# Supplementary material for: In situ molecular weaving of ionic polymers into metal-organic frameworks for radioactive anion capture
Source: Nat Commun. 2025 Aug 11;16:7393. doi: 10.1038/s41467-025-62246-3 (PMC12339677; doi:10.1038/s41467-025-62246-3)
Supplement: Supplementary file 3 — Supplementary Data-1-3 [file 41467_2025_62246_MOESM3_ESM.zip]

Archive with 15 entries (12 files):
- Supplementary Data-1/
- Supplementary Data-1/Ptriaz-NO3-.xyz
- Supplementary Data-1/Ptriaz-SO42-.xyz
- Supplementary Data-1/Ptriaz-TcO4-.xyz
- Supplementary Data-1/Ptriaz.xyz
- Supplementary Data-2/
- Supplementary Data-2/MOFA-Ptriaz Final
- Supplementary Data-2/MOFA-Ptriaz Initial
- Supplementary Data-2/Ptriaz-BTC Final
- Supplementary Data-2/Ptriaz-BTC Initial
- Supplementary Data-3/
- Supplementary Data-3/MW-Ptriaz@MOFC Final
- Supplementary Data-3/MW-Ptriaz@MOFC Initial
- Supplementary Data-3/Ptriaz-Final
- Supplementary Data-3/Ptriaz-Initial
