# Supplementary material for: In situ molecular weaving of ionic polymers into metal-organic frameworks for radioactive anion capture
Source: Nat Commun. 2025 Aug 11;16:7393. doi: 10.1038/s41467-025-62246-3 (PMC12339677; doi:10.1038/s41467-025-62246-3)
Supplement: Supplementary file 3 — Supplementary Data-1-3 [file 41467_2025_62246_MOESM3_ESM.zip › Supplementary Data-1/Ptriaz-NO3-.xyz]

53
	Energy: -993027.5516597
C          2.55146       -2.99915       -2.69692
C          1.34475       -2.97879       -1.75591
C          1.71228       -2.66674       -0.30193
C          0.57710       -2.79343        0.73731
N          2.36603       -1.34008       -0.18742
C         -0.85754       -2.44182        0.31089
C         -1.86373       -2.81220        1.41265
C         -3.32936       -2.67027        0.99871
N         -1.01252       -1.02162       -0.08488
N          3.48645       -1.22295        0.58867
C          3.75888        0.05507        0.58308
N          2.86175        0.74325       -0.19688
C          1.98300       -0.16506       -0.65746
N         -1.17579       -0.69453       -1.41680
C         -1.39774        0.59749       -1.40600
N         -1.33148        1.09361       -0.13069
C         -1.12968        0.04989        0.68623
C          2.75187        2.20846       -0.36191
C          2.31983        2.48467       -1.73111
N          1.95227        2.60054       -2.82445
C         -1.71190        2.44872        0.28834
C         -0.72918        3.42684       -0.17766
N          0.04221        4.20502       -0.55782
H          3.30741       -3.71743       -2.36041
H          3.03133       -2.01648       -2.76512
H          2.24198       -3.28241       -3.70691
H          0.86475       -3.96495       -1.74683
H          0.58460       -2.27830       -2.11746
H          2.51678       -3.33580        0.01181
H          0.85283       -2.22474        1.63171
H          0.54540       -3.84840        1.02880
H         -1.12368       -2.97780       -0.60261
H         -1.64772       -2.21931        2.31112
H         -1.64626       -3.85339        1.68162
H         -3.52725       -3.20517        0.06264
H         -3.63653       -1.62927        0.87058
H         -3.97121       -3.10594        1.77122
H          4.56955        0.52267        1.11605
H          1.14591        0.03023       -1.30962
H         -1.60637        1.20113       -2.27403
H         -0.98762        0.09004        1.75377
H          3.73282        2.64364       -0.16185
H          2.02931        2.57361        0.38387
H         -1.76932        2.46011        1.37490
H         -2.71330        2.60485       -0.14250
N         -4.33809        0.56229       -0.39739
O         -3.84034        0.57888        0.77738
O         -3.99477        1.47794       -1.21782
O         -5.11916       -0.33310       -0.74202
O          0.98465       -0.13578        2.69189
N          1.45660        0.99278        2.38639
O          2.64733        1.28581        2.63397
O          0.71907        1.83159        1.77764
