# Supplementary material for: In situ molecular weaving of ionic polymers into metal-organic frameworks for radioactive anion capture
Source: Nat Commun. 2025 Aug 11;16:7393. doi: 10.1038/s41467-025-62246-3 (PMC12339677; doi:10.1038/s41467-025-62246-3)
Supplement: Supplementary file 3 — Supplementary Data-1-3 [file 41467_2025_62246_MOESM3_ESM.zip › Supplementary Data-1/Ptriaz-SO42-.xyz]

50
	Energy: -1079944.2676282
C          3.68864       -2.72404        1.10827
C          3.41770       -1.24919        0.80092
C          2.76139       -1.01454       -0.56334
C          2.64564        0.46051       -1.00102
N          1.44121       -1.68300       -0.62994
C          2.28412        1.46808        0.10178
C          2.35886        2.90823       -0.43734
C          2.00630        3.97069        0.60555
N          1.00097        1.12249        0.72061
N          1.03970       -2.23811       -1.81674
C         -0.18572       -2.62807       -1.59643
N         -0.55448       -2.37752       -0.29731
C          0.48137       -1.73901        0.27617
N          0.94629        1.13720        2.13422
C         -0.22403        1.58461        2.43172
N         -0.96120        2.01716        1.33831
C         -0.26941        1.52214        0.15704
C         -1.90717       -2.48413        0.26547
C         -1.82417       -2.85509        1.67861
N         -1.69860       -3.13660        2.79594
C         -2.40858        2.12173        1.30850
C         -3.08864        0.83606        1.56479
N         -3.59818       -0.18245        1.78671
H          4.31859       -3.18079        0.33649
H          2.76220       -3.30585        1.16778
H          4.20263       -2.82798        2.06853
H          4.36412       -0.69532        0.78809
H          2.81535       -0.79308        1.59450
H          3.33007       -1.54768       -1.32969
H          1.92251        0.52849       -1.82193
H          3.62307        0.74356       -1.40997
H          3.00198        1.38337        0.92254
H          1.71297        3.00447       -1.31926
H          3.38260        3.06936       -0.79882
H          2.64341        3.87957        1.49265
H          0.96653        3.88292        0.93611
H          2.14052        4.97607        0.19338
H         -0.83977       -3.07407       -2.32683
H          0.51176       -1.34901        1.28047
H         -0.60113        1.65236        3.44389
H         -0.18996        2.28042       -0.62287
H         -2.45029       -3.24281       -0.30174
H         -2.41556       -1.52530        0.13694
H         -2.70319        2.46653        0.31173
H         -2.74372        2.85469        2.05006
O         -0.95803        0.39509       -0.36645
S         -1.53557        0.58728       -1.99301
O         -2.44428        1.74158       -1.88321
O         -2.16850       -0.73622       -2.16378
O         -0.29335        0.81724       -2.75288
