# Supplementary material for: In situ molecular weaving of ionic polymers into metal-organic frameworks for radioactive anion capture
Source: Nat Commun. 2025 Aug 11;16:7393. doi: 10.1038/s41467-025-62246-3 (PMC12339677; doi:10.1038/s41467-025-62246-3)
Supplement: Supplementary file 3 — Supplementary Data-1-3 [file 41467_2025_62246_MOESM3_ESM.zip › Supplementary Data-1/Ptriaz-TcO4-.xyz]

55
	Energy: -1120186.9009227
C          0.77243       -5.31218       -0.48302
C          0.27711       -4.04795        0.24205
C          1.38738       -3.05429        0.65998
C          0.94278       -2.02464        1.72893
N          2.01556       -2.37798       -0.52399
C         -0.49500       -1.43789        1.70879
C         -0.72862       -0.63358        3.00891
C         -2.18846       -0.21786        3.27724
N         -0.75722       -0.58829        0.51560
N          2.78860       -3.12649       -1.42634
C          3.22246       -2.23446       -2.30992
N          2.76060       -0.96143       -1.99088
C          2.01053       -1.08558       -0.85908
N         -0.92283       -1.19417       -0.75115
C         -1.20180       -0.18526       -1.56433
N         -1.19449        1.01848       -0.86955
C         -0.93632        0.73390        0.43348
C          3.00014        0.31160       -2.71572
C          1.72206        0.83932       -3.21839
N          0.66485        1.23594       -3.55150
C         -1.56326        2.34512       -1.39928
C         -0.41910        3.26929       -1.34649
N          0.50442        3.99851       -1.29658
H          1.54461       -5.83053        0.10088
H          1.19909       -5.08211       -1.46320
H         -0.06401       -6.00561       -0.62905
H         -0.21590       -4.34921        1.17750
H         -0.47224       -3.52164       -0.35509
H          2.22288       -3.61986        1.08986
H          1.68325       -1.22186        1.81616
H          0.99930       -2.57296        2.67665
H         -1.24241       -2.23334        1.63818
H         -0.05486        0.23574        3.02474
H         -0.39419       -1.28235        3.82844
H         -2.85528       -1.08584        3.23451
H         -2.57321        0.51372        2.56095
H         -2.26327        0.22785        4.27635
H          3.85137       -2.46501       -3.15358
H          1.56416       -0.25883       -0.32061
H         -1.43302       -0.27098       -2.61006
H         -0.88063        1.45220        1.22657
H          3.69273        0.11996       -3.54011
H          3.47216        1.03056       -2.02069
H         -2.40309        2.71524       -0.79874
H         -1.90466        2.21346       -2.42749
O         -6.10134        0.27396        0.13109
Tc        -4.38046        0.24098       -0.06406
O         -3.61131        1.59013        0.77073
O         -3.92315        0.36749       -1.75417
O         -3.69536       -1.22844        0.58984
O          3.68780        2.52344        2.35599
Tc         3.31390        1.39602        1.10372
O          4.13152        1.77793       -0.39775
O          1.57590        1.33781        0.77494
O          3.75584       -0.23292        1.55986
