# Supplementary material for: In situ molecular weaving of ionic polymers into metal-organic frameworks for radioactive anion capture
Source: Nat Commun. 2025 Aug 11;16:7393. doi: 10.1038/s41467-025-62246-3 (PMC12339677; doi:10.1038/s41467-025-62246-3)
Supplement: Supplementary file 3 — Supplementary Data-1-3 [file 41467_2025_62246_MOESM3_ESM.zip › Supplementary Data-1/Ptriaz.xyz]

45
	Energy: -641476.8345687
C         -2.97231        3.14911        0.62541
C         -1.52331        2.66959        0.51461
C         -1.33020        1.21322        0.96196
C          0.11408        0.67766        1.05346
N         -2.17543        0.33213        0.10745
C          1.02572        0.85490       -0.18541
C          1.75051        2.20369       -0.26790
C          2.49711        2.44456       -1.58435
N          2.02323       -0.25706       -0.17018
N         -1.93012        0.20629       -1.22881
C         -2.91058       -0.53190       -1.68120
N         -3.77568       -0.87149       -0.66673
C         -3.28496       -0.30570        0.45308
N          1.61882       -1.52261       -0.48560
C          2.69625       -2.25548       -0.37605
N          3.77314       -1.48854        0.00517
C          3.31458       -0.22820        0.12989
C         -5.02054       -1.67564       -0.79472
C         -5.55691       -1.95555        0.53338
N         -5.91951       -2.12712        1.62077
C          5.16800       -1.95972        0.21533
C          5.99980       -0.83909        0.64249
N          6.58690        0.10348        0.97448
H         -3.36106        3.02514        1.64251
H         -3.63454        2.61862       -0.06822
H         -3.03589        4.21149        0.37748
H         -0.88081        3.28386        1.15528
H         -1.16616        2.78691       -0.51406
H         -1.76542        1.09657        1.95996
H          0.05429       -0.38681        1.30232
H          0.57890        1.17721        1.91122
H          0.45621        0.67583       -1.09987
H          2.41249        2.32042        0.60126
H          0.99168        2.97891       -0.14595
H          1.81223        2.39162       -2.43698
H          3.30200        1.72326       -1.76247
H          2.94953        3.43941       -1.58200
H         -3.03526       -0.83848       -2.71048
H         -3.72395       -0.36767        1.43895
H          2.74774       -3.31936       -0.56124
H          3.90812        0.62723        0.41389
H         -4.77699       -2.60556       -1.31741
H         -5.74251       -1.10886       -1.39158
H          5.53878       -2.37860       -0.72557
H          5.15766       -2.74543        0.97718
