# Supplementary material for: In situ molecular weaving of ionic polymers into metal-organic frameworks for radioactive anion capture
Source: Nat Commun. 2025 Aug 11;16:7393. doi: 10.1038/s41467-025-62246-3 (PMC12339677; doi:10.1038/s41467-025-62246-3)
Supplement: Supplementary file 3 — Supplementary Data-1-3 [file 41467_2025_62246_MOESM3_ESM.zip › Supplementary Data-2/MOFA-Ptriaz Final]

CRYST1   52.420   52.420  123.050  90.00  90.00  90.00 P 1           1
ATOM      1  O   MOL X   1      17.860  49.770 113.150  0.00  0.00            
ATOM      2  C   MOL X   1      18.920  47.910 108.350  0.00  0.00            
ATOM      3  H   MOL X   1      18.900  47.520 107.310  0.00  0.00            
ATOM      4  C   MOL X   1      20.390  51.510 113.370  0.00  0.00            
ATOM      5  C   MOL X   1      17.720  48.660 108.840  0.00  0.00            
ATOM      6  Cu  MOL X   1      18.390  50.350 114.840  0.00  0.00            
ATOM      7  O   MOL X   1      34.410  14.470 107.580  0.00  0.00            
ATOM      8  C   MOL X   1      37.470  16.180 111.200  0.00  0.00            
ATOM      9  H   MOL X   1      37.950  16.620 112.010  0.00  0.00            
ATOM     10  C   MOL X   1      32.780  11.750 108.390  0.00  0.00            
ATOM     11  C   MOL X   1      38.000  14.970 110.630  0.00  0.00            
ATOM     12  Cu  MOL X   1      33.720  13.990 109.210  0.00  0.00            
ATOM     13  O   MOL X   1      33.980  52.210   3.830  0.00  0.00            
ATOM     14  C   MOL X   1      37.130  48.700   1.840  0.00  0.00            
ATOM     15  H   MOL X   1      37.900  48.150   1.370  0.00  0.00            
ATOM     16  C   MOL X   1      34.280  52.300 122.600  0.00  0.00            
ATOM     17  C   MOL X   1      37.170  50.150   1.940  0.00  0.00            
ATOM     18  Cu  MOL X   1      35.160  51.870 109.520  0.00  0.00            
ATOM     19  O   MOL X   1      21.030  13.960   2.730  0.00  0.00            
ATOM     20  C   MOL X   1      17.800  16.650 122.830  0.00  0.00            
ATOM     21  H   MOL X   1      16.940  17.030 122.200  0.00  0.00            
ATOM     22  C   MOL X   1      20.680  13.170 122.580  0.00  0.00            
ATOM     23  C   MOL X   1      17.610  15.500   0.670  0.00  0.00            
ATOM     24  Cu  MOL X   1      20.430  11.610 114.150  0.00  0.00            
ATOM     25  O   MOL X   1      15.720  49.760 108.380  0.00  0.00            
ATOM     26  C   MOL X   1      19.960  48.130 110.630  0.00  0.00            
ATOM     27  H   MOL X   1      20.810  48.050 111.280  0.00  0.00            
ATOM     28  C   MOL X   1      16.000   2.470 117.750  0.00  0.00            
ATOM     29  C   MOL X   1      20.040  47.710 109.280  0.00  0.00            
ATOM     30  Cu  MOL X   1      40.660  50.730 113.400  0.00  0.00            
ATOM     31  O   MOL X   1      15.700  14.580 122.680  0.00  0.00            
ATOM     32  C   MOL X   1      20.150  16.840   0.590  0.00  0.00            
ATOM     33  H   MOL X   1      21.130  17.280   0.610  0.00  0.00            
ATOM     34  C   MOL X   1      16.050  11.570 122.570  0.00  0.00            
ATOM     35  C   MOL X   1      19.050  17.340 122.800  0.00  0.00            
ATOM     36  Cu  MOL X   1      14.150  13.550 122.750  0.00  0.00            
ATOM     37  O   MOL X   1      39.810  14.840 112.160  0.00  0.00            
ATOM     38  C   MOL X   1      35.790  16.300 109.210  0.00  0.00            
ATOM     39  H   MOL X   1      34.990  16.850 108.710  0.00  0.00            
ATOM     40  C   MOL X   1      38.930  11.800 113.000  0.00  0.00            
ATOM     41  C   MOL X   1      36.310  16.830 110.490  0.00  0.00            
ATOM     42  Cu  MOL X   1      40.840  13.980 113.500  0.00  0.00            
ATOM     43  O   MOL X   1      38.990  50.530   0.420  0.00  0.00            
ATOM     44  C   MOL X   1      34.890  48.680   3.150  0.00  0.00            
ATOM     45  H   MOL X   1      33.990  48.230   3.520  0.00  0.00            
ATOM     46  C   MOL X   1      39.220   1.060 122.980  0.00  0.00            
ATOM     47  C   MOL X   1      35.940  47.990   2.380  0.00  0.00            
ATOM     48  Cu  MOL X   1      17.260  52.000 123.040  0.00  0.00            
ATOM     49  O   MOL X   1      22.270  46.900 109.570  0.00  0.00            
ATOM     50  C   MOL X   1      17.680  49.060 110.210  0.00  0.00            
ATOM     51  H   MOL X   1      16.720  49.370 110.650  0.00  0.00            
ATOM     52  C   MOL X   1      23.460  46.810 112.860  0.00  0.00            
ATOM     53  C   MOL X   1      18.740  48.690 111.130  0.00  0.00            
ATOM     54  Cu  MOL X   1      22.350  45.770 110.950  0.00  0.00            
ATOM     55  O   MOL X   1      34.730  46.000   2.520  0.00  0.00            
ATOM     56  C   MOL X   1      36.060  50.860   2.610  0.00  0.00            
ATOM     57  H   MOL X   1      36.030  51.900   2.670  0.00  0.00            
ATOM     58  C   MOL X   1      33.360  47.390   0.140  0.00  0.00            
ATOM     59  C   MOL X   1      34.940  50.140   3.250  0.00  0.00            
ATOM     60  Cu  MOL X   1      33.690  45.020   1.410  0.00  0.00            
ATOM     61  O   MOL X   1      19.300  19.690 122.700  0.00  0.00            
ATOM     62  C   MOL X   1      18.690  15.020   1.500  0.00  0.00            
ATOM     63  H   MOL X   1      18.600  14.080   1.990  0.00  0.00            
ATOM     64  C   MOL X   1      22.970  18.600 121.760  0.00  0.00            
ATOM     65  C   MOL X   1      19.980  15.650   1.410  0.00  0.00            
ATOM     66  Cu  MOL X   1      21.510  44.480 122.760  0.00  0.00            
ATOM     67  O   MOL X   1      34.630  18.470 110.370  0.00  0.00            
ATOM     68  C   MOL X   1      37.460  14.420 109.380  0.00  0.00            
ATOM     69  H   MOL X   1      37.780  13.470 109.050  0.00  0.00            
ATOM     70  C   MOL X   1      32.910  17.420 112.680  0.00  0.00            
ATOM     71  C   MOL X   1      36.330  15.040 108.680  0.00  0.00            
ATOM     72  Cu  MOL X   1      33.370  46.850 111.490  0.00  0.00            
ATOM     73  O   MOL X   1      17.420  49.760 116.790  0.00  0.00            
ATOM     74  C   MOL X   1      18.730  47.740 121.290  0.00  0.00            
ATOM     75  H   MOL X   1      18.720  47.370 122.300  0.00  0.00            
ATOM     76  C   MOL X   1      20.620  51.950 122.790  0.00  0.00            
ATOM     77  C   MOL X   1      19.480  46.980 120.290  0.00  0.00            
ATOM     78  Cu  MOL X   1      20.230  49.250 114.740  0.00  0.00            
ATOM     79  O   MOL X   1      32.480  14.830   3.260  0.00  0.00            
ATOM     80  C   MOL X   1      36.690  16.620   0.840  0.00  0.00            
ATOM     81  H   MOL X   1      37.420  17.150   0.210  0.00  0.00            
ATOM     82  C   MOL X   1      34.230  13.140 122.340  0.00  0.00            
ATOM     83  C   MOL X   1      35.380  17.240   1.080  0.00  0.00            
ATOM     84  Cu  MOL X   1      35.150  12.360 109.200  0.00  0.00            
ATOM     85  O   MOL X   1      20.840  14.340 113.490  0.00  0.00            
ATOM     86  C   MOL X   1      17.520  16.190 110.290  0.00  0.00            
ATOM     87  H   MOL X   1      16.890  16.780 109.580  0.00  0.00            
ATOM     88  C   MOL X   1      21.210  11.600 111.670  0.00  0.00            
ATOM     89  C   MOL X   1      18.630  16.890 111.000  0.00  0.00            
ATOM     90  Cu  MOL X   1      22.030  12.970 113.760  0.00  0.00            
ATOM     91  O   MOL X   1      34.450  50.060 107.420  0.00  0.00            
ATOM     92  C   MOL X   1      37.520  48.520 110.790  0.00  0.00            
ATOM     93  H   MOL X   1      37.790  48.100 111.750  0.00  0.00            
ATOM     94  C   MOL X   1      32.940   0.390 108.770  0.00  0.00            
ATOM     95  C   MOL X   1      36.440  47.840 110.060  0.00  0.00            
ATOM     96  Cu  MOL X   1      33.710  50.310 109.100  0.00  0.00            
ATOM     97  O   MOL X   1      21.330  45.460 120.070  0.00  0.00            
ATOM     98  C   MOL X   1      17.820  49.270 119.460  0.00  0.00            
ATOM     99  H   MOL X   1      17.310  50.150 119.180  0.00  0.00            
ATOM    100  C   MOL X   1      23.740  45.810 121.830  0.00  0.00            
ATOM    101  C   MOL X   1      18.050  48.960 120.890  0.00  0.00            
ATOM    102  Cu  MOL X   1      22.120  43.950 120.780  0.00  0.00            
ATOM    103  O   MOL X   1      34.930  46.010 109.900  0.00  0.00            
ATOM    104  C   MOL X   1      37.660  50.220 108.980  0.00  0.00            
ATOM    105  H   MOL X   1      38.000  51.200 108.620  0.00  0.00            
ATOM    106  C   MOL X   1      33.810  49.350 111.560  0.00  0.00            
ATOM    107  C   MOL X   1      38.140  49.710 110.280  0.00  0.00            
ATOM    108  Cu  MOL X   1      34.920  19.430 113.320  0.00  0.00            
ATOM    109  O   MOL X   1      35.310  18.860 122.370  0.00  0.00            
ATOM    110  C   MOL X   1      36.000  14.550   2.080  0.00  0.00            
ATOM    111  H   MOL X   1      36.200  13.580   2.520  0.00  0.00            
ATOM    112  C   MOL X   1      32.370  18.820 121.990  0.00  0.00            
ATOM    113  C   MOL X   1      37.030  15.320   1.440  0.00  0.00            
ATOM    114  Cu  MOL X   1      35.130  45.380 122.870  0.00  0.00            
ATOM    115  O   MOL X   1      18.840  18.940 111.750  0.00  0.00            
ATOM    116  C   MOL X   1      17.940  14.070 111.560  0.00  0.00            
ATOM    117  H   MOL X   1      17.660  13.080 111.740  0.00  0.00            
ATOM    118  C   MOL X   1      22.420  17.990 112.940  0.00  0.00            
ATOM    119  C   MOL X   1      17.150  14.810 110.620  0.00  0.00            
ATOM    120  Cu  MOL X   1      19.850  19.280 113.290  0.00  0.00            
ATOM    121  O   MOL X   1      17.860  49.560   0.020  0.00  0.00            
ATOM    122  C   MOL X   1      19.190  47.220 118.870  0.00  0.00            
ATOM    123  H   MOL X   1      19.780  46.630 118.190  0.00  0.00            
ATOM    124  C   MOL X   1      16.030   1.640 121.880  0.00  0.00            
ATOM    125  C   MOL X   1      18.360  48.390 118.410  0.00  0.00            
ATOM    126  Cu  MOL X   1      40.240   0.480   2.430  0.00  0.00            
ATOM    127  O   MOL X   1      15.910  12.870 110.180  0.00  0.00            
ATOM    128  C   MOL X   1      19.280  16.180 112.100  0.00  0.00            
ATOM    129  H   MOL X   1      20.120  16.610 112.640  0.00  0.00            
ATOM    130  C   MOL X   1      15.580  11.160 113.490  0.00  0.00            
ATOM    131  C   MOL X   1      18.900  14.840 112.350  0.00  0.00            
ATOM    132  Cu  MOL X   1      14.670  12.630 111.480  0.00  0.00            
ATOM    133  O   MOL X   1      39.740  51.380 110.430  0.00  0.00            
ATOM    134  C   MOL X   1      35.930  48.420 108.830  0.00  0.00            
ATOM    135  H   MOL X   1      35.210  47.890 108.270  0.00  0.00            
ATOM    136  C   MOL X   1      38.930   0.600 112.920  0.00  0.00            
ATOM    137  C   MOL X   1      36.450  49.610 108.330  0.00  0.00            
ATOM    138  Cu  MOL X   1      40.740  52.130 111.770  0.00  0.00            
ATOM    139  O   MOL X   1      38.790  13.840   1.970  0.00  0.00            
ATOM    140  C   MOL X   1      34.380  16.440   1.760  0.00  0.00            
ATOM    141  H   MOL X   1      33.390  16.860   1.950  0.00  0.00            
ATOM    142  C   MOL X   1      38.990  12.070 122.990  0.00  0.00            
ATOM    143  C   MOL X   1      34.650  15.080   2.260  0.00  0.00            
ATOM    144  Cu  MOL X   1      14.780  12.590   1.520  0.00  0.00            
ATOM    145  O   MOL X   1      33.990  13.220   3.570  0.00  0.00            
ATOM    146  O   MOL X   1      18.780  48.370 116.060  0.00  0.00            
ATOM    147  O   MOL X   1      19.250  12.940 113.750  0.00  0.00            
ATOM    148  O   MOL X   1      35.700  51.710 107.700  0.00  0.00            
ATOM    149  O   MOL X   1      38.930  15.040   0.060  0.00  0.00            
ATOM    150  O   MOL X   1      39.610  49.870 112.130  0.00  0.00            
ATOM    151  O   MOL X   1      16.930  50.920 121.610  0.00  0.00            
ATOM    152  O   MOL X   1      15.210  14.690 109.270  0.00  0.00            
ATOM    153  O   MOL X   1      33.730  18.900   0.750  0.00  0.00            
ATOM    154  O   MOL X   1      20.120  18.550 110.150  0.00  0.00            
ATOM    155  O   MOL X   1      35.180  47.030 111.720  0.00  0.00            
ATOM    156  O   MOL X   1      20.770  46.030 122.060  0.00  0.00            
ATOM    157  O   MOL X   1      35.940  13.050 107.700  0.00  0.00            
ATOM    158  O   MOL X   1      19.530  48.350 113.310  0.00  0.00            
ATOM    159  O   MOL X   1      32.890  50.420   4.420  0.00  0.00            
ATOM    160  O   MOL X   1      22.270  15.490   1.950  0.00  0.00            
ATOM    161  O   MOL X   1      35.990  18.590 112.080  0.00  0.00            
ATOM    162  O   MOL X   1      19.610  18.710 120.850  0.00  0.00            
ATOM    163  O   MOL X   1      21.340  46.740 107.620  0.00  0.00            
ATOM    164  O   MOL X   1      36.370  46.060   1.040  0.00  0.00            
ATOM    165  O   MOL X   1      39.780  13.350 110.580  0.00  0.00            
ATOM    166  O   MOL X   1      38.620  52.100   1.920  0.00  0.00            
ATOM    167  O   MOL X   1      16.220  13.760   1.640  0.00  0.00            
ATOM    168  O   MOL X   1      16.770  48.840 106.670  0.00  0.00            
ATOM    169  O   MOL X   1      19.180  12.880 118.710  0.00  0.00            
ATOM    170  C   MOL X   1      17.680   9.640 122.350  0.00  0.00            
ATOM    171  H   MOL X   1      17.200   9.060   0.070  0.00  0.00            
ATOM    172  C   MOL X   1      22.410  14.520 119.070  0.00  0.00            
ATOM    173  C   MOL X   1      17.110  10.880 121.870  0.00  0.00            
ATOM    174  Cu  MOL X   1      19.770  14.560 118.110  0.00  0.00            
ATOM    175  O   MOL X   1      36.270  52.140 118.850  0.00  0.00            
ATOM    176  C   MOL X   1      37.600   3.080 122.570  0.00  0.00            
ATOM    177  H   MOL X   1      38.100   3.670   0.320  0.00  0.00            
ATOM    178  C   MOL X   1      33.000  50.350 119.240  0.00  0.00            
ATOM    179  C   MOL X   1      38.110   1.740 122.250  0.00  0.00            
ATOM    180  Cu  MOL X   1      34.710  51.500 118.190  0.00  0.00            
ATOM    181  O   MOL X   1      35.340  13.030 116.550  0.00  0.00            
ATOM    182  C   MOL X   1      37.230   9.960 112.920  0.00  0.00            
ATOM    183  H   MOL X   1      37.730   9.520 112.080  0.00  0.00            
ATOM    184  C   MOL X   1      33.000  13.760 116.210  0.00  0.00            
ATOM    185  C   MOL X   1      37.710  11.190 113.530  0.00  0.00            
ATOM    186  Cu  MOL X   1      34.610  13.460 118.150  0.00  0.00            
ATOM    187  O   MOL X   1      19.930  51.320 116.620  0.00  0.00            
ATOM    188  C   MOL X   1      17.740   3.680 116.560  0.00  0.00            
ATOM    189  H   MOL X   1      17.060   4.500 116.500  0.00  0.00            
ATOM    190  C   MOL X   1      22.380  50.510 116.240  0.00  0.00            
ATOM    191  C   MOL X   1      17.260   2.420 117.070  0.00  0.00            
ATOM    192  Cu  MOL X   1      20.350  50.420 118.190  0.00  0.00            
ATOM    193  O   MOL X   1      16.030  11.520   0.750  0.00  0.00            
ATOM    194  C   MOL X   1      19.700   9.940 120.860  0.00  0.00            
ATOM    195  H   MOL X   1      20.690   9.580 120.530  0.00  0.00            
ATOM    196  C   MOL X   1      16.430  14.650   0.700  0.00  0.00            
ATOM    197  C   MOL X   1      18.970   9.180 121.860  0.00  0.00            
ATOM    198  O   MOL X   1      15.600   3.620 118.150  0.00  0.00            
ATOM    199  C   MOL X   1      19.890   2.520 116.040  0.00  0.00            
ATOM    200  H   MOL X   1      20.880   2.580 115.650  0.00  0.00            
ATOM    201  C   MOL X   1      16.580  48.870 107.930  0.00  0.00            
ATOM    202  C   MOL X   1      19.060   3.700 116.000  0.00  0.00            
ATOM    203  O   MOL X   1      39.550   1.550   1.080  0.00  0.00            
ATOM    204  C   MOL X   1      35.960   2.890 120.720  0.00  0.00            
ATOM    205  H   MOL X   1      35.130   3.300 120.190  0.00  0.00            
ATOM    206  C   MOL X   1      38.350  50.900   1.450  0.00  0.00            
ATOM    207  C   MOL X   1      36.520   3.670 121.830  0.00  0.00            
ATOM    208  O   MOL X   1      39.420  11.410 111.870  0.00  0.00            
ATOM    209  C   MOL X   1      35.440   9.930 114.570  0.00  0.00            
ATOM    210  H   MOL X   1      34.580   9.420 115.010  0.00  0.00            
ATOM    211  C   MOL X   1      39.150  14.270 111.160  0.00  0.00            
ATOM    212  C   MOL X   1      36.100   9.310 113.500  0.00  0.00            
ATOM    213  O   MOL X   1      20.450   7.300 121.490  0.00  0.00            
ATOM    214  C   MOL X   1      17.770  11.570 120.810  0.00  0.00            
ATOM    215  H   MOL X   1      17.430  12.560 120.470  0.00  0.00            
ATOM    216  C   MOL X   1      22.170   8.480   0.530  0.00  0.00            
ATOM    217  C   MOL X   1      19.110  11.150 120.320  0.00  0.00            
ATOM    218  Cu  MOL X   1      21.670   6.450 122.640  0.00  0.00            
ATOM    219  O   MOL X   1      34.270   7.830 113.330  0.00  0.00            
ATOM    220  C   MOL X   1      36.960  11.830 114.600  0.00  0.00            
ATOM    221  H   MOL X   1      37.260  12.750 115.020  0.00  0.00            
ATOM    222  C   MOL X   1      32.720   7.630 111.320  0.00  0.00            
ATOM    223  C   MOL X   1      35.740  11.230 115.110  0.00  0.00            
ATOM    224  Cu  MOL X   1      33.360   6.220 113.680  0.00  0.00            
ATOM    225  O   MOL X   1      20.790   5.080 115.570  0.00  0.00            
ATOM    226  C   MOL X   1      18.040   1.180 117.030  0.00  0.00            
ATOM    227  H   MOL X   1      17.620   0.300 117.480  0.00  0.00            
ATOM    228  C   MOL X   1      21.700   4.020 113.280  0.00  0.00            
ATOM    229  C   MOL X   1      19.390   1.230 116.440  0.00  0.00            
ATOM    230  Cu  MOL X   1      21.860   6.470 114.970  0.00  0.00            
ATOM    231  O   MOL X   1      35.020   5.540 121.620  0.00  0.00            
ATOM    232  C   MOL X   1      37.550   0.990 121.140  0.00  0.00            
ATOM    233  H   MOL X   1      37.830  52.360 121.080  0.00  0.00            
ATOM    234  C   MOL X   1      33.170   4.570   0.590  0.00  0.00            
ATOM    235  C   MOL X   1      36.390   1.530 120.440  0.00  0.00            
ATOM    236  Cu  MOL X   1      33.980   6.580 122.760  0.00  0.00            
ATOM    237  O   MOL X   1      20.660  12.050 116.430  0.00  0.00            
ATOM    238  C   MOL X   1      17.430   9.530 114.040  0.00  0.00            
ATOM    239  H   MOL X   1      17.050   8.890 113.230  0.00  0.00            
ATOM    240  C   MOL X   1      21.770  14.390 116.200  0.00  0.00            
ATOM    241  C   MOL X   1      18.700   9.170 114.760  0.00  0.00            
ATOM    242  Cu  MOL X   1      21.230  12.920 118.000  0.00  0.00            
ATOM    243  O   MOL X   1      34.040   1.140 116.700  0.00  0.00            
ATOM    244  C   MOL X   1      37.300   2.560 112.980  0.00  0.00            
ATOM    245  H   MOL X   1      37.730   2.940 112.040  0.00  0.00            
ATOM    246  C   MOL X   1      33.240  51.110 116.160  0.00  0.00            
ATOM    247  C   MOL X   1      36.120   3.140 113.600  0.00  0.00            
ATOM    248  Cu  MOL X   1      33.150   0.590 118.190  0.00  0.00            
ATOM    249  O   MOL X   1      21.380   1.110 118.890  0.00  0.00            
ATOM    250  C   MOL X   1      17.770   3.450 121.780  0.00  0.00            
ATOM    251  H   MOL X   1      17.150   4.020 122.550  0.00  0.00            
ATOM    252  C   MOL X   1      22.970  50.180 119.240  0.00  0.00            
ATOM    253  C   MOL X   1      19.090   3.850 121.250  0.00  0.00            
ATOM    254  Cu  MOL X   1      21.890  51.950 118.260  0.00  0.00            
ATOM    255  O   MOL X   1      34.890  11.250 118.560  0.00  0.00            
ATOM    256  C   MOL X   1      37.670   9.880 122.570  0.00  0.00            
ATOM    257  H   MOL X   1      37.990   9.500   0.450  0.00  0.00            
ATOM    258  C   MOL X   1      33.010  14.610 119.210  0.00  0.00            
ATOM    259  C   MOL X   1      36.580   9.210 121.840  0.00  0.00            
ATOM    260  Cu  MOL X   1      33.130  11.890 118.320  0.00  0.00            
ATOM    261  O   MOL X   1      18.950   7.260 113.460  0.00  0.00            
ATOM    262  C   MOL X   1      17.300  11.710 115.280  0.00  0.00            
ATOM    263  H   MOL X   1      17.060  12.740 115.200  0.00  0.00            
ATOM    264  C   MOL X   1      22.600   6.860 112.290  0.00  0.00            
ATOM    265  C   MOL X   1      16.740  10.770 114.310  0.00  0.00            
ATOM    266  Cu  MOL X   1      20.490   6.200 113.360  0.00  0.00            
ATOM    267  O   MOL X   1      36.380   7.360   0.240  0.00  0.00            
ATOM    268  C   MOL X   1      37.500  11.830 120.930  0.00  0.00            
ATOM    269  H   MOL X   1      37.810  12.840 120.630  0.00  0.00            
ATOM    270  C   MOL X   1      33.380   8.700   0.630  0.00  0.00            
ATOM    271  C   MOL X   1      38.070  11.260 122.170  0.00  0.00            
ATOM    272  Cu  MOL X   1      35.210   6.550   1.460  0.00  0.00            
ATOM    273  O   MOL X   1      35.650   4.690 111.840  0.00  0.00            
ATOM    274  C   MOL X   1      37.270   0.820 114.820  0.00  0.00            
ATOM    275  H   MOL X   1      37.660  52.360 115.290  0.00  0.00            
ATOM    276  C   MOL X   1      32.740   4.730 111.370  0.00  0.00            
ATOM    277  C   MOL X   1      37.870   1.360 113.620  0.00  0.00            
ATOM    278  Cu  MOL X   1      34.650   6.190 112.000  0.00  0.00            
ATOM    279  O   MOL X   1      19.250   5.480 122.970  0.00  0.00            
ATOM    280  C   MOL X   1      18.170   1.210 120.620  0.00  0.00            
ATOM    281  H   MOL X   1      17.760   0.220 120.340  0.00  0.00            
ATOM    282  C   MOL X   1      22.270   4.340   0.430  0.00  0.00            
ATOM    283  C   MOL X   1      17.340   2.070 121.480  0.00  0.00            
ATOM    284  Cu  MOL X   1      20.300   6.320   1.270  0.00  0.00            
ATOM    285  O   MOL X   1      14.640  11.960 113.950  0.00  0.00            
ATOM    286  C   MOL X   1      19.060  10.010 115.880  0.00  0.00            
ATOM    287  H   MOL X   1      20.020   9.860 116.380  0.00  0.00            
ATOM    288  C   MOL X   1      16.110  14.070 109.920  0.00  0.00            
ATOM    289  C   MOL X   1      18.450  11.340 116.040  0.00  0.00            
ATOM    290  O   MOL X   1      15.800   0.420 122.270  0.00  0.00            
ATOM    291  C   MOL X   1      19.910   2.990 120.490  0.00  0.00            
ATOM    292  H   MOL X   1      20.900   3.320 120.320  0.00  0.00            
ATOM    293  C   MOL X   1      17.420  49.770 121.880  0.00  0.00            
ATOM    294  C   MOL X   1      19.490   1.640 120.130  0.00  0.00            
ATOM    295  O   MOL X   1      39.540  13.050 122.330  0.00  0.00            
ATOM    296  C   MOL X   1      36.060   9.850 120.680  0.00  0.00            
ATOM    297  H   MOL X   1      35.240   9.390 120.150  0.00  0.00            
ATOM    298  C   MOL X   1      38.280  14.710   1.110  0.00  0.00            
ATOM    299  C   MOL X   1      36.490  11.160 120.250  0.00  0.00            
ATOM    300  O   MOL X   1      39.110  51.820 113.270  0.00  0.00            
ATOM    301  C   MOL X   1      35.590   2.670 114.840  0.00  0.00            
ATOM    302  H   MOL X   1      34.640   3.040 115.250  0.00  0.00            
ATOM    303  C   MOL X   1      39.100  50.470 111.100  0.00  0.00            
ATOM    304  C   MOL X   1      36.080   1.410 115.360  0.00  0.00            
ATOM    305  O   MOL X   1      35.580  51.940 116.630  0.00  0.00            
ATOM    306  O   MOL X   1      19.140  13.700 116.540  0.00  0.00            
ATOM    307  O   MOL X   1      19.790  52.040 118.880  0.00  0.00            
ATOM    308  O   MOL X   1      36.310  12.880 118.610  0.00  0.00            
ATOM    309  O   MOL X   1      39.400   0.930 111.770  0.00  0.00            
ATOM    310  O   MOL X   1      39.510  11.800   1.100  0.00  0.00            
ATOM    311  O   MOL X   1      15.640  11.250 112.240  0.00  0.00            
ATOM    312  O   MOL X   1      15.000   2.280 121.610  0.00  0.00            
ATOM    313  O   MOL X   1      34.190   4.570 113.420  0.00  0.00            
ATOM    314  O   MOL X   1      20.660   5.690 121.290  0.00  0.00            
ATOM    315  O   MOL X   1      35.040   7.460 121.510  0.00  0.00            
ATOM    316  O   MOL X   1      20.730   7.900 114.400  0.00  0.00            
ATOM    317  O   MOL X   1      34.800   1.300 118.710  0.00  0.00            
ATOM    318  O   MOL X   1      20.720  11.290 118.620  0.00  0.00            
ATOM    319  O   MOL X   1      33.870  11.430 116.680  0.00  0.00            
ATOM    320  O   MOL X   1      21.560   0.390 116.670  0.00  0.00            
ATOM    321  O   MOL X   1      36.340   5.620   0.300  0.00  0.00            
ATOM    322  O   MOL X   1      19.370   4.910 113.970  0.00  0.00            
ATOM    323  O   MOL X   1      19.080   7.150   0.190  0.00  0.00            
ATOM    324  O   MOL X   1      35.760   7.650 111.790  0.00  0.00            
ATOM    325  O   MOL X   1      39.870   0.130 122.460  0.00  0.00            
ATOM    326  O   MOL X   1      39.220  13.020 113.330  0.00  0.00            
ATOM    327  O   MOL X   1      15.670   1.510 118.490  0.00  0.00            
ATOM    328  O   MOL X   1      15.350  12.440 121.830  0.00  0.00            
ATOM    329  O   MOL X   1      32.450  51.290 118.550  0.00  0.00            
ATOM    330  C   MOL X   1      31.160  48.650 122.900  0.00  0.00            
ATOM    331  H   MOL X   1      30.750  48.380   0.810  0.00  0.00            
ATOM    332  C   MOL X   1      35.750   0.720 119.400  0.00  0.00            
ATOM    333  C   MOL X   1      30.420  49.600 122.060  0.00  0.00            
ATOM    334  O   MOL X   1      22.900  13.470 118.420  0.00  0.00            
ATOM    335  C   MOL X   1      24.480  16.540 122.320  0.00  0.00            
ATOM    336  H   MOL X   1      25.020  17.060   0.040  0.00  0.00            
ATOM    337  C   MOL X   1      19.830  11.880 119.310  0.00  0.00            
ATOM    338  C   MOL X   1      24.990  15.330 121.770  0.00  0.00            
ATOM    339  O   MOL X   1      22.730  51.700 116.670  0.00  0.00            
ATOM    340  C   MOL X   1      25.050  48.710 113.290  0.00  0.00            
ATOM    341  H   MOL X   1      25.720  48.320 112.530  0.00  0.00            
ATOM    342  C   MOL X   1      20.330   0.110 116.480  0.00  0.00            
ATOM    343  C   MOL X   1      25.550  49.820 114.080  0.00  0.00            
ATOM    344  O   MOL X   1      32.590  12.600 116.650  0.00  0.00            
ATOM    345  C   MOL X   1      31.120  15.580 112.730  0.00  0.00            
ATOM    346  H   MOL X   1      30.580  16.130 112.010  0.00  0.00            
ATOM    347  C   MOL X   1      35.050  11.810 116.260  0.00  0.00            
ATOM    348  C   MOL X   1      30.560  14.380 113.350  0.00  0.00            
ATOM    349  O   MOL X   1      28.680  50.030   0.720  0.00  0.00            
ATOM    350  C   MOL X   1      32.930  48.650 121.150  0.00  0.00            
ATOM    351  H   MOL X   1      33.980  48.470 120.850  0.00  0.00            
ATOM    352  C   MOL X   1      29.640   0.920   0.570  0.00  0.00            
ATOM    353  C   MOL X   1      32.430  48.180 122.400  0.00  0.00            
ATOM    354  Cu  MOL X   1      27.790  51.300   1.780  0.00  0.00            
ATOM    355  O   MOL X   1      28.880  13.870 111.780  0.00  0.00            
ATOM    356  C   MOL X   1      33.020  15.620 114.430  0.00  0.00            
ATOM    357  H   MOL X   1      33.850  16.070 115.020  0.00  0.00            
ATOM    358  C   MOL X   1      28.870  11.060 111.450  0.00  0.00            
ATOM    359  C   MOL X   1      32.440  16.160 113.190  0.00  0.00            
ATOM    360  Cu  MOL X   1      27.330  12.960 112.120  0.00  0.00            
ATOM    361  O   MOL X   1      26.760  15.200   0.210  0.00  0.00            
ATOM    362  C   MOL X   1      22.500  16.380 120.770  0.00  0.00            
ATOM    363  H   MOL X   1      21.540  16.820 120.380  0.00  0.00            
ATOM    364  C   MOL X   1      25.550  12.310   0.560  0.00  0.00            
ATOM    365  C   MOL X   1      23.270  17.150 121.780  0.00  0.00            
ATOM    366  Cu  MOL X   1      27.600  14.140   1.470  0.00  0.00            
ATOM    367  O   MOL X   1      27.150  50.460 112.510  0.00  0.00            
ATOM    368  C   MOL X   1      22.950  48.510 114.710  0.00  0.00            
ATOM    369  H   MOL X   1      22.050  47.980 114.890  0.00  0.00            
ATOM    370  C   MOL X   1      25.170   0.560 112.410  0.00  0.00            
ATOM    371  C   MOL X   1      23.820  47.950 113.630  0.00  0.00            
ATOM    372  Cu  MOL X   1      27.290  52.220 112.130  0.00  0.00            
ATOM    373  O   MOL X   1      34.590  47.170 122.760  0.00  0.00            
ATOM    374  C   MOL X   1      31.020  50.170 120.850  0.00  0.00            
ATOM    375  H   MOL X   1      30.480  50.970 120.300  0.00  0.00            
ATOM    376  C   MOL X   1      35.750  46.590   2.050  0.00  0.00            
ATOM    377  C   MOL X   1      32.280  49.670 120.320  0.00  0.00            
ATOM    378  O   MOL X   1      22.290  46.350 112.970  0.00  0.00            
ATOM    379  C   MOL X   1      24.660  50.340 115.140  0.00  0.00            
ATOM    380  H   MOL X   1      24.930  51.250 115.650  0.00  0.00            
ATOM    381  C   MOL X   1      21.210  46.940 108.870  0.00  0.00            
ATOM    382  C   MOL X   1      23.300  49.780 115.390  0.00  0.00            
ATOM    383  O   MOL X   1      34.100  17.800 113.090  0.00  0.00            
ATOM    384  C   MOL X   1      31.210  13.840 114.520  0.00  0.00            
ATOM    385  H   MOL X   1      30.890  12.990 115.080  0.00  0.00            
ATOM    386  C   MOL X   1      35.620  17.990 111.010  0.00  0.00            
ATOM    387  C   MOL X   1      32.400  14.450 115.060  0.00  0.00            
ATOM    388  O   MOL X   1      22.590  18.990 120.630  0.00  0.00            
ATOM    389  C   MOL X   1      24.290  14.630 120.730  0.00  0.00            
ATOM    390  H   MOL X   1      24.760  13.730 120.270  0.00  0.00            
ATOM    391  C   MOL X   1      19.130  18.610 122.060  0.00  0.00            
ATOM    392  C   MOL X   1      23.050  15.180 120.190  0.00  0.00            
ATOM    393  O   MOL X   1      34.440  50.770 116.520  0.00  0.00            
ATOM    394  C   MOL X   1      31.480  50.120 112.270  0.00  0.00            
ATOM    395  H   MOL X   1      31.120  50.060 111.290  0.00  0.00            
ATOM    396  C   MOL X   1      35.210   0.720 116.340  0.00  0.00            
ATOM    397  C   MOL X   1      32.900  49.790 112.600  0.00  0.00            
ATOM    398  O   MOL X   1      20.580  14.740 116.420  0.00  0.00            
ATOM    399  C   MOL X   1      24.120  15.990 113.050  0.00  0.00            
ATOM    400  H   MOL X   1      24.670  16.400 112.200  0.00  0.00            
ATOM    401  C   MOL X   1      19.370  12.390 116.460  0.00  0.00            
ATOM    402  C   MOL X   1      23.010  16.760 113.560  0.00  0.00            
ATOM    403  O   MOL X   1      34.080  15.050 118.680  0.00  0.00            
ATOM    404  C   MOL X   1      30.790  16.800 122.290  0.00  0.00            
ATOM    405  H   MOL X   1      30.230  17.380 123.030  0.00  0.00            
ATOM    406  C   MOL X   1      35.880  11.830 119.160  0.00  0.00            
ATOM    407  C   MOL X   1      31.880  17.440 121.620  0.00  0.00            
ATOM    408  O   MOL X   1      22.020  49.610 118.520  0.00  0.00            
ATOM    409  C   MOL X   1      25.020  47.960 122.400  0.00  0.00            
ATOM    410  H   MOL X   1      25.620  47.510   0.140  0.00  0.00            
ATOM    411  C   MOL X   1      20.350   0.680 119.470  0.00  0.00            
ATOM    412  C   MOL X   1      24.080  47.240 121.590  0.00  0.00            
ATOM    413  O   MOL X   1      33.400  48.550 110.710  0.00  0.00            
ATOM    414  C   MOL X   1      31.260  50.990 114.650  0.00  0.00            
ATOM    415  H   MOL X   1      30.680  51.580 115.360  0.00  0.00            
ATOM    416  C   MOL X   1      35.730  46.730 110.620  0.00  0.00            
ATOM    417  C   MOL X   1      30.670  50.720 113.320  0.00  0.00            
ATOM    418  O   MOL X   1      23.060  45.540 122.910  0.00  0.00            
ATOM    419  C   MOL X   1      24.600  50.060 121.140  0.00  0.00            
ATOM    420  H   MOL X   1      24.840  51.090 120.880  0.00  0.00            
ATOM    421  C   MOL X   1      20.390  45.980 120.810  0.00  0.00            
ATOM    422  C   MOL X   1      25.290  49.360 122.140  0.00  0.00            
ATOM    423  O   MOL X   1      22.640  18.290 111.710  0.00  0.00            
ATOM    424  C   MOL X   1      23.930  14.290 114.890  0.00  0.00            
ATOM    425  H   MOL X   1      24.250  13.370 115.270  0.00  0.00            
ATOM    426  C   MOL X   1      19.030  18.270 110.700  0.00  0.00            
ATOM    427  C   MOL X   1      24.640  14.810 113.730  0.00  0.00            
ATOM    428  O   MOL X   1      31.840  19.590 122.900  0.00  0.00            
ATOM    429  C   MOL X   1      31.070  14.850 120.740  0.00  0.00            
ATOM    430  H   MOL X   1      30.580  14.070 120.200  0.00  0.00            
ATOM    431  C   MOL X   1      34.930  18.520   0.470  0.00  0.00            
ATOM    432  C   MOL X   1      30.350  15.530 121.760  0.00  0.00            
ATOM    433  O   MOL X   1      29.210   0.180 113.550  0.00  0.00            
ATOM    434  C   MOL X   1      33.470  49.990 113.890  0.00  0.00            
ATOM    435  H   MOL X   1      34.450  49.640 114.150  0.00  0.00            
ATOM    436  C   MOL X   1      28.820   1.480 111.440  0.00  0.00            
ATOM    437  C   MOL X   1      32.660  50.640 114.940  0.00  0.00            
ATOM    438  Cu  MOL X   1      27.480   0.860 113.980  0.00  0.00            
ATOM    439  O   MOL X   1      28.610  13.900 121.680  0.00  0.00            
ATOM    440  C   MOL X   1      32.700  16.700 120.630  0.00  0.00            
ATOM    441  H   MOL X   1      33.640  17.120 120.250  0.00  0.00            
ATOM    442  C   MOL X   1      29.620  12.130   0.710  0.00  0.00            
ATOM    443  C   MOL X   1      32.290  15.370 120.180  0.00  0.00            
ATOM    444  Cu  MOL X   1      27.700  12.860 122.870  0.00  0.00            
ATOM    445  O   MOL X   1      26.950  50.930 121.900  0.00  0.00            
ATOM    446  C   MOL X   1      23.280  48.000 120.580  0.00  0.00            
ATOM    447  H   MOL X   1      22.540  47.520 120.020  0.00  0.00            
ATOM    448  C   MOL X   1      25.600   0.510   0.660  0.00  0.00            
ATOM    449  C   MOL X   1      23.620  49.380 120.280  0.00  0.00            
ATOM    450  Cu  MOL X   1      27.690  52.250 122.940  0.00  0.00            
ATOM    451  O   MOL X   1      25.940  12.760 113.630  0.00  0.00            
ATOM    452  C   MOL X   1      22.380  16.340 114.800  0.00  0.00            
ATOM    453  H   MOL X   1      21.460  16.860 115.140  0.00  0.00            
ATOM    454  C   MOL X   1      25.980  10.800 111.820  0.00  0.00            
ATOM    455  C   MOL X   1      22.730  15.040 115.340  0.00  0.00            
ATOM    456  Cu  MOL X   1      27.510  11.760 113.880  0.00  0.00            
ATOM    457  O   MOL X   1      21.930  13.160 116.300  0.00  0.00            
ATOM    458  O   MOL X   1      32.850  52.290 116.460  0.00  0.00            
ATOM    459  O   MOL X   1      32.480  13.600 118.590  0.00  0.00            
ATOM    460  O   MOL X   1      23.470  51.250 118.760  0.00  0.00            
ATOM    461  O   MOL X   1      25.990  14.200 111.980  0.00  0.00            
ATOM    462  O   MOL X   1      26.840  49.960   0.880  0.00  0.00            
ATOM    463  O   MOL X   1      28.800  51.150 111.950  0.00  0.00            
ATOM    464  O   MOL X   1      28.500  15.280   0.280  0.00  0.00            
ATOM    465  O   MOL X   1      21.630  18.760 113.620  0.00  0.00            
ATOM    466  O   MOL X   1      33.400  19.290 121.360  0.00  0.00            
ATOM    467  O   MOL X   1      23.630  45.020 120.850  0.00  0.00            
ATOM    468  O   MOL X   1      34.520  50.280 111.010  0.00  0.00            
ATOM    469  O   MOL X   1      21.490  15.180 118.480  0.00  0.00            
ATOM    470  O   MOL X   1      34.150  49.890 118.810  0.00  0.00            
ATOM    471  O   MOL X   1      21.170  50.160 116.520  0.00  0.00            
ATOM    472  O   MOL X   1      34.150  14.270 116.550  0.00  0.00            
ATOM    473  O   MOL X   1      22.430  19.230 122.790  0.00  0.00            
ATOM    474  O   MOL X   1      32.610  17.730 111.490  0.00  0.00            
ATOM    475  O   MOL X   1      32.910  46.690   1.080  0.00  0.00            
ATOM    476  O   MOL X   1      23.770  46.710 111.620  0.00  0.00            
ATOM    477  O   MOL X   1      26.900  13.830 121.530  0.00  0.00            
ATOM    478  O   MOL X   1      27.280  51.450 114.430  0.00  0.00            
ATOM    479  O   MOL X   1      29.150  12.570 113.460  0.00  0.00            
ATOM    480  O   MOL X   1      28.670  51.120 121.870  0.00  0.00            
ATOM    481  O   MOL X   1      33.980  11.480 108.080  0.00  0.00            
ATOM    482  C   MOL X   1      30.730   9.330 111.350  0.00  0.00            
ATOM    483  H   MOL X   1      30.200   8.790 112.090  0.00  0.00            
ATOM    484  C   MOL X   1      35.690  14.310 107.620  0.00  0.00            
ATOM    485  C   MOL X   1      30.150  10.590 110.950  0.00  0.00            
ATOM    486  O   MOL X   1      20.850  50.340 113.390  0.00  0.00            
ATOM    487  C   MOL X   1      23.420   2.240 113.030  0.00  0.00            
ATOM    488  H   MOL X   1      24.160   3.010 112.870  0.00  0.00            
ATOM    489  C   MOL X   1      18.710  49.000 112.580  0.00  0.00            
ATOM    490  C   MOL X   1      23.770   0.880 112.640  0.00  0.00            
ATOM    491  O   MOL X   1      20.930  13.650 121.410  0.00  0.00            
ATOM    492  C   MOL X   1      23.870  10.390   0.740  0.00  0.00            
ATOM    493  H   MOL X   1      24.710   9.710   0.690  0.00  0.00            
ATOM    494  C   MOL X   1      21.110  15.050   2.110  0.00  0.00            
ATOM    495  C   MOL X   1      24.170  11.800   0.570  0.00  0.00            
ATOM    496  O   MOL X   1      33.960  52.080 121.390  0.00  0.00            
ATOM    497  C   MOL X   1      31.410   2.730   0.610  0.00  0.00            
ATOM    498  H   MOL X   1      30.550   3.380   0.710  0.00  0.00            
ATOM    499  C   MOL X   1      33.930  50.890   3.900  0.00  0.00            
ATOM    500  C   MOL X   1      31.050   1.330   0.560  0.00  0.00            
ATOM    501  O   MOL X   1      28.440  10.700 112.630  0.00  0.00            
ATOM    502  C   MOL X   1      32.680   9.670 109.810  0.00  0.00            
ATOM    503  H   MOL X   1      33.650   9.440 109.460  0.00  0.00            
ATOM    504  C   MOL X   1      29.390  13.690 112.910  0.00  0.00            
ATOM    505  C   MOL X   1      32.010   8.820 110.830  0.00  0.00            
ATOM    506  O   MOL X   1      28.990   0.980 122.540  0.00  0.00            
ATOM    507  C   MOL X   1      33.830   2.160   0.500  0.00  0.00            
ATOM    508  H   MOL X   1      34.840   2.480   0.400  0.00  0.00            
ATOM    509  C   MOL X   1      29.240  50.310 122.610  0.00  0.00            
ATOM    510  C   MOL X   1      32.850   3.180   0.600  0.00  0.00            
ATOM    511  O   MOL X   1      26.130   1.370 112.790  0.00  0.00            
ATOM    512  C   MOL X   1      20.960   1.630 113.190  0.00  0.00            
ATOM    513  H   MOL X   1      19.920   1.930 113.200  0.00  0.00            
ATOM    514  C   MOL X   1      26.760  50.490 113.690  0.00  0.00            
ATOM    515  C   MOL X   1      22.020   2.630 113.150  0.00  0.00            
ATOM    516  O   MOL X   1      26.130  11.970 122.550  0.00  0.00            
ATOM    517  C   MOL X   1      21.360  10.870   0.480  0.00  0.00            
ATOM    518  H   MOL X   1      20.330  10.550   0.460  0.00  0.00            
ATOM    519  C   MOL X   1      26.320  14.820 122.140  0.00  0.00            
ATOM    520  C   MOL X   1      22.440   9.880   0.740  0.00  0.00            
ATOM    521  O   MOL X   1      33.740   7.150 110.750  0.00  0.00            
ATOM    522  C   MOL X   1      30.840  11.360 109.910  0.00  0.00            
ATOM    523  H   MOL X   1      30.480  12.340 109.650  0.00  0.00            
ATOM    524  C   MOL X   1      35.410   8.210 112.870  0.00  0.00            
ATOM    525  C   MOL X   1      32.060  10.870 109.300  0.00  0.00            
ATOM    526  O   MOL X   1      21.020   8.050   0.950  0.00  0.00            
ATOM    527  C   MOL X   1      23.070  12.720   0.270  0.00  0.00            
ATOM    528  H   MOL X   1      23.260  13.810   0.140  0.00  0.00            
ATOM    529  C   MOL X   1      19.500   7.860 122.200  0.00  0.00            
ATOM    530  C   MOL X   1      21.680  12.260   0.120  0.00  0.00            
ATOM    531  O   MOL X   1      34.280   4.940   1.160  0.00  0.00            
ATOM    532  C   MOL X   1      32.050   0.280   0.330  0.00  0.00            
ATOM    533  H   MOL X   1      31.760  51.650   0.220  0.00  0.00            
ATOM    534  C   MOL X   1      35.930   4.960 122.290  0.00  0.00            
ATOM    535  C   MOL X   1      33.430   0.750   0.280  0.00  0.00            
ATOM    536  O   MOL X   1      20.610   4.460 112.800  0.00  0.00            
ATOM    537  C   MOL X   1      22.710  52.280 112.720  0.00  0.00            
ATOM    538  H   MOL X   1      22.980  51.250 112.630  0.00  0.00            
ATOM    539  C   MOL X   1      19.570   4.830 115.250  0.00  0.00            
ATOM    540  C   MOL X   1      21.320   0.190 113.100  0.00  0.00            
ATOM    541  O   MOL X   1      33.920  12.900 121.130  0.00  0.00            
ATOM    542  C   MOL X   1      31.520  10.350   0.860  0.00  0.00            
ATOM    543  H   MOL X   1      30.800   9.500   0.880  0.00  0.00            
ATOM    544  C   MOL X   1      33.670  14.330   2.980  0.00  0.00            
ATOM    545  C   MOL X   1      32.940  10.040   0.900  0.00  0.00            
ATOM    546  O   MOL X   1      20.840  51.330 121.680  0.00  0.00            
ATOM    547  C   MOL X   1      23.930   2.350   0.630  0.00  0.00            
ATOM    548  H   MOL X   1      24.770   3.090   0.600  0.00  0.00            
ATOM    549  C   MOL X   1      17.980  48.620 117.020  0.00  0.00            
ATOM    550  C   MOL X   1      22.550   2.890   0.510  0.00  0.00            
ATOM    551  O   MOL X   1      34.150   0.640 108.610  0.00  0.00            
ATOM    552  C   MOL X   1      30.770   3.100 111.350  0.00  0.00            
ATOM    553  H   MOL X   1      30.260   3.730 112.060  0.00  0.00            
ATOM    554  C   MOL X   1      35.690  50.470 107.430  0.00  0.00            
ATOM    555  C   MOL X   1      32.130   3.450 110.900  0.00  0.00            
ATOM    556  O   MOL X   1      20.160  11.300 112.360  0.00  0.00            
ATOM    557  C   MOL X   1      24.430   8.680 111.900  0.00  0.00            
ATOM    558  H   MOL X   1      25.200   8.010 112.220  0.00  0.00            
ATOM    559  C   MOL X   1      19.630  14.070 113.360  0.00  0.00            
ATOM    560  C   MOL X   1      23.040   8.210 111.830  0.00  0.00            
ATOM    561  O   MOL X   1      32.980   8.090 122.560  0.00  0.00            
ATOM    562  C   MOL X   1      32.070  12.810   0.350  0.00  0.00            
ATOM    563  H   MOL X   1      31.720  13.840   0.110  0.00  0.00            
ATOM    564  C   MOL X   1      35.980   7.920 122.250  0.00  0.00            
ATOM    565  C   MOL X   1      31.040  11.790   0.720  0.00  0.00            
ATOM    566  O   MOL X   1      23.000   6.500 113.470  0.00  0.00            
ATOM    567  C   MOL X   1      23.580  11.010 111.350  0.00  0.00            
ATOM    568  H   MOL X   1      23.770  12.100 111.200  0.00  0.00            
ATOM    569  C   MOL X   1      19.430   7.970 114.380  0.00  0.00            
ATOM    570  C   MOL X   1      24.690  10.100 111.630  0.00  0.00            
ATOM    571  O   MOL X   1      22.580   4.920 122.350  0.00  0.00            
ATOM    572  C   MOL X   1      23.090  52.410   0.460  0.00  0.00            
ATOM    573  H   MOL X   1      23.220  51.320   0.410  0.00  0.00            
ATOM    574  C   MOL X   1      19.740   5.000 121.870  0.00  0.00            
ATOM    575  C   MOL X   1      24.200   0.930   0.710  0.00  0.00            
ATOM    576  O   MOL X   1      32.280   5.370 112.430  0.00  0.00            
ATOM    577  C   MOL X   1      30.880   0.950 110.050  0.00  0.00            
ATOM    578  H   MOL X   1      30.450   0.040 109.660  0.00  0.00            
ATOM    579  C   MOL X   1      35.360   4.260 112.960  0.00  0.00            
ATOM    580  C   MOL X   1      30.150   1.850 110.890  0.00  0.00            
ATOM    581  O   MOL X   1      29.220  13.310   1.150  0.00  0.00            
ATOM    582  C   MOL X   1      33.920  11.130   0.670  0.00  0.00            
ATOM    583  H   MOL X   1      34.940  10.880   0.550  0.00  0.00            
ATOM    584  C   MOL X   1      29.150  14.900 122.300  0.00  0.00            
ATOM    585  C   MOL X   1      33.500  12.450   0.270  0.00  0.00            
ATOM    586  O   MOL X   1      28.130   0.630 110.750  0.00  0.00            
ATOM    587  C   MOL X   1      32.800   2.570 109.970  0.00  0.00            
ATOM    588  H   MOL X   1      33.790   2.810 109.650  0.00  0.00            
ATOM    589  C   MOL X   1      29.420  51.430 113.010  0.00  0.00            
ATOM    590  C   MOL X   1      32.200   1.290 109.640  0.00  0.00            
ATOM    591  O   MOL X   1      26.400  11.740 111.050  0.00  0.00            
ATOM    592  C   MOL X   1      21.940   9.180 111.590  0.00  0.00            
ATOM    593  H   MOL X   1      20.930   8.890 111.800  0.00  0.00            
ATOM    594  C   MOL X   1      25.770  14.020 113.250  0.00  0.00            
ATOM    595  C   MOL X   1      22.220  10.580 111.380  0.00  0.00            
ATOM    596  O   MOL X   1      26.030  51.960   1.400  0.00  0.00            
ATOM    597  C   MOL X   1      21.440   1.920   0.310  0.00  0.00            
ATOM    598  H   MOL X   1      20.450   2.310   0.160  0.00  0.00            
ATOM    599  C   MOL X   1      26.410  50.070 122.690  0.00  0.00            
ATOM    600  C   MOL X   1      21.690   0.470   0.160  0.00  0.00            
ATOM    601  O   MOL X   1      19.390  52.260 122.970  0.00  0.00            
ATOM    602  O   MOL X   1      35.470  13.280 122.580  0.00  0.00            
ATOM    603  O   MOL X   1      32.580  51.630 108.480  0.00  0.00            
ATOM    604  O   MOL X   1      21.670  12.750 111.950  0.00  0.00            
ATOM    605  O   MOL X   1      26.100   0.580 122.530  0.00  0.00            
ATOM    606  O   MOL X   1      26.690  10.480 112.850  0.00  0.00            
ATOM    607  O   MOL X   1      29.080  11.710 122.670  0.00  0.00            
ATOM    608  O   MOL X   1      28.520   1.720 112.700  0.00  0.00            
ATOM    609  O   MOL X   1      21.070   4.650   0.820  0.00  0.00            
ATOM    610  O   MOL X   1      33.690   5.290 110.710  0.00  0.00            
ATOM    611  O   MOL X   1      21.490   6.390 111.820  0.00  0.00            
ATOM    612  O   MOL X   1      34.530   8.280   1.070  0.00  0.00            
ATOM    613  O   MOL X   1      19.170  51.660 113.780  0.00  0.00            
ATOM    614  O   MOL X   1      32.450  12.980 108.340  0.00  0.00            
ATOM    615  O   MOL X   1      19.440  12.850 122.710  0.00  0.00            
ATOM    616  O   MOL X   1      35.500  52.180 122.940  0.00  0.00            
ATOM    617  O   MOL X   1      22.400   4.900 113.990  0.00  0.00            
ATOM    618  O   MOL X   1      32.860   5.160 122.580  0.00  0.00            
ATOM    619  O   MOL X   1      32.290   7.070 112.410  0.00  0.00            
ATOM    620  O   MOL X   1      22.530   8.010 122.470  0.00  0.00            
ATOM    621  O   MOL X   1      25.550  51.990 111.770  0.00  0.00            
ATOM    622  O   MOL X   1      25.930  13.380   1.150  0.00  0.00            
ATOM    623  O   MOL X   1      29.340  52.240   1.190  0.00  0.00            
ATOM    624  O   MOL X   1      28.220  11.980 110.810  0.00  0.00            
ATOM    625  O   MOL X   1      17.340  23.360 113.530  0.00  0.00            
ATOM    626  C   MOL X   1      19.360  23.180 109.480  0.00  0.00            
ATOM    627  H   MOL X   1      20.270  23.020 108.890  0.00  0.00            
ATOM    628  C   MOL X   1      19.900  25.680 112.400  0.00  0.00            
ATOM    629  C   MOL X   1      18.640  24.500 109.400  0.00  0.00            
ATOM    630  Cu  MOL X   1      18.940  23.980 114.260  0.00  0.00            
ATOM    631  O   MOL X   1      34.790  37.450 105.470  0.00  0.00            
ATOM    632  C   MOL X   1      37.290  41.000 107.860  0.00  0.00            
ATOM    633  H   MOL X   1      37.870  41.620 108.490  0.00  0.00            
ATOM    634  C   MOL X   1      31.960  35.830 105.700  0.00  0.00            
ATOM    635  C   MOL X   1      37.630  39.630 107.510  0.00  0.00            
ATOM    636  Cu  MOL X   1      34.050  36.660 106.920  0.00  0.00            
ATOM    637  O   MOL X   1      33.770  26.880 120.280  0.00  0.00            
ATOM    638  C   MOL X   1      36.670  24.520 122.930  0.00  0.00            
ATOM    639  H   MOL X   1      37.450  23.830   0.060  0.00  0.00            
ATOM    640  C   MOL X   1      32.080  29.810   3.980  0.00  0.00            
ATOM    641  C   MOL X   1      37.020  25.920 122.820  0.00  0.00            
ATOM    642  Cu  MOL X   1      33.330  24.750 105.990  0.00  0.00            
ATOM    643  O   MOL X   1      16.320  43.140 115.120  0.00  0.00            
ATOM    644  C   MOL X   1      17.230  42.510 120.200  0.00  0.00            
ATOM    645  H   MOL X   1      17.210  42.350 121.290  0.00  0.00            
ATOM    646  C   MOL X   1      21.380  41.220   0.270  0.00  0.00            
ATOM    647  C   MOL X   1      15.980  42.360 119.400  0.00  0.00            
ATOM    648  Cu  MOL X   1      22.380  35.350 108.590  0.00  0.00            
ATOM    649  O   MOL X   1      18.890  26.840 108.810  0.00  0.00            
ATOM    650  C   MOL X   1      17.690  22.460 111.220  0.00  0.00            
ATOM    651  H   MOL X   1      17.440  21.750 111.980  0.00  0.00            
ATOM    652  C   MOL X   1      15.580  29.010 113.250  0.00  0.00            
ATOM    653  C   MOL X   1      18.940  22.220 110.580  0.00  0.00            
ATOM    654  Cu  MOL X   1      40.480  25.030 112.530  0.00  0.00            
ATOM    655  O   MOL X   1      13.830  41.550 119.270  0.00  0.00            
ATOM    656  C   MOL X   1      18.540  42.700 118.090  0.00  0.00            
ATOM    657  H   MOL X   1      19.450  42.650 117.520  0.00  0.00            
ATOM    658  C   MOL X   1      15.700  38.750 120.010  0.00  0.00            
ATOM    659  C   MOL X   1      18.540  42.510 119.560  0.00  0.00            
ATOM    660  Cu  MOL X   1      13.230  39.870 119.670  0.00  0.00            
ATOM    661  O   MOL X   1      39.340  39.700 109.120  0.00  0.00            
ATOM    662  C   MOL X   1      35.280  40.930 106.340  0.00  0.00            
ATOM    663  H   MOL X   1      34.330  41.290 106.110  0.00  0.00            
ATOM    664  C   MOL X   1      38.160  37.060 110.490  0.00  0.00            
ATOM    665  C   MOL X   1      36.150  41.680 107.220  0.00  0.00            
ATOM    666  Cu  MOL X   1      40.080  39.080 110.730  0.00  0.00            
ATOM    667  O   MOL X   1      39.110  26.100 121.890  0.00  0.00            
ATOM    668  C   MOL X   1      34.250  25.080 122.620  0.00  0.00            
ATOM    669  H   MOL X   1      33.220  24.740 122.370  0.00  0.00            
ATOM    670  C   MOL X   1      38.990  28.880 121.380  0.00  0.00            
ATOM    671  C   MOL X   1      35.240  24.040 122.820  0.00  0.00            
ATOM    672  Cu  MOL X   1      14.280  27.220 121.520  0.00  0.00            
ATOM    673  O   MOL X   1      20.660  20.570 110.410  0.00  0.00            
ATOM    674  C   MOL X   1      17.590  24.820 110.420  0.00  0.00            
ATOM    675  H   MOL X   1      17.150  25.840 110.480  0.00  0.00            
ATOM    676  C   MOL X   1      21.870  21.170 112.980  0.00  0.00            
ATOM    677  C   MOL X   1      17.090  23.820 111.300  0.00  0.00            
ATOM    678  Cu  MOL X   1      21.120  19.200 111.540  0.00  0.00            
ATOM    679  O   MOL X   1      33.720  22.220   0.350  0.00  0.00            
ATOM    680  C   MOL X   1      35.990  26.910 122.610  0.00  0.00            
ATOM    681  H   MOL X   1      36.250  27.950 122.380  0.00  0.00            
ATOM    682  C   MOL X   1      32.210  21.650 121.550  0.00  0.00            
ATOM    683  C   MOL X   1      34.620  26.460 122.390  0.00  0.00            
ATOM    684  Cu  MOL X   1      32.940  20.620   0.980  0.00  0.00            
ATOM    685  O   MOL X   1      20.830  42.410 119.660  0.00  0.00            
ATOM    686  C   MOL X   1      16.020  42.650 117.980  0.00  0.00            
ATOM    687  H   MOL X   1      15.080  42.530 117.400  0.00  0.00            
ATOM    688  C   MOL X   1      23.350  45.810 117.240  0.00  0.00            
ATOM    689  C   MOL X   1      17.320  42.770 117.300  0.00  0.00            
ATOM    690  Cu  MOL X   1      21.000  20.390   0.180  0.00  0.00            
ATOM    691  O   MOL X   1      36.410  43.460 108.640  0.00  0.00            
ATOM    692  C   MOL X   1      36.740  38.900 106.610  0.00  0.00            
ATOM    693  H   MOL X   1      37.080  37.880 106.360  0.00  0.00            
ATOM    694  C   MOL X   1      31.880  44.070 109.970  0.00  0.00            
ATOM    695  C   MOL X   1      35.550  39.510 106.090  0.00  0.00            
ATOM    696  Cu  MOL X   1      33.540  19.260 111.650  0.00  0.00            
ATOM    697  O   MOL X   1      17.430  24.910 116.280  0.00  0.00            
ATOM    698  C   MOL X   1      18.000  23.720 121.240  0.00  0.00            
ATOM    699  H   MOL X   1      18.070  23.870 122.270  0.00  0.00            
ATOM    700  C   MOL X   1      20.460  27.530 121.470  0.00  0.00            
ATOM    701  C   MOL X   1      18.860  22.830 120.470  0.00  0.00            
ATOM    702  Cu  MOL X   1      18.000  25.930 114.250  0.00  0.00            
ATOM    703  O   MOL X   1      31.710  40.020 119.850  0.00  0.00            
ATOM    704  C   MOL X   1      36.130  41.910 121.820  0.00  0.00            
ATOM    705  H   MOL X   1      36.860  42.410 122.370  0.00  0.00            
ATOM    706  C   MOL X   1      32.880  40.210   2.090  0.00  0.00            
ATOM    707  C   MOL X   1      34.830  41.770 122.410  0.00  0.00            
ATOM    708  Cu  MOL X   1      32.390  38.030 106.720  0.00  0.00            
ATOM    709  O   MOL X   1      19.820  34.980 107.360  0.00  0.00            
ATOM    710  C   MOL X   1      16.930  39.300 107.440  0.00  0.00            
ATOM    711  H   MOL X   1      16.150  39.970 107.520  0.00  0.00            
ATOM    712  C   MOL X   1      23.100  35.110 106.160  0.00  0.00            
ATOM    713  C   MOL X   1      18.340  39.690 107.740  0.00  0.00            
ATOM    714  Cu  MOL X   1      21.250  33.790 107.540  0.00  0.00            
ATOM    715  O   MOL X   1      36.010  25.120 106.570  0.00  0.00            
ATOM    716  C   MOL X   1      37.420  22.290 110.630  0.00  0.00            
ATOM    717  H   MOL X   1      37.890  21.850 111.520  0.00  0.00            
ATOM    718  C   MOL X   1      33.000  25.150 108.510  0.00  0.00            
ATOM    719  C   MOL X   1      36.150  21.730 110.120  0.00  0.00            
ATOM    720  Cu  MOL X   1      34.560  26.270 106.980  0.00  0.00            
ATOM    721  O   MOL X   1      20.090  20.880 120.310  0.00  0.00            
ATOM    722  C   MOL X   1      17.250  24.790 119.080  0.00  0.00            
ATOM    723  H   MOL X   1      16.550  25.430 118.580  0.00  0.00            
ATOM    724  C   MOL X   1      22.510  21.640 121.230  0.00  0.00            
ATOM    725  C   MOL X   1      17.100  24.660 120.520  0.00  0.00            
ATOM    726  Cu  MOL X   1      21.080  19.670 121.240  0.00  0.00            
ATOM    727  O   MOL X   1      35.880  20.250 111.970  0.00  0.00            
ATOM    728  C   MOL X   1      37.560  23.710 108.500  0.00  0.00            
ATOM    729  H   MOL X   1      37.970  24.650 108.050  0.00  0.00            
ATOM    730  C   MOL X   1      32.810  21.280 112.590  0.00  0.00            
ATOM    731  C   MOL X   1      38.120  23.230 109.760  0.00  0.00            
ATOM    732  Cu  MOL X   1      34.300  43.990 109.290  0.00  0.00            
ATOM    733  O   MOL X   1      35.260  43.430   0.910  0.00  0.00            
ATOM    734  C   MOL X   1      35.310  40.700 119.720  0.00  0.00            
ATOM    735  H   MOL X   1      35.510  40.520 118.680  0.00  0.00            
ATOM    736  C   MOL X   1      33.640  44.530 120.350  0.00  0.00            
ATOM    737  C   MOL X   1      36.390  41.370 120.510  0.00  0.00            
ATOM    738  Cu  MOL X   1      34.340  20.400 122.450  0.00  0.00            
ATOM    739  O   MOL X   1      19.930  41.360 108.330  0.00  0.00            
ATOM    740  C   MOL X   1      17.680  36.940 107.090  0.00  0.00            
ATOM    741  H   MOL X   1      17.400  35.920 106.770  0.00  0.00            
ATOM    742  C   MOL X   1      22.220  43.170 109.180  0.00  0.00            
ATOM    743  C   MOL X   1      16.580  37.870 107.150  0.00  0.00            
ATOM    744  Cu  MOL X   1      19.950  43.140 108.050  0.00  0.00            
ATOM    745  O   MOL X   1      15.950  25.390 122.420  0.00  0.00            
ATOM    746  C   MOL X   1      18.890  22.860 118.980  0.00  0.00            
ATOM    747  H   MOL X   1      19.490  22.130 118.430  0.00  0.00            
ATOM    748  C   MOL X   1      15.920  29.190 121.130  0.00  0.00            
ATOM    749  C   MOL X   1      17.980  23.820 118.270  0.00  0.00            
ATOM    750  Cu  MOL X   1      40.290  28.420   0.860  0.00  0.00            
ATOM    751  O   MOL X   1      14.960  36.200 107.210  0.00  0.00            
ATOM    752  C   MOL X   1      19.310  38.610 107.780  0.00  0.00            
ATOM    753  H   MOL X   1      20.280  38.870 108.040  0.00  0.00            
ATOM    754  C   MOL X   1      16.690  36.350 110.120  0.00  0.00            
ATOM    755  C   MOL X   1      19.080  37.260 107.400  0.00  0.00            
ATOM    756  Cu  MOL X   1      14.690  35.310 108.810  0.00  0.00            
ATOM    757  O   MOL X   1      39.760  25.000 109.570  0.00  0.00            
ATOM    758  C   MOL X   1      35.600  22.250 108.870  0.00  0.00            
ATOM    759  H   MOL X   1      34.690  21.860 108.450  0.00  0.00            
ATOM    760  C   MOL X   1      38.300  26.610 111.410  0.00  0.00            
ATOM    761  C   MOL X   1      36.320  23.220 108.030  0.00  0.00            
ATOM    762  Cu  MOL X   1      40.540  26.160 110.740  0.00  0.00            
ATOM    763  O   MOL X   1      38.710  41.980 120.490  0.00  0.00            
ATOM    764  C   MOL X   1      33.800  41.140 121.640  0.00  0.00            
ATOM    765  H   MOL X   1      32.830  41.150 122.060  0.00  0.00            
ATOM    766  C   MOL X   1      38.780  38.650 119.660  0.00  0.00            
ATOM    767  C   MOL X   1      34.020  40.590 120.320  0.00  0.00            
ATOM    768  Cu  MOL X   1      14.000  39.960 121.660  0.00  0.00            
ATOM    769  O   MOL X   1      33.300  39.330 118.470  0.00  0.00            
ATOM    770  O   MOL X   1      18.520  23.100 116.090  0.00  0.00            
ATOM    771  O   MOL X   1      20.940  36.460 108.440  0.00  0.00            
ATOM    772  O   MOL X   1      34.670  23.450 106.350  0.00  0.00            
ATOM    773  O   MOL X   1      37.880  41.090 118.720  0.00  0.00            
ATOM    774  O   MOL X   1      39.810  23.760 111.360  0.00  0.00            
ATOM    775  O   MOL X   1      15.030  25.860 120.530  0.00  0.00            
ATOM    776  O   MOL X   1      14.320  38.010 108.070  0.00  0.00            
ATOM    777  O   MOL X   1      33.310  42.910   0.650  0.00  0.00            
ATOM    778  O   MOL X   1      18.080  42.020 107.650  0.00  0.00            
ATOM    779  O   MOL X   1      34.340  20.260 110.380  0.00  0.00            
ATOM    780  O   MOL X   1      20.230  21.840 122.260  0.00  0.00            
ATOM    781  O   MOL X   1      33.360  38.970 105.420  0.00  0.00            
ATOM    782  O   MOL X   1      16.590  25.350 113.150  0.00  0.00            
ATOM    783  O   MOL X   1      33.570  28.460 121.700  0.00  0.00            
ATOM    784  O   MOL X   1      18.270  42.210 115.270  0.00  0.00            
ATOM    785  O   MOL X   1      34.580  43.410 107.560  0.00  0.00            
ATOM    786  O   MOL X   1      19.900  43.370 121.310  0.00  0.00            
ATOM    787  O   MOL X   1      19.470  20.810 112.300  0.00  0.00            
ATOM    788  O   MOL X   1      35.120  21.910 121.890  0.00  0.00            
ATOM    789  O   MOL X   1      39.190  37.940 107.900  0.00  0.00            
ATOM    790  O   MOL X   1      38.720  27.380   0.560  0.00  0.00            
ATOM    791  O   MOL X   1      14.720  41.670 121.290  0.00  0.00            
ATOM    792  O   MOL X   1      19.300  25.370 107.270  0.00  0.00            
ATOM    793  O   MOL X   1      19.000  39.060 115.770  0.00  0.00            
ATOM    794  C   MOL X   1      17.890  37.430 120.520  0.00  0.00            
ATOM    795  H   MOL X   1      17.580  37.330 121.530  0.00  0.00            
ATOM    796  C   MOL X   1      22.230  41.000 116.370  0.00  0.00            
ATOM    797  C   MOL X   1      17.010  38.200 119.620  0.00  0.00            
ATOM    798  Cu  MOL X   1      19.670  40.630 114.960  0.00  0.00            
ATOM    799  O   MOL X   1      35.670  27.340 117.700  0.00  0.00            
ATOM    800  C   MOL X   1      37.270  30.730 121.130  0.00  0.00            
ATOM    801  H   MOL X   1      37.810  31.270 121.930  0.00  0.00            
ATOM    802  C   MOL X   1      32.250  25.360 118.150  0.00  0.00            
ATOM    803  C   MOL X   1      37.760  29.410 120.760  0.00  0.00            
ATOM    804  Cu  MOL X   1      35.060  25.590 117.310  0.00  0.00            
ATOM    805  O   MOL X   1      34.870  39.370 113.670  0.00  0.00            
ATOM    806  C   MOL X   1      36.320  35.350 110.820  0.00  0.00            
ATOM    807  H   MOL X   1      36.900  34.570 110.360  0.00  0.00            
ATOM    808  C   MOL X   1      32.510  40.370 113.350  0.00  0.00            
ATOM    809  C   MOL X   1      36.960  36.660 111.100  0.00  0.00            
ATOM    810  Cu  MOL X   1      34.080  40.010 115.240  0.00  0.00            
ATOM    811  O   MOL X   1      19.400  26.850 115.530  0.00  0.00            
ATOM    812  C   MOL X   1      17.580  30.550 112.650  0.00  0.00            
ATOM    813  H   MOL X   1      16.890  31.150 112.060  0.00  0.00            
ATOM    814  C   MOL X   1      21.610  25.580 115.250  0.00  0.00            
ATOM    815  C   MOL X   1      16.980  29.440 113.410  0.00  0.00            
ATOM    816  Cu  MOL X   1      19.730  25.990 117.150  0.00  0.00            
ATOM    817  O   MOL X   1      15.650  39.310 121.140  0.00  0.00            
ATOM    818  C   MOL X   1      19.600  37.100 118.800  0.00  0.00            
ATOM    819  H   MOL X   1      20.570  36.760 118.540  0.00  0.00            
ATOM    820  C   MOL X   1      14.720  41.970 120.060  0.00  0.00            
ATOM    821  C   MOL X   1      19.090  36.800 120.100  0.00  0.00            
ATOM    822  O   MOL X   1      15.130  28.930 111.990  0.00  0.00            
ATOM    823  C   MOL X   1      19.820  30.110 113.780  0.00  0.00            
ATOM    824  H   MOL X   1      20.870  30.320 113.880  0.00  0.00            
ATOM    825  C   MOL X   1      19.110  25.600 108.520  0.00  0.00            
ATOM    826  C   MOL X   1      18.990  30.860 112.790  0.00  0.00            
ATOM    827  O   MOL X   1      39.470  29.390 122.510  0.00  0.00            
ATOM    828  C   MOL X   1      35.280  30.360 119.720  0.00  0.00            
ATOM    829  H   MOL X   1      34.260  30.650 119.360  0.00  0.00            
ATOM    830  C   MOL X   1      38.430  26.350 122.910  0.00  0.00            
ATOM    831  C   MOL X   1      35.980  31.220 120.630  0.00  0.00            
ATOM    832  O   MOL X   1      38.610  36.410 109.460  0.00  0.00            
ATOM    833  C   MOL X   1      34.420  35.950 112.430  0.00  0.00            
ATOM    834  H   MOL X   1      33.420  35.720 112.840  0.00  0.00            
ATOM    835  C   MOL X   1      38.640  39.030 108.290  0.00  0.00            
ATOM    836  C   MOL X   1      35.020  35.060 111.430  0.00  0.00            
ATOM    837  O   MOL X   1      20.710  35.130 120.340  0.00  0.00            
ATOM    838  C   MOL X   1      17.510  38.470 118.260  0.00  0.00            
ATOM    839  H   MOL X   1      17.020  39.120 117.580  0.00  0.00            
ATOM    840  C   MOL X   1      22.300  36.320 122.340  0.00  0.00            
ATOM    841  C   MOL X   1      18.880  38.000 117.940  0.00  0.00            
ATOM    842  Cu  MOL X   1      21.630  34.160 121.610  0.00  0.00            
ATOM    843  O   MOL X   1      33.350  33.470 111.980  0.00  0.00            
ATOM    844  C   MOL X   1      36.270  37.590 112.010  0.00  0.00            
ATOM    845  H   MOL X   1      36.700  38.590 112.220  0.00  0.00            
ATOM    846  C   MOL X   1      32.010  32.850 109.720  0.00  0.00            
ATOM    847  C   MOL X   1      35.040  37.210 112.770  0.00  0.00            
ATOM    848  Cu  MOL X   1      32.840  31.680 112.210  0.00  0.00            
ATOM    849  O   MOL X   1      20.670  32.470 112.520  0.00  0.00            
ATOM    850  C   MOL X   1      17.790  28.800 114.400  0.00  0.00            
ATOM    851  H   MOL X   1      17.250  28.110 115.070  0.00  0.00            
ATOM    852  C   MOL X   1      22.170  29.850 110.580  0.00  0.00            
ATOM    853  C   MOL X   1      19.200  28.990 114.480  0.00  0.00            
ATOM    854  Cu  MOL X   1      22.500  32.160 112.240  0.00  0.00            
ATOM    855  O   MOL X   1      34.230  32.910 120.450  0.00  0.00            
ATOM    856  C   MOL X   1      37.000  28.580 119.860  0.00  0.00            
ATOM    857  H   MOL X   1      37.380  27.590 119.550  0.00  0.00            
ATOM    858  C   MOL X   1      32.680  32.200 122.690  0.00  0.00            
ATOM    859  C   MOL X   1      35.820  29.120 119.220  0.00  0.00            
ATOM    860  Cu  MOL X   1      33.330  34.010 121.570  0.00  0.00            
ATOM    861  O   MOL X   1      21.010  37.980 114.160  0.00  0.00            
ATOM    862  C   MOL X   1      18.920  35.280 110.590  0.00  0.00            
ATOM    863  H   MOL X   1      18.700  34.550 109.790  0.00  0.00            
ATOM    864  C   MOL X   1      21.830  40.290 113.310  0.00  0.00            
ATOM    865  C   MOL X   1      20.210  35.170 111.250  0.00  0.00            
ATOM    866  Cu  MOL X   1      21.210  39.170 115.490  0.00  0.00            
ATOM    867  O   MOL X   1      34.050  27.970 115.630  0.00  0.00            
ATOM    868  C   MOL X   1      36.870  28.710 111.410  0.00  0.00            
ATOM    869  H   MOL X   1      37.480  29.170 110.670  0.00  0.00            
ATOM    870  C   MOL X   1      33.190  25.490 115.290  0.00  0.00            
ATOM    871  C   MOL X   1      35.890  29.540 112.110  0.00  0.00            
ATOM    872  Cu  MOL X   1      33.550  27.110 117.160  0.00  0.00            
ATOM    873  O   MOL X   1      20.960  29.040 117.550  0.00  0.00            
ATOM    874  C   MOL X   1      17.620  31.180 121.080  0.00  0.00            
ATOM    875  H   MOL X   1      17.050  31.760 121.810  0.00  0.00            
ATOM    876  C   MOL X   1      22.350  25.770 118.280  0.00  0.00            
ATOM    877  C   MOL X   1      18.900  31.620 120.530  0.00  0.00            
ATOM    878  Cu  MOL X   1      21.400  27.360 117.070  0.00  0.00            
ATOM    879  O   MOL X   1      34.050  37.710 115.930  0.00  0.00            
ATOM    880  C   MOL X   1      36.950  37.010 120.290  0.00  0.00            
ATOM    881  H   MOL X   1      37.570  36.450 121.000  0.00  0.00            
ATOM    882  C   MOL X   1      32.860  41.340 116.410  0.00  0.00            
ATOM    883  C   MOL X   1      35.690  36.420 119.830  0.00  0.00            
ATOM    884  Cu  MOL X   1      32.410  38.630 115.590  0.00  0.00            
ATOM    885  O   MOL X   1      21.010  33.450 109.820  0.00  0.00            
ATOM    886  C   MOL X   1      18.260  37.410 111.810  0.00  0.00            
ATOM    887  H   MOL X   1      17.520  38.140 112.040  0.00  0.00            
ATOM    888  C   MOL X   1      23.510  32.560 109.680  0.00  0.00            
ATOM    889  C   MOL X   1      17.990  36.370 110.840  0.00  0.00            
ATOM    890  Cu  MOL X   1      21.240  31.790 110.500  0.00  0.00            
ATOM    891  O   MOL X   1      35.740  34.870 121.650  0.00  0.00            
ATOM    892  C   MOL X   1      36.940  38.330 118.110  0.00  0.00            
ATOM    893  H   MOL X   1      37.370  39.140 117.470  0.00  0.00            
ATOM    894  C   MOL X   1      32.940  36.220 122.140  0.00  0.00            
ATOM    895  C   MOL X   1      37.500  38.010 119.410  0.00  0.00            
ATOM    896  Cu  MOL X   1      34.790  34.230   0.130  0.00  0.00            
ATOM    897  O   MOL X   1      35.740  31.110 110.430  0.00  0.00            
ATOM    898  C   MOL X   1      36.610  27.030 113.210  0.00  0.00            
ATOM    899  H   MOL X   1      36.890  26.100 113.670  0.00  0.00            
ATOM    900  C   MOL X   1      32.340  29.800 110.150  0.00  0.00            
ATOM    901  C   MOL X   1      37.250  27.450 111.980  0.00  0.00            
ATOM    902  Cu  MOL X   1      33.930  31.390 110.410  0.00  0.00            
ATOM    903  O   MOL X   1      19.150  33.630 121.980  0.00  0.00            
ATOM    904  C   MOL X   1      17.900  29.080 119.630  0.00  0.00            
ATOM    905  H   MOL X   1      17.550  28.130 119.220  0.00  0.00            
ATOM    906  C   MOL X   1      22.020  32.040 122.560  0.00  0.00            
ATOM    907  C   MOL X   1      17.150  29.820 120.600  0.00  0.00            
ATOM    908  Cu  MOL X   1      20.290  34.340   0.190  0.00  0.00            
ATOM    909  O   MOL X   1      15.690  37.020 110.530  0.00  0.00            
ATOM    910  C   MOL X   1      20.420  36.100 112.360  0.00  0.00            
ATOM    911  H   MOL X   1      21.400  36.050 112.880  0.00  0.00            
ATOM    912  C   MOL X   1      15.160  37.420 107.310  0.00  0.00            
ATOM    913  C   MOL X   1      19.530  37.280 112.540  0.00  0.00            
ATOM    914  O   MOL X   1      15.350  28.310 120.480  0.00  0.00            
ATOM    915  C   MOL X   1      19.660  30.800 119.590  0.00  0.00            
ATOM    916  H   MOL X   1      20.500  31.290 119.150  0.00  0.00            
ATOM    917  C   MOL X   1      16.040  25.480 121.120  0.00  0.00            
ATOM    918  C   MOL X   1      19.150  29.570 119.090  0.00  0.00            
ATOM    919  O   MOL X   1      39.350  39.160 118.630  0.00  0.00            
ATOM    920  C   MOL X   1      35.060  36.750 118.560  0.00  0.00            
ATOM    921  H   MOL X   1      34.180  36.260 118.270  0.00  0.00            
ATOM    922  C   MOL X   1      37.660  41.610 119.840  0.00  0.00            
ATOM    923  C   MOL X   1      35.700  37.760 117.690  0.00  0.00            
ATOM    924  O   MOL X   1      38.770  25.570 112.080  0.00  0.00            
ATOM    925  C   MOL X   1      35.370  29.210 113.370  0.00  0.00            
ATOM    926  H   MOL X   1      34.810  29.910 113.950  0.00  0.00            
ATOM    927  C   MOL X   1      39.280  23.980 110.230  0.00  0.00            
ATOM    928  C   MOL X   1      35.650  27.850 113.920  0.00  0.00            
ATOM    929  O   MOL X   1      35.600  26.300 115.680  0.00  0.00            
ATOM    930  O   MOL X   1      19.410  39.480 113.480  0.00  0.00            
ATOM    931  O   MOL X   1      19.180  27.760 117.570  0.00  0.00            
ATOM    932  O   MOL X   1      35.560  39.330 115.930  0.00  0.00            
ATOM    933  O   MOL X   1      38.960  26.950 110.380  0.00  0.00            
ATOM    934  O   MOL X   1      39.080  39.160 120.790  0.00  0.00            
ATOM    935  O   MOL X   1      16.460  35.500 109.190  0.00  0.00            
ATOM    936  O   MOL X   1      15.180  29.770 122.000  0.00  0.00            
ATOM    937  O   MOL X   1      34.730  31.670 112.270  0.00  0.00            
ATOM    938  O   MOL X   1      20.560  33.360 120.350  0.00  0.00            
ATOM    939  O   MOL X   1      34.190  34.650 120.070  0.00  0.00            
ATOM    940  O   MOL X   1      22.280  33.880 111.520  0.00  0.00            
ATOM    941  O   MOL X   1      34.050  28.760 117.650  0.00  0.00            
ATOM    942  O   MOL X   1      20.600  37.690 116.320  0.00  0.00            
ATOM    943  O   MOL X   1      33.200  37.900 114.080  0.00  0.00            
ATOM    944  O   MOL X   1      21.170  28.170 115.450  0.00  0.00            
ATOM    945  O   MOL X   1      35.790  33.230 121.990  0.00  0.00            
ATOM    946  O   MOL X   1      19.460  32.010 110.790  0.00  0.00            
ATOM    947  O   MOL X   1      19.290  35.290 121.990  0.00  0.00            
ATOM    948  O   MOL X   1      34.530  33.100 110.080  0.00  0.00            
ATOM    949  O   MOL X   1      39.630  27.960 120.820  0.00  0.00            
ATOM    950  O   MOL X   1      38.450  38.270 110.630  0.00  0.00            
ATOM    951  O   MOL X   1      15.230  27.910 113.810  0.00  0.00            
ATOM    952  O   MOL X   1      14.890  39.210 119.110  0.00  0.00            
ATOM    953  O   MOL X   1      31.900  26.450 117.640  0.00  0.00            
ATOM    954  C   MOL X   1      30.780  23.710 121.790  0.00  0.00            
ATOM    955  H   MOL X   1      30.400  23.300 122.720  0.00  0.00            
ATOM    956  C   MOL X   1      35.050  28.330 118.290  0.00  0.00            
ATOM    957  C   MOL X   1      30.190  24.930 121.230  0.00  0.00            
ATOM    958  O   MOL X   1      22.720  39.860 116.190  0.00  0.00            
ATOM    959  C   MOL X   1      24.650  44.000 118.540  0.00  0.00            
ATOM    960  H   MOL X   1      25.290  44.780 119.040  0.00  0.00            
ATOM    961  C   MOL X   1      19.520  38.310 116.670  0.00  0.00            
ATOM    962  C   MOL X   1      24.940  42.570 118.720  0.00  0.00            
ATOM    963  O   MOL X   1      22.100  26.780 115.410  0.00  0.00            
ATOM    964  C   MOL X   1      24.020  22.420 113.350  0.00  0.00            
ATOM    965  H   MOL X   1      24.630  21.650 112.860  0.00  0.00            
ATOM    966  C   MOL X   1      19.940  28.030 115.240  0.00  0.00            
ATOM    967  C   MOL X   1      24.700  23.620 113.840  0.00  0.00            
ATOM    968  O   MOL X   1      32.050  39.230 113.860  0.00  0.00            
ATOM    969  C   MOL X   1      30.230  42.120 110.070  0.00  0.00            
ATOM    970  H   MOL X   1      29.680  42.540 109.180  0.00  0.00            
ATOM    971  C   MOL X   1      34.380  38.200 113.590  0.00  0.00            
ATOM    972  C   MOL X   1      29.780  40.920 110.720  0.00  0.00            
ATOM    973  O   MOL X   1      28.360  25.220 122.850  0.00  0.00            
ATOM    974  C   MOL X   1      32.320  23.530 119.860  0.00  0.00            
ATOM    975  H   MOL X   1      33.000  22.960 119.220  0.00  0.00            
ATOM    976  C   MOL X   1      29.150  28.450   0.160  0.00  0.00            
ATOM    977  C   MOL X   1      31.790  22.920 121.100  0.00  0.00            
ATOM    978  Cu  MOL X   1      27.230  26.310   0.830  0.00  0.00            
ATOM    979  O   MOL X   1      28.290  40.150 109.030  0.00  0.00            
ATOM    980  C   MOL X   1      32.240  42.200 111.620  0.00  0.00            
ATOM    981  H   MOL X   1      33.210  42.640 111.830  0.00  0.00            
ATOM    982  C   MOL X   1      29.210  37.290 109.520  0.00  0.00            
ATOM    983  C   MOL X   1      31.480  42.720 110.480  0.00  0.00            
ATOM    984  Cu  MOL X   1      27.120  38.810 109.300  0.00  0.00            
ATOM    985  O   MOL X   1      26.320  42.440 120.660  0.00  0.00            
ATOM    986  C   MOL X   1      22.840  43.390 116.860  0.00  0.00            
ATOM    987  H   MOL X   1      22.080  43.690 116.110  0.00  0.00            
ATOM    988  C   MOL X   1      25.840  40.090 121.580  0.00  0.00            
ATOM    989  C   MOL X   1      23.640  44.400 117.570  0.00  0.00            
ATOM    990  Cu  MOL X   1      27.810  42.190 121.840  0.00  0.00            
ATOM    991  O   MOL X   1      26.600  23.390 112.460  0.00  0.00            
ATOM    992  C   MOL X   1      21.900  23.270 114.320  0.00  0.00            
ATOM    993  H   MOL X   1      20.870  23.000 114.590  0.00  0.00            
ATOM    994  C   MOL X   1      24.860  25.800 111.210  0.00  0.00            
ATOM    995  C   MOL X   1      22.590  22.340 113.510  0.00  0.00            
ATOM    996  Cu  MOL X   1      26.900  24.980 111.560  0.00  0.00            
ATOM    997  O   MOL X   1      33.240  20.980 121.090  0.00  0.00            
ATOM    998  C   MOL X   1      30.750  25.490 120.050  0.00  0.00            
ATOM    999  H   MOL X   1      30.360  26.400 119.620  0.00  0.00            
ATOM   1000  C   MOL X   1      34.890  22.620 122.920  0.00  0.00            
ATOM   1001  C   MOL X   1      31.890  24.860 119.390  0.00  0.00            
ATOM   1002  O   MOL X   1      20.720  20.910 113.470  0.00  0.00            
ATOM   1003  C   MOL X   1      23.920  24.690 114.500  0.00  0.00            
ATOM   1004  H   MOL X   1      24.320  25.670 114.720  0.00  0.00            
ATOM   1005  C   MOL X   1      19.620  21.040 111.010  0.00  0.00            
ATOM   1006  C   MOL X   1      22.500  24.500 114.730  0.00  0.00            
ATOM   1007  O   MOL X   1      32.480  43.970 108.900  0.00  0.00            
ATOM   1008  C   MOL X   1      30.570  40.320 111.780  0.00  0.00            
ATOM   1009  H   MOL X   1      30.260  39.390 112.250  0.00  0.00            
ATOM   1010  C   MOL X   1      35.800  43.040 107.610  0.00  0.00            
ATOM   1011  C   MOL X   1      31.780  40.990 112.250  0.00  0.00            
ATOM   1012  O   MOL X   1      22.230  46.070 116.670  0.00  0.00            
ATOM   1013  C   MOL X   1      24.080  41.580 118.040  0.00  0.00            
ATOM   1014  H   MOL X   1      24.220  40.560 118.280  0.00  0.00            
ATOM   1015  C   MOL X   1      19.760  42.430 120.400  0.00  0.00            
ATOM   1016  C   MOL X   1      22.960  41.990 117.160  0.00  0.00            
ATOM   1017  O   MOL X   1      34.400  25.140 115.670  0.00  0.00            
ATOM   1018  C   MOL X   1      30.810  22.900 112.670  0.00  0.00            
ATOM   1019  H   MOL X   1      30.120  22.270 112.110  0.00  0.00            
ATOM   1020  C   MOL X   1      35.210  27.500 115.260  0.00  0.00            
ATOM   1021  C   MOL X   1      32.200  22.540 113.010  0.00  0.00            
ATOM   1022  O   MOL X   1      20.650  40.710 113.360  0.00  0.00            
ATOM   1023  C   MOL X   1      23.590  40.970 109.440  0.00  0.00            
ATOM   1024  H   MOL X   1      23.940  40.990 108.390  0.00  0.00            
ATOM   1025  C   MOL X   1      19.870  38.270 113.510  0.00  0.00            
ATOM   1026  C   MOL X   1      22.650  42.000 109.970  0.00  0.00            
ATOM   1027  O   MOL X   1      33.900  41.680 115.830  0.00  0.00            
ATOM   1028  C   MOL X   1      31.330  43.570 119.810  0.00  0.00            
ATOM   1029  H   MOL X   1      30.890  44.110 120.680  0.00  0.00            
ATOM   1030  C   MOL X   1      34.990  38.340 116.580  0.00  0.00            
ATOM   1031  C   MOL X   1      32.750  43.820 119.390  0.00  0.00            
ATOM   1032  O   MOL X   1      21.310  25.220 117.720  0.00  0.00            
ATOM   1033  C   MOL X   1      24.330  23.490 121.420  0.00  0.00            
ATOM   1034  H   MOL X   1      24.790  22.910 122.190  0.00  0.00            
ATOM   1035  C   MOL X   1      19.840  28.710 118.090  0.00  0.00            
ATOM   1036  C   MOL X   1      23.140  22.910 120.750  0.00  0.00            
ATOM   1037  O   MOL X   1      32.420  20.640 111.540  0.00  0.00            
ATOM   1038  C   MOL X   1      31.010  24.880 114.240  0.00  0.00            
ATOM   1039  H   MOL X   1      30.610  25.790 114.650  0.00  0.00            
ATOM   1040  C   MOL X   1      35.420  20.750 110.910  0.00  0.00            
ATOM   1041  C   MOL X   1      30.250  24.130 113.270  0.00  0.00            
ATOM   1042  O   MOL X   1      22.050  21.690 122.410  0.00  0.00            
ATOM   1043  C   MOL X   1      24.260  25.520 119.870  0.00  0.00            
ATOM   1044  H   MOL X   1      24.640  26.480 119.530  0.00  0.00            
ATOM   1045  C   MOL X   1      19.620  21.730 121.080  0.00  0.00            
ATOM   1046  C   MOL X   1      24.850  24.800 121.040  0.00  0.00            
ATOM   1047  O   MOL X   1      21.570  44.040 109.880  0.00  0.00            
ATOM   1048  C   MOL X   1      23.410  39.560 111.510  0.00  0.00            
ATOM   1049  H   MOL X   1      23.620  38.600 112.040  0.00  0.00            
ATOM   1050  C   MOL X   1      18.750  41.040 108.110  0.00  0.00            
ATOM   1051  C   MOL X   1      24.030  39.850 110.220  0.00  0.00            
ATOM   1052  O   MOL X   1      33.260  44.970 121.520  0.00  0.00            
ATOM   1053  C   MOL X   1      30.990  42.150 117.780  0.00  0.00            
ATOM   1054  H   MOL X   1      30.420  41.460 117.260  0.00  0.00            
ATOM   1055  C   MOL X   1      34.490  42.480   0.520  0.00  0.00            
ATOM   1056  C   MOL X   1      30.470  42.700 119.020  0.00  0.00            
ATOM   1057  O   MOL X   1      28.680  25.880 113.100  0.00  0.00            
ATOM   1058  C   MOL X   1      33.040  23.470 113.760  0.00  0.00            
ATOM   1059  H   MOL X   1      34.130  23.320 113.910  0.00  0.00            
ATOM   1060  C   MOL X   1      28.540  26.550 110.560  0.00  0.00            
ATOM   1061  C   MOL X   1      32.440  24.630 114.410  0.00  0.00            
ATOM   1062  Cu  MOL X   1      26.910  26.560 113.010  0.00  0.00            
ATOM   1063  O   MOL X   1      28.620  41.270 118.840  0.00  0.00            
ATOM   1064  C   MOL X   1      33.240  43.060 118.230  0.00  0.00            
ATOM   1065  H   MOL X   1      34.310  43.120 118.040  0.00  0.00            
ATOM   1066  C   MOL X   1      29.130  39.550 121.930  0.00  0.00            
ATOM   1067  C   MOL X   1      32.340  42.250 117.420  0.00  0.00            
ATOM   1068  Cu  MOL X   1      27.940  40.600 120.370  0.00  0.00            
ATOM   1069  O   MOL X   1      26.660  26.260 120.890  0.00  0.00            
ATOM   1070  C   MOL X   1      22.500  23.690 119.690  0.00  0.00            
ATOM   1071  H   MOL X   1      21.580  23.330 119.290  0.00  0.00            
ATOM   1072  C   MOL X   1      25.280  28.210 122.700  0.00  0.00            
ATOM   1073  C   MOL X   1      23.030  24.990 119.300  0.00  0.00            
ATOM   1074  Cu  MOL X   1      27.340  27.490 122.100  0.00  0.00            
ATOM   1075  O   MOL X   1      25.330  37.920 110.430  0.00  0.00            
ATOM   1076  C   MOL X   1      22.140  41.750 111.310  0.00  0.00            
ATOM   1077  H   MOL X   1      21.410  42.420 111.710  0.00  0.00            
ATOM   1078  C   MOL X   1      26.560  36.450 108.900  0.00  0.00            
ATOM   1079  C   MOL X   1      22.480  40.550 112.070  0.00  0.00            
ATOM   1080  Cu  MOL X   1      26.960  37.950 111.260  0.00  0.00            
ATOM   1081  O   MOL X   1      22.210  39.220 113.980  0.00  0.00            
ATOM   1082  O   MOL X   1      32.740  26.640 115.600  0.00  0.00            
ATOM   1083  O   MOL X   1      32.110  40.480 115.820  0.00  0.00            
ATOM   1084  O   MOL X   1      22.970  26.720 117.670  0.00  0.00            
ATOM   1085  O   MOL X   1      25.500  39.060 108.580  0.00  0.00            
ATOM   1086  O   MOL X   1      26.600  25.020 122.730  0.00  0.00            
ATOM   1087  O   MOL X   1      28.380  23.990 111.900  0.00  0.00            
ATOM   1088  O   MOL X   1      28.450  42.930 120.290  0.00  0.00            
ATOM   1089  O   MOL X   1      21.760  43.020 108.020  0.00  0.00            
ATOM   1090  O   MOL X   1      34.890  44.430 120.210  0.00  0.00            
ATOM   1091  O   MOL X   1      21.890  20.980 120.290  0.00  0.00            
ATOM   1092  O   MOL X   1      34.100  21.090 112.870  0.00  0.00            
ATOM   1093  O   MOL X   1      21.340  41.390 115.440  0.00  0.00            
ATOM   1094  O   MOL X   1      33.360  24.880 117.620  0.00  0.00            
ATOM   1095  O   MOL X   1      20.300  25.480 115.470  0.00  0.00            
ATOM   1096  O   MOL X   1      33.700  40.700 113.610  0.00  0.00            
ATOM   1097  O   MOL X   1      24.290  46.670 116.990  0.00  0.00            
ATOM   1098  O   MOL X   1      32.390  44.930 110.740  0.00  0.00            
ATOM   1099  O   MOL X   1      31.810  21.250 122.700  0.00  0.00            
ATOM   1100  O   MOL X   1      22.100  20.760 111.780  0.00  0.00            
ATOM   1101  O   MOL X   1      26.680  41.010 119.110  0.00  0.00            
ATOM   1102  O   MOL X   1      26.720  24.910 113.890  0.00  0.00            
ATOM   1103  O   MOL X   1      27.860  39.610 111.150  0.00  0.00            
ATOM   1104  O   MOL X   1      28.460  26.540 121.060  0.00  0.00            
ATOM   1105  O   MOL X   1      31.720  36.990 105.360  0.00  0.00            
ATOM   1106  C   MOL X   1      30.580  35.030 109.750  0.00  0.00            
ATOM   1107  H   MOL X   1      30.240  34.890 110.780  0.00  0.00            
ATOM   1108  C   MOL X   1      34.600  38.700 105.360  0.00  0.00            
ATOM   1109  C   MOL X   1      30.050  36.160 109.010  0.00  0.00            
ATOM   1110  O   MOL X   1      18.810  26.370 112.650  0.00  0.00            
ATOM   1111  C   MOL X   1      23.440  27.740 110.750  0.00  0.00            
ATOM   1112  H   MOL X   1      24.340  28.300 110.450  0.00  0.00            
ATOM   1113  C   MOL X   1      16.820  24.170 112.720  0.00  0.00            
ATOM   1114  C   MOL X   1      23.510  26.370 111.130  0.00  0.00            
ATOM   1115  O   MOL X   1      21.740  42.420 123.020  0.00  0.00            
ATOM   1116  C   MOL X   1      24.060  38.160 121.980  0.00  0.00            
ATOM   1117  H   MOL X   1      24.800  37.480 121.610  0.00  0.00            
ATOM   1118  C   MOL X   1      17.370  42.890 115.870  0.00  0.00            
ATOM   1119  C   MOL X   1      24.560  39.550 122.080  0.00  0.00            
ATOM   1120  O   MOL X   1      31.170  29.290   4.750  0.00  0.00            
ATOM   1121  C   MOL X   1      30.980  30.290 122.820  0.00  0.00            
ATOM   1122  H   MOL X   1      30.810  30.380 121.730  0.00  0.00            
ATOM   1123  C   MOL X   1      33.720  27.220 121.540  0.00  0.00            
ATOM   1124  C   MOL X   1      30.180  29.330   0.620  0.00  0.00            
ATOM   1125  O   MOL X   1      28.520  37.150 110.640  0.00  0.00            
ATOM   1126  C   MOL X   1      31.770  34.180 107.640  0.00  0.00            
ATOM   1127  H   MOL X   1      32.430  33.420 107.170  0.00  0.00            
ATOM   1128  C   MOL X   1      28.610  40.190 110.270  0.00  0.00            
ATOM   1129  C   MOL X   1      31.330  33.970 109.060  0.00  0.00            
ATOM   1130  O   MOL X   1      28.810  28.490 122.020  0.00  0.00            
ATOM   1131  C   MOL X   1      32.270  31.030   1.810  0.00  0.00            
ATOM   1132  H   MOL X   1      32.990  31.630   2.300  0.00  0.00            
ATOM   1133  C   MOL X   1      29.030  25.670 121.840  0.00  0.00            
ATOM   1134  C   MOL X   1      31.960  31.180   0.430  0.00  0.00            
ATOM   1135  O   MOL X   1      25.820  26.650 111.500  0.00  0.00            
ATOM   1136  C   MOL X   1      20.970  27.690 111.300  0.00  0.00            
ATOM   1137  H   MOL X   1      20.080  28.290 111.460  0.00  0.00            
ATOM   1138  C   MOL X   1      26.030  23.930 113.480  0.00  0.00            
ATOM   1139  C   MOL X   1      22.160  28.420 110.830  0.00  0.00            
ATOM   1140  O   MOL X   1      26.310  39.700 120.500  0.00  0.00            
ATOM   1141  C   MOL X   1      21.870  38.700   0.010  0.00  0.00            
ATOM   1142  H   MOL X   1      20.920  38.460   0.420  0.00  0.00            
ATOM   1143  C   MOL X   1      26.120  42.060 119.460  0.00  0.00            
ATOM   1144  C   MOL X   1      22.790  37.690 122.500  0.00  0.00            
ATOM   1145  O   MOL X   1      33.120  32.430 109.150  0.00  0.00            
ATOM   1146  C   MOL X   1      30.460  36.290 107.580  0.00  0.00            
ATOM   1147  H   MOL X   1      29.980  37.020 106.900  0.00  0.00            
ATOM   1148  C   MOL X   1      34.300  33.810 111.170  0.00  0.00            
ATOM   1149  C   MOL X   1      31.330  35.370 106.910  0.00  0.00            
ATOM   1150  O   MOL X   1      21.370  35.890   0.120  0.00  0.00            
ATOM   1151  C   MOL X   1      23.650  40.510 122.650  0.00  0.00            
ATOM   1152  H   MOL X   1      23.900  41.550 122.710  0.00  0.00            
ATOM   1153  C   MOL X   1      19.790  35.820 120.930  0.00  0.00            
ATOM   1154  C   MOL X   1      22.280  40.130   0.010  0.00  0.00            
ATOM   1155  O   MOL X   1      33.780  32.660   0.160  0.00  0.00            
ATOM   1156  C   MOL X   1      30.550  29.260   2.000  0.00  0.00            
ATOM   1157  H   MOL X   1      30.060  28.510   2.650  0.00  0.00            
ATOM   1158  C   MOL X   1      35.310  32.480 121.060  0.00  0.00            
ATOM   1159  C   MOL X   1      31.640  30.020   2.590  0.00  0.00            
ATOM   1160  O   MOL X   1      21.590  30.280 109.600  0.00  0.00            
ATOM   1161  C   MOL X   1      22.330  25.570 111.480  0.00  0.00            
ATOM   1162  H   MOL X   1      22.460  24.500 111.630  0.00  0.00            
ATOM   1163  C   MOL X   1      19.580  31.920 112.080  0.00  0.00            
ATOM   1164  C   MOL X   1      21.030  26.270 111.720  0.00  0.00            
ATOM   1165  O   MOL X   1      34.060  40.010   2.520  0.00  0.00            
ATOM   1166  C   MOL X   1      31.000  37.880 122.140  0.00  0.00            
ATOM   1167  H   MOL X   1      30.560  37.270 121.360  0.00  0.00            
ATOM   1168  C   MOL X   1      32.980  39.900 119.580  0.00  0.00            
ATOM   1169  C   MOL X   1      32.360  37.510 122.560  0.00  0.00            
ATOM   1170  O   MOL X   1      19.260  27.760 121.780  0.00  0.00            
ATOM   1171  C   MOL X   1      23.590  30.070 122.930  0.00  0.00            
ATOM   1172  H   MOL X   1      24.350  30.840   0.050  0.00  0.00            
ATOM   1173  C   MOL X   1      17.770  23.790 116.850  0.00  0.00            
ATOM   1174  C   MOL X   1      22.230  30.620 122.730  0.00  0.00            
ATOM   1175  O   MOL X   1      32.590  24.330 107.650  0.00  0.00            
ATOM   1176  C   MOL X   1      30.420  28.200 110.320  0.00  0.00            
ATOM   1177  H   MOL X   1      29.840  28.910 110.850  0.00  0.00            
ATOM   1178  C   MOL X   1      35.750  23.880 106.850  0.00  0.00            
ATOM   1179  C   MOL X   1      31.810  28.470 109.960  0.00  0.00            
ATOM   1180  O   MOL X   1      22.870  36.040 106.960  0.00  0.00            
ATOM   1181  C   MOL X   1      25.310  34.250 109.230  0.00  0.00            
ATOM   1182  H   MOL X   1      25.660  34.240 110.240  0.00  0.00            
ATOM   1183  C   MOL X   1      20.110  36.250 107.530  0.00  0.00            
ATOM   1184  C   MOL X   1      24.440  33.240 108.750  0.00  0.00            
ATOM   1185  O   MOL X   1      32.470  35.530 121.200  0.00  0.00            
ATOM   1186  C   MOL X   1      31.060  39.890   0.430  0.00  0.00            
ATOM   1187  H   MOL X   1      30.700  40.840   0.750  0.00  0.00            
ATOM   1188  C   MOL X   1      35.200  35.290 120.540  0.00  0.00            
ATOM   1189  C   MOL X   1      30.300  39.060 122.610  0.00  0.00            
ATOM   1190  O   MOL X   1      23.570  32.900 110.940  0.00  0.00            
ATOM   1191  C   MOL X   1      25.350  35.340 107.030  0.00  0.00            
ATOM   1192  H   MOL X   1      25.540  36.160 106.370  0.00  0.00            
ATOM   1193  C   MOL X   1      21.200  34.160 110.860  0.00  0.00            
ATOM   1194  C   MOL X   1      25.860  35.280 108.370  0.00  0.00            
ATOM   1195  O   MOL X   1      22.530  32.590 121.500  0.00  0.00            
ATOM   1196  C   MOL X   1      22.840  27.800 122.300  0.00  0.00            
ATOM   1197  H   MOL X   1      23.030  26.750 122.190  0.00  0.00            
ATOM   1198  C   MOL X   1      19.470  32.940 120.880  0.00  0.00            
ATOM   1199  C   MOL X   1      23.920  28.690 122.750  0.00  0.00            
ATOM   1200  O   MOL X   1      31.870  30.660 111.000  0.00  0.00            
ATOM   1201  C   MOL X   1      30.740  25.770 109.500  0.00  0.00            
ATOM   1202  H   MOL X   1      30.380  24.760 109.360  0.00  0.00            
ATOM   1203  C   MOL X   1      35.620  30.920 111.660  0.00  0.00            
ATOM   1204  C   MOL X   1      29.850  26.870 110.060  0.00  0.00            
ATOM   1205  O   MOL X   1      28.370  40.480 122.460  0.00  0.00            
ATOM   1206  C   MOL X   1      32.990  38.320   0.510  0.00  0.00            
ATOM   1207  H   MOL X   1      33.940  38.120   0.870  0.00  0.00            
ATOM   1208  C   MOL X   1      29.130  42.270 119.400  0.00  0.00            
ATOM   1209  C   MOL X   1      32.330  39.510   1.010  0.00  0.00            
ATOM   1210  O   MOL X   1      28.040  25.430 110.250  0.00  0.00            
ATOM   1211  C   MOL X   1      32.610  27.450 109.410  0.00  0.00            
ATOM   1212  H   MOL X   1      33.640  27.710 109.060  0.00  0.00            
ATOM   1213  C   MOL X   1      28.970  24.660 112.870  0.00  0.00            
ATOM   1214  C   MOL X   1      32.110  26.110 109.080  0.00  0.00            
ATOM   1215  O   MOL X   1      26.950  37.420 108.160  0.00  0.00            
ATOM   1216  C   MOL X   1      24.090  33.230 107.320  0.00  0.00            
ATOM   1217  H   MOL X   1      23.290  32.540 107.010  0.00  0.00            
ATOM   1218  C   MOL X   1      24.830  38.820 109.630  0.00  0.00            
ATOM   1219  C   MOL X   1      24.290  34.440 106.600  0.00  0.00            
ATOM   1220  O   MOL X   1      25.610  27.150   0.350  0.00  0.00            
ATOM   1221  C   MOL X   1      21.200  29.680 122.440  0.00  0.00            
ATOM   1222  H   MOL X   1      20.220  30.050 122.390  0.00  0.00            
ATOM   1223  C   MOL X   1      26.140  25.340 121.560  0.00  0.00            
ATOM   1224  C   MOL X   1      21.480  28.290 122.110  0.00  0.00            
ATOM   1225  O   MOL X   1      20.650  27.060 120.300  0.00  0.00            
ATOM   1226  O   MOL X   1      32.100  40.920   2.810  0.00  0.00            
ATOM   1227  O   MOL X   1      34.220  25.440 108.550  0.00  0.00            
ATOM   1228  O   MOL X   1      22.050  34.390 105.940  0.00  0.00            
ATOM   1229  O   MOL X   1      25.880  28.380 121.580  0.00  0.00            
ATOM   1230  O   MOL X   1      26.960  36.440 110.150  0.00  0.00            
ATOM   1231  O   MOL X   1      28.660  39.040 120.860  0.00  0.00            
ATOM   1232  O   MOL X   1      28.120  27.140 111.660  0.00  0.00            
ATOM   1233  O   MOL X   1      20.930  32.560   0.050  0.00  0.00            
ATOM   1234  O   MOL X   1      33.180  30.210 109.280  0.00  0.00            
ATOM   1235  O   MOL X   1      22.290  32.470 109.170  0.00  0.00            
ATOM   1236  O   MOL X   1      34.020  35.870 122.740  0.00  0.00            
ATOM   1237  O   MOL X   1      19.780  24.450 112.680  0.00  0.00            
ATOM   1238  O   MOL X   1      33.230  35.540 105.630  0.00  0.00            
ATOM   1239  O   MOL X   1      20.100  41.000   0.210  0.00  0.00            
ATOM   1240  O   MOL X   1      32.930  30.610   4.470  0.00  0.00            
ATOM   1241  O   MOL X   1      22.910  30.620 111.260  0.00  0.00            
ATOM   1242  O   MOL X   1      32.230  32.620 121.620  0.00  0.00            
ATOM   1243  O   MOL X   1      31.940  32.770 111.010  0.00  0.00            
ATOM   1244  O   MOL X   1      22.640  35.670 121.330  0.00  0.00            
ATOM   1245  O   MOL X   1      25.290  24.680 110.820  0.00  0.00            
ATOM   1246  O   MOL X   1      26.130  41.320 122.040  0.00  0.00            
ATOM   1247  O   MOL X   1      28.850  27.300   0.790  0.00  0.00            
ATOM   1248  O   MOL X   1      28.520  37.930 108.610  0.00  0.00            
ATOM   1249  O   MOL X   1      45.940  51.080 109.330  0.00  0.00            
ATOM   1250  C   MOL X   1      43.360  48.010 110.960  0.00  0.00            
ATOM   1251  H   MOL X   1      43.000  47.720 111.900  0.00  0.00            
ATOM   1252  C   MOL X   1      48.060   0.150 110.100  0.00  0.00            
ATOM   1253  C   MOL X   1      42.940  49.260 110.360  0.00  0.00            
ATOM   1254  Cu  MOL X   1      46.530  50.590 111.020  0.00  0.00            
ATOM   1255  O   MOL X   1      10.400  13.530 109.790  0.00  0.00            
ATOM   1256  C   MOL X   1      11.620  16.950 113.030  0.00  0.00            
ATOM   1257  H   MOL X   1      11.830  17.290 114.060  0.00  0.00            
ATOM   1258  C   MOL X   1       7.410  11.900 110.610  0.00  0.00            
ATOM   1259  C   MOL X   1      12.480  15.960 112.420  0.00  0.00            
ATOM   1260  Cu  MOL X   1       9.830  12.520 111.230  0.00  0.00            
ATOM   1261  O   MOL X   1       5.550  51.870   0.440  0.00  0.00            
ATOM   1262  C   MOL X   1       8.470  48.500   3.050  0.00  0.00            
ATOM   1263  H   MOL X   1       9.230  47.760   3.380  0.00  0.00            
ATOM   1264  C   MOL X   1       7.100   0.380   4.650  0.00  0.00            
ATOM   1265  C   MOL X   1       8.820  49.830   2.560  0.00  0.00            
ATOM   1266  Cu  MOL X   1       8.160  50.710 115.660  0.00  0.00            
ATOM   1267  O   MOL X   1      46.550  13.980   4.270  0.00  0.00            
ATOM   1268  C   MOL X   1      44.060  16.880   1.000  0.00  0.00            
ATOM   1269  H   MOL X   1      43.440  17.310   0.250  0.00  0.00            
ATOM   1270  C   MOL X   1      46.360  13.590 122.700  0.00  0.00            
ATOM   1271  C   MOL X   1      43.660  15.610   1.660  0.00  0.00            
ATOM   1272  Cu  MOL X   1      46.390  12.680 109.710  0.00  0.00            
ATOM   1273  O   MOL X   1      41.200  49.610 111.980  0.00  0.00            
ATOM   1274  C   MOL X   1      45.410  47.990 109.480  0.00  0.00            
ATOM   1275  H   MOL X   1      46.420  47.620 109.300  0.00  0.00            
ATOM   1276  C   MOL X   1      42.710   0.190 112.770  0.00  0.00            
ATOM   1277  C   MOL X   1      44.540  47.300 110.460  0.00  0.00            
ATOM   1278  Cu  MOL X   1      12.930   1.640 121.490  0.00  0.00            
ATOM   1279  O   MOL X   1      41.940  15.090   0.130  0.00  0.00            
ATOM   1280  C   MOL X   1      46.080  17.060   2.450  0.00  0.00            
ATOM   1281  H   MOL X   1      47.020  17.580   2.640  0.00  0.00            
ATOM   1282  C   MOL X   1      41.830  12.220   0.020  0.00  0.00            
ATOM   1283  C   MOL X   1      45.210  17.700   1.490  0.00  0.00            
ATOM   1284  Cu  MOL X   1      40.430  14.160   0.460  0.00  0.00            
ATOM   1285  O   MOL X   1      13.070  14.860 114.360  0.00  0.00            
ATOM   1286  C   MOL X   1       9.950  16.810 111.160  0.00  0.00            
ATOM   1287  H   MOL X   1       9.020  17.200 110.720  0.00  0.00            
ATOM   1288  C   MOL X   1      10.040  12.770 114.320  0.00  0.00            
ATOM   1289  C   MOL X   1      10.460  17.430 112.380  0.00  0.00            
ATOM   1290  Cu  MOL X   1      12.700  13.090 114.530  0.00  0.00            
ATOM   1291  O   MOL X   1      10.800  50.040   3.770  0.00  0.00            
ATOM   1292  C   MOL X   1       6.010  49.050   2.670  0.00  0.00            
ATOM   1293  H   MOL X   1       4.950  48.760   2.690  0.00  0.00            
ATOM   1294  C   MOL X   1      11.650   1.450   1.600  0.00  0.00            
ATOM   1295  C   MOL X   1       7.050  48.110   3.020  0.00  0.00            
ATOM   1296  Cu  MOL X   1      40.430  51.530   0.790  0.00  0.00            
ATOM   1297  O   MOL X   1      44.940  45.990 112.340  0.00  0.00            
ATOM   1298  C   MOL X   1      43.700  49.800 109.240  0.00  0.00            
ATOM   1299  H   MOL X   1      43.400  50.800 108.880  0.00  0.00            
ATOM   1300  C   MOL X   1      47.690  48.190 112.810  0.00  0.00            
ATOM   1301  C   MOL X   1      44.990  49.270 108.840  0.00  0.00            
ATOM   1302  Cu  MOL X   1      46.460  45.830 113.310  0.00  0.00            
ATOM   1303  O   MOL X   1       5.610  46.530   4.010  0.00  0.00            
ATOM   1304  C   MOL X   1       7.770  50.720   2.080  0.00  0.00            
ATOM   1305  H   MOL X   1       8.060  51.770   1.810  0.00  0.00            
ATOM   1306  C   MOL X   1       4.090  46.300   1.340  0.00  0.00            
ATOM   1307  C   MOL X   1       6.360  50.360   2.140  0.00  0.00            
ATOM   1308  Cu  MOL X   1       4.630  45.040   3.700  0.00  0.00            
ATOM   1309  O   MOL X   1      45.990  19.970   1.690  0.00  0.00            
ATOM   1310  C   MOL X   1      44.500  15.090   2.720  0.00  0.00            
ATOM   1311  H   MOL X   1      44.300  14.130   3.220  0.00  0.00            
ATOM   1312  C   MOL X   1      48.120  18.990 122.570  0.00  0.00            
ATOM   1313  C   MOL X   1      45.770  15.750   3.010  0.00  0.00            
ATOM   1314  Cu  MOL X   1      47.440  45.120   2.300  0.00  0.00            
ATOM   1315  O   MOL X   1       8.660  19.000 112.310  0.00  0.00            
ATOM   1316  C   MOL X   1      12.010  15.400 111.130  0.00  0.00            
ATOM   1317  H   MOL X   1      12.600  14.680 110.600  0.00  0.00            
ATOM   1318  C   MOL X   1       6.930  17.550 114.330  0.00  0.00            
ATOM   1319  C   MOL X   1      10.710  15.750 110.520  0.00  0.00            
ATOM   1320  Cu  MOL X   1       8.500  47.210 116.610  0.00  0.00            
ATOM   1321  O   MOL X   1      48.100  50.820   3.610  0.00  0.00            
ATOM   1322  C   MOL X   1      43.670  48.690   2.250  0.00  0.00            
ATOM   1323  H   MOL X   1      42.860  48.050   1.990  0.00  0.00            
ATOM   1324  C   MOL X   1      48.170   3.510   6.740  0.00  0.00            
ATOM   1325  C   MOL X   1      44.960  48.150   2.620  0.00  0.00            
ATOM   1326  Cu  MOL X   1      48.200  49.890 109.830  0.00  0.00            
ATOM   1327  O   MOL X   1       6.460  13.880   0.280  0.00  0.00            
ATOM   1328  C   MOL X   1      10.090  17.280   0.530  0.00  0.00            
ATOM   1329  H   MOL X   1      10.740  18.080   0.220  0.00  0.00            
ATOM   1330  C   MOL X   1       6.510  13.680   4.790  0.00  0.00            
ATOM   1331  C   MOL X   1       8.630  17.550   0.800  0.00  0.00            
ATOM   1332  Cu  MOL X   1       8.330  14.030 111.670  0.00  0.00            
ATOM   1333  O   MOL X   1      47.310  14.780 108.040  0.00  0.00            
ATOM   1334  C   MOL X   1      43.800  16.370 111.130  0.00  0.00            
ATOM   1335  H   MOL X   1      43.310  16.710 112.060  0.00  0.00            
ATOM   1336  C   MOL X   1      48.700  11.690 108.900  0.00  0.00            
ATOM   1337  C   MOL X   1      44.980  17.030 110.590  0.00  0.00            
ATOM   1338  Cu  MOL X   1      48.010  14.160 109.640  0.00  0.00            
ATOM   1339  O   MOL X   1      10.280  51.150 113.830  0.00  0.00            
ATOM   1340  C   MOL X   1      11.460  50.520 118.770  0.00  0.00            
ATOM   1341  H   MOL X   1      11.350  50.280 119.780  0.00  0.00            
ATOM   1342  C   MOL X   1       7.310  52.100 113.450  0.00  0.00            
ATOM   1343  C   MOL X   1      10.840  49.640 117.800  0.00  0.00            
ATOM   1344  Cu  MOL X   1       8.910  49.940 113.770  0.00  0.00            
ATOM   1345  O   MOL X   1      44.890  46.140   1.420  0.00  0.00            
ATOM   1346  C   MOL X   1      44.600  51.010   2.660  0.00  0.00            
ATOM   1347  H   MOL X   1      44.470  52.130   2.650  0.00  0.00            
ATOM   1348  C   MOL X   1      47.830  47.230   0.750  0.00  0.00            
ATOM   1349  C   MOL X   1      43.470  50.170   2.280  0.00  0.00            
ATOM   1350  Cu  MOL X   1      46.150  45.060   0.580  0.00  0.00            
ATOM   1351  O   MOL X   1      10.130  47.520 117.940  0.00  0.00            
ATOM   1352  C   MOL X   1      11.850  52.140 116.920  0.00  0.00            
ATOM   1353  H   MOL X   1      11.910   0.780 116.700  0.00  0.00            
ATOM   1354  C   MOL X   1       6.910  48.260 114.780  0.00  0.00            
ATOM   1355  C   MOL X   1      12.050  51.790 118.290  0.00  0.00            
ATOM   1356  Cu  MOL X   1       8.830  19.530 115.300  0.00  0.00            
ATOM   1357  O   MOL X   1       8.120  19.520 122.590  0.00  0.00            
ATOM   1358  C   MOL X   1       9.770  14.890   1.170  0.00  0.00            
ATOM   1359  H   MOL X   1      10.100  13.850   1.150  0.00  0.00            
ATOM   1360  C   MOL X   1       4.660  19.700   0.180  0.00  0.00            
ATOM   1361  C   MOL X   1      10.690  15.980   0.870  0.00  0.00            
ATOM   1362  Cu  MOL X   1       5.940  44.430   2.100  0.00  0.00            
ATOM   1363  O   MOL X   1      45.020  18.670 112.390  0.00  0.00            
ATOM   1364  C   MOL X   1      43.990  14.600 109.380  0.00  0.00            
ATOM   1365  H   MOL X   1      43.580  13.710 108.900  0.00  0.00            
ATOM   1366  C   MOL X   1      48.330  17.690 113.320  0.00  0.00            
ATOM   1367  C   MOL X   1      43.260  15.150 110.500  0.00  0.00            
ATOM   1368  Cu  MOL X   1      46.040  19.380 113.770  0.00  0.00            
ATOM   1369  O   MOL X   1      41.860  51.910   2.450  0.00  0.00            
ATOM   1370  C   MOL X   1      46.090  49.000   3.040  0.00  0.00            
ATOM   1371  H   MOL X   1      47.080  48.590   3.300  0.00  0.00            
ATOM   1372  C   MOL X   1      42.110   1.010   0.390  0.00  0.00            
ATOM   1373  C   MOL X   1      45.890  50.460   2.970  0.00  0.00            
ATOM   1374  Cu  MOL X   1      10.560   0.290   3.660  0.00  0.00            
ATOM   1375  O   MOL X   1      41.620  13.370 110.480  0.00  0.00            
ATOM   1376  C   MOL X   1      45.690  16.470 109.470  0.00  0.00            
ATOM   1377  H   MOL X   1      46.540  17.030 109.070  0.00  0.00            
ATOM   1378  C   MOL X   1      42.760  11.920 112.860  0.00  0.00            
ATOM   1379  C   MOL X   1      45.180  15.260 108.890  0.00  0.00            
ATOM   1380  Cu  MOL X   1      40.850  12.550 111.900  0.00  0.00            
ATOM   1381  O   MOL X   1      12.880   1.540 118.680  0.00  0.00            
ATOM   1382  C   MOL X   1      11.030  49.800 116.390  0.00  0.00            
ATOM   1383  H   MOL X   1      10.530  49.080 115.680  0.00  0.00            
ATOM   1384  C   MOL X   1      11.450   3.520 120.270  0.00  0.00            
ATOM   1385  C   MOL X   1      11.340  51.160 115.960  0.00  0.00            
ATOM   1386  Cu  MOL X   1      13.920   2.620 119.800  0.00  0.00            
ATOM   1387  O   MOL X   1      12.620  14.600   0.780  0.00  0.00            
ATOM   1388  C   MOL X   1       7.770  16.440   1.100  0.00  0.00            
ATOM   1389  H   MOL X   1       6.720  16.620   1.230  0.00  0.00            
ATOM   1390  C   MOL X   1      12.630  10.760   0.850  0.00  0.00            
ATOM   1391  C   MOL X   1       8.330  15.080   1.100  0.00  0.00            
ATOM   1392  Cu  MOL X   1      40.390  12.960   2.240  0.00  0.00            
ATOM   1393  O   MOL X   1       7.780  12.760   1.470  0.00  0.00            
ATOM   1394  O   MOL X   1      46.920   0.160   2.880  0.00  0.00            
ATOM   1395  O   MOL X   1      45.810  13.260 108.030  0.00  0.00            
ATOM   1396  O   MOL X   1       9.330  52.100 115.470  0.00  0.00            
ATOM   1397  O   MOL X   1      13.020  16.600   0.480  0.00  0.00            
ATOM   1398  O   MOL X   1      12.080   0.510 120.270  0.00  0.00            
ATOM   1399  O   MOL X   1      41.780  50.410   0.810  0.00  0.00            
ATOM   1400  O   MOL X   1      41.560  14.930 112.080  0.00  0.00            
ATOM   1401  O   MOL X   1       7.000  19.270   1.370  0.00  0.00            
ATOM   1402  O   MOL X   1      46.640  18.780 110.830  0.00  0.00            
ATOM   1403  O   MOL X   1       8.780  48.860 117.400  0.00  0.00            
ATOM   1404  O   MOL X   1      46.200  46.230   3.160  0.00  0.00            
ATOM   1405  O   MOL X   1       8.680  14.840 110.020  0.00  0.00            
ATOM   1406  O   MOL X   1      47.200  49.790 108.330  0.00  0.00            
ATOM   1407  O   MOL X   1       4.200  51.310   1.940  0.00  0.00            
ATOM   1408  O   MOL X   1      47.660  15.840   4.380  0.00  0.00            
ATOM   1409  O   MOL X   1      10.130  19.140 114.060  0.00  0.00            
ATOM   1410  O   MOL X   1      45.040  19.470 122.860  0.00  0.00            
ATOM   1411  O   MOL X   1      46.040  45.450 110.580  0.00  0.00            
ATOM   1412  O   MOL X   1       7.170  45.760   2.570  0.00  0.00            
ATOM   1413  O   MOL X   1      14.220  14.420 112.600  0.00  0.00            
ATOM   1414  O   MOL X   1      10.410  51.520   2.270  0.00  0.00            
ATOM   1415  O   MOL X   1      42.110  13.840   2.030  0.00  0.00            
ATOM   1416  O   MOL X   1      41.490  51.180 110.410  0.00  0.00            
ATOM   1417  O   MOL X   1      44.620  13.060 118.850  0.00  0.00            
ATOM   1418  C   MOL X   1      43.070   9.970 122.750  0.00  0.00            
ATOM   1419  H   MOL X   1      42.710   9.600   0.620  0.00  0.00            
ATOM   1420  C   MOL X   1      47.750  14.700 119.930  0.00  0.00            
ATOM   1421  C   MOL X   1      42.710  11.340 122.330  0.00  0.00            
ATOM   1422  Cu  MOL X   1      46.300  13.610 118.560  0.00  0.00            
ATOM   1423  O   MOL X   1       8.000  52.310 121.620  0.00  0.00            
ATOM   1424  C   MOL X   1       9.870   3.330   1.730  0.00  0.00            
ATOM   1425  H   MOL X   1      10.440   3.920   2.480  0.00  0.00            
ATOM   1426  C   MOL X   1       5.040  50.170 121.270  0.00  0.00            
ATOM   1427  C   MOL X   1      10.350   2.030   1.260  0.00  0.00            
ATOM   1428  Cu  MOL X   1       6.610  51.660 120.670  0.00  0.00            
ATOM   1429  O   MOL X   1       8.390  13.420 119.010  0.00  0.00            
ATOM   1430  C   MOL X   1       9.110  10.530 114.910  0.00  0.00            
ATOM   1431  H   MOL X   1       9.290  10.230 113.880  0.00  0.00            
ATOM   1432  C   MOL X   1       6.160  14.310 118.180  0.00  0.00            
ATOM   1433  C   MOL X   1       9.530  11.850 115.320  0.00  0.00            
ATOM   1434  Cu  MOL X   1       7.370  13.930 120.450  0.00  0.00            
ATOM   1435  O   MOL X   1      45.360  51.850 117.170  0.00  0.00            
ATOM   1436  C   MOL X   1      44.310   2.260 112.980  0.00  0.00            
ATOM   1437  H   MOL X   1      43.980   2.660 112.050  0.00  0.00            
ATOM   1438  C   MOL X   1      47.820  51.010 117.070  0.00  0.00            
ATOM   1439  C   MOL X   1      43.710   1.000 113.530  0.00  0.00            
ATOM   1440  Cu  MOL X   1      45.640  51.170 118.910  0.00  0.00            
ATOM   1441  O   MOL X   1      41.190  11.740   1.060  0.00  0.00            
ATOM   1442  C   MOL X   1      44.750   9.860 120.890  0.00  0.00            
ATOM   1443  H   MOL X   1      45.590   9.340 120.370  0.00  0.00            
ATOM   1444  C   MOL X   1      42.450  14.920   1.280  0.00  0.00            
ATOM   1445  C   MOL X   1      44.180   9.250 122.100  0.00  0.00            
ATOM   1446  O   MOL X   1      42.290   0.630 111.680  0.00  0.00            
ATOM   1447  C   MOL X   1      45.850   2.340 114.990  0.00  0.00            
ATOM   1448  H   MOL X   1      46.700   2.770 115.550  0.00  0.00            
ATOM   1449  C   MOL X   1      41.860  50.090 110.920  0.00  0.00            
ATOM   1450  C   MOL X   1      45.400   2.910 113.730  0.00  0.00            
ATOM   1451  O   MOL X   1      11.940   1.120   2.750  0.00  0.00            
ATOM   1452  C   MOL X   1       7.770   2.980   0.370  0.00  0.00            
ATOM   1453  H   MOL X   1       6.810   3.320 122.990  0.00  0.00            
ATOM   1454  C   MOL X   1      10.180  50.340   2.700  0.00  0.00            
ATOM   1455  C   MOL X   1       8.660   3.870   1.170  0.00  0.00            
ATOM   1456  O   MOL X   1       9.310  13.060 113.270  0.00  0.00            
ATOM   1457  C   MOL X   1       8.060  10.250 117.130  0.00  0.00            
ATOM   1458  H   MOL X   1       7.420   9.640 117.790  0.00  0.00            
ATOM   1459  C   MOL X   1      13.450  15.210 113.220  0.00  0.00            
ATOM   1460  C   MOL X   1       8.360   9.720 115.800  0.00  0.00            
ATOM   1461  O   MOL X   1      45.930   7.580 122.330  0.00  0.00            
ATOM   1462  C   MOL X   1      43.280  11.920 121.160  0.00  0.00            
ATOM   1463  H   MOL X   1      43.070  12.940 120.820  0.00  0.00            
ATOM   1464  C   MOL X   1      47.140   9.050   1.440  0.00  0.00            
ATOM   1465  C   MOL X   1      44.300  11.230 120.410  0.00  0.00            
ATOM   1466  Cu  MOL X   1      46.760   6.890   0.780  0.00  0.00            
ATOM   1467  O   MOL X   1       6.760   8.090 115.650  0.00  0.00            
ATOM   1468  C   MOL X   1       9.300  12.350 116.640  0.00  0.00            
ATOM   1469  H   MOL X   1       9.530  13.400 116.810  0.00  0.00            
ATOM   1470  C   MOL X   1       6.460   7.560 113.110  0.00  0.00            
ATOM   1471  C   MOL X   1       8.470  11.580 117.500  0.00  0.00            
ATOM   1472  Cu  MOL X   1       5.840   6.430 115.660  0.00  0.00            
ATOM   1473  O   MOL X   1      47.310   4.380 113.710  0.00  0.00            
ATOM   1474  C   MOL X   1      44.190   0.480 114.770  0.00  0.00            
ATOM   1475  H   MOL X   1      43.730  52.020 115.080  0.00  0.00            
ATOM   1476  C   MOL X   1      48.840   4.880 111.830  0.00  0.00            
ATOM   1477  C   MOL X   1      45.220   1.130 115.540  0.00  0.00            
ATOM   1478  Cu  MOL X   1      48.070   6.010 114.270  0.00  0.00            
ATOM   1479  O   MOL X   1       7.090   5.690   1.000  0.00  0.00            
ATOM   1480  C   MOL X   1       9.550   1.270   0.300  0.00  0.00            
ATOM   1481  H   MOL X   1       9.940   0.300 123.050  0.00  0.00            
ATOM   1482  C   MOL X   1       5.480   4.930   3.140  0.00  0.00            
ATOM   1483  C   MOL X   1       8.240   1.730 122.890  0.00  0.00            
ATOM   1484  Cu  MOL X   1       6.240   6.900   2.070  0.00  0.00            
ATOM   1485  O   MOL X   1      47.390  11.710 116.940  0.00  0.00            
ATOM   1486  C   MOL X   1      44.320   9.940 113.270  0.00  0.00            
ATOM   1487  H   MOL X   1      43.930   9.480 112.380  0.00  0.00            
ATOM   1488  C   MOL X   1      48.050  14.200 116.850  0.00  0.00            
ATOM   1489  C   MOL X   1      45.490   9.360 113.960  0.00  0.00            
ATOM   1490  Cu  MOL X   1      47.850  12.080 118.760  0.00  0.00            
ATOM   1491  O   MOL X   1       5.970   1.240 119.130  0.00  0.00            
ATOM   1492  C   MOL X   1      10.050   4.350 118.300  0.00  0.00            
ATOM   1493  H   MOL X   1      10.850   5.110 118.100  0.00  0.00            
ATOM   1494  C   MOL X   1       5.530  51.250 118.450  0.00  0.00            
ATOM   1495  C   MOL X   1       8.730   4.290 117.570  0.00  0.00            
ATOM   1496  Cu  MOL X   1       4.970   0.640 120.560  0.00  0.00            
ATOM   1497  O   MOL X   1      46.850   1.800 119.550  0.00  0.00            
ATOM   1498  C   MOL X   1      43.610   3.100   0.300  0.00  0.00            
ATOM   1499  H   MOL X   1      43.120   3.520   1.090  0.00  0.00            
ATOM   1500  C   MOL X   1      48.160  50.900 120.250  0.00  0.00            
ATOM   1501  C   MOL X   1      44.700   3.860 122.700  0.00  0.00            
ATOM   1502  Cu  MOL X   1      47.280   0.170 118.940  0.00  0.00            
ATOM   1503  O   MOL X   1       7.210  11.740 121.040  0.00  0.00            
ATOM   1504  C   MOL X   1      10.560   9.360   1.200  0.00  0.00            
ATOM   1505  H   MOL X   1      11.140   8.660   1.860  0.00  0.00            
ATOM   1506  C   MOL X   1       5.810  15.250 121.280  0.00  0.00            
ATOM   1507  C   MOL X   1       9.130   9.140   0.990  0.00  0.00            
ATOM   1508  Cu  MOL X   1       5.710  12.560 120.340  0.00  0.00            
ATOM   1509  O   MOL X   1      45.770   7.610 112.400  0.00  0.00            
ATOM   1510  C   MOL X   1      44.390  11.930 114.800  0.00  0.00            
ATOM   1511  H   MOL X   1      43.960  12.890 115.180  0.00  0.00            
ATOM   1512  C   MOL X   1      48.580   7.800 112.140  0.00  0.00            
ATOM   1513  C   MOL X   1      43.800  11.240 113.620  0.00  0.00            
ATOM   1514  Cu  MOL X   1      46.770   6.110 112.560  0.00  0.00            
ATOM   1515  O   MOL X   1       8.750   7.340   2.470  0.00  0.00            
ATOM   1516  C   MOL X   1      10.450  11.420 122.790  0.00  0.00            
ATOM   1517  H   MOL X   1      10.910  12.140 122.180  0.00  0.00            
ATOM   1518  C   MOL X   1       5.740   9.010   2.780  0.00  0.00            
ATOM   1519  C   MOL X   1      11.190  10.520   0.610  0.00  0.00            
ATOM   1520  Cu  MOL X   1       7.470   6.970   3.790  0.00  0.00            
ATOM   1521  O   MOL X   1       9.100   5.840 115.770  0.00  0.00            
ATOM   1522  C   MOL X   1       9.380   2.210 119.460  0.00  0.00            
ATOM   1523  H   MOL X   1       9.580   1.420 120.180  0.00  0.00            
ATOM   1524  C   MOL X   1       6.460   4.550 113.630  0.00  0.00            
ATOM   1525  C   MOL X   1      10.260   3.380 119.380  0.00  0.00            
ATOM   1526  Cu  MOL X   1       7.740   6.170 114.640  0.00  0.00            
ATOM   1527  O   MOL X   1      44.440   5.770   1.030  0.00  0.00            
ATOM   1528  C   MOL X   1      44.000   1.230 121.710  0.00  0.00            
ATOM   1529  H   MOL X   1      43.680   0.340 121.220  0.00  0.00            
ATOM   1530  C   MOL X   1      47.430   5.190   2.120  0.00  0.00            
ATOM   1531  C   MOL X   1      43.240   1.750 122.870  0.00  0.00            
ATOM   1532  Cu  MOL X   1      45.160   7.060   2.200  0.00  0.00            
ATOM   1533  O   MOL X   1      42.510  13.170 113.160  0.00  0.00            
ATOM   1534  C   MOL X   1      46.100  10.140 115.080  0.00  0.00            
ATOM   1535  H   MOL X   1      46.950   9.660 115.610  0.00  0.00            
ATOM   1536  C   MOL X   1      42.180  14.450 111.070  0.00  0.00            
ATOM   1537  C   MOL X   1      45.600  11.440 115.390  0.00  0.00            
ATOM   1538  O   MOL X   1      41.570   0.050 122.720  0.00  0.00            
ATOM   1539  C   MOL X   1      45.520   3.240 121.650  0.00  0.00            
ATOM   1540  H   MOL X   1      46.370   3.770 121.240  0.00  0.00            
ATOM   1541  C   MOL X   1      42.230  50.790   1.940  0.00  0.00            
ATOM   1542  C   MOL X   1      45.160   1.900 121.160  0.00  0.00            
ATOM   1543  O   MOL X   1      13.130  11.800   0.330  0.00  0.00            
ATOM   1544  C   MOL X   1       8.380  10.060   0.130  0.00  0.00            
ATOM   1545  H   MOL X   1       7.300   9.980 123.030  0.00  0.00            
ATOM   1546  C   MOL X   1      12.100  15.750   0.660  0.00  0.00            
ATOM   1547  C   MOL X   1       9.030  11.210 122.510  0.00  0.00            
ATOM   1548  O   MOL X   1      11.550   2.850 121.320  0.00  0.00            
ATOM   1549  C   MOL X   1       7.740   3.270 117.910  0.00  0.00            
ATOM   1550  H   MOL X   1       6.820   3.200 117.320  0.00  0.00            
ATOM   1551  C   MOL X   1      12.580   0.420 119.170  0.00  0.00            
ATOM   1552  C   MOL X   1       8.080   2.290 118.860  0.00  0.00            
ATOM   1553  O   MOL X   1       7.740  52.330 119.340  0.00  0.00            
ATOM   1554  O   MOL X   1      45.820  13.310 116.820  0.00  0.00            
ATOM   1555  O   MOL X   1      45.160   0.550 119.250  0.00  0.00            
ATOM   1556  O   MOL X   1       8.850  13.080 121.130  0.00  0.00            
ATOM   1557  O   MOL X   1      12.590   3.930 119.690  0.00  0.00            
ATOM   1558  O   MOL X   1      13.100  10.530   1.990  0.00  0.00            
ATOM   1559  O   MOL X   1      42.290  11.530 111.800  0.00  0.00            
ATOM   1560  O   MOL X   1      41.310   1.530   1.270  0.00  0.00            
ATOM   1561  O   MOL X   1       7.100   5.130 116.110  0.00  0.00            
ATOM   1562  O   MOL X   1      46.050   5.830 122.530  0.00  0.00            
ATOM   1563  O   MOL X   1       7.330   7.590   0.770  0.00  0.00            
ATOM   1564  O   MOL X   1      47.030   7.590 114.170  0.00  0.00            
ATOM   1565  O   MOL X   1       6.480   1.500 121.360  0.00  0.00            
ATOM   1566  O   MOL X   1      46.130  11.360 118.910  0.00  0.00            
ATOM   1567  O   MOL X   1       6.740  11.930 118.910  0.00  0.00            
ATOM   1568  O   MOL X   1      46.940   0.970 117.320  0.00  0.00            
ATOM   1569  O   MOL X   1       8.440   5.700   2.780  0.00  0.00            
ATOM   1570  O   MOL X   1      45.770   4.660 112.180  0.00  0.00            
ATOM   1571  O   MOL X   1      44.210   7.510   0.700  0.00  0.00            
ATOM   1572  O   MOL X   1       8.650   7.740 114.650  0.00  0.00            
ATOM   1573  O   MOL X   1      12.420   1.110   0.620  0.00  0.00            
ATOM   1574  O   MOL X   1      10.950  13.640 114.640  0.00  0.00            
ATOM   1575  O   MOL X   1      42.340  51.420 113.040  0.00  0.00            
ATOM   1576  O   MOL X   1      41.270  13.080 122.320  0.00  0.00            
ATOM   1577  O   MOL X   1       4.560  51.240 120.610  0.00  0.00            
ATOM   1578  C   MOL X   1       2.560  48.320   1.220  0.00  0.00            
ATOM   1579  H   MOL X   1       2.000  48.010   2.110  0.00  0.00            
ATOM   1580  C   MOL X   1       7.410   0.920 122.060  0.00  0.00            
ATOM   1581  C   MOL X   1       2.240  49.620   0.630  0.00  0.00            
ATOM   1582  O   MOL X   1      48.340  13.770 119.320  0.00  0.00            
ATOM   1583  C   MOL X   1      49.690  17.100 122.950  0.00  0.00            
ATOM   1584  H   MOL X   1      50.110  17.680   0.710  0.00  0.00            
ATOM   1585  C   MOL X   1      45.060  11.900 119.320  0.00  0.00            
ATOM   1586  C   MOL X   1      50.290  15.870 122.560  0.00  0.00            
ATOM   1587  O   MOL X   1      48.170  52.220 117.400  0.00  0.00            
ATOM   1588  C   MOL X   1      49.710  49.450 113.400  0.00  0.00            
ATOM   1589  H   MOL X   1      50.070  49.210 112.410  0.00  0.00            
ATOM   1590  C   MOL X   1      45.870   0.550 116.770  0.00  0.00            
ATOM   1591  C   MOL X   1      50.370  50.520 114.200  0.00  0.00            
ATOM   1592  O   MOL X   1       5.590  13.190 118.560  0.00  0.00            
ATOM   1593  C   MOL X   1       5.180  15.660 114.220  0.00  0.00            
ATOM   1594  H   MOL X   1       4.870  15.950 113.260  0.00  0.00            
ATOM   1595  C   MOL X   1       7.980  12.230 118.720  0.00  0.00            
ATOM   1596  C   MOL X   1       4.450  14.550 114.830  0.00  0.00            
ATOM   1597  O   MOL X   1       0.700  50.250   2.370  0.00  0.00            
ATOM   1598  C   MOL X   1       4.420  48.030 122.650  0.00  0.00            
ATOM   1599  H   MOL X   1       5.150  47.430 122.200  0.00  0.00            
ATOM   1600  C   MOL X   1       2.330   1.010   2.900  0.00  0.00            
ATOM   1601  C   MOL X   1       3.640  47.500   0.680  0.00  0.00            
ATOM   1602  Cu  MOL X   1       0.230  51.550   3.630  0.00  0.00            
ATOM   1603  O   MOL X   1       3.130  13.960 112.940  0.00  0.00            
ATOM   1604  C   MOL X   1       6.530  16.030 116.310  0.00  0.00            
ATOM   1605  H   MOL X   1       7.300  16.600 116.870  0.00  0.00            
ATOM   1606  C   MOL X   1       2.830  11.080 112.630  0.00  0.00            
ATOM   1607  C   MOL X   1       6.170  16.450 114.950  0.00  0.00            
ATOM   1608  Cu  MOL X   1       1.450  13.180 113.040  0.00  0.00            
ATOM   1609  O   MOL X   1      51.790  15.750   1.410  0.00  0.00            
ATOM   1610  C   MOL X   1      48.000  16.950 121.170  0.00  0.00            
ATOM   1611  H   MOL X   1      47.100  17.360 120.710  0.00  0.00            
ATOM   1612  C   MOL X   1      50.670  12.690   1.640  0.00  0.00            
ATOM   1613  C   MOL X   1      48.570  17.690 122.220  0.00  0.00            
ATOM   1614  Cu  MOL X   1       0.050  14.680   2.810  0.00  0.00            
ATOM   1615  O   MOL X   1      52.210  50.850 112.710  0.00  0.00            
ATOM   1616  C   MOL X   1      47.800  49.420 115.070  0.00  0.00            
ATOM   1617  H   MOL X   1      46.840  49.000 115.460  0.00  0.00            
ATOM   1618  C   MOL X   1       0.040   1.480 111.960  0.00  0.00            
ATOM   1619  C   MOL X   1      48.410  48.990 113.830  0.00  0.00            
ATOM   1620  Cu  MOL X   1       1.180  51.940 113.010  0.00  0.00            
ATOM   1621  O   MOL X   1       5.190  45.780   1.040  0.00  0.00            
ATOM   1622  C   MOL X   1       3.020  50.160 122.570  0.00  0.00            
ATOM   1623  H   MOL X   1       2.870  51.170 122.230  0.00  0.00            
ATOM   1624  C   MOL X   1       6.670  46.720   3.280  0.00  0.00            
ATOM   1625  C   MOL X   1       4.170  49.420 122.150  0.00  0.00            
ATOM   1626  O   MOL X   1      47.640  48.710 111.620  0.00  0.00            
ATOM   1627  C   MOL X   1      49.730  50.960 115.470  0.00  0.00            
ATOM   1628  H   MOL X   1      50.270  51.750 116.040  0.00  0.00            
ATOM   1629  C   MOL X   1      45.070  46.080 111.090  0.00  0.00            
ATOM   1630  C   MOL X   1      48.460  50.410 115.920  0.00  0.00            
ATOM   1631  O   MOL X   1       8.090  17.860 114.760  0.00  0.00            
ATOM   1632  C   MOL X   1       4.860  14.130 116.160  0.00  0.00            
ATOM   1633  H   MOL X   1       4.410  13.230 116.590  0.00  0.00            
ATOM   1634  C   MOL X   1       9.700  18.520 112.990  0.00  0.00            
ATOM   1635  C   MOL X   1       5.850  14.860 116.870  0.00  0.00            
ATOM   1636  O   MOL X   1      47.240  19.610 121.850  0.00  0.00            
ATOM   1637  C   MOL X   1      49.590  15.080 121.570  0.00  0.00            
ATOM   1638  H   MOL X   1      49.990  14.100 121.300  0.00  0.00            
ATOM   1639  C   MOL X   1      45.420  19.030   0.950  0.00  0.00            
ATOM   1640  C   MOL X   1      48.470  15.620 120.840  0.00  0.00            
ATOM   1641  O   MOL X   1       6.680  50.910 118.980  0.00  0.00            
ATOM   1642  C   MOL X   1       4.710  49.490 114.540  0.00  0.00            
ATOM   1643  H   MOL X   1       4.640  49.260 113.480  0.00  0.00            
ATOM   1644  C   MOL X   1       7.260   1.120 119.050  0.00  0.00            
ATOM   1645  C   MOL X   1       5.780  48.940 115.400  0.00  0.00            
ATOM   1646  O   MOL X   1      46.910  14.570 117.110  0.00  0.00            
ATOM   1647  C   MOL X   1      50.200  15.930 113.540  0.00  0.00            
ATOM   1648  H   MOL X   1      50.750  16.400 112.780  0.00  0.00            
ATOM   1649  C   MOL X   1      46.250  12.170 116.460  0.00  0.00            
ATOM   1650  C   MOL X   1      48.890  16.510 113.910  0.00  0.00            
ATOM   1651  O   MOL X   1       7.010  15.580 120.900  0.00  0.00            
ATOM   1652  C   MOL X   1       3.260  17.610   0.720  0.00  0.00            
ATOM   1653  H   MOL X   1       2.510  18.250   1.260  0.00  0.00            
ATOM   1654  C   MOL X   1       8.230  12.160 121.710  0.00  0.00            
ATOM   1655  C   MOL X   1       4.360  18.290 123.030  0.00  0.00            
ATOM   1656  O   MOL X   1      47.180  50.400 119.570  0.00  0.00            
ATOM   1657  C   MOL X   1      49.580  49.180   1.090  0.00  0.00            
ATOM   1658  H   MOL X   1      49.900  48.870   2.050  0.00  0.00            
ATOM   1659  C   MOL X   1      45.780   1.340 119.990  0.00  0.00            
ATOM   1660  C   MOL X   1      48.540  48.450   0.320  0.00  0.00            
ATOM   1661  O   MOL X   1       8.080  48.460 115.320  0.00  0.00            
ATOM   1662  C   MOL X   1       4.090  51.130 116.370  0.00  0.00            
ATOM   1663  H   MOL X   1       3.530  51.960 116.760  0.00  0.00            
ATOM   1664  C   MOL X   1       9.790  48.740 118.110  0.00  0.00            
ATOM   1665  C   MOL X   1       3.860  50.610 115.050  0.00  0.00            
ATOM   1666  O   MOL X   1      48.320  46.650   1.760  0.00  0.00            
ATOM   1667  C   MOL X   1      49.560  51.050 122.310  0.00  0.00            
ATOM   1668  H   MOL X   1      49.910  52.060 122.010  0.00  0.00            
ATOM   1669  C   MOL X   1      45.230  46.710   2.490  0.00  0.00            
ATOM   1670  C   MOL X   1      50.050  50.460   0.560  0.00  0.00            
ATOM   1671  O   MOL X   1      48.820  18.180 112.250  0.00  0.00            
ATOM   1672  C   MOL X   1      50.010  14.200 115.370  0.00  0.00            
ATOM   1673  H   MOL X   1      50.360  13.320 115.890  0.00  0.00            
ATOM   1674  C   MOL X   1      45.580  18.190 111.320  0.00  0.00            
ATOM   1675  C   MOL X   1      50.760  14.790 114.260  0.00  0.00            
ATOM   1676  O   MOL X   1       4.760  20.250   1.360  0.00  0.00            
ATOM   1677  C   MOL X   1       3.940  15.420 122.870  0.00  0.00            
ATOM   1678  H   MOL X   1       3.750  14.390 122.760  0.00  0.00            
ATOM   1679  C   MOL X   1       8.070  18.950   0.690  0.00  0.00            
ATOM   1680  C   MOL X   1       2.980  16.210   0.490  0.00  0.00            
ATOM   1681  O   MOL X   1       2.560   0.060 114.560  0.00  0.00            
ATOM   1682  C   MOL X   1       5.860  49.410 116.760  0.00  0.00            
ATOM   1683  H   MOL X   1       6.420  48.830 117.480  0.00  0.00            
ATOM   1684  C   MOL X   1       2.800   1.280 112.500  0.00  0.00            
ATOM   1685  C   MOL X   1       5.150  50.570 117.200  0.00  0.00            
ATOM   1686  Cu  MOL X   1       0.970   0.960 114.560  0.00  0.00            
ATOM   1687  O   MOL X   1       1.390  14.500   0.140  0.00  0.00            
ATOM   1688  C   MOL X   1       5.200  17.490 122.220  0.00  0.00            
ATOM   1689  H   MOL X   1       5.960  17.890 121.650  0.00  0.00            
ATOM   1690  C   MOL X   1       2.280  12.700   2.300  0.00  0.00            
ATOM   1691  C   MOL X   1       5.080  16.080 122.200  0.00  0.00            
ATOM   1692  Cu  MOL X   1       0.350  13.370   1.130  0.00  0.00            
ATOM   1693  O   MOL X   1      51.610  52.200   0.710  0.00  0.00            
ATOM   1694  C   MOL X   1      48.090  49.030 122.070  0.00  0.00            
ATOM   1695  H   MOL X   1      47.360  48.440 121.480  0.00  0.00            
ATOM   1696  C   MOL X   1      50.860   1.390   2.880  0.00  0.00            
ATOM   1697  C   MOL X   1      48.620  50.240 121.480  0.00  0.00            
ATOM   1698  Cu  MOL X   1       0.410   0.380   1.910  0.00  0.00            
ATOM   1699  O   MOL X   1      52.170  12.960 114.370  0.00  0.00            
ATOM   1700  C   MOL X   1      48.210  15.950 115.080  0.00  0.00            
ATOM   1701  H   MOL X   1      47.270  16.300 115.450  0.00  0.00            
ATOM   1702  C   MOL X   1      52.280  11.420 112.340  0.00  0.00            
ATOM   1703  C   MOL X   1      48.760  14.810 115.750  0.00  0.00            
ATOM   1704  Cu  MOL X   1       1.260  11.930 114.780  0.00  0.00            
ATOM   1705  O   MOL X   1      48.420  13.010 117.190  0.00  0.00            
ATOM   1706  O   MOL X   1       5.010  52.410 118.770  0.00  0.00            
ATOM   1707  O   MOL X   1       5.230  14.370 120.520  0.00  0.00            
ATOM   1708  O   MOL X   1      48.770  51.800 119.660  0.00  0.00            
ATOM   1709  O   MOL X   1       0.100  14.330 112.670  0.00  0.00            
ATOM   1710  O   MOL X   1      51.400  50.730   2.490  0.00  0.00            
ATOM   1711  O   MOL X   1       2.660  50.940 113.090  0.00  0.00            
ATOM   1712  O   MOL X   1       1.030  15.910   1.800  0.00  0.00            
ATOM   1713  O   MOL X   1      47.060  17.850 113.440  0.00  0.00            
ATOM   1714  O   MOL X   1       5.440  20.150 122.340  0.00  0.00            
ATOM   1715  O   MOL X   1      46.870  46.690   0.070  0.00  0.00            
ATOM   1716  O   MOL X   1       7.070  48.550 113.540  0.00  0.00            
ATOM   1717  O   MOL X   1      46.790  15.170 119.270  0.00  0.00            
ATOM   1718  O   MOL X   1       6.240  49.890 120.970  0.00  0.00            
ATOM   1719  O   MOL X   1      46.610  50.640 117.370  0.00  0.00            
ATOM   1720  O   MOL X   1       7.290  14.650 118.720  0.00  0.00            
ATOM   1721  O   MOL X   1      48.690  19.680   0.430  0.00  0.00            
ATOM   1722  O   MOL X   1       6.550  18.070 113.250  0.00  0.00            
ATOM   1723  O   MOL X   1       3.640  46.040   2.530  0.00  0.00            
ATOM   1724  O   MOL X   1      46.610  47.710 113.160  0.00  0.00            
ATOM   1725  O   MOL X   1      52.030  14.300 122.780  0.00  0.00            
ATOM   1726  O   MOL X   1      51.810   0.000 114.150  0.00  0.00            
ATOM   1727  O   MOL X   1       2.960  12.670 114.650  0.00  0.00            
ATOM   1728  O   MOL X   1       0.950  51.620   0.620  0.00  0.00            
ATOM   1729  O   MOL X   1       7.090  13.150 110.670  0.00  0.00            
ATOM   1730  C   MOL X   1       4.640   9.320 112.890  0.00  0.00            
ATOM   1731  H   MOL X   1       3.960   8.770 113.510  0.00  0.00            
ATOM   1732  C   MOL X   1       9.950  14.740 109.800  0.00  0.00            
ATOM   1733  C   MOL X   1       4.220  10.610 112.400  0.00  0.00            
ATOM   1734  O   MOL X   1      48.500  51.640 109.330  0.00  0.00            
ATOM   1735  C   MOL X   1      50.630   3.160 111.920  0.00  0.00            
ATOM   1736  H   MOL X   1      51.390   3.850 112.240  0.00  0.00            
ATOM   1737  C   MOL X   1      46.010  50.200 108.440  0.00  0.00            
ATOM   1738  C   MOL X   1      51.140   1.840 111.630  0.00  0.00            
ATOM   1739  O   MOL X   1      46.300  12.980 121.590  0.00  0.00            
ATOM   1740  C   MOL X   1      48.870  10.950   1.890  0.00  0.00            
ATOM   1741  H   MOL X   1      49.580  10.260   2.210  0.00  0.00            
ATOM   1742  C   MOL X   1      46.740  15.160   3.840  0.00  0.00            
ATOM   1743  C   MOL X   1      49.240  12.300   1.650  0.00  0.00            
ATOM   1744  O   MOL X   1       6.910  51.590   4.990  0.00  0.00            
ATOM   1745  C   MOL X   1       3.950   2.960   3.050  0.00  0.00            
ATOM   1746  H   MOL X   1       3.320   3.560   2.470  0.00  0.00            
ATOM   1747  C   MOL X   1       5.420  51.360   1.620  0.00  0.00            
ATOM   1748  C   MOL X   1       3.610   1.510   3.400  0.00  0.00            
ATOM   1749  O   MOL X   1       2.240  10.790 113.690  0.00  0.00            
ATOM   1750  C   MOL X   1       6.890   9.650 111.810  0.00  0.00            
ATOM   1751  H   MOL X   1       7.890   9.280 111.550  0.00  0.00            
ATOM   1752  C   MOL X   1       3.330  13.840 114.160  0.00  0.00            
ATOM   1753  C   MOL X   1       6.010   8.820 112.610  0.00  0.00            
ATOM   1754  O   MOL X   1       2.000   1.320   1.680  0.00  0.00            
ATOM   1755  C   MOL X   1       6.270   2.670   3.960  0.00  0.00            
ATOM   1756  H   MOL X   1       7.250   3.110   4.020  0.00  0.00            
ATOM   1757  C   MOL X   1       1.360  50.590   1.280  0.00  0.00            
ATOM   1758  C   MOL X   1       5.200   3.520   3.490  0.00  0.00            
ATOM   1759  O   MOL X   1       0.460   1.980 113.080  0.00  0.00            
ATOM   1760  C   MOL X   1      48.410   2.500 110.960  0.00  0.00            
ATOM   1761  H   MOL X   1      47.360   2.810 110.730  0.00  0.00            
ATOM   1762  C   MOL X   1      51.630  51.210 113.810  0.00  0.00            
ATOM   1763  C   MOL X   1      49.300   3.550 111.500  0.00  0.00            
ATOM   1764  O   MOL X   1      51.310  12.480   0.520  0.00  0.00            
ATOM   1765  C   MOL X   1      46.620  11.440   0.950  0.00  0.00            
ATOM   1766  H   MOL X   1      45.650  11.050   0.740  0.00  0.00            
ATOM   1767  C   MOL X   1      51.410  15.280   0.220  0.00  0.00            
ATOM   1768  C   MOL X   1      47.560  10.480   1.520  0.00  0.00            
ATOM   1769  O   MOL X   1       7.660   7.320 113.200  0.00  0.00            
ATOM   1770  C   MOL X   1       5.150  11.470 111.700  0.00  0.00            
ATOM   1771  H   MOL X   1       4.850  12.500 111.380  0.00  0.00            
ATOM   1772  C   MOL X   1       8.000   8.370 115.510  0.00  0.00            
ATOM   1773  C   MOL X   1       6.530  11.020 111.430  0.00  0.00            
ATOM   1774  O   MOL X   1      45.950   8.720   1.820  0.00  0.00            
ATOM   1775  C   MOL X   1      48.270  13.240   1.110  0.00  0.00            
ATOM   1776  H   MOL X   1      48.660  14.250   0.770  0.00  0.00            
ATOM   1777  C   MOL X   1      44.780   7.990 122.660  0.00  0.00            
ATOM   1778  C   MOL X   1      47.020  12.810   0.640  0.00  0.00            
ATOM   1779  O   MOL X   1       6.380   5.460   3.860  0.00  0.00            
ATOM   1780  C   MOL X   1       4.620   0.760   4.120  0.00  0.00            
ATOM   1781  H   MOL X   1       4.410  52.150   4.300  0.00  0.00            
ATOM   1782  C   MOL X   1       8.070   5.140   1.650  0.00  0.00            
ATOM   1783  C   MOL X   1       5.980   1.290   4.330  0.00  0.00            
ATOM   1784  O   MOL X   1      47.870   5.400 111.190  0.00  0.00            
ATOM   1785  C   MOL X   1      50.250   0.810 111.050  0.00  0.00            
ATOM   1786  H   MOL X   1      50.590  52.220 111.030  0.00  0.00            
ATOM   1787  C   MOL X   1      46.090   4.120 113.270  0.00  0.00            
ATOM   1788  C   MOL X   1      48.940   1.220 110.590  0.00  0.00            
ATOM   1789  O   MOL X   1       7.480  13.280   5.510  0.00  0.00            
ATOM   1790  C   MOL X   1       4.030  10.880   2.460  0.00  0.00            
ATOM   1791  H   MOL X   1       3.460  10.240   1.780  0.00  0.00            
ATOM   1792  C   MOL X   1       7.430  13.950   1.120  0.00  0.00            
ATOM   1793  C   MOL X   1       5.230  10.340   3.130  0.00  0.00            
ATOM   1794  O   MOL X   1      47.560   4.600   7.080  0.00  0.00            
ATOM   1795  C   MOL X   1      49.140   3.260   2.510  0.00  0.00            
ATOM   1796  H   MOL X   1      49.450   3.290   1.480  0.00  0.00            
ATOM   1797  C   MOL X   1      46.980  51.330   3.240  0.00  0.00            
ATOM   1798  C   MOL X   1      48.170   4.280   2.990  0.00  0.00            
ATOM   1799  O   MOL X   1       7.100  51.870 114.720  0.00  0.00            
ATOM   1800  C   MOL X   1       4.660   3.000 112.840  0.00  0.00            
ATOM   1801  H   MOL X   1       3.920   3.730 113.120  0.00  0.00            
ATOM   1802  C   MOL X   1      10.480  51.720 114.940  0.00  0.00            
ATOM   1803  C   MOL X   1       6.050   3.240 113.210  0.00  0.00            
ATOM   1804  O   MOL X   1      47.460  11.470 108.780  0.00  0.00            
ATOM   1805  C   MOL X   1      50.550   9.490 112.180  0.00  0.00            
ATOM   1806  H   MOL X   1      51.100   8.890 112.930  0.00  0.00            
ATOM   1807  C   MOL X   1      46.050  14.520 107.960  0.00  0.00            
ATOM   1808  C   MOL X   1      49.310   8.990 111.580  0.00  0.00            
ATOM   1809  O   MOL X   1       5.370   8.450   1.710  0.00  0.00            
ATOM   1810  C   MOL X   1       4.350  13.140   3.600  0.00  0.00            
ATOM   1811  H   MOL X   1       3.930  14.090   3.870  0.00  0.00            
ATOM   1812  C   MOL X   1       8.390   8.000   1.410  0.00  0.00            
ATOM   1813  C   MOL X   1       3.580  12.270   2.770  0.00  0.00            
ATOM   1814  O   MOL X   1      49.050   7.180 113.200  0.00  0.00            
ATOM   1815  C   MOL X   1      50.470  11.500 110.670  0.00  0.00            
ATOM   1816  H   MOL X   1      50.950  12.440 110.380  0.00  0.00            
ATOM   1817  C   MOL X   1      46.000   8.040 113.560  0.00  0.00            
ATOM   1818  C   MOL X   1      51.060  10.820 111.780  0.00  0.00            
ATOM   1819  O   MOL X   1      47.840   5.500   0.930  0.00  0.00            
ATOM   1820  C   MOL X   1      49.380   2.330   4.860  0.00  0.00            
ATOM   1821  H   MOL X   1      49.740   1.640   5.610  0.00  0.00            
ATOM   1822  C   MOL X   1      45.120   5.190   0.060  0.00  0.00            
ATOM   1823  C   MOL X   1      49.790   2.300   3.400  0.00  0.00            
ATOM   1824  O   MOL X   1       5.600   5.340 114.160  0.00  0.00            
ATOM   1825  C   MOL X   1       5.190   0.560 112.360  0.00  0.00            
ATOM   1826  H   MOL X   1       4.890  51.990 112.020  0.00  0.00            
ATOM   1827  C   MOL X   1       8.290   5.280 116.640  0.00  0.00            
ATOM   1828  C   MOL X   1       4.240   1.660 112.480  0.00  0.00            
ATOM   1829  O   MOL X   1       1.750  13.810   2.800  0.00  0.00            
ATOM   1830  C   MOL X   1       6.080  11.310   3.840  0.00  0.00            
ATOM   1831  H   MOL X   1       7.040  10.990   4.180  0.00  0.00            
ATOM   1832  C   MOL X   1       1.810  15.460   0.880  0.00  0.00            
ATOM   1833  C   MOL X   1       5.680  12.720   4.020  0.00  0.00            
ATOM   1834  O   MOL X   1       2.330   0.280 111.850  0.00  0.00            
ATOM   1835  C   MOL X   1       6.960   2.130 113.240  0.00  0.00            
ATOM   1836  H   MOL X   1       7.950   2.200 113.700  0.00  0.00            
ATOM   1837  C   MOL X   1       2.850  51.250 114.280  0.00  0.00            
ATOM   1838  C   MOL X   1       6.540   0.770 112.840  0.00  0.00            
ATOM   1839  O   MOL X   1       0.570  12.260 111.680  0.00  0.00            
ATOM   1840  C   MOL X   1      48.750   9.770 110.460  0.00  0.00            
ATOM   1841  H   MOL X   1      47.880   9.400 109.930  0.00  0.00            
ATOM   1842  C   MOL X   1      51.950  14.110 113.830  0.00  0.00            
ATOM   1843  C   MOL X   1      49.370  10.950 109.930  0.00  0.00            
ATOM   1844  O   MOL X   1      51.250   0.430   3.680  0.00  0.00            
ATOM   1845  C   MOL X   1      47.900   4.330   4.440  0.00  0.00            
ATOM   1846  H   MOL X   1      47.110   4.980   4.850  0.00  0.00            
ATOM   1847  C   MOL X   1      50.980  51.250   1.360  0.00  0.00            
ATOM   1848  C   MOL X   1      48.510   3.410   5.350  0.00  0.00            
ATOM   1849  O   MOL X   1      48.820   2.830   7.600  0.00  0.00            
ATOM   1850  O   MOL X   1       6.280  14.900   4.720  0.00  0.00            
ATOM   1851  O   MOL X   1       8.110  51.330 112.830  0.00  0.00            
ATOM   1852  O   MOL X   1      49.070  12.910 108.710  0.00  0.00            
ATOM   1853  O   MOL X   1      51.450   1.540   1.760  0.00  0.00            
ATOM   1854  O   MOL X   1       0.410  10.870 113.410  0.00  0.00            
ATOM   1855  O   MOL X   1       1.860  12.380   1.150  0.00  0.00            
ATOM   1856  O   MOL X   1       2.010   1.920 113.350  0.00  0.00            
ATOM   1857  O   MOL X   1      46.260   5.560   2.460  0.00  0.00            
ATOM   1858  O   MOL X   1       7.630   4.940 113.320  0.00  0.00            
ATOM   1859  O   MOL X   1      47.700   7.190 111.420  0.00  0.00            
ATOM   1860  O   MOL X   1       6.910   8.680   3.270  0.00  0.00            
ATOM   1861  O   MOL X   1      47.070  52.380 110.900  0.00  0.00            
ATOM   1862  O   MOL X   1       8.550  11.580 110.270  0.00  0.00            
ATOM   1863  O   MOL X   1      46.420  14.890 122.840  0.00  0.00            
ATOM   1864  O   MOL X   1       8.170   0.730   4.070  0.00  0.00            
ATOM   1865  O   MOL X   1      49.230   5.460 112.910  0.00  0.00            
ATOM   1866  O   MOL X   1       5.180   5.410   2.000  0.00  0.00            
ATOM   1867  O   MOL X   1       5.630   6.950 113.890  0.00  0.00            
ATOM   1868  O   MOL X   1      47.730   8.390   0.570  0.00  0.00            
ATOM   1869  O   MOL X   1       0.560   0.380 111.540  0.00  0.00            
ATOM   1870  O   MOL X   1      50.900  13.800   2.200  0.00  0.00            
ATOM   1871  O   MOL X   1       1.870  52.290   3.280  0.00  0.00            
ATOM   1872  O   MOL X   1       2.310  12.030 111.930  0.00  0.00            
ATOM   1873  O   MOL X   1      47.310  23.280 107.330  0.00  0.00            
ATOM   1874  C   MOL X   1      43.980  22.550 110.800  0.00  0.00            
ATOM   1875  H   MOL X   1      43.610  22.530 111.830  0.00  0.00            
ATOM   1876  C   MOL X   1      49.250  25.950 107.240  0.00  0.00            
ATOM   1877  C   MOL X   1      43.350  23.480 109.920  0.00  0.00            
ATOM   1878  Cu  MOL X   1      47.990  24.220 108.750  0.00  0.00            
ATOM   1879  O   MOL X   1       9.260  41.240 108.020  0.00  0.00            
ATOM   1880  C   MOL X   1      12.780  43.250 109.920  0.00  0.00            
ATOM   1881  H   MOL X   1      13.130  43.710 110.860  0.00  0.00            
ATOM   1882  C   MOL X   1       8.110  38.400 109.390  0.00  0.00            
ATOM   1883  C   MOL X   1      13.390  42.000 109.410  0.00  0.00            
ATOM   1884  Cu  MOL X   1       9.040  40.900 109.850  0.00  0.00            
ATOM   1885  O   MOL X   1      10.490  25.760 120.380  0.00  0.00            
ATOM   1886  C   MOL X   1       9.270  24.500   2.190  0.00  0.00            
ATOM   1887  H   MOL X   1       8.800  24.140   3.100  0.00  0.00            
ATOM   1888  C   MOL X   1       6.180  29.820   4.040  0.00  0.00            
ATOM   1889  C   MOL X   1      10.150  25.670   2.230  0.00  0.00            
ATOM   1890  Cu  MOL X   1       8.240  28.350 110.090  0.00  0.00            
ATOM   1891  O   MOL X   1      44.550  42.620 114.920  0.00  0.00            
ATOM   1892  C   MOL X   1      43.770  43.410 119.890  0.00  0.00            
ATOM   1893  H   MOL X   1      43.540  43.220 120.960  0.00  0.00            
ATOM   1894  C   MOL X   1      46.920  42.160   0.620  0.00  0.00            
ATOM   1895  C   MOL X   1      42.770  42.870 118.960  0.00  0.00            
ATOM   1896  Cu  MOL X   1      47.950  39.510 105.930  0.00  0.00            
ATOM   1897  O   MOL X   1      41.560  23.930 111.430  0.00  0.00            
ATOM   1898  C   MOL X   1      45.660  22.000 109.080  0.00  0.00            
ATOM   1899  H   MOL X   1      46.460  21.320 108.780  0.00  0.00            
ATOM   1900  C   MOL X   1      42.270  27.170 111.670  0.00  0.00            
ATOM   1901  C   MOL X   1      45.170  21.850 110.440  0.00  0.00            
ATOM   1902  Cu  MOL X   1      14.510  25.770 114.030  0.00  0.00            
ATOM   1903  O   MOL X   1      40.670  42.100 118.380  0.00  0.00            
ATOM   1904  C   MOL X   1      45.320  44.140 117.950  0.00  0.00            
ATOM   1905  H   MOL X   1      46.270  44.470 117.550  0.00  0.00            
ATOM   1906  C   MOL X   1      41.600  39.340 119.430  0.00  0.00            
ATOM   1907  C   MOL X   1      45.080  44.040 119.410  0.00  0.00            
ATOM   1908  Cu  MOL X   1      39.630  40.860 119.160  0.00  0.00            
ATOM   1909  O   MOL X   1      13.470  40.190 110.770  0.00  0.00            
ATOM   1910  C   MOL X   1      11.060  43.170 108.080  0.00  0.00            
ATOM   1911  H   MOL X   1      10.140  43.540 107.700  0.00  0.00            
ATOM   1912  C   MOL X   1      12.330  36.670 110.920  0.00  0.00            
ATOM   1913  C   MOL X   1      11.650  43.870 109.230  0.00  0.00            
ATOM   1914  Cu  MOL X   1      14.090  38.520 110.270  0.00  0.00            
ATOM   1915  O   MOL X   1      11.340  27.100   3.610  0.00  0.00            
ATOM   1916  C   MOL X   1       9.560  24.340 122.750  0.00  0.00            
ATOM   1917  H   MOL X   1       9.360  23.820 121.830  0.00  0.00            
ATOM   1918  C   MOL X   1       9.610  29.430   1.720  0.00  0.00            
ATOM   1919  C   MOL X   1       9.050  23.850   0.950  0.00  0.00            
ATOM   1920  Cu  MOL X   1      40.530  27.150 122.170  0.00  0.00            
ATOM   1921  O   MOL X   1      47.020  20.550 110.930  0.00  0.00            
ATOM   1922  C   MOL X   1      43.960  23.770 108.630  0.00  0.00            
ATOM   1923  H   MOL X   1      43.550  24.610 108.060  0.00  0.00            
ATOM   1924  C   MOL X   1      47.980  21.440 113.540  0.00  0.00            
ATOM   1925  C   MOL X   1      45.130  23.030 108.160  0.00  0.00            
ATOM   1926  Cu  MOL X   1      47.600  19.500 112.260  0.00  0.00            
ATOM   1927  O   MOL X   1       7.260  22.460   1.740  0.00  0.00            
ATOM   1928  C   MOL X   1      10.740  26.140   1.020  0.00  0.00            
ATOM   1929  H   MOL X   1      11.290  27.020   1.090  0.00  0.00            
ATOM   1930  C   MOL X   1       5.170  22.510   0.080  0.00  0.00            
ATOM   1931  C   MOL X   1      10.460  25.520 122.740  0.00  0.00            
ATOM   1932  Cu  MOL X   1       6.360  20.860   2.180  0.00  0.00            
ATOM   1933  O   MOL X   1      47.350  44.440 119.920  0.00  0.00            
ATOM   1934  C   MOL X   1      43.080  43.090 117.520  0.00  0.00            
ATOM   1935  H   MOL X   1      42.420  42.700 116.780  0.00  0.00            
ATOM   1936  C   MOL X   1      49.280  45.630 115.240  0.00  0.00            
ATOM   1937  C   MOL X   1      44.320  43.700 117.010  0.00  0.00            
ATOM   1938  Cu  MOL X   1      47.680  20.800   1.630  0.00  0.00            
ATOM   1939  O   MOL X   1      10.100  45.750 108.950  0.00  0.00            
ATOM   1940  C   MOL X   1      12.690  41.280 108.340  0.00  0.00            
ATOM   1941  H   MOL X   1      13.030  40.290 108.020  0.00  0.00            
ATOM   1942  C   MOL X   1       6.950  43.270 110.690  0.00  0.00            
ATOM   1943  C   MOL X   1      11.420  41.790 107.880  0.00  0.00            
ATOM   1944  Cu  MOL X   1       7.490  19.610 113.600  0.00  0.00            
ATOM   1945  O   MOL X   1      48.550  27.400   0.480  0.00  0.00            
ATOM   1946  C   MOL X   1      44.200  24.770   0.720  0.00  0.00            
ATOM   1947  H   MOL X   1      43.490  23.990   0.430  0.00  0.00            
ATOM   1948  C   MOL X   1      50.550  33.030   4.440  0.00  0.00            
ATOM   1949  C   MOL X   1      45.590  24.360   0.900  0.00  0.00            
ATOM   1950  Cu  MOL X   1      46.810  25.880 108.020  0.00  0.00            
ATOM   1951  O   MOL X   1      11.020  41.340 110.950  0.00  0.00            
ATOM   1952  C   MOL X   1      10.340  42.860 115.820  0.00  0.00            
ATOM   1953  H   MOL X   1      10.040  43.310 116.740  0.00  0.00            
ATOM   1954  C   MOL X   1       4.940  41.880   2.640  0.00  0.00            
ATOM   1955  C   MOL X   1       9.950  43.530 114.570  0.00  0.00            
ATOM   1956  Cu  MOL X   1      10.570  39.360 109.720  0.00  0.00            
ATOM   1957  O   MOL X   1      45.700  37.740 105.910  0.00  0.00            
ATOM   1958  C   MOL X   1      42.760  41.220 107.470  0.00  0.00            
ATOM   1959  H   MOL X   1      42.110  41.810 108.090  0.00  0.00            
ATOM   1960  C   MOL X   1      48.750  36.920 106.000  0.00  0.00            
ATOM   1961  C   MOL X   1      43.960  41.840 106.850  0.00  0.00            
ATOM   1962  Cu  MOL X   1      46.850  38.160 107.250  0.00  0.00            
ATOM   1963  O   MOL X   1       7.740  26.030 111.700  0.00  0.00            
ATOM   1964  C   MOL X   1      11.400  22.730 112.560  0.00  0.00            
ATOM   1965  H   MOL X   1      12.110  22.030 112.970  0.00  0.00            
ATOM   1966  C   MOL X   1       6.290  26.900 108.810  0.00  0.00            
ATOM   1967  C   MOL X   1       9.900  22.510 112.560  0.00  0.00            
ATOM   1968  Cu  MOL X   1       6.660  27.450 111.300  0.00  0.00            
ATOM   1969  O   MOL X   1      45.750  22.440 122.730  0.00  0.00            
ATOM   1970  C   MOL X   1      44.840  27.180   0.460  0.00  0.00            
ATOM   1971  H   MOL X   1      44.510  28.240   0.360  0.00  0.00            
ATOM   1972  C   MOL X   1      48.280  22.060 122.110  0.00  0.00            
ATOM   1973  C   MOL X   1      43.810  26.130   0.510  0.00  0.00            
ATOM   1974  Cu  MOL X   1      46.370  20.750 122.950  0.00  0.00            
ATOM   1975  O   MOL X   1       9.790  20.770 114.210  0.00  0.00            
ATOM   1976  C   MOL X   1      11.120  24.880 111.250  0.00  0.00            
ATOM   1977  H   MOL X   1      11.560  25.730 110.780  0.00  0.00            
ATOM   1978  C   MOL X   1       6.770  21.520 114.670  0.00  0.00            
ATOM   1979  C   MOL X   1      11.930  23.930 111.960  0.00  0.00            
ATOM   1980  Cu  MOL X   1       8.570  45.230 110.970  0.00  0.00            
ATOM   1981  O   MOL X   1       8.590  45.070 113.390  0.00  0.00            
ATOM   1982  C   MOL X   1      11.310  40.950 114.550  0.00  0.00            
ATOM   1983  H   MOL X   1      11.750  39.950 114.480  0.00  0.00            
ATOM   1984  C   MOL X   1       5.660  45.530 117.040  0.00  0.00            
ATOM   1985  C   MOL X   1      11.140  41.650 115.780  0.00  0.00            
ATOM   1986  Cu  MOL X   1       6.920  20.730   0.110  0.00  0.00            
ATOM   1987  O   MOL X   1      44.500  43.430 108.470  0.00  0.00            
ATOM   1988  C   MOL X   1      43.410  38.990 106.510  0.00  0.00            
ATOM   1989  H   MOL X   1      43.330  37.880 106.520  0.00  0.00            
ATOM   1990  C   MOL X   1      47.220  41.200 108.690  0.00  0.00            
ATOM   1991  C   MOL X   1      42.590  39.780 107.440  0.00  0.00            
ATOM   1992  Cu  MOL X   1      46.280  43.590 108.960  0.00  0.00            
ATOM   1993  O   MOL X   1      41.960  27.590   0.760  0.00  0.00            
ATOM   1994  C   MOL X   1      46.650  25.440   0.900  0.00  0.00            
ATOM   1995  H   MOL X   1      47.680  25.150   0.780  0.00  0.00            
ATOM   1996  C   MOL X   1      41.870  29.210 121.730  0.00  0.00            
ATOM   1997  C   MOL X   1      46.270  26.840   0.650  0.00  0.00            
ATOM   1998  Cu  MOL X   1       8.600  28.410   3.910  0.00  0.00            
ATOM   1999  O   MOL X   1      40.980  38.030 107.880  0.00  0.00            
ATOM   2000  C   MOL X   1      44.840  41.070 106.050  0.00  0.00            
ATOM   2001  H   MOL X   1      45.670  41.610 105.570  0.00  0.00            
ATOM   2002  C   MOL X   1      42.180  37.070 110.340  0.00  0.00            
ATOM   2003  C   MOL X   1      44.540  39.640 105.800  0.00  0.00            
ATOM   2004  Cu  MOL X   1      40.160  37.400 109.390  0.00  0.00            
ATOM   2005  O   MOL X   1      13.800  25.170 111.350  0.00  0.00            
ATOM   2006  C   MOL X   1       9.060  23.590 112.050  0.00  0.00            
ATOM   2007  H   MOL X   1       8.010  23.460 112.190  0.00  0.00            
ATOM   2008  C   MOL X   1      12.310  27.210 113.570  0.00  0.00            
ATOM   2009  C   MOL X   1       9.640  24.780 111.370  0.00  0.00            
ATOM   2010  Cu  MOL X   1      14.520  26.740 112.100  0.00  0.00            
ATOM   2011  O   MOL X   1      10.420  40.610 117.800  0.00  0.00            
ATOM   2012  C   MOL X   1      10.220  42.790 113.320  0.00  0.00            
ATOM   2013  H   MOL X   1       9.920  43.240 112.390  0.00  0.00            
ATOM   2014  C   MOL X   1      11.430  38.870 121.710  0.00  0.00            
ATOM   2015  C   MOL X   1      10.800  41.490 113.280  0.00  0.00            
ATOM   2016  Cu  MOL X   1      39.910  40.760 121.300  0.00  0.00            
ATOM   2017  O   MOL X   1       9.780  39.930 111.730  0.00  0.00            
ATOM   2018  O   MOL X   1      47.200  28.890 122.760  0.00  0.00            
ATOM   2019  O   MOL X   1      46.610  39.120 104.720  0.00  0.00            
ATOM   2020  O   MOL X   1       9.290  26.850 110.400  0.00  0.00            
ATOM   2021  O   MOL X   1      12.230  39.990 117.130  0.00  0.00            
ATOM   2022  O   MOL X   1      13.900  24.210 113.220  0.00  0.00            
ATOM   2023  O   MOL X   1      41.900  25.980 122.230  0.00  0.00            
ATOM   2024  O   MOL X   1      41.130  39.710 109.340  0.00  0.00            
ATOM   2025  O   MOL X   1       9.390  45.660 115.360  0.00  0.00            
ATOM   2026  O   MOL X   1      45.060  43.890 106.420  0.00  0.00            
ATOM   2027  O   MOL X   1       8.290  20.780 112.480  0.00  0.00            
ATOM   2028  O   MOL X   1      47.040  22.570   1.410  0.00  0.00            
ATOM   2029  O   MOL X   1      10.590  39.610 107.850  0.00  0.00            
ATOM   2030  O   MOL X   1      45.980  24.780 106.800  0.00  0.00            
ATOM   2031  O   MOL X   1      12.010  26.880 121.500  0.00  0.00            
ATOM   2032  O   MOL X   1      45.340  44.540 114.990  0.00  0.00            
ATOM   2033  O   MOL X   1      10.400  45.010 110.900  0.00  0.00            
ATOM   2034  O   MOL X   1      46.010  44.340 121.680  0.00  0.00            
ATOM   2035  O   MOL X   1      45.290  20.410 112.390  0.00  0.00            
ATOM   2036  O   MOL X   1       7.850  22.250 122.750  0.00  0.00            
ATOM   2037  O   MOL X   1      15.150  40.680 109.660  0.00  0.00            
ATOM   2038  O   MOL X   1       9.210  26.690   4.140  0.00  0.00            
ATOM   2039  O   MOL X   1      41.400  41.670 120.530  0.00  0.00            
ATOM   2040  O   MOL X   1      41.580  25.150 109.610  0.00  0.00            
ATOM   2041  O   MOL X   1      44.720  38.780 115.200  0.00  0.00            
ATOM   2042  C   MOL X   1      43.450  37.690 120.100  0.00  0.00            
ATOM   2043  H   MOL X   1      42.920  37.560 121.040  0.00  0.00            
ATOM   2044  C   MOL X   1      47.890  40.900 116.450  0.00  0.00            
ATOM   2045  C   MOL X   1      42.820  38.550 119.160  0.00  0.00            
ATOM   2046  Cu  MOL X   1      45.430  40.540 114.980  0.00  0.00            
ATOM   2047  O   MOL X   1       8.970  28.290 119.650  0.00  0.00            
ATOM   2048  C   MOL X   1       8.370  31.350   0.700  0.00  0.00            
ATOM   2049  H   MOL X   1       8.490  31.910   1.590  0.00  0.00            
ATOM   2050  C   MOL X   1       5.950  26.400 120.000  0.00  0.00            
ATOM   2051  C   MOL X   1       9.070  30.080   0.550  0.00  0.00            
ATOM   2052  Cu  MOL X   1       8.640  26.490 119.160  0.00  0.00            
ATOM   2053  O   MOL X   1       9.510  38.570 114.630  0.00  0.00            
ATOM   2054  C   MOL X   1      11.040  34.740 111.800  0.00  0.00            
ATOM   2055  H   MOL X   1      11.620  34.090 111.130  0.00  0.00            
ATOM   2056  C   MOL X   1       7.180  39.430 114.010  0.00  0.00            
ATOM   2057  C   MOL X   1      11.430  36.110 111.920  0.00  0.00            
ATOM   2058  Cu  MOL X   1       9.090  39.680 116.050  0.00  0.00            
ATOM   2059  O   MOL X   1      44.870  26.880 115.940  0.00  0.00            
ATOM   2060  C   MOL X   1      43.980  29.090 111.480  0.00  0.00            
ATOM   2061  H   MOL X   1      43.770  29.240 110.450  0.00  0.00            
ATOM   2062  C   MOL X   1      47.280  25.870 115.890  0.00  0.00            
ATOM   2063  C   MOL X   1      43.270  28.090 112.300  0.00  0.00            
ATOM   2064  Cu  MOL X   1      45.130  26.380 117.740  0.00  0.00            
ATOM   2065  O   MOL X   1      41.210  39.540 120.640  0.00  0.00            
ATOM   2066  C   MOL X   1      45.080  37.000 118.410  0.00  0.00            
ATOM   2067  H   MOL X   1      45.800  36.290 118.080  0.00  0.00            
ATOM   2068  C   MOL X   1      41.420  42.390 119.410  0.00  0.00            
ATOM   2069  C   MOL X   1      44.510  36.830 119.720  0.00  0.00            
ATOM   2070  O   MOL X   1      41.890  27.360 110.520  0.00  0.00            
ATOM   2071  C   MOL X   1      45.580  29.490 113.380  0.00  0.00            
ATOM   2072  H   MOL X   1      46.480  29.900 113.740  0.00  0.00            
ATOM   2073  C   MOL X   1      42.180  24.270 110.350  0.00  0.00            
ATOM   2074  C   MOL X   1      45.220  29.750 111.990  0.00  0.00            
ATOM   2075  O   MOL X   1       9.070  28.340   2.090  0.00  0.00            
ATOM   2076  C   MOL X   1       7.610  31.260 121.320  0.00  0.00            
ATOM   2077  H   MOL X   1       6.930  31.560 120.520  0.00  0.00            
ATOM   2078  C   MOL X   1      10.280  26.440   3.440  0.00  0.00            
ATOM   2079  C   MOL X   1       7.640  31.940 122.610  0.00  0.00            
ATOM   2080  O   MOL X   1      13.130  35.970 110.170  0.00  0.00            
ATOM   2081  C   MOL X   1       9.230  35.150 113.530  0.00  0.00            
ATOM   2082  H   MOL X   1       8.540  34.780 114.250  0.00  0.00            
ATOM   2083  C   MOL X   1      14.120  41.110 110.270  0.00  0.00            
ATOM   2084  C   MOL X   1       9.850  34.280 112.550  0.00  0.00            
ATOM   2085  O   MOL X   1      46.120  35.210 120.100  0.00  0.00            
ATOM   2086  C   MOL X   1      43.360  38.690 117.840  0.00  0.00            
ATOM   2087  H   MOL X   1      42.870  39.330 117.130  0.00  0.00            
ATOM   2088  C   MOL X   1      47.370  37.360 121.910  0.00  0.00            
ATOM   2089  C   MOL X   1      44.510  37.900 117.430  0.00  0.00            
ATOM   2090  Cu  MOL X   1      47.120  34.950 121.590  0.00  0.00            
ATOM   2091  O   MOL X   1       8.540  32.440 113.160  0.00  0.00            
ATOM   2092  C   MOL X   1      10.800  36.960 112.930  0.00  0.00            
ATOM   2093  H   MOL X   1      11.190  37.940 113.000  0.00  0.00            
ATOM   2094  C   MOL X   1       6.500  33.710 110.320  0.00  0.00            
ATOM   2095  C   MOL X   1       9.710  36.490 113.670  0.00  0.00            
ATOM   2096  Cu  MOL X   1       6.690  32.440 112.900  0.00  0.00            
ATOM   2097  O   MOL X   1      47.270  30.870 111.730  0.00  0.00            
ATOM   2098  C   MOL X   1      43.680  27.790 113.640  0.00  0.00            
ATOM   2099  H   MOL X   1      43.180  27.010 114.190  0.00  0.00            
ATOM   2100  C   MOL X   1      48.930  30.330 109.860  0.00  0.00            
ATOM   2101  C   MOL X   1      44.860  28.460 114.150  0.00  0.00            
ATOM   2102  Cu  MOL X   1      48.330  32.420 111.720  0.00  0.00            
ATOM   2103  O   MOL X   1       6.080  33.660 121.960  0.00  0.00            
ATOM   2104  C   MOL X   1       9.100  29.420 122.330  0.00  0.00            
ATOM   2105  H   MOL X   1       9.680  28.470 122.190  0.00  0.00            
ATOM   2106  C   MOL X   1       4.010  33.610   1.510  0.00  0.00            
ATOM   2107  C   MOL X   1       8.280  30.000 121.260  0.00  0.00            
ATOM   2108  Cu  MOL X   1       5.350  34.740   0.130  0.00  0.00            
ATOM   2109  O   MOL X   1      47.140  38.110 113.880  0.00  0.00            
ATOM   2110  C   MOL X   1      44.320  35.710 110.350  0.00  0.00            
ATOM   2111  H   MOL X   1      43.860  35.000 109.730  0.00  0.00            
ATOM   2112  C   MOL X   1      47.950  40.510 113.580  0.00  0.00            
ATOM   2113  C   MOL X   1      45.690  35.370 110.860  0.00  0.00            
ATOM   2114  Cu  MOL X   1      46.920  39.050 115.430  0.00  0.00            
ATOM   2115  O   MOL X   1       7.670  28.740 117.190  0.00  0.00            
ATOM   2116  C   MOL X   1      10.360  28.660 112.920  0.00  0.00            
ATOM   2117  H   MOL X   1      10.780  28.770 111.960  0.00  0.00            
ATOM   2118  C   MOL X   1       6.840  26.120 117.040  0.00  0.00            
ATOM   2119  C   MOL X   1       9.160  29.410 113.340  0.00  0.00            
ATOM   2120  Cu  MOL X   1       7.030  27.840 118.650  0.00  0.00            
ATOM   2121  O   MOL X   1      46.740  29.400 118.090  0.00  0.00            
ATOM   2122  C   MOL X   1      43.500  31.280 121.700  0.00  0.00            
ATOM   2123  H   MOL X   1      42.910  31.720 122.480  0.00  0.00            
ATOM   2124  C   MOL X   1      47.770  25.890 118.780  0.00  0.00            
ATOM   2125  C   MOL X   1      44.690  31.910 121.170  0.00  0.00            
ATOM   2126  Cu  MOL X   1      46.850  27.670 117.520  0.00  0.00            
ATOM   2127  O   MOL X   1       7.350  37.180 117.450  0.00  0.00            
ATOM   2128  C   MOL X   1       9.230  37.480 122.200  0.00  0.00            
ATOM   2129  H   MOL X   1       9.440  37.540   0.200  0.00  0.00            
ATOM   2130  C   MOL X   1       6.420  40.450 116.690  0.00  0.00            
ATOM   2131  C   MOL X   1       8.040  36.890 121.660  0.00  0.00            
ATOM   2132  Cu  MOL X   1       7.380  38.430 116.170  0.00  0.00            
ATOM   2133  O   MOL X   1      46.100  33.510 109.400  0.00  0.00            
ATOM   2134  C   MOL X   1      44.170  37.800 111.660  0.00  0.00            
ATOM   2135  H   MOL X   1      43.580  38.660 111.990  0.00  0.00            
ATOM   2136  C   MOL X   1      49.300  33.160 109.200  0.00  0.00            
ATOM   2137  C   MOL X   1      43.560  36.870 110.740  0.00  0.00            
ATOM   2138  Cu  MOL X   1      47.130  32.120 109.990  0.00  0.00            
ATOM   2139  O   MOL X   1       7.160  36.340   0.730  0.00  0.00            
ATOM   2140  C   MOL X   1       9.940  38.130 119.850  0.00  0.00            
ATOM   2141  H   MOL X   1      10.610  38.690 119.220  0.00  0.00            
ATOM   2142  C   MOL X   1       4.590  37.000   1.060  0.00  0.00            
ATOM   2143  C   MOL X   1      10.210  38.210 121.280  0.00  0.00            
ATOM   2144  Cu  MOL X   1       6.450  35.060   1.940  0.00  0.00            
ATOM   2145  O   MOL X   1       8.500  30.320 111.240  0.00  0.00            
ATOM   2146  C   MOL X   1      10.630  27.820 115.280  0.00  0.00            
ATOM   2147  H   MOL X   1      11.210  27.250 116.020  0.00  0.00            
ATOM   2148  C   MOL X   1       5.810  30.860 110.710  0.00  0.00            
ATOM   2149  C   MOL X   1      11.090  27.900 113.930  0.00  0.00            
ATOM   2150  Cu  MOL X   1       7.870  32.070 111.090  0.00  0.00            
ATOM   2151  O   MOL X   1      44.910  33.990 122.570  0.00  0.00            
ATOM   2152  C   MOL X   1      43.800  29.310 120.230  0.00  0.00            
ATOM   2153  H   MOL X   1      43.460  28.390 119.850  0.00  0.00            
ATOM   2154  C   MOL X   1      48.170  33.580   0.020  0.00  0.00            
ATOM   2155  C   MOL X   1      43.010  29.980 121.240  0.00  0.00            
ATOM   2156  Cu  MOL X   1      45.880  35.380   0.250  0.00  0.00            
ATOM   2157  O   MOL X   1      41.360  37.750 111.070  0.00  0.00            
ATOM   2158  C   MOL X   1      46.310  36.350 111.790  0.00  0.00            
ATOM   2159  H   MOL X   1      47.270  36.180 112.240  0.00  0.00            
ATOM   2160  C   MOL X   1      41.590  39.120 108.290  0.00  0.00            
ATOM   2161  C   MOL X   1      45.540  37.530 112.170  0.00  0.00            
ATOM   2162  O   MOL X   1      41.510  28.230 121.050  0.00  0.00            
ATOM   2163  C   MOL X   1      45.430  31.130 120.130  0.00  0.00            
ATOM   2164  H   MOL X   1      46.260  31.570 119.560  0.00  0.00            
ATOM   2165  C   MOL X   1      42.390  26.460   0.230  0.00  0.00            
ATOM   2166  C   MOL X   1      44.980  29.850 119.650  0.00  0.00            
ATOM   2167  O   MOL X   1      12.510  38.190 121.690  0.00  0.00            
ATOM   2168  C   MOL X   1       7.820  36.850 120.230  0.00  0.00            
ATOM   2169  H   MOL X   1       6.870  36.370 119.880  0.00  0.00            
ATOM   2170  C   MOL X   1      11.400  40.950 117.030  0.00  0.00            
ATOM   2171  C   MOL X   1       8.750  37.460 119.300  0.00  0.00            
ATOM   2172  O   MOL X   1      12.760  26.260 114.360  0.00  0.00            
ATOM   2173  C   MOL X   1       8.660  29.260 114.710  0.00  0.00            
ATOM   2174  H   MOL X   1       7.730  29.740 115.010  0.00  0.00            
ATOM   2175  C   MOL X   1      13.320  24.330 112.170  0.00  0.00            
ATOM   2176  C   MOL X   1       9.400  28.480 115.680  0.00  0.00            
ATOM   2177  O   MOL X   1       9.220  27.110 117.520  0.00  0.00            
ATOM   2178  O   MOL X   1      45.680  39.630 113.360  0.00  0.00            
ATOM   2179  O   MOL X   1      44.900  28.250 117.920  0.00  0.00            
ATOM   2180  O   MOL X   1       9.280  38.140 117.070  0.00  0.00            
ATOM   2181  O   MOL X   1      12.760  27.210 112.360  0.00  0.00            
ATOM   2182  O   MOL X   1      11.700  40.090 121.300  0.00  0.00            
ATOM   2183  O   MOL X   1      41.680  36.420 109.400  0.00  0.00            
ATOM   2184  O   MOL X   1      41.230  29.540 122.790  0.00  0.00            
ATOM   2185  O   MOL X   1       7.120  30.600 112.880  0.00  0.00            
ATOM   2186  O   MOL X   1      46.190  33.570 120.800  0.00  0.00            
ATOM   2187  O   MOL X   1       5.890  36.010 121.990  0.00  0.00            
ATOM   2188  O   MOL X   1      47.600  33.960 110.870  0.00  0.00            
ATOM   2189  O   MOL X   1       7.210  29.550 119.230  0.00  0.00            
ATOM   2190  O   MOL X   1      46.250  37.460 115.950  0.00  0.00            
ATOM   2191  O   MOL X   1       7.870  37.130 114.980  0.00  0.00            
ATOM   2192  O   MOL X   1      46.530  28.420 115.820  0.00  0.00            
ATOM   2193  O   MOL X   1       7.360  34.070   0.610  0.00  0.00            
ATOM   2194  O   MOL X   1      45.940  30.780 110.010  0.00  0.00            
ATOM   2195  O   MOL X   1      44.780  35.730 121.790  0.00  0.00            
ATOM   2196  O   MOL X   1       9.630  32.310 111.350  0.00  0.00            
ATOM   2197  O   MOL X   1       9.930  30.090   2.770  0.00  0.00            
ATOM   2198  O   MOL X   1      12.420  37.890 110.710  0.00  0.00            
ATOM   2199  O   MOL X   1      42.000  26.010 112.170  0.00  0.00            
ATOM   2200  O   MOL X   1      40.920  39.830 118.400  0.00  0.00            
ATOM   2201  O   MOL X   1       5.410  27.240 119.160  0.00  0.00            
ATOM   2202  C   MOL X   1       3.620  24.450   0.060  0.00  0.00            
ATOM   2203  H   MOL X   1       2.950  23.910   0.690  0.00  0.00            
ATOM   2204  C   MOL X   1       8.180  29.310 119.990  0.00  0.00            
ATOM   2205  C   MOL X   1       3.160  25.710 122.540  0.00  0.00            
ATOM   2206  O   MOL X   1      48.250  39.710 116.440  0.00  0.00            
ATOM   2207  C   MOL X   1      50.710  44.120 116.800  0.00  0.00            
ATOM   2208  H   MOL X   1      51.400  44.900 116.760  0.00  0.00            
ATOM   2209  C   MOL X   1      45.060  37.930 116.100  0.00  0.00            
ATOM   2210  C   MOL X   1      51.040  42.860 117.440  0.00  0.00            
ATOM   2211  O   MOL X   1      47.670  27.070 116.000  0.00  0.00            
ATOM   2212  C   MOL X   1      49.830  23.070 113.740  0.00  0.00            
ATOM   2213  H   MOL X   1      50.420  22.380 113.160  0.00  0.00            
ATOM   2214  C   MOL X   1      45.360  28.000 115.420  0.00  0.00            
ATOM   2215  C   MOL X   1      50.370  24.380 114.150  0.00  0.00            
ATOM   2216  O   MOL X   1       6.690  38.360 114.440  0.00  0.00            
ATOM   2217  C   MOL X   1       5.060  41.530 110.840  0.00  0.00            
ATOM   2218  H   MOL X   1       4.490  42.090 110.090  0.00  0.00            
ATOM   2219  C   MOL X   1       9.090  37.400 114.590  0.00  0.00            
ATOM   2220  C   MOL X   1       4.490  40.360 111.480  0.00  0.00            
ATOM   2221  O   MOL X   1       1.400  26.290   1.030  0.00  0.00            
ATOM   2222  C   MOL X   1       5.690  24.580 121.770  0.00  0.00            
ATOM   2223  H   MOL X   1       6.640  24.160 121.480  0.00  0.00            
ATOM   2224  C   MOL X   1       2.130  28.870   1.110  0.00  0.00            
ATOM   2225  C   MOL X   1       4.960  23.900 122.830  0.00  0.00            
ATOM   2226  Cu  MOL X   1      52.350  27.160   1.760  0.00  0.00            
ATOM   2227  O   MOL X   1       2.780  40.170 109.880  0.00  0.00            
ATOM   2228  C   MOL X   1       7.070  41.390 112.330  0.00  0.00            
ATOM   2229  H   MOL X   1       8.030  41.770 112.690  0.00  0.00            
ATOM   2230  C   MOL X   1       3.090  37.190 109.510  0.00  0.00            
ATOM   2231  C   MOL X   1       6.360  42.050 111.280  0.00  0.00            
ATOM   2232  Cu  MOL X   1       1.370  39.030 109.790  0.00  0.00            
ATOM   2233  O   MOL X   1       0.120  43.460 119.210  0.00  0.00            
ATOM   2234  C   MOL X   1      48.510  43.270 115.930  0.00  0.00            
ATOM   2235  H   MOL X   1      47.580  43.410 115.400  0.00  0.00            
ATOM   2236  C   MOL X   1      50.670  40.940 120.520  0.00  0.00            
ATOM   2237  C   MOL X   1      49.450  44.380 116.040  0.00  0.00            
ATOM   2238  Cu  MOL X   1       0.320  42.990 121.020  0.00  0.00            
ATOM   2239  O   MOL X   1      52.110  24.220 112.650  0.00  0.00            
ATOM   2240  C   MOL X   1      47.580  23.570 114.890  0.00  0.00            
ATOM   2241  H   MOL X   1      46.590  23.350 115.130  0.00  0.00            
ATOM   2242  C   MOL X   1      52.100  26.810 111.350  0.00  0.00            
ATOM   2243  C   MOL X   1      48.490  22.700 114.140  0.00  0.00            
ATOM   2244  Cu  MOL X   1       1.210  25.240 112.730  0.00  0.00            
ATOM   2245  O   MOL X   1       5.790  21.860 122.260  0.00  0.00            
ATOM   2246  C   MOL X   1       4.030  26.420 121.600  0.00  0.00            
ATOM   2247  H   MOL X   1       3.640  27.390 121.170  0.00  0.00            
ATOM   2248  C   MOL X   1       8.120  22.710   0.850  0.00  0.00            
ATOM   2249  C   MOL X   1       5.270  25.820 121.130  0.00  0.00            
ATOM   2250  O   MOL X   1      46.780  21.080 113.720  0.00  0.00            
ATOM   2251  C   MOL X   1      49.510  25.240 114.940  0.00  0.00            
ATOM   2252  H   MOL X   1      49.890  26.220 115.140  0.00  0.00            
ATOM   2253  C   MOL X   1      45.900  21.000 111.400  0.00  0.00            
ATOM   2254  C   MOL X   1      48.130  24.910 115.220  0.00  0.00            
ATOM   2255  O   MOL X   1       8.220  43.450 110.710  0.00  0.00            
ATOM   2256  C   MOL X   1       5.180  39.730 112.550  0.00  0.00            
ATOM   2257  H   MOL X   1       4.710  38.800 112.970  0.00  0.00            
ATOM   2258  C   MOL X   1      10.930  45.070 109.760  0.00  0.00            
ATOM   2259  C   MOL X   1       6.500  40.230 113.010  0.00  0.00            
ATOM   2260  O   MOL X   1      48.470  45.620 114.270  0.00  0.00            
ATOM   2261  C   MOL X   1      50.100  41.770 117.270  0.00  0.00            
ATOM   2262  H   MOL X   1      50.290  40.750 117.650  0.00  0.00            
ATOM   2263  C   MOL X   1      46.180  44.340 120.370  0.00  0.00            
ATOM   2264  C   MOL X   1      48.810  42.000 116.580  0.00  0.00            
ATOM   2265  O   MOL X   1       8.020  25.830 117.510  0.00  0.00            
ATOM   2266  C   MOL X   1       4.920  23.250 114.340  0.00  0.00            
ATOM   2267  H   MOL X   1       4.530  22.610 113.520  0.00  0.00            
ATOM   2268  C   MOL X   1       8.850  28.270 117.000  0.00  0.00            
ATOM   2269  C   MOL X   1       6.150  22.840 115.010  0.00  0.00            
ATOM   2270  O   MOL X   1      46.760  40.950 113.750  0.00  0.00            
ATOM   2271  C   MOL X   1      49.520  40.540 109.520  0.00  0.00            
ATOM   2272  H   MOL X   1      49.870  40.450 108.500  0.00  0.00            
ATOM   2273  C   MOL X   1      46.100  38.410 113.190  0.00  0.00            
ATOM   2274  C   MOL X   1      48.170  40.980 109.780  0.00  0.00            
ATOM   2275  O   MOL X   1       7.500  40.700 116.070  0.00  0.00            
ATOM   2276  C   MOL X   1       4.170  43.910 118.290  0.00  0.00            
ATOM   2277  H   MOL X   1       3.570  44.800 118.540  0.00  0.00            
ATOM   2278  C   MOL X   1       8.480  37.570 117.880  0.00  0.00            
ATOM   2279  C   MOL X   1       5.260  44.140 117.420  0.00  0.00            
ATOM   2280  O   MOL X   1      46.620  25.470 118.350  0.00  0.00            
ATOM   2281  C   MOL X   1      49.700  24.090 122.180  0.00  0.00            
ATOM   2282  H   MOL X   1      50.190  23.660   0.030  0.00  0.00            
ATOM   2283  C   MOL X   1      45.560  29.180 118.530  0.00  0.00            
ATOM   2284  C   MOL X   1      48.690  23.330 121.520  0.00  0.00            
ATOM   2285  O   MOL X   1       6.470  21.080 113.480  0.00  0.00            
ATOM   2286  C   MOL X   1       4.920  25.460 115.490  0.00  0.00            
ATOM   2287  H   MOL X   1       4.460  26.420 115.680  0.00  0.00            
ATOM   2288  C   MOL X   1       9.250  21.360 113.140  0.00  0.00            
ATOM   2289  C   MOL X   1       4.300  24.580 114.500  0.00  0.00            
ATOM   2290  O   MOL X   1      48.480  21.900   0.370  0.00  0.00            
ATOM   2291  C   MOL X   1      49.580  25.870 120.480  0.00  0.00            
ATOM   2292  H   MOL X   1      49.960  26.830 120.050  0.00  0.00            
ATOM   2293  C   MOL X   1      45.940  22.970   0.780  0.00  0.00            
ATOM   2294  C   MOL X   1      50.170  25.380 121.710  0.00  0.00            
ATOM   2295  O   MOL X   1      47.180  40.200 107.830  0.00  0.00            
ATOM   2296  C   MOL X   1      49.850  40.130 111.930  0.00  0.00            
ATOM   2297  H   MOL X   1      50.400  39.660 112.730  0.00  0.00            
ATOM   2298  C   MOL X   1      44.330  43.220 107.240  0.00  0.00            
ATOM   2299  C   MOL X   1      50.390  40.150 110.600  0.00  0.00            
ATOM   2300  O   MOL X   1       6.810  45.820 116.510  0.00  0.00            
ATOM   2301  C   MOL X   1       4.530  41.390 118.140  0.00  0.00            
ATOM   2302  H   MOL X   1       4.160  40.360 118.370  0.00  0.00            
ATOM   2303  C   MOL X   1       9.250  44.790 114.430  0.00  0.00            
ATOM   2304  C   MOL X   1       3.770  42.540 118.670  0.00  0.00            
ATOM   2305  O   MOL X   1       2.730  26.230 113.810  0.00  0.00            
ATOM   2306  C   MOL X   1       6.800  23.840 115.880  0.00  0.00            
ATOM   2307  H   MOL X   1       7.680  23.580 116.470  0.00  0.00            
ATOM   2308  C   MOL X   1       2.450  27.120 111.430  0.00  0.00            
ATOM   2309  C   MOL X   1       6.150  25.140 116.130  0.00  0.00            
ATOM   2310  Cu  MOL X   1       1.060  27.090 113.830  0.00  0.00            
ATOM   2311  O   MOL X   1       1.880  41.210 119.020  0.00  0.00            
ATOM   2312  C   MOL X   1       5.990  42.980 116.910  0.00  0.00            
ATOM   2313  H   MOL X   1       6.800  43.210 116.200  0.00  0.00            
ATOM   2314  C   MOL X   1       1.860  40.660 121.940  0.00  0.00            
ATOM   2315  C   MOL X   1       5.660  41.620 117.240  0.00  0.00            
ATOM   2316  Cu  MOL X   1       0.430  41.010 120.140  0.00  0.00            
ATOM   2317  O   MOL X   1      51.810  27.030 121.520  0.00  0.00            
ATOM   2318  C   MOL X   1      48.070  23.860 120.300  0.00  0.00            
ATOM   2319  H   MOL X   1      47.300  23.320 119.750  0.00  0.00            
ATOM   2320  C   MOL X   1      51.220  29.660   0.720  0.00  0.00            
ATOM   2321  C   MOL X   1      48.490  25.160 119.830  0.00  0.00            
ATOM   2322  Cu  MOL X   1       0.080  28.070 122.860  0.00  0.00            
ATOM   2323  O   MOL X   1      52.040  38.530 110.920  0.00  0.00            
ATOM   2324  C   MOL X   1      47.610  41.090 111.150  0.00  0.00            
ATOM   2325  H   MOL X   1      46.580  41.140 111.310  0.00  0.00            
ATOM   2326  C   MOL X   1       0.190  36.960 109.040  0.00  0.00            
ATOM   2327  C   MOL X   1      48.480  40.590 112.230  0.00  0.00            
ATOM   2328  Cu  MOL X   1       1.180  37.760 111.480  0.00  0.00            
ATOM   2329  O   MOL X   1      48.190  39.410 114.180  0.00  0.00            
ATOM   2330  O   MOL X   1       6.370  27.330 117.020  0.00  0.00            
ATOM   2331  O   MOL X   1       5.850  39.420 116.270  0.00  0.00            
ATOM   2332  O   MOL X   1      48.370  26.850 118.140  0.00  0.00            
ATOM   2333  O   MOL X   1      52.330  39.920 109.260  0.00  0.00            
ATOM   2334  O   MOL X   1      51.730  25.960   0.400  0.00  0.00            
ATOM   2335  O   MOL X   1       2.700  24.280 112.810  0.00  0.00            
ATOM   2336  O   MOL X   1       1.810  43.250 119.900  0.00  0.00            
ATOM   2337  O   MOL X   1      46.090  41.750 108.850  0.00  0.00            
ATOM   2338  O   MOL X   1       4.810  46.460 117.270  0.00  0.00            
ATOM   2339  O   MOL X   1      47.370  21.380 121.550  0.00  0.00            
ATOM   2340  O   MOL X   1       7.820  21.120 115.290  0.00  0.00            
ATOM   2341  O   MOL X   1      46.630  41.090 116.350  0.00  0.00            
ATOM   2342  O   MOL X   1       6.930  25.790 119.450  0.00  0.00            
ATOM   2343  O   MOL X   1      45.980  25.670 116.240  0.00  0.00            
ATOM   2344  O   MOL X   1       8.370  39.810 114.350  0.00  0.00            
ATOM   2345  O   MOL X   1      50.280  46.330 115.070  0.00  0.00            
ATOM   2346  O   MOL X   1       6.320  44.030 109.900  0.00  0.00            
ATOM   2347  O   MOL X   1       5.110  22.000   1.310  0.00  0.00            
ATOM   2348  O   MOL X   1      48.430  21.100 112.390  0.00  0.00            
ATOM   2349  O   MOL X   1       0.220  41.440 118.350  0.00  0.00            
ATOM   2350  O   MOL X   1      51.880  26.160 113.720  0.00  0.00            
ATOM   2351  O   MOL X   1       2.750  38.750 111.600  0.00  0.00            
ATOM   2352  O   MOL X   1       1.520  27.310 122.090  0.00  0.00            
ATOM   2353  O   MOL X   1       9.320  38.160 109.120  0.00  0.00            
ATOM   2354  C   MOL X   1       4.860  35.510 109.950  0.00  0.00            
ATOM   2355  H   MOL X   1       4.050  34.800 110.120  0.00  0.00            
ATOM   2356  C   MOL X   1      10.370  40.830 107.560  0.00  0.00            
ATOM   2357  C   MOL X   1       4.540  36.910 109.640  0.00  0.00            
ATOM   2358  O   MOL X   1      48.100  26.190 106.780  0.00  0.00            
ATOM   2359  C   MOL X   1      50.460  28.500 110.600  0.00  0.00            
ATOM   2360  H   MOL X   1      50.750  29.100 111.470  0.00  0.00            
ATOM   2361  C   MOL X   1      46.050  23.540 107.130  0.00  0.00            
ATOM   2362  C   MOL X   1      51.110  27.240 110.350  0.00  0.00            
ATOM   2363  O   MOL X   1      47.420  43.320   0.960  0.00  0.00            
ATOM   2364  C   MOL X   1      49.000  39.200 121.120  0.00  0.00            
ATOM   2365  H   MOL X   1      49.470  38.550 120.410  0.00  0.00            
ATOM   2366  C   MOL X   1      44.570  43.690 115.560  0.00  0.00            
ATOM   2367  C   MOL X   1      49.520  40.550 121.320  0.00  0.00            
ATOM   2368  O   MOL X   1       7.190  30.590   4.370  0.00  0.00            
ATOM   2369  C   MOL X   1       3.180  31.210   1.190  0.00  0.00            
ATOM   2370  H   MOL X   1       2.380  31.530   0.520  0.00  0.00            
ATOM   2371  C   MOL X   1      11.120  25.930 121.480  0.00  0.00            
ATOM   2372  C   MOL X   1       3.080  29.830   1.640  0.00  0.00            
ATOM   2373  O   MOL X   1       2.340  36.710 110.460  0.00  0.00            
ATOM   2374  C   MOL X   1       7.340  36.000 109.840  0.00  0.00            
ATOM   2375  H   MOL X   1       8.390  35.690 109.920  0.00  0.00            
ATOM   2376  C   MOL X   1       3.200  39.870 111.060  0.00  0.00            
ATOM   2377  C   MOL X   1       6.260  35.090 110.080  0.00  0.00            
ATOM   2378  O   MOL X   1       1.670  28.990 122.940  0.00  0.00            
ATOM   2379  C   MOL X   1       5.020  31.690   2.870  0.00  0.00            
ATOM   2380  H   MOL X   1       5.710  32.410   3.330  0.00  0.00            
ATOM   2381  C   MOL X   1       1.850  26.340 122.860  0.00  0.00            
ATOM   2382  C   MOL X   1       4.100  32.170   1.830  0.00  0.00            
ATOM   2383  O   MOL X   1       0.150  27.580 112.280  0.00  0.00            
ATOM   2384  C   MOL X   1      49.140  28.190 108.470  0.00  0.00            
ATOM   2385  H   MOL X   1      48.380  28.580 107.760  0.00  0.00            
ATOM   2386  C   MOL X   1      51.630  24.870 113.650  0.00  0.00            
ATOM   2387  C   MOL X   1      49.500  28.980 109.640  0.00  0.00            
ATOM   2388  O   MOL X   1      51.340  40.140 119.790  0.00  0.00            
ATOM   2389  C   MOL X   1      47.140  39.810 122.670  0.00  0.00            
ATOM   2390  H   MOL X   1      46.350  39.420   0.260  0.00  0.00            
ATOM   2391  C   MOL X   1      52.220  42.620 118.250  0.00  0.00            
ATOM   2392  C   MOL X   1      47.830  38.790 121.870  0.00  0.00            
ATOM   2393  O   MOL X   1       7.390  33.050 109.640  0.00  0.00            
ATOM   2394  C   MOL X   1       5.670  37.860 109.520  0.00  0.00            
ATOM   2395  H   MOL X   1       5.510  38.900 109.320  0.00  0.00            
ATOM   2396  C   MOL X   1       9.510  32.910 112.460  0.00  0.00            
ATOM   2397  C   MOL X   1       7.070  37.440 109.620  0.00  0.00            
ATOM   2398  O   MOL X   1      46.260  37.030 122.560  0.00  0.00            
ATOM   2399  C   MOL X   1      48.880  41.480 122.230  0.00  0.00            
ATOM   2400  H   MOL X   1      49.240  42.510 122.280  0.00  0.00            
ATOM   2401  C   MOL X   1      45.050  35.800 120.550  0.00  0.00            
ATOM   2402  C   MOL X   1      47.620  41.170 122.830  0.00  0.00            
ATOM   2403  O   MOL X   1       4.700  34.490   2.180  0.00  0.00            
ATOM   2404  C   MOL X   1       4.110  29.340   2.570  0.00  0.00            
ATOM   2405  H   MOL X   1       4.140  28.290   2.820  0.00  0.00            
ATOM   2406  C   MOL X   1       7.010  33.250 122.720  0.00  0.00            
ATOM   2407  C   MOL X   1       5.130  30.280   3.130  0.00  0.00            
ATOM   2408  O   MOL X   1      47.970  30.770 109.090  0.00  0.00            
ATOM   2409  C   MOL X   1      50.820  26.440 109.170  0.00  0.00            
ATOM   2410  H   MOL X   1      51.190  25.440 109.040  0.00  0.00            
ATOM   2411  C   MOL X   1      46.070  30.680 111.270  0.00  0.00            
ATOM   2412  C   MOL X   1      49.780  26.920 108.250  0.00  0.00            
ATOM   2413  O   MOL X   1       4.320  43.050   2.780  0.00  0.00            
ATOM   2414  C   MOL X   1       3.100  38.810   0.130  0.00  0.00            
ATOM   2415  H   MOL X   1       2.600  38.050 122.670  0.00  0.00            
ATOM   2416  C   MOL X   1      10.800  40.700 112.050  0.00  0.00            
ATOM   2417  C   MOL X   1       4.090  38.390   1.090  0.00  0.00            
ATOM   2418  O   MOL X   1      50.290  34.240   4.780  0.00  0.00            
ATOM   2419  C   MOL X   1      49.680  31.640   0.420  0.00  0.00            
ATOM   2420  H   MOL X   1      49.570  31.380 122.430  0.00  0.00            
ATOM   2421  C   MOL X   1      47.360  27.750   0.240  0.00  0.00            
ATOM   2422  C   MOL X   1      49.020  32.800   0.910  0.00  0.00            
ATOM   2423  O   MOL X   1       7.480  27.450 108.640  0.00  0.00            
ATOM   2424  C   MOL X   1       4.000  29.100 111.040  0.00  0.00            
ATOM   2425  H   MOL X   1       3.640  29.600 111.900  0.00  0.00            
ATOM   2426  C   MOL X   1       8.750  25.850 110.970  0.00  0.00            
ATOM   2427  C   MOL X   1       5.000  29.780 110.210  0.00  0.00            
ATOM   2428  O   MOL X   1      48.980  38.050 105.360  0.00  0.00            
ATOM   2429  C   MOL X   1      51.040  34.920 109.050  0.00  0.00            
ATOM   2430  H   MOL X   1      51.560  34.590 109.980  0.00  0.00            
ATOM   2431  C   MOL X   1      45.530  38.740 105.260  0.00  0.00            
ATOM   2432  C   MOL X   1      49.820  34.310 108.560  0.00  0.00            
ATOM   2433  O   MOL X   1       4.420  36.290   0.010  0.00  0.00            
ATOM   2434  C   MOL X   1       3.350  41.210   0.840  0.00  0.00            
ATOM   2435  H   MOL X   1       3.190  42.270   0.620  0.00  0.00            
ATOM   2436  C   MOL X   1       6.970  36.430 122.510  0.00  0.00            
ATOM   2437  C   MOL X   1       2.750  40.220 123.030  0.00  0.00            
ATOM   2438  O   MOL X   1      49.590  32.870 110.420  0.00  0.00            
ATOM   2439  C   MOL X   1      50.910  36.790 107.300  0.00  0.00            
ATOM   2440  H   MOL X   1      51.270  37.730 106.890  0.00  0.00            
ATOM   2441  C   MOL X   1      46.410  34.170 110.470  0.00  0.00            
ATOM   2442  C   MOL X   1      51.570  36.150 108.420  0.00  0.00            
ATOM   2443  O   MOL X   1      48.390  33.700 121.850  0.00  0.00            
ATOM   2444  C   MOL X   1      50.780  31.250   2.620  0.00  0.00            
ATOM   2445  H   MOL X   1      51.460  30.690   3.270  0.00  0.00            
ATOM   2446  C   MOL X   1      45.340  33.180 121.630  0.00  0.00            
ATOM   2447  C   MOL X   1      50.550  30.850   1.260  0.00  0.00            
ATOM   2448  O   MOL X   1       5.820  31.070 111.980  0.00  0.00            
ATOM   2449  C   MOL X   1       3.940  27.190 109.410  0.00  0.00            
ATOM   2450  H   MOL X   1       3.660  26.130 109.250  0.00  0.00            
ATOM   2451  C   MOL X   1       8.210  30.150 112.450  0.00  0.00            
ATOM   2452  C   MOL X   1       3.360  27.860 110.580  0.00  0.00            
ATOM   2453  O   MOL X   1       1.760  41.930 121.720  0.00  0.00            
ATOM   2454  C   MOL X   1       4.650  39.420   1.990  0.00  0.00            
ATOM   2455  H   MOL X   1       5.510  39.070   2.600  0.00  0.00            
ATOM   2456  C   MOL X   1       2.450  42.280 119.300  0.00  0.00            
ATOM   2457  C   MOL X   1       4.320  40.840   1.840  0.00  0.00            
ATOM   2458  O   MOL X   1       2.140  25.880 111.260  0.00  0.00            
ATOM   2459  C   MOL X   1       5.280  29.210 108.920  0.00  0.00            
ATOM   2460  H   MOL X   1       6.060  29.670 108.380  0.00  0.00            
ATOM   2461  C   MOL X   1       3.060  24.960 113.800  0.00  0.00            
ATOM   2462  C   MOL X   1       5.140  27.760 108.810  0.00  0.00            
ATOM   2463  O   MOL X   1       0.730  37.930 108.460  0.00  0.00            
ATOM   2464  C   MOL X   1      49.150  34.920 107.420  0.00  0.00            
ATOM   2465  H   MOL X   1      48.180  34.520 107.180  0.00  0.00            
ATOM   2466  C   MOL X   1      51.730  39.660 110.360  0.00  0.00            
ATOM   2467  C   MOL X   1      49.680  36.160 106.830  0.00  0.00            
ATOM   2468  O   MOL X   1      51.930  29.030   1.610  0.00  0.00            
ATOM   2469  C   MOL X   1      49.340  33.250   2.230  0.00  0.00            
ATOM   2470  H   MOL X   1      48.870  34.160   2.620  0.00  0.00            
ATOM   2471  C   MOL X   1      51.160  26.270 122.300  0.00  0.00            
ATOM   2472  C   MOL X   1      50.200  32.460   3.140  0.00  0.00            
ATOM   2473  O   MOL X   1      51.270  32.400   5.290  0.00  0.00            
ATOM   2474  O   MOL X   1       6.150  42.190   2.430  0.00  0.00            
ATOM   2475  O   MOL X   1       6.210  26.310 109.930  0.00  0.00            
ATOM   2476  O   MOL X   1      47.520  36.750 106.270  0.00  0.00            
ATOM   2477  O   MOL X   1      51.770  29.720 122.670  0.00  0.00            
ATOM   2478  O   MOL X   1       0.740  36.560 110.150  0.00  0.00            
ATOM   2479  O   MOL X   1       1.630  39.920 120.970  0.00  0.00            
ATOM   2480  O   MOL X   1       1.920  27.800 112.380  0.00  0.00            
ATOM   2481  O   MOL X   1      47.590  34.630   0.440  0.00  0.00            
ATOM   2482  O   MOL X   1       6.970  30.770 110.220  0.00  0.00            
ATOM   2483  O   MOL X   1      48.280  32.530 108.630  0.00  0.00            
ATOM   2484  O   MOL X   1       5.650  36.700   1.780  0.00  0.00            
ATOM   2485  O   MOL X   1      49.330  24.710 107.560  0.00  0.00            
ATOM   2486  O   MOL X   1       7.770  39.650 109.310  0.00  0.00            
ATOM   2487  O   MOL X   1      45.830  41.910   1.110  0.00  0.00            
ATOM   2488  O   MOL X   1       6.350  28.570   4.300  0.00  0.00            
ATOM   2489  O   MOL X   1      49.410  31.140 110.820  0.00  0.00            
ATOM   2490  O   MOL X   1       3.710  33.990   0.360  0.00  0.00            
ATOM   2491  O   MOL X   1       5.910  33.210 111.360  0.00  0.00            
ATOM   2492  O   MOL X   1      47.740  36.580 120.990  0.00  0.00            
ATOM   2493  O   MOL X   1       0.290  25.680 111.190  0.00  0.00            
ATOM   2494  O   MOL X   1      51.130  42.160 120.540  0.00  0.00            
ATOM   2495  O   MOL X   1       1.680  27.850   1.860  0.00  0.00            
ATOM   2496  O   MOL X   1       2.650  38.180 108.810  0.00  0.00            
ATOM   2497  C   PIL X   2       8.400  23.730  93.390  0.00  0.00            
ATOM   2498  C   PIL X   2       8.260  24.320  94.860  0.00  0.00            
ATOM   2499  H   PIL X   2       8.140  22.650  93.410  0.00  0.00            
ATOM   2500  H   PIL X   2       9.390  23.720  93.150  0.00  0.00            
ATOM   2501  N   PIL X   2       6.860  24.720  95.440  0.00  0.00            
ATOM   2502  H   PIL X   2       8.570  23.500  95.460  0.00  0.00            
ATOM   2503  H   PIL X   2       9.020  25.100  94.920  0.00  0.00            
ATOM   2504  N   PIL X   2       5.810  25.100  94.800  0.00  0.00            
ATOM   2505  C   PIL X   2       6.460  24.540  96.740  0.00  0.00            
ATOM   2506  C   PIL X   2       4.840  25.180  95.680  0.00  0.00            
ATOM   2507  N   PIL X   2       5.120  24.370  96.780  0.00  0.00            
ATOM   2508  H   PIL X   2       7.090  24.000  97.420  0.00  0.00            
ATOM   2509  H   PIL X   2       3.790  25.680  95.510  0.00  0.00            
ATOM   2510  C   PIL X   2       4.190  23.790  97.890  0.00  0.00            
ATOM   2511  C   PIL X   2       3.410  24.760  98.410  0.00  0.00            
ATOM   2512  H   PIL X   2       4.880  23.480  98.650  0.00  0.00            
ATOM   2513  H   PIL X   2       3.650  22.820  97.600  0.00  0.00            
ATOM   2514  N   PIL X   2       2.730  25.550  98.900  0.00  0.00            
ATOM   2515  C   PIL X   2       6.300  23.860  91.780  0.00  0.00            
ATOM   2516  C   PIL X   2       7.720  24.500  92.140  0.00  0.00            
ATOM   2517  H   PIL X   2       5.460  24.450  92.240  0.00  0.00            
ATOM   2518  H   PIL X   2       6.200  22.950  92.440  0.00  0.00            
ATOM   2519  N   PIL X   2       7.770  25.970  92.210  0.00  0.00            
ATOM   2520  H   PIL X   2       8.410  24.250  91.300  0.00  0.00            
ATOM   2521  N   PIL X   2       6.610  26.680  92.300  0.00  0.00            
ATOM   2522  C   PIL X   2       8.820  26.770  92.450  0.00  0.00            
ATOM   2523  C   PIL X   2       7.070  27.890  91.960  0.00  0.00            
ATOM   2524  N   PIL X   2       8.400  28.000  92.190  0.00  0.00            
ATOM   2525  H   PIL X   2       9.830  26.400  92.500  0.00  0.00            
ATOM   2526  H   PIL X   2       6.610  28.390  91.140  0.00  0.00            
ATOM   2527  C   PIL X   2       9.040  29.320  92.470  0.00  0.00            
ATOM   2528  C   PIL X   2       8.460  30.270  93.350  0.00  0.00            
ATOM   2529  H   PIL X   2       9.250  29.900  91.560  0.00  0.00            
ATOM   2530  H   PIL X   2      10.030  29.150  92.940  0.00  0.00            
ATOM   2531  N   PIL X   2       8.120  31.050  94.210  0.00  0.00            
ATOM   2532  C   PIL X   2       4.350  22.820  90.300  0.00  0.00            
ATOM   2533  C   PIL X   2       5.830  23.420  90.350  0.00  0.00            
ATOM   2534  H   PIL X   2       4.180  22.610  89.230  0.00  0.00            
ATOM   2535  H   PIL X   2       3.580  23.650  90.410  0.00  0.00            
ATOM   2536  N   PIL X   2       5.830  24.610  89.450  0.00  0.00            
ATOM   2537  H   PIL X   2       6.510  22.710  89.920  0.00  0.00            
ATOM   2538  N   PIL X   2       5.200  25.700  89.770  0.00  0.00            
ATOM   2539  C   PIL X   2       6.230  24.800  88.200  0.00  0.00            
ATOM   2540  C   PIL X   2       4.570  26.040  88.600  0.00  0.00            
ATOM   2541  N   PIL X   2       5.300  25.590  87.510  0.00  0.00            
ATOM   2542  H   PIL X   2       7.010  24.160  87.680  0.00  0.00            
ATOM   2543  H   PIL X   2       3.830  26.870  88.560  0.00  0.00            
ATOM   2544  C   PIL X   2       5.330  26.070  86.100  0.00  0.00            
ATOM   2545  C   PIL X   2       4.530  27.270  85.940  0.00  0.00            
ATOM   2546  H   PIL X   2       4.910  25.330  85.380  0.00  0.00            
ATOM   2547  H   PIL X   2       6.370  26.290  85.790  0.00  0.00            
ATOM   2548  N   PIL X   2       3.850  28.240  85.740  0.00  0.00            
ATOM   2549  C   PIL X   2       2.180  21.570  91.280  0.00  0.00            
ATOM   2550  C   PIL X   2       3.790  21.580  91.230  0.00  0.00            
ATOM   2551  H   PIL X   2       1.810  22.210  90.420  0.00  0.00            
ATOM   2552  H   PIL X   2       2.050  22.270  92.090  0.00  0.00            
ATOM   2553  N   PIL X   2       4.430  20.310  90.900  0.00  0.00            
ATOM   2554  H   PIL X   2       4.060  21.860  92.200  0.00  0.00            
ATOM   2555  N   PIL X   2       4.250  19.730  89.720  0.00  0.00            
ATOM   2556  C   PIL X   2       5.690  19.970  91.300  0.00  0.00            
ATOM   2557  C   PIL X   2       5.390  19.160  89.450  0.00  0.00            
ATOM   2558  N   PIL X   2       6.400  19.440  90.330  0.00  0.00            
ATOM   2559  H   PIL X   2       6.130  20.530  92.200  0.00  0.00            
ATOM   2560  H   PIL X   2       5.520  18.610  88.530  0.00  0.00            
ATOM   2561  C   PIL X   2       7.860  19.510  90.100  0.00  0.00            
ATOM   2562  C   PIL X   2       8.530  20.700  90.430  0.00  0.00            
ATOM   2563  H   PIL X   2       8.040  19.180  89.110  0.00  0.00            
ATOM   2564  H   PIL X   2       8.260  18.780  90.710  0.00  0.00            
ATOM   2565  N   PIL X   2       9.020  21.700  90.690  0.00  0.00            
ATOM   2566  C   PIL X   2       0.640  19.650  90.130  0.00  0.00            
ATOM   2567  C   PIL X   2       1.070  20.500  91.530  0.00  0.00            
ATOM   2568  H   PIL X   2       1.550  19.480  89.520  0.00  0.00            
ATOM   2569  H   PIL X   2       0.080  20.370  89.480  0.00  0.00            
ATOM   2570  N   PIL X   2       1.420  19.660  92.750  0.00  0.00            
ATOM   2571  H   PIL X   2       0.200  21.010  91.850  0.00  0.00            
ATOM   2572  N   PIL X   2       1.250  18.350  92.850  0.00  0.00            
ATOM   2573  C   PIL X   2       1.660  20.150  93.970  0.00  0.00            
ATOM   2574  C   PIL X   2       0.870  18.230  94.070  0.00  0.00            
ATOM   2575  N   PIL X   2       1.440  19.210  94.850  0.00  0.00            
ATOM   2576  H   PIL X   2       1.790  21.220  94.090  0.00  0.00            
ATOM   2577  H   PIL X   2       0.220  17.470  94.480  0.00  0.00            
ATOM   2578  C   PIL X   2       1.490  19.240  96.250  0.00  0.00            
ATOM   2579  C   PIL X   2       2.310  18.330  96.850  0.00  0.00            
ATOM   2580  H   PIL X   2       0.480  19.160  96.580  0.00  0.00            
ATOM   2581  H   PIL X   2       1.820  20.270  96.650  0.00  0.00            
ATOM   2582  N   PIL X   2       3.040  17.520  97.280  0.00  0.00            
ATOM   2583  C   PIL X   2      51.120  18.250  88.970  0.00  0.00            
ATOM   2584  C   PIL X   2      52.270  18.290  90.090  0.00  0.00            
ATOM   2585  H   PIL X   2      50.290  18.910  89.320  0.00  0.00            
ATOM   2586  H   PIL X   2      50.720  17.190  89.020  0.00  0.00            
ATOM   2587  N   PIL X   2       0.650  17.010  90.180  0.00  0.00            
ATOM   2588  H   PIL X   2      51.650  18.190  90.970  0.00  0.00            
ATOM   2589  N   PIL X   2       2.020  16.910  90.300  0.00  0.00            
ATOM   2590  C   PIL X   2       0.270  15.770  90.580  0.00  0.00            
ATOM   2591  C   PIL X   2       2.330  15.810  90.880  0.00  0.00            
ATOM   2592  N   PIL X   2       1.300  14.950  90.710  0.00  0.00            
ATOM   2593  H   PIL X   2      51.760  15.720  91.240  0.00  0.00            
ATOM   2594  H   PIL X   2       2.920  15.810  91.830  0.00  0.00            
ATOM   2595  C   PIL X   2       1.250  13.490  90.440  0.00  0.00            
ATOM   2596  C   PIL X   2       1.620  12.530  91.430  0.00  0.00            
ATOM   2597  H   PIL X   2       1.650  13.150  89.460  0.00  0.00            
ATOM   2598  H   PIL X   2       0.210  13.300  90.370  0.00  0.00            
ATOM   2599  N   PIL X   2       2.030  11.790  92.260  0.00  0.00            
ATOM   2600  C   PIL X   2      50.420  19.630  86.870  0.00  0.00            
ATOM   2601  C   PIL X   2      51.380  18.520  87.470  0.00  0.00            
ATOM   2602  H   PIL X   2      50.990  20.100  86.090  0.00  0.00            
ATOM   2603  H   PIL X   2      50.200  20.350  87.710  0.00  0.00            
ATOM   2604  N   PIL X   2       0.350  18.580  86.920  0.00  0.00            
ATOM   2605  H   PIL X   2      51.000  17.560  87.110  0.00  0.00            
ATOM   2606  N   PIL X   2       1.170  19.610  86.980  0.00  0.00            
ATOM   2607  C   PIL X   2       1.100  17.460  86.540  0.00  0.00            
ATOM   2608  C   PIL X   2       2.350  19.110  86.560  0.00  0.00            
ATOM   2609  N   PIL X   2       2.160  17.950  85.930  0.00  0.00            
ATOM   2610  H   PIL X   2       0.680  16.480  86.260  0.00  0.00            
ATOM   2611  H   PIL X   2       3.360  19.380  87.020  0.00  0.00            
ATOM   2612  C   PIL X   2       2.950  17.390  84.790  0.00  0.00            
ATOM   2613  C   PIL X   2       3.130  18.340  83.750  0.00  0.00            
ATOM   2614  H   PIL X   2       2.480  16.520  84.330  0.00  0.00            
ATOM   2615  H   PIL X   2       3.970  17.110  85.120  0.00  0.00            
ATOM   2616  N   PIL X   2       3.350  19.110  82.930  0.00  0.00            
ATOM   2617  C   PIL X   2      47.950  20.580  86.450  0.00  0.00            
ATOM   2618  C   PIL X   2      49.010  19.400  86.240  0.00  0.00            
ATOM   2619  H   PIL X   2      48.530  21.490  86.690  0.00  0.00            
ATOM   2620  H   PIL X   2      47.400  20.300  87.350  0.00  0.00            
ATOM   2621  N   PIL X   2      48.360  18.110  86.670  0.00  0.00            
ATOM   2622  H   PIL X   2      49.140  19.370  85.160  0.00  0.00            
ATOM   2623  N   PIL X   2      48.120  17.140  85.790  0.00  0.00            
ATOM   2624  C   PIL X   2      48.240  17.630  88.000  0.00  0.00            
ATOM   2625  C   PIL X   2      47.430  16.320  86.660  0.00  0.00            
ATOM   2626  N   PIL X   2      48.040  16.340  87.920  0.00  0.00            
ATOM   2627  H   PIL X   2      48.260  18.230  88.900  0.00  0.00            
ATOM   2628  H   PIL X   2      46.490  15.750  86.380  0.00  0.00            
ATOM   2629  C   PIL X   2      48.730  15.200  88.570  0.00  0.00            
ATOM   2630  C   PIL X   2      50.060  15.050  88.120  0.00  0.00            
ATOM   2631  H   PIL X   2      48.310  14.220  88.340  0.00  0.00            
ATOM   2632  H   PIL X   2      48.730  15.290  89.650  0.00  0.00            
ATOM   2633  N   PIL X   2      51.010  14.970  87.490  0.00  0.00            
ATOM   2634  C   PIL X   2      46.310  22.380  85.140  0.00  0.00            
ATOM   2635  C   PIL X   2      46.690  20.820  85.440  0.00  0.00            
ATOM   2636  H   PIL X   2      47.100  23.060  85.500  0.00  0.00            
ATOM   2637  H   PIL X   2      45.500  22.730  85.750  0.00  0.00            
ATOM   2638  N   PIL X   2      45.410  20.120  85.760  0.00  0.00            
ATOM   2639  H   PIL X   2      47.050  20.340  84.480  0.00  0.00            
ATOM   2640  N   PIL X   2      45.180  18.820  85.500  0.00  0.00            
ATOM   2641  C   PIL X   2      44.510  20.570  86.600  0.00  0.00            
ATOM   2642  C   PIL X   2      43.960  18.700  86.040  0.00  0.00            
ATOM   2643  N   PIL X   2      43.510  19.760  86.790  0.00  0.00            
ATOM   2644  H   PIL X   2      44.750  21.470  87.230  0.00  0.00            
ATOM   2645  H   PIL X   2      43.240  18.040  85.670  0.00  0.00            
ATOM   2646  C   PIL X   2      42.100  20.050  87.200  0.00  0.00            
ATOM   2647  C   PIL X   2      41.940  20.310  88.590  0.00  0.00            
ATOM   2648  H   PIL X   2      41.400  19.220  86.990  0.00  0.00            
ATOM   2649  H   PIL X   2      41.740  20.900  86.640  0.00  0.00            
ATOM   2650  N   PIL X   2      41.980  20.570  89.730  0.00  0.00            
ATOM   2651  C   PIL X   2      46.260  24.320  83.280  0.00  0.00            
ATOM   2652  C   PIL X   2      46.020  22.780  83.610  0.00  0.00            
ATOM   2653  H   PIL X   2      46.070  24.480  82.210  0.00  0.00            
ATOM   2654  H   PIL X   2      47.370  24.350  83.250  0.00  0.00            
ATOM   2655  N   PIL X   2      44.910  22.120  82.790  0.00  0.00            
ATOM   2656  H   PIL X   2      46.910  22.330  83.130  0.00  0.00            
ATOM   2657  N   PIL X   2      44.950  20.790  82.590  0.00  0.00            
ATOM   2658  C   PIL X   2      43.830  22.640  82.070  0.00  0.00            
ATOM   2659  C   PIL X   2      43.880  20.580  81.810  0.00  0.00            
ATOM   2660  N   PIL X   2      42.920  21.590  81.840  0.00  0.00            
ATOM   2661  H   PIL X   2      43.940  23.580  81.490  0.00  0.00            
ATOM   2662  H   PIL X   2      43.600  19.660  81.360  0.00  0.00            
ATOM   2663  C   PIL X   2      41.480  21.560  81.520  0.00  0.00            
ATOM   2664  C   PIL X   2      40.940  22.790  81.090  0.00  0.00            
ATOM   2665  H   PIL X   2      40.910  21.200  82.460  0.00  0.00            
ATOM   2666  H   PIL X   2      41.390  20.730  80.720  0.00  0.00            
ATOM   2667  N   PIL X   2      40.510  23.790  80.680  0.00  0.00            
ATOM   2668  C   PIL X   2      46.950  26.780  84.140  0.00  0.00            
ATOM   2669  C   PIL X   2      45.850  25.640  84.020  0.00  0.00            
ATOM   2670  H   PIL X   2      47.520  26.870  83.160  0.00  0.00            
ATOM   2671  H   PIL X   2      47.750  26.260  84.690  0.00  0.00            
ATOM   2672  N   PIL X   2      44.450  26.110  83.650  0.00  0.00            
ATOM   2673  H   PIL X   2      45.780  25.360  85.010  0.00  0.00            
ATOM   2674  N   PIL X   2      43.910  26.230  82.430  0.00  0.00            
ATOM   2675  C   PIL X   2      43.660  26.830  84.520  0.00  0.00            
ATOM   2676  C   PIL X   2      42.660  26.380  82.720  0.00  0.00            
ATOM   2677  N   PIL X   2      42.420  26.750  84.060  0.00  0.00            
ATOM   2678  H   PIL X   2      44.100  27.580  85.220  0.00  0.00            
ATOM   2679  H   PIL X   2      41.870  26.540  82.000  0.00  0.00            
ATOM   2680  C   PIL X   2      41.140  27.160  84.650  0.00  0.00            
ATOM   2681  C   PIL X   2      40.540  26.310  85.610  0.00  0.00            
ATOM   2682  H   PIL X   2      40.550  27.410  83.820  0.00  0.00            
ATOM   2683  H   PIL X   2      41.270  28.110  85.120  0.00  0.00            
ATOM   2684  N   PIL X   2      40.000  25.750  86.510  0.00  0.00            
ATOM   2685  C   PIL X   2      48.340  28.830  85.180  0.00  0.00            
ATOM   2686  C   PIL X   2      46.940  28.340  84.670  0.00  0.00            
ATOM   2687  H   PIL X   2      49.020  28.690  84.300  0.00  0.00            
ATOM   2688  H   PIL X   2      48.680  28.000  85.760  0.00  0.00            
ATOM   2689  N   PIL X   2      46.270  29.150  83.640  0.00  0.00            
ATOM   2690  H   PIL X   2      46.260  28.420  85.580  0.00  0.00            
ATOM   2691  N   PIL X   2      45.610  28.720  82.540  0.00  0.00            
ATOM   2692  C   PIL X   2      46.060  30.510  83.660  0.00  0.00            
ATOM   2693  C   PIL X   2      45.510  29.760  81.800  0.00  0.00            
ATOM   2694  N   PIL X   2      45.830  30.950  82.400  0.00  0.00            
ATOM   2695  H   PIL X   2      45.600  31.040  84.530  0.00  0.00            
ATOM   2696  H   PIL X   2      45.160  29.780  80.730  0.00  0.00            
ATOM   2697  C   PIL X   2      45.940  32.310  81.810  0.00  0.00            
ATOM   2698  C   PIL X   2      46.400  33.320  82.660  0.00  0.00            
ATOM   2699  H   PIL X   2      45.040  32.520  81.330  0.00  0.00            
ATOM   2700  H   PIL X   2      46.650  32.340  81.000  0.00  0.00            
ATOM   2701  N   PIL X   2      46.660  34.190  83.350  0.00  0.00            
ATOM   2702  C   PIL X   2      49.780  29.510  87.200  0.00  0.00            
ATOM   2703  C   PIL X   2      48.720  30.060  86.160  0.00  0.00            
ATOM   2704  H   PIL X   2      50.370  28.730  86.760  0.00  0.00            
ATOM   2705  H   PIL X   2      49.130  28.870  87.850  0.00  0.00            
ATOM   2706  N   PIL X   2      49.360  31.210  85.380  0.00  0.00            
ATOM   2707  H   PIL X   2      47.800  30.500  86.590  0.00  0.00            
ATOM   2708  N   PIL X   2      48.700  32.300  84.990  0.00  0.00            
ATOM   2709  C   PIL X   2      50.550  31.290  84.750  0.00  0.00            
ATOM   2710  C   PIL X   2      49.510  33.000  84.200  0.00  0.00            
ATOM   2711  N   PIL X   2      50.540  32.240  83.760  0.00  0.00            
ATOM   2712  H   PIL X   2      51.290  30.420  84.640  0.00  0.00            
ATOM   2713  H   PIL X   2      49.210  33.970  83.800  0.00  0.00            
ATOM   2714  C   PIL X   2      51.630  32.470  82.730  0.00  0.00            
ATOM   2715  C   PIL X   2      52.210  33.710  82.910  0.00  0.00            
ATOM   2716  H   PIL X   2      51.230  32.420  81.670  0.00  0.00            
ATOM   2717  H   PIL X   2      52.390  31.700  82.850  0.00  0.00            
ATOM   2718  N   PIL X   2       0.340  34.710  83.020  0.00  0.00            
ATOM   2719  C   PIL X   2      50.150  30.150  89.820  0.00  0.00            
ATOM   2720  C   PIL X   2      50.590  30.440  88.320  0.00  0.00            
ATOM   2721  H   PIL X   2      51.080  30.280  90.420  0.00  0.00            
ATOM   2722  H   PIL X   2      49.950  29.010  89.730  0.00  0.00            
ATOM   2723  N   PIL X   2      52.100  30.600  87.980  0.00  0.00            
ATOM   2724  H   PIL X   2      50.130  31.440  88.060  0.00  0.00            
ATOM   2725  N   PIL X   2       0.250  30.510  86.800  0.00  0.00            
ATOM   2726  C   PIL X   2       0.680  31.010  88.860  0.00  0.00            
ATOM   2727  C   PIL X   2       1.520  30.480  87.020  0.00  0.00            
ATOM   2728  N   PIL X   2       1.870  30.780  88.300  0.00  0.00            
ATOM   2729  H   PIL X   2       0.550  31.800  89.600  0.00  0.00            
ATOM   2730  H   PIL X   2       2.080  29.710  86.570  0.00  0.00            
ATOM   2731  C   PIL X   2       3.130  30.860  89.020  0.00  0.00            
ATOM   2732  C   PIL X   2       3.580  29.640  89.630  0.00  0.00            
ATOM   2733  H   PIL X   2       3.140  31.750  89.740  0.00  0.00            
ATOM   2734  H   PIL X   2       3.940  31.140  88.290  0.00  0.00            
ATOM   2735  N   PIL X   2       3.970  28.710  90.200  0.00  0.00            
ATOM   2736  C   PIL X   2      48.730  30.670  92.100  0.00  0.00            
ATOM   2737  C   PIL X   2      48.840  30.820  90.550  0.00  0.00            
ATOM   2738  H   PIL X   2      48.010  31.390  92.460  0.00  0.00            
ATOM   2739  H   PIL X   2      49.640  31.110  92.540  0.00  0.00            
ATOM   2740  N   PIL X   2      48.650  32.230  90.120  0.00  0.00            
ATOM   2741  H   PIL X   2      48.000  30.210  90.210  0.00  0.00            
ATOM   2742  N   PIL X   2      49.010  33.340  90.890  0.00  0.00            
ATOM   2743  C   PIL X   2      47.800  32.680  89.170  0.00  0.00            
ATOM   2744  C   PIL X   2      48.330  34.330  90.340  0.00  0.00            
ATOM   2745  N   PIL X   2      47.880  34.060  89.030  0.00  0.00            
ATOM   2746  H   PIL X   2      47.540  31.960  88.360  0.00  0.00            
ATOM   2747  H   PIL X   2      47.970  35.170  90.970  0.00  0.00            
ATOM   2748  C   PIL X   2      47.820  34.900  87.770  0.00  0.00            
ATOM   2749  C   PIL X   2      46.780  35.800  87.640  0.00  0.00            
ATOM   2750  H   PIL X   2      47.760  34.190  86.920  0.00  0.00            
ATOM   2751  H   PIL X   2      48.790  35.490  87.690  0.00  0.00            
ATOM   2752  N   PIL X   2      45.860  36.600  87.500  0.00  0.00            
ATOM   2753  C   PIL X   2      49.630  28.670  93.630  0.00  0.00            
ATOM   2754  C   PIL X   2      48.430  29.280  92.750  0.00  0.00            
ATOM   2755  H   PIL X   2      49.490  29.140  94.620  0.00  0.00            
ATOM   2756  H   PIL X   2      50.540  29.030  93.250  0.00  0.00            
ATOM   2757  N   PIL X   2      47.020  29.030  93.260  0.00  0.00            
ATOM   2758  H   PIL X   2      48.380  28.620  91.890  0.00  0.00            
ATOM   2759  N   PIL X   2      46.600  27.990  93.980  0.00  0.00            
ATOM   2760  C   PIL X   2      45.920  29.640  92.760  0.00  0.00            
ATOM   2761  C   PIL X   2      45.400  27.800  93.410  0.00  0.00            
ATOM   2762  N   PIL X   2      44.820  28.950  93.080  0.00  0.00            
ATOM   2763  H   PIL X   2      46.020  30.540  92.220  0.00  0.00            
ATOM   2764  H   PIL X   2      45.040  26.840  93.140  0.00  0.00            
ATOM   2765  C   PIL X   2      43.410  29.360  93.330  0.00  0.00            
ATOM   2766  C   PIL X   2      42.750  29.800  92.140  0.00  0.00            
ATOM   2767  H   PIL X   2      43.500  30.240  94.020  0.00  0.00            
ATOM   2768  H   PIL X   2      42.800  28.540  93.800  0.00  0.00            
ATOM   2769  N   PIL X   2      42.330  30.000  91.130  0.00  0.00            
ATOM   2770  C   PIL X   2      50.030  26.350  92.380  0.00  0.00            
ATOM   2771  C   PIL X   2      49.850  27.060  93.780  0.00  0.00            
ATOM   2772  H   PIL X   2      49.780  27.040  91.610  0.00  0.00            
ATOM   2773  H   PIL X   2      49.220  25.650  92.350  0.00  0.00            
ATOM   2774  N   PIL X   2      50.880  26.640  94.790  0.00  0.00            
ATOM   2775  H   PIL X   2      48.950  26.700  94.280  0.00  0.00            
ATOM   2776  N   PIL X   2      51.740  27.480  95.390  0.00  0.00            
ATOM   2777  C   PIL X   2      50.980  25.420  95.530  0.00  0.00            
ATOM   2778  C   PIL X   2      52.040  26.870  96.550  0.00  0.00            
ATOM   2779  N   PIL X   2      51.410  25.660  96.750  0.00  0.00            
ATOM   2780  H   PIL X   2      51.160  24.460  95.000  0.00  0.00            
ATOM   2781  H   PIL X   2       0.190  27.390  97.340  0.00  0.00            
ATOM   2782  C   PIL X   2      51.510  24.710  97.880  0.00  0.00            
ATOM   2783  C   PIL X   2      50.350  24.620  98.690  0.00  0.00            
ATOM   2784  H   PIL X   2      52.340  25.020  98.560  0.00  0.00            
ATOM   2785  H   PIL X   2      51.760  23.670  97.470  0.00  0.00            
ATOM   2786  N   PIL X   2      49.360  24.590  99.330  0.00  0.00            
ATOM   2787  C   PIL X   2      51.250  24.480  90.830  0.00  0.00            
ATOM   2788  C   PIL X   2      51.370  25.560  92.030  0.00  0.00            
ATOM   2789  H   PIL X   2      52.120  23.760  91.050  0.00  0.00            
ATOM   2790  H   PIL X   2      51.450  24.920  89.830  0.00  0.00            
ATOM   2791  N   PIL X   2       0.050  26.560  91.730  0.00  0.00            
ATOM   2792  H   PIL X   2      51.650  25.020  92.940  0.00  0.00            
ATOM   2793  N   PIL X   2      52.240  27.940  91.630  0.00  0.00            
ATOM   2794  C   PIL X   2       1.390  26.560  91.690  0.00  0.00            
ATOM   2795  C   PIL X   2       0.960  28.510  91.970  0.00  0.00            
ATOM   2796  N   PIL X   2       1.900  27.600  92.280  0.00  0.00            
ATOM   2797  H   PIL X   2       1.930  25.610  91.360  0.00  0.00            
ATOM   2798  H   PIL X   2       1.150  29.400  91.400  0.00  0.00            
ATOM   2799  C   PIL X   2       3.110  27.830  93.050  0.00  0.00            
ATOM   2800  C   PIL X   2       2.900  28.060  94.390  0.00  0.00            
ATOM   2801  H   PIL X   2       3.560  28.770  92.630  0.00  0.00            
ATOM   2802  H   PIL X   2       3.800  26.990  92.900  0.00  0.00            
ATOM   2803  N   PIL X   2       2.860  28.270  95.560  0.00  0.00            
ATOM   2804  C   PIL X   2      49.560  23.610  88.940  0.00  0.00            
ATOM   2805  C   PIL X   2      49.870  23.690  90.540  0.00  0.00            
ATOM   2806  H   PIL X   2      48.870  22.740  88.680  0.00  0.00            
ATOM   2807  H   PIL X   2      50.510  23.230  88.540  0.00  0.00            
ATOM   2808  N   PIL X   2      49.740  22.390  91.310  0.00  0.00            
ATOM   2809  H   PIL X   2      49.070  24.320  90.940  0.00  0.00            
ATOM   2810  N   PIL X   2      50.270  21.300  90.900  0.00  0.00            
ATOM   2811  C   PIL X   2      48.890  22.080  92.370  0.00  0.00            
ATOM   2812  C   PIL X   2      49.720  20.330  91.600  0.00  0.00            
ATOM   2813  N   PIL X   2      48.690  20.750  92.390  0.00  0.00            
ATOM   2814  H   PIL X   2      48.570  22.870  93.060  0.00  0.00            
ATOM   2815  H   PIL X   2      49.940  19.290  91.390  0.00  0.00            
ATOM   2816  C   PIL X   2      47.430  20.060  92.670  0.00  0.00            
ATOM   2817  C   PIL X   2      47.480  18.960  93.520  0.00  0.00            
ATOM   2818  H   PIL X   2      46.990  19.690  91.710  0.00  0.00            
ATOM   2819  H   PIL X   2      46.740  20.750  93.050  0.00  0.00            
ATOM   2820  N   PIL X   2      47.550  17.990  94.110  0.00  0.00            
ATOM   2821  C   PIL X   2      50.100  25.320  86.760  0.00  0.00            
ATOM   2822  C   PIL X   2      49.180  24.920  88.030  0.00  0.00            
ATOM   2823  H   PIL X   2      50.090  26.420  86.750  0.00  0.00            
ATOM   2824  H   PIL X   2      51.150  25.090  87.040  0.00  0.00            
ATOM   2825  N   PIL X   2      47.710  25.110  88.060  0.00  0.00            
ATOM   2826  H   PIL X   2      49.550  25.670  88.730  0.00  0.00            
ATOM   2827  N   PIL X   2      46.930  25.510  87.110  0.00  0.00            
ATOM   2828  C   PIL X   2      47.000  25.440  89.190  0.00  0.00            
ATOM   2829  C   PIL X   2      45.630  25.400  87.600  0.00  0.00            
ATOM   2830  N   PIL X   2      45.650  25.480  89.000  0.00  0.00            
ATOM   2831  H   PIL X   2      47.490  25.710  90.110  0.00  0.00            
ATOM   2832  H   PIL X   2      44.750  25.570  87.030  0.00  0.00            
ATOM   2833  C   PIL X   2      44.500  25.350  89.920  0.00  0.00            
ATOM   2834  C   PIL X   2      43.370  24.600  89.380  0.00  0.00            
ATOM   2835  H   PIL X   2      44.270  26.270  90.410  0.00  0.00            
ATOM   2836  H   PIL X   2      44.930  24.820  90.770  0.00  0.00            
ATOM   2837  N   PIL X   2      42.490  24.060  88.850  0.00  0.00            
ATOM   2838  C   PIL X   2      50.900  23.110  85.310  0.00  0.00            
ATOM   2839  C   PIL X   2      50.250  24.570  85.350  0.00  0.00            
ATOM   2840  H   PIL X   2      50.300  22.580  85.980  0.00  0.00            
ATOM   2841  H   PIL X   2      51.870  23.200  85.830  0.00  0.00            
ATOM   2842  N   PIL X   2      50.940  25.550  84.520  0.00  0.00            
ATOM   2843  H   PIL X   2      49.210  24.400  85.030  0.00  0.00            
ATOM   2844  N   PIL X   2      50.250  26.360  83.730  0.00  0.00            
ATOM   2845  C   PIL X   2      52.220  26.010  84.520  0.00  0.00            
ATOM   2846  C   PIL X   2      51.140  26.990  83.010  0.00  0.00            
ATOM   2847  N   PIL X   2      52.390  27.010  83.650  0.00  0.00            
ATOM   2848  H   PIL X   2       0.550  25.300  84.850  0.00  0.00            
ATOM   2849  H   PIL X   2      51.030  27.020  81.950  0.00  0.00            
ATOM   2850  C   PIL X   2       1.230  27.750  83.360  0.00  0.00            
ATOM   2851  C   PIL X   2       1.360  29.090  83.690  0.00  0.00            
ATOM   2852  H   PIL X   2       1.590  27.610  82.340  0.00  0.00            
ATOM   2853  H   PIL X   2       1.990  27.250  83.970  0.00  0.00            
ATOM   2854  N   PIL X   2       1.510  30.240  83.940  0.00  0.00            
ATOM   2855  C   PIL X   2      49.900  22.490  82.820  0.00  0.00            
ATOM   2856  C   PIL X   2      50.980  22.210  83.970  0.00  0.00            
ATOM   2857  H   PIL X   2      50.040  23.560  82.480  0.00  0.00            
ATOM   2858  H   PIL X   2      48.910  22.660  83.470  0.00  0.00            
ATOM   2859  N   PIL X   2       0.000  22.160  83.480  0.00  0.00            
ATOM   2860  H   PIL X   2      50.760  21.100  84.300  0.00  0.00            
ATOM   2861  N   PIL X   2       0.290  21.740  82.210  0.00  0.00            
ATOM   2862  C   PIL X   2       1.180  22.160  84.210  0.00  0.00            
ATOM   2863  C   PIL X   2       1.600  21.640  82.180  0.00  0.00            
ATOM   2864  N   PIL X   2       2.180  22.160  83.330  0.00  0.00            
ATOM   2865  H   PIL X   2       1.290  21.710  85.230  0.00  0.00            
ATOM   2866  H   PIL X   2       2.060  21.790  81.270  0.00  0.00            
ATOM   2867  C   PIL X   2       3.560  22.760  83.560  0.00  0.00            
ATOM   2868  C   PIL X   2       3.690  24.170  83.140  0.00  0.00            
ATOM   2869  H   PIL X   2       4.300  22.190  82.930  0.00  0.00            
ATOM   2870  H   PIL X   2       3.880  22.820  84.580  0.00  0.00            
ATOM   2871  N   PIL X   2       3.810  25.320  82.840  0.00  0.00            
ATOM   2872  C   PIL X   2      48.310  20.620  81.490  0.00  0.00            
ATOM   2873  C   PIL X   2      49.580  21.570  81.520  0.00  0.00            
ATOM   2874  H   PIL X   2      47.560  21.240  80.920  0.00  0.00            
ATOM   2875  H   PIL X   2      48.020  20.480  82.540  0.00  0.00            
ATOM   2876  N   PIL X   2      49.760  22.310  80.270  0.00  0.00            
ATOM   2877  H   PIL X   2      50.440  20.900  81.490  0.00  0.00            
ATOM   2878  N   PIL X   2      48.950  23.370  79.990  0.00  0.00            
ATOM   2879  C   PIL X   2      50.880  22.470  79.460  0.00  0.00            
ATOM   2880  C   PIL X   2      49.330  23.810  78.830  0.00  0.00            
ATOM   2881  N   PIL X   2      50.630  23.440  78.560  0.00  0.00            
ATOM   2882  H   PIL X   2      51.880  22.070  79.670  0.00  0.00            
ATOM   2883  H   PIL X   2      48.640  24.410  78.100  0.00  0.00            
ATOM   2884  C   PIL X   2      51.470  23.890  77.390  0.00  0.00            
ATOM   2885  C   PIL X   2      51.200  25.120  76.800  0.00  0.00            
ATOM   2886  H   PIL X   2      51.400  23.190  76.650  0.00  0.00            
ATOM   2887  H   PIL X   2       0.110  23.850  77.750  0.00  0.00            
ATOM   2888  N   PIL X   2      50.980  26.090  76.320  0.00  0.00            
ATOM   2889  C   PIL X   2      47.550  18.060  81.690  0.00  0.00            
ATOM   2890  C   PIL X   2      48.350  19.130  80.850  0.00  0.00            
ATOM   2891  H   PIL X   2      46.500  18.410  81.680  0.00  0.00            
ATOM   2892  H   PIL X   2      47.910  18.170  82.760  0.00  0.00            
ATOM   2893  N   PIL X   2      48.090  18.980  79.370  0.00  0.00            
ATOM   2894  H   PIL X   2      49.370  18.820  81.000  0.00  0.00            
ATOM   2895  N   PIL X   2      46.930  18.640  78.790  0.00  0.00            
ATOM   2896  C   PIL X   2      48.940  19.120  78.430  0.00  0.00            
ATOM   2897  C   PIL X   2      47.060  18.950  77.530  0.00  0.00            
ATOM   2898  N   PIL X   2      48.290  19.370  77.250  0.00  0.00            
ATOM   2899  H   PIL X   2      49.850  18.480  78.470  0.00  0.00            
ATOM   2900  H   PIL X   2      46.450  18.470  76.810  0.00  0.00            
ATOM   2901  C   PIL X   2      48.730  20.060  75.950  0.00  0.00            
ATOM   2902  C   PIL X   2      48.780  21.400  75.940  0.00  0.00            
ATOM   2903  H   PIL X   2      47.990  19.800  75.120  0.00  0.00            
ATOM   2904  H   PIL X   2      49.770  19.680  75.660  0.00  0.00            
ATOM   2905  N   PIL X   2      48.740  22.610  75.970  0.00  0.00            
ATOM   2906  C   PIL X   2      48.630  15.730  82.570  0.00  0.00            
ATOM   2907  C   PIL X   2      47.670  16.470  81.400  0.00  0.00            
ATOM   2908  H   PIL X   2      47.950  15.170  83.250  0.00  0.00            
ATOM   2909  H   PIL X   2      49.160  16.560  83.210  0.00  0.00            
ATOM   2910  N   PIL X   2      46.380  15.730  81.200  0.00  0.00            
ATOM   2911  H   PIL X   2      48.220  16.410  80.500  0.00  0.00            
ATOM   2912  N   PIL X   2      46.150  14.450  81.420  0.00  0.00            
ATOM   2913  C   PIL X   2      45.300  16.190  80.520  0.00  0.00            
ATOM   2914  C   PIL X   2      45.170  14.080  80.530  0.00  0.00            
ATOM   2915  N   PIL X   2      44.690  15.240  79.840  0.00  0.00            
ATOM   2916  H   PIL X   2      45.030  17.320  80.460  0.00  0.00            
ATOM   2917  H   PIL X   2      44.890  13.030  80.310  0.00  0.00            
ATOM   2918  C   PIL X   2      43.340  15.220  79.110  0.00  0.00            
ATOM   2919  C   PIL X   2      43.390  16.200  77.960  0.00  0.00            
ATOM   2920  H   PIL X   2      42.370  15.260  79.690  0.00  0.00            
ATOM   2921  H   PIL X   2      43.150  14.250  78.590  0.00  0.00            
ATOM   2922  N   PIL X   2      43.520  17.100  77.190  0.00  0.00            
ATOM   2923  C   PIL X   2      49.420  13.200  82.030  0.00  0.00            
ATOM   2924  C   PIL X   2      49.870  14.760  82.140  0.00  0.00            
ATOM   2925  H   PIL X   2      50.120  12.710  81.360  0.00  0.00            
ATOM   2926  H   PIL X   2      48.400  13.060  81.480  0.00  0.00            
ATOM   2927  N   PIL X   2      50.600  15.240  80.910  0.00  0.00            
ATOM   2928  H   PIL X   2      50.530  14.790  82.940  0.00  0.00            
ATOM   2929  N   PIL X   2      50.760  16.520  80.600  0.00  0.00            
ATOM   2930  C   PIL X   2      51.520  14.570  80.170  0.00  0.00            
ATOM   2931  C   PIL X   2      52.050  16.530  80.400  0.00  0.00            
ATOM   2932  N   PIL X   2       0.110  15.440  79.790  0.00  0.00            
ATOM   2933  H   PIL X   2      51.330  13.630  79.700  0.00  0.00            
ATOM   2934  H   PIL X   2       0.280  17.220  80.880  0.00  0.00            
ATOM   2935  C   PIL X   2       1.330  15.340  78.930  0.00  0.00            
ATOM   2936  C   PIL X   2       2.370  14.500  79.380  0.00  0.00            
ATOM   2937  H   PIL X   2       1.870  16.300  78.760  0.00  0.00            
ATOM   2938  H   PIL X   2       0.980  14.960  77.980  0.00  0.00            
ATOM   2939  N   PIL X   2       3.200  13.760  79.630  0.00  0.00            
ATOM   2940  C   PIL X   2      48.210  11.150  83.380  0.00  0.00            
ATOM   2941  C   PIL X   2      49.350  12.310  83.390  0.00  0.00            
ATOM   2942  H   PIL X   2      48.670  10.390  82.760  0.00  0.00            
ATOM   2943  H   PIL X   2      47.300  11.600  82.740  0.00  0.00            
ATOM   2944  N   PIL X   2      50.650  11.940  84.160  0.00  0.00            
ATOM   2945  H   PIL X   2      48.920  13.070  84.050  0.00  0.00            
ATOM   2946  N   PIL X   2      51.320  10.820  83.880  0.00  0.00            
ATOM   2947  C   PIL X   2      51.440  12.790  84.880  0.00  0.00            
ATOM   2948  C   PIL X   2       0.100  11.190  84.280  0.00  0.00            
ATOM   2949  N   PIL X   2       0.110  12.060  85.260  0.00  0.00            
ATOM   2950  H   PIL X   2      51.110  13.770  85.300  0.00  0.00            
ATOM   2951  H   PIL X   2       0.950  10.690  83.840  0.00  0.00            
ATOM   2952  C   PIL X   2       0.910  12.110  86.440  0.00  0.00            
ATOM   2953  C   PIL X   2       2.300  11.830  86.270  0.00  0.00            
ATOM   2954  H   PIL X   2       0.410  11.290  87.050  0.00  0.00            
ATOM   2955  H   PIL X   2       0.720  13.100  86.930  0.00  0.00            
ATOM   2956  N   PIL X   2       3.510  11.670  86.230  0.00  0.00            
ATOM   2957  C   PIL X   2      45.990  10.610  84.880  0.00  0.00            
ATOM   2958  C   PIL X   2      47.650  10.400  84.650  0.00  0.00            
ATOM   2959  H   PIL X   2      45.460   9.850  84.290  0.00  0.00            
ATOM   2960  H   PIL X   2      45.840  11.560  84.370  0.00  0.00            
ATOM   2961  N   PIL X   2      48.220   9.070  84.720  0.00  0.00            
ATOM   2962  H   PIL X   2      48.120  11.030  85.480  0.00  0.00            
ATOM   2963  N   PIL X   2      47.910   8.000  83.960  0.00  0.00            
ATOM   2964  C   PIL X   2      48.990   8.690  85.750  0.00  0.00            
ATOM   2965  C   PIL X   2      48.530   7.010  84.600  0.00  0.00            
ATOM   2966  N   PIL X   2      49.100   7.410  85.800  0.00  0.00            
ATOM   2967  H   PIL X   2      49.560   9.360  86.370  0.00  0.00            
ATOM   2968  H   PIL X   2      49.030   6.220  83.980  0.00  0.00            
ATOM   2969  C   PIL X   2      49.420   6.620  86.980  0.00  0.00            
ATOM   2970  C   PIL X   2      48.800   7.030  88.230  0.00  0.00            
ATOM   2971  H   PIL X   2      50.530   6.620  87.130  0.00  0.00            
ATOM   2972  H   PIL X   2      48.990   5.630  86.740  0.00  0.00            
ATOM   2973  N   PIL X   2      48.200   7.370  89.180  0.00  0.00            
ATOM   2974  C   PIL X   2      46.410  10.340  87.660  0.00  0.00            
ATOM   2975  C   PIL X   2      45.390  10.710  86.330  0.00  0.00            
ATOM   2976  H   PIL X   2      47.130  11.170  87.840  0.00  0.00            
ATOM   2977  H   PIL X   2      47.090   9.550  87.360  0.00  0.00            
ATOM   2978  N   PIL X   2      44.630  11.960  86.720  0.00  0.00            
ATOM   2979  H   PIL X   2      44.640   9.930  86.240  0.00  0.00            
ATOM   2980  N   PIL X   2      45.130  13.080  87.370  0.00  0.00            
ATOM   2981  C   PIL X   2      43.290  12.190  86.570  0.00  0.00            
ATOM   2982  C   PIL X   2      44.070  13.780  87.540  0.00  0.00            
ATOM   2983  N   PIL X   2      42.930  13.440  86.930  0.00  0.00            
ATOM   2984  H   PIL X   2      42.760  11.440  86.010  0.00  0.00            
ATOM   2985  H   PIL X   2      44.050  14.580  88.300  0.00  0.00            
ATOM   2986  C   PIL X   2      41.620  14.090  86.820  0.00  0.00            
ATOM   2987  C   PIL X   2      41.610  15.490  87.030  0.00  0.00            
ATOM   2988  H   PIL X   2      40.920  13.590  87.520  0.00  0.00            
ATOM   2989  H   PIL X   2      41.150  13.900  85.850  0.00  0.00            
ATOM   2990  N   PIL X   2      41.830  16.640  87.290  0.00  0.00            
ATOM   2991  C   PIL X   2      45.710  11.140  90.330  0.00  0.00            
ATOM   2992  C   PIL X   2      45.830  10.040  89.150  0.00  0.00            
ATOM   2993  H   PIL X   2      45.070  10.870  91.110  0.00  0.00            
ATOM   2994  H   PIL X   2      45.210  12.070  89.840  0.00  0.00            
ATOM   2995  N   PIL X   2      44.660   9.060  89.260  0.00  0.00            
ATOM   2996  H   PIL X   2      46.700   9.430  89.530  0.00  0.00            
ATOM   2997  N   PIL X   2      43.490   9.180  88.750  0.00  0.00            
ATOM   2998  C   PIL X   2      44.550   8.150  90.210  0.00  0.00            
ATOM   2999  C   PIL X   2      42.630   8.650  89.630  0.00  0.00            
ATOM   3000  N   PIL X   2      43.230   7.870  90.510  0.00  0.00            
ATOM   3001  H   PIL X   2      45.450   7.530  90.410  0.00  0.00            
ATOM   3002  H   PIL X   2      41.740   9.240  89.850  0.00  0.00            
ATOM   3003  C   PIL X   2      42.660   6.620  91.010  0.00  0.00            
ATOM   3004  C   PIL X   2      41.280   6.310  90.760  0.00  0.00            
ATOM   3005  H   PIL X   2      42.850   6.540  92.110  0.00  0.00            
ATOM   3006  H   PIL X   2      43.200   5.840  90.440  0.00  0.00            
ATOM   3007  N   PIL X   2      40.220   6.070  90.540  0.00  0.00            
ATOM   3008  C   PIL X   2      47.260  13.340  91.270  0.00  0.00            
ATOM   3009  C   PIL X   2      47.100  11.800  90.850  0.00  0.00            
ATOM   3010  H   PIL X   2      46.990  13.920  90.380  0.00  0.00            
ATOM   3011  H   PIL X   2      48.300  13.540  91.360  0.00  0.00            
ATOM   3012  N   PIL X   2      47.980  10.870  91.740  0.00  0.00            
ATOM   3013  H   PIL X   2      47.710  11.950  89.910  0.00  0.00            
ATOM   3014  N   PIL X   2      47.720   9.590  92.100  0.00  0.00            
ATOM   3015  C   PIL X   2      49.360  11.000  91.900  0.00  0.00            
ATOM   3016  C   PIL X   2      48.890   8.980  91.870  0.00  0.00            
ATOM   3017  N   PIL X   2      49.990   9.790  91.680  0.00  0.00            
ATOM   3018  H   PIL X   2      49.860  11.960  91.910  0.00  0.00            
ATOM   3019  H   PIL X   2      48.970   7.960  91.590  0.00  0.00            
ATOM   3020  C   PIL X   2      51.450   9.450  91.350  0.00  0.00            
ATOM   3021  C   PIL X   2      51.610   8.440  90.370  0.00  0.00            
ATOM   3022  H   PIL X   2      51.850   9.210  92.330  0.00  0.00            
ATOM   3023  H   PIL X   2      51.970  10.270  90.880  0.00  0.00            
ATOM   3024  N   PIL X   2      51.840   7.630  89.530  0.00  0.00            
ATOM   3025  C   PIL X   2      45.060  13.910  92.690  0.00  0.00            
ATOM   3026  C   PIL X   2      46.640  14.040  92.570  0.00  0.00            
ATOM   3027  H   PIL X   2      44.850  12.850  92.780  0.00  0.00            
ATOM   3028  H   PIL X   2      44.570  14.120  91.760  0.00  0.00            
ATOM   3029  N   PIL X   2      47.250  13.930  94.010  0.00  0.00            
ATOM   3030  H   PIL X   2      46.810  15.090  92.260  0.00  0.00            
ATOM   3031  N   PIL X   2      47.130  14.740  95.020  0.00  0.00            
ATOM   3032  C   PIL X   2      48.360  13.230  94.410  0.00  0.00            
ATOM   3033  C   PIL X   2      48.360  15.100  95.290  0.00  0.00            
ATOM   3034  N   PIL X   2      49.270  14.110  94.930  0.00  0.00            
ATOM   3035  H   PIL X   2      48.260  12.210  94.890  0.00  0.00            
ATOM   3036  H   PIL X   2      48.660  16.100  95.250  0.00  0.00            
ATOM   3037  C   PIL X   2      50.800  14.050  95.120  0.00  0.00            
ATOM   3038  C   PIL X   2      51.340  12.920  94.560  0.00  0.00            
ATOM   3039  H   PIL X   2      50.940  14.020  96.170  0.00  0.00            
ATOM   3040  H   PIL X   2      51.270  14.980  94.740  0.00  0.00            
ATOM   3041  N   PIL X   2      51.680  11.890  94.040  0.00  0.00            
ATOM   3042  C   PIL X   2      44.180  16.300  93.340  0.00  0.00            
ATOM   3043  C   PIL X   2      44.120  14.700  93.740  0.00  0.00            
ATOM   3044  H   PIL X   2      43.630  16.510  92.420  0.00  0.00            
ATOM   3045  H   PIL X   2      45.170  16.530  93.000  0.00  0.00            
ATOM   3046  N   PIL X   2      42.670  14.100  93.760  0.00  0.00            
ATOM   3047  H   PIL X   2      44.530  14.680  94.710  0.00  0.00            
ATOM   3048  N   PIL X   2      41.680  14.570  93.070  0.00  0.00            
ATOM   3049  C   PIL X   2      42.210  12.970  94.310  0.00  0.00            
ATOM   3050  C   PIL X   2      40.630  14.260  93.770  0.00  0.00            
ATOM   3051  N   PIL X   2      40.850  13.010  94.340  0.00  0.00            
ATOM   3052  H   PIL X   2      42.820  12.190  94.700  0.00  0.00            
ATOM   3053  H   PIL X   2      39.980  15.060  94.230  0.00  0.00            
ATOM   3054  C   PIL X   2      39.810  11.980  94.460  0.00  0.00            
ATOM   3055  C   PIL X   2      39.520  11.420  95.740  0.00  0.00            
ATOM   3056  H   PIL X   2      40.020  11.110  93.850  0.00  0.00            
ATOM   3057  H   PIL X   2      38.910  12.350  94.040  0.00  0.00            
ATOM   3058  N   PIL X   2      39.230  10.960  96.800  0.00  0.00            
ATOM   3059  C   PIL X   2      44.820  17.400  95.770  0.00  0.00            
ATOM   3060  C   PIL X   2      43.890  17.420  94.460  0.00  0.00            
ATOM   3061  H   PIL X   2      45.180  18.440  96.060  0.00  0.00            
ATOM   3062  H   PIL X   2      45.690  16.870  95.530  0.00  0.00            
ATOM   3063  N   PIL X   2      43.640  18.760  93.890  0.00  0.00            
ATOM   3064  H   PIL X   2      42.860  17.090  94.840  0.00  0.00            
ATOM   3065  N   PIL X   2      44.440  19.860  94.110  0.00  0.00            
ATOM   3066  C   PIL X   2      42.720  19.140  92.900  0.00  0.00            
ATOM   3067  C   PIL X   2      43.770  20.850  93.540  0.00  0.00            
ATOM   3068  N   PIL X   2      42.500  20.420  93.170  0.00  0.00            
ATOM   3069  H   PIL X   2      42.200  18.510  92.190  0.00  0.00            
ATOM   3070  H   PIL X   2      44.310  21.650  93.080  0.00  0.00            
ATOM   3071  C   PIL X   2      41.400  21.320  92.850  0.00  0.00            
ATOM   3072  C   PIL X   2      40.820  21.850  94.000  0.00  0.00            
ATOM   3073  H   PIL X   2      40.630  20.800  92.270  0.00  0.00            
ATOM   3074  H   PIL X   2      41.810  22.130  92.180  0.00  0.00            
ATOM   3075  N   PIL X   2      40.340  22.290  94.930  0.00  0.00            
ATOM   3076  C   PIL X   2      45.390  16.360  98.300  0.00  0.00            
ATOM   3077  C   PIL X   2      44.270  16.720  97.130  0.00  0.00            
ATOM   3078  H   PIL X   2      46.110  15.620  97.910  0.00  0.00            
ATOM   3079  H   PIL X   2      44.880  15.790  99.110  0.00  0.00            
ATOM   3080  N   PIL X   2      43.000  17.370  97.690  0.00  0.00            
ATOM   3081  H   PIL X   2      43.840  15.740  96.760  0.00  0.00            
ATOM   3082  N   PIL X   2      42.340  16.890  98.710  0.00  0.00            
ATOM   3083  C   PIL X   2      42.460  18.600  97.360  0.00  0.00            
ATOM   3084  C   PIL X   2      41.520  17.870  99.010  0.00  0.00            
ATOM   3085  N   PIL X   2      41.370  18.850  98.060  0.00  0.00            
ATOM   3086  H   PIL X   2      42.820  19.180  96.550  0.00  0.00            
ATOM   3087  H   PIL X   2      41.020  17.800  99.990  0.00  0.00            
ATOM   3088  C   PIL X   2      40.210  19.880  97.950  0.00  0.00            
ATOM   3089  C   PIL X   2      39.920  20.840  98.930  0.00  0.00            
ATOM   3090  H   PIL X   2      39.240  19.370  97.770  0.00  0.00            
ATOM   3091  H   PIL X   2      40.410  20.470  96.960  0.00  0.00            
ATOM   3092  N   PIL X   2      39.680  21.680  99.800  0.00  0.00            
ATOM   3093  C   PIL X   2      46.690  16.920 100.540  0.00  0.00            
ATOM   3094  C   PIL X   2      46.320  17.450  99.060  0.00  0.00            
ATOM   3095  H   PIL X   2      46.680  15.780 100.600  0.00  0.00            
ATOM   3096  H   PIL X   2      45.870  17.210 101.180  0.00  0.00            
ATOM   3097  N   PIL X   2      47.450  18.180  98.390  0.00  0.00            
ATOM   3098  H   PIL X   2      45.520  18.290  99.140  0.00  0.00            
ATOM   3099  N   PIL X   2      48.170  17.690  97.270  0.00  0.00            
ATOM   3100  C   PIL X   2      47.770  19.530  98.420  0.00  0.00            
ATOM   3101  C   PIL X   2      48.930  18.730  96.920  0.00  0.00            
ATOM   3102  N   PIL X   2      48.950  19.750  97.810  0.00  0.00            
ATOM   3103  H   PIL X   2      47.070  20.320  98.590  0.00  0.00            
ATOM   3104  H   PIL X   2      49.550  18.740  95.970  0.00  0.00            
ATOM   3105  C   PIL X   2      50.060  20.710  98.230  0.00  0.00            
ATOM   3106  C   PIL X   2      50.000  21.080  99.550  0.00  0.00            
ATOM   3107  H   PIL X   2      50.110  21.630  97.610  0.00  0.00            
ATOM   3108  H   PIL X   2      51.050  20.170  98.160  0.00  0.00            
ATOM   3109  N   PIL X   2      49.990  21.430 100.720  0.00  0.00            
ATOM   3110  C   PIL X   2      47.840  18.920 101.750  0.00  0.00            
ATOM   3111  C   PIL X   2      47.890  17.410 101.340  0.00  0.00            
ATOM   3112  H   PIL X   2      48.290  19.560 101.020  0.00  0.00            
ATOM   3113  H   PIL X   2      48.620  19.060 102.620  0.00  0.00            
ATOM   3114  N   PIL X   2      48.520  16.540 102.430  0.00  0.00            
ATOM   3115  H   PIL X   2      48.630  17.490 100.530  0.00  0.00            
ATOM   3116  N   PIL X   2      49.690  16.000 102.270  0.00  0.00            
ATOM   3117  C   PIL X   2      48.060  15.980 103.540  0.00  0.00            
ATOM   3118  C   PIL X   2      49.710  14.930 102.980  0.00  0.00            
ATOM   3119  N   PIL X   2      48.980  15.210 104.050  0.00  0.00            
ATOM   3120  H   PIL X   2      47.010  15.900 103.850  0.00  0.00            
ATOM   3121  H   PIL X   2      50.080  13.940 102.580  0.00  0.00            
ATOM   3122  C   PIL X   2      49.280  15.010 105.440  0.00  0.00            
ATOM   3123  C   PIL X   2      50.680  15.300 105.810  0.00  0.00            
ATOM   3124  H   PIL X   2      49.160  13.900 105.640  0.00  0.00            
ATOM   3125  H   PIL X   2      48.520  15.630 106.080  0.00  0.00            
ATOM   3126  N   PIL X   2      51.750  15.690 106.030  0.00  0.00            
ATOM   3127  C   PIL X   2      45.410  18.850 103.060  0.00  0.00            
ATOM   3128  C   PIL X   2      46.470  19.720 102.260  0.00  0.00            
ATOM   3129  H   PIL X   2      45.120  19.280 104.110  0.00  0.00            
ATOM   3130  H   PIL X   2      45.930  17.910 103.280  0.00  0.00            
ATOM   3131  N   PIL X   2      46.800  21.130 102.920  0.00  0.00            
ATOM   3132  H   PIL X   2      45.970  19.960 101.320  0.00  0.00            
ATOM   3133  N   PIL X   2      46.660  22.380 102.260  0.00  0.00            
ATOM   3134  C   PIL X   2      47.620  21.390 104.010  0.00  0.00            
ATOM   3135  C   PIL X   2      47.730  23.030 102.740  0.00  0.00            
ATOM   3136  N   PIL X   2      48.480  22.390 103.680  0.00  0.00            
ATOM   3137  H   PIL X   2      47.380  21.050 105.060  0.00  0.00            
ATOM   3138  H   PIL X   2      47.990  24.020 102.360  0.00  0.00            
ATOM   3139  C   PIL X   2      49.880  22.550 103.990  0.00  0.00            
ATOM   3140  C   PIL X   2      50.260  23.880 103.920  0.00  0.00            
ATOM   3141  H   PIL X   2      50.530  22.050 103.280  0.00  0.00            
ATOM   3142  H   PIL X   2      50.020  22.240 105.060  0.00  0.00            
ATOM   3143  N   PIL X   2      50.680  24.980 103.720  0.00  0.00            
ATOM   3144  C   PIL X   2      43.500  16.930 102.850  0.00  0.00            
ATOM   3145  C   PIL X   2      43.950  18.480 102.470  0.00  0.00            
ATOM   3146  H   PIL X   2      44.420  16.350 103.130  0.00  0.00            
ATOM   3147  H   PIL X   2      43.130  16.490 101.840  0.00  0.00            
ATOM   3148  N   PIL X   2      42.900  19.550 102.580  0.00  0.00            
ATOM   3149  H   PIL X   2      44.080  18.360 101.370  0.00  0.00            
ATOM   3150  N   PIL X   2      41.620  19.290 102.650  0.00  0.00            
ATOM   3151  C   PIL X   2      43.070  20.880 102.440  0.00  0.00            
ATOM   3152  C   PIL X   2      41.020  20.460 102.750  0.00  0.00            
ATOM   3153  N   PIL X   2      41.860  21.490 102.450  0.00  0.00            
ATOM   3154  H   PIL X   2      44.090  21.350 102.290  0.00  0.00            
ATOM   3155  H   PIL X   2      39.940  20.490 102.470  0.00  0.00            
ATOM   3156  C   PIL X   2      41.510  22.980 102.310  0.00  0.00            
ATOM   3157  C   PIL X   2      42.500  23.860 101.800  0.00  0.00            
ATOM   3158  H   PIL X   2      41.210  23.250 103.330  0.00  0.00            
ATOM   3159  H   PIL X   2      40.610  23.100 101.710  0.00  0.00            
ATOM   3160  N   PIL X   2      43.200  24.600 101.290  0.00  0.00            
ATOM   3161  C   PIL X   2      42.530  15.070 104.550  0.00  0.00            
ATOM   3162  C   PIL X   2      42.380  16.560 103.930  0.00  0.00            
ATOM   3163  H   PIL X   2      43.090  15.200 105.500  0.00  0.00            
ATOM   3164  H   PIL X   2      43.140  14.400 103.840  0.00  0.00            
ATOM   3165  N   PIL X   2      42.350  17.520 105.090  0.00  0.00            
ATOM   3166  H   PIL X   2      41.400  16.650 103.580  0.00  0.00            
ATOM   3167  N   PIL X   2      43.350  17.990 105.910  0.00  0.00            
ATOM   3168  C   PIL X   2      41.140  18.080 105.620  0.00  0.00            
ATOM   3169  C   PIL X   2      42.700  18.500 107.000  0.00  0.00            
ATOM   3170  N   PIL X   2      41.420  18.840 106.700  0.00  0.00            
ATOM   3171  H   PIL X   2      40.120  17.690 105.330  0.00  0.00            
ATOM   3172  H   PIL X   2      43.080  18.210 108.060  0.00  0.00            
ATOM   3173  C   PIL X   2      40.600  19.890 107.370  0.00  0.00            
ATOM   3174  C   PIL X   2      39.950  20.790 106.550  0.00  0.00            
ATOM   3175  H   PIL X   2      41.350  20.380 108.110  0.00  0.00            
ATOM   3176  H   PIL X   2      39.900  19.340 108.020  0.00  0.00            
ATOM   3177  N   PIL X   2      39.360  21.510 105.850  0.00  0.00            
ATOM   3178  C   PIL X   2      40.500  13.710 103.440  0.00  0.00            
ATOM   3179  C   PIL X   2      41.230  14.070 104.840  0.00  0.00            
ATOM   3180  H   PIL X   2      39.900  14.600 103.160  0.00  0.00            
ATOM   3181  H   PIL X   2      39.730  12.990 103.660  0.00  0.00            
ATOM   3182  N   PIL X   2      41.530  12.960 105.810  0.00  0.00            
ATOM   3183  H   PIL X   2      40.500  14.680 105.400  0.00  0.00            
ATOM   3184  N   PIL X   2      42.710  12.430 106.040  0.00  0.00            
ATOM   3185  C   PIL X   2      40.630  12.050 106.400  0.00  0.00            
ATOM   3186  C   PIL X   2      42.580  11.880 107.190  0.00  0.00            
ATOM   3187  N   PIL X   2      41.260  11.570 107.450  0.00  0.00            
ATOM   3188  H   PIL X   2      39.590  12.250 106.470  0.00  0.00            
ATOM   3189  H   PIL X   2      43.410  11.720 107.880  0.00  0.00            
ATOM   3190  C   PIL X   2      40.620  10.950 108.660  0.00  0.00            
ATOM   3191  C   PIL X   2      40.370   9.590 108.650  0.00  0.00            
ATOM   3192  H   PIL X   2      39.660  11.440 108.860  0.00  0.00            
ATOM   3193  H   PIL X   2      41.110  11.170 109.530  0.00  0.00            
ATOM   3194  N   PIL X   2      40.240   8.440 108.500  0.00  0.00            
ATOM   3195  C   PIL X   2      42.210  11.980 102.470  0.00  0.00            
ATOM   3196  C   PIL X   2      41.360  13.250 102.110  0.00  0.00            
ATOM   3197  H   PIL X   2      41.770  11.510 103.340  0.00  0.00            
ATOM   3198  H   PIL X   2      43.140  12.330 102.920  0.00  0.00            
ATOM   3199  N   PIL X   2      40.430  12.950 100.940  0.00  0.00            
ATOM   3200  H   PIL X   2      41.990  14.060 101.880  0.00  0.00            
ATOM   3201  N   PIL X   2      39.300  12.270 100.960  0.00  0.00            
ATOM   3202  C   PIL X   2      40.580  13.520  99.730  0.00  0.00            
ATOM   3203  C   PIL X   2      38.760  12.620  99.760  0.00  0.00            
ATOM   3204  N   PIL X   2      39.410  13.630  99.080  0.00  0.00            
ATOM   3205  H   PIL X   2      41.360  14.340  99.660  0.00  0.00            
ATOM   3206  H   PIL X   2      38.220  11.850  99.180  0.00  0.00            
ATOM   3207  C   PIL X   2      38.810  14.700  98.180  0.00  0.00            
ATOM   3208  C   PIL X   2      38.130  14.320  97.010  0.00  0.00            
ATOM   3209  H   PIL X   2      39.570  15.470  97.930  0.00  0.00            
ATOM   3210  H   PIL X   2      37.990  15.220  98.870  0.00  0.00            
ATOM   3211  N   PIL X   2      37.600  13.960  96.030  0.00  0.00            
ATOM   3212  C   PIL X   2      41.640   9.880 100.830  0.00  0.00            
ATOM   3213  C   PIL X   2      42.750  10.810 101.460  0.00  0.00            
ATOM   3214  H   PIL X   2      41.120  10.490 100.170  0.00  0.00            
ATOM   3215  H   PIL X   2      40.970   9.650 101.530  0.00  0.00            
ATOM   3216  N   PIL X   2      44.050  10.910 100.700  0.00  0.00            
ATOM   3217  H   PIL X   2      43.150  10.200 102.180  0.00  0.00            
ATOM   3218  N   PIL X   2      44.810   9.860 100.380  0.00  0.00            
ATOM   3219  C   PIL X   2      44.790  12.010 100.390  0.00  0.00            
ATOM   3220  C   PIL X   2      45.690  10.370  99.560  0.00  0.00            
ATOM   3221  N   PIL X   2      45.710  11.700  99.520  0.00  0.00            
ATOM   3222  H   PIL X   2      44.820  12.810 101.030  0.00  0.00            
ATOM   3223  H   PIL X   2      46.440   9.770  99.170  0.00  0.00            
ATOM   3224  C   PIL X   2      46.550  12.570  98.590  0.00  0.00            
ATOM   3225  C   PIL X   2      47.490  13.310  99.240  0.00  0.00            
ATOM   3226  H   PIL X   2      45.810  13.270  98.060  0.00  0.00            
ATOM   3227  H   PIL X   2      46.980  11.940  97.770  0.00  0.00            
ATOM   3228  N   PIL X   2      48.300  14.000  99.750  0.00  0.00            
ATOM   3229  C   PIL X   2      41.170   7.350 100.990  0.00  0.00            
ATOM   3230  C   PIL X   2      41.860   8.470 100.140  0.00  0.00            
ATOM   3231  H   PIL X   2      41.200   6.330 100.410  0.00  0.00            
ATOM   3232  H   PIL X   2      40.060   7.700 101.050  0.00  0.00            
ATOM   3233  N   PIL X   2      41.830   8.420  98.640  0.00  0.00            
ATOM   3234  H   PIL X   2      42.940   8.260 100.380  0.00  0.00            
ATOM   3235  N   PIL X   2      40.740   8.460  97.830  0.00  0.00            
ATOM   3236  C   PIL X   2      42.880   8.490  97.860  0.00  0.00            
ATOM   3237  C   PIL X   2      41.280   8.130  96.670  0.00  0.00            
ATOM   3238  N   PIL X   2      42.600   7.980  96.660  0.00  0.00            
ATOM   3239  H   PIL X   2      43.920   8.400  98.150  0.00  0.00            
ATOM   3240  H   PIL X   2      40.760   8.440  95.760  0.00  0.00            
ATOM   3241  C   PIL X   2      43.340   7.220  95.660  0.00  0.00            
ATOM   3242  C   PIL X   2      44.040   6.040  95.990  0.00  0.00            
ATOM   3243  H   PIL X   2      44.180   7.820  95.220  0.00  0.00            
ATOM   3244  H   PIL X   2      42.680   7.070  94.800  0.00  0.00            
ATOM   3245  N   PIL X   2      44.550   5.120  96.310  0.00  0.00            
ATOM   3246  C   PIL X   2      40.440   6.490 103.560  0.00  0.00            
ATOM   3247  C   PIL X   2      41.560   7.120 102.550  0.00  0.00            
ATOM   3248  H   PIL X   2      41.090   6.430 104.560  0.00  0.00            
ATOM   3249  H   PIL X   2      40.320   5.400 103.280  0.00  0.00            
ATOM   3250  N   PIL X   2      42.960   6.600 102.780  0.00  0.00            
ATOM   3251  H   PIL X   2      41.520   8.170 102.910  0.00  0.00            
ATOM   3252  N   PIL X   2      43.950   7.430 102.870  0.00  0.00            
ATOM   3253  C   PIL X   2      43.480   5.310 103.090  0.00  0.00            
ATOM   3254  C   PIL X   2      44.860   6.650 103.440  0.00  0.00            
ATOM   3255  N   PIL X   2      44.420   5.440 103.930  0.00  0.00            
ATOM   3256  H   PIL X   2      43.370   4.530 102.350  0.00  0.00            
ATOM   3257  H   PIL X   2      45.910   6.880 103.240  0.00  0.00            
ATOM   3258  C   PIL X   2      44.500   4.840 105.290  0.00  0.00            
ATOM   3259  C   PIL X   2      43.220   4.770 105.910  0.00  0.00            
ATOM   3260  H   PIL X   2      45.120   5.440 105.900  0.00  0.00            
ATOM   3261  H   PIL X   2      45.030   3.870 105.250  0.00  0.00            
ATOM   3262  N   PIL X   2      42.210   4.690 106.460  0.00  0.00            
ATOM   3263  C   PIL X   2      37.900   6.120 103.150  0.00  0.00            
ATOM   3264  C   PIL X   2      38.990   7.010 103.920  0.00  0.00            
ATOM   3265  H   PIL X   2      36.880   6.560 103.230  0.00  0.00            
ATOM   3266  H   PIL X   2      37.840   5.170 103.680  0.00  0.00            
ATOM   3267  N   PIL X   2      38.750   7.160 105.360  0.00  0.00            
ATOM   3268  H   PIL X   2      38.970   8.060 103.490  0.00  0.00            
ATOM   3269  N   PIL X   2      39.070   6.310 106.340  0.00  0.00            
ATOM   3270  C   PIL X   2      37.840   7.970 105.980  0.00  0.00            
ATOM   3271  C   PIL X   2      38.190   6.430 107.350  0.00  0.00            
ATOM   3272  N   PIL X   2      37.340   7.450 107.150  0.00  0.00            
ATOM   3273  H   PIL X   2      37.560   9.000 105.670  0.00  0.00            
ATOM   3274  H   PIL X   2      38.370   5.990 108.290  0.00  0.00            
ATOM   3275  C   PIL X   2      36.310   8.150 108.040  0.00  0.00            
ATOM   3276  C   PIL X   2      36.650   9.370 108.680  0.00  0.00            
ATOM   3277  H   PIL X   2      36.170   7.370 108.820  0.00  0.00            
ATOM   3278  H   PIL X   2      35.350   8.190 107.500  0.00  0.00            
ATOM   3279  N   PIL X   2      36.780  10.440 109.220  0.00  0.00            
ATOM   3280  C   PIL X   2      37.730   4.370 101.130  0.00  0.00            
ATOM   3281  C   PIL X   2      38.060   5.880 101.580  0.00  0.00            
ATOM   3282  H   PIL X   2      37.270   4.370 100.120  0.00  0.00            
ATOM   3283  H   PIL X   2      36.930   4.020 101.790  0.00  0.00            
ATOM   3284  N   PIL X   2      37.390   6.890 100.680  0.00  0.00            
ATOM   3285  H   PIL X   2      39.020   6.000 101.280  0.00  0.00            
ATOM   3286  N   PIL X   2      37.830   7.230  99.490  0.00  0.00            
ATOM   3287  C   PIL X   2      36.090   7.490 100.870  0.00  0.00            
ATOM   3288  C   PIL X   2      36.720   7.750  98.870  0.00  0.00            
ATOM   3289  N   PIL X   2      35.830   8.320  99.750  0.00  0.00            
ATOM   3290  H   PIL X   2      35.680   7.810 101.830  0.00  0.00            
ATOM   3291  H   PIL X   2      36.770   8.000  97.810  0.00  0.00            
ATOM   3292  C   PIL X   2      34.810   9.450  99.530  0.00  0.00            
ATOM   3293  C   PIL X   2      35.220  10.850  99.710  0.00  0.00            
ATOM   3294  H   PIL X   2      33.910   9.300 100.150  0.00  0.00            
ATOM   3295  H   PIL X   2      34.510   9.360  98.500  0.00  0.00            
ATOM   3296  N   PIL X   2      35.700  11.960  99.820  0.00  0.00            
ATOM   3297  H   PIL X   2      40.780   3.080  99.890  0.00  0.00            
ATOM   3298  C   PIL X   2      40.100   3.720 100.480  0.00  0.00            
ATOM   3299  C   PIL X   2      38.780   3.160 101.000  0.00  0.00            
ATOM   3300  H   PIL X   2      40.680   4.050 101.350  0.00  0.00            
ATOM   3301  H   PIL X   2      39.860   4.570  99.820  0.00  0.00            
ATOM   3302  N   PIL X   2      39.060   2.190 102.100  0.00  0.00            
ATOM   3303  H   PIL X   2      38.420   2.500 100.220  0.00  0.00            
ATOM   3304  N   PIL X   2      39.170   0.840 102.080  0.00  0.00            
ATOM   3305  C   PIL X   2      38.860   2.450 103.410  0.00  0.00            
ATOM   3306  C   PIL X   2      39.460   0.420 103.310  0.00  0.00            
ATOM   3307  N   PIL X   2      39.300   1.470 104.150  0.00  0.00            
ATOM   3308  H   PIL X   2      38.170   3.210 103.870  0.00  0.00            
ATOM   3309  H   PIL X   2      40.130  51.960 103.500  0.00  0.00            
ATOM   3310  C   PIL X   2      39.720   1.480 105.560  0.00  0.00            
ATOM   3311  C   PIL X   2      38.700   1.630 106.500  0.00  0.00            
ATOM   3312  H   PIL X   2      40.320   2.360 105.580  0.00  0.00            
ATOM   3313  H   PIL X   2      40.300   0.600 105.860  0.00  0.00            
ATOM   3314  N   PIL X   2      37.810   1.840 107.280  0.00  0.00            
ATOM   3315  C   PIL X   3       5.030   7.980  83.500  0.00  0.00            
ATOM   3316  C   PIL X   3       6.040   8.700  82.530  0.00  0.00            
ATOM   3317  H   PIL X   3       4.020   8.520  83.510  0.00  0.00            
ATOM   3318  H   PIL X   3       5.430   8.070  84.600  0.00  0.00            
ATOM   3319  N   PIL X   3       5.910  10.170  82.380  0.00  0.00            
ATOM   3320  H   PIL X   3       7.110   8.480  82.870  0.00  0.00            
ATOM   3321  H   PIL X   3       6.020   8.200  81.550  0.00  0.00            
ATOM   3322  N   PIL X   3       6.210  10.890  81.300  0.00  0.00            
ATOM   3323  C   PIL X   3       5.470  11.130  83.300  0.00  0.00            
ATOM   3324  C   PIL X   3       5.330  11.850  81.340  0.00  0.00            
ATOM   3325  N   PIL X   3       5.130  12.220  82.600  0.00  0.00            
ATOM   3326  H   PIL X   3       5.000  10.940  84.230  0.00  0.00            
ATOM   3327  H   PIL X   3       4.530  11.940  80.570  0.00  0.00            
ATOM   3328  C   PIL X   3       4.410  13.470  83.060  0.00  0.00            
ATOM   3329  C   PIL X   3       5.050  14.240  84.050  0.00  0.00            
ATOM   3330  H   PIL X   3       3.390  13.190  83.440  0.00  0.00            
ATOM   3331  H   PIL X   3       4.200  14.160  82.250  0.00  0.00            
ATOM   3332  N   PIL X   3       5.750  14.890  84.840  0.00  0.00            
ATOM   3333  C   PIL X   3       5.870   5.590  84.260  0.00  0.00            
ATOM   3334  C   PIL X   3       4.870   6.370  83.280  0.00  0.00            
ATOM   3335  H   PIL X   3       6.840   6.100  84.220  0.00  0.00            
ATOM   3336  H   PIL X   3       6.050   4.600  83.870  0.00  0.00            
ATOM   3337  N   PIL X   3       3.480   5.870  83.160  0.00  0.00            
ATOM   3338  H   PIL X   3       5.310   6.140  82.350  0.00  0.00            
ATOM   3339  N   PIL X   3       2.660   5.490  84.110  0.00  0.00            
ATOM   3340  C   PIL X   3       2.720   5.840  82.040  0.00  0.00            
ATOM   3341  C   PIL X   3       1.470   5.950  83.620  0.00  0.00            
ATOM   3342  N   PIL X   3       1.390   6.150  82.290  0.00  0.00            
ATOM   3343  H   PIL X   3       3.270   5.500  81.070  0.00  0.00            
ATOM   3344  H   PIL X   3       0.630   6.000  84.320  0.00  0.00            
ATOM   3345  C   PIL X   3       0.320   6.520  81.400  0.00  0.00            
ATOM   3346  C   PIL X   3      51.670   7.250  81.960  0.00  0.00            
ATOM   3347  H   PIL X   3      52.380   5.660  80.770  0.00  0.00            
ATOM   3348  H   PIL X   3       0.750   7.200  80.640  0.00  0.00            
ATOM   3349  N   PIL X   3      50.850   7.930  82.420  0.00  0.00            
ATOM   3350  C   PIL X   3       6.630   4.330  86.560  0.00  0.00            
ATOM   3351  C   PIL X   3       5.560   5.310  85.790  0.00  0.00            
ATOM   3352  H   PIL X   3       6.280   4.160  87.610  0.00  0.00            
ATOM   3353  H   PIL X   3       7.550   4.960  86.780  0.00  0.00            
ATOM   3354  N   PIL X   3       5.070   6.480  86.620  0.00  0.00            
ATOM   3355  H   PIL X   3       4.660   4.570  85.720  0.00  0.00            
ATOM   3356  N   PIL X   3       5.730   7.530  87.100  0.00  0.00            
ATOM   3357  C   PIL X   3       3.820   6.620  87.140  0.00  0.00            
ATOM   3358  C   PIL X   3       4.880   8.380  87.630  0.00  0.00            
ATOM   3359  N   PIL X   3       3.770   7.680  87.990  0.00  0.00            
ATOM   3360  H   PIL X   3       3.120   5.800  87.060  0.00  0.00            
ATOM   3361  H   PIL X   3       5.140   9.340  88.090  0.00  0.00            
ATOM   3362  C   PIL X   3       2.660   7.960  88.950  0.00  0.00            
ATOM   3363  C   PIL X   3       2.210   9.280  89.110  0.00  0.00            
ATOM   3364  H   PIL X   3       2.930   7.430  89.960  0.00  0.00            
ATOM   3365  H   PIL X   3       1.830   7.380  88.670  0.00  0.00            
ATOM   3366  N   PIL X   3       1.900  10.340  89.270  0.00  0.00            
ATOM   3367  C   PIL X   3       8.390   2.380  86.960  0.00  0.00            
ATOM   3368  C   PIL X   3       7.180   2.920  85.990  0.00  0.00            
ATOM   3369  H   PIL X   3       9.200   3.050  86.970  0.00  0.00            
ATOM   3370  H   PIL X   3       8.840   1.480  86.390  0.00  0.00            
ATOM   3371  N   PIL X   3       6.120   1.970  85.480  0.00  0.00            
ATOM   3372  H   PIL X   3       7.710   3.240  85.030  0.00  0.00            
ATOM   3373  N   PIL X   3       5.360   1.130  86.250  0.00  0.00            
ATOM   3374  C   PIL X   3       6.380   1.280  84.300  0.00  0.00            
ATOM   3375  C   PIL X   3       5.390  52.410  85.680  0.00  0.00            
ATOM   3376  N   PIL X   3       5.750   0.080  84.310  0.00  0.00            
ATOM   3377  H   PIL X   3       6.820   1.870  83.420  0.00  0.00            
ATOM   3378  H   PIL X   3       5.710  51.570  86.260  0.00  0.00            
ATOM   3379  C   PIL X   3       5.930  51.380  83.310  0.00  0.00            
ATOM   3380  C   PIL X   3       5.070  51.260  82.250  0.00  0.00            
ATOM   3381  H   PIL X   3       5.920  50.450  83.910  0.00  0.00            
ATOM   3382  H   PIL X   3       6.920  51.490  82.940  0.00  0.00            
ATOM   3383  N   PIL X   3       4.470  51.130  81.260  0.00  0.00            
ATOM   3384  C   PIL X   3       8.230   0.370  88.790  0.00  0.00            
ATOM   3385  C   PIL X   3       8.160   1.970  88.540  0.00  0.00            
ATOM   3386  H   PIL X   3       9.120   0.150  89.390  0.00  0.00            
ATOM   3387  H   PIL X   3       8.480  52.400  87.790  0.00  0.00            
ATOM   3388  N   PIL X   3       9.000   2.670  89.560  0.00  0.00            
ATOM   3389  H   PIL X   3       7.100   2.260  88.780  0.00  0.00            
ATOM   3390  N   PIL X   3       9.010   2.420  90.850  0.00  0.00            
ATOM   3391  C   PIL X   3       9.600   3.830  89.360  0.00  0.00            
ATOM   3392  C   PIL X   3       9.520   3.550  91.350  0.00  0.00            
ATOM   3393  N   PIL X   3       9.280   4.550  90.410  0.00  0.00            
ATOM   3394  H   PIL X   3      10.520   3.860  88.920  0.00  0.00            
ATOM   3395  H   PIL X   3      10.360   3.440  92.040  0.00  0.00            
ATOM   3396  C   PIL X   3       8.960   5.970  90.420  0.00  0.00            
ATOM   3397  C   PIL X   3       8.770   6.520  89.160  0.00  0.00            
ATOM   3398  H   PIL X   3       9.740   6.430  90.960  0.00  0.00            
ATOM   3399  H   PIL X   3       8.070   6.240  90.910  0.00  0.00            
ATOM   3400  N   PIL X   3       8.570   6.940  88.090  0.00  0.00            
ATOM   3401  C   PIL X   3       7.300  50.390  89.350  0.00  0.00            
ATOM   3402  C   PIL X   3       6.960  51.930  89.210  0.00  0.00            
ATOM   3403  H   PIL X   3       7.370  49.950  88.400  0.00  0.00            
ATOM   3404  H   PIL X   3       6.430  49.930  89.750  0.00  0.00            
ATOM   3405  N   PIL X   3       6.290   0.030  90.460  0.00  0.00            
ATOM   3406  H   PIL X   3       6.270  52.020  88.340  0.00  0.00            
ATOM   3407  N   PIL X   3       6.960   0.380  91.600  0.00  0.00            
ATOM   3408  C   PIL X   3       5.050   0.530  90.480  0.00  0.00            
ATOM   3409  C   PIL X   3       5.960   0.980  92.330  0.00  0.00            
ATOM   3410  N   PIL X   3       4.780   1.140  91.630  0.00  0.00            
ATOM   3411  H   PIL X   3       4.220   0.200  89.740  0.00  0.00            
ATOM   3412  H   PIL X   3       6.160   1.270  93.270  0.00  0.00            
ATOM   3413  C   PIL X   3       3.600   1.910  92.050  0.00  0.00            
ATOM   3414  C   PIL X   3       3.640   3.030  92.890  0.00  0.00            
ATOM   3415  H   PIL X   3       3.000   1.150  92.580  0.00  0.00            
ATOM   3416  H   PIL X   3       3.010   2.190  91.170  0.00  0.00            
ATOM   3417  N   PIL X   3       3.560   4.010  93.560  0.00  0.00            
ATOM   3418  C   PIL X   3       7.860  49.310  91.550  0.00  0.00            
ATOM   3419  C   PIL X   3       8.500  49.930  90.240  0.00  0.00            
ATOM   3420  H   PIL X   3       7.690  48.230  91.300  0.00  0.00            
ATOM   3421  H   PIL X   3       6.840  49.640  91.670  0.00  0.00            
ATOM   3422  N   PIL X   3       9.650  49.180  89.650  0.00  0.00            
ATOM   3423  H   PIL X   3       8.840  50.890  90.490  0.00  0.00            
ATOM   3424  N   PIL X   3       9.650  47.900  89.350  0.00  0.00            
ATOM   3425  C   PIL X   3      10.810  49.730  89.210  0.00  0.00            
ATOM   3426  C   PIL X   3      10.870  47.670  88.900  0.00  0.00            
ATOM   3427  N   PIL X   3      11.640  48.760  88.800  0.00  0.00            
ATOM   3428  H   PIL X   3      10.860  50.720  88.850  0.00  0.00            
ATOM   3429  H   PIL X   3      11.170  46.680  88.820  0.00  0.00            
ATOM   3430  C   PIL X   3      13.070  48.840  88.490  0.00  0.00            
ATOM   3431  C   PIL X   3      13.830  49.720  89.320  0.00  0.00            
ATOM   3432  H   PIL X   3      13.270  49.210  87.430  0.00  0.00            
ATOM   3433  H   PIL X   3      13.490  47.860  88.600  0.00  0.00            
ATOM   3434  N   PIL X   3      14.440  50.400  90.090  0.00  0.00            
ATOM   3435  C   PIL X   3       9.460  50.850  93.080  0.00  0.00            
ATOM   3436  C   PIL X   3       8.560  49.490  93.010  0.00  0.00            
ATOM   3437  H   PIL X   3       8.890  51.720  92.830  0.00  0.00            
ATOM   3438  H   PIL X   3      10.110  50.890  92.180  0.00  0.00            
ATOM   3439  N   PIL X   3       7.470  49.550  94.070  0.00  0.00            
ATOM   3440  H   PIL X   3       9.250  48.750  93.280  0.00  0.00            
ATOM   3441  N   PIL X   3       7.030  50.650  94.710  0.00  0.00            
ATOM   3442  C   PIL X   3       6.580  48.560  94.410  0.00  0.00            
ATOM   3443  C   PIL X   3       5.790  50.420  95.170  0.00  0.00            
ATOM   3444  N   PIL X   3       5.470  49.100  94.990  0.00  0.00            
ATOM   3445  H   PIL X   3       6.890  47.510  94.460  0.00  0.00            
ATOM   3446  H   PIL X   3       5.070  51.230  95.220  0.00  0.00            
ATOM   3447  C   PIL X   3       4.330  48.320  95.530  0.00  0.00            
ATOM   3448  C   PIL X   3       3.250  49.050  96.020  0.00  0.00            
ATOM   3449  H   PIL X   3       4.670  47.670  96.320  0.00  0.00            
ATOM   3450  H   PIL X   3       3.980  47.660  94.740  0.00  0.00            
ATOM   3451  N   PIL X   3       2.430  49.780  96.490  0.00  0.00            
ATOM   3452  C   PIL X   3      10.400  50.220  95.550  0.00  0.00            
ATOM   3453  C   PIL X   3      10.270  51.300  94.380  0.00  0.00            
ATOM   3454  H   PIL X   3      11.090  49.490  95.310  0.00  0.00            
ATOM   3455  H   PIL X   3       9.450  49.560  95.550  0.00  0.00            
ATOM   3456  N   PIL X   3      11.670  51.850  94.160  0.00  0.00            
ATOM   3457  H   PIL X   3       9.670  52.090  94.780  0.00  0.00            
ATOM   3458  N   PIL X   3      12.760  51.110  93.980  0.00  0.00            
ATOM   3459  C   PIL X   3      11.950   0.600  93.600  0.00  0.00            
ATOM   3460  C   PIL X   3      13.590  51.840  93.280  0.00  0.00            
ATOM   3461  N   PIL X   3      13.280   0.740  93.470  0.00  0.00            
ATOM   3462  H   PIL X   3      11.240   1.160  93.040  0.00  0.00            
ATOM   3463  H   PIL X   3      14.420  51.470  92.740  0.00  0.00            
ATOM   3464  C   PIL X   3      14.100   1.960  93.720  0.00  0.00            
ATOM   3465  C   PIL X   3      15.450   1.780  94.040  0.00  0.00            
ATOM   3466  H   PIL X   3      13.600   2.520  94.570  0.00  0.00            
ATOM   3467  H   PIL X   3      14.010   2.600  92.840  0.00  0.00            
ATOM   3468  N   PIL X   3      16.580   1.600  94.330  0.00  0.00            
ATOM   3469  C   PIL X   3       9.270  51.380  97.700  0.00  0.00            
ATOM   3470  C   PIL X   3      10.610  50.720  97.010  0.00  0.00            
ATOM   3471  H   PIL X   3       8.510  50.760  97.370  0.00  0.00            
ATOM   3472  H   PIL X   3       9.050  52.300  97.200  0.00  0.00            
ATOM   3473  N   PIL X   3      11.560  49.760  97.760  0.00  0.00            
ATOM   3474  H   PIL X   3      11.220  51.640  96.880  0.00  0.00            
ATOM   3475  N   PIL X   3      11.230  49.250  98.950  0.00  0.00            
ATOM   3476  C   PIL X   3      12.640  49.010  97.230  0.00  0.00            
ATOM   3477  C   PIL X   3      11.860  48.020  98.940  0.00  0.00            
ATOM   3478  N   PIL X   3      12.610  47.800  97.750  0.00  0.00            
ATOM   3479  H   PIL X   3      13.210  49.270  96.300  0.00  0.00            
ATOM   3480  H   PIL X   3      11.710  47.340  99.790  0.00  0.00            
ATOM   3481  C   PIL X   3      13.190  46.570  97.210  0.00  0.00            
ATOM   3482  C   PIL X   3      14.340  46.610  96.360  0.00  0.00            
ATOM   3483  H   PIL X   3      12.400  46.050  96.520  0.00  0.00            
ATOM   3484  H   PIL X   3      13.450  45.860  98.090  0.00  0.00            
ATOM   3485  N   PIL X   3      15.320  46.580  95.720  0.00  0.00            
ATOM   3486  C   PIL X   3       8.790   0.670  99.730  0.00  0.00            
ATOM   3487  C   PIL X   3       9.160  51.590  99.320  0.00  0.00            
ATOM   3488  H   PIL X   3       8.840   0.710 100.830  0.00  0.00            
ATOM   3489  H   PIL X   3       7.670   0.830  99.660  0.00  0.00            
ATOM   3490  N   PIL X   3       8.410  50.450  99.820  0.00  0.00            
ATOM   3491  H   PIL X   3      10.170  51.480  99.680  0.00  0.00            
ATOM   3492  N   PIL X   3       8.700  49.610 100.860  0.00  0.00            
ATOM   3493  C   PIL X   3       7.240  49.980  99.350  0.00  0.00            
ATOM   3494  C   PIL X   3       7.540  49.170 101.190  0.00  0.00            
ATOM   3495  N   PIL X   3       6.590  49.210 100.240  0.00  0.00            
ATOM   3496  H   PIL X   3       6.850  50.270  98.410  0.00  0.00            
ATOM   3497  H   PIL X   3       7.330  48.690 102.220  0.00  0.00            
ATOM   3498  C   PIL X   3       5.420  48.250 100.150  0.00  0.00            
ATOM   3499  C   PIL X   3       4.140  48.830 100.130  0.00  0.00            
ATOM   3500  H   PIL X   3       5.490  47.560 101.040  0.00  0.00            
ATOM   3501  H   PIL X   3       5.450  47.580  99.190  0.00  0.00            
ATOM   3502  N   PIL X   3       3.080  49.220 100.190  0.00  0.00            
ATOM   3503  C   PIL X   3      10.990   1.920  98.660  0.00  0.00            
ATOM   3504  C   PIL X   3       9.520   2.050  99.220  0.00  0.00            
ATOM   3505  H   PIL X   3      11.070   2.000  97.590  0.00  0.00            
ATOM   3506  H   PIL X   3      11.260   0.910  98.950  0.00  0.00            
ATOM   3507  N   PIL X   3       8.640   2.960  98.430  0.00  0.00            
ATOM   3508  H   PIL X   3       9.740   2.550 100.200  0.00  0.00            
ATOM   3509  N   PIL X   3       8.540   4.270  98.630  0.00  0.00            
ATOM   3510  C   PIL X   3       7.740   2.600  97.440  0.00  0.00            
ATOM   3511  C   PIL X   3       7.600   4.690  97.780  0.00  0.00            
ATOM   3512  N   PIL X   3       6.860   3.580  97.330  0.00  0.00            
ATOM   3513  H   PIL X   3       8.170   2.010  96.630  0.00  0.00            
ATOM   3514  H   PIL X   3       7.690   5.620  97.250  0.00  0.00            
ATOM   3515  C   PIL X   3       5.480   3.400  96.920  0.00  0.00            
ATOM   3516  C   PIL X   3       4.720   4.500  96.640  0.00  0.00            
ATOM   3517  H   PIL X   3       5.030   2.910  97.750  0.00  0.00            
ATOM   3518  H   PIL X   3       5.420   2.800  96.010  0.00  0.00            
ATOM   3519  N   PIL X   3       4.070   5.480  96.550  0.00  0.00            
ATOM   3520  C   PIL X   3      13.620   2.240  99.250  0.00  0.00            
ATOM   3521  C   PIL X   3      12.170   2.930  99.140  0.00  0.00            
ATOM   3522  H   PIL X   3      14.070   2.150  98.240  0.00  0.00            
ATOM   3523  H   PIL X   3      13.530   1.170  99.650  0.00  0.00            
ATOM   3524  N   PIL X   3      12.210   4.170  98.280  0.00  0.00            
ATOM   3525  H   PIL X   3      11.920   3.260 100.170  0.00  0.00            
ATOM   3526  N   PIL X   3      13.140   4.470  97.390  0.00  0.00            
ATOM   3527  C   PIL X   3      11.320   5.260  98.450  0.00  0.00            
ATOM   3528  C   PIL X   3      12.680   5.650  96.940  0.00  0.00            
ATOM   3529  N   PIL X   3      11.750   6.290  97.740  0.00  0.00            
ATOM   3530  H   PIL X   3      10.540   5.300  99.240  0.00  0.00            
ATOM   3531  H   PIL X   3      12.820   5.870  95.850  0.00  0.00            
ATOM   3532  C   PIL X   3      11.580   7.810  97.770  0.00  0.00            
ATOM   3533  C   PIL X   3      10.340   8.440  97.700  0.00  0.00            
ATOM   3534  H   PIL X   3      12.170   8.150  96.940  0.00  0.00            
ATOM   3535  H   PIL X   3      12.090   8.220  98.720  0.00  0.00            
ATOM   3536  N   PIL X   3       9.270   9.030  97.530  0.00  0.00            
ATOM   3537  C   PIL X   3      15.150   2.060 101.330  0.00  0.00            
ATOM   3538  C   PIL X   3      14.740   2.970 100.120  0.00  0.00            
ATOM   3539  H   PIL X   3      14.370   2.160 102.130  0.00  0.00            
ATOM   3540  H   PIL X   3      15.950   2.730 101.780  0.00  0.00            
ATOM   3541  N   PIL X   3      15.760   3.820  99.480  0.00  0.00            
ATOM   3542  H   PIL X   3      14.180   3.780 100.560  0.00  0.00            
ATOM   3543  N   PIL X   3      15.860   4.190  98.190  0.00  0.00            
ATOM   3544  C   PIL X   3      16.440   4.920 100.140  0.00  0.00            
ATOM   3545  C   PIL X   3      16.230   5.470  98.200  0.00  0.00            
ATOM   3546  N   PIL X   3      16.540   5.990  99.410  0.00  0.00            
ATOM   3547  H   PIL X   3      17.140   4.720 101.010  0.00  0.00            
ATOM   3548  H   PIL X   3      16.670   5.920  97.320  0.00  0.00            
ATOM   3549  C   PIL X   3      16.970   7.340  99.790  0.00  0.00            
ATOM   3550  C   PIL X   3      18.310   7.500 100.120  0.00  0.00            
ATOM   3551  H   PIL X   3      16.270   7.610 100.670  0.00  0.00            
ATOM   3552  H   PIL X   3      16.710   8.080  99.030  0.00  0.00            
ATOM   3553  N   PIL X   3      19.410   7.660 100.420  0.00  0.00            
ATOM   3554  C   PIL X   3      17.250   0.540 101.410  0.00  0.00            
ATOM   3555  C   PIL X   3      15.670   0.500 101.250  0.00  0.00            
ATOM   3556  H   PIL X   3      17.670   1.410 100.860  0.00  0.00            
ATOM   3557  H   PIL X   3      17.410   0.920 102.440  0.00  0.00            
ATOM   3558  N   PIL X   3      14.740  52.090 102.120  0.00  0.00            
ATOM   3559  H   PIL X   3      15.500   0.130 100.230  0.00  0.00            
ATOM   3560  N   PIL X   3      13.520  51.780 101.760  0.00  0.00            
ATOM   3561  C   PIL X   3      14.960  51.490 103.330  0.00  0.00            
ATOM   3562  C   PIL X   3      12.930  51.550 102.910  0.00  0.00            
ATOM   3563  N   PIL X   3      13.830  50.940 103.730  0.00  0.00            
ATOM   3564  H   PIL X   3      15.750  51.690 103.970  0.00  0.00            
ATOM   3565  H   PIL X   3      11.830  51.590 103.050  0.00  0.00            
ATOM   3566  C   PIL X   3      13.660  50.300 105.110  0.00  0.00            
ATOM   3567  C   PIL X   3      12.320  49.950 105.460  0.00  0.00            
ATOM   3568  H   PIL X   3      14.050  50.990 105.900  0.00  0.00            
ATOM   3569  H   PIL X   3      14.250  49.360 105.190  0.00  0.00            
ATOM   3570  N   PIL X   3      11.200  49.770 105.730  0.00  0.00            
ATOM   3571  C   PIL X   3      18.770  51.200 102.700  0.00  0.00            
ATOM   3572  C   PIL X   3      18.190  51.700 101.350  0.00  0.00            
ATOM   3573  H   PIL X   3      18.940  50.150 102.640  0.00  0.00            
ATOM   3574  H   PIL X   3      17.890  51.300 103.250  0.00  0.00            
ATOM   3575  N   PIL X   3      17.950  50.620 100.290  0.00  0.00            
ATOM   3576  H   PIL X   3      19.090  52.210 100.980  0.00  0.00            
ATOM   3577  N   PIL X   3      18.540  49.420 100.310  0.00  0.00            
ATOM   3578  C   PIL X   3      17.240  50.610  99.150  0.00  0.00            
ATOM   3579  C   PIL X   3      18.020  48.770  99.340  0.00  0.00            
ATOM   3580  N   PIL X   3      17.540  49.560  98.420  0.00  0.00            
ATOM   3581  H   PIL X   3      16.540  51.380  98.820  0.00  0.00            
ATOM   3582  H   PIL X   3      17.920  47.690  99.450  0.00  0.00            
ATOM   3583  C   PIL X   3      17.420  49.340  96.960  0.00  0.00            
ATOM   3584  C   PIL X   3      18.240  50.090  96.060  0.00  0.00            
ATOM   3585  H   PIL X   3      16.300  49.360  96.680  0.00  0.00            
ATOM   3586  H   PIL X   3      17.790  48.320  96.830  0.00  0.00            
ATOM   3587  N   PIL X   3      18.880  50.790  95.350  0.00  0.00            
ATOM   3588  C   PIL X   3      20.480  50.670 104.620  0.00  0.00            
ATOM   3589  C   PIL X   3      19.880  51.890 103.670  0.00  0.00            
ATOM   3590  H   PIL X   3      21.400  50.380 104.040  0.00  0.00            
ATOM   3591  H   PIL X   3      19.870  49.780 104.420  0.00  0.00            
ATOM   3592  N   PIL X   3      20.910   0.210 102.950  0.00  0.00            
ATOM   3593  H   PIL X   3      19.380   0.150 104.330  0.00  0.00            
ATOM   3594  N   PIL X   3      20.640   1.160 102.050  0.00  0.00            
ATOM   3595  C   PIL X   3      22.250   0.070 103.020  0.00  0.00            
ATOM   3596  C   PIL X   3      21.830   1.730 101.840  0.00  0.00            
ATOM   3597  N   PIL X   3      22.720   1.280 102.770  0.00  0.00            
ATOM   3598  H   PIL X   3      22.810  51.580 102.830  0.00  0.00            
ATOM   3599  H   PIL X   3      22.090   2.270 100.940  0.00  0.00            
ATOM   3600  C   PIL X   3      23.760   1.980 103.490  0.00  0.00            
ATOM   3601  C   PIL X   3      23.670   3.340 103.320  0.00  0.00            
ATOM   3602  H   PIL X   3      24.680   1.760 103.000  0.00  0.00            
ATOM   3603  H   PIL X   3      23.770   1.800 104.550  0.00  0.00            
ATOM   3604  N   PIL X   3      23.540   4.480 103.090  0.00  0.00            
ATOM   3605  C   PIL X   3      19.590  51.170 107.120  0.00  0.00            
ATOM   3606  C   PIL X   3      20.870  50.810 106.180  0.00  0.00            
ATOM   3607  H   PIL X   3      19.660  50.510 108.060  0.00  0.00            
ATOM   3608  H   PIL X   3      18.700  50.790 106.630  0.00  0.00            
ATOM   3609  N   PIL X   3      21.670  49.580 106.670  0.00  0.00            
ATOM   3610  H   PIL X   3      21.480  51.710 106.300  0.00  0.00            
ATOM   3611  N   PIL X   3      22.460  49.660 107.730  0.00  0.00            
ATOM   3612  C   PIL X   3      22.280  48.620 105.840  0.00  0.00            
ATOM   3613  C   PIL X   3      23.580  48.970 107.400  0.00  0.00            
ATOM   3614  N   PIL X   3      23.600  48.530 106.130  0.00  0.00            
ATOM   3615  H   PIL X   3      21.780  48.290 104.850  0.00  0.00            
ATOM   3616  H   PIL X   3      24.570  49.090 107.930  0.00  0.00            
ATOM   3617  C   PIL X   3      24.570  47.490 105.580  0.00  0.00            
ATOM   3618  C   PIL X   3      25.060  47.780 104.320  0.00  0.00            
ATOM   3619  H   PIL X   3      23.980  46.520 105.500  0.00  0.00            
ATOM   3620  H   PIL X   3      25.460  47.330 106.300  0.00  0.00            
ATOM   3621  N   PIL X   3      25.500  48.060 103.280  0.00  0.00            
ATOM   3622  C   PIL X   3      17.580   0.370 107.770  0.00  0.00            
ATOM   3623  C   PIL X   3      19.190   0.250 107.620  0.00  0.00            
ATOM   3624  H   PIL X   3      17.320   0.350 108.810  0.00  0.00            
ATOM   3625  H   PIL X   3      17.120  51.890 107.490  0.00  0.00            
ATOM   3626  N   PIL X   3      19.840   0.830 108.850  0.00  0.00            
ATOM   3627  H   PIL X   3      19.540   0.980 106.850  0.00  0.00            
ATOM   3628  N   PIL X   3      21.050   0.340 109.220  0.00  0.00            
ATOM   3629  C   PIL X   3      19.830   2.150 109.250  0.00  0.00            
ATOM   3630  C   PIL X   3      21.690   1.370 109.700  0.00  0.00            
ATOM   3631  N   PIL X   3      21.050   2.570 109.590  0.00  0.00            
ATOM   3632  H   PIL X   3      19.100   2.880 108.770  0.00  0.00            
ATOM   3633  H   PIL X   3      22.340   1.090 110.490  0.00  0.00            
ATOM   3634  C   PIL X   3      21.600   3.940 109.750  0.00  0.00            
ATOM   3635  C   PIL X   3      22.460   4.560 108.790  0.00  0.00            
ATOM   3636  H   PIL X   3      22.210   3.920 110.660  0.00  0.00            
ATOM   3637  H   PIL X   3      20.770   4.610 109.910  0.00  0.00            
ATOM   3638  N   PIL X   3      23.070   5.260 107.980  0.00  0.00            
ATOM   3639  C   PIL X   3      15.880   2.380 108.400  0.00  0.00            
ATOM   3640  C   PIL X   3      16.630   1.540 107.230  0.00  0.00            
ATOM   3641  H   PIL X   3      15.640   3.340 107.910  0.00  0.00            
ATOM   3642  H   PIL X   3      16.680   2.620 109.120  0.00  0.00            
ATOM   3643  N   PIL X   3      17.280   2.420 106.230  0.00  0.00            
ATOM   3644  H   PIL X   3      15.880   0.980 106.620  0.00  0.00            
ATOM   3645  N   PIL X   3      17.910   1.860 105.210  0.00  0.00            
ATOM   3646  C   PIL X   3      17.310   3.780 106.010  0.00  0.00            
ATOM   3647  C   PIL X   3      18.210   2.850 104.350  0.00  0.00            
ATOM   3648  N   PIL X   3      17.910   4.050 104.890  0.00  0.00            
ATOM   3649  H   PIL X   3      17.130   4.480 106.760  0.00  0.00            
ATOM   3650  H   PIL X   3      18.480   2.560 103.340  0.00  0.00            
ATOM   3651  C   PIL X   3      18.480   5.390 104.510  0.00  0.00            
ATOM   3652  C   PIL X   3      17.870   6.510 105.150  0.00  0.00            
ATOM   3653  H   PIL X   3      18.370   5.480 103.440  0.00  0.00            
ATOM   3654  H   PIL X   3      19.510   5.380 104.630  0.00  0.00            
ATOM   3655  N   PIL X   3      17.330   7.410 105.640  0.00  0.00            
ATOM   3656  C   PIL X   3      14.090   0.540 109.060  0.00  0.00            
ATOM   3657  C   PIL X   3      14.650   1.950 109.380  0.00  0.00            
ATOM   3658  H   PIL X   3      14.900  52.200 109.020  0.00  0.00            
ATOM   3659  H   PIL X   3      13.770   0.640 108.000  0.00  0.00            
ATOM   3660  N   PIL X   3      14.710   2.460 110.810  0.00  0.00            
ATOM   3661  H   PIL X   3      13.870   2.580 109.010  0.00  0.00            
ATOM   3662  N   PIL X   3      14.920   1.740 111.900  0.00  0.00            
ATOM   3663  C   PIL X   3      14.850   3.720 111.190  0.00  0.00            
ATOM   3664  C   PIL X   3      15.670   2.530 112.680  0.00  0.00            
ATOM   3665  N   PIL X   3      15.730   3.830 112.160  0.00  0.00            
ATOM   3666  H   PIL X   3      14.240   4.520 110.820  0.00  0.00            
ATOM   3667  H   PIL X   3      15.760   2.320 113.750  0.00  0.00            
ATOM   3668  C   PIL X   3      16.860   4.770 112.170  0.00  0.00            
ATOM   3669  C   PIL X   3      17.690   4.810 111.000  0.00  0.00            
ATOM   3670  H   PIL X   3      17.470   4.500 113.000  0.00  0.00            
ATOM   3671  H   PIL X   3      16.540   5.750 112.400  0.00  0.00            
ATOM   3672  N   PIL X   3      18.370   4.720 110.030  0.00  0.00            
ATOM   3673  C   PIL X   3      11.590  51.860 108.850  0.00  0.00            
ATOM   3674  C   PIL X   3      12.820  52.340 109.800  0.00  0.00            
ATOM   3675  H   PIL X   3      11.590  50.730 108.670  0.00  0.00            
ATOM   3676  H   PIL X   3      11.760  52.360 107.900  0.00  0.00            
ATOM   3677  N   PIL X   3      13.260  51.220 110.690  0.00  0.00            
ATOM   3678  H   PIL X   3      12.320   0.680 110.400  0.00  0.00            
ATOM   3679  N   PIL X   3      13.840  50.060 110.390  0.00  0.00            
ATOM   3680  C   PIL X   3      13.000  51.140 112.020  0.00  0.00            
ATOM   3681  C   PIL X   3      14.320  49.710 111.610  0.00  0.00            
ATOM   3682  N   PIL X   3      13.980  50.570 112.610  0.00  0.00            
ATOM   3683  H   PIL X   3      12.060  51.580 112.500  0.00  0.00            
ATOM   3684  H   PIL X   3      14.550  48.680 111.870  0.00  0.00            
ATOM   3685  C   PIL X   3      14.430  50.680 114.060  0.00  0.00            
ATOM   3686  C   PIL X   3      15.420  51.630 114.370  0.00  0.00            
ATOM   3687  H   PIL X   3      14.660  49.670 114.470  0.00  0.00            
ATOM   3688  H   PIL X   3      13.490  50.940 114.580  0.00  0.00            
ATOM   3689  N   PIL X   3      16.270  52.290 114.650  0.00  0.00            
ATOM   3690  C   PIL X   3       9.520   1.320 109.170  0.00  0.00            
ATOM   3691  C   PIL X   3      10.050  52.210 109.240  0.00  0.00            
ATOM   3692  H   PIL X   3      10.010   1.770 110.050  0.00  0.00            
ATOM   3693  H   PIL X   3       8.480   1.300 109.520  0.00  0.00            
ATOM   3694  N   PIL X   3       9.010  51.220 108.800  0.00  0.00            
ATOM   3695  H   PIL X   3      10.130  52.060 110.390  0.00  0.00            
ATOM   3696  N   PIL X   3       9.090  50.400 107.760  0.00  0.00            
ATOM   3697  C   PIL X   3       7.930  50.860 109.460  0.00  0.00            
ATOM   3698  C   PIL X   3       8.570  49.330 108.260  0.00  0.00            
ATOM   3699  N   PIL X   3       7.600  49.640 109.120  0.00  0.00            
ATOM   3700  H   PIL X   3       7.900  51.240 110.470  0.00  0.00            
ATOM   3701  H   PIL X   3       8.760  48.340 107.780  0.00  0.00            
ATOM   3702  C   PIL X   3       6.400  48.790 109.600  0.00  0.00            
ATOM   3703  C   PIL X   3       5.160  49.130 108.940  0.00  0.00            
ATOM   3704  H   PIL X   3       6.200  48.950 110.660  0.00  0.00            
ATOM   3705  H   PIL X   3       6.560  47.740 109.480  0.00  0.00            
ATOM   3706  N   PIL X   3       4.140  49.450 108.420  0.00  0.00            
ATOM   3707  C   PIL X   3      11.050   3.010 107.610  0.00  0.00            
ATOM   3708  C   PIL X   3       9.590   2.370 107.910  0.00  0.00            
ATOM   3709  H   PIL X   3      11.370   2.870 106.530  0.00  0.00            
ATOM   3710  H   PIL X   3      11.770   2.370 108.220  0.00  0.00            
ATOM   3711  N   PIL X   3       8.800   1.900 106.790  0.00  0.00            
ATOM   3712  H   PIL X   3       9.050   3.220 108.380  0.00  0.00            
ATOM   3713  N   PIL X   3       7.700   2.600 106.360  0.00  0.00            
ATOM   3714  C   PIL X   3       9.100   1.140 105.720  0.00  0.00            
ATOM   3715  C   PIL X   3       7.690   2.390 105.070  0.00  0.00            
ATOM   3716  N   PIL X   3       8.200   1.160 104.780  0.00  0.00            
ATOM   3717  H   PIL X   3      10.110   0.840 105.530  0.00  0.00            
ATOM   3718  H   PIL X   3       7.840   3.200 104.360  0.00  0.00            
ATOM   3719  C   PIL X   3       7.560   0.120 104.000  0.00  0.00            
ATOM   3720  C   PIL X   3       8.140  51.310 104.050  0.00  0.00            
ATOM   3721  H   PIL X   3       7.680   0.440 102.950  0.00  0.00            
ATOM   3722  H   PIL X   3       6.510  52.410 104.350  0.00  0.00            
ATOM   3723  N   PIL X   3       8.590  50.210 104.210  0.00  0.00            
ATOM   3724  C   PIL X   3      11.340   4.770 109.530  0.00  0.00            
ATOM   3725  C   PIL X   3      11.240   4.520 107.980  0.00  0.00            
ATOM   3726  H   PIL X   3      12.270   4.280 109.920  0.00  0.00            
ATOM   3727  H   PIL X   3      10.460   4.270 110.020  0.00  0.00            
ATOM   3728  N   PIL X   3      12.380   5.140 107.220  0.00  0.00            
ATOM   3729  H   PIL X   3      10.440   5.080 107.590  0.00  0.00            
ATOM   3730  N   PIL X   3      13.550   5.600 107.720  0.00  0.00            
ATOM   3731  C   PIL X   3      12.460   5.520 105.940  0.00  0.00            
ATOM   3732  C   PIL X   3      14.210   6.250 106.740  0.00  0.00            
ATOM   3733  N   PIL X   3      13.500   6.200 105.610  0.00  0.00            
ATOM   3734  H   PIL X   3      11.610   5.530 105.300  0.00  0.00            
ATOM   3735  H   PIL X   3      15.170   6.760 106.860  0.00  0.00            
ATOM   3736  C   PIL X   3      13.910   6.560 104.210  0.00  0.00            
ATOM   3737  C   PIL X   3      14.910   5.840 103.510  0.00  0.00            
ATOM   3738  H   PIL X   3      14.350   7.610 104.020  0.00  0.00            
ATOM   3739  H   PIL X   3      13.030   6.500 103.620  0.00  0.00            
ATOM   3740  N   PIL X   3      15.730   5.230 103.070  0.00  0.00            
ATOM   3741  C   PIL X   3      10.110   7.150 109.410  0.00  0.00            
ATOM   3742  C   PIL X   3      11.240   6.260 110.080  0.00  0.00            
ATOM   3743  H   PIL X   3       9.510   7.660 110.190  0.00  0.00            
ATOM   3744  H   PIL X   3       9.350   6.430 109.080  0.00  0.00            
ATOM   3745  N   PIL X   3      11.120   6.300 111.560  0.00  0.00            
ATOM   3746  H   PIL X   3      12.220   6.570 109.790  0.00  0.00            
ATOM   3747  N   PIL X   3      10.440   5.420 112.300  0.00  0.00            
ATOM   3748  C   PIL X   3      11.330   7.390 112.360  0.00  0.00            
ATOM   3749  C   PIL X   3      10.840   5.790 113.560  0.00  0.00            
ATOM   3750  N   PIL X   3      11.470   6.930 113.630  0.00  0.00            
ATOM   3751  H   PIL X   3      11.870   8.210 111.920  0.00  0.00            
ATOM   3752  H   PIL X   3      11.060   5.050 114.370  0.00  0.00            
ATOM   3753  C   PIL X   3      12.190   7.510 114.910  0.00  0.00            
ATOM   3754  C   PIL X   3      12.310   8.850 115.000  0.00  0.00            
ATOM   3755  H   PIL X   3      13.190   7.110 114.860  0.00  0.00            
ATOM   3756  H   PIL X   3      11.760   6.990 115.800  0.00  0.00            
ATOM   3757  N   PIL X   3      12.430   9.980 115.070  0.00  0.00            
ATOM   3758  C   PIL X   3       8.980   8.820 107.730  0.00  0.00            
ATOM   3759  C   PIL X   3      10.340   8.170 108.250  0.00  0.00            
ATOM   3760  H   PIL X   3       9.180   9.770 107.230  0.00  0.00            
ATOM   3761  H   PIL X   3       8.520   9.250 108.630  0.00  0.00            
ATOM   3762  N   PIL X   3      11.510   9.040 108.270  0.00  0.00            
ATOM   3763  H   PIL X   3      10.550   7.360 107.520  0.00  0.00            
ATOM   3764  N   PIL X   3      12.810   8.720 108.010  0.00  0.00            
ATOM   3765  C   PIL X   3      11.470  10.430 108.190  0.00  0.00            
ATOM   3766  C   PIL X   3      13.450   9.910 107.780  0.00  0.00            
ATOM   3767  N   PIL X   3      12.550  10.910 107.570  0.00  0.00            
ATOM   3768  H   PIL X   3      10.890  11.070 108.830  0.00  0.00            
ATOM   3769  H   PIL X   3      14.460  10.040 108.180  0.00  0.00            
ATOM   3770  C   PIL X   3      12.720  12.300 107.090  0.00  0.00            
ATOM   3771  C   PIL X   3      11.630  13.140 106.810  0.00  0.00            
ATOM   3772  H   PIL X   3      13.290  12.230 106.150  0.00  0.00            
ATOM   3773  H   PIL X   3      13.370  12.770 107.830  0.00  0.00            
ATOM   3774  N   PIL X   3      10.680  13.780 106.580  0.00  0.00            
ATOM   3775  C   PIL X   3       6.400   8.730 107.250  0.00  0.00            
ATOM   3776  C   PIL X   3       7.840   8.160 106.900  0.00  0.00            
ATOM   3777  H   PIL X   3       6.380   9.040 108.320  0.00  0.00            
ATOM   3778  H   PIL X   3       5.720   7.790 107.220  0.00  0.00            
ATOM   3779  N   PIL X   3       8.250   8.000 105.440  0.00  0.00            
ATOM   3780  H   PIL X   3       7.890   7.130 107.340  0.00  0.00            
ATOM   3781  N   PIL X   3       7.810   8.740 104.420  0.00  0.00            
ATOM   3782  C   PIL X   3       8.680   6.830 104.820  0.00  0.00            
ATOM   3783  C   PIL X   3       8.520   8.290 103.380  0.00  0.00            
ATOM   3784  N   PIL X   3       8.870   6.960 103.480  0.00  0.00            
ATOM   3785  H   PIL X   3       8.440   5.890 105.300  0.00  0.00            
ATOM   3786  H   PIL X   3       9.100   9.030 102.830  0.00  0.00            
ATOM   3787  C   PIL X   3       9.040   5.910 102.460  0.00  0.00            
ATOM   3788  C   PIL X   3       8.990   6.400 101.140  0.00  0.00            
ATOM   3789  H   PIL X   3       8.260   5.200 102.630  0.00  0.00            
ATOM   3790  H   PIL X   3       9.970   5.390 102.490  0.00  0.00            
ATOM   3791  N   PIL X   3       8.910   6.890 100.080  0.00  0.00            
ATOM   3792  C   PIL X   3       4.250  10.340 107.020  0.00  0.00            
ATOM   3793  C   PIL X   3       5.680   9.960 106.480  0.00  0.00            
ATOM   3794  H   PIL X   3       4.270  11.350 107.470  0.00  0.00            
ATOM   3795  H   PIL X   3       4.130   9.690 107.970  0.00  0.00            
ATOM   3796  N   PIL X   3       6.540  11.230 106.510  0.00  0.00            
ATOM   3797  H   PIL X   3       5.590   9.600 105.440  0.00  0.00            
ATOM   3798  N   PIL X   3       7.070  11.760 107.570  0.00  0.00            
ATOM   3799  C   PIL X   3       7.350  11.770 105.500  0.00  0.00            
ATOM   3800  C   PIL X   3       7.630  12.880 107.160  0.00  0.00            
ATOM   3801  N   PIL X   3       7.720  12.980 105.850  0.00  0.00            
ATOM   3802  H   PIL X   3       7.410  11.320 104.480  0.00  0.00            
ATOM   3803  H   PIL X   3       7.750  13.730 107.840  0.00  0.00            
ATOM   3804  C   PIL X   3       8.110  14.100 104.940  0.00  0.00            
ATOM   3805  C   PIL X   3       7.340  14.170 103.810  0.00  0.00            
ATOM   3806  H   PIL X   3       9.130  13.900 104.560  0.00  0.00            
ATOM   3807  H   PIL X   3       8.220  15.080 105.470  0.00  0.00            
ATOM   3808  N   PIL X   3       6.680  14.160 102.860  0.00  0.00            
ATOM   3809  C   PIL X   3       1.800   9.380 106.790  0.00  0.00            
ATOM   3810  C   PIL X   3       2.990  10.110 106.060  0.00  0.00            
ATOM   3811  H   PIL X   3       2.140   8.860 107.720  0.00  0.00            
ATOM   3812  H   PIL X   3       1.470   8.580 106.130  0.00  0.00            
ATOM   3813  N   PIL X   3       2.570  11.170 105.050  0.00  0.00            
ATOM   3814  H   PIL X   3       3.300   9.310 105.400  0.00  0.00            
ATOM   3815  N   PIL X   3       1.970  10.850 103.900  0.00  0.00            
ATOM   3816  C   PIL X   3       2.950  12.450 105.030  0.00  0.00            
ATOM   3817  C   PIL X   3       2.050  11.960 103.210  0.00  0.00            
ATOM   3818  N   PIL X   3       2.400  13.040 103.970  0.00  0.00            
ATOM   3819  H   PIL X   3       3.940  12.760 105.330  0.00  0.00            
ATOM   3820  H   PIL X   3       1.300  12.210 102.470  0.00  0.00            
ATOM   3821  C   PIL X   3       2.010  14.450 103.820  0.00  0.00            
ATOM   3822  C   PIL X   3       0.980  14.740 102.990  0.00  0.00            
ATOM   3823  H   PIL X   3       2.850  14.980 103.350  0.00  0.00            
ATOM   3824  H   PIL X   3       1.920  14.840 104.810  0.00  0.00            
ATOM   3825  N   PIL X   3       0.170  14.980 102.190  0.00  0.00            
ATOM   3826  C   PIL X   3      51.740   9.380 107.860  0.00  0.00            
ATOM   3827  C   PIL X   3       0.510  10.200 107.230  0.00  0.00            
ATOM   3828  H   PIL X   3      50.910  10.110 107.980  0.00  0.00            
ATOM   3829  H   PIL X   3      52.110   9.140 108.910  0.00  0.00            
ATOM   3830  N   PIL X   3       0.910  11.330 108.190  0.00  0.00            
ATOM   3831  H   PIL X   3       0.050  10.640 106.320  0.00  0.00            
ATOM   3832  N   PIL X   3       2.000  11.350 109.000  0.00  0.00            
ATOM   3833  C   PIL X   3       0.480  12.650 108.140  0.00  0.00            
ATOM   3834  C   PIL X   3       2.280  12.610 109.200  0.00  0.00            
ATOM   3835  N   PIL X   3       1.160  13.420 109.010  0.00  0.00            
ATOM   3836  H   PIL X   3      51.840  12.900 107.990  0.00  0.00            
ATOM   3837  H   PIL X   3       3.070  12.920 109.810  0.00  0.00            
ATOM   3838  C   PIL X   3       0.720  14.770 109.540  0.00  0.00            
ATOM   3839  C   PIL X   3      51.720  14.900 109.690  0.00  0.00            
ATOM   3840  H   PIL X   3       1.190  15.520 108.790  0.00  0.00            
ATOM   3841  H   PIL X   3       1.240  15.080 110.460  0.00  0.00            
ATOM   3842  N   PIL X   3      50.560  15.030 109.880  0.00  0.00            
ATOM   3843  C   PIL X   3      50.500   7.070 108.170  0.00  0.00            
ATOM   3844  C   PIL X   3      50.880   8.230 107.160  0.00  0.00            
ATOM   3845  H   PIL X   3      50.410   7.570 109.160  0.00  0.00            
ATOM   3846  H   PIL X   3      51.480   6.540 108.360  0.00  0.00            
ATOM   3847  N   PIL X   3      49.760   8.710 106.250  0.00  0.00            
ATOM   3848  H   PIL X   3      51.570   7.730 106.430  0.00  0.00            
ATOM   3849  N   PIL X   3      49.730   8.640 104.980  0.00  0.00            
ATOM   3850  C   PIL X   3      48.670   9.480 106.630  0.00  0.00            
ATOM   3851  C   PIL X   3      48.700   9.460 104.640  0.00  0.00            
ATOM   3852  N   PIL X   3      48.000  10.020 105.650  0.00  0.00            
ATOM   3853  H   PIL X   3      48.260   9.490 107.580  0.00  0.00            
ATOM   3854  H   PIL X   3      48.130   9.380 103.720  0.00  0.00            
ATOM   3855  C   PIL X   3      46.700  10.770 105.780  0.00  0.00            
ATOM   3856  C   PIL X   3      45.640  10.540 104.860  0.00  0.00            
ATOM   3857  H   PIL X   3      46.890  11.830 105.980  0.00  0.00            
ATOM   3858  H   PIL X   3      46.200  10.390 106.750  0.00  0.00            
ATOM   3859  N   PIL X   3      44.770  10.310 104.110  0.00  0.00            
ATOM   3860  C   PIL X   3      50.030   4.430 108.310  0.00  0.00            
ATOM   3861  C   PIL X   3      49.480   5.880 107.890  0.00  0.00            
ATOM   3862  H   PIL X   3      49.380   3.900 108.990  0.00  0.00            
ATOM   3863  H   PIL X   3      50.850   4.510 109.030  0.00  0.00            
ATOM   3864  N   PIL X   3      48.060   6.090 108.410  0.00  0.00            
ATOM   3865  H   PIL X   3      49.440   5.870 106.810  0.00  0.00            
ATOM   3866  N   PIL X   3      47.460   7.250 108.470  0.00  0.00            
ATOM   3867  C   PIL X   3      47.040   5.220 108.440  0.00  0.00            
ATOM   3868  C   PIL X   3      46.300   6.970 109.150  0.00  0.00            
ATOM   3869  N   PIL X   3      45.960   5.610 109.120  0.00  0.00            
ATOM   3870  H   PIL X   3      47.180   4.270 107.910  0.00  0.00            
ATOM   3871  H   PIL X   3      45.760   7.630 109.850  0.00  0.00            
ATOM   3872  C   PIL X   3      44.640   4.960 109.320  0.00  0.00            
ATOM   3873  C   PIL X   3      44.670   3.540 109.160  0.00  0.00            
ATOM   3874  H   PIL X   3      43.910   5.360 108.530  0.00  0.00            
ATOM   3875  H   PIL X   3      44.190   5.190 110.310  0.00  0.00            
ATOM   3876  N   PIL X   3      45.060   2.440 108.940  0.00  0.00            
ATOM   3877  C   PIL X   3      52.080   2.970 107.580  0.00  0.00            
ATOM   3878  C   PIL X   3      50.570   3.450 107.180  0.00  0.00            
ATOM   3879  H   PIL X   3      52.160   2.810 108.630  0.00  0.00            
ATOM   3880  H   PIL X   3       0.230   3.900 107.490  0.00  0.00            
ATOM   3881  N   PIL X   3      49.650   2.390 106.700  0.00  0.00            
ATOM   3882  H   PIL X   3      50.630   4.100 106.280  0.00  0.00            
ATOM   3883  N   PIL X   3      48.530   1.910 107.400  0.00  0.00            
ATOM   3884  C   PIL X   3      49.380   2.030 105.380  0.00  0.00            
ATOM   3885  C   PIL X   3      47.750   1.330 106.440  0.00  0.00            
ATOM   3886  N   PIL X   3      48.550   0.930 105.440  0.00  0.00            
ATOM   3887  H   PIL X   3      49.400   2.750 104.570  0.00  0.00            
ATOM   3888  H   PIL X   3      46.810   1.890 106.290  0.00  0.00            
ATOM   3889  C   PIL X   3      48.890  51.960 105.000  0.00  0.00            
ATOM   3890  C   PIL X   3      49.670  51.280 105.950  0.00  0.00            
ATOM   3891  H   PIL X   3      49.560  51.900 104.110  0.00  0.00            
ATOM   3892  H   PIL X   3      47.930  51.360 104.680  0.00  0.00            
ATOM   3893  N   PIL X   3      50.360  50.820 106.830  0.00  0.00            
ATOM   3894  C   PIL X   3       1.540   2.490 105.590  0.00  0.00            
ATOM   3895  C   PIL X   3       0.490   1.950 106.740  0.00  0.00            
ATOM   3896  H   PIL X   3       1.010   2.550 104.590  0.00  0.00            
ATOM   3897  H   PIL X   3       2.260   1.610 105.470  0.00  0.00            
ATOM   3898  N   PIL X   3       1.090   0.820 107.640  0.00  0.00            
ATOM   3899  H   PIL X   3      52.200   1.470 106.080  0.00  0.00            
ATOM   3900  N   PIL X   3       2.370   0.450 107.780  0.00  0.00            
ATOM   3901  C   PIL X   3       0.410  52.220 108.230  0.00  0.00            
ATOM   3902  C   PIL X   3       2.370  52.080 108.810  0.00  0.00            
ATOM   3903  N   PIL X   3       1.200  51.420 108.940  0.00  0.00            
ATOM   3904  H   PIL X   3      51.780  52.150 108.240  0.00  0.00            
ATOM   3905  H   PIL X   3       3.040  52.230 109.550  0.00  0.00            
ATOM   3906  C   PIL X   3       0.890  50.150 109.700  0.00  0.00            
ATOM   3907  C   PIL X   3      51.900  49.830 109.800  0.00  0.00            
ATOM   3908  H   PIL X   3       1.250  50.170 110.680  0.00  0.00            
ATOM   3909  H   PIL X   3       1.270  49.360 109.130  0.00  0.00            
ATOM   3910  N   PIL X   3      50.790  49.660 109.780  0.00  0.00            
ATOM   3911  C   PIL X   3       1.880   4.980 104.630  0.00  0.00            
ATOM   3912  C   PIL X   3       2.400   3.820 105.600  0.00  0.00            
ATOM   3913  H   PIL X   3       2.410   5.900 104.790  0.00  0.00            
ATOM   3914  H   PIL X   3       0.900   5.180 105.040  0.00  0.00            
ATOM   3915  N   PIL X   3       2.860   4.290 106.960  0.00  0.00            
ATOM   3916  H   PIL X   3       3.300   3.450 105.150  0.00  0.00            
ATOM   3917  N   PIL X   3       2.530   5.360 107.530  0.00  0.00            
ATOM   3918  C   PIL X   3       3.790   3.660 107.710  0.00  0.00            
ATOM   3919  C   PIL X   3       3.650   5.720 108.210  0.00  0.00            
ATOM   3920  N   PIL X   3       4.480   4.600 108.360  0.00  0.00            
ATOM   3921  H   PIL X   3       3.580   2.690 108.100  0.00  0.00            
ATOM   3922  H   PIL X   3       4.050   6.720 108.530  0.00  0.00            
ATOM   3923  C   PIL X   3       5.800   4.470 109.000  0.00  0.00            
ATOM   3924  C   PIL X   3       6.230   5.700 109.510  0.00  0.00            
ATOM   3925  H   PIL X   3       6.520   4.080 108.250  0.00  0.00            
ATOM   3926  H   PIL X   3       5.670   3.720 109.830  0.00  0.00            
ATOM   3927  N   PIL X   3       6.660   6.740 109.940  0.00  0.00            
ATOM   3928  C   PIL X   3       0.070   4.430 102.690  0.00  0.00            
ATOM   3929  C   PIL X   3       1.630   4.600 103.050  0.00  0.00            
ATOM   3930  H   PIL X   3      51.960   4.280 103.700  0.00  0.00            
ATOM   3931  H   PIL X   3      52.400   3.390 102.310  0.00  0.00            
ATOM   3932  N   PIL X   3       2.300   5.390 101.940  0.00  0.00            
ATOM   3933  H   PIL X   3       2.090   3.620 103.060  0.00  0.00            
ATOM   3934  N   PIL X   3       2.390   4.760 100.790  0.00  0.00            
ATOM   3935  C   PIL X   3       3.550   5.910 102.140  0.00  0.00            
ATOM   3936  C   PIL X   3       3.340   5.460 100.110  0.00  0.00            
ATOM   3937  N   PIL X   3       4.160   6.130 100.980  0.00  0.00            
ATOM   3938  H   PIL X   3       3.840   6.310 103.090  0.00  0.00            
ATOM   3939  H   PIL X   3       3.660   5.180  99.090  0.00  0.00            
ATOM   3940  C   PIL X   3       5.470   6.860 100.790  0.00  0.00            
ATOM   3941  C   PIL X   3       5.760   7.280  99.520  0.00  0.00            
ATOM   3942  H   PIL X   3       6.340   6.290 101.200  0.00  0.00            
ATOM   3943  H   PIL X   3       5.360   7.790 101.400  0.00  0.00            
ATOM   3944  N   PIL X   3       5.940   7.670  98.480  0.00  0.00            
ATOM   3945  C   PIL X   3      50.320   4.670 101.160  0.00  0.00            
ATOM   3946  C   PIL X   3      51.640   5.350 101.680  0.00  0.00            
ATOM   3947  H   PIL X   3      49.390   5.240 101.420  0.00  0.00            
ATOM   3948  H   PIL X   3      50.260   3.750 101.800  0.00  0.00            
ATOM   3949  N   PIL X   3      51.450   6.870 101.950  0.00  0.00            
ATOM   3950  H   PIL X   3      52.300   5.330 100.850  0.00  0.00            
ATOM   3951  N   PIL X   3      51.770   7.430 103.110  0.00  0.00            
ATOM   3952  C   PIL X   3      51.230   7.820 101.000  0.00  0.00            
ATOM   3953  C   PIL X   3      51.850   8.740 102.760  0.00  0.00            
ATOM   3954  N   PIL X   3      51.070   9.040 101.620  0.00  0.00            
ATOM   3955  H   PIL X   3      51.610   7.590  99.950  0.00  0.00            
ATOM   3956  H   PIL X   3       0.040   9.470 103.220  0.00  0.00            
ATOM   3957  C   PIL X   3      50.260  10.190 101.340  0.00  0.00            
ATOM   3958  C   PIL X   3      50.910  11.400 101.060  0.00  0.00            
ATOM   3959  H   PIL X   3      49.710  10.260 102.250  0.00  0.00            
ATOM   3960  H   PIL X   3      49.490  10.030 100.550  0.00  0.00            
ATOM   3961  N   PIL X   3      51.430  12.500 100.950  0.00  0.00            
ATOM   3962  C   PIL X   3      51.260   2.810  99.430  0.00  0.00            
ATOM   3963  C   PIL X   3      50.240   4.120  99.640  0.00  0.00            
ATOM   3964  H   PIL X   3      50.630   1.920  99.120  0.00  0.00            
ATOM   3965  H   PIL X   3      51.680   2.570 100.420  0.00  0.00            
ATOM   3966  N   PIL X   3      48.920   3.960  99.040  0.00  0.00            
ATOM   3967  H   PIL X   3      50.580   4.960  99.030  0.00  0.00            
ATOM   3968  N   PIL X   3      48.650   3.990  97.740  0.00  0.00            
ATOM   3969  C   PIL X   3      47.740   3.840  99.760  0.00  0.00            
ATOM   3970  C   PIL X   3      47.370   4.160  97.710  0.00  0.00            
ATOM   3971  N   PIL X   3      46.680   3.970  98.930  0.00  0.00            
ATOM   3972  H   PIL X   3      47.720   3.470 100.810  0.00  0.00            
ATOM   3973  H   PIL X   3      46.850   4.390  96.750  0.00  0.00            
ATOM   3974  C   PIL X   3      45.170   3.790  99.190  0.00  0.00            
ATOM   3975  C   PIL X   3      44.500   4.930  99.580  0.00  0.00            
ATOM   3976  H   PIL X   3      45.070   3.050  99.990  0.00  0.00            
ATOM   3977  H   PIL X   3      44.610   3.380  98.290  0.00  0.00            
ATOM   3978  N   PIL X   3      43.990   5.900  99.950  0.00  0.00            
ATOM   3979  C   PIL X   3       0.760   4.210  98.070  0.00  0.00            
ATOM   3980  C   PIL X   3       0.120   2.770  98.410  0.00  0.00            
ATOM   3981  H   PIL X   3       1.850   4.070  97.840  0.00  0.00            
ATOM   3982  H   PIL X   3       0.650   4.810  99.000  0.00  0.00            
ATOM   3983  N   PIL X   3       1.110   1.600  98.770  0.00  0.00            
ATOM   3984  H   PIL X   3      52.070   2.430  97.430  0.00  0.00            
ATOM   3985  N   PIL X   3       0.960   0.320  98.500  0.00  0.00            
ATOM   3986  C   PIL X   3       2.030   1.700  99.770  0.00  0.00            
ATOM   3987  C   PIL X   3       1.850  52.100  99.170  0.00  0.00            
ATOM   3988  N   PIL X   3       2.410   0.450 100.160  0.00  0.00            
ATOM   3989  H   PIL X   3       2.680   2.550  99.580  0.00  0.00            
ATOM   3990  H   PIL X   3       2.320  51.200  98.740  0.00  0.00            
ATOM   3991  C   PIL X   3       2.980   0.030 101.530  0.00  0.00            
ATOM   3992  C   PIL X   3       4.270  51.830 101.630  0.00  0.00            
ATOM   3993  H   PIL X   3       2.260  51.810 102.060  0.00  0.00            
ATOM   3994  H   PIL X   3       2.970   0.850 102.320  0.00  0.00            
ATOM   3995  N   PIL X   3       5.230  51.250 101.860  0.00  0.00            
ATOM   3996  C   PIL X   3       1.040   6.600  97.020  0.00  0.00            
ATOM   3997  C   PIL X   3       0.240   5.230  96.840  0.00  0.00            
ATOM   3998  H   PIL X   3       1.750   6.670  96.210  0.00  0.00            
ATOM   3999  H   PIL X   3       1.610   6.510  97.930  0.00  0.00            
ATOM   4000  N   PIL X   3       0.370   4.730  95.450  0.00  0.00            
ATOM   4001  H   PIL X   3      51.640   5.390  97.060  0.00  0.00            
ATOM   4002  N   PIL X   3      52.290   3.550  95.070  0.00  0.00            
ATOM   4003  C   PIL X   3       0.800   5.380  94.280  0.00  0.00            
ATOM   4004  C   PIL X   3       0.170   3.430  93.820  0.00  0.00            
ATOM   4005  N   PIL X   3       0.340   4.680  93.240  0.00  0.00            
ATOM   4006  H   PIL X   3       1.500   6.260  94.290  0.00  0.00            
ATOM   4007  H   PIL X   3       0.340   2.470  93.400  0.00  0.00            
ATOM   4008  C   PIL X   3      52.290   5.090  91.860  0.00  0.00            
ATOM   4009  C   PIL X   3       0.800   5.050  90.860  0.00  0.00            
ATOM   4010  H   PIL X   3      51.920   6.050  91.880  0.00  0.00            
ATOM   4011  H   PIL X   3      51.410   4.500  91.620  0.00  0.00            
ATOM   4012  N   PIL X   3       1.590   4.830  90.030  0.00  0.00            
ATOM   4013  C   PIL X   3       1.170   9.230  96.670  0.00  0.00            
ATOM   4014  C   PIL X   3       0.260   8.030  97.040  0.00  0.00            
ATOM   4015  H   PIL X   3       0.790   9.870  95.950  0.00  0.00            
ATOM   4016  H   PIL X   3       2.030   8.900  96.030  0.00  0.00            
ATOM   4017  N   PIL X   3      51.280   8.130  96.440  0.00  0.00            
ATOM   4018  H   PIL X   3       0.140   8.180  98.130  0.00  0.00            
ATOM   4019  N   PIL X   3      51.010   8.880  95.390  0.00  0.00            
ATOM   4020  C   PIL X   3      50.020   7.870  97.090  0.00  0.00            
ATOM   4021  C   PIL X   3      49.690   9.150  95.480  0.00  0.00            
ATOM   4022  N   PIL X   3      49.020   8.240  96.240  0.00  0.00            
ATOM   4023  H   PIL X   3      49.980   7.170  97.910  0.00  0.00            
ATOM   4024  H   PIL X   3      49.400  10.180  95.520  0.00  0.00            
ATOM   4025  C   PIL X   3      47.630   7.670  96.070  0.00  0.00            
ATOM   4026  C   PIL X   3      46.850   7.460  97.240  0.00  0.00            
ATOM   4027  H   PIL X   3      47.750   6.650  95.580  0.00  0.00            
ATOM   4028  H   PIL X   3      46.970   8.160  95.330  0.00  0.00            
ATOM   4029  N   PIL X   3      46.090   7.280  98.120  0.00  0.00            
ATOM   4030  C   PIL X   3       3.380   9.930  97.910  0.00  0.00            
ATOM   4031  C   PIL X   3       1.860  10.160  97.750  0.00  0.00            
ATOM   4032  H   PIL X   3       3.490   8.840  97.840  0.00  0.00            
ATOM   4033  H   PIL X   3       3.540  10.070  98.990  0.00  0.00            
ATOM   4034  N   PIL X   3       1.430  11.510  97.940  0.00  0.00            
ATOM   4035  H   PIL X   3       1.430   9.680  98.670  0.00  0.00            
ATOM   4036  N   PIL X   3       0.580  11.970  97.160  0.00  0.00            
ATOM   4037  C   PIL X   3       1.660  12.390  98.940  0.00  0.00            
ATOM   4038  C   PIL X   3       0.120  13.000  97.830  0.00  0.00            
ATOM   4039  N   PIL X   3       1.000  13.480  98.670  0.00  0.00            
ATOM   4040  H   PIL X   3       1.850  12.050  99.950  0.00  0.00            
ATOM   4041  H   PIL X   3      51.450  13.050  98.100  0.00  0.00            
ATOM   4042  C   PIL X   3       1.360  14.940  98.950  0.00  0.00            
ATOM   4043  C   PIL X   3       2.510  15.130  99.680  0.00  0.00            
ATOM   4044  H   PIL X   3       0.540  15.490  99.450  0.00  0.00            
ATOM   4045  H   PIL X   3       1.500  15.490  98.020  0.00  0.00            
ATOM   4046  N   PIL X   3       3.480  15.250 100.300  0.00  0.00            
ATOM   4047  C   PIL X   3       4.210  11.500  96.010  0.00  0.00            
ATOM   4048  C   PIL X   3       4.650  10.670  97.280  0.00  0.00            
ATOM   4049  H   PIL X   3       3.370  12.180  96.290  0.00  0.00            
ATOM   4050  H   PIL X   3       3.740  10.830  95.280  0.00  0.00            
ATOM   4051  N   PIL X   3       5.550  11.350  98.280  0.00  0.00            
ATOM   4052  H   PIL X   3       5.360   9.970  96.860  0.00  0.00            
ATOM   4053  N   PIL X   3       5.250  12.420  98.990  0.00  0.00            
ATOM   4054  C   PIL X   3       6.700  10.810  98.850  0.00  0.00            
ATOM   4055  C   PIL X   3       6.210  12.580  99.850  0.00  0.00            
ATOM   4056  N   PIL X   3       7.250  11.630  99.680  0.00  0.00            
ATOM   4057  H   PIL X   3       7.220  10.110  98.160  0.00  0.00            
ATOM   4058  H   PIL X   3       6.110  13.210 100.720  0.00  0.00            
ATOM   4059  C   PIL X   3       8.640  11.550 100.180  0.00  0.00            
ATOM   4060  C   PIL X   3       8.950  11.690 101.550  0.00  0.00            
ATOM   4061  H   PIL X   3       9.300  12.340  99.650  0.00  0.00            
ATOM   4062  H   PIL X   3       9.070  10.550  99.750  0.00  0.00            
ATOM   4063  N   PIL X   3       9.230  11.800 102.690  0.00  0.00            
ATOM   4064  C   PIL X   3       5.400  12.130  93.590  0.00  0.00            
ATOM   4065  C   PIL X   3       5.280  12.390  95.170  0.00  0.00            
ATOM   4066  H   PIL X   3       4.620  12.750  93.200  0.00  0.00            
ATOM   4067  H   PIL X   3       5.150  11.100  93.360  0.00  0.00            
ATOM   4068  N   PIL X   3       5.250  13.820  95.470  0.00  0.00            
ATOM   4069  H   PIL X   3       6.190  11.960  95.590  0.00  0.00            
ATOM   4070  N   PIL X   3       5.100  14.310  96.700  0.00  0.00            
ATOM   4071  C   PIL X   3       5.400  14.810  94.620  0.00  0.00            
ATOM   4072  C   PIL X   3       5.490  15.590  96.600  0.00  0.00            
ATOM   4073  N   PIL X   3       5.550  16.000  95.260  0.00  0.00            
ATOM   4074  H   PIL X   3       5.760  14.710  93.600  0.00  0.00            
ATOM   4075  H   PIL X   3       5.420  16.330  97.390  0.00  0.00            
ATOM   4076  C   PIL X   3       5.450  17.380  94.790  0.00  0.00            
ATOM   4077  C   PIL X   3       6.590  17.960  94.180  0.00  0.00            
ATOM   4078  H   PIL X   3       5.390  17.940  95.710  0.00  0.00            
ATOM   4079  H   PIL X   3       4.570  17.550  94.190  0.00  0.00            
ATOM   4080  N   PIL X   3       7.490  18.450  93.650  0.00  0.00            
ATOM   4081  C   PIL X   3       8.010  11.720  93.460  0.00  0.00            
ATOM   4082  C   PIL X   3       6.750  12.370  92.810  0.00  0.00            
ATOM   4083  H   PIL X   3       8.100  12.000  94.540  0.00  0.00            
ATOM   4084  H   PIL X   3       8.920  12.310  93.080  0.00  0.00            
ATOM   4085  N   PIL X   3       6.750  12.250  91.330  0.00  0.00            
ATOM   4086  H   PIL X   3       7.010  13.400  92.930  0.00  0.00            
ATOM   4087  N   PIL X   3       5.980  11.310  90.760  0.00  0.00            
ATOM   4088  C   PIL X   3       7.200  13.150  90.280  0.00  0.00            
ATOM   4089  C   PIL X   3       5.810  11.840  89.530  0.00  0.00            
ATOM   4090  N   PIL X   3       6.720  12.760  89.140  0.00  0.00            
ATOM   4091  H   PIL X   3       7.970  13.830  90.490  0.00  0.00            
ATOM   4092  H   PIL X   3       4.820  11.840  89.040  0.00  0.00            
ATOM   4093  C   PIL X   3       6.980  13.240  87.800  0.00  0.00            
ATOM   4094  C   PIL X   3       7.050  12.320  86.760  0.00  0.00            
ATOM   4095  H   PIL X   3       7.990  13.790  87.850  0.00  0.00            
ATOM   4096  H   PIL X   3       6.270  14.060  87.540  0.00  0.00            
ATOM   4097  N   PIL X   3       6.990  11.660  85.840  0.00  0.00            
ATOM   4098  C   PIL X   3       9.870  10.140  94.160  0.00  0.00            
ATOM   4099  C   PIL X   3       8.550  10.240  93.400  0.00  0.00            
ATOM   4100  H   PIL X   3      10.090   9.070  94.460  0.00  0.00            
ATOM   4101  H   PIL X   3       9.760  10.610  95.150  0.00  0.00            
ATOM   4102  N   PIL X   3       7.530   9.230  93.730  0.00  0.00            
ATOM   4103  H   PIL X   3       8.750  10.040  92.360  0.00  0.00            
ATOM   4104  N   PIL X   3       6.890   9.220  94.880  0.00  0.00            
ATOM   4105  C   PIL X   3       6.780   8.450  92.910  0.00  0.00            
ATOM   4106  C   PIL X   3       6.290   8.040  94.810  0.00  0.00            
ATOM   4107  N   PIL X   3       6.300   7.460  93.590  0.00  0.00            
ATOM   4108  H   PIL X   3       6.460   8.680  91.910  0.00  0.00            
ATOM   4109  H   PIL X   3       6.140   7.570  95.720  0.00  0.00            
ATOM   4110  C   PIL X   3       5.690   6.160  93.230  0.00  0.00            
ATOM   4111  C   PIL X   3       6.460   5.060  93.660  0.00  0.00            
ATOM   4112  H   PIL X   3       5.560   6.090  92.170  0.00  0.00            
ATOM   4113  H   PIL X   3       4.650   6.150  93.660  0.00  0.00            
ATOM   4114  N   PIL X   3       7.050   4.140  94.090  0.00  0.00            
ATOM   4115  H   PIL X   3      11.460  12.610  94.620  0.00  0.00            
ATOM   4116  C   PIL X   3      11.900  11.600  94.610  0.00  0.00            
ATOM   4117  C   PIL X   3      11.280  10.680  93.620  0.00  0.00            
ATOM   4118  H   PIL X   3      12.960  11.810  94.430  0.00  0.00            
ATOM   4119  H   PIL X   3      11.700  11.160  95.610  0.00  0.00            
ATOM   4120  N   PIL X   3      12.250   9.700  93.090  0.00  0.00            
ATOM   4121  H   PIL X   3      11.030  11.240  92.750  0.00  0.00            
ATOM   4122  N   PIL X   3      13.480   9.910  92.530  0.00  0.00            
ATOM   4123  C   PIL X   3      12.020   8.440  92.730  0.00  0.00            
ATOM   4124  C   PIL X   3      13.930   8.790  92.000  0.00  0.00            
ATOM   4125  N   PIL X   3      13.120   7.800  92.450  0.00  0.00            
ATOM   4126  H   PIL X   3      10.930   8.120  92.480  0.00  0.00            
ATOM   4127  H   PIL X   3      14.960   8.590  91.830  0.00  0.00            
ATOM   4128  C   PIL X   3      13.390   6.380  92.510  0.00  0.00            
ATOM   4129  C   PIL X   3      12.640   5.710  91.540  0.00  0.00            
ATOM   4130  H   PIL X   3      13.070   5.920  93.490  0.00  0.00            
ATOM   4131  H   PIL X   3      14.460   6.220  92.390  0.00  0.00            
ATOM   4132  N   PIL X   3      12.040   5.120  90.770  0.00  0.00            
ATOM   4133  C   PIL X   4       1.890  32.890  97.490  0.00  0.00            
ATOM   4134  C   PIL X   4       2.400  31.430  97.070  0.00  0.00            
ATOM   4135  H   PIL X   4       2.590  33.400  98.260  0.00  0.00            
ATOM   4136  H   PIL X   4       1.020  32.720  98.150  0.00  0.00            
ATOM   4137  N   PIL X   4       3.670  31.390  96.380  0.00  0.00            
ATOM   4138  H   PIL X   4       2.490  30.910  98.000  0.00  0.00            
ATOM   4139  H   PIL X   4       1.690  30.880  96.450  0.00  0.00            
ATOM   4140  N   PIL X   4       4.860  31.700  96.920  0.00  0.00            
ATOM   4141  C   PIL X   4       3.770  31.290  95.030  0.00  0.00            
ATOM   4142  C   PIL X   4       5.510  32.000  95.860  0.00  0.00            
ATOM   4143  N   PIL X   4       4.790  32.080  94.700  0.00  0.00            
ATOM   4144  H   PIL X   4       3.140  30.670  94.320  0.00  0.00            
ATOM   4145  H   PIL X   4       6.560  32.180  95.800  0.00  0.00            
ATOM   4146  C   PIL X   4       5.170  32.610  93.390  0.00  0.00            
ATOM   4147  C   PIL X   4       5.520  31.750  92.370  0.00  0.00            
ATOM   4148  H   PIL X   4       5.910  33.350  93.470  0.00  0.00            
ATOM   4149  H   PIL X   4       4.240  33.180  93.080  0.00  0.00            
ATOM   4150  N   PIL X   4       5.850  31.050  91.480  0.00  0.00            
ATOM   4151  C   PIL X   4       0.250  33.530  95.530  0.00  0.00            
ATOM   4152  C   PIL X   4       1.470  33.960  96.340  0.00  0.00            
ATOM   4153  H   PIL X   4       0.290  32.440  95.340  0.00  0.00            
ATOM   4154  H   PIL X   4       0.490  33.890  94.460  0.00  0.00            
ATOM   4155  N   PIL X   4       1.520  35.410  96.780  0.00  0.00            
ATOM   4156  H   PIL X   4       2.320  33.910  95.710  0.00  0.00            
ATOM   4157  N   PIL X   4       0.840  36.440  96.280  0.00  0.00            
ATOM   4158  C   PIL X   4       2.620  35.970  97.390  0.00  0.00            
ATOM   4159  C   PIL X   4       1.670  37.430  96.180  0.00  0.00            
ATOM   4160  N   PIL X   4       2.800  37.270  96.970  0.00  0.00            
ATOM   4161  H   PIL X   4       2.920  35.610  98.400  0.00  0.00            
ATOM   4162  H   PIL X   4       1.500  38.260  95.450  0.00  0.00            
ATOM   4163  C   PIL X   4       4.060  38.020  96.830  0.00  0.00            
ATOM   4164  C   PIL X   4       3.990  39.320  96.340  0.00  0.00            
ATOM   4165  H   PIL X   4       4.760  37.510  96.160  0.00  0.00            
ATOM   4166  H   PIL X   4       4.550  38.020  97.770  0.00  0.00            
ATOM   4167  N   PIL X   4       3.970  40.400  95.880  0.00  0.00            
ATOM   4168  C   PIL X   4      50.220  34.070  94.630  0.00  0.00            
ATOM   4169  C   PIL X   4      51.210  33.910  95.900  0.00  0.00            
ATOM   4170  H   PIL X   4      49.230  33.830  94.960  0.00  0.00            
ATOM   4171  H   PIL X   4      50.430  33.240  93.920  0.00  0.00            
ATOM   4172  N   PIL X   4      50.640  32.990  97.030  0.00  0.00            
ATOM   4173  H   PIL X   4      51.210  34.890  96.330  0.00  0.00            
ATOM   4174  N   PIL X   4      50.370  33.440  98.290  0.00  0.00            
ATOM   4175  C   PIL X   4      50.070  31.780  96.910  0.00  0.00            
ATOM   4176  C   PIL X   4      49.510  32.510  98.700  0.00  0.00            
ATOM   4177  N   PIL X   4      49.180  31.560  97.830  0.00  0.00            
ATOM   4178  H   PIL X   4      50.600  30.970  96.480  0.00  0.00            
ATOM   4179  H   PIL X   4      49.320  32.410  99.740  0.00  0.00            
ATOM   4180  C   PIL X   4      48.320  30.410  98.060  0.00  0.00            
ATOM   4181  C   PIL X   4      48.690  29.180  97.420  0.00  0.00            
ATOM   4182  H   PIL X   4      47.310  30.580  97.540  0.00  0.00            
ATOM   4183  H   PIL X   4      48.160  30.130  99.120  0.00  0.00            
ATOM   4184  N   PIL X   4      49.050  28.150  96.940  0.00  0.00            
ATOM   4185  C   PIL X   4      49.580  36.680  94.630  0.00  0.00            
ATOM   4186  C   PIL X   4      50.120  35.390  93.750  0.00  0.00            
ATOM   4187  H   PIL X   4      49.680  37.630  94.060  0.00  0.00            
ATOM   4188  H   PIL X   4      50.310  36.810  95.450  0.00  0.00            
ATOM   4189  N   PIL X   4      51.390  35.670  93.030  0.00  0.00            
ATOM   4190  H   PIL X   4      49.290  35.270  93.000  0.00  0.00            
ATOM   4191  N   PIL X   4      52.340  36.530  93.460  0.00  0.00            
ATOM   4192  C   PIL X   4      51.800  35.060  91.840  0.00  0.00            
ATOM   4193  C   PIL X   4       0.580  36.760  92.290  0.00  0.00            
ATOM   4194  N   PIL X   4       0.450  35.730  91.390  0.00  0.00            
ATOM   4195  H   PIL X   4      51.520  34.090  91.490  0.00  0.00            
ATOM   4196  H   PIL X   4       1.410  37.460  92.190  0.00  0.00            
ATOM   4197  C   PIL X   4       1.340  35.530  90.200  0.00  0.00            
ATOM   4198  C   PIL X   4       2.720  35.850  90.270  0.00  0.00            
ATOM   4199  H   PIL X   4       0.910  36.110  89.390  0.00  0.00            
ATOM   4200  H   PIL X   4       1.280  34.510  89.920  0.00  0.00            
ATOM   4201  N   PIL X   4       3.890  35.980  90.390  0.00  0.00            
ATOM   4202  C   PIL X   4      48.060  36.300  96.730  0.00  0.00            
ATOM   4203  C   PIL X   4      48.090  36.510  95.160  0.00  0.00            
ATOM   4204  H   PIL X   4      48.740  37.030  97.270  0.00  0.00            
ATOM   4205  H   PIL X   4      48.630  35.320  96.830  0.00  0.00            
ATOM   4206  N   PIL X   4      47.390  37.750  94.750  0.00  0.00            
ATOM   4207  H   PIL X   4      47.650  35.600  94.680  0.00  0.00            
ATOM   4208  N   PIL X   4      47.070  38.850  95.450  0.00  0.00            
ATOM   4209  C   PIL X   4      46.630  37.840  93.620  0.00  0.00            
ATOM   4210  C   PIL X   4      46.340  39.520  94.670  0.00  0.00            
ATOM   4211  N   PIL X   4      45.670  38.720  93.750  0.00  0.00            
ATOM   4212  H   PIL X   4      47.050  37.230  92.730  0.00  0.00            
ATOM   4213  H   PIL X   4      45.920  40.510  94.960  0.00  0.00            
ATOM   4214  C   PIL X   4      44.310  38.850  93.240  0.00  0.00            
ATOM   4215  C   PIL X   4      43.600  37.590  93.110  0.00  0.00            
ATOM   4216  H   PIL X   4      44.390  39.180  92.190  0.00  0.00            
ATOM   4217  H   PIL X   4      43.680  39.550  93.720  0.00  0.00            
ATOM   4218  N   PIL X   4      43.140  36.590  93.080  0.00  0.00            
ATOM   4219  C   PIL X   4      46.190  37.420  98.290  0.00  0.00            
ATOM   4220  C   PIL X   4      46.800  36.090  97.690  0.00  0.00            
ATOM   4221  H   PIL X   4      45.270  37.100  98.720  0.00  0.00            
ATOM   4222  H   PIL X   4      45.840  38.020  97.400  0.00  0.00            
ATOM   4223  N   PIL X   4      45.660  35.350  97.040  0.00  0.00            
ATOM   4224  H   PIL X   4      47.300  35.450  98.490  0.00  0.00            
ATOM   4225  N   PIL X   4      45.450  35.280  95.730  0.00  0.00            
ATOM   4226  C   PIL X   4      44.830  34.480  97.680  0.00  0.00            
ATOM   4227  C   PIL X   4      44.640  34.230  95.580  0.00  0.00            
ATOM   4228  N   PIL X   4      44.370  33.620  96.790  0.00  0.00            
ATOM   4229  H   PIL X   4      44.910  34.280  98.740  0.00  0.00            
ATOM   4230  H   PIL X   4      44.570  33.690  94.600  0.00  0.00            
ATOM   4231  C   PIL X   4      43.560  32.440  97.010  0.00  0.00            
ATOM   4232  C   PIL X   4      44.180  31.420  97.780  0.00  0.00            
ATOM   4233  H   PIL X   4      43.180  32.070  96.040  0.00  0.00            
ATOM   4234  H   PIL X   4      42.650  32.740  97.560  0.00  0.00            
ATOM   4235  N   PIL X   4      44.700  30.580  98.370  0.00  0.00            
ATOM   4236  C   PIL X   4      46.470  39.870  99.230  0.00  0.00            
ATOM   4237  C   PIL X   4      47.110  38.380  99.140  0.00  0.00            
ATOM   4238  H   PIL X   4      45.470  39.760  98.870  0.00  0.00            
ATOM   4239  H   PIL X   4      47.050  40.470  98.440  0.00  0.00            
ATOM   4240  N   PIL X   4      47.810  37.730 100.310  0.00  0.00            
ATOM   4241  H   PIL X   4      47.960  38.590  98.500  0.00  0.00            
ATOM   4242  N   PIL X   4      48.820  36.870 100.160  0.00  0.00            
ATOM   4243  C   PIL X   4      47.430  37.550 101.590  0.00  0.00            
ATOM   4244  C   PIL X   4      48.470  35.950 100.940  0.00  0.00            
ATOM   4245  N   PIL X   4      47.470  36.250 101.840  0.00  0.00            
ATOM   4246  H   PIL X   4      47.050  38.270 102.280  0.00  0.00            
ATOM   4247  H   PIL X   4      49.030  34.970 100.970  0.00  0.00            
ATOM   4248  C   PIL X   4      46.600  35.360 102.750  0.00  0.00            
ATOM   4249  C   PIL X   4      47.350  34.540 103.600  0.00  0.00            
ATOM   4250  H   PIL X   4      46.020  34.790 102.030  0.00  0.00            
ATOM   4251  H   PIL X   4      46.060  36.040 103.390  0.00  0.00            
ATOM   4252  N   PIL X   4      47.980  33.770 104.220  0.00  0.00            
ATOM   4253  C   PIL X   4      46.620  42.310 100.340  0.00  0.00            
ATOM   4254  C   PIL X   4      46.240  40.800 100.500  0.00  0.00            
ATOM   4255  H   PIL X   4      45.890  42.910 100.930  0.00  0.00            
ATOM   4256  H   PIL X   4      46.380  42.450  99.330  0.00  0.00            
ATOM   4257  N   PIL X   4      44.830  40.640 101.150  0.00  0.00            
ATOM   4258  H   PIL X   4      46.990  40.450 101.190  0.00  0.00            
ATOM   4259  N   PIL X   4      43.710  40.300 100.510  0.00  0.00            
ATOM   4260  C   PIL X   4      44.490  40.870 102.450  0.00  0.00            
ATOM   4261  C   PIL X   4      42.690  40.690 101.260  0.00  0.00            
ATOM   4262  N   PIL X   4      43.090  40.770 102.630  0.00  0.00            
ATOM   4263  H   PIL X   4      45.210  40.760 103.180  0.00  0.00            
ATOM   4264  H   PIL X   4      41.660  40.840 100.890  0.00  0.00            
ATOM   4265  C   PIL X   4      42.160  41.020 103.740  0.00  0.00            
ATOM   4266  C   PIL X   4      40.940  41.680 103.520  0.00  0.00            
ATOM   4267  H   PIL X   4      42.660  41.520 104.580  0.00  0.00            
ATOM   4268  H   PIL X   4      41.820  40.070 104.250  0.00  0.00            
ATOM   4269  N   PIL X   4      39.940  42.200 103.500  0.00  0.00            
ATOM   4270  C   PIL X   4      48.750  43.420  99.370  0.00  0.00            
ATOM   4271  C   PIL X   4      48.050  42.860 100.720  0.00  0.00            
ATOM   4272  H   PIL X   4      49.600  44.050  99.680  0.00  0.00            
ATOM   4273  H   PIL X   4      48.030  44.130  98.900  0.00  0.00            
ATOM   4274  N   PIL X   4      48.260  43.670 101.940  0.00  0.00            
ATOM   4275  H   PIL X   4      48.590  41.930 100.850  0.00  0.00            
ATOM   4276  N   PIL X   4      49.250  44.570 102.210  0.00  0.00            
ATOM   4277  C   PIL X   4      47.290  43.850 102.940  0.00  0.00            
ATOM   4278  C   PIL X   4      48.580  45.520 102.820  0.00  0.00            
ATOM   4279  N   PIL X   4      47.380  45.090 103.410  0.00  0.00            
ATOM   4280  H   PIL X   4      46.860  42.940 103.470  0.00  0.00            
ATOM   4281  H   PIL X   4      48.940  46.510 103.110  0.00  0.00            
ATOM   4282  C   PIL X   4      46.550  45.790 104.410  0.00  0.00            
ATOM   4283  C   PIL X   4      46.310  47.150 104.230  0.00  0.00            
ATOM   4284  H   PIL X   4      47.100  45.760 105.300  0.00  0.00            
ATOM   4285  H   PIL X   4      45.640  45.280 104.600  0.00  0.00            
ATOM   4286  N   PIL X   4      45.990  48.270 104.210  0.00  0.00            
ATOM   4287  C   PIL X   4      49.650  43.060  96.910  0.00  0.00            
ATOM   4288  C   PIL X   4      49.360  42.400  98.280  0.00  0.00            
ATOM   4289  H   PIL X   4      48.750  43.680  96.620  0.00  0.00            
ATOM   4290  H   PIL X   4      49.650  42.260  96.140  0.00  0.00            
ATOM   4291  N   PIL X   4      50.310  41.380  98.900  0.00  0.00            
ATOM   4292  H   PIL X   4      48.530  41.750  98.030  0.00  0.00            
ATOM   4293  N   PIL X   4      50.200  40.040  98.960  0.00  0.00            
ATOM   4294  C   PIL X   4      51.520  41.650  99.480  0.00  0.00            
ATOM   4295  C   PIL X   4      51.410  39.590  99.220  0.00  0.00            
ATOM   4296  N   PIL X   4      52.240  40.530  99.710  0.00  0.00            
ATOM   4297  H   PIL X   4      51.810  42.600 100.030  0.00  0.00            
ATOM   4298  H   PIL X   4      51.730  38.710  98.670  0.00  0.00            
ATOM   4299  C   PIL X   4       1.120  40.480 100.420  0.00  0.00            
ATOM   4300  C   PIL X   4       2.350  40.500  99.660  0.00  0.00            
ATOM   4301  H   PIL X   4       1.210  39.540 100.970  0.00  0.00            
ATOM   4302  H   PIL X   4       1.100  41.180 101.280  0.00  0.00            
ATOM   4303  N   PIL X   4       3.320  40.430  99.070  0.00  0.00            
ATOM   4304  C   PIL X   4      51.140  43.980  94.890  0.00  0.00            
ATOM   4305  C   PIL X   4      50.920  43.940  96.510  0.00  0.00            
ATOM   4306  H   PIL X   4      51.580  44.950  94.640  0.00  0.00            
ATOM   4307  H   PIL X   4      50.170  44.090  94.390  0.00  0.00            
ATOM   4308  N   PIL X   4      50.900  45.190  97.290  0.00  0.00            
ATOM   4309  H   PIL X   4      51.790  43.430  96.850  0.00  0.00            
ATOM   4310  N   PIL X   4      49.880  45.930  97.530  0.00  0.00            
ATOM   4311  C   PIL X   4      51.900  46.090  97.260  0.00  0.00            
ATOM   4312  C   PIL X   4      50.370  46.930  98.230  0.00  0.00            
ATOM   4313  N   PIL X   4      51.740  46.920  98.290  0.00  0.00            
ATOM   4314  H   PIL X   4      52.390  46.380  96.410  0.00  0.00            
ATOM   4315  H   PIL X   4      49.770  47.770  98.320  0.00  0.00            
ATOM   4316  C   PIL X   4       0.150  48.120  98.680  0.00  0.00            
ATOM   4317  C   PIL X   4      52.030  49.390  98.650  0.00  0.00            
ATOM   4318  H   PIL X   4       0.950  48.120  98.020  0.00  0.00            
ATOM   4319  H   PIL X   4       0.620  47.960  99.690  0.00  0.00            
ATOM   4320  N   PIL X   4      51.540  50.510  98.540  0.00  0.00            
ATOM   4321  C   PIL X   4      51.400  42.570  92.580  0.00  0.00            
ATOM   4322  C   PIL X   4      51.880  42.790  94.120  0.00  0.00            
ATOM   4323  H   PIL X   4      50.350  42.160  92.580  0.00  0.00            
ATOM   4324  H   PIL X   4      52.040  41.710  92.220  0.00  0.00            
ATOM   4325  N   PIL X   4       0.970  42.980  94.330  0.00  0.00            
ATOM   4326  H   PIL X   4      51.750  41.830  94.600  0.00  0.00            
ATOM   4327  N   PIL X   4       1.910  42.810  93.420  0.00  0.00            
ATOM   4328  C   PIL X   4       1.690  42.970  95.520  0.00  0.00            
ATOM   4329  C   PIL X   4       3.100  43.040  93.930  0.00  0.00            
ATOM   4330  N   PIL X   4       2.960  43.370  95.310  0.00  0.00            
ATOM   4331  H   PIL X   4       1.410  42.230  96.300  0.00  0.00            
ATOM   4332  H   PIL X   4       3.930  43.410  93.310  0.00  0.00            
ATOM   4333  C   PIL X   4       3.930  43.720  96.390  0.00  0.00            
ATOM   4334  C   PIL X   4       4.930  44.630  96.040  0.00  0.00            
ATOM   4335  H   PIL X   4       4.330  42.690  96.790  0.00  0.00            
ATOM   4336  H   PIL X   4       3.320  44.150  97.180  0.00  0.00            
ATOM   4337  N   PIL X   4       5.790  45.360  95.710  0.00  0.00            
ATOM   4338  C   PIL X   4      52.120  43.380  90.070  0.00  0.00            
ATOM   4339  C   PIL X   4      51.550  43.770  91.570  0.00  0.00            
ATOM   4340  H   PIL X   4       0.460  42.650  90.240  0.00  0.00            
ATOM   4341  H   PIL X   4       0.300  44.240  89.670  0.00  0.00            
ATOM   4342  N   PIL X   4      50.290  44.610  91.470  0.00  0.00            
ATOM   4343  H   PIL X   4      52.400  44.360  92.010  0.00  0.00            
ATOM   4344  N   PIL X   4      49.120  44.160  91.100  0.00  0.00            
ATOM   4345  C   PIL X   4      50.090  45.840  92.110  0.00  0.00            
ATOM   4346  C   PIL X   4      48.450  45.290  90.960  0.00  0.00            
ATOM   4347  N   PIL X   4      48.990  46.370  91.630  0.00  0.00            
ATOM   4348  H   PIL X   4      50.280  45.990  93.130  0.00  0.00            
ATOM   4349  H   PIL X   4      47.710  45.350  90.170  0.00  0.00            
ATOM   4350  C   PIL X   4      48.650  47.810  91.480  0.00  0.00            
ATOM   4351  C   PIL X   4      47.390  48.170  91.990  0.00  0.00            
ATOM   4352  H   PIL X   4      48.720  48.090  90.410  0.00  0.00            
ATOM   4353  H   PIL X   4      49.500  48.230  91.960  0.00  0.00            
ATOM   4354  N   PIL X   4      46.400  48.490  92.490  0.00  0.00            
ATOM   4355  C   PIL X   4      52.270  42.720  87.430  0.00  0.00            
ATOM   4356  C   PIL X   4      51.330  42.880  88.720  0.00  0.00            
ATOM   4357  H   PIL X   4       0.880  42.430  87.780  0.00  0.00            
ATOM   4358  H   PIL X   4      52.410  43.810  87.200  0.00  0.00            
ATOM   4359  N   PIL X   4      50.360  41.760  88.960  0.00  0.00            
ATOM   4360  H   PIL X   4      50.690  43.740  88.470  0.00  0.00            
ATOM   4361  N   PIL X   4      50.720  40.770  89.750  0.00  0.00            
ATOM   4362  C   PIL X   4      48.990  41.670  88.650  0.00  0.00            
ATOM   4363  C   PIL X   4      49.560  40.200  90.100  0.00  0.00            
ATOM   4364  N   PIL X   4      48.480  40.570  89.300  0.00  0.00            
ATOM   4365  H   PIL X   4      48.430  42.360  88.010  0.00  0.00            
ATOM   4366  H   PIL X   4      49.590  39.350  90.850  0.00  0.00            
ATOM   4367  C   PIL X   4      47.380  39.640  88.730  0.00  0.00            
ATOM   4368  C   PIL X   4      46.520  38.940  89.540  0.00  0.00            
ATOM   4369  H   PIL X   4      47.870  38.850  88.170  0.00  0.00            
ATOM   4370  H   PIL X   4      46.730  40.140  88.030  0.00  0.00            
ATOM   4371  N   PIL X   4      45.930  38.250  90.250  0.00  0.00            
ATOM   4372  C   PIL X   4      51.870  42.700  84.740  0.00  0.00            
ATOM   4373  C   PIL X   4      51.890  41.890  86.130  0.00  0.00            
ATOM   4374  H   PIL X   4      52.000  41.950  84.050  0.00  0.00            
ATOM   4375  H   PIL X   4       0.400  43.260  84.710  0.00  0.00            
ATOM   4376  N   PIL X   4       0.240  40.640  86.080  0.00  0.00            
ATOM   4377  H   PIL X   4      50.830  41.560  86.300  0.00  0.00            
ATOM   4378  N   PIL X   4       0.620  39.950  87.150  0.00  0.00            
ATOM   4379  C   PIL X   4       0.270  39.720  85.090  0.00  0.00            
ATOM   4380  C   PIL X   4       0.350  38.730  86.900  0.00  0.00            
ATOM   4381  N   PIL X   4      52.310  38.550  85.570  0.00  0.00            
ATOM   4382  H   PIL X   4       0.750  39.830  84.110  0.00  0.00            
ATOM   4383  H   PIL X   4       0.810  37.890  87.390  0.00  0.00            
ATOM   4384  C   PIL X   4      51.950  37.160  84.940  0.00  0.00            
ATOM   4385  C   PIL X   4      50.660  36.560  84.990  0.00  0.00            
ATOM   4386  H   PIL X   4       0.280  36.400  85.330  0.00  0.00            
ATOM   4387  H   PIL X   4      52.210  37.280  83.920  0.00  0.00            
ATOM   4388  N   PIL X   4      49.580  36.130  84.980  0.00  0.00            
ATOM   4389  C   PIL X   4      51.030  44.750  83.170  0.00  0.00            
ATOM   4390  C   PIL X   4      50.700  43.710  84.340  0.00  0.00            
ATOM   4391  H   PIL X   4      50.390  44.590  82.260  0.00  0.00            
ATOM   4392  H   PIL X   4      52.100  44.580  82.820  0.00  0.00            
ATOM   4393  N   PIL X   4      49.310  43.150  84.350  0.00  0.00            
ATOM   4394  H   PIL X   4      50.690  44.400  85.170  0.00  0.00            
ATOM   4395  N   PIL X   4      48.840  42.390  83.340  0.00  0.00            
ATOM   4396  C   PIL X   4      48.220  43.750  85.000  0.00  0.00            
ATOM   4397  C   PIL X   4      47.510  42.500  83.350  0.00  0.00            
ATOM   4398  N   PIL X   4      47.110  43.070  84.600  0.00  0.00            
ATOM   4399  H   PIL X   4      48.360  44.300  85.950  0.00  0.00            
ATOM   4400  H   PIL X   4      46.820  41.990  82.680  0.00  0.00            
ATOM   4401  C   PIL X   4      45.930  42.700  85.420  0.00  0.00            
ATOM   4402  C   PIL X   4      44.680  43.120  84.920  0.00  0.00            
ATOM   4403  H   PIL X   4      46.060  43.230  86.390  0.00  0.00            
ATOM   4404  H   PIL X   4      45.880  41.650  85.650  0.00  0.00            
ATOM   4405  N   PIL X   4      43.620  43.600  84.570  0.00  0.00            
ATOM   4406  C   PIL X   4      52.030  46.890  84.270  0.00  0.00            
ATOM   4407  C   PIL X   4      50.810  46.340  83.450  0.00  0.00            
ATOM   4408  H   PIL X   4      52.310  46.110  85.000  0.00  0.00            
ATOM   4409  H   PIL X   4      51.520  47.680  84.920  0.00  0.00            
ATOM   4410  N   PIL X   4      50.350  47.030  82.170  0.00  0.00            
ATOM   4411  H   PIL X   4      49.960  46.420  84.080  0.00  0.00            
ATOM   4412  N   PIL X   4      50.490  46.640  80.910  0.00  0.00            
ATOM   4413  C   PIL X   4      49.850  48.290  82.100  0.00  0.00            
ATOM   4414  C   PIL X   4      49.620  47.380  80.240  0.00  0.00            
ATOM   4415  N   PIL X   4      49.050  48.350  80.990  0.00  0.00            
ATOM   4416  H   PIL X   4      49.780  48.960  82.890  0.00  0.00            
ATOM   4417  H   PIL X   4      49.150  47.070  79.260  0.00  0.00            
ATOM   4418  C   PIL X   4      47.900  49.300  80.690  0.00  0.00            
ATOM   4419  C   PIL X   4      48.170  50.620  81.110  0.00  0.00            
ATOM   4420  H   PIL X   4      46.920  48.910  81.150  0.00  0.00            
ATOM   4421  H   PIL X   4      47.640  49.210  79.600  0.00  0.00            
ATOM   4422  N   PIL X   4      48.440  51.720  81.480  0.00  0.00            
ATOM   4423  C   PIL X   4       0.870  49.000  82.990  0.00  0.00            
ATOM   4424  C   PIL X   4       0.840  47.480  83.470  0.00  0.00            
ATOM   4425  H   PIL X   4       0.400  49.020  82.030  0.00  0.00            
ATOM   4426  H   PIL X   4       1.900  49.290  82.720  0.00  0.00            
ATOM   4427  N   PIL X   4       2.160  47.120  84.140  0.00  0.00            
ATOM   4428  H   PIL X   4       0.890  46.890  82.500  0.00  0.00            
ATOM   4429  N   PIL X   4       3.290  47.100  83.380  0.00  0.00            
ATOM   4430  C   PIL X   4       2.350  46.510  85.340  0.00  0.00            
ATOM   4431  C   PIL X   4       4.180  46.470  84.130  0.00  0.00            
ATOM   4432  N   PIL X   4       3.590  45.890  85.250  0.00  0.00            
ATOM   4433  H   PIL X   4       1.880  46.900  86.250  0.00  0.00            
ATOM   4434  H   PIL X   4       5.200  46.510  83.850  0.00  0.00            
ATOM   4435  C   PIL X   4       4.170  44.940  86.210  0.00  0.00            
ATOM   4436  C   PIL X   4       3.310  44.720  87.350  0.00  0.00            
ATOM   4437  H   PIL X   4       5.090  45.510  86.490  0.00  0.00            
ATOM   4438  H   PIL X   4       4.460  44.020  85.720  0.00  0.00            
ATOM   4439  N   PIL X   4       2.630  44.430  88.210  0.00  0.00            
ATOM   4440  C   PIL X   4       1.090  50.510  85.240  0.00  0.00            
ATOM   4441  C   PIL X   4       0.210  50.150  83.950  0.00  0.00            
ATOM   4442  H   PIL X   4       1.900  51.210  85.010  0.00  0.00            
ATOM   4443  H   PIL X   4       1.610  49.520  85.390  0.00  0.00            
ATOM   4444  N   PIL X   4      52.260  51.450  83.180  0.00  0.00            
ATOM   4445  H   PIL X   4      51.710  49.670  84.330  0.00  0.00            
ATOM   4446  N   PIL X   4      51.220  52.250  83.400  0.00  0.00            
ATOM   4447  C   PIL X   4       0.470  51.950  82.050  0.00  0.00            
ATOM   4448  C   PIL X   4      51.150   0.700  82.370  0.00  0.00            
ATOM   4449  N   PIL X   4      52.190   0.590  81.530  0.00  0.00            
ATOM   4450  H   PIL X   4       1.260  51.390  81.500  0.00  0.00            
ATOM   4451  H   PIL X   4      50.140   1.210  82.120  0.00  0.00            
ATOM   4452  C   PIL X   4       0.130   1.450  80.360  0.00  0.00            
ATOM   4453  C   PIL X   4       1.030   2.520  80.510  0.00  0.00            
ATOM   4454  H   PIL X   4      51.670   1.780  79.780  0.00  0.00            
ATOM   4455  H   PIL X   4       0.790   0.810  79.780  0.00  0.00            
ATOM   4456  N   PIL X   4       1.810   3.450  80.530  0.00  0.00            
ATOM   4457  C   PIL X   4       0.590  49.870  87.710  0.00  0.00            
ATOM   4458  C   PIL X   4       0.370  50.970  86.630  0.00  0.00            
ATOM   4459  H   PIL X   4       1.490  49.360  87.530  0.00  0.00            
ATOM   4460  H   PIL X   4      52.310  49.060  87.270  0.00  0.00            
ATOM   4461  N   PIL X   4       0.810  52.300  87.150  0.00  0.00            
ATOM   4462  H   PIL X   4      51.670  51.030  86.470  0.00  0.00            
ATOM   4463  N   PIL X   4       1.850   0.230  87.920  0.00  0.00            
ATOM   4464  C   PIL X   4       0.180   1.050  86.770  0.00  0.00            
ATOM   4465  C   PIL X   4       1.890   1.570  87.800  0.00  0.00            
ATOM   4466  N   PIL X   4       0.780   2.120  87.270  0.00  0.00            
ATOM   4467  H   PIL X   4      51.610   1.010  86.450  0.00  0.00            
ATOM   4468  H   PIL X   4       2.730   2.150  87.910  0.00  0.00            
ATOM   4469  C   PIL X   4       0.420   3.540  87.250  0.00  0.00            
ATOM   4470  C   PIL X   4      51.700   3.940  87.920  0.00  0.00            
ATOM   4471  H   PIL X   4       0.410   3.810  86.200  0.00  0.00            
ATOM   4472  H   PIL X   4       1.310   4.090  87.630  0.00  0.00            
ATOM   4473  N   PIL X   4      50.730   4.370  88.440  0.00  0.00            
ATOM   4474  C   PIL X   4      51.210  50.080  89.800  0.00  0.00            
ATOM   4475  C   PIL X   4       0.340  49.940  89.290  0.00  0.00            
ATOM   4476  H   PIL X   4      50.710  49.080  90.020  0.00  0.00            
ATOM   4477  H   PIL X   4      50.650  50.460  88.880  0.00  0.00            
ATOM   4478  N   PIL X   4       1.120  48.850  90.000  0.00  0.00            
ATOM   4479  H   PIL X   4       0.890  50.870  89.430  0.00  0.00            
ATOM   4480  N   PIL X   4       0.670  47.750  90.540  0.00  0.00            
ATOM   4481  C   PIL X   4       2.520  48.840  89.960  0.00  0.00            
ATOM   4482  C   PIL X   4       1.720  46.950  90.230  0.00  0.00            
ATOM   4483  N   PIL X   4       2.920  47.660  90.250  0.00  0.00            
ATOM   4484  H   PIL X   4       3.160  49.720  90.030  0.00  0.00            
ATOM   4485  H   PIL X   4       1.620  45.830  90.180  0.00  0.00            
ATOM   4486  C   PIL X   4       4.340  47.100  90.180  0.00  0.00            
ATOM   4487  C   PIL X   4       4.890  46.850  91.400  0.00  0.00            
ATOM   4488  H   PIL X   4       5.040  47.700  89.500  0.00  0.00            
ATOM   4489  H   PIL X   4       4.300  46.070  89.720  0.00  0.00            
ATOM   4490  N   PIL X   4       5.410  46.620  92.440  0.00  0.00            
ATOM   4491  C   PIL X   4      49.370  51.380  91.430  0.00  0.00            
ATOM   4492  C   PIL X   4      50.900  51.070  91.000  0.00  0.00            
ATOM   4493  H   PIL X   4      49.390  51.670  92.490  0.00  0.00            
ATOM   4494  H   PIL X   4      48.950  50.380  91.390  0.00  0.00            
ATOM   4495  N   PIL X   4      51.730  50.780  92.170  0.00  0.00            
ATOM   4496  H   PIL X   4      51.270  52.000  90.740  0.00  0.00            
ATOM   4497  N   PIL X   4      51.930  49.550  92.630  0.00  0.00            
ATOM   4498  C   PIL X   4      52.190  51.650  93.080  0.00  0.00            
ATOM   4499  C   PIL X   4      52.290  49.840  93.910  0.00  0.00            
ATOM   4500  N   PIL X   4      51.930  51.080  94.270  0.00  0.00            
ATOM   4501  H   PIL X   4       0.260   0.110  92.790  0.00  0.00            
ATOM   4502  H   PIL X   4       0.530  49.260  94.450  0.00  0.00            
ATOM   4503  C   PIL X   4      51.250  51.580  95.460  0.00  0.00            
ATOM   4504  C   PIL X   4      50.590   0.410  95.360  0.00  0.00            
ATOM   4505  H   PIL X   4      52.000  51.800  96.250  0.00  0.00            
ATOM   4506  H   PIL X   4      50.530  50.820  95.920  0.00  0.00            
ATOM   4507  N   PIL X   4      50.080   1.460  95.330  0.00  0.00            
ATOM   4508  C   PIL X   4      47.210  52.040  89.920  0.00  0.00            
ATOM   4509  C   PIL X   4      48.510   0.110  90.660  0.00  0.00            
ATOM   4510  H   PIL X   4      46.330  52.400  90.470  0.00  0.00            
ATOM   4511  H   PIL X   4      47.020  51.000  90.130  0.00  0.00            
ATOM   4512  N   PIL X   4      48.260   1.330  91.450  0.00  0.00            
ATOM   4513  H   PIL X   4      49.160   0.530  89.960  0.00  0.00            
ATOM   4514  N   PIL X   4      47.740   1.450  92.670  0.00  0.00            
ATOM   4515  C   PIL X   4      48.440   2.590  90.930  0.00  0.00            
ATOM   4516  C   PIL X   4      47.360   2.770  92.680  0.00  0.00            
ATOM   4517  N   PIL X   4      47.640   3.480  91.520  0.00  0.00            
ATOM   4518  H   PIL X   4      49.320   2.890  90.340  0.00  0.00            
ATOM   4519  H   PIL X   4      47.270   3.210  93.710  0.00  0.00            
ATOM   4520  C   PIL X   4      47.380   4.860  91.200  0.00  0.00            
ATOM   4521  C   PIL X   4      47.000   5.760  92.260  0.00  0.00            
ATOM   4522  H   PIL X   4      46.630   4.940  90.370  0.00  0.00            
ATOM   4523  H   PIL X   4      48.240   5.340  90.860  0.00  0.00            
ATOM   4524  N   PIL X   4      46.780   6.490  93.110  0.00  0.00            
ATOM   4525  C   PIL X   4      45.680  51.380  87.860  0.00  0.00            
ATOM   4526  C   PIL X   4      47.030  52.080  88.330  0.00  0.00            
ATOM   4527  H   PIL X   4      45.410  51.500  86.820  0.00  0.00            
ATOM   4528  H   PIL X   4      44.770  51.960  88.220  0.00  0.00            
ATOM   4529  N   PIL X   4      47.100   1.000  87.690  0.00  0.00            
ATOM   4530  H   PIL X   4      47.770  51.350  87.930  0.00  0.00            
ATOM   4531  N   PIL X   4      48.160   1.750  87.840  0.00  0.00            
ATOM   4532  C   PIL X   4      46.260   1.580  86.800  0.00  0.00            
ATOM   4533  C   PIL X   4      48.120   2.340  86.590  0.00  0.00            
ATOM   4534  N   PIL X   4      47.050   2.040  85.810  0.00  0.00            
ATOM   4535  H   PIL X   4      45.270   1.900  87.050  0.00  0.00            
ATOM   4536  H   PIL X   4      48.800   3.080  86.220  0.00  0.00            
ATOM   4537  C   PIL X   4      46.930   1.910  84.320  0.00  0.00            
ATOM   4538  C   PIL X   4      47.070   3.180  83.700  0.00  0.00            
ATOM   4539  H   PIL X   4      45.980   1.470  84.030  0.00  0.00            
ATOM   4540  H   PIL X   4      47.730   1.250  83.980  0.00  0.00            
ATOM   4541  N   PIL X   4      47.140   4.260  83.210  0.00  0.00            
ATOM   4542  C   PIL X   4      44.700  49.500  89.730  0.00  0.00            
ATOM   4543  C   PIL X   4      45.360  49.840  88.290  0.00  0.00            
ATOM   4544  H   PIL X   4      45.090  50.180  90.510  0.00  0.00            
ATOM   4545  H   PIL X   4      45.000  48.510  90.130  0.00  0.00            
ATOM   4546  N   PIL X   4      45.030  48.860  87.130  0.00  0.00            
ATOM   4547  H   PIL X   4      46.410  49.550  88.570  0.00  0.00            
ATOM   4548  N   PIL X   4      43.860  48.190  86.820  0.00  0.00            
ATOM   4549  C   PIL X   4      45.690  48.770  85.980  0.00  0.00            
ATOM   4550  C   PIL X   4      43.940  48.010  85.530  0.00  0.00            
ATOM   4551  N   PIL X   4      44.820  48.870  85.000  0.00  0.00            
ATOM   4552  H   PIL X   4      46.790  48.640  85.900  0.00  0.00            
ATOM   4553  H   PIL X   4      43.780  47.040  85.050  0.00  0.00            
ATOM   4554  C   PIL X   4      44.760  49.850  83.840  0.00  0.00            
ATOM   4555  C   PIL X   4      44.540  49.170  82.600  0.00  0.00            
ATOM   4556  H   PIL X   4      45.700  50.430  83.800  0.00  0.00            
ATOM   4557  H   PIL X   4      43.890  50.520  83.910  0.00  0.00            
ATOM   4558  N   PIL X   4      44.310  48.590  81.640  0.00  0.00            
ATOM   4559  C   PIL X   4      42.350  48.880  91.120  0.00  0.00            
ATOM   4560  C   PIL X   4      43.090  49.580  89.870  0.00  0.00            
ATOM   4561  H   PIL X   4      41.330  48.760  90.820  0.00  0.00            
ATOM   4562  H   PIL X   4      42.310  49.660  91.980  0.00  0.00            
ATOM   4563  N   PIL X   4      42.660  50.990  89.500  0.00  0.00            
ATOM   4564  H   PIL X   4      42.680  49.000  88.960  0.00  0.00            
ATOM   4565  N   PIL X   4      42.800  52.020  90.320  0.00  0.00            
ATOM   4566  C   PIL X   4      41.470  51.260  88.900  0.00  0.00            
ATOM   4567  C   PIL X   4      42.060   0.540  89.890  0.00  0.00            
ATOM   4568  N   PIL X   4      41.070   0.100  89.070  0.00  0.00            
ATOM   4569  H   PIL X   4      40.890  50.460  88.420  0.00  0.00            
ATOM   4570  H   PIL X   4      42.010   1.490  90.420  0.00  0.00            
ATOM   4571  C   PIL X   4      39.950   0.870  88.510  0.00  0.00            
ATOM   4572  C   PIL X   4      39.130   1.530  89.520  0.00  0.00            
ATOM   4573  H   PIL X   4      39.210   0.270  87.910  0.00  0.00            
ATOM   4574  H   PIL X   4      40.270   1.550  87.820  0.00  0.00            
ATOM   4575  N   PIL X   4      38.350   1.900  90.230  0.00  0.00            
ATOM   4576  C   PIL X   4      41.990  46.890  92.990  0.00  0.00            
ATOM   4577  C   PIL X   4      42.920  47.530  91.810  0.00  0.00            
ATOM   4578  H   PIL X   4      42.680  46.250  93.620  0.00  0.00            
ATOM   4579  H   PIL X   4      41.360  46.170  92.480  0.00  0.00            
ATOM   4580  N   PIL X   4      43.610  46.420  91.000  0.00  0.00            
ATOM   4581  H   PIL X   4      43.800  47.960  92.370  0.00  0.00            
ATOM   4582  N   PIL X   4      44.730  45.820  91.420  0.00  0.00            
ATOM   4583  C   PIL X   4      43.380  45.910  89.820  0.00  0.00            
ATOM   4584  C   PIL X   4      44.580  44.640  90.840  0.00  0.00            
ATOM   4585  N   PIL X   4      43.800  44.620  89.730  0.00  0.00            
ATOM   4586  H   PIL X   4      42.970  46.510  89.060  0.00  0.00            
ATOM   4587  H   PIL X   4      44.820  43.810  91.510  0.00  0.00            
ATOM   4588  C   PIL X   4      43.700  43.530  88.730  0.00  0.00            
ATOM   4589  C   PIL X   4      43.390  42.250  89.180  0.00  0.00            
ATOM   4590  H   PIL X   4      44.670  43.440  88.260  0.00  0.00            
ATOM   4591  H   PIL X   4      42.950  43.920  87.910  0.00  0.00            
ATOM   4592  N   PIL X   4      43.180  41.210  89.560  0.00  0.00            
ATOM   4593  C   PIL X   4      41.510  48.780  94.950  0.00  0.00            
ATOM   4594  C   PIL X   4      40.960  47.550  94.050  0.00  0.00            
ATOM   4595  H   PIL X   4      40.640  49.360  95.260  0.00  0.00            
ATOM   4596  H   PIL X   4      41.980  49.510  94.190  0.00  0.00            
ATOM   4597  N   PIL X   4      39.580  47.630  93.300  0.00  0.00            
ATOM   4598  H   PIL X   4      40.860  46.730  94.800  0.00  0.00            
ATOM   4599  N   PIL X   4      38.640  46.690  93.460  0.00  0.00            
ATOM   4600  C   PIL X   4      39.010  48.630  92.620  0.00  0.00            
ATOM   4601  C   PIL X   4      37.570  47.200  92.810  0.00  0.00            
ATOM   4602  N   PIL X   4      38.020  48.100  91.850  0.00  0.00            
ATOM   4603  H   PIL X   4      38.940  49.690  93.040  0.00  0.00            
ATOM   4604  H   PIL X   4      36.570  47.310  93.310  0.00  0.00            
ATOM   4605  C   PIL X   4      37.760  48.430  90.400  0.00  0.00            
ATOM   4606  C   PIL X   4      38.080  49.690  89.820  0.00  0.00            
ATOM   4607  H   PIL X   4      36.730  48.250  90.240  0.00  0.00            
ATOM   4608  H   PIL X   4      38.300  47.700  89.760  0.00  0.00            
ATOM   4609  N   PIL X   4      38.250  50.700  89.280  0.00  0.00            
ATOM   4610  C   PIL X   4      42.040  48.090  97.570  0.00  0.00            
ATOM   4611  C   PIL X   4      42.560  48.640  96.160  0.00  0.00            
ATOM   4612  H   PIL X   4      42.150  47.020  97.650  0.00  0.00            
ATOM   4613  H   PIL X   4      40.910  48.190  97.590  0.00  0.00            
ATOM   4614  N   PIL X   4      43.700  47.760  95.760  0.00  0.00            
ATOM   4615  H   PIL X   4      42.930  49.710  96.250  0.00  0.00            
ATOM   4616  N   PIL X   4      44.760  48.120  95.070  0.00  0.00            
ATOM   4617  C   PIL X   4      43.890  46.340  95.790  0.00  0.00            
ATOM   4618  C   PIL X   4      45.760  47.270  95.350  0.00  0.00            
ATOM   4619  N   PIL X   4      45.200  46.080  95.750  0.00  0.00            
ATOM   4620  H   PIL X   4      43.100  45.650  96.050  0.00  0.00            
ATOM   4621  H   PIL X   4      46.770  47.700  95.510  0.00  0.00            
ATOM   4622  C   PIL X   4      45.920  44.760  95.980  0.00  0.00            
ATOM   4623  C   PIL X   4      46.520  44.260  94.830  0.00  0.00            
ATOM   4624  H   PIL X   4      45.160  43.970  96.260  0.00  0.00            
ATOM   4625  H   PIL X   4      46.600  44.830  96.810  0.00  0.00            
ATOM   4626  N   PIL X   4      47.170  44.040  93.820  0.00  0.00            
ATOM   4627  C   PIL X   4      42.080  50.110  99.210  0.00  0.00            
ATOM   4628  C   PIL X   4      42.620  48.680  99.020  0.00  0.00            
ATOM   4629  H   PIL X   4      41.620  50.200 100.250  0.00  0.00            
ATOM   4630  H   PIL X   4      41.150  50.200  98.600  0.00  0.00            
ATOM   4631  N   PIL X   4      42.610  47.820 100.230  0.00  0.00            
ATOM   4632  H   PIL X   4      43.680  48.850  98.840  0.00  0.00            
ATOM   4633  N   PIL X   4      42.930  48.330 101.440  0.00  0.00            
ATOM   4634  C   PIL X   4      41.960  46.670 100.420  0.00  0.00            
ATOM   4635  C   PIL X   4      42.820  47.250 102.200  0.00  0.00            
ATOM   4636  N   PIL X   4      42.170  46.200 101.690  0.00  0.00            
ATOM   4637  H   PIL X   4      41.210  46.300  99.800  0.00  0.00            
ATOM   4638  H   PIL X   4      42.820  47.350 103.270  0.00  0.00            
ATOM   4639  C   PIL X   4      41.820  44.940 102.360  0.00  0.00            
ATOM   4640  C   PIL X   4      42.930  44.220 102.920  0.00  0.00            
ATOM   4641  H   PIL X   4      41.250  44.270 101.600  0.00  0.00            
ATOM   4642  H   PIL X   4      41.040  45.060 103.120  0.00  0.00            
ATOM   4643  N   PIL X   4      43.910  43.730 103.380  0.00  0.00            
ATOM   4644  C   PIL X   4      42.030   0.260  98.480  0.00  0.00            
ATOM   4645  C   PIL X   4      42.930  51.430  98.780  0.00  0.00            
ATOM   4646  H   PIL X   4      42.740   1.160  98.500  0.00  0.00            
ATOM   4647  H   PIL X   4      41.290   0.430  99.300  0.00  0.00            
ATOM   4648  N   PIL X   4      44.150  51.580  99.690  0.00  0.00            
ATOM   4649  H   PIL X   4      43.360  51.220  97.750  0.00  0.00            
ATOM   4650  N   PIL X   4      44.020  51.330 100.990  0.00  0.00            
ATOM   4651  C   PIL X   4      45.460  51.360  99.430  0.00  0.00            
ATOM   4652  C   PIL X   4      45.160  50.910 101.450  0.00  0.00            
ATOM   4653  N   PIL X   4      46.140  50.960 100.490  0.00  0.00            
ATOM   4654  H   PIL X   4      45.870  51.590  98.420  0.00  0.00            
ATOM   4655  H   PIL X   4      45.300  50.860 102.500  0.00  0.00            
ATOM   4656  C   PIL X   4      47.640  51.090 100.570  0.00  0.00            
ATOM   4657  C   PIL X   4      48.240  50.430 101.640  0.00  0.00            
ATOM   4658  H   PIL X   4      47.860  52.160 100.610  0.00  0.00            
ATOM   4659  H   PIL X   4      48.130  50.770  99.630  0.00  0.00            
ATOM   4660  N   PIL X   4      48.780  49.850 102.520  0.00  0.00            
ATOM   4661  C   PIL X   4      39.720   0.630  96.890  0.00  0.00            
ATOM   4662  C   PIL X   4      41.280   0.300  97.060  0.00  0.00            
ATOM   4663  H   PIL X   4      39.290  52.140  96.420  0.00  0.00            
ATOM   4664  H   PIL X   4      39.760   1.510  96.100  0.00  0.00            
ATOM   4665  N   PIL X   4      42.090   0.890  95.990  0.00  0.00            
ATOM   4666  H   PIL X   4      41.250  51.720  96.690  0.00  0.00            
ATOM   4667  N   PIL X   4      42.460   0.170  94.970  0.00  0.00            
ATOM   4668  C   PIL X   4      42.720   2.120  95.860  0.00  0.00            
ATOM   4669  C   PIL X   4      43.150   0.950  94.190  0.00  0.00            
ATOM   4670  N   PIL X   4      42.830   2.270  94.540  0.00  0.00            
ATOM   4671  H   PIL X   4      42.490   2.920  96.510  0.00  0.00            
ATOM   4672  H   PIL X   4      43.500   0.630  93.200  0.00  0.00            
ATOM   4673  C   PIL X   4      43.000   3.470  93.700  0.00  0.00            
ATOM   4674  C   PIL X   4      42.000   4.340  93.810  0.00  0.00            
ATOM   4675  H   PIL X   4      42.940   3.110  92.650  0.00  0.00            
ATOM   4676  H   PIL X   4      43.940   3.950  93.830  0.00  0.00            
ATOM   4677  N   PIL X   4      41.190   5.120  93.860  0.00  0.00            
ATOM   4678  C   PIL X   4      37.550   2.060  97.470  0.00  0.00            
ATOM   4679  C   PIL X   4      38.640   0.990  98.020  0.00  0.00            
ATOM   4680  H   PIL X   4      37.930   3.020  97.570  0.00  0.00            
ATOM   4681  H   PIL X   4      36.680   1.980  98.150  0.00  0.00            
ATOM   4682  N   PIL X   4      38.070  52.160  98.700  0.00  0.00            
ATOM   4683  H   PIL X   4      39.270   1.520  98.720  0.00  0.00            
ATOM   4684  N   PIL X   4      38.880  51.280  99.300  0.00  0.00            
ATOM   4685  C   PIL X   4      36.760  51.760  98.860  0.00  0.00            
ATOM   4686  C   PIL X   4      37.950  50.320  99.750  0.00  0.00            
ATOM   4687  N   PIL X   4      36.700  50.950  99.870  0.00  0.00            
ATOM   4688  H   PIL X   4      35.920  52.410  98.570  0.00  0.00            
ATOM   4689  H   PIL X   4      38.000  49.190  99.510  0.00  0.00            
ATOM   4690  C   PIL X   4      35.660  50.740 100.870  0.00  0.00            
ATOM   4691  C   PIL X   4      34.400  50.960 100.340  0.00  0.00            
ATOM   4692  H   PIL X   4      35.890  51.460 101.720  0.00  0.00            
ATOM   4693  H   PIL X   4      35.720  49.790 101.290  0.00  0.00            
ATOM   4694  N   PIL X   4      33.410  51.230  99.810  0.00  0.00            
ATOM   4695  C   PIL X   4      35.320   1.960  95.910  0.00  0.00            
ATOM   4696  C   PIL X   4      36.930   1.950  96.020  0.00  0.00            
ATOM   4697  H   PIL X   4      34.930   3.020  95.860  0.00  0.00            
ATOM   4698  H   PIL X   4      34.990   1.580  96.880  0.00  0.00            
ATOM   4699  N   PIL X   4      37.520   2.990  95.070  0.00  0.00            
ATOM   4700  H   PIL X   4      37.230   0.890  95.690  0.00  0.00            
ATOM   4701  N   PIL X   4      38.130   2.680  93.940  0.00  0.00            
ATOM   4702  C   PIL X   4      37.350   4.340  95.100  0.00  0.00            
ATOM   4703  C   PIL X   4      38.250   3.850  93.340  0.00  0.00            
ATOM   4704  N   PIL X   4      37.870   4.930  94.060  0.00  0.00            
ATOM   4705  H   PIL X   4      36.570   4.790  95.780  0.00  0.00            
ATOM   4706  H   PIL X   4      38.780   3.860  92.370  0.00  0.00            
ATOM   4707  C   PIL X   4      37.450   6.290  93.650  0.00  0.00            
ATOM   4708  C   PIL X   4      37.610   7.240  94.700  0.00  0.00            
ATOM   4709  H   PIL X   4      36.380   6.190  93.320  0.00  0.00            
ATOM   4710  H   PIL X   4      38.050   6.620  92.780  0.00  0.00            
ATOM   4711  N   PIL X   4      37.780   8.030  95.490  0.00  0.00            
ATOM   4712  C   PIL X   4      32.900   1.620  94.850  0.00  0.00            
ATOM   4713  C   PIL X   4      34.410   1.130  94.930  0.00  0.00            
ATOM   4714  H   PIL X   4      33.010   2.590  94.390  0.00  0.00            
ATOM   4715  H   PIL X   4      32.530   1.860  95.900  0.00  0.00            
ATOM   4716  N   PIL X   4      35.050   0.930  93.570  0.00  0.00            
ATOM   4717  H   PIL X   4      34.340   0.100  95.340  0.00  0.00            
ATOM   4718  N   PIL X   4      36.380   0.540  93.350  0.00  0.00            
ATOM   4719  C   PIL X   4      34.430   0.660  92.380  0.00  0.00            
ATOM   4720  C   PIL X   4      36.570   0.380  92.040  0.00  0.00            
ATOM   4721  N   PIL X   4      35.390   0.790  91.370  0.00  0.00            
ATOM   4722  H   PIL X   4      33.550   0.110  92.260  0.00  0.00            
ATOM   4723  H   PIL X   4      37.270  52.030  91.630  0.00  0.00            
ATOM   4724  C   PIL X   4      35.250   1.300  89.940  0.00  0.00            
ATOM   4725  C   PIL X   4      33.920   1.390  89.430  0.00  0.00            
ATOM   4726  H   PIL X   4      35.830   0.650  89.290  0.00  0.00            
ATOM   4727  H   PIL X   4      35.670   2.250  89.830  0.00  0.00            
ATOM   4728  N   PIL X   4      32.870   1.580  89.060  0.00  0.00            
ATOM   4729  C   PIL X   4      30.550   0.320  95.150  0.00  0.00            
ATOM   4730  C   PIL X   4      31.750   0.730  94.140  0.00  0.00            
ATOM   4731  H   PIL X   4      29.700   0.050  94.490  0.00  0.00            
ATOM   4732  H   PIL X   4      30.210   1.320  95.610  0.00  0.00            
ATOM   4733  N   PIL X   4      31.190   1.430  92.920  0.00  0.00            
ATOM   4734  H   PIL X   4      32.270  52.250  93.870  0.00  0.00            
ATOM   4735  N   PIL X   4      31.270   1.070  91.660  0.00  0.00            
ATOM   4736  C   PIL X   4      30.600   2.590  93.000  0.00  0.00            
ATOM   4737  C   PIL X   4      30.490   1.870  90.980  0.00  0.00            
ATOM   4738  N   PIL X   4      30.090   2.890  91.840  0.00  0.00            
ATOM   4739  H   PIL X   4      30.910   3.400  93.730  0.00  0.00            
ATOM   4740  H   PIL X   4      29.800   1.480  90.190  0.00  0.00            
ATOM   4741  C   PIL X   4      29.470   4.120  91.570  0.00  0.00            
ATOM   4742  C   PIL X   4      28.190   4.050  91.060  0.00  0.00            
ATOM   4743  H   PIL X   4      30.080   4.900  90.990  0.00  0.00            
ATOM   4744  H   PIL X   4      29.470   4.560  92.540  0.00  0.00            
ATOM   4745  N   PIL X   4      27.090   4.180  90.540  0.00  0.00            
ATOM   4746  C   PIL X   4      29.650  51.230  97.220  0.00  0.00            
ATOM   4747  C   PIL X   4      30.830  51.590  96.270  0.00  0.00            
ATOM   4748  H   PIL X   4      29.340  50.210  97.140  0.00  0.00            
ATOM   4749  H   PIL X   4      28.810  51.740  96.840  0.00  0.00            
ATOM   4750  N   PIL X   4      31.720  50.430  95.900  0.00  0.00            
ATOM   4751  H   PIL X   4      31.470  52.190  96.910  0.00  0.00            
ATOM   4752  N   PIL X   4      33.010  50.380  96.180  0.00  0.00            
ATOM   4753  C   PIL X   4      31.260  49.250  95.450  0.00  0.00            
ATOM   4754  C   PIL X   4      33.350  49.140  95.760  0.00  0.00            
ATOM   4755  N   PIL X   4      32.300  48.370  95.210  0.00  0.00            
ATOM   4756  H   PIL X   4      30.310  49.150  94.870  0.00  0.00            
ATOM   4757  H   PIL X   4      34.420  49.000  95.500  0.00  0.00            
ATOM   4758  C   PIL X   4      32.330  47.040  94.560  0.00  0.00            
ATOM   4759  C   PIL X   4      31.960  45.900  95.400  0.00  0.00            
ATOM   4760  H   PIL X   4      33.420  46.970  94.270  0.00  0.00            
ATOM   4761  H   PIL X   4      31.810  47.030  93.570  0.00  0.00            
ATOM   4762  N   PIL X   4      31.630  45.100  96.190  0.00  0.00            
ATOM   4763  C   PIL X   4      29.390   0.830  99.060  0.00  0.00            
ATOM   4764  C   PIL X   4      29.730  51.690  98.810  0.00  0.00            
ATOM   4765  H   PIL X   4      28.320   0.880  99.260  0.00  0.00            
ATOM   4766  H   PIL X   4      29.390   1.340  98.100  0.00  0.00            
ATOM   4767  N   PIL X   4      29.030  50.710  99.750  0.00  0.00            
ATOM   4768  H   PIL X   4      30.830  51.590  99.010  0.00  0.00            
ATOM   4769  N   PIL X   4      27.890  49.920  99.550  0.00  0.00            
ATOM   4770  C   PIL X   4      29.530  50.220 100.880  0.00  0.00            
ATOM   4771  C   PIL X   4      27.720  49.250 100.680  0.00  0.00            
ATOM   4772  N   PIL X   4      28.640  49.530 101.640  0.00  0.00            
ATOM   4773  H   PIL X   4      30.620  50.130 100.990  0.00  0.00            
ATOM   4774  H   PIL X   4      26.920  48.480 100.720  0.00  0.00            
ATOM   4775  C   PIL X   4      28.450  49.510 103.150  0.00  0.00            
ATOM   4776  C   PIL X   4      29.460  50.060 103.890  0.00  0.00            
ATOM   4777  H   PIL X   4      28.150  48.610 103.530  0.00  0.00            
ATOM   4778  H   PIL X   4      27.610  50.190 103.460  0.00  0.00            
ATOM   4779  N   PIL X   4      30.250  50.510 104.620  0.00  0.00            
ATOM   4780  C   PIL X   4      30.830   0.940 101.450  0.00  0.00            
ATOM   4781  C   PIL X   4      30.220   1.710 100.090  0.00  0.00            
ATOM   4782  H   PIL X   4      31.900   0.630 101.350  0.00  0.00            
ATOM   4783  H   PIL X   4      30.190   0.040 101.630  0.00  0.00            
ATOM   4784  N   PIL X   4      31.290   2.510  99.460  0.00  0.00            
ATOM   4785  H   PIL X   4      29.530   2.400 100.570  0.00  0.00            
ATOM   4786  N   PIL X   4      32.360   2.020  98.870  0.00  0.00            
ATOM   4787  C   PIL X   4      31.380   3.940  99.540  0.00  0.00            
ATOM   4788  C   PIL X   4      33.010   3.180  98.610  0.00  0.00            
ATOM   4789  N   PIL X   4      32.280   4.330  98.640  0.00  0.00            
ATOM   4790  H   PIL X   4      30.750   4.570 100.100  0.00  0.00            
ATOM   4791  H   PIL X   4      34.140   3.260  98.680  0.00  0.00            
ATOM   4792  C   PIL X   4      32.490   5.680  98.010  0.00  0.00            
ATOM   4793  C   PIL X   4      33.720   5.970  97.410  0.00  0.00            
ATOM   4794  H   PIL X   4      32.320   6.240  98.890  0.00  0.00            
ATOM   4795  H   PIL X   4      31.710   5.880  97.290  0.00  0.00            
ATOM   4796  N   PIL X   4      34.710   6.220  96.860  0.00  0.00            
ATOM   4797  C   PIL X   4      29.220   1.460 103.430  0.00  0.00            
ATOM   4798  C   PIL X   4      30.660   1.740 102.810  0.00  0.00            
ATOM   4799  H   PIL X   4      29.130   0.390 103.770  0.00  0.00            
ATOM   4800  H   PIL X   4      28.580   1.520 102.490  0.00  0.00            
ATOM   4801  N   PIL X   4      31.860   1.430 103.690  0.00  0.00            
ATOM   4802  H   PIL X   4      30.620   2.780 102.570  0.00  0.00            
ATOM   4803  N   PIL X   4      32.380   0.230 103.890  0.00  0.00            
ATOM   4804  C   PIL X   4      32.610   2.330 104.410  0.00  0.00            
ATOM   4805  C   PIL X   4      33.300   0.410 104.820  0.00  0.00            
ATOM   4806  N   PIL X   4      33.620   1.770 105.050  0.00  0.00            
ATOM   4807  H   PIL X   4      32.410   3.370 104.470  0.00  0.00            
ATOM   4808  H   PIL X   4      34.000  52.000 105.160  0.00  0.00            
ATOM   4809  C   PIL X   4      34.410   2.360 106.210  0.00  0.00            
ATOM   4810  C   PIL X   4      35.320   3.380 105.760  0.00  0.00            
ATOM   4811  H   PIL X   4      35.080   1.630 106.720  0.00  0.00            
ATOM   4812  H   PIL X   4      33.680   2.730 106.950  0.00  0.00            
ATOM   4813  N   PIL X   4      36.160   4.210 105.580  0.00  0.00            
ATOM   4814  C   PIL X   4      27.580   3.570 103.880  0.00  0.00            
ATOM   4815  C   PIL X   4      28.510   2.470 104.510  0.00  0.00            
ATOM   4816  H   PIL X   4      26.850   3.970 104.600  0.00  0.00            
ATOM   4817  H   PIL X   4      26.960   2.920 103.210  0.00  0.00            
ATOM   4818  N   PIL X   4      27.890   1.810 105.700  0.00  0.00            
ATOM   4819  H   PIL X   4      29.320   3.060 104.920  0.00  0.00            
ATOM   4820  N   PIL X   4      28.390   0.750 106.280  0.00  0.00            
ATOM   4821  C   PIL X   4      27.000   2.300 106.660  0.00  0.00            
ATOM   4822  C   PIL X   4      27.660   0.540 107.310  0.00  0.00            
ATOM   4823  N   PIL X   4      26.500   1.260 107.440  0.00  0.00            
ATOM   4824  H   PIL X   4      26.540   3.280 106.590  0.00  0.00            
ATOM   4825  H   PIL X   4      28.140  52.420 108.140  0.00  0.00            
ATOM   4826  C   PIL X   4      25.210   0.870 108.100  0.00  0.00            
ATOM   4827  C   PIL X   4      24.820   1.770 109.070  0.00  0.00            
ATOM   4828  H   PIL X   4      25.300  52.340 108.630  0.00  0.00            
ATOM   4829  H   PIL X   4      24.390   0.620 107.370  0.00  0.00            
ATOM   4830  N   PIL X   4      24.570   2.520 109.930  0.00  0.00            
ATOM   4831  C   PIL X   4      27.170   5.470 101.980  0.00  0.00            
ATOM   4832  C   PIL X   4      28.270   4.710 102.920  0.00  0.00            
ATOM   4833  H   PIL X   4      27.000   6.500 102.280  0.00  0.00            
ATOM   4834  H   PIL X   4      26.140   5.010 102.230  0.00  0.00            
ATOM   4835  N   PIL X   4      29.200   5.780 103.530  0.00  0.00            
ATOM   4836  H   PIL X   4      28.970   4.100 102.390  0.00  0.00            
ATOM   4837  N   PIL X   4      28.820   6.510 104.560  0.00  0.00            
ATOM   4838  C   PIL X   4      30.490   6.030 103.310  0.00  0.00            
ATOM   4839  C   PIL X   4      29.940   6.850 105.160  0.00  0.00            
ATOM   4840  N   PIL X   4      31.050   6.770 104.300  0.00  0.00            
ATOM   4841  H   PIL X   4      31.000   5.680 102.460  0.00  0.00            
ATOM   4842  H   PIL X   4      29.880   7.390 106.090  0.00  0.00            
ATOM   4843  C   PIL X   4      32.390   7.370 104.500  0.00  0.00            
ATOM   4844  C   PIL X   4      32.680   7.810 105.830  0.00  0.00            
ATOM   4845  H   PIL X   4      32.530   8.260 103.810  0.00  0.00            
ATOM   4846  H   PIL X   4      33.160   6.690 104.240  0.00  0.00            
ATOM   4847  N   PIL X   4      32.830   8.200 106.960  0.00  0.00            
ATOM   4848  C   PIL X   4      26.200   4.290  99.790  0.00  0.00            
ATOM   4849  C   PIL X   4      27.130   5.410 100.390  0.00  0.00            
ATOM   4850  H   PIL X   4      25.640   3.710 100.540  0.00  0.00            
ATOM   4851  H   PIL X   4      26.930   3.530  99.410  0.00  0.00            
ATOM   4852  N   PIL X   4      27.140   6.670  99.640  0.00  0.00            
ATOM   4853  H   PIL X   4      28.170   5.040 100.160  0.00  0.00            
ATOM   4854  N   PIL X   4      26.910   7.890 100.090  0.00  0.00            
ATOM   4855  C   PIL X   4      27.920   6.800  98.490  0.00  0.00            
ATOM   4856  C   PIL X   4      27.580   8.670  99.240  0.00  0.00            
ATOM   4857  N   PIL X   4      28.370   8.010  98.350  0.00  0.00            
ATOM   4858  H   PIL X   4      27.900   6.180  97.670  0.00  0.00            
ATOM   4859  H   PIL X   4      27.570   9.800  99.390  0.00  0.00            
ATOM   4860  C   PIL X   4      29.280   8.500  97.300  0.00  0.00            
ATOM   4861  C   PIL X   4      30.580   8.870  97.690  0.00  0.00            
ATOM   4862  H   PIL X   4      28.970   9.520  96.950  0.00  0.00            
ATOM   4863  H   PIL X   4      29.370   7.690  96.450  0.00  0.00            
ATOM   4864  N   PIL X   4      31.710   9.150  97.990  0.00  0.00            
ATOM   4865  C   PIL X   4      24.700   3.000  98.010  0.00  0.00            
ATOM   4866  C   PIL X   4      25.190   4.450  98.630  0.00  0.00            
ATOM   4867  H   PIL X   4      23.640   3.090  97.670  0.00  0.00            
ATOM   4868  H   PIL X   4      24.700   2.240  98.880  0.00  0.00            
ATOM   4869  N   PIL X   4      24.000   5.400  98.980  0.00  0.00            
ATOM   4870  H   PIL X   4      25.750   4.890  97.770  0.00  0.00            
ATOM   4871  N   PIL X   4      23.930   6.430  99.800  0.00  0.00            
ATOM   4872  C   PIL X   4      22.730   5.370  98.370  0.00  0.00            
ATOM   4873  C   PIL X   4      22.780   6.950  99.550  0.00  0.00            
ATOM   4874  N   PIL X   4      22.160   6.560  98.370  0.00  0.00            
ATOM   4875  H   PIL X   4      22.240   4.400  98.260  0.00  0.00            
ATOM   4876  H   PIL X   4      22.490   7.760 100.260  0.00  0.00            
ATOM   4877  C   PIL X   4      21.310   7.210  97.210  0.00  0.00            
ATOM   4878  C   PIL X   4      20.090   6.520  96.810  0.00  0.00            
ATOM   4879  H   PIL X   4      21.900   7.340  96.300  0.00  0.00            
ATOM   4880  H   PIL X   4      21.130   8.270  97.460  0.00  0.00            
ATOM   4881  N   PIL X   4      19.130   5.940  96.480  0.00  0.00            
ATOM   4882  C   PIL X   4      25.610   0.860  96.530  0.00  0.00            
ATOM   4883  C   PIL X   4      25.640   2.420  96.820  0.00  0.00            
ATOM   4884  H   PIL X   4      26.200   0.460  97.400  0.00  0.00            
ATOM   4885  H   PIL X   4      26.120   0.610  95.620  0.00  0.00            
ATOM   4886  N   PIL X   4      25.340   3.230  95.550  0.00  0.00            
ATOM   4887  H   PIL X   4      26.690   2.670  97.000  0.00  0.00            
ATOM   4888  N   PIL X   4      24.520   2.810  94.560  0.00  0.00            
ATOM   4889  C   PIL X   4      26.050   4.310  95.090  0.00  0.00            
ATOM   4890  C   PIL X   4      24.950   3.540  93.580  0.00  0.00            
ATOM   4891  N   PIL X   4      25.430   4.750  93.980  0.00  0.00            
ATOM   4892  H   PIL X   4      27.160   4.330  95.180  0.00  0.00            
ATOM   4893  H   PIL X   4      24.690   3.260  92.520  0.00  0.00            
ATOM   4894  C   PIL X   4      25.400   6.100  93.340  0.00  0.00            
ATOM   4895  C   PIL X   4      26.680   6.790  93.390  0.00  0.00            
ATOM   4896  H   PIL X   4      24.610   6.640  93.880  0.00  0.00            
ATOM   4897  H   PIL X   4      25.180   6.070  92.290  0.00  0.00            
ATOM   4898  N   PIL X   4      27.630   7.380  93.510  0.00  0.00            
ATOM   4899  C   PIL X   4      23.880  52.050  94.910  0.00  0.00            
ATOM   4900  C   PIL X   4      24.140   0.160  96.450  0.00  0.00            
ATOM   4901  H   PIL X   4      23.990  50.980  94.800  0.00  0.00            
ATOM   4902  H   PIL X   4      24.730  52.290  94.330  0.00  0.00            
ATOM   4903  N   PIL X   4      23.870  51.430  97.340  0.00  0.00            
ATOM   4904  H   PIL X   4      23.350   0.910  96.610  0.00  0.00            
ATOM   4905  N   PIL X   4      22.960  50.430  97.120  0.00  0.00            
ATOM   4906  C   PIL X   4      24.330  51.250  98.600  0.00  0.00            
ATOM   4907  C   PIL X   4      22.870  49.780  98.240  0.00  0.00            
ATOM   4908  N   PIL X   4      23.790  50.150  99.200  0.00  0.00            
ATOM   4909  H   PIL X   4      24.870  51.950  99.190  0.00  0.00            
ATOM   4910  H   PIL X   4      21.940  49.290  98.480  0.00  0.00            
ATOM   4911  C   PIL X   4      24.260  49.210 100.340  0.00  0.00            
ATOM   4912  C   PIL X   4      23.210  48.990 101.300  0.00  0.00            
ATOM   4913  H   PIL X   4      25.150  49.650 100.770  0.00  0.00            
ATOM   4914  H   PIL X   4      24.560  48.260  99.920  0.00  0.00            
ATOM   4915  N   PIL X   4      22.340  48.720 102.000  0.00  0.00            
ATOM   4916  C   PIL X   4      22.220  51.100  93.100  0.00  0.00            
ATOM   4917  C   PIL X   4      22.670   0.050  93.890  0.00  0.00            
ATOM   4918  H   PIL X   4      21.200  51.310  92.800  0.00  0.00            
ATOM   4919  H   PIL X   4      22.040  50.270  93.790  0.00  0.00            
ATOM   4920  N   PIL X   4      21.450   0.840  94.410  0.00  0.00            
ATOM   4921  H   PIL X   4      23.180   0.750  93.090  0.00  0.00            
ATOM   4922  N   PIL X   4      20.790   1.660  93.680  0.00  0.00            
ATOM   4923  C   PIL X   4      20.790   0.630  95.570  0.00  0.00            
ATOM   4924  C   PIL X   4      19.640   1.890  94.400  0.00  0.00            
ATOM   4925  N   PIL X   4      19.790   1.520  95.730  0.00  0.00            
ATOM   4926  H   PIL X   4      21.030  52.140  96.160  0.00  0.00            
ATOM   4927  H   PIL X   4      19.090   2.820  94.250  0.00  0.00            
ATOM   4928  C   PIL X   4      19.170   2.190  96.830  0.00  0.00            
ATOM   4929  C   PIL X   4      17.960   1.670  97.350  0.00  0.00            
ATOM   4930  H   PIL X   4      18.990   3.260  96.520  0.00  0.00            
ATOM   4931  H   PIL X   4      19.930   2.330  97.590  0.00  0.00            
ATOM   4932  N   PIL X   4      16.960   1.340  97.910  0.00  0.00            
ATOM   4933  H   PIL X   4      23.600   0.230  90.860  0.00  0.00            
ATOM   4934  C   PIL X   4      22.870  51.820  90.750  0.00  0.00            
ATOM   4935  C   PIL X   4      23.030  50.790  91.840  0.00  0.00            
ATOM   4936  H   PIL X   4      21.850  52.330  90.790  0.00  0.00            
ATOM   4937  H   PIL X   4      23.080  51.460  89.790  0.00  0.00            
ATOM   4938  N   PIL X   4      24.410  50.160  91.830  0.00  0.00            
ATOM   4939  H   PIL X   4      22.480  49.940  91.400  0.00  0.00            
ATOM   4940  N   PIL X   4      24.840  49.350  92.700  0.00  0.00            
ATOM   4941  C   PIL X   4      25.550  50.350  90.960  0.00  0.00            
ATOM   4942  C   PIL X   4      26.000  48.780  92.160  0.00  0.00            
ATOM   4943  N   PIL X   4      26.610  49.650  91.390  0.00  0.00            
ATOM   4944  H   PIL X   4      25.320  50.570  89.920  0.00  0.00            
ATOM   4945  H   PIL X   4      26.080  47.780  92.020  0.00  0.00            
ATOM   4946  C   PIL X   4      27.840  49.480  90.660  0.00  0.00            
ATOM   4947  C   PIL X   4      29.090  49.380  91.440  0.00  0.00            
ATOM   4948  H   PIL X   4      28.020  50.420  90.210  0.00  0.00            
ATOM   4949  H   PIL X   4      27.750  48.730  89.940  0.00  0.00            
ATOM   4950  N   PIL X   4      30.050  49.250  92.030  0.00  0.00            
ATOM   4951  C   PIL X   5      47.210  27.160 100.270  0.00  0.00            
ATOM   4952  C   PIL X   5      46.200  26.800  99.120  0.00  0.00            
ATOM   4953  H   PIL X   5      48.150  27.510  99.780  0.00  0.00            
ATOM   4954  H   PIL X   5      47.560  26.180 100.660  0.00  0.00            
ATOM   4955  N   PIL X   5      46.410  25.660  98.240  0.00  0.00            
ATOM   4956  H   PIL X   5      45.220  26.560  99.490  0.00  0.00            
ATOM   4957  H   PIL X   5      45.970  27.660  98.540  0.00  0.00            
ATOM   4958  N   PIL X   5      46.930  25.810  97.050  0.00  0.00            
ATOM   4959  C   PIL X   5      45.800  24.490  98.160  0.00  0.00            
ATOM   4960  C   PIL X   5      46.190  25.070  96.260  0.00  0.00            
ATOM   4961  N   PIL X   5      45.290  24.320  96.960  0.00  0.00            
ATOM   4962  H   PIL X   5      46.140  23.680  98.900  0.00  0.00            
ATOM   4963  H   PIL X   5      46.160  25.180  95.220  0.00  0.00            
ATOM   4964  C   PIL X   5      44.100  23.650  96.440  0.00  0.00            
ATOM   4965  C   PIL X   5      43.030  23.280  97.310  0.00  0.00            
ATOM   4966  H   PIL X   5      44.540  22.690  96.030  0.00  0.00            
ATOM   4967  H   PIL X   5      43.650  24.230  95.600  0.00  0.00            
ATOM   4968  N   PIL X   5      42.130  23.050  97.930  0.00  0.00            
ATOM   4969  C   PIL X   5      45.730  27.140 102.320  0.00  0.00            
ATOM   4970  C   PIL X   5      46.810  28.000 101.510  0.00  0.00            
ATOM   4971  H   PIL X   5      46.240  26.830 103.260  0.00  0.00            
ATOM   4972  H   PIL X   5      45.460  26.220 101.780  0.00  0.00            
ATOM   4973  N   PIL X   5      47.910  28.590 102.350  0.00  0.00            
ATOM   4974  H   PIL X   5      46.220  28.870 101.090  0.00  0.00            
ATOM   4975  N   PIL X   5      48.960  27.910 102.750  0.00  0.00            
ATOM   4976  C   PIL X   5      48.090  29.910 102.740  0.00  0.00            
ATOM   4977  C   PIL X   5      49.860  28.810 102.800  0.00  0.00            
ATOM   4978  N   PIL X   5      49.380  30.070 103.120  0.00  0.00            
ATOM   4979  H   PIL X   5      47.220  30.530 103.130  0.00  0.00            
ATOM   4980  H   PIL X   5      51.010  28.670 102.860  0.00  0.00            
ATOM   4981  C   PIL X   5      49.930  31.250 103.750  0.00  0.00            
ATOM   4982  C   PIL X   5      50.370  32.310 102.930  0.00  0.00            
ATOM   4983  H   PIL X   5      50.790  30.970 104.430  0.00  0.00            
ATOM   4984  H   PIL X   5      49.100  31.650 104.340  0.00  0.00            
ATOM   4985  N   PIL X   5      50.710  33.230 102.240  0.00  0.00            
ATOM   4986  C   PIL X   5      43.280  28.050 101.440  0.00  0.00            
ATOM   4987  C   PIL X   5      44.340  27.840 102.700  0.00  0.00            
ATOM   4988  H   PIL X   5      42.470  27.320 101.570  0.00  0.00            
ATOM   4989  H   PIL X   5      43.800  27.640 100.520  0.00  0.00            
ATOM   4990  N   PIL X   5      43.770  27.360 104.010  0.00  0.00            
ATOM   4991  H   PIL X   5      44.620  28.850 102.880  0.00  0.00            
ATOM   4992  N   PIL X   5      43.700  26.090 104.440  0.00  0.00            
ATOM   4993  C   PIL X   5      43.180  28.120 104.930  0.00  0.00            
ATOM   4994  C   PIL X   5      43.140  26.190 105.630  0.00  0.00            
ATOM   4995  N   PIL X   5      43.020  27.520 106.110  0.00  0.00            
ATOM   4996  H   PIL X   5      42.840  29.140 104.820  0.00  0.00            
ATOM   4997  H   PIL X   5      43.100  25.270 106.250  0.00  0.00            
ATOM   4998  C   PIL X   5      43.140  28.030 107.530  0.00  0.00            
ATOM   4999  C   PIL X   5      44.040  27.390 108.350  0.00  0.00            
ATOM   5000  H   PIL X   5      42.110  28.010 107.990  0.00  0.00            
ATOM   5001  H   PIL X   5      43.370  29.120 107.400  0.00  0.00            
ATOM   5002  N   PIL X   5      44.840  26.910 109.100  0.00  0.00            
ATOM   5003  C   PIL X   5      41.550  29.430  99.910  0.00  0.00            
ATOM   5004  C   PIL X   5      42.730  29.480 100.970  0.00  0.00            
ATOM   5005  H   PIL X   5      41.950  29.120  98.980  0.00  0.00            
ATOM   5006  H   PIL X   5      41.240  30.510  99.640  0.00  0.00            
ATOM   5007  N   PIL X   5      42.560  30.480 102.050  0.00  0.00            
ATOM   5008  H   PIL X   5      43.610  29.870 100.410  0.00  0.00            
ATOM   5009  N   PIL X   5      41.450  30.940 102.680  0.00  0.00            
ATOM   5010  C   PIL X   5      43.630  31.150 102.610  0.00  0.00            
ATOM   5011  C   PIL X   5      41.910  32.170 102.980  0.00  0.00            
ATOM   5012  N   PIL X   5      43.230  32.180 103.330  0.00  0.00            
ATOM   5013  H   PIL X   5      44.710  30.970 102.360  0.00  0.00            
ATOM   5014  H   PIL X   5      41.560  33.050 102.430  0.00  0.00            
ATOM   5015  C   PIL X   5      44.000  33.000 104.310  0.00  0.00            
ATOM   5016  C   PIL X   5      43.200  33.850 105.160  0.00  0.00            
ATOM   5017  H   PIL X   5      44.650  33.750 103.740  0.00  0.00            
ATOM   5018  H   PIL X   5      44.650  32.320 104.850  0.00  0.00            
ATOM   5019  N   PIL X   5      42.550  34.550 105.890  0.00  0.00            
ATOM   5020  C   PIL X   5      38.870  29.570  99.990  0.00  0.00            
ATOM   5021  C   PIL X   5      40.180  28.640 100.110  0.00  0.00            
ATOM   5022  H   PIL X   5      38.940  30.190  99.060  0.00  0.00            
ATOM   5023  H   PIL X   5      38.900  30.240 100.810  0.00  0.00            
ATOM   5024  N   PIL X   5      40.040  27.430  99.190  0.00  0.00            
ATOM   5025  H   PIL X   5      40.250  28.180 101.110  0.00  0.00            
ATOM   5026  N   PIL X   5      40.120  26.180  99.580  0.00  0.00            
ATOM   5027  C   PIL X   5      39.970  27.400  97.770  0.00  0.00            
ATOM   5028  C   PIL X   5      40.200  25.480  98.460  0.00  0.00            
ATOM   5029  N   PIL X   5      40.240  26.200  97.320  0.00  0.00            
ATOM   5030  H   PIL X   5      39.930  28.300  97.170  0.00  0.00            
ATOM   5031  H   PIL X   5      40.010  24.390  98.430  0.00  0.00            
ATOM   5032  C   PIL X   5      40.260  25.760  95.840  0.00  0.00            
ATOM   5033  C   PIL X   5      39.460  26.410  94.900  0.00  0.00            
ATOM   5034  H   PIL X   5      39.930  24.710  95.910  0.00  0.00            
ATOM   5035  H   PIL X   5      41.360  25.830  95.650  0.00  0.00            
ATOM   5036  N   PIL X   5      38.850  26.930  94.090  0.00  0.00            
ATOM   5037  C   PIL X   5      36.990  28.360 101.400  0.00  0.00            
ATOM   5038  C   PIL X   5      37.410  28.970 100.060  0.00  0.00            
ATOM   5039  H   PIL X   5      37.510  27.430 101.350  0.00  0.00            
ATOM   5040  H   PIL X   5      35.940  28.060 101.350  0.00  0.00            
ATOM   5041  N   PIL X   5      36.270  29.870  99.460  0.00  0.00            
ATOM   5042  H   PIL X   5      37.480  28.060  99.400  0.00  0.00            
ATOM   5043  N   PIL X   5      36.270  31.160  99.210  0.00  0.00            
ATOM   5044  C   PIL X   5      35.000  29.420  99.190  0.00  0.00            
ATOM   5045  C   PIL X   5      35.150  31.410  98.490  0.00  0.00            
ATOM   5046  N   PIL X   5      34.430  30.260  98.290  0.00  0.00            
ATOM   5047  H   PIL X   5      34.400  28.800  99.880  0.00  0.00            
ATOM   5048  H   PIL X   5      34.720  32.370  98.400  0.00  0.00            
ATOM   5049  C   PIL X   5      33.370  29.930  97.310  0.00  0.00            
ATOM   5050  C   PIL X   5      32.230  30.710  97.460  0.00  0.00            
ATOM   5051  H   PIL X   5      33.090  28.880  97.440  0.00  0.00            
ATOM   5052  H   PIL X   5      33.700  30.130  96.280  0.00  0.00            
ATOM   5053  N   PIL X   5      31.240  31.300  97.550  0.00  0.00            
ATOM   5054  C   PIL X   5      36.190  30.260 103.030  0.00  0.00            
ATOM   5055  C   PIL X   5      37.200  29.080 102.750  0.00  0.00            
ATOM   5056  H   PIL X   5      35.330  29.770 103.530  0.00  0.00            
ATOM   5057  H   PIL X   5      35.690  30.630 102.110  0.00  0.00            
ATOM   5058  N   PIL X   5      37.440  28.190 103.910  0.00  0.00            
ATOM   5059  H   PIL X   5      38.140  29.550 102.610  0.00  0.00            
ATOM   5060  N   PIL X   5      37.050  26.920 104.020  0.00  0.00            
ATOM   5061  C   PIL X   5      38.400  28.460 104.860  0.00  0.00            
ATOM   5062  C   PIL X   5      37.750  26.490 105.010  0.00  0.00
[truncated: 116,451 more chars]
