# Supplementary material for: In situ molecular weaving of ionic polymers into metal-organic frameworks for radioactive anion capture
Source: Nat Commun. 2025 Aug 11;16:7393. doi: 10.1038/s41467-025-62246-3 (PMC12339677; doi:10.1038/s41467-025-62246-3)
Supplement: Supplementary file 3 — Supplementary Data-1-3 [file 41467_2025_62246_MOESM3_ESM.zip › Supplementary Data-2/MOFA-Ptriaz Initial]

CRYST1   52.420   52.420  123.050  90.00  90.00  90.00 P 1           1
ATOM      1  O   MOL X   1       3.390   5.370   8.040  0.00  0.00            
ATOM      2  C   MOL X   1       5.250   3.620   3.390  0.00  0.00            
ATOM      3  H   MOL X   1       5.650   3.420   2.400  0.00  0.00            
ATOM      4  C   MOL X   1       6.220   6.550   8.190  0.00  0.00            
ATOM      5  C   MOL X   1       4.580   4.890   3.670  0.00  0.00            
ATOM      6  Cu  MOL X   1       4.100   5.890   9.690  0.00  0.00            
ATOM      7  O   MOL X   1      20.500  21.540   3.360  0.00  0.00            
ATOM      8  C   MOL X   1      23.640  22.930   6.800  0.00  0.00            
ATOM      9  H   MOL X   1      24.020  23.270   7.760  0.00  0.00            
ATOM     10  C   MOL X   1      18.720  18.820   4.060  0.00  0.00            
ATOM     11  C   MOL X   1      24.220  21.740   6.190  0.00  0.00            
ATOM     12  Cu  MOL X   1      19.760  21.080   4.990  0.00  0.00            
ATOM     13  O   MOL X   1      20.070   8.200  21.820  0.00  0.00            
ATOM     14  C   MOL X   1      22.700   4.030  20.380  0.00  0.00            
ATOM     15  H   MOL X   1      23.400   3.310  19.980  0.00  0.00            
ATOM     16  C   MOL X   1      20.160   6.120  17.640  0.00  0.00            
ATOM     17  C   MOL X   1      23.040   5.440  20.360  0.00  0.00            
ATOM     18  Cu  MOL X   1      20.220   5.690   9.500  0.00  0.00            
ATOM     19  O   MOL X   1       4.610  20.270  24.750  0.00  0.00            
ATOM     20  C   MOL X   1       3.770  22.420  20.160  0.00  0.00            
ATOM     21  H   MOL X   1       3.400  22.760  19.200  0.00  0.00            
ATOM     22  C   MOL X   1       6.710  19.690  17.890  0.00  0.00            
ATOM     23  C   MOL X   1       2.980  21.480  20.960  0.00  0.00            
ATOM     24  Cu  MOL X   1       6.570  17.640   9.720  0.00  0.00            
ATOM     25  O   MOL X   1       3.680   6.900   2.690  0.00  0.00            
ATOM     26  C   MOL X   1       4.830   2.870   5.740  0.00  0.00            
ATOM     27  H   MOL X   1       4.910   2.100   6.500  0.00  0.00            
ATOM     28  C   MOL X   1       1.340   9.020  11.190  0.00  0.00            
ATOM     29  C   MOL X   1       5.370   2.600   4.420  0.00  0.00            
ATOM     30  Cu  MOL X   1      26.060   5.700   9.780  0.00  0.00            
ATOM     31  O   MOL X   1       1.220  21.460  19.390  0.00  0.00            
ATOM     32  C   MOL X   1       5.570  22.420  21.910  0.00  0.00            
ATOM     33  H   MOL X   1       6.540  22.760  22.270  0.00  0.00            
ATOM     34  C   MOL X   1       2.450  18.460  18.560  0.00  0.00            
ATOM     35  C   MOL X   1       5.070  22.890  20.630  0.00  0.00            
ATOM     36  Cu  MOL X   1       0.490  20.180  18.260  0.00  0.00            
ATOM     37  O   MOL X   1      25.730  21.400   8.020  0.00  0.00            
ATOM     38  C   MOL X   1      22.020  23.140   4.890  0.00  0.00            
ATOM     39  H   MOL X   1      21.180  23.660   4.440  0.00  0.00            
ATOM     40  C   MOL X   1      24.450  18.480   8.510  0.00  0.00            
ATOM     41  C   MOL X   1      22.540  23.620   6.160  0.00  0.00            
ATOM     42  Cu  MOL X   1      26.460  20.340   9.390  0.00  0.00            
ATOM     43  O   MOL X   1      24.830   5.400  18.780  0.00  0.00            
ATOM     44  C   MOL X   1      20.490   4.540  21.470  0.00  0.00            
ATOM     45  H   MOL X   1      19.530   4.210  21.870  0.00  0.00            
ATOM     46  C   MOL X   1      24.980   7.910  17.730  0.00  0.00            
ATOM     47  C   MOL X   1      21.440   3.560  20.960  0.00  0.00            
ATOM     48  Cu  MOL X   1       0.710   5.340  19.590  0.00  0.00            
ATOM     49  O   MOL X   1       7.260   1.310   3.950  0.00  0.00            
ATOM     50  C   MOL X   1       4.110   5.170   5.040  0.00  0.00            
ATOM     51  H   MOL X   1       3.670   6.130   5.280  0.00  0.00            
ATOM     52  C   MOL X   1       8.120   1.630   7.360  0.00  0.00            
ATOM     53  C   MOL X   1       4.260   4.160   6.100  0.00  0.00            
ATOM     54  Cu  MOL X   1       7.990   0.160   5.200  0.00  0.00            
ATOM     55  O   MOL X   1      20.160   1.670  21.680  0.00  0.00            
ATOM     56  C   MOL X   1      22.080   6.400  20.890  0.00  0.00            
ATOM     57  H   MOL X   1      22.300   7.460  20.860  0.00  0.00            
ATOM     58  C   MOL X   1      18.830   1.970  18.740  0.00  0.00            
ATOM     59  C   MOL X   1      20.790   5.970  21.420  0.00  0.00            
ATOM     60  Cu  MOL X   1      19.090   0.410  20.830  0.00  0.00            
ATOM     61  O   MOL X   1       7.040  24.210  20.260  0.00  0.00            
ATOM     62  C   MOL X   1       3.500  21.030  22.240  0.00  0.00            
ATOM     63  H   MOL X   1       2.920  20.340  22.850  0.00  0.00            
ATOM     64  C   MOL X   1       8.310  24.300  18.060  0.00  0.00            
ATOM     65  C   MOL X   1       4.790  21.500  22.730  0.00  0.00            
ATOM     66  Cu  MOL X   1       7.890  52.090  20.400  0.00  0.00            
ATOM     67  O   MOL X   1      20.810  25.240   6.350  0.00  0.00            
ATOM     68  C   MOL X   1      23.680  21.250   4.930  0.00  0.00            
ATOM     69  H   MOL X   1      24.080  20.340   4.500  0.00  0.00            
ATOM     70  C   MOL X   1      19.110  23.810   8.360  0.00  0.00            
ATOM     71  C   MOL X   1      22.530  21.910   4.310  0.00  0.00            
ATOM     72  Cu  MOL X   1      18.470   0.290   7.650  0.00  0.00            
ATOM     73  O   MOL X   1       3.950   3.480  14.310  0.00  0.00            
ATOM     74  C   MOL X   1       3.500   1.600  19.230  0.00  0.00            
ATOM     75  H   MOL X   1       3.270   1.220  20.220  0.00  0.00            
ATOM     76  C   MOL X   1       6.790   5.920  19.150  0.00  0.00            
ATOM     77  C   MOL X   1       4.710   1.150  18.540  0.00  0.00            
ATOM     78  Cu  MOL X   1       5.620   4.370   9.600  0.00  0.00            
ATOM     79  O   MOL X   1      22.990  23.950  24.860  0.00  0.00            
ATOM     80  C   MOL X   1      22.660  22.920  19.840  0.00  0.00            
ATOM     81  H   MOL X   1      22.550  22.930  18.760  0.00  0.00            
ATOM     82  C   MOL X   1      19.920  19.250  17.780  0.00  0.00            
ATOM     83  C   MOL X   1      21.950  23.900  20.660  0.00  0.00            
ATOM     84  Cu  MOL X   1      21.110  19.370   5.030  0.00  0.00            
ATOM     85  O   MOL X   1       6.870  20.300   8.720  0.00  0.00            
ATOM     86  C   MOL X   1       3.110  22.320   6.040  0.00  0.00            
ATOM     87  H   MOL X   1       2.410  23.040   5.630  0.00  0.00            
ATOM     88  C   MOL X   1       7.720  18.080   7.340  0.00  0.00            
ATOM     89  C   MOL X   1       4.520  22.680   6.180  0.00  0.00            
ATOM     90  Cu  MOL X   1       7.990  19.250   9.750  0.00  0.00            
ATOM     91  O   MOL X   1      19.220   4.870   6.930  0.00  0.00            
ATOM     92  C   MOL X   1      22.800   3.150   7.630  0.00  0.00            
ATOM     93  H   MOL X   1      23.240   2.720   8.520  0.00  0.00            
ATOM     94  C   MOL X   1      18.160   6.860   8.270  0.00  0.00            
ATOM     95  C   MOL X   1      21.540   2.610   7.090  0.00  0.00            
ATOM     96  Cu  MOL X   1      18.800   4.300   8.640  0.00  0.00            
ATOM     97  O   MOL X   1       5.980  51.630  18.310  0.00  0.00            
ATOM     98  C   MOL X   1       2.920   3.070  17.260  0.00  0.00            
ATOM     99  H   MOL X   1       2.280   3.810  16.790  0.00  0.00            
ATOM    100  C   MOL X   1       8.600   1.100  18.230  0.00  0.00            
ATOM    101  C   MOL X   1       2.590   2.540  18.580  0.00  0.00            
ATOM    102  Cu  MOL X   1       7.730  51.050  18.520  0.00  0.00            
ATOM    103  O   MOL X   1      20.930   1.530   9.100  0.00  0.00            
ATOM    104  C   MOL X   1      22.630   5.070   6.010  0.00  0.00            
ATOM    105  H   MOL X   1      22.900   6.100   5.810  0.00  0.00            
ATOM    106  C   MOL X   1      16.980   1.480   9.340  0.00  0.00            
ATOM    107  C   MOL X   1      23.380   4.340   7.020  0.00  0.00            
ATOM    108  Cu  MOL X   1      21.160  25.480   9.460  0.00  0.00            
ATOM    109  O   MOL X   1      21.330  25.180  18.790  0.00  0.00            
ATOM    110  C   MOL X   1      23.620  21.870  21.910  0.00  0.00            
ATOM    111  H   MOL X   1      24.250  21.120  22.380  0.00  0.00            
ATOM    112  C   MOL X   1      18.450  24.780  18.370  0.00  0.00            
ATOM    113  C   MOL X   1      23.490  21.890  20.470  0.00  0.00            
ATOM    114  Cu  MOL X   1      20.630   0.150  19.320  0.00  0.00            
ATOM    115  O   MOL X   1       4.240  24.870   6.800  0.00  0.00            
ATOM    116  C   MOL X   1       3.530  20.170   7.260  0.00  0.00            
ATOM    117  H   MOL X   1       3.160  19.260   7.710  0.00  0.00            
ATOM    118  C   MOL X   1       7.260  24.200   8.050  0.00  0.00            
ATOM    119  C   MOL X   1       2.630  21.030   6.510  0.00  0.00            
ATOM    120  Cu  MOL X   1       4.920  25.770   8.290  0.00  0.00            
ATOM    121  O   MOL X   1       1.430   3.320  20.470  0.00  0.00            
ATOM    122  C   MOL X   1       5.030   1.710  17.240  0.00  0.00            
ATOM    123  H   MOL X   1       5.930   1.410  16.740  0.00  0.00            
ATOM    124  C   MOL X   1       2.330   7.030  18.570  0.00  0.00            
ATOM    125  C   MOL X   1       4.160   2.690  16.610  0.00  0.00            
ATOM    126  Cu  MOL X   1      26.400   7.880  20.210  0.00  0.00            
ATOM    127  O   MOL X   1       1.020  19.490   5.890  0.00  0.00            
ATOM    128  C   MOL X   1       5.430  21.750   6.820  0.00  0.00            
ATOM    129  H   MOL X   1       6.460  22.020   6.950  0.00  0.00            
ATOM    130  C   MOL X   1       1.130  17.820   8.880  0.00  0.00            
ATOM    131  C   MOL X   1       4.900  20.570   7.490  0.00  0.00            
ATOM    132  Cu  MOL X   1      52.150  18.580   6.820  0.00  0.00            
ATOM    133  O   MOL X   1      25.080   5.970   6.900  0.00  0.00            
ATOM    134  C   MOL X   1      20.980   3.260   5.910  0.00  0.00            
ATOM    135  H   MOL X   1      20.010   2.920   5.560  0.00  0.00            
ATOM    136  C   MOL X   1      24.280   7.920   9.010  0.00  0.00            
ATOM    137  C   MOL X   1      21.240   4.680   5.860  0.00  0.00            
ATOM    138  Cu  MOL X   1      26.080   6.990   8.050  0.00  0.00            
ATOM    139  O   MOL X   1      24.540  19.760  20.140  0.00  0.00            
ATOM    140  C   MOL X   1      22.120  23.880  22.100  0.00  0.00            
ATOM    141  H   MOL X   1      21.620  24.630  22.710  0.00  0.00            
ATOM    142  C   MOL X   1      24.980  18.310  18.100  0.00  0.00            
ATOM    143  C   MOL X   1      22.980  22.880  22.740  0.00  0.00            
ATOM    144  Cu  MOL X   1       0.210  18.830  19.920  0.00  0.00            
ATOM    145  O   MOL X   1      24.030  22.030  24.670  0.00  0.00            
ATOM    146  O   MOL X   1       5.670   4.090  15.440  0.00  0.00            
ATOM    147  O   MOL X   1       5.380  18.660   8.740  0.00  0.00            
ATOM    148  O   MOL X   1      20.890   5.990   7.780  0.00  0.00            
ATOM    149  O   MOL X   1      24.660  21.240  18.530  0.00  0.00            
ATOM    150  O   MOL X   1      25.140   4.560   8.630  0.00  0.00            
ATOM    151  O   MOL X   1       0.620   3.790  18.620  0.00  0.00            
ATOM    152  O   MOL X   1       0.500  20.840   7.430  0.00  0.00            
ATOM    153  O   MOL X   1      19.870  25.030  20.380  0.00  0.00            
ATOM    154  O   MOL X   1       6.090  24.450   5.710  0.00  0.00            
ATOM    155  O   MOL X   1      19.410   1.890   7.670  0.00  0.00            
ATOM    156  O   MOL X   1       6.160   0.340  20.220  0.00  0.00            
ATOM    157  O   MOL X   1      21.850  19.940   3.430  0.00  0.00            
ATOM    158  O   MOL X   1       4.550   3.560   8.330  0.00  0.00            
ATOM    159  O   MOL X   1      18.570   6.620  21.930  0.00  0.00            
ATOM    160  O   MOL X   1       6.390  21.540  24.480  0.00  0.00            
ATOM    161  O   MOL X   1      22.280  25.030   8.030  0.00  0.00            
ATOM    162  O   MOL X   1       5.490  24.220  18.690  0.00  0.00            
ATOM    163  O   MOL X   1       5.760   0.350   4.980  0.00  0.00            
ATOM    164  O   MOL X   1      21.730   1.380  20.160  0.00  0.00            
ATOM    165  O   MOL X   1      25.770  19.960   6.310  0.00  0.00            
ATOM    166  O   MOL X   1      24.700   7.100  20.150  0.00  0.00            
ATOM    167  O   MOL X   1       1.110  20.010  21.040  0.00  0.00            
ATOM    168  O   MOL X   1       4.790   5.610   1.370  0.00  0.00            
ATOM    169  O   MOL X   1       4.700  19.140  14.030  0.00  0.00            
ATOM    170  C   MOL X   1       3.470  16.170  17.980  0.00  0.00            
ATOM    171  H   MOL X   1       3.100  15.720  18.890  0.00  0.00            
ATOM    172  C   MOL X   1       8.080  20.630  14.700  0.00  0.00            
ATOM    173  C   MOL X   1       3.190  17.570  17.680  0.00  0.00            
ATOM    174  Cu  MOL X   1       5.390  20.850  13.690  0.00  0.00            
ATOM    175  O   MOL X   1      21.450   6.480  13.770  0.00  0.00            
ATOM    176  C   MOL X   1      23.380   9.780  17.400  0.00  0.00            
ATOM    177  H   MOL X   1      23.900  10.330  18.180  0.00  0.00            
ATOM    178  C   MOL X   1      18.320   4.670  14.530  0.00  0.00            
ATOM    179  C   MOL X   1      23.850   8.460  17.010  0.00  0.00            
ATOM    180  Cu  MOL X   1      19.770   5.910  13.380  0.00  0.00            
ATOM    181  O   MOL X   1      20.960  19.780  12.060  0.00  0.00            
ATOM    182  C   MOL X   1      22.540  16.780   8.250  0.00  0.00            
ATOM    183  H   MOL X   1      23.020  16.310   7.400  0.00  0.00            
ATOM    184  C   MOL X   1      18.540  20.570  12.060  0.00  0.00            
ATOM    185  C   MOL X   1      23.180  17.910   8.930  0.00  0.00            
ATOM    186  Cu  MOL X   1      20.350  19.980  13.790  0.00  0.00            
ATOM    187  O   MOL X   1       5.390   5.700  11.770  0.00  0.00            
ATOM    188  C   MOL X   1       3.410  10.320  10.520  0.00  0.00            
ATOM    189  H   MOL X   1       2.800  11.130  10.140  0.00  0.00            
ATOM    190  C   MOL X   1       7.730   4.670  11.430  0.00  0.00            
ATOM    191  C   MOL X   1       2.780   9.170  11.150  0.00  0.00            
ATOM    192  Cu  MOL X   1       5.760   4.610  13.290  0.00  0.00            
ATOM    193  O   MOL X   1       1.880  18.070  19.640  0.00  0.00            
ATOM    194  C   MOL X   1       4.910  16.010  15.900  0.00  0.00            
ATOM    195  H   MOL X   1       5.610  15.470  15.280  0.00  0.00            
ATOM    196  C   MOL X   1       1.680  21.010  20.490  0.00  0.00            
ATOM    197  C   MOL X   1       4.320  15.390  17.080  0.00  0.00            
ATOM    198  O   MOL X   1       0.650   9.700  10.360  0.00  0.00            
ATOM    199  C   MOL X   1       5.660   9.280  10.890  0.00  0.00            
ATOM    200  H   MOL X   1       6.740   9.320  10.790  0.00  0.00            
ATOM    201  C   MOL X   1       4.420   5.860   2.580  0.00  0.00            
ATOM    202  C   MOL X   1       4.860  10.400  10.410  0.00  0.00            
ATOM    203  O   MOL X   1      25.510   8.580  18.710  0.00  0.00            
ATOM    204  C   MOL X   1      21.460   9.560  15.820  0.00  0.00            
ATOM    205  H   MOL X   1      20.520   9.960  15.440  0.00  0.00            
ATOM    206  C   MOL X   1      24.320   5.910  19.830  0.00  0.00            
ATOM    207  C   MOL X   1      22.190  10.330  16.810  0.00  0.00            
ATOM    208  O   MOL X   1      24.940  18.210   7.370  0.00  0.00            
ATOM    209  C   MOL X   1      20.610  16.900   9.870  0.00  0.00            
ATOM    210  H   MOL X   1      19.650  16.540  10.240  0.00  0.00            
ATOM    211  C   MOL X   1      25.260  20.990   6.880  0.00  0.00            
ATOM    212  C   MOL X   1      21.240  16.280   8.720  0.00  0.00            
ATOM    213  O   MOL X   1       5.670  13.500  16.670  0.00  0.00            
ATOM    214  C   MOL X   1       3.740  18.150  16.470  0.00  0.00            
ATOM    215  H   MOL X   1       3.580  19.210  16.260  0.00  0.00            
ATOM    216  C   MOL X   1       7.680  14.800  18.470  0.00  0.00            
ATOM    217  C   MOL X   1       4.630  17.400  15.600  0.00  0.00            
ATOM    218  Cu  MOL X   1       6.950  12.780  17.790  0.00  0.00            
ATOM    219  O   MOL X   1      19.290  14.970   8.470  0.00  0.00            
ATOM    220  C   MOL X   1      22.510  18.510  10.080  0.00  0.00            
ATOM    221  H   MOL X   1      22.970  19.350  10.610  0.00  0.00            
ATOM    222  C   MOL X   1      17.840  14.490   6.480  0.00  0.00            
ATOM    223  C   MOL X   1      21.230  18.020  10.530  0.00  0.00            
ATOM    224  Cu  MOL X   1      18.450  13.380   8.990  0.00  0.00            
ATOM    225  O   MOL X   1       6.730  11.740  10.000  0.00  0.00            
ATOM    226  C   MOL X   1       3.600   8.070  11.630  0.00  0.00            
ATOM    227  H   MOL X   1       3.140   7.210  12.120  0.00  0.00            
ATOM    228  C   MOL X   1       7.460  11.350   7.600  0.00  0.00            
ATOM    229  C   MOL X   1       5.030   8.090  11.420  0.00  0.00            
ATOM    230  Cu  MOL X   1       7.600  13.350   9.700  0.00  0.00            
ATOM    231  O   MOL X   1      20.640  12.140  16.790  0.00  0.00            
ATOM    232  C   MOL X   1      23.140   7.700  15.990  0.00  0.00            
ATOM    233  H   MOL X   1      23.450   6.680  15.760  0.00  0.00            
ATOM    234  C   MOL X   1      19.220  10.790  19.030  0.00  0.00            
ATOM    235  C   MOL X   1      21.920   8.230  15.400  0.00  0.00            
ATOM    236  Cu  MOL X   1      19.780  12.880  18.220  0.00  0.00            
ATOM    237  O   MOL X   1       6.400  18.650  11.740  0.00  0.00            
ATOM    238  C   MOL X   1       2.960  16.150   9.320  0.00  0.00            
ATOM    239  H   MOL X   1       2.540  15.540   8.530  0.00  0.00            
ATOM    240  C   MOL X   1       7.390  21.010  11.770  0.00  0.00            
ATOM    241  C   MOL X   1       4.190  15.750   9.990  0.00  0.00            
ATOM    242  Cu  MOL X   1       6.840  19.260  13.440  0.00  0.00            
ATOM    243  O   MOL X   1      18.960   8.020  12.100  0.00  0.00            
ATOM    244  C   MOL X   1      22.540   9.800   8.820  0.00  0.00            
ATOM    245  H   MOL X   1      23.080  10.250   8.000  0.00  0.00            
ATOM    246  C   MOL X   1      17.920   5.720  11.690  0.00  0.00            
ATOM    247  C   MOL X   1      21.270  10.380   9.260  0.00  0.00            
ATOM    248  Cu  MOL X   1      18.290   7.450  13.760  0.00  0.00            
ATOM    249  O   MOL X   1       6.750   7.620  14.230  0.00  0.00            
ATOM    250  C   MOL X   1       3.600   9.140  18.000  0.00  0.00            
ATOM    251  H   MOL X   1       3.130   9.650  18.830  0.00  0.00            
ATOM    252  C   MOL X   1       8.470   4.400  14.360  0.00  0.00            
ATOM    253  C   MOL X   1       4.610   9.840  17.210  0.00  0.00            
ATOM    254  Cu  MOL X   1       7.340   6.070  13.510  0.00  0.00            
ATOM    255  O   MOL X   1      20.570  17.740  13.870  0.00  0.00            
ATOM    256  C   MOL X   1      23.410  16.310  17.870  0.00  0.00            
ATOM    257  H   MOL X   1      23.820  15.850  18.760  0.00  0.00            
ATOM    258  C   MOL X   1      18.890  21.050  15.070  0.00  0.00            
ATOM    259  C   MOL X   1      22.320  15.660  17.150  0.00  0.00            
ATOM    260  Cu  MOL X   1      18.830  18.440  13.830  0.00  0.00            
ATOM    261  O   MOL X   1       4.600  14.190   8.350  0.00  0.00            
ATOM    262  C   MOL X   1       2.950  18.340  10.570  0.00  0.00            
ATOM    263  H   MOL X   1       2.580  19.350  10.690  0.00  0.00            
ATOM    264  C   MOL X   1       8.150  14.240   7.040  0.00  0.00            
ATOM    265  C   MOL X   1       2.310  17.420   9.640  0.00  0.00            
ATOM    266  Cu  MOL X   1       6.150  13.310   8.120  0.00  0.00            
ATOM    267  O   MOL X   1      22.190  13.790  18.640  0.00  0.00            
ATOM    268  C   MOL X   1      23.350  18.220  16.230  0.00  0.00            
ATOM    269  H   MOL X   1      23.690  19.200  15.910  0.00  0.00            
ATOM    270  C   MOL X   1      18.970  14.710  19.350  0.00  0.00            
ATOM    271  C   MOL X   1      23.930  17.590  17.400  0.00  0.00            
ATOM    272  Cu  MOL X   1      21.170  12.790  19.840  0.00  0.00            
ATOM    273  O   MOL X   1      20.960  11.810   7.400  0.00  0.00            
ATOM    274  C   MOL X   1      22.300   7.970  10.530  0.00  0.00            
ATOM    275  H   MOL X   1      22.670   7.070  11.000  0.00  0.00            
ATOM    276  C   MOL X   1      17.930  11.620   6.860  0.00  0.00            
ATOM    277  C   MOL X   1      23.080   8.600   9.470  0.00  0.00            
ATOM    278  Cu  MOL X   1      19.810  13.210   7.320  0.00  0.00            
ATOM    279  O   MOL X   1       4.670  11.820  18.620  0.00  0.00            
ATOM    280  C   MOL X   1       3.950   7.070  16.600  0.00  0.00            
ATOM    281  H   MOL X   1       3.740   6.020  16.420  0.00  0.00            
ATOM    282  C   MOL X   1       7.740  10.840  18.750  0.00  0.00            
ATOM    283  C   MOL X   1       3.270   7.750  17.710  0.00  0.00            
ATOM    284  Cu  MOL X   1       5.860  12.850  19.650  0.00  0.00            
ATOM    285  O   MOL X   1       0.390  18.780   9.280  0.00  0.00            
ATOM    286  C   MOL X   1       4.710  16.590  11.050  0.00  0.00            
ATOM    287  H   MOL X   1       5.610  16.290  11.570  0.00  0.00            
ATOM    288  C   MOL X   1       1.250  20.620   6.410  0.00  0.00            
ATOM    289  C   MOL X   1       4.210  17.960  11.200  0.00  0.00            
ATOM    290  O   MOL X   1       1.770   5.960  18.210  0.00  0.00            
ATOM    291  C   MOL X   1       5.300   9.130  16.140  0.00  0.00            
ATOM    292  H   MOL X   1       6.090   9.640  15.600  0.00  0.00            
ATOM    293  C   MOL X   1       1.380   2.990  19.240  0.00  0.00            
ATOM    294  C   MOL X   1       4.980   7.750  15.820  0.00  0.00            
ATOM    295  O   MOL X   1      25.510  19.330  17.530  0.00  0.00            
ATOM    296  C   MOL X   1      21.760  16.300  15.980  0.00  0.00            
ATOM    297  H   MOL X   1      20.910  15.850  15.470  0.00  0.00            
ATOM    298  C   MOL X   1      24.180  20.910  19.650  0.00  0.00            
ATOM    299  C   MOL X   1      22.270  17.570  15.510  0.00  0.00            
ATOM    300  O   MOL X   1      24.500   6.700   9.430  0.00  0.00            
ATOM    301  C   MOL X   1      20.510   9.710  10.310  0.00  0.00            
ATOM    302  H   MOL X   1      19.530  10.070  10.590  0.00  0.00            
ATOM    303  C   MOL X   1      24.540   5.010   7.570  0.00  0.00            
ATOM    304  C   MOL X   1      21.000   8.480  10.890  0.00  0.00            
ATOM    305  O   MOL X   1      20.380   6.390  11.710  0.00  0.00            
ATOM    306  O   MOL X   1       4.860  20.180  12.010  0.00  0.00            
ATOM    307  O   MOL X   1       5.120   6.260  13.960  0.00  0.00            
ATOM    308  O   MOL X   1      22.040  19.360  13.940  0.00  0.00            
ATOM    309  O   MOL X   1      24.730   8.170   7.850  0.00  0.00            
ATOM    310  O   MOL X   1      25.530  17.850  19.170  0.00  0.00            
ATOM    311  O   MOL X   1       1.100  17.640   7.630  0.00  0.00            
ATOM    312  O   MOL X   1       1.640   7.640  19.450  0.00  0.00            
ATOM    313  O   MOL X   1      19.420  11.780   8.900  0.00  0.00            
ATOM    314  O   MOL X   1       5.820  11.810  16.720  0.00  0.00            
ATOM    315  O   MOL X   1      20.670  13.950  17.030  0.00  0.00            
ATOM    316  O   MOL X   1       6.300  14.720   9.530  0.00  0.00            
ATOM    317  O   MOL X   1      20.030   8.050  14.040  0.00  0.00            
ATOM    318  O   MOL X   1       6.210  17.600  13.790  0.00  0.00            
ATOM    319  O   MOL X   1      19.410  18.190  12.060  0.00  0.00            
ATOM    320  O   MOL X   1       7.060   7.110  12.010  0.00  0.00            
ATOM    321  O   MOL X   1      22.170  12.100  18.410  0.00  0.00            
ATOM    322  O   MOL X   1       5.140  11.840   8.570  0.00  0.00            
ATOM    323  O   MOL X   1       4.490  13.520  18.560  0.00  0.00            
ATOM    324  O   MOL X   1      20.830  14.670   6.990  0.00  0.00            
ATOM    325  O   MOL X   1      25.590   6.870  17.290  0.00  0.00            
ATOM    326  O   MOL X   1      24.780  19.640   8.970  0.00  0.00            
ATOM    327  O   MOL X   1       0.930   7.810  11.060  0.00  0.00            
ATOM    328  O   MOL X   1       2.260  19.650  18.170  0.00  0.00            
ATOM    329  O   MOL X   1      17.690   5.690  14.040  0.00  0.00            
ATOM    330  C   MOL X   1      16.630   3.070  18.200  0.00  0.00            
ATOM    331  H   MOL X   1      16.260   2.800  19.180  0.00  0.00            
ATOM    332  C   MOL X   1      21.050   7.440  14.530  0.00  0.00            
ATOM    333  C   MOL X   1      15.850   3.950  17.350  0.00  0.00            
ATOM    334  O   MOL X   1       8.520  19.670  13.970  0.00  0.00            
ATOM    335  C   MOL X   1      10.260  22.670  17.890  0.00  0.00            
ATOM    336  H   MOL X   1      10.760  23.150  18.720  0.00  0.00            
ATOM    337  C   MOL X   1       5.290  18.110  14.530  0.00  0.00            
ATOM    338  C   MOL X   1      10.850  21.500  17.250  0.00  0.00            
ATOM    339  O   MOL X   1       8.060   5.840  11.820  0.00  0.00            
ATOM    340  C   MOL X   1       9.810   3.420   7.840  0.00  0.00            
ATOM    341  H   MOL X   1      10.270   3.230   6.870  0.00  0.00            
ATOM    342  C   MOL X   1       5.840   6.940  11.770  0.00  0.00            
ATOM    343  C   MOL X   1      10.290   4.530   8.640  0.00  0.00            
ATOM    344  O   MOL X   1      18.200  19.340  12.310  0.00  0.00            
ATOM    345  C   MOL X   1      16.950  22.380   8.430  0.00  0.00            
ATOM    346  H   MOL X   1      16.590  22.800   7.500  0.00  0.00            
ATOM    347  C   MOL X   1      20.560  18.640  11.650  0.00  0.00            
ATOM    348  C   MOL X   1      16.180  21.330   9.110  0.00  0.00            
ATOM    349  O   MOL X   1      14.100   4.260  18.960  0.00  0.00            
ATOM    350  C   MOL X   1      18.520   3.110  16.520  0.00  0.00            
ATOM    351  H   MOL X   1      19.550   2.890  16.260  0.00  0.00            
ATOM    352  C   MOL X   1      15.590   7.330  19.120  0.00  0.00            
ATOM    353  C   MOL X   1      17.980   2.670  17.800  0.00  0.00            
ATOM    354  Cu  MOL X   1      13.540   5.540  20.200  0.00  0.00            
ATOM    355  O   MOL X   1      14.530  21.030   7.410  0.00  0.00            
ATOM    356  C   MOL X   1      18.700  22.270  10.240  0.00  0.00            
ATOM    357  H   MOL X   1      19.650  22.600  10.660  0.00  0.00            
ATOM    358  C   MOL X   1      14.530  18.280   6.840  0.00  0.00            
ATOM    359  C   MOL X   1      18.230  22.840   8.990  0.00  0.00            
ATOM    360  Cu  MOL X   1      12.990  20.080   7.520  0.00  0.00            
ATOM    361  O   MOL X   1      12.550  21.330  18.920  0.00  0.00            
ATOM    362  C   MOL X   1       8.300  22.500  16.330  0.00  0.00            
ATOM    363  H   MOL X   1       7.320  22.840  16.040  0.00  0.00            
ATOM    364  C   MOL X   1      11.360  18.260  19.080  0.00  0.00            
ATOM    365  C   MOL X   1       8.980  23.170  17.420  0.00  0.00            
ATOM    366  Cu  MOL X   1      13.310  20.190  20.190  0.00  0.00            
ATOM    367  O   MOL X   1      11.650   5.310   6.920  0.00  0.00            
ATOM    368  C   MOL X   1       8.030   2.950   9.540  0.00  0.00            
ATOM    369  H   MOL X   1       7.170   2.370   9.880  0.00  0.00            
ATOM    370  C   MOL X   1      10.860   7.920   6.460  0.00  0.00            
ATOM    371  C   MOL X   1       8.670   2.630   8.270  0.00  0.00            
ATOM    372  Cu  MOL X   1      12.910   6.610   6.860  0.00  0.00            
ATOM    373  O   MOL X   1      20.030   1.670  18.430  0.00  0.00            
ATOM    374  C   MOL X   1      16.390   4.370  16.070  0.00  0.00            
ATOM    375  H   MOL X   1      15.830   5.070  15.470  0.00  0.00            
ATOM    376  C   MOL X   1      21.140   2.140  21.000  0.00  0.00            
ATOM    377  C   MOL X   1      17.730   3.970  15.660  0.00  0.00            
ATOM    378  O   MOL X   1       6.970   1.120   7.570  0.00  0.00            
ATOM    379  C   MOL X   1       9.650   4.850   9.890  0.00  0.00            
ATOM    380  H   MOL X   1       9.990   5.710  10.470  0.00  0.00            
ATOM    381  C   MOL X   1       6.030   1.320   4.190  0.00  0.00            
ATOM    382  C   MOL X   1       8.480   4.110  10.320  0.00  0.00            
ATOM    383  O   MOL X   1      20.330  23.950   8.750  0.00  0.00            
ATOM    384  C   MOL X   1      16.700  20.760  10.350  0.00  0.00            
ATOM    385  H   MOL X   1      16.170  19.970  10.850  0.00  0.00            
ATOM    386  C   MOL X   1      21.870  24.710   6.840  0.00  0.00            
ATOM    387  C   MOL X   1      17.960  21.220  10.900  0.00  0.00            
ATOM    388  O   MOL X   1       7.320  24.830  17.440  0.00  0.00            
ATOM    389  C   MOL X   1      10.160  20.820  16.160  0.00  0.00            
ATOM    390  H   MOL X   1      10.570  19.910  15.740  0.00  0.00            
ATOM    391  C   MOL X   1       5.870  23.820  19.840  0.00  0.00            
ATOM    392  C   MOL X   1       8.870  21.310  15.700  0.00  0.00            
ATOM    393  O   MOL X   1      19.150   5.330  11.720  0.00  0.00            
ATOM    394  C   MOL X   1      15.390   3.430   9.080  0.00  0.00            
ATOM    395  H   MOL X   1      14.910   2.920   8.250  0.00  0.00            
ATOM    396  C   MOL X   1      20.130   7.650  11.680  0.00  0.00            
ATOM    397  C   MOL X   1      16.470   2.760   9.810  0.00  0.00            
ATOM    398  O   MOL X   1       6.160  21.320  12.040  0.00  0.00            
ATOM    399  C   MOL X   1       9.330  22.710   8.330  0.00  0.00            
ATOM    400  H   MOL X   1       9.690  22.990   7.340  0.00  0.00            
ATOM    401  C   MOL X   1       5.150  18.970  11.690  0.00  0.00            
ATOM    402  C   MOL X   1       8.100  23.310   8.840  0.00  0.00            
ATOM    403  O   MOL X   1      19.880  21.580  14.480  0.00  0.00            
ATOM    404  C   MOL X   1      16.640  22.970  18.270  0.00  0.00            
ATOM    405  H   MOL X   1      16.100  23.420  19.100  0.00  0.00            
ATOM    406  C   MOL X   1      21.620  18.260  14.430  0.00  0.00            
ATOM    407  C   MOL X   1      17.890  23.570  17.800  0.00  0.00            
ATOM    408  O   MOL X   1       7.480   3.890  13.670  0.00  0.00            
ATOM    409  C   MOL X   1      10.190   3.020  18.140  0.00  0.00            
ATOM    410  H   MOL X   1      10.600   2.710  19.090  0.00  0.00            
ATOM    411  C   MOL X   1       5.730   7.060  14.780  0.00  0.00            
ATOM    412  C   MOL X   1       9.130   2.240  17.510  0.00  0.00            
ATOM    413  O   MOL X   1      17.050   1.380   8.080  0.00  0.00            
ATOM    414  C   MOL X   1      15.770   5.530  10.410  0.00  0.00            
ATOM    415  H   MOL X   1      15.600   6.590  10.570  0.00  0.00            
ATOM    416  C   MOL X   1      20.660   1.760   7.870  0.00  0.00            
ATOM    417  C   MOL X   1      15.050   4.820   9.370  0.00  0.00            
ATOM    418  O   MOL X   1       8.350   1.220  19.480  0.00  0.00            
ATOM    419  C   MOL X   1      10.110   4.640  16.220  0.00  0.00            
ATOM    420  H   MOL X   1      10.470   5.560  15.760  0.00  0.00            
ATOM    421  C   MOL X   1       5.580   0.130  19.100  0.00  0.00            
ATOM    422  C   MOL X   1      10.710   4.200  17.470  0.00  0.00            
ATOM    423  O   MOL X   1       7.560  24.560   6.870  0.00  0.00            
ATOM    424  C   MOL X   1       9.480  21.260  10.370  0.00  0.00            
ATOM    425  H   MOL X   1       9.960  20.460  10.940  0.00  0.00            
ATOM    426  C   MOL X   1       4.910  24.080   6.040  0.00  0.00            
ATOM    427  C   MOL X   1      10.030  21.660   9.080  0.00  0.00            
ATOM    428  O   MOL X   1      17.880  25.410  19.350  0.00  0.00            
ATOM    429  C   MOL X   1      16.860  21.180  16.520  0.00  0.00            
ATOM    430  H   MOL X   1      16.500  20.260  16.070  0.00  0.00            
ATOM    431  C   MOL X   1      21.110  24.900  20.010  0.00  0.00            
ATOM    432  C   MOL X   1      16.120  21.770  17.620  0.00  0.00            
ATOM    433  O   MOL X   1      14.210   6.860   8.480  0.00  0.00            
ATOM    434  C   MOL X   1      17.200   3.490  10.830  0.00  0.00            
ATOM    435  H   MOL X   1      18.040   3.030  11.340  0.00  0.00            
ATOM    436  C   MOL X   1      14.110   8.420   6.090  0.00  0.00            
ATOM    437  C   MOL X   1      16.910   4.890  11.050  0.00  0.00            
ATOM    438  Cu  MOL X   1      12.690   7.930   8.560  0.00  0.00            
ATOM    439  O   MOL X   1      14.470  20.090  17.340  0.00  0.00            
ATOM    440  C   MOL X   1      18.630  22.940  16.710  0.00  0.00            
ATOM    441  H   MOL X   1      19.590  23.340  16.410  0.00  0.00            
ATOM    442  C   MOL X   1      15.400  18.230  19.420  0.00  0.00            
ATOM    443  C   MOL X   1      18.120  21.750  16.080  0.00  0.00            
ATOM    444  Cu  MOL X   1      13.470  18.990  18.420  0.00  0.00            
ATOM    445  O   MOL X   1      12.390   5.840  17.310  0.00  0.00            
ATOM    446  C   MOL X   1       8.590   2.650  16.220  0.00  0.00            
ATOM    447  H   MOL X   1       7.820   2.070  15.740  0.00  0.00            
ATOM    448  C   MOL X   1      11.540   7.590  19.380  0.00  0.00            
ATOM    449  C   MOL X   1       9.050   3.880  15.590  0.00  0.00            
ATOM    450  Cu  MOL X   1      13.510   6.750  18.440  0.00  0.00            
ATOM    451  O   MOL X   1      11.380  19.680   8.900  0.00  0.00            
ATOM    452  C   MOL X   1       7.560  22.850  10.110  0.00  0.00            
ATOM    453  H   MOL X   1       6.590  23.210  10.440  0.00  0.00            
ATOM    454  C   MOL X   1      11.670  17.970   6.860  0.00  0.00            
ATOM    455  C   MOL X   1       8.190  21.770  10.830  0.00  0.00            
ATOM    456  Cu  MOL X   1      12.990  18.730   9.200  0.00  0.00            
ATOM    457  O   MOL X   1       7.620  19.740  11.830  0.00  0.00            
ATOM    458  O   MOL X   1      17.670   6.920  12.080  0.00  0.00            
ATOM    459  O   MOL X   1      18.260  20.140  14.390  0.00  0.00            
ATOM    460  O   MOL X   1       8.980   5.450  13.850  0.00  0.00            
ATOM    461  O   MOL X   1      11.580  21.190   7.350  0.00  0.00            
ATOM    462  O   MOL X   1      12.410   4.530  19.110  0.00  0.00            
ATOM    463  O   MOL X   1      13.790   5.100   7.360  0.00  0.00            
ATOM    464  O   MOL X   1      14.250  21.400  19.120  0.00  0.00            
ATOM    465  O   MOL X   1       6.000  24.250   8.330  0.00  0.00            
ATOM    466  O   MOL X   1      19.340  25.410  17.670  0.00  0.00            
ATOM    467  O   MOL X   1       8.030   0.180  17.550  0.00  0.00            
ATOM    468  O   MOL X   1      18.040   1.000   9.890  0.00  0.00            
ATOM    469  O   MOL X   1       7.150  21.320  14.110  0.00  0.00            
ATOM    470  O   MOL X   1      19.270   4.220  13.800  0.00  0.00            
ATOM    471  O   MOL X   1       6.460   4.420  11.560  0.00  0.00            
ATOM    472  O   MOL X   1      19.740  20.910  12.330  0.00  0.00            
ATOM    473  O   MOL X   1       8.850  24.940  19.050  0.00  0.00            
ATOM    474  O   MOL X   1      18.840  24.380   7.270  0.00  0.00            
ATOM    475  O   MOL X   1      18.510   1.940  19.970  0.00  0.00            
ATOM    476  O   MOL X   1       8.450   1.680   6.140  0.00  0.00            
ATOM    477  O   MOL X   1      12.690  20.010  17.120  0.00  0.00            
ATOM    478  O   MOL X   1      11.290   6.680   8.590  0.00  0.00            
ATOM    479  O   MOL X   1      14.650  19.580   9.000  0.00  0.00            
ATOM    480  O   MOL X   1      14.150   5.580  17.170  0.00  0.00            
ATOM    481  O   MOL X   1      19.930  18.440   3.960  0.00  0.00            
ATOM    482  C   MOL X   1      16.190  16.390   6.670  0.00  0.00            
ATOM    483  H   MOL X   1      15.590  15.800   7.350  0.00  0.00            
ATOM    484  C   MOL X   1      21.730  21.200   3.330  0.00  0.00            
ATOM    485  C   MOL X   1      15.770  17.730   6.310  0.00  0.00            
ATOM    486  O   MOL X   1       6.440   5.290   8.210  0.00  0.00            
ATOM    487  C   MOL X   1       9.120   9.580   6.970  0.00  0.00            
ATOM    488  H   MOL X   1       9.860  10.350   6.810  0.00  0.00            
ATOM    489  C   MOL X   1       3.960   4.340   7.520  0.00  0.00            
ATOM    490  C   MOL X   1       9.460   8.180   6.760  0.00  0.00            
ATOM    491  O   MOL X   1       6.850  20.890  18.280  0.00  0.00            
ATOM    492  C   MOL X   1       9.530  16.520  18.850  0.00  0.00            
ATOM    493  H   MOL X   1      10.260  15.730  18.940  0.00  0.00            
ATOM    494  C   MOL X   1       5.300  21.060  24.020  0.00  0.00            
ATOM    495  C   MOL X   1       9.950  17.920  18.990  0.00  0.00            
ATOM    496  O   MOL X   1      19.740   5.940  16.430  0.00  0.00            
ATOM    497  C   MOL X   1      17.440   9.040  19.290  0.00  0.00            
ATOM    498  H   MOL X   1      16.710   9.810  19.500  0.00  0.00            
ATOM    499  C   MOL X   1      19.800   6.950  21.870  0.00  0.00            
ATOM    500  C   MOL X   1      17.000   7.660  19.140  0.00  0.00            
ATOM    501  O   MOL X   1      13.950  17.780   7.890  0.00  0.00            
ATOM    502  C   MOL X   1      18.220  16.630   5.210  0.00  0.00            
ATOM    503  H   MOL X   1      19.150  16.210   4.810  0.00  0.00            
ATOM    504  C   MOL X   1      14.950  20.760   8.570  0.00  0.00            
ATOM    505  C   MOL X   1      17.410  15.830   6.100  0.00  0.00            
ATOM    506  O   MOL X   1      15.030   7.620  18.010  0.00  0.00            
ATOM    507  C   MOL X   1      19.790   8.370  18.710  0.00  0.00            
ATOM    508  H   MOL X   1      20.820   8.640  18.500  0.00  0.00            
ATOM    509  C   MOL X   1      14.620   4.570  17.820  0.00  0.00            
ATOM    510  C   MOL X   1      18.840   9.390  19.100  0.00  0.00            
ATOM    511  O   MOL X   1      11.690   8.610   7.140  0.00  0.00            
ATOM    512  C   MOL X   1       6.810   8.930   7.680  0.00  0.00            
ATOM    513  H   MOL X   1       5.820   9.230   8.010  0.00  0.00            
ATOM    514  C   MOL X   1      11.270   5.460   8.120  0.00  0.00            
ATOM    515  C   MOL X   1       7.790   9.960   7.410  0.00  0.00            
ATOM    516  O   MOL X   1      12.000  18.030  18.010  0.00  0.00            
ATOM    517  C   MOL X   1       7.180  17.260  18.380  0.00  0.00            
ATOM    518  H   MOL X   1       6.160  17.030  18.140  0.00  0.00            
ATOM    519  C   MOL X   1      12.090  20.940  17.770  0.00  0.00            
ATOM    520  C   MOL X   1       8.130  16.180  18.610  0.00  0.00            
ATOM    521  O   MOL X   1      18.870  13.940   5.930  0.00  0.00            
ATOM    522  C   MOL X   1      16.590  18.530   5.410  0.00  0.00            
ATOM    523  H   MOL X   1      16.280  19.540   5.160  0.00  0.00            
ATOM    524  C   MOL X   1      20.520  15.180   8.100  0.00  0.00            
ATOM    525  C   MOL X   1      17.840  17.990   4.870  0.00  0.00            
ATOM    526  O   MOL X   1       6.540  14.500  19.010  0.00  0.00            
ATOM    527  C   MOL X   1       8.960  18.980  18.810  0.00  0.00            
ATOM    528  H   MOL X   1       9.260  20.010  18.870  0.00  0.00            
ATOM    529  C   MOL X   1       4.760  14.040  17.410  0.00  0.00            
ATOM    530  C   MOL X   1       7.600  18.660  18.400  0.00  0.00            
ATOM    531  O   MOL X   1      20.400  11.120  19.450  0.00  0.00            
ATOM    532  C   MOL X   1      17.960   6.660  18.700  0.00  0.00            
ATOM    533  H   MOL X   1      17.620   5.660  18.470  0.00  0.00            
ATOM    534  C   MOL X   1      21.670  11.590  17.330  0.00  0.00            
ATOM    535  C   MOL X   1      19.340   7.020  18.430  0.00  0.00            
ATOM    536  O   MOL X   1       6.350  11.780   7.160  0.00  0.00            
ATOM    537  C   MOL X   1       8.480   7.150   7.090  0.00  0.00            
ATOM    538  H   MOL X   1       8.750   6.100   7.010  0.00  0.00            
ATOM    539  C   MOL X   1       5.500  11.530   9.760  0.00  0.00            
ATOM    540  C   MOL X   1       7.160   7.520   7.630  0.00  0.00            
ATOM    541  O   MOL X   1      19.870  18.880  16.550  0.00  0.00            
ATOM    542  C   MOL X   1      17.220  16.500  19.690  0.00  0.00            
ATOM    543  H   MOL X   1      16.470  15.740  19.880  0.00  0.00            
ATOM    544  C   MOL X   1      23.230  22.900  24.170  0.00  0.00            
ATOM    545  C   MOL X   1      18.600  16.110  19.470  0.00  0.00            
ATOM    546  O   MOL X   1       5.550   6.170  19.000  0.00  0.00            
ATOM    547  C   MOL X   1       9.650   9.230  19.130  0.00  0.00            
ATOM    548  H   MOL X   1      10.360  10.030  19.000  0.00  0.00            
ATOM    549  C   MOL X   1       4.610   3.380  15.420  0.00  0.00            
ATOM    550  C   MOL X   1       8.220   9.500  19.040  0.00  0.00            
ATOM    551  O   MOL X   1      19.190   7.130   8.950  0.00  0.00            
ATOM    552  C   MOL X   1      16.060  10.030   6.290  0.00  0.00            
ATOM    553  H   MOL X   1      15.410  10.870   6.050  0.00  0.00            
ATOM    554  C   MOL X   1      20.360   5.400   6.770  0.00  0.00            
ATOM    555  C   MOL X   1      17.430  10.270   6.700  0.00  0.00            
ATOM    556  O   MOL X   1       7.050  17.220   7.990  0.00  0.00            
ATOM    557  C   MOL X   1      10.070  15.950   6.790  0.00  0.00            
ATOM    558  H   MOL X   1      10.730  15.360   7.410  0.00  0.00            
ATOM    559  C   MOL X   1       5.690  19.880   8.490  0.00  0.00            
ATOM    560  C   MOL X   1       8.740  15.430   6.430  0.00  0.00            
ATOM    561  O   MOL X   1      18.590  14.230  18.240  0.00  0.00            
ATOM    562  C   MOL X   1      17.790  18.880  19.090  0.00  0.00            
ATOM    563  H   MOL X   1      17.480  19.890  18.870  0.00  0.00            
ATOM    564  C   MOL X   1      21.680  14.450  17.650  0.00  0.00            
ATOM    565  C   MOL X   1      16.810  17.900  19.530  0.00  0.00            
ATOM    566  O   MOL X   1       8.600  13.840   8.190  0.00  0.00            
ATOM    567  C   MOL X   1       9.480  18.140   5.710  0.00  0.00            
ATOM    568  H   MOL X   1       9.690  19.200   5.630  0.00  0.00            
ATOM    569  C   MOL X   1       4.990  14.650   9.450  0.00  0.00            
ATOM    570  C   MOL X   1      10.470  17.300   6.370  0.00  0.00            
ATOM    571  O   MOL X   1       7.850  11.230  17.540  0.00  0.00            
ATOM    572  C   MOL X   1       9.150   6.780  19.470  0.00  0.00            
ATOM    573  H   MOL X   1       9.500   5.760  19.590  0.00  0.00            
ATOM    574  C   MOL X   1       4.990  11.220  17.510  0.00  0.00            
ATOM    575  C   MOL X   1      10.120   7.870  19.390  0.00  0.00            
ATOM    576  O   MOL X   1      17.440  12.350   7.810  0.00  0.00            
ATOM    577  C   MOL X   1      16.370   7.570   6.680  0.00  0.00            
ATOM    578  H   MOL X   1      15.960   6.570   6.690  0.00  0.00            
ATOM    579  C   MOL X   1      20.650  11.520   8.590  0.00  0.00            
ATOM    580  C   MOL X   1      15.530   8.670   6.250  0.00  0.00            
ATOM    581  O   MOL X   1      14.990  19.350  19.970  0.00  0.00            
ATOM    582  C   MOL X   1      19.550  17.100  18.990  0.00  0.00            
ATOM    583  H   MOL X   1      20.550  16.790  18.710  0.00  0.00            
ATOM    584  C   MOL X   1      14.930  21.050  18.070  0.00  0.00            
ATOM    585  C   MOL X   1      19.130  18.460  18.710  0.00  0.00            
ATOM    586  O   MOL X   1      13.730   7.380   5.450  0.00  0.00            
ATOM    587  C   MOL X   1      18.200   9.170   7.270  0.00  0.00            
ATOM    588  H   MOL X   1      19.150   9.370   7.740  0.00  0.00            
ATOM    589  C   MOL X   1      14.180   5.570   8.480  0.00  0.00            
ATOM    590  C   MOL X   1      17.620   7.850   7.350  0.00  0.00            
ATOM    591  O   MOL X   1      12.130  19.030   6.270  0.00  0.00            
ATOM    592  C   MOL X   1       7.840  16.330   5.720  0.00  0.00            
ATOM    593  H   MOL X   1       6.800  16.040   5.630  0.00  0.00            
ATOM    594  C   MOL X   1      11.150  20.910   8.510  0.00  0.00            
ATOM    595  C   MOL X   1       8.110  17.730   5.980  0.00  0.00            
ATOM    596  O   MOL X   1      11.950   6.560  20.070  0.00  0.00            
ATOM    597  C   MOL X   1       7.270   8.410  19.160  0.00  0.00            
ATOM    598  H   MOL X   1       6.210   8.610  19.070  0.00  0.00            
ATOM    599  C   MOL X   1      11.800   4.960  18.050  0.00  0.00            
ATOM    600  C   MOL X   1       7.730   7.030  19.300  0.00  0.00            
ATOM    601  O   MOL X   1       7.230   4.860  18.590  0.00  0.00            
ATOM    602  O   MOL X   1      20.030  20.500  17.960  0.00  0.00            
ATOM    603  O   MOL X   1      17.630   5.700   8.340  0.00  0.00            
ATOM    604  O   MOL X   1       8.520  18.800   8.030  0.00  0.00            
ATOM    605  O   MOL X   1      12.110   7.870  18.290  0.00  0.00            
ATOM    606  O   MOL X   1      12.240  17.570   7.940  0.00  0.00            
ATOM    607  O   MOL X   1      14.940  17.960  18.270  0.00  0.00            
ATOM    608  O   MOL X   1      13.360   8.870   7.070  0.00  0.00            
ATOM    609  O   MOL X   1       6.620  11.160  19.310  0.00  0.00            
ATOM    610  O   MOL X   1      18.930  12.060   6.180  0.00  0.00            
ATOM    611  O   MOL X   1       7.030  13.790   6.590  0.00  0.00            
ATOM    612  O   MOL X   1      20.180  14.390  19.740  0.00  0.00            
ATOM    613  O   MOL X   1       5.060   6.960   8.540  0.00  0.00            
ATOM    614  O   MOL X   1      18.520  20.080   4.040  0.00  0.00            
ATOM    615  O   MOL X   1       6.350  19.580  16.650  0.00  0.00            
ATOM    616  O   MOL X   1      21.430   6.200  17.730  0.00  0.00            
ATOM    617  O   MOL X   1       8.160  12.090   8.420  0.00  0.00            
ATOM    618  O   MOL X   1      18.850  11.360  17.960  0.00  0.00            
ATOM    619  O   MOL X   1      17.380  14.000   7.590  0.00  0.00            
ATOM    620  O   MOL X   1       7.820  14.290  17.310  0.00  0.00            
ATOM    621  O   MOL X   1      11.310   6.830   5.970  0.00  0.00            
ATOM    622  O   MOL X   1      11.680  19.360  19.710  0.00  0.00            
ATOM    623  O   MOL X   1      15.210   6.210  19.660  0.00  0.00            
ATOM    624  O   MOL X   1      13.960  19.250   6.210  0.00  0.00            
ATOM    625  O   MOL X   1       5.240  30.930   9.310  0.00  0.00            
ATOM    626  C   MOL X   1       3.110  29.140   5.050  0.00  0.00            
ATOM    627  H   MOL X   1       2.700  28.500   4.270  0.00  0.00            
ATOM    628  C   MOL X   1       7.030  32.450   7.120  0.00  0.00            
ATOM    629  C   MOL X   1       2.490  30.440   5.330  0.00  0.00            
ATOM    630  Cu  MOL X   1       6.650  32.070   9.710  0.00  0.00            
ATOM    631  O   MOL X   1      21.300  46.500   8.640  0.00  0.00            
ATOM    632  C   MOL X   1      23.110  49.070   7.860  0.00  0.00            
ATOM    633  H   MOL X   1      23.740  49.500   8.630  0.00  0.00            
ATOM    634  C   MOL X   1      18.600  45.200   9.400  0.00  0.00            
ATOM    635  C   MOL X   1      23.420  47.750   7.310  0.00  0.00            
ATOM    636  Cu  MOL X   1      20.830  46.230  10.410  0.00  0.00            
ATOM    637  O   MOL X   1      19.610  33.530  17.070  0.00  0.00            
ATOM    638  C   MOL X   1      22.300  30.510  19.660  0.00  0.00            
ATOM    639  H   MOL X   1      23.080  29.770  19.800  0.00  0.00            
ATOM    640  C   MOL X   1      17.120  34.690  24.180  0.00  0.00            
ATOM    641  C   MOL X   1      22.650  31.920  19.470  0.00  0.00            
ATOM    642  Cu  MOL X   1      19.610  34.340   9.920  0.00  0.00            
ATOM    643  O   MOL X   1       6.270  43.430  17.890  0.00  0.00            
ATOM    644  C   MOL X   1       5.150  47.710  20.570  0.00  0.00            
ATOM    645  H   MOL X   1       4.760  48.560  21.120  0.00  0.00            
ATOM    646  C   MOL X   1       8.320  43.910  23.400  0.00  0.00            
ATOM    647  C   MOL X   1       4.300  46.540  20.350  0.00  0.00            
ATOM    648  Cu  MOL X   1       7.370  46.110   8.390  0.00  0.00            
ATOM    649  O   MOL X   1       0.720  31.970   5.020  0.00  0.00            
ATOM    650  C   MOL X   1       4.710  29.520   6.940  0.00  0.00            
ATOM    651  H   MOL X   1       5.570  29.230   7.520  0.00  0.00            
ATOM    652  C   MOL X   1       1.130  33.810   8.810  0.00  0.00            
ATOM    653  C   MOL X   1       4.240  28.670   5.860  0.00  0.00            
ATOM    654  Cu  MOL X   1      26.950  31.910   9.320  0.00  0.00            
ATOM    655  O   MOL X   1       2.160  47.390  20.020  0.00  0.00            
ATOM    656  C   MOL X   1       6.970  46.680  19.170  0.00  0.00            
ATOM    657  H   MOL X   1       7.940  46.740  18.690  0.00  0.00            
ATOM    658  C   MOL X   1       1.800  44.480  18.360  0.00  0.00            
ATOM    659  C   MOL X   1       6.510  47.750  20.030  0.00  0.00            
ATOM    660  Cu  MOL X   1       0.620  46.680  19.270  0.00  0.00            
ATOM    661  O   MOL X   1      25.000  47.240   9.020  0.00  0.00            
ATOM    662  C   MOL X   1      20.980  49.050   6.540  0.00  0.00            
ATOM    663  H   MOL X   1      19.990  49.470   6.400  0.00  0.00            
ATOM    664  C   MOL X   1      23.970  43.950   9.390  0.00  0.00            
ATOM    665  C   MOL X   1      21.890  49.760   7.440  0.00  0.00            
ATOM    666  Cu  MOL X   1      25.820  46.030  10.180  0.00  0.00            
ATOM    667  O   MOL X   1      24.560  32.260  18.230  0.00  0.00            
ATOM    668  C   MOL X   1      19.860  31.050  19.310  0.00  0.00            
ATOM    669  H   MOL X   1      18.840  30.720  19.180  0.00  0.00            
ATOM    670  C   MOL X   1      24.770  35.110  18.190  0.00  0.00            
ATOM    671  C   MOL X   1      20.900  30.080  19.590  0.00  0.00            
ATOM    672  Cu  MOL X   1      52.320  31.860  18.820  0.00  0.00            
ATOM    673  O   MOL X   1       5.770  26.910   5.310  0.00  0.00            
ATOM    674  C   MOL X   1       2.940  31.210   6.480  0.00  0.00            
ATOM    675  H   MOL X   1       2.460  32.150   6.720  0.00  0.00            
ATOM    676  C   MOL X   1       7.390  27.180   8.380  0.00  0.00            
ATOM    677  C   MOL X   1       3.990  30.710   7.330  0.00  0.00            
ATOM    678  Cu  MOL X   1       6.390  25.950   6.730  0.00  0.00            
ATOM    679  O   MOL X   1      19.400  28.270  19.890  0.00  0.00            
ATOM    680  C   MOL X   1      21.590  32.860  19.140  0.00  0.00            
ATOM    681  H   MOL X   1      21.850  33.890  18.910  0.00  0.00            
ATOM    682  C   MOL X   1      18.010  27.590  18.010  0.00  0.00            
ATOM    683  C   MOL X   1      20.210  32.430  19.000  0.00  0.00            
ATOM    684  Cu  MOL X   1      18.800  26.580  20.490  0.00  0.00            
ATOM    685  O   MOL X   1       6.900  50.050  20.480  0.00  0.00            
ATOM    686  C   MOL X   1       4.840  45.430  19.570  0.00  0.00            
ATOM    687  H   MOL X   1       4.240  44.550  19.400  0.00  0.00            
ATOM    688  C   MOL X   1      11.490  49.170  12.440  0.00  0.00            
ATOM    689  C   MOL X   1       6.120  45.550  18.880  0.00  0.00            
ATOM    690  Cu  MOL X   1       7.870  25.890  20.340  0.00  0.00            
ATOM    691  O   MOL X   1      20.380  51.550   7.620  0.00  0.00            
ATOM    692  C   MOL X   1      22.440  47.110   6.440  0.00  0.00            
ATOM    693  H   MOL X   1      22.570  46.040   6.260  0.00  0.00            
ATOM    694  C   MOL X   1      17.810  50.510   9.920  0.00  0.00            
ATOM    695  C   MOL X   1      21.100  47.610   6.610  0.00  0.00            
ATOM    696  Cu  MOL X   1      19.830  25.810   7.800  0.00  0.00            
ATOM    697  O   MOL X   1       6.290  32.020  16.740  0.00  0.00            
ATOM    698  C   MOL X   1       3.890  29.420  20.050  0.00  0.00            
ATOM    699  H   MOL X   1       3.230  28.610  20.370  0.00  0.00            
ATOM    700  C   MOL X   1       6.510  32.760  21.910  0.00  0.00            
ATOM    701  C   MOL X   1       5.260  29.130  19.680  0.00  0.00            
ATOM    702  Cu  MOL X   1       5.570  33.720   8.820  0.00  0.00            
ATOM    703  O   MOL X   1      18.080  46.460  18.450  0.00  0.00            
ATOM    704  C   MOL X   1      22.590  48.310  20.100  0.00  0.00            
ATOM    705  H   MOL X   1      23.430  48.910  20.440  0.00  0.00            
ATOM    706  C   MOL X   1      18.880  46.250  22.230  0.00  0.00            
ATOM    707  C   MOL X   1      21.240  48.860  20.180  0.00  0.00            
ATOM    708  Cu  MOL X   1      19.250  47.680  10.190  0.00  0.00            
ATOM    709  O   MOL X   1       4.600  45.550   8.530  0.00  0.00            
ATOM    710  C   MOL X   1       2.350  48.520   5.140  0.00  0.00            
ATOM    711  H   MOL X   1       1.790  48.980   4.330  0.00  0.00            
ATOM    712  C   MOL X   1       6.620  44.360   6.600  0.00  0.00            
ATOM    713  C   MOL X   1       3.020  49.370   6.130  0.00  0.00            
ATOM    714  Cu  MOL X   1       6.050  44.610   9.200  0.00  0.00            
ATOM    715  O   MOL X   1      19.550  31.540   9.430  0.00  0.00            
ATOM    716  C   MOL X   1      23.420  29.300   7.290  0.00  0.00            
ATOM    717  H   MOL X   1      24.210  28.570   7.120  0.00  0.00            
ATOM    718  C   MOL X   1      18.380  33.570   7.610  0.00  0.00            
ATOM    719  C   MOL X   1      22.050  28.870   7.490  0.00  0.00            
ATOM    720  Cu  MOL X   1      18.290  32.670  10.190  0.00  0.00            
ATOM    721  O   MOL X   1       5.350  27.170  18.540  0.00  0.00            
ATOM    722  C   MOL X   1       4.200  31.820  19.390  0.00  0.00            
ATOM    723  H   MOL X   1       3.790  32.810  19.240  0.00  0.00            
ATOM    724  C   MOL X   1       8.360  27.180  17.920  0.00  0.00            
ATOM    725  C   MOL X   1       3.350  30.770  19.930  0.00  0.00            
ATOM    726  Cu  MOL X   1       6.440  25.760  18.750  0.00  0.00            
ATOM    727  O   MOL X   1      22.160  26.680   8.410  0.00  0.00            
ATOM    728  C   MOL X   1      22.730  31.690   7.670  0.00  0.00            
ATOM    729  H   MOL X   1      22.990  32.730   7.780  0.00  0.00            
ATOM    730  C   MOL X   1      18.970  27.360   9.250  0.00  0.00            
ATOM    731  C   MOL X   1      23.750  30.730   7.320  0.00  0.00            
ATOM    732  Cu  MOL X   1      20.010  51.990  10.110  0.00  0.00            
ATOM    733  O   MOL X   1      21.980  51.040  20.290  0.00  0.00            
ATOM    734  C   MOL X   1      21.700  46.240  19.020  0.00  0.00            
ATOM    735  H   MOL X   1      21.860  45.260  18.600  0.00  0.00            
ATOM    736  C   MOL X   1      17.950  51.140  18.470  0.00  0.00            
ATOM    737  C   MOL X   1      22.830  47.000  19.520  0.00  0.00            
ATOM    738  Cu  MOL X   1      20.160  26.560  18.840  0.00  0.00            
ATOM    739  O   MOL X   1       3.530  51.510   6.990  0.00  0.00            
ATOM    740  C   MOL X   1       3.280  46.480   6.260  0.00  0.00            
ATOM    741  H   MOL X   1       3.470  45.410   6.280  0.00  0.00            
ATOM    742  C   MOL X   1       7.270  50.420   7.510  0.00  0.00            
ATOM    743  C   MOL X   1       2.440  47.060   5.230  0.00  0.00            
ATOM    744  Cu  MOL X   1       5.270  52.120   7.140  0.00  0.00            
ATOM    745  O   MOL X   1       1.440  32.050  20.550  0.00  0.00            
ATOM    746  C   MOL X   1       6.070  30.180  19.090  0.00  0.00            
ATOM    747  H   MOL X   1       7.060  29.950  18.710  0.00  0.00            
ATOM    748  C   MOL X   1       1.460  33.850  18.150  0.00  0.00            
ATOM    749  C   MOL X   1       5.520  31.510  18.880  0.00  0.00            
ATOM    750  Cu  MOL X   1      26.080  34.130  20.510  0.00  0.00            
ATOM    751  O   MOL X   1       1.850  44.910   4.460  0.00  0.00            
ATOM    752  C   MOL X   1       3.620  48.740   7.290  0.00  0.00            
ATOM    753  H   MOL X   1       4.040  49.350   8.080  0.00  0.00            
ATOM    754  C   MOL X   1       1.550  43.700   7.400  0.00  0.00            
ATOM    755  C   MOL X   1       3.810  47.310   7.320  0.00  0.00            
ATOM    756  Cu  MOL X   1       0.350  44.140   5.210  0.00  0.00            
ATOM    757  O   MOL X   1      25.510  32.160   6.550  0.00  0.00            
ATOM    758  C   MOL X   1      21.050  29.840   7.860  0.00  0.00            
ATOM    759  H   MOL X   1      20.040  29.520   8.090  0.00  0.00            
ATOM    760  C   MOL X   1      25.010  34.030   8.870  0.00  0.00            
ATOM    761  C   MOL X   1      21.420  31.220   8.080  0.00  0.00            
ATOM    762  Cu  MOL X   1      26.670  33.150   7.580  0.00  0.00            
ATOM    763  O   MOL X   1      24.570  45.470  19.990  0.00  0.00            
ATOM    764  C   MOL X   1      20.120  48.080  19.660  0.00  0.00            
ATOM    765  H   MOL X   1      19.110  48.480  19.710  0.00  0.00            
ATOM    766  C   MOL X   1      25.020  43.850  18.080  0.00  0.00            
ATOM    767  C   MOL X   1      20.350  46.780  19.040  0.00  0.00            
ATOM    768  Cu  MOL X   1       0.640  45.080  20.710  0.00  0.00            
ATOM    769  O   MOL X   1      19.550  45.510  17.230  0.00  0.00            
ATOM    770  O   MOL X   1       6.020  33.670  18.080  0.00  0.00            
ATOM    771  O   MOL X   1       5.930  47.170   7.950  0.00  0.00            
ATOM    772  O   MOL X   1      20.900  33.270   9.140  0.00  0.00            
ATOM    773  O   MOL X   1      24.670  46.650  18.170  0.00  0.00            
ATOM    774  O   MOL X   1      25.900  30.780   8.260  0.00  0.00            
ATOM    775  O   MOL X   1       1.250  30.630  19.030  0.00  0.00            
ATOM    776  O   MOL X   1       0.390  46.320   4.480  0.00  0.00            
ATOM    777  O   MOL X   1      19.960  50.820  20.650  0.00  0.00            
ATOM    778  O   MOL X   1       2.770  51.430   4.940  0.00  0.00            
ATOM    779  O   MOL X   1      20.680  27.060   6.780  0.00  0.00            
ATOM    780  O   MOL X   1       6.940  27.490  19.980  0.00  0.00            
ATOM    781  O   MOL X   1      19.620  47.880   8.390  0.00  0.00            
ATOM    782  O   MOL X   1       4.090  32.650   8.590  0.00  0.00            
ATOM    783  O   MOL X   1      18.020  33.110  18.450  0.00  0.00            
ATOM    784  O   MOL X   1       6.580  45.170  16.610  0.00  0.00            
ATOM    785  O   MOL X   1      21.360  50.940   9.400  0.00  0.00            
ATOM    786  O   MOL X   1       8.170  49.070  19.160  0.00  0.00            
ATOM    787  O   MOL X   1       4.110  26.540   6.780  0.00  0.00            
ATOM    788  O   MOL X   1      20.980  28.120  18.440  0.00  0.00            
ATOM    789  O   MOL X   1      24.890  45.880   7.250  0.00  0.00            
ATOM    790  O   MOL X   1      24.390  33.410  20.060  0.00  0.00            
ATOM    791  O   MOL X   1       2.330  45.600  21.290  0.00  0.00            
ATOM    792  O   MOL X   1       0.880  30.330   3.570  0.00  0.00            
ATOM    793  O   MOL X   1       4.030  45.300  13.760  0.00  0.00            
ATOM    794  C   MOL X   1       3.110  42.380  17.850  0.00  0.00            
ATOM    795  H   MOL X   1       2.800  41.960  18.810  0.00  0.00            
ATOM    796  C   MOL X   1       7.430  46.870  14.020  0.00  0.00            
ATOM    797  C   MOL X   1       2.610  43.680  17.450  0.00  0.00            
ATOM    798  Cu  MOL X   1       4.620  46.940  13.070  0.00  0.00            
ATOM    799  O   MOL X   1      21.700  33.610  14.490  0.00  0.00            
ATOM    800  C   MOL X   1      22.720  36.650  18.430  0.00  0.00            
ATOM    801  H   MOL X   1      23.130  37.100  19.330  0.00  0.00            
ATOM    802  C   MOL X   1      18.510  31.730  15.220  0.00  0.00            
ATOM    803  C   MOL X   1      23.480  35.630  17.720  0.00  0.00            
ATOM    804  Cu  MOL X   1      21.240  31.800  14.290  0.00  0.00            
ATOM    805  O   MOL X   1      20.420  45.560  12.420  0.00  0.00            
ATOM    806  C   MOL X   1      22.320  41.970   9.530  0.00  0.00            
ATOM    807  H   MOL X   1      22.760  41.500   8.660  0.00  0.00            
ATOM    808  C   MOL X   1      18.000  46.440  12.440  0.00  0.00            
ATOM    809  C   MOL X   1      22.880  43.230  10.040  0.00  0.00            
ATOM    810  Cu  MOL X   1      19.780  46.020  14.080  0.00  0.00            
ATOM    811  O   MOL X   1       4.440  31.660  12.250  0.00  0.00            
ATOM    812  C   MOL X   1       2.920  35.580   9.230  0.00  0.00            
ATOM    813  H   MOL X   1       2.600  36.130   8.350  0.00  0.00            
ATOM    814  C   MOL X   1       6.860  30.660  11.900  0.00  0.00            
ATOM    815  C   MOL X   1       2.180  34.390   9.650  0.00  0.00            
ATOM    816  Cu  MOL X   1       5.020  30.930  13.890  0.00  0.00            
ATOM    817  O   MOL X   1       1.670  44.050  19.560  0.00  0.00            
ATOM    818  C   MOL X   1       4.640  42.320  15.850  0.00  0.00            
ATOM    819  H   MOL X   1       5.480  41.870  15.340  0.00  0.00            
ATOM    820  C   MOL X   1       2.880  46.590  20.690  0.00  0.00            
ATOM    821  C   MOL X   1       4.140  41.710  17.080  0.00  0.00            
ATOM    822  O   MOL X   1       0.860  34.230   7.620  0.00  0.00            
ATOM    823  C   MOL X   1       4.620  35.160  11.030  0.00  0.00            
ATOM    824  H   MOL X   1       5.560  35.410  11.510  0.00  0.00            
ATOM    825  C   MOL X   1       1.380  30.960   4.550  0.00  0.00            
ATOM    826  C   MOL X   1       4.140  35.980   9.930  0.00  0.00            
ATOM    827  O   MOL X   1      25.250  35.380  19.370  0.00  0.00            
ATOM    828  C   MOL X   1      20.830  36.420  16.760  0.00  0.00            
ATOM    829  H   MOL X   1      19.830  36.670  16.450  0.00  0.00            
ATOM    830  C   MOL X   1      24.040  32.350  19.390  0.00  0.00            
ATOM    831  C   MOL X   1      21.400  37.060  17.950  0.00  0.00            
ATOM    832  O   MOL X   1      24.380  43.680   8.220  0.00  0.00            
ATOM    833  C   MOL X   1      20.460  42.120  11.230  0.00  0.00            
ATOM    834  H   MOL X   1      19.500  41.780  11.610  0.00  0.00            
ATOM    835  C   MOL X   1      24.420  46.890   7.910  0.00  0.00            
ATOM    836  C   MOL X   1      21.140  41.390  10.170  0.00  0.00            
ATOM    837  O   MOL X   1       5.790  39.960  17.080  0.00  0.00            
ATOM    838  C   MOL X   1       3.110  44.280  16.220  0.00  0.00            
ATOM    839  H   MOL X   1       2.790  45.280  15.950  0.00  0.00            
ATOM    840  C   MOL X   1       7.430  41.110  19.310  0.00  0.00            
ATOM    841  C   MOL X   1       4.130  43.620  15.430  0.00  0.00            
ATOM    842  Cu  MOL X   1       6.720  39.140  18.440  0.00  0.00            
ATOM    843  O   MOL X   1      19.400  39.850  10.270  0.00  0.00            
ATOM    844  C   MOL X   1      22.240  43.880  11.160  0.00  0.00            
ATOM    845  H   MOL X   1      22.630  44.810  11.550  0.00  0.00            
ATOM    846  C   MOL X   1      17.780  40.360   8.360  0.00  0.00            
ATOM    847  C   MOL X   1      20.960  43.400  11.650  0.00  0.00            
ATOM    848  Cu  MOL X   1      18.480  38.240  10.150  0.00  0.00            
ATOM    849  O   MOL X   1       6.200  37.190   9.900  0.00  0.00            
ATOM    850  C   MOL X   1       2.680  33.580  10.750  0.00  0.00            
ATOM    851  H   MOL X   1       2.230  32.620  10.970  0.00  0.00            
ATOM    852  C   MOL X   1       8.140  37.090   8.050  0.00  0.00            
ATOM    853  C   MOL X   1       3.970  33.890  11.330  0.00  0.00            
ATOM    854  Cu  MOL X   1       7.160  38.800  10.120  0.00  0.00            
ATOM    855  O   MOL X   1      19.680  38.670  18.030  0.00  0.00            
ATOM    856  C   MOL X   1      22.910  35.030  16.530  0.00  0.00            
ATOM    857  H   MOL X   1      23.450  34.240  16.030  0.00  0.00            
ATOM    858  C   MOL X   1      18.030  37.720  20.270  0.00  0.00            
ATOM    859  C   MOL X   1      21.580  35.390  16.050  0.00  0.00            
ATOM    860  Cu  MOL X   1      18.770  39.660  19.280  0.00  0.00            
ATOM    861  O   MOL X   1       5.680  44.500  11.390  0.00  0.00            
ATOM    862  C   MOL X   1       3.200  42.000   8.250  0.00  0.00            
ATOM    863  H   MOL X   1       3.070  41.440   7.330  0.00  0.00            
ATOM    864  C   MOL X   1       6.410  47.010  11.100  0.00  0.00            
ATOM    865  C   MOL X   1       4.230  41.590   9.200  0.00  0.00            
ATOM    866  Cu  MOL X   1       6.140  45.410  12.900  0.00  0.00            
ATOM    867  O   MOL X   1      20.050  33.730  12.170  0.00  0.00            
ATOM    868  C   MOL X   1      23.110  35.770   9.020  0.00  0.00            
ATOM    869  H   MOL X   1      23.370  36.190   8.050  0.00  0.00            
ATOM    870  C   MOL X   1      19.320  31.270  12.370  0.00  0.00            
ATOM    871  C   MOL X   1      21.920  36.270   9.730  0.00  0.00            
ATOM    872  Cu  MOL X   1      19.620  33.190  13.890  0.00  0.00            
ATOM    873  O   MOL X   1       6.010  34.110  13.990  0.00  0.00            
ATOM    874  C   MOL X   1       3.090  35.820  17.970  0.00  0.00            
ATOM    875  H   MOL X   1       2.630  36.310  18.820  0.00  0.00            
ATOM    876  C   MOL X   1       7.770  30.990  14.730  0.00  0.00            
ATOM    877  C   MOL X   1       4.260  36.410  17.320  0.00  0.00            
ATOM    878  Cu  MOL X   1       6.540  32.440  13.570  0.00  0.00            
ATOM    879  O   MOL X   1      19.960  43.860  14.650  0.00  0.00            
ATOM    880  C   MOL X   1      22.990  42.350  18.400  0.00  0.00            
ATOM    881  H   MOL X   1      23.450  41.860  19.240  0.00  0.00            
ATOM    882  C   MOL X   1      18.430  47.260  15.320  0.00  0.00            
ATOM    883  C   MOL X   1      21.640  41.980  17.990  0.00  0.00            
ATOM    884  Cu  MOL X   1      18.230  44.530  14.380  0.00  0.00            
ATOM    885  O   MOL X   1       5.070  39.940   7.750  0.00  0.00            
ATOM    886  C   MOL X   1       2.650  44.030   9.660  0.00  0.00            
ATOM    887  H   MOL X   1       2.180  45.000   9.760  0.00  0.00            
ATOM    888  C   MOL X   1       8.120  39.930   7.690  0.00  0.00            
ATOM    889  C   MOL X   1       2.420  43.210   8.460  0.00  0.00            
ATOM    890  Cu  MOL X   1       6.130  38.570   8.250  0.00  0.00            
ATOM    891  O   MOL X   1      21.290  40.350  19.710  0.00  0.00            
ATOM    892  C   MOL X   1      23.070  44.070  16.550  0.00  0.00            
ATOM    893  H   MOL X   1      23.570  44.890  16.040  0.00  0.00            
ATOM    894  C   MOL X   1      18.180  41.720  20.120  0.00  0.00            
ATOM    895  C   MOL X   1      23.700  43.400  17.670  0.00  0.00            
ATOM    896  Cu  MOL X   1      20.110  39.640  20.970  0.00  0.00            
ATOM    897  O   MOL X   1      21.030  37.730   8.020  0.00  0.00            
ATOM    898  C   MOL X   1      23.360  33.960  10.750  0.00  0.00            
ATOM    899  H   MOL X   1      23.790  33.010  11.060  0.00  0.00            
ATOM    900  C   MOL X   1      17.320  37.460   7.630  0.00  0.00            
ATOM    901  C   MOL X   1      23.880  34.650   9.560  0.00  0.00            
ATOM    902  Cu  MOL X   1      19.410  38.510   8.230  0.00  0.00            
ATOM    903  O   MOL X   1       4.310  38.300  18.790  0.00  0.00            
ATOM    904  C   MOL X   1       3.230  33.870  16.400  0.00  0.00            
ATOM    905  H   MOL X   1       2.880  32.890  16.100  0.00  0.00            
ATOM    906  C   MOL X   1       7.290  37.140  19.510  0.00  0.00            
ATOM    907  C   MOL X   1       2.560  34.540  17.500  0.00  0.00            
ATOM    908  Cu  MOL X   1       5.310  39.230  20.070  0.00  0.00            
ATOM    909  O   MOL X   1       1.150  44.920   7.360  0.00  0.00            
ATOM    910  C   MOL X   1       4.440  42.400  10.390  0.00  0.00            
ATOM    911  H   MOL X   1       5.240  42.140  11.070  0.00  0.00            
ATOM    912  C   MOL X   1       1.650  46.160   4.400  0.00  0.00            
ATOM    913  C   MOL X   1       3.740  43.670  10.570  0.00  0.00            
ATOM    914  O   MOL X   1       1.020  32.770  17.670  0.00  0.00            
ATOM    915  C   MOL X   1       4.910  35.720  16.210  0.00  0.00            
ATOM    916  H   MOL X   1       5.820  36.120  15.790  0.00  0.00            
ATOM    917  C   MOL X   1       1.920  30.970  20.040  0.00  0.00            
ATOM    918  C   MOL X   1       4.400  34.450  15.760  0.00  0.00            
ATOM    919  O   MOL X   1      25.590  44.740  17.370  0.00  0.00            
ATOM    920  C   MOL X   1      21.010  42.680  16.890  0.00  0.00            
ATOM    921  H   MOL X   1      19.990  42.440  16.630  0.00  0.00            
ATOM    922  C   MOL X   1      24.190  46.530  19.340  0.00  0.00            
ATOM    923  C   MOL X   1      21.710  43.730  16.170  0.00  0.00            
ATOM    924  O   MOL X   1      25.310  32.820   9.230  0.00  0.00            
ATOM    925  C   MOL X   1      21.580  35.690  11.010  0.00  0.00            
ATOM    926  H   MOL X   1      20.710  36.050  11.550  0.00  0.00            
ATOM    927  C   MOL X   1      25.130  31.170   7.290  0.00  0.00            
ATOM    928  C   MOL X   1      22.160  34.420  11.400  0.00  0.00            
ATOM    929  O   MOL X   1      21.710  32.350  12.560  0.00  0.00            
ATOM    930  O   MOL X   1       4.050  45.900  11.590  0.00  0.00            
ATOM    931  O   MOL X   1       4.440  32.660  14.270  0.00  0.00            
ATOM    932  O   MOL X   1      21.450  45.410  14.450  0.00  0.00            
ATOM    933  O   MOL X   1      25.260  34.280   7.650  0.00  0.00            
ATOM    934  O   MOL X   1      25.520  43.570  19.250  0.00  0.00            
ATOM    935  O   MOL X   1       1.460  43.130   6.280  0.00  0.00            
ATOM    936  O   MOL X   1       0.830  34.350  19.150  0.00  0.00            
ATOM    937  O   MOL X   1      19.660  36.950   9.480  0.00  0.00            
ATOM    938  O   MOL X   1       5.820  38.180  17.170  0.00  0.00            
ATOM    939  O   MOL X   1      19.850  40.440  18.020  0.00  0.00            
ATOM    940  O   MOL X   1       6.280  40.350   9.510  0.00  0.00            
ATOM    941  O   MOL X   1      20.030  34.930  14.210  0.00  0.00            
ATOM    942  O   MOL X   1       5.590  43.810  13.540  0.00  0.00            
ATOM    943  O   MOL X   1      18.880  44.020  12.700  0.00  0.00            
ATOM    944  O   MOL X   1       6.060  33.060  11.890  0.00  0.00            
ATOM    945  O   MOL X   1      21.110  38.650  19.720  0.00  0.00            
ATOM    946  O   MOL X   1       5.040  37.140   8.130  0.00  0.00            
ATOM    947  O   MOL X   1       4.280  39.970  18.700  0.00  0.00            
ATOM    948  O   MOL X   1      20.470  39.990   8.410  0.00  0.00            
ATOM    949  O   MOL X   1      25.360  34.240  17.460  0.00  0.00            
ATOM    950  O   MOL X   1      24.210  45.170   9.780  0.00  0.00            
ATOM    951  O   MOL X   1       0.920  32.550   8.880  0.00  0.00            
ATOM    952  O   MOL X   1       1.790  45.750  18.180  0.00  0.00            
ATOM    953  O   MOL X   1      18.000  32.580  14.400  0.00  0.00            
ATOM    954  C   MOL X   1      16.170  29.340  18.020  0.00  0.00            
ATOM    955  H   MOL X   1      15.620  28.780  18.770  0.00  0.00            
ATOM    956  C   MOL X   1      21.000  34.590  14.970  0.00  0.00            
ATOM    957  C   MOL X   1      15.650  30.610  17.540  0.00  0.00            
ATOM    958  O   MOL X   1       7.820  45.870  13.320  0.00  0.00            
ATOM    959  C   MOL X   1      11.360  48.420  14.870  0.00  0.00            
ATOM    960  H   MOL X   1      12.430  48.570  14.990  0.00  0.00            
ATOM    961  C   MOL X   1       4.720  44.340  14.320  0.00  0.00            
ATOM    962  C   MOL X   1      10.620  47.760  15.940  0.00  0.00            
ATOM    963  O   MOL X   1       7.150  31.910  11.910  0.00  0.00            
ATOM    964  C   MOL X   1       9.410  28.630   9.060  0.00  0.00            
ATOM    965  H   MOL X   1      10.000  28.230   8.250  0.00  0.00            
ATOM    966  C   MOL X   1       4.800  32.860  11.930  0.00  0.00            
ATOM    967  C   MOL X   1       9.960  29.700   9.910  0.00  0.00            
ATOM    968  O   MOL X   1      17.690  45.220  12.730  0.00  0.00            
ATOM    969  C   MOL X   1      15.740  48.980   9.890  0.00  0.00            
ATOM    970  H   MOL X   1      15.320  49.480   9.020  0.00  0.00            
ATOM    971  C   MOL X   1      20.080  44.320  12.340  0.00  0.00            
ATOM    972  C   MOL X   1      15.110  47.740  10.370  0.00  0.00            
ATOM    973  O   MOL X   1      13.810  30.600  19.070  0.00  0.00            
ATOM    974  C   MOL X   1      18.190  29.630  16.560  0.00  0.00            
ATOM    975  H   MOL X   1      19.160  29.270  16.240  0.00  0.00            
ATOM    976  C   MOL X   1      14.980  33.680  19.730  0.00  0.00            
ATOM    977  C   MOL X   1      17.440  28.840  17.520  0.00  0.00            
ATOM    978  Cu  MOL X   1      13.020  31.620  20.420  0.00  0.00            
ATOM    979  O   MOL X   1      13.750  47.310   8.470  0.00  0.00            
ATOM    980  C   MOL X   1      17.500  48.760  11.660  0.00  0.00            
ATOM    981  H   MOL X   1      18.410  49.110  12.140  0.00  0.00            
ATOM    982  C   MOL X   1      13.980  43.760   8.410  0.00  0.00            
ATOM    983  C   MOL X   1      16.960  49.480  10.520  0.00  0.00            
ATOM    984  Cu  MOL X   1      12.690  45.840   8.430  0.00  0.00            
ATOM    985  O   MOL X   1      11.680  47.920  18.080  0.00  0.00            
ATOM    986  C   MOL X   1       9.280  48.480  13.470  0.00  0.00            
ATOM    987  H   MOL X   1       8.780  48.740  12.550  0.00  0.00            
ATOM    988  C   MOL X   1      10.750  44.980  19.110  0.00  0.00            
ATOM    989  C   MOL X   1      10.710  48.750  13.600  0.00  0.00            
ATOM    990  Cu  MOL X   1      12.340  47.310  19.740  0.00  0.00            
ATOM    991  O   MOL X   1      11.780  30.090   8.540  0.00  0.00            
ATOM    992  C   MOL X   1       7.210  28.750  10.300  0.00  0.00            
ATOM    993  H   MOL X   1       6.170  28.470  10.420  0.00  0.00            
ATOM    994  C   MOL X   1      11.670  33.350   8.390  0.00  0.00            
ATOM    995  C   MOL X   1       8.030  28.150   9.260  0.00  0.00            
ATOM    996  Cu  MOL X   1      13.110  31.270   8.850  0.00  0.00            
ATOM    997  O   MOL X   1      19.080  27.140  17.460  0.00  0.00            
ATOM    998  C   MOL X   1      16.400  31.400  16.580  0.00  0.00            
ATOM    999  H   MOL X   1      16.050  32.380  16.280  0.00  0.00            
ATOM   1000  C   MOL X   1      20.580  28.660  19.520  0.00  0.00            
ATOM   1001  C   MOL X   1      17.690  30.920  16.090  0.00  0.00            
ATOM   1002  O   MOL X   1       6.100  27.210   8.310  0.00  0.00            
ATOM   1003  C   MOL X   1       9.120  30.270  10.950  0.00  0.00            
ATOM   1004  H   MOL X   1       9.490  31.080  11.560  0.00  0.00            
ATOM   1005  C   MOL X   1       4.660  27.280   5.860  0.00  0.00            
ATOM   1006  C   MOL X   1       7.740  29.840  11.100  0.00  0.00            
ATOM   1007  O   MOL X   1      19.060  50.410  10.180  0.00  0.00            
ATOM   1008  C   MOL X   1      15.790  46.960  11.400  0.00  0.00            
ATOM   1009  H   MOL X   1      15.440  45.970  11.670  0.00  0.00            
ATOM   1010  C   MOL X   1      21.370  50.930   8.140  0.00  0.00            
ATOM   1011  C   MOL X   1      17.050  47.410  11.930  0.00  0.00            
ATOM   1012  O   MOL X   1      10.910  49.300  11.300  0.00  0.00            
ATOM   1013  C   MOL X   1       9.250  47.330  15.690  0.00  0.00            
ATOM   1014  H   MOL X   1       8.780  46.650  16.400  0.00  0.00            
ATOM   1015  C   MOL X   1       7.370  48.910  20.140  0.00  0.00            
ATOM   1016  C   MOL X   1       8.570  47.670  14.450  0.00  0.00            
ATOM   1017  O   MOL X   1      20.550  31.080  12.690  0.00  0.00            
ATOM   1018  C   MOL X   1      16.990  28.910   9.610  0.00  0.00            
ATOM   1019  H   MOL X   1      16.480  28.460   8.760  0.00  0.00            
ATOM   1020  C   MOL X   1      21.320  33.500  12.140  0.00  0.00            
ATOM   1021  C   MOL X   1      18.310  28.420  10.000  0.00  0.00            
ATOM   1022  O   MOL X   1       5.180  47.220  11.300  0.00  0.00            
ATOM   1023  C   MOL X   1       9.110  48.820   8.300  0.00  0.00            
ATOM   1024  H   MOL X   1       9.730  49.110   7.470  0.00  0.00            
ATOM   1025  C   MOL X   1       4.410  44.670  11.400  0.00  0.00            
ATOM   1026  C   MOL X   1       7.800  49.460   8.490  0.00  0.00            
ATOM   1027  O   MOL X   1      19.380  47.700  14.590  0.00  0.00            
ATOM   1028  C   MOL X   1      15.990  49.510  18.120  0.00  0.00            
ATOM   1029  H   MOL X   1      15.400  50.000  18.890  0.00  0.00            
ATOM   1030  C   MOL X   1      20.980  44.450  15.150  0.00  0.00            
ATOM   1031  C   MOL X   1      17.330  50.000  17.800  0.00  0.00            
ATOM   1032  O   MOL X   1       6.760  30.340  14.240  0.00  0.00            
ATOM   1033  C   MOL X   1       9.980  29.130  17.990  0.00  0.00            
ATOM   1034  H   MOL X   1      10.500  28.690  18.840  0.00  0.00            
ATOM   1035  C   MOL X   1       5.110  33.650  14.780  0.00  0.00            
ATOM   1036  C   MOL X   1       8.860  28.440  17.380  0.00  0.00            
ATOM   1037  O   MOL X   1      18.660  27.170   8.020  0.00  0.00            
ATOM   1038  C   MOL X   1      17.090  30.650  11.410  0.00  0.00            
ATOM   1039  H   MOL X   1      16.650  31.500  11.930  0.00  0.00            
ATOM   1040  C   MOL X   1      21.670  27.470   7.500  0.00  0.00            
ATOM   1041  C   MOL X   1      16.360  30.030  10.310  0.00  0.00            
ATOM   1042  O   MOL X   1       8.890  26.640  18.970  0.00  0.00            
ATOM   1043  C   MOL X   1       9.700  31.040  16.370  0.00  0.00            
ATOM   1044  H   MOL X   1       9.980  32.030  16.030  0.00  0.00            
ATOM   1045  C   MOL X   1       5.720  27.750  19.600  0.00  0.00            
ATOM   1046  C   MOL X   1      10.410  30.430  17.490  0.00  0.00            
ATOM   1047  O   MOL X   1       8.030  50.920   6.610  0.00  0.00            
ATOM   1048  C   MOL X   1       8.690  47.370  10.300  0.00  0.00            
ATOM   1049  H   MOL X   1       9.000  46.600  10.990  0.00  0.00            
ATOM   1050  C   MOL X   1       3.160  50.810   5.990  0.00  0.00            
ATOM   1051  C   MOL X   1       9.540  47.760   9.210  0.00  0.00            
ATOM   1052  O   MOL X   1      17.460  51.760  19.470  0.00  0.00            
ATOM   1053  C   MOL X   1      16.260  47.680  16.440  0.00  0.00            
ATOM   1054  H   MOL X   1      15.870  46.780  15.980  0.00  0.00            
ATOM   1055  C   MOL X   1      21.090  50.210  20.670  0.00  0.00            
ATOM   1056  C   MOL X   1      15.450  48.340  17.430  0.00  0.00            
ATOM   1057  O   MOL X   1      14.770  31.770  10.340  0.00  0.00            
ATOM   1058  C   MOL X   1      19.050  29.130  11.050  0.00  0.00            
ATOM   1059  H   MOL X   1      20.080  28.870  11.250  0.00  0.00            
ATOM   1060  C   MOL X   1      14.460  33.270   8.240  0.00  0.00            
ATOM   1061  C   MOL X   1      18.470  30.290  11.690  0.00  0.00            
ATOM   1062  Cu  MOL X   1      13.050  32.480  10.620  0.00  0.00            
ATOM   1063  O   MOL X   1      13.830  46.610  17.170  0.00  0.00            
ATOM   1064  C   MOL X   1      18.140  49.290  16.810  0.00  0.00            
ATOM   1065  H   MOL X   1      19.160  49.590  16.620  0.00  0.00            
ATOM   1066  C   MOL X   1      14.570  45.300  19.710  0.00  0.00            
ATOM   1067  C   MOL X   1      17.610  48.120  16.140  0.00  0.00            
ATOM   1068  Cu  MOL X   1      12.780  45.710  18.370  0.00  0.00            
ATOM   1069  O   MOL X   1      12.040  32.160  17.520  0.00  0.00            
ATOM   1070  C   MOL X   1       8.160  29.050  16.270  0.00  0.00            
ATOM   1071  H   MOL X   1       7.290  28.560  15.850  0.00  0.00            
ATOM   1072  C   MOL X   1      10.990  33.660  19.800  0.00  0.00            
ATOM   1073  C   MOL X   1       8.570  30.350  15.770  0.00  0.00            
ATOM   1074  Cu  MOL X   1      12.990  33.050  18.810  0.00  0.00            
ATOM   1075  O   MOL X   1      10.710  45.780   9.580  0.00  0.00            
ATOM   1076  C   MOL X   1       6.930  49.010   9.570  0.00  0.00            
ATOM   1077  H   MOL X   1       5.910  49.380   9.640  0.00  0.00            
ATOM   1078  C   MOL X   1      11.180  44.010   7.780  0.00  0.00            
ATOM   1079  C   MOL X   1       7.330  47.880  10.400  0.00  0.00            
ATOM   1080  Cu  MOL X   1      12.200  44.920  10.300  0.00  0.00            
ATOM   1081  O   MOL X   1       6.720  45.770  11.180  0.00  0.00            
ATOM   1082  O   MOL X   1      18.950  32.510  12.310  0.00  0.00            
ATOM   1083  O   MOL X   1      17.780  46.300  14.760  0.00  0.00            
ATOM   1084  O   MOL X   1       8.220  31.920  13.980  0.00  0.00            
ATOM   1085  O   MOL X   1      11.290  46.870   7.880  0.00  0.00            
ATOM   1086  O   MOL X   1      12.120  30.620  19.120  0.00  0.00            
ATOM   1087  O   MOL X   1      14.710  30.430   8.650  0.00  0.00            
ATOM   1088  O   MOL X   1      13.310  48.290  18.490  0.00  0.00            
ATOM   1089  O   MOL X   1       6.030  50.430   7.210  0.00  0.00            
ATOM   1090  O   MOL X   1      19.090  51.570  18.090  0.00  0.00            
ATOM   1091  O   MOL X   1       7.330  26.610  17.390  0.00  0.00            
ATOM   1092  O   MOL X   1      20.200  27.090   9.550  0.00  0.00            
ATOM   1093  O   MOL X   1       6.400  47.470  13.480  0.00  0.00            
ATOM   1094  O   MOL X   1      19.560  31.140  14.740  0.00  0.00            
ATOM   1095  O   MOL X   1       5.650  30.380  12.210  0.00  0.00            
ATOM   1096  O   MOL X   1      19.260  46.720  12.440  0.00  0.00            
ATOM   1097  O   MOL X   1      12.720  48.810  12.330  0.00  0.00            
ATOM   1098  O   MOL X   1      17.580  50.950   8.750  0.00  0.00            
ATOM   1099  O   MOL X   1      17.610  27.070  19.130  0.00  0.00            
ATOM   1100  O   MOL X   1       7.930  26.720   7.330  0.00  0.00            
ATOM   1101  O   MOL X   1      12.100  46.220  16.760  0.00  0.00            
ATOM   1102  O   MOL X   1      11.490  31.510  10.160  0.00  0.00            
ATOM   1103  O   MOL X   1      13.780  45.870  10.020  0.00  0.00            
ATOM   1104  O   MOL X   1      13.830  32.130  17.460  0.00  0.00            
ATOM   1105  O   MOL X   1      18.170  46.400   9.410  0.00  0.00            
ATOM   1106  C   MOL X   1      15.830  41.990   8.470  0.00  0.00            
ATOM   1107  H   MOL X   1      15.120  41.190   8.330  0.00  0.00            
ATOM   1108  C   MOL X   1      20.490  47.120   7.850  0.00  0.00            
ATOM   1109  C   MOL X   1      15.360  43.370   8.560  0.00  0.00            
ATOM   1110  O   MOL X   1       5.890  33.000   7.140  0.00  0.00            
ATOM   1111  C   MOL X   1       9.980  35.280   8.300  0.00  0.00            
ATOM   1112  H   MOL X   1      10.660  35.960   8.800  0.00  0.00            
ATOM   1113  C   MOL X   1       4.330  31.400   8.550  0.00  0.00            
ATOM   1114  C   MOL X   1      10.380  33.890   8.030  0.00  0.00            
ATOM   1115  O   MOL X   1       9.070  44.740  24.020  0.00  0.00            
ATOM   1116  C   MOL X   1       9.180  42.970  19.210  0.00  0.00            
ATOM   1117  H   MOL X   1       9.380  42.750  18.170  0.00  0.00            
ATOM   1118  C   MOL X   1       6.500  44.680  17.800  0.00  0.00            
ATOM   1119  C   MOL X   1       9.830  44.120  19.840  0.00  0.00            
ATOM   1120  O   MOL X   1      16.300  33.910  24.760  0.00  0.00            
ATOM   1121  C   MOL X   1      16.450  35.740  19.990  0.00  0.00            
ATOM   1122  H   MOL X   1      16.290  35.990  18.950  0.00  0.00            
ATOM   1123  C   MOL X   1      19.270  33.270  18.290  0.00  0.00            
ATOM   1124  C   MOL X   1      15.820  34.540  20.550  0.00  0.00            
ATOM   1125  O   MOL X   1      13.150  43.570   9.400  0.00  0.00            
ATOM   1126  C   MOL X   1      18.200  42.800   8.710  0.00  0.00            
ATOM   1127  H   MOL X   1      19.260  42.600   8.720  0.00  0.00            
ATOM   1128  C   MOL X   1      13.960  47.120   9.720  0.00  0.00            
ATOM   1129  C   MOL X   1      17.260  41.710   8.490  0.00  0.00            
ATOM   1130  O   MOL X   1      14.480  34.060  18.630  0.00  0.00            
ATOM   1131  C   MOL X   1      17.580  36.180  22.190  0.00  0.00            
ATOM   1132  H   MOL X   1      18.230  36.790  22.810  0.00  0.00            
ATOM   1133  C   MOL X   1      14.400  31.140  18.050  0.00  0.00            
ATOM   1134  C   MOL X   1      17.340  36.560  20.810  0.00  0.00            
ATOM   1135  O   MOL X   1      12.260  33.720   9.480  0.00  0.00            
ATOM   1136  C   MOL X   1       7.790  34.820   7.160  0.00  0.00            
ATOM   1137  H   MOL X   1       6.810  35.160   6.830  0.00  0.00            
ATOM   1138  C   MOL X   1      11.260  30.320   9.670  0.00  0.00            
ATOM   1139  C   MOL X   1       8.670  35.750   7.840  0.00  0.00            
ATOM   1140  O   MOL X   1      11.380  44.590  18.090  0.00  0.00            
ATOM   1141  C   MOL X   1       7.900  42.530  21.330  0.00  0.00            
ATOM   1142  H   MOL X   1       7.170  41.950  21.890  0.00  0.00            
ATOM   1143  C   MOL X   1      11.340  47.190  17.060  0.00  0.00            
ATOM   1144  C   MOL X   1       8.190  42.180  19.950  0.00  0.00            
ATOM   1145  O   MOL X   1      18.800  40.130   7.630  0.00  0.00            
ATOM   1146  C   MOL X   1      16.310  44.440   8.790  0.00  0.00            
ATOM   1147  H   MOL X   1      15.960  45.460   8.860  0.00  0.00            
ATOM   1148  C   MOL X   1      20.470  40.200   9.650  0.00  0.00            
ATOM   1149  C   MOL X   1      17.710  44.140   8.960  0.00  0.00            
ATOM   1150  O   MOL X   1       6.240  40.830  19.770  0.00  0.00            
ATOM   1151  C   MOL X   1       9.510  44.440  21.230  0.00  0.00            
ATOM   1152  H   MOL X   1       9.990  45.290  21.710  0.00  0.00            
ATOM   1153  C   MOL X   1       4.810  40.550  17.660  0.00  0.00            
ATOM   1154  C   MOL X   1       8.580  43.630  21.990  0.00  0.00            
ATOM   1155  O   MOL X   1      19.190  38.020  20.770  0.00  0.00            
ATOM   1156  C   MOL X   1      16.080  34.190  21.940  0.00  0.00            
ATOM   1157  H   MOL X   1      15.620  33.300  22.360  0.00  0.00            
ATOM   1158  C   MOL X   1      20.630  38.070  18.660  0.00  0.00            
ATOM   1159  C   MOL X   1      16.930  35.010  22.780  0.00  0.00            
ATOM   1160  O   MOL X   1       7.210  37.480   7.260  0.00  0.00            
ATOM   1161  C   MOL X   1       9.430  32.960   7.460  0.00  0.00            
ATOM   1162  H   MOL X   1       9.680  31.900   7.410  0.00  0.00            
ATOM   1163  C   MOL X   1       5.030  37.010   9.390  0.00  0.00            
ATOM   1164  C   MOL X   1       8.110  33.400   7.120  0.00  0.00            
ATOM   1165  O   MOL X   1      20.130  45.960  22.330  0.00  0.00            
ATOM   1166  C   MOL X   1      16.350  43.510  19.980  0.00  0.00            
ATOM   1167  H   MOL X   1      15.760  42.840  19.350  0.00  0.00            
ATOM   1168  C   MOL X   1      19.280  46.050  18.360  0.00  0.00            
ATOM   1169  C   MOL X   1      17.650  43.040  20.470  0.00  0.00            
ATOM   1170  O   MOL X   1       5.290  33.090  22.140  0.00  0.00            
ATOM   1171  C   MOL X   1       9.150  35.410  19.650  0.00  0.00            
ATOM   1172  H   MOL X   1       9.790  36.040  19.050  0.00  0.00            
ATOM   1173  C   MOL X   1       6.200  32.420  17.970  0.00  0.00            
ATOM   1174  C   MOL X   1       7.800  35.850  19.990  0.00  0.00            
ATOM   1175  O   MOL X   1      19.180  34.430   8.120  0.00  0.00            
ATOM   1176  C   MOL X   1      15.710  35.490   7.870  0.00  0.00            
ATOM   1177  H   MOL X   1      15.150  35.990   8.650  0.00  0.00            
ATOM   1178  C   MOL X   1      20.580  32.060   8.900  0.00  0.00            
ATOM   1179  C   MOL X   1      16.820  36.180   7.190  0.00  0.00            
ATOM   1180  O   MOL X   1       6.930  45.580   6.670  0.00  0.00            
ATOM   1181  C   MOL X   1       9.770  41.890   7.650  0.00  0.00            
ATOM   1182  H   MOL X   1      10.480  41.350   8.270  0.00  0.00            
ATOM   1183  C   MOL X   1       4.760  46.770   8.240  0.00  0.00            
ATOM   1184  C   MOL X   1       8.510  41.270   7.270  0.00  0.00            
ATOM   1185  O   MOL X   1      17.830  41.180  19.020  0.00  0.00            
ATOM   1186  C   MOL X   1      16.670  45.740  21.100  0.00  0.00            
ATOM   1187  H   MOL X   1      16.340  46.750  21.280  0.00  0.00            
ATOM   1188  C   MOL X   1      20.870  40.940  18.640  0.00  0.00            
ATOM   1189  C   MOL X   1      15.840  44.840  20.300  0.00  0.00            
ATOM   1190  O   MOL X   1       8.390  39.510   8.890  0.00  0.00            
ATOM   1191  C   MOL X   1       9.070  44.020   6.500  0.00  0.00            
ATOM   1192  H   MOL X   1       9.250  45.070   6.320  0.00  0.00            
ATOM   1193  C   MOL X   1       5.140  40.490   8.890  0.00  0.00            
ATOM   1194  C   MOL X   1      10.060  43.260   7.230  0.00  0.00            
ATOM   1195  O   MOL X   1       7.680  37.600  18.390  0.00  0.00            
ATOM   1196  C   MOL X   1       8.760  33.260  20.910  0.00  0.00            
ATOM   1197  H   MOL X   1       9.110  32.280  21.240  0.00  0.00            
ATOM   1198  C   MOL X   1       4.840  37.650  17.800  0.00  0.00            
ATOM   1199  C   MOL X   1       9.650  34.120  20.130  0.00  0.00            
ATOM   1200  O   MOL X   1      17.170  37.750   8.900  0.00  0.00            
ATOM   1201  C   MOL X   1      16.250  33.440   6.540  0.00  0.00            
ATOM   1202  H   MOL X   1      16.130  32.360   6.420  0.00  0.00            
ATOM   1203  C   MOL X   1      20.910  37.150   9.140  0.00  0.00            
ATOM   1204  C   MOL X   1      15.400  34.110   7.510  0.00  0.00            
ATOM   1205  O   MOL X   1      14.040  46.480  19.990  0.00  0.00            
ATOM   1206  C   MOL X   1      18.460  43.960  21.260  0.00  0.00            
ATOM   1207  H   MOL X   1      19.440  43.660  21.590  0.00  0.00            
ATOM   1208  C   MOL X   1      14.170  47.720  17.730  0.00  0.00            
ATOM   1209  C   MOL X   1      17.990  45.310  21.550  0.00  0.00            
ATOM   1210  O   MOL X   1      13.980  32.270   7.600  0.00  0.00            
ATOM   1211  C   MOL X   1      17.650  35.410   6.260  0.00  0.00            
ATOM   1212  H   MOL X   1      18.590  35.840   5.950  0.00  0.00            
ATOM   1213  C   MOL X   1      15.120  30.630   9.840  0.00  0.00            
ATOM   1214  C   MOL X   1      17.590  33.980   6.460  0.00  0.00            
ATOM   1215  O   MOL X   1      11.650  45.040   7.160  0.00  0.00            
ATOM   1216  C   MOL X   1       7.510  42.060   6.590  0.00  0.00            
ATOM   1217  H   MOL X   1       6.500  41.660   6.460  0.00  0.00            
ATOM   1218  C   MOL X   1      10.730  46.940   9.010  0.00  0.00            
ATOM   1219  C   MOL X   1       7.740  43.470   6.370  0.00  0.00            
ATOM   1220  O   MOL X   1      11.360  32.500  20.250  0.00  0.00            
ATOM   1221  C   MOL X   1       6.940  34.980  20.770  0.00  0.00            
ATOM   1222  H   MOL X   1       5.920  35.270  20.990  0.00  0.00            
ATOM   1223  C   MOL X   1      11.510  31.150  18.110  0.00  0.00            
ATOM   1224  C   MOL X   1       7.400  33.670  21.220  0.00  0.00            
ATOM   1225  O   MOL X   1       6.810  31.510  21.990  0.00  0.00            
ATOM   1226  O   MOL X   1      18.550  47.480  22.360  0.00  0.00            
ATOM   1227  O   MOL X   1      17.860  32.690   8.390  0.00  0.00            
ATOM   1228  O   MOL X   1       5.810  43.930   7.490  0.00  0.00            
ATOM   1229  O   MOL X   1      11.500  34.050  18.700  0.00  0.00            
ATOM   1230  O   MOL X   1      11.460  43.770   9.020  0.00  0.00            
ATOM   1231  O   MOL X   1      14.260  44.730  18.620  0.00  0.00            
ATOM   1232  O   MOL X   1      13.980  33.590   9.410  0.00  0.00            
ATOM   1233  O   MOL X   1       6.150  37.550  19.970  0.00  0.00            
ATOM   1234  O   MOL X   1      18.230  38.040   6.930  0.00  0.00            
ATOM   1235  O   MOL X   1       7.240  39.310   7.000  0.00  0.00            
ATOM   1236  O   MOL X   1      19.330  41.330  20.610  0.00  0.00            
ATOM   1237  O   MOL X   1       7.160  31.530   8.000  0.00  0.00            
ATOM   1238  O   MOL X   1      19.840  44.960   9.490  0.00  0.00            
ATOM   1239  O   MOL X   1       7.580  43.120  24.070  0.00  0.00            
ATOM   1240  O   MOL X   1      17.820  35.480  24.910  0.00  0.00            
ATOM   1241  O   MOL X   1       8.380  37.760   9.140  0.00  0.00            
ATOM   1242  O   MOL X   1      17.770  38.160  19.110  0.00  0.00            
ATOM   1243  O   MOL X   1      17.410  39.470   9.220  0.00  0.00            
ATOM   1244  O   MOL X   1       7.800  40.570  18.220  0.00  0.00            
ATOM   1245  O   MOL X   1      12.170  32.370   7.710  0.00  0.00            
ATOM   1246  O   MOL X   1      10.830  46.240  19.390  0.00  0.00            
ATOM   1247  O   MOL X   1      14.660  32.490  20.160  0.00  0.00            
ATOM   1248  O   MOL X   1      13.710  44.640   7.510  0.00  0.00            
ATOM   1249  O   MOL X   1      31.110   5.580   5.540  0.00  0.00            
ATOM   1250  C   MOL X   1      28.760   2.850   7.160  0.00  0.00            
ATOM   1251  H   MOL X   1      28.510   2.570   8.180  0.00  0.00            
ATOM   1252  C   MOL X   1      33.570   6.100   6.280  0.00  0.00            
ATOM   1253  C   MOL X   1      28.200   4.060   6.580  0.00  0.00            
ATOM   1254  Cu  MOL X   1      31.480   4.840   7.200  0.00  0.00            
ATOM   1255  O   MOL X   1      47.080  19.700   6.970  0.00  0.00            
ATOM   1256  C   MOL X   1      48.670  23.370   6.640  0.00  0.00            
ATOM   1257  H   MOL X   1      49.290  23.950   7.320  0.00  0.00            
ATOM   1258  C   MOL X   1      45.180  18.390   8.150  0.00  0.00            
ATOM   1259  C   MOL X   1      49.120  22.070   6.160  0.00  0.00            
ATOM   1260  Cu  MOL X   1      47.550  19.420   8.740  0.00  0.00            
ATOM   1261  O   MOL X   1      45.320   8.740  18.140  0.00  0.00            
ATOM   1262  C   MOL X   1      48.590   5.060  19.680  0.00  0.00            
ATOM   1263  H   MOL X   1      49.410   4.440  20.030  0.00  0.00            
ATOM   1264  C   MOL X   1      46.470   7.520  22.200  0.00  0.00            
ATOM   1265  C   MOL X   1      48.780   6.500  19.530  0.00  0.00            
ATOM   1266  Cu  MOL X   1      45.810   7.600  10.410  0.00  0.00            
ATOM   1267  O   MOL X   1      32.430  18.840  21.900  0.00  0.00            
ATOM   1268  C   MOL X   1      30.060  22.780  19.670  0.00  0.00            
ATOM   1269  H   MOL X   1      29.410  23.430  19.100  0.00  0.00            
ATOM   1270  C   MOL X   1      32.740  19.940  17.700  0.00  0.00            
ATOM   1271  C   MOL X   1      29.560  21.500  20.150  0.00  0.00            
ATOM   1272  Cu  MOL X   1      31.260  19.560   9.340  0.00  0.00            
ATOM   1273  O   MOL X   1      26.860   4.570   8.510  0.00  0.00            
ATOM   1274  C   MOL X   1      30.090   2.500   5.050  0.00  0.00            
ATOM   1275  H   MOL X   1      30.900   1.970   4.540  0.00  0.00            
ATOM   1276  C   MOL X   1      28.130   7.500   8.910  0.00  0.00            
ATOM   1277  C   MOL X   1      29.760   2.100   6.410  0.00  0.00            
ATOM   1278  Cu  MOL X   1      51.620   6.660  10.640  0.00  0.00            
ATOM   1279  O   MOL X   1      27.680  21.430  18.760  0.00  0.00            
ATOM   1280  C   MOL X   1      32.310  22.310  20.700  0.00  0.00            
ATOM   1281  H   MOL X   1      33.340  22.590  20.880  0.00  0.00            
ATOM   1282  C   MOL X   1      27.830  18.570  18.210  0.00  0.00            
ATOM   1283  C   MOL X   1      31.420  23.210  19.960  0.00  0.00            
ATOM   1284  Cu  MOL X   1      26.210  20.380  18.860  0.00  0.00            
ATOM   1285  O   MOL X   1      49.980  21.310   8.160  0.00  0.00            
ATOM   1286  C   MOL X   1      46.390  22.920   5.700  0.00  0.00            
ATOM   1287  H   MOL X   1      45.330  23.130   5.790  0.00  0.00            
ATOM   1288  C   MOL X   1      50.060  17.880   9.120  0.00  0.00            
ATOM   1289  C   MOL X   1      47.320  23.830   6.310  0.00  0.00            
ATOM   1290  Cu  MOL X   1      51.240  20.280   9.020  0.00  0.00            
ATOM   1291  O   MOL X   1      51.150   6.450  19.870  0.00  0.00            
ATOM   1292  C   MOL X   1      46.220   5.290  18.870  0.00  0.00            
ATOM   1293  H   MOL X   1      45.270   4.830  18.620  0.00  0.00            
ATOM   1294  C   MOL X   1      51.260   9.040  17.020  0.00  0.00            
ATOM   1295  C   MOL X   1      47.300   4.450  19.360  0.00  0.00            
ATOM   1296  Cu  MOL X   1      26.420   6.280  18.790  0.00  0.00            
ATOM   1297  O   MOL X   1      31.940   1.490   6.690  0.00  0.00            
ATOM   1298  C   MOL X   1      28.730   4.560   5.320  0.00  0.00            
ATOM   1299  H   MOL X   1      28.520   5.590   5.040  0.00  0.00            
ATOM   1300  C   MOL X   1      34.290   1.890   8.640  0.00  0.00            
ATOM   1301  C   MOL X   1      29.870   3.890   4.720  0.00  0.00            
ATOM   1302  Cu  MOL X   1      33.150   0.200   7.250  0.00  0.00            
ATOM   1303  O   MOL X   1      46.280   2.580  20.280  0.00  0.00            
ATOM   1304  C   MOL X   1      47.670   7.320  19.060  0.00  0.00            
ATOM   1305  H   MOL X   1      47.790   8.400  18.970  0.00  0.00            
ATOM   1306  C   MOL X   1      44.180   1.850  18.240  0.00  0.00            
ATOM   1307  C   MOL X   1      46.390   6.710  18.690  0.00  0.00            
ATOM   1308  Cu  MOL X   1      45.740   0.800  20.160  0.00  0.00            
ATOM   1309  O   MOL X   1      33.060  24.910  19.980  0.00  0.00            
ATOM   1310  C   MOL X   1      30.470  20.620  20.890  0.00  0.00            
ATOM   1311  H   MOL X   1      30.120  19.640  21.220  0.00  0.00            
ATOM   1312  C   MOL X   1      34.240  25.140  17.720  0.00  0.00            
ATOM   1313  C   MOL X   1      31.850  21.000  21.150  0.00  0.00            
ATOM   1314  Cu  MOL X   1      33.920   0.410  20.090  0.00  0.00            
ATOM   1315  O   MOL X   1      45.730  25.590   6.500  0.00  0.00            
ATOM   1316  C   MOL X   1      48.230  21.300   5.320  0.00  0.00            
ATOM   1317  H   MOL X   1      48.520  20.280   5.080  0.00  0.00            
ATOM   1318  C   MOL X   1      44.060  24.220   8.590  0.00  0.00            
ATOM   1319  C   MOL X   1      46.820  21.540   5.610  0.00  0.00            
ATOM   1320  Cu  MOL X   1      45.170   1.330   7.850  0.00  0.00            
ATOM   1321  O   MOL X   1      32.850   6.240  16.600  0.00  0.00            
ATOM   1322  C   MOL X   1      30.190   3.970  20.020  0.00  0.00            
ATOM   1323  H   MOL X   1      29.490   3.230  20.370  0.00  0.00            
ATOM   1324  C   MOL X   1      33.700   8.260  23.830  0.00  0.00            
ATOM   1325  C   MOL X   1      31.530   3.570  19.630  0.00  0.00            
ATOM   1326  Cu  MOL X   1      32.890   3.530   6.190  0.00  0.00            
ATOM   1327  O   MOL X   1      45.250  19.610  16.280  0.00  0.00            
ATOM   1328  C   MOL X   1      48.520  22.670  18.420  0.00  0.00            
ATOM   1329  H   MOL X   1      49.240  23.460  18.550  0.00  0.00            
ATOM   1330  C   MOL X   1      44.180  18.610  23.770  0.00  0.00            
ATOM   1331  C   MOL X   1      47.120  23.000  18.230  0.00  0.00            
ATOM   1332  Cu  MOL X   1      45.900  20.640   9.400  0.00  0.00            
ATOM   1333  O   MOL X   1      32.850  21.320   7.730  0.00  0.00            
ATOM   1334  C   MOL X   1      29.610  23.110   7.150  0.00  0.00            
ATOM   1335  H   MOL X   1      29.010  23.630   7.890  0.00  0.00            
ATOM   1336  C   MOL X   1      33.480  18.540   8.260  0.00  0.00            
ATOM   1337  C   MOL X   1      30.900  23.670   6.720  0.00  0.00            
ATOM   1338  Cu  MOL X   1      32.970  20.850   9.520  0.00  0.00            
ATOM   1339  O   MOL X   1      47.350   5.730   9.220  0.00  0.00            
ATOM   1340  C   MOL X   1      49.300   4.260   7.500  0.00  0.00            
ATOM   1341  H   MOL X   1      49.780   3.450   8.040  0.00  0.00            
ATOM   1342  C   MOL X   1      44.450   6.930   8.270  0.00  0.00            
ATOM   1343  C   MOL X   1      47.920   4.110   7.030  0.00  0.00            
ATOM   1344  Cu  MOL X   1      45.770   5.470  10.140  0.00  0.00            
ATOM   1345  O   MOL X   1      31.880   1.650  18.490  0.00  0.00            
ATOM   1346  C   MOL X   1      30.700   6.320  19.250  0.00  0.00            
ATOM   1347  H   MOL X   1      30.370   7.340  19.060  0.00  0.00            
ATOM   1348  C   MOL X   1      35.050   2.040  18.270  0.00  0.00            
ATOM   1349  C   MOL X   1      29.770   5.360  19.830  0.00  0.00            
ATOM   1350  Cu  MOL X   1      33.040   0.240  18.130  0.00  0.00            
ATOM   1351  O   MOL X   1      47.020   2.900   8.810  0.00  0.00            
ATOM   1352  C   MOL X   1      49.180   6.700   6.920  0.00  0.00            
ATOM   1353  H   MOL X   1      49.610   7.690   7.020  0.00  0.00            
ATOM   1354  C   MOL X   1      43.600   2.720   9.360  0.00  0.00            
ATOM   1355  C   MOL X   1      49.960   5.570   7.400  0.00  0.00            
ATOM   1356  Cu  MOL X   1      46.240  25.890   9.550  0.00  0.00            
ATOM   1357  O   MOL X   1      46.860  24.970  17.050  0.00  0.00            
ATOM   1358  C   MOL X   1      47.970  20.210  18.280  0.00  0.00            
ATOM   1359  H   MOL X   1      48.300  19.180  18.290  0.00  0.00            
ATOM   1360  C   MOL X   1      43.970  25.530  17.180  0.00  0.00            
ATOM   1361  C   MOL X   1      48.940  21.280  18.500  0.00  0.00            
ATOM   1362  Cu  MOL X   1      46.590   0.700  18.170  0.00  0.00            
ATOM   1363  O   MOL X   1      30.950  25.430   8.330  0.00  0.00            
ATOM   1364  C   MOL X   1      30.040  21.130   5.670  0.00  0.00            
ATOM   1365  H   MOL X   1      29.780  20.110   5.390  0.00  0.00            
ATOM   1366  C   MOL X   1      34.370  24.480   9.050  0.00  0.00            
ATOM   1367  C   MOL X   1      29.170  21.810   6.620  0.00  0.00            
ATOM   1368  Cu  MOL X   1      32.010  26.170   9.670  0.00  0.00            
ATOM   1369  O   MOL X   1      28.020   6.910  20.090  0.00  0.00            
ATOM   1370  C   MOL X   1      32.410   4.520  18.980  0.00  0.00            
ATOM   1371  H   MOL X   1      33.360   4.190  18.600  0.00  0.00            
ATOM   1372  C   MOL X   1      27.860   8.220  17.900  0.00  0.00            
ATOM   1373  C   MOL X   1      31.990   5.890  18.750  0.00  0.00            
ATOM   1374  Cu  MOL X   1      52.120   8.620  19.500  0.00  0.00            
ATOM   1375  O   MOL X   1      27.610  20.010   6.560  0.00  0.00            
ATOM   1376  C   MOL X   1      31.770  22.860   5.880  0.00  0.00            
ATOM   1377  H   MOL X   1      32.810  23.150   5.790  0.00  0.00            
ATOM   1378  C   MOL X   1      28.130  18.010   8.880  0.00  0.00            
ATOM   1379  C   MOL X   1      31.440  21.450   5.840  0.00  0.00            
ATOM   1380  Cu  MOL X   1      26.530  19.040   7.690  0.00  0.00            
ATOM   1381  O   MOL X   1      51.890   6.860   7.770  0.00  0.00            
ATOM   1382  C   MOL X   1      47.220   5.300   6.560  0.00  0.00            
ATOM   1383  H   MOL X   1      46.150   5.220   6.420  0.00  0.00            
ATOM   1384  C   MOL X   1      49.970   8.590   9.990  0.00  0.00            
ATOM   1385  C   MOL X   1      47.750   6.560   7.060  0.00  0.00            
ATOM   1386  Cu  MOL X   1      52.340   8.040   9.130  0.00  0.00            
ATOM   1387  O   MOL X   1      50.800  19.930  19.210  0.00  0.00            
ATOM   1388  C   MOL X   1      46.150  21.930  18.020  0.00  0.00            
ATOM   1389  H   MOL X   1      45.110  22.170  17.860  0.00  0.00            
ATOM   1390  C   MOL X   1      51.670  18.140  16.710  0.00  0.00            
ATOM   1391  C   MOL X   1      46.590  20.540  17.970  0.00  0.00            
ATOM   1392  Cu  MOL X   1      26.210  18.980  20.490  0.00  0.00            
ATOM   1393  O   MOL X   1      45.830  18.320  17.890  0.00  0.00            
ATOM   1394  O   MOL X   1      32.800   7.950  17.930  0.00  0.00            
ATOM   1395  O   MOL X   1      31.220  19.850   7.520  0.00  0.00            
ATOM   1396  O   MOL X   1      46.870   7.820   8.900  0.00  0.00            
ATOM   1397  O   MOL X   1      51.140  21.390  17.730  0.00  0.00            
ATOM   1398  O   MOL X   1      51.310   5.410   9.300  0.00  0.00            
ATOM   1399  O   MOL X   1      27.750   5.080  18.900  0.00  0.00            
ATOM   1400  O   MOL X   1      27.460  21.440   8.260  0.00  0.00            
ATOM   1401  O   MOL X   1      45.620  24.730  18.790  0.00  0.00            
ATOM   1402  O   MOL X   1      32.540  25.410   6.780  0.00  0.00            
ATOM   1403  O   MOL X   1      46.010   2.720   6.950  0.00  0.00            
ATOM   1404  O   MOL X   1      33.040   2.020  20.310  0.00  0.00            
ATOM   1405  O   MOL X   1      45.640  21.210   7.640  0.00  0.00            
ATOM   1406  O   MOL X   1      32.190   4.060   4.540  0.00  0.00            
ATOM   1407  O   MOL X   1      44.820   7.010  16.990  0.00  0.00            
ATOM   1408  O   MOL X   1      34.000  20.360  21.900  0.00  0.00            
ATOM   1409  O   MOL X   1      47.280  25.360   8.100  0.00  0.00            
ATOM   1410  O   MOL X   1      31.530  24.990  18.400  0.00  0.00            
ATOM   1411  O   MOL X   1      30.690   1.200   8.370  0.00  0.00            
ATOM   1412  O   MOL X   1      46.910   2.520  18.210  0.00  0.00            
ATOM   1413  O   MOL X   1      50.560  20.220   6.450  0.00  0.00            
ATOM   1414  O   MOL X   1      50.310   8.310  19.460  0.00  0.00            
ATOM   1415  O   MOL X   1      27.840  19.920  20.370  0.00  0.00            
ATOM   1416  O   MOL X   1      26.840   5.960   6.760  0.00  0.00            
ATOM   1417  O   MOL X   1      30.790  19.350  13.780  0.00  0.00            
ATOM   1418  C   MOL X   1      29.420  16.620  18.050  0.00  0.00            
ATOM   1419  H   MOL X   1      29.010  16.210  18.960  0.00  0.00            
ATOM   1420  C   MOL X   1      33.940  21.110  14.670  0.00  0.00            
ATOM   1421  C   MOL X   1      28.900  17.870  17.520  0.00  0.00            
ATOM   1422  Cu  MOL X   1      32.470  19.900  13.400  0.00  0.00            
ATOM   1423  O   MOL X   1      46.960   7.320  14.550  0.00  0.00            
ATOM   1424  C   MOL X   1      49.430  10.700  17.550  0.00  0.00            
ATOM   1425  H   MOL X   1      50.120  11.290  18.150  0.00  0.00            
ATOM   1426  C   MOL X   1      43.750   5.530  14.810  0.00  0.00            
ATOM   1427  C   MOL X   1      49.890   9.480  16.890  0.00  0.00            
ATOM   1428  Cu  MOL X   1      45.300   6.870  14.010  0.00  0.00            
ATOM   1429  O   MOL X   1      46.380  19.430  11.570  0.00  0.00            
ATOM   1430  C   MOL X   1      48.470  15.870   9.010  0.00  0.00            
ATOM   1431  H   MOL X   1      48.990  15.480   8.140  0.00  0.00            
ATOM   1432  C   MOL X   1      44.070  20.370  11.590  0.00  0.00            
ATOM   1433  C   MOL X   1      49.020  17.040   9.700  0.00  0.00            
ATOM   1434  Cu  MOL X   1      45.870  20.080  13.240  0.00  0.00            
ATOM   1435  O   MOL X   1      31.840   6.170  12.360  0.00  0.00            
ATOM   1436  C   MOL X   1      29.960   9.250   8.680  0.00  0.00            
ATOM   1437  H   MOL X   1      29.440   9.690   7.840  0.00  0.00            
ATOM   1438  C   MOL X   1      34.270   5.580  12.010  0.00  0.00            
ATOM   1439  C   MOL X   1      29.380   8.090   9.360  0.00  0.00            
ATOM   1440  Cu  MOL X   1      32.370   5.520  14.050  0.00  0.00            
ATOM   1441  O   MOL X   1      27.240  18.030  19.240  0.00  0.00            
ATOM   1442  C   MOL X   1      31.080  16.520  16.170  0.00  0.00            
ATOM   1443  H   MOL X   1      31.930  16.040  15.700  0.00  0.00            
ATOM   1444  C   MOL X   1      28.200  21.070  19.870  0.00  0.00            
ATOM   1445  C   MOL X   1      30.520  15.950  17.380  0.00  0.00            
ATOM   1446  O   MOL X   1      27.690   7.760   7.750  0.00  0.00            
ATOM   1447  C   MOL X   1      31.920   9.180  10.240  0.00  0.00            
ATOM   1448  H   MOL X   1      32.880   9.580  10.580  0.00  0.00            
ATOM   1449  C   MOL X   1      27.330   4.930   7.350  0.00  0.00            
ATOM   1450  C   MOL X   1      31.230   9.800   9.120  0.00  0.00            
ATOM   1451  O   MOL X   1      51.990   9.560  17.910  0.00  0.00            
ATOM   1452  C   MOL X   1      47.130  10.330  16.620  0.00  0.00            
ATOM   1453  H   MOL X   1      46.090  10.640  16.560  0.00  0.00            
ATOM   1454  C   MOL X   1      50.070   7.130  19.850  0.00  0.00            
ATOM   1455  C   MOL X   1      48.050  11.130  17.410  0.00  0.00            
ATOM   1456  O   MOL X   1      50.570  17.540   8.000  0.00  0.00            
ATOM   1457  C   MOL X   1      46.370  16.010  10.390  0.00  0.00            
ATOM   1458  H   MOL X   1      45.320  15.750  10.540  0.00  0.00            
ATOM   1459  C   MOL X   1      50.150  21.350   6.900  0.00  0.00            
ATOM   1460  C   MOL X   1      47.140  15.350   9.360  0.00  0.00            
ATOM   1461  O   MOL X   1      32.220  14.270  17.470  0.00  0.00            
ATOM   1462  C   MOL X   1      29.460  18.440  16.310  0.00  0.00            
ATOM   1463  H   MOL X   1      29.110  19.400  15.940  0.00  0.00            
ATOM   1464  C   MOL X   1      33.770  15.510  19.650  0.00  0.00            
ATOM   1465  C   MOL X   1      30.550  17.770  15.620  0.00  0.00            
ATOM   1466  Cu  MOL X   1      33.130  13.450  18.850  0.00  0.00            
ATOM   1467  O   MOL X   1      45.210  14.450   8.280  0.00  0.00            
ATOM   1468  C   MOL X   1      48.280  17.600  10.820  0.00  0.00            
ATOM   1469  H   MOL X   1      48.660  18.480  11.320  0.00  0.00            
ATOM   1470  C   MOL X   1      44.110  14.380   5.600  0.00  0.00            
ATOM   1471  C   MOL X   1      46.900  17.190  11.040  0.00  0.00            
ATOM   1472  Cu  MOL X   1      43.930  13.080   8.130  0.00  0.00            
ATOM   1473  O   MOL X   1      33.120  11.120   8.650  0.00  0.00            
ATOM   1474  C   MOL X   1      30.090   7.480  10.470  0.00  0.00            
ATOM   1475  H   MOL X   1      29.680   6.620  10.990  0.00  0.00            
ATOM   1476  C   MOL X   1      33.810  11.130   6.210  0.00  0.00            
ATOM   1477  C   MOL X   1      31.370   8.010  10.900  0.00  0.00            
ATOM   1478  Cu  MOL X   1      34.010  12.750   8.560  0.00  0.00            
ATOM   1479  O   MOL X   1      46.510  12.890  17.490  0.00  0.00            
ATOM   1480  C   MOL X   1      48.940   8.670  16.130  0.00  0.00            
ATOM   1481  H   MOL X   1      49.270   7.730  15.700  0.00  0.00            
ATOM   1482  C   MOL X   1      45.330  11.910  20.010  0.00  0.00            
ATOM   1483  C   MOL X   1      47.550   9.080  16.010  0.00  0.00            
ATOM   1484  Cu  MOL X   1      45.770  13.890  18.830  0.00  0.00            
ATOM   1485  O   MOL X   1      33.380  17.880  12.000  0.00  0.00            
ATOM   1486  C   MOL X   1      29.690  15.980   8.930  0.00  0.00            
ATOM   1487  H   MOL X   1      29.180  15.560   8.070  0.00  0.00            
ATOM   1488  C   MOL X   1      34.270  20.360  11.810  0.00  0.00            
ATOM   1489  C   MOL X   1      30.920  15.350   9.420  0.00  0.00            
ATOM   1490  Cu  MOL X   1      33.990  18.380  13.700  0.00  0.00            
ATOM   1491  O   MOL X   1      44.640   9.090  12.800  0.00  0.00            
ATOM   1492  C   MOL X   1      48.240  10.330   9.330  0.00  0.00            
ATOM   1493  H   MOL X   1      48.740  10.480   8.370  0.00  0.00            
ATOM   1494  C   MOL X   1      43.690   6.810  12.080  0.00  0.00            
ATOM   1495  C   MOL X   1      46.880  10.810   9.510  0.00  0.00            
ATOM   1496  Cu  MOL X   1      43.800   8.380  14.330  0.00  0.00            
ATOM   1497  O   MOL X   1      32.890   8.780  14.300  0.00  0.00            
ATOM   1498  C   MOL X   1      29.520  10.120  17.960  0.00  0.00            
ATOM   1499  H   MOL X   1      28.990  10.570  18.790  0.00  0.00            
ATOM   1500  C   MOL X   1      35.060   5.810  15.030  0.00  0.00            
ATOM   1501  C   MOL X   1      30.760  10.740  17.500  0.00  0.00            
ATOM   1502  Cu  MOL X   1      33.710   7.210  13.940  0.00  0.00            
ATOM   1503  O   MOL X   1      46.170  18.090  13.960  0.00  0.00            
ATOM   1504  C   MOL X   1      49.700  16.670  17.280  0.00  0.00            
ATOM   1505  H   MOL X   1      50.290  16.170  18.040  0.00  0.00            
ATOM   1506  C   MOL X   1      44.380  21.370  14.370  0.00  0.00            
ATOM   1507  C   MOL X   1      48.320  16.260  17.060  0.00  0.00            
ATOM   1508  Cu  MOL X   1      44.370  18.600  13.740  0.00  0.00            
ATOM   1509  O   MOL X   1      30.900  13.710   7.740  0.00  0.00            
ATOM   1510  C   MOL X   1      29.920  17.790  10.650  0.00  0.00            
ATOM   1511  H   MOL X   1      29.560  18.710  11.110  0.00  0.00            
ATOM   1512  C   MOL X   1      34.130  14.190   6.120  0.00  0.00            
ATOM   1513  C   MOL X   1      29.200  17.230   9.520  0.00  0.00            
ATOM   1514  Cu  MOL X   1      32.390  12.890   7.150  0.00  0.00            
ATOM   1515  O   MOL X   1      48.290  14.690  18.840  0.00  0.00            
ATOM   1516  C   MOL X   1      49.460  18.460  15.520  0.00  0.00            
ATOM   1517  H   MOL X   1      49.870  19.310  14.980  0.00  0.00            
ATOM   1518  C   MOL X   1      45.160  15.900  19.630  0.00  0.00            
ATOM   1519  C   MOL X   1      50.280  17.750  16.490  0.00  0.00            
ATOM   1520  Cu  MOL X   1      47.340  14.010  20.300  0.00  0.00            
ATOM   1521  O   MOL X   1      46.680  11.670   7.280  0.00  0.00            
ATOM   1522  C   MOL X   1      48.100   9.150  11.540  0.00  0.00            
ATOM   1523  H   MOL X   1      48.510   8.430  12.250  0.00  0.00            
ATOM   1524  C   MOL X   1      44.340  11.200   6.010  0.00  0.00            
ATOM   1525  C   MOL X   1      48.830   9.440  10.320  0.00  0.00            
ATOM   1526  Cu  MOL X   1      45.650  13.110   6.830  0.00  0.00            
ATOM   1527  O   MOL X   1      30.760  12.530  19.120  0.00  0.00            
ATOM   1528  C   MOL X   1      29.800   8.270  16.280  0.00  0.00            
ATOM   1529  H   MOL X   1      29.490   7.310  15.880  0.00  0.00            
ATOM   1530  C   MOL X   1      33.690  11.530  20.000  0.00  0.00            
ATOM   1531  C   MOL X   1      29.030   8.880  17.360  0.00  0.00            
ATOM   1532  Cu  MOL X   1      31.660  13.570  20.410  0.00  0.00            
ATOM   1533  O   MOL X   1      28.010  19.280   9.190  0.00  0.00            
ATOM   1534  C   MOL X   1      31.690  16.010  10.470  0.00  0.00            
ATOM   1535  H   MOL X   1      32.670  15.640  10.730  0.00  0.00            
ATOM   1536  C   MOL X   1      28.070  21.040   7.180  0.00  0.00            
ATOM   1537  C   MOL X   1      31.230  17.280  11.020  0.00  0.00            
ATOM   1538  O   MOL X   1      27.400   7.090  17.450  0.00  0.00            
ATOM   1539  C   MOL X   1      31.490  10.120  16.410  0.00  0.00            
ATOM   1540  H   MOL X   1      32.450  10.540  16.100  0.00  0.00            
ATOM   1541  C   MOL X   1      28.350   5.670  19.850  0.00  0.00            
ATOM   1542  C   MOL X   1      31.030   8.890  15.810  0.00  0.00            
ATOM   1543  O   MOL X   1      52.250  18.990  15.970  0.00  0.00            
ATOM   1544  C   MOL X   1      47.530  16.940  16.050  0.00  0.00            
ATOM   1545  H   MOL X   1      46.490  16.660  15.920  0.00  0.00            
ATOM   1546  C   MOL X   1      50.360  21.010  18.670  0.00  0.00            
ATOM   1547  C   MOL X   1      48.080  18.060  15.300  0.00  0.00            
ATOM   1548  O   MOL X   1      49.930   7.370  10.370  0.00  0.00            
ATOM   1549  C   MOL X   1      46.140  10.490  10.720  0.00  0.00            
ATOM   1550  H   MOL X   1      45.090  10.750  10.820  0.00  0.00            
ATOM   1551  C   MOL X   1      51.210   5.840   8.110  0.00  0.00            
ATOM   1552  C   MOL X   1      46.740   9.620  11.720  0.00  0.00            
ATOM   1553  O   MOL X   1      46.120   7.570  12.520  0.00  0.00            
ATOM   1554  O   MOL X   1      31.890  19.440  11.690  0.00  0.00            
ATOM   1555  O   MOL X   1      31.470   7.140  14.280  0.00  0.00            
ATOM   1556  O   MOL X   1      47.590  19.660  13.600  0.00  0.00            
ATOM   1557  O   MOL X   1      50.650   8.770   8.930  0.00  0.00            
ATOM   1558  O   MOL X   1      52.180  18.030  17.880  0.00  0.00            
ATOM   1559  O   MOL X   1      27.800  17.750   7.680  0.00  0.00            
ATOM   1560  O   MOL X   1      27.170   8.830  18.810  0.00  0.00            
ATOM   1561  O   MOL X   1      44.870  11.510   8.470  0.00  0.00            
ATOM   1562  O   MOL X   1      32.310  12.490  17.540  0.00  0.00            
ATOM   1563  O   MOL X   1      46.620  14.650  17.390  0.00  0.00            
ATOM   1564  O   MOL X   1      32.800  14.190   8.610  0.00  0.00            
ATOM   1565  O   MOL X   1      45.510   8.910  14.910  0.00  0.00            
ATOM   1566  O   MOL X   1      32.250  17.760  13.990  0.00  0.00            
ATOM   1567  O   MOL X   1      44.840  17.910  12.060  0.00  0.00            
ATOM   1568  O   MOL X   1      33.260   7.880  12.280  0.00  0.00            
ATOM   1569  O   MOL X   1      48.180  13.000  18.950  0.00  0.00            
ATOM   1570  O   MOL X   1      31.410  11.360   7.350  0.00  0.00            
ATOM   1571  O   MOL X   1      30.620  14.230  19.010  0.00  0.00            
ATOM   1572  O   MOL X   1      47.130  13.880   7.520  0.00  0.00            
ATOM   1573  O   MOL X   1      51.830   8.500  16.010  0.00  0.00            
ATOM   1574  O   MOL X   1      49.800  19.130   9.180  0.00  0.00            
ATOM   1575  O   MOL X   1      27.780   6.360   9.390  0.00  0.00            
ATOM   1576  O   MOL X   1      27.250  19.530  17.610  0.00  0.00            
ATOM   1577  O   MOL X   1      43.160   6.610  14.400  0.00  0.00            
ATOM   1578  C   MOL X   1      42.540   3.760  18.600  0.00  0.00            
ATOM   1579  H   MOL X   1      42.290   3.380  19.590  0.00  0.00            
ATOM   1580  C   MOL X   1      46.560   8.260  15.330  0.00  0.00            
ATOM   1581  C   MOL X   1      41.940   5.000  18.140  0.00  0.00            
ATOM   1582  O   MOL X   1      34.580  20.110  14.150  0.00  0.00            
ATOM   1583  C   MOL X   1      36.120  23.450  17.650  0.00  0.00            
ATOM   1584  H   MOL X   1      36.620  23.980  18.450  0.00  0.00            
ATOM   1585  C   MOL X   1      31.240  18.380  14.500  0.00  0.00            
ATOM   1586  C   MOL X   1      36.700  22.220  17.130  0.00  0.00            
ATOM   1587  O   MOL X   1      34.550   6.790  12.340  0.00  0.00            
ATOM   1588  C   MOL X   1      35.810   3.890   8.320  0.00  0.00            
ATOM   1589  H   MOL X   1      36.160   3.460   7.390  0.00  0.00            
ATOM   1590  C   MOL X   1      32.120   7.390  11.980  0.00  0.00            
ATOM   1591  C   MOL X   1      36.270   5.220   8.730  0.00  0.00            
ATOM   1592  O   MOL X   1      43.730  19.200  12.070  0.00  0.00            
ATOM   1593  C   MOL X   1      42.210  22.440   8.320  0.00  0.00            
ATOM   1594  H   MOL X   1      41.890  22.860   7.370  0.00  0.00            
ATOM   1595  C   MOL X   1      46.020  18.190  11.600  0.00  0.00            
ATOM   1596  C   MOL X   1      41.630  21.180   8.790  0.00  0.00            
ATOM   1597  O   MOL X   1      40.470   5.310  20.000  0.00  0.00            
ATOM   1598  C   MOL X   1      43.870   3.600  16.470  0.00  0.00            
ATOM   1599  H   MOL X   1      44.640   3.120  15.870  0.00  0.00            
ATOM   1600  C   MOL X   1      41.750   8.380  20.590  0.00  0.00            
ATOM   1601  C   MOL X   1      43.500   3.040  17.760  0.00  0.00            
ATOM   1602  Cu  MOL X   1      39.710   6.370  21.340  0.00  0.00            
ATOM   1603  O   MOL X   1      40.330  20.690   6.840  0.00  0.00            
ATOM   1604  C   MOL X   1      43.760  22.450  10.300  0.00  0.00            
ATOM   1605  H   MOL X   1      44.580  22.900  10.850  0.00  0.00            
ATOM   1606  C   MOL X   1      40.760  18.090   6.010  0.00  0.00            
ATOM   1607  C   MOL X   1      43.300  23.080   9.080  0.00  0.00            
ATOM   1608  Cu  MOL X   1      38.900  19.570   6.670  0.00  0.00            
ATOM   1609  O   MOL X   1      38.480  22.220  18.730  0.00  0.00            
ATOM   1610  C   MOL X   1      34.140  23.200  16.100  0.00  0.00            
ATOM   1611  H   MOL X   1      33.160  23.530  15.780  0.00  0.00            
ATOM   1612  C   MOL X   1      37.290  19.110  19.460  0.00  0.00            
ATOM   1613  C   MOL X   1      34.850  23.940  17.150  0.00  0.00            
ATOM   1614  Cu  MOL X   1      39.220  21.240  20.140  0.00  0.00            
ATOM   1615  O   MOL X   1      37.730   5.270   6.920  0.00  0.00            
ATOM   1616  C   MOL X   1      34.400   3.710  10.380  0.00  0.00            
ATOM   1617  H   MOL X   1      33.690   3.160  10.990  0.00  0.00            
ATOM   1618  C   MOL X   1      37.740   8.350   5.020  0.00  0.00            
ATOM   1619  C   MOL X   1      34.850   3.150   9.120  0.00  0.00            
ATOM   1620  Cu  MOL X   1      38.690   6.710   6.450  0.00  0.00            
ATOM   1621  O   MOL X   1      44.970   1.240  17.440  0.00  0.00            
ATOM   1622  C   MOL X   1      42.290   5.510  16.830  0.00  0.00            
ATOM   1623  H   MOL X   1      41.880   6.460  16.500  0.00  0.00            
ATOM   1624  C   MOL X   1      47.080   3.010  19.380  0.00  0.00            
ATOM   1625  C   MOL X   1      43.280   4.840  16.000  0.00  0.00            
ATOM   1626  O   MOL X   1      33.360   1.300   9.290  0.00  0.00            
ATOM   1627  C   MOL X   1      35.770   5.790   9.970  0.00  0.00            
ATOM   1628  H   MOL X   1      36.080   6.780  10.280  0.00  0.00            
ATOM   1629  C   MOL X   1      30.750   1.290   7.100  0.00  0.00            
ATOM   1630  C   MOL X   1      34.840   5.030  10.800  0.00  0.00            
ATOM   1631  O   MOL X   1      45.300  24.360   8.970  0.00  0.00            
ATOM   1632  C   MOL X   1      42.140  20.560  10.010  0.00  0.00            
ATOM   1633  H   MOL X   1      41.810  19.570  10.320  0.00  0.00            
ATOM   1634  C   MOL X   1      46.780  25.010   6.950  0.00  0.00            
ATOM   1635  C   MOL X   1      43.250  21.160  10.710  0.00  0.00            
ATOM   1636  O   MOL X   1      33.240  25.700  17.140  0.00  0.00            
ATOM   1637  C   MOL X   1      35.980  21.480  16.100  0.00  0.00            
ATOM   1638  H   MOL X   1      36.380  20.530  15.760  0.00  0.00            
ATOM   1639  C   MOL X   1      31.920  24.500  19.510  0.00  0.00            
ATOM   1640  C   MOL X   1      34.700  21.960  15.590  0.00  0.00            
ATOM   1641  O   MOL X   1      44.930   6.480  12.220  0.00  0.00            
ATOM   1642  C   MOL X   1      41.840   4.480   8.920  0.00  0.00            
ATOM   1643  H   MOL X   1      41.530   3.950   8.030  0.00  0.00            
ATOM   1644  C   MOL X   1      45.890   8.840  12.600  0.00  0.00            
ATOM   1645  C   MOL X   1      42.860   3.900   9.780  0.00  0.00            
ATOM   1646  O   MOL X   1      33.010  20.610  11.780  0.00  0.00            
ATOM   1647  C   MOL X   1      36.150  22.660   8.710  0.00  0.00            
ATOM   1648  H   MOL X   1      36.480  23.150   7.790  0.00  0.00            
ATOM   1649  C   MOL X   1      32.180  18.190  11.650  0.00  0.00            
ATOM   1650  C   MOL X   1      35.070  23.270   9.500  0.00  0.00            
ATOM   1651  O   MOL X   1      45.310  21.780  13.580  0.00  0.00            
ATOM   1652  C   MOL X   1      42.360  23.620  17.510  0.00  0.00            
ATOM   1653  H   MOL X   1      41.880  24.150  18.330  0.00  0.00            
ATOM   1654  C   MOL X   1      47.180  18.760  14.410  0.00  0.00            
ATOM   1655  C   MOL X   1      43.450  24.240  16.770  0.00  0.00            
ATOM   1656  O   MOL X   1      34.190   5.130  14.360  0.00  0.00            
ATOM   1657  C   MOL X   1      36.680   3.980  18.650  0.00  0.00            
ATOM   1658  H   MOL X   1      37.020   3.550  19.590  0.00  0.00            
ATOM   1659  C   MOL X   1      31.900   8.210  14.860  0.00  0.00            
ATOM   1660  C   MOL X   1      35.700   3.270  17.840  0.00  0.00            
ATOM   1661  O   MOL X   1      43.740   2.470   8.130  0.00  0.00            
ATOM   1662  C   MOL X   1      41.830   6.580  10.330  0.00  0.00            
ATOM   1663  H   MOL X   1      41.530   7.610  10.480  0.00  0.00            
ATOM   1664  C   MOL X   1      47.090   3.020   7.530  0.00  0.00            
ATOM   1665  C   MOL X   1      41.290   5.800   9.210  0.00  0.00            
ATOM   1666  O   MOL X   1      35.200   1.620  19.470  0.00  0.00            
ATOM   1667  C   MOL X   1      36.660   5.900  17.010  0.00  0.00            
ATOM   1668  H   MOL X   1      36.980   6.900  16.720  0.00  0.00            
ATOM   1669  C   MOL X   1      31.960   2.190  19.650  0.00  0.00            
ATOM   1670  C   MOL X   1      37.170   5.290  18.220  0.00  0.00            
ATOM   1671  O   MOL X   1      34.730  25.000   7.960  0.00  0.00            
ATOM   1672  C   MOL X   1      36.210  20.670  10.250  0.00  0.00            
ATOM   1673  H   MOL X   1      36.540  19.660  10.470  0.00  0.00            
ATOM   1674  C   MOL X   1      31.470  24.890   7.280  0.00  0.00            
ATOM   1675  C   MOL X   1      36.720  21.360   9.080  0.00  0.00            
ATOM   1676  O   MOL X   1      43.760  25.950  18.400  0.00  0.00            
ATOM   1677  C   MOL X   1      42.600  21.560  16.100  0.00  0.00            
ATOM   1678  H   MOL X   1      42.300  20.540  15.880  0.00  0.00            
ATOM   1679  C   MOL X   1      46.710  24.390  18.180  0.00  0.00            
ATOM   1680  C   MOL X   1      41.910  22.280  17.160  0.00  0.00            
ATOM   1681  O   MOL X   1      40.160   7.660   8.280  0.00  0.00            
ATOM   1682  C   MOL X   1      43.290   4.630  10.960  0.00  0.00            
ATOM   1683  H   MOL X   1      44.030   4.190  11.620  0.00  0.00            
ATOM   1684  C   MOL X   1      40.680   7.880   5.720  0.00  0.00            
ATOM   1685  C   MOL X   1      42.880   6.010  11.180  0.00  0.00            
ATOM   1686  Cu  MOL X   1      38.610   8.480   7.670  0.00  0.00            
ATOM   1687  O   MOL X   1      40.270  20.600  17.270  0.00  0.00            
ATOM   1688  C   MOL X   1      44.110  23.520  15.690  0.00  0.00            
ATOM   1689  H   MOL X   1      44.960  23.970  15.180  0.00  0.00            
ATOM   1690  C   MOL X   1      41.250  19.180  19.700  0.00  0.00            
ATOM   1691  C   MOL X   1      43.700  22.170  15.360  0.00  0.00            
ATOM   1692  Cu  MOL X   1      39.330  19.760  18.590  0.00  0.00            
ATOM   1693  O   MOL X   1      38.760   6.980  18.440  0.00  0.00            
ATOM   1694  C   MOL X   1      35.250   3.880  16.590  0.00  0.00            
ATOM   1695  H   MOL X   1      34.490   3.380  16.000  0.00  0.00            
ATOM   1696  C   MOL X   1      37.680   8.420  20.720  0.00  0.00            
ATOM   1697  C   MOL X   1      35.690   5.210  16.190  0.00  0.00            
ATOM   1698  Cu  MOL X   1      39.700   7.830  19.760  0.00  0.00            
ATOM   1699  O   MOL X   1      37.600  19.330   8.190  0.00  0.00            
ATOM   1700  C   MOL X   1      34.600  22.570  10.680  0.00  0.00            
ATOM   1701  H   MOL X   1      33.780  22.980  11.260  0.00  0.00            
ATOM   1702  C   MOL X   1      37.620  17.780   5.800  0.00  0.00            
ATOM   1703  C   MOL X   1      35.100  21.230  11.000  0.00  0.00            
ATOM   1704  Cu  MOL X   1      39.020  18.130   8.260  0.00  0.00            
ATOM   1705  O   MOL X   1      34.570  19.130  12.080  0.00  0.00            
ATOM   1706  O   MOL X   1      43.390   7.980  12.540  0.00  0.00            
ATOM   1707  O   MOL X   1      43.740  20.340  13.930  0.00  0.00            
ATOM   1708  O   MOL X   1      35.410   6.920  14.500  0.00  0.00            
ATOM   1709  O   MOL X   1      38.090  21.130   7.140  0.00  0.00            
ATOM   1710  O   MOL X   1      38.750   5.440  20.020  0.00  0.00            
ATOM   1711  O   MOL X   1      40.120   5.820   7.160  0.00  0.00            
ATOM   1712  O   MOL X   1      40.180  22.170  18.830  0.00  0.00            
ATOM   1713  O   MOL X   1      33.100  24.640   9.360  0.00  0.00            
ATOM   1714  O   MOL X   1      44.910  26.070  16.500  0.00  0.00            
ATOM   1715  O   MOL X   1      34.080   1.650  17.530  0.00  0.00            
ATOM   1716  O   MOL X   1      44.650   2.430  10.030  0.00  0.00            
ATOM   1717  O   MOL X   1      33.020  21.560  13.900  0.00  0.00            
ATOM   1718  O   MOL X   1      44.750   5.150  14.100  0.00  0.00            
ATOM   1719  O   MOL X   1      33.130   5.090  12.390  0.00  0.00            
ATOM   1720  O   MOL X   1      45.320  20.650  11.580  0.00  0.00            
ATOM   1721  O   MOL X   1      34.770  25.710  18.770  0.00  0.00            
ATOM   1722  O   MOL X   1      43.740  24.840   7.540  0.00  0.00            
ATOM   1723  O   MOL X   1      44.180   1.560  19.490  0.00  0.00            
ATOM   1724  O   MOL X   1      34.080   1.780   7.400  0.00  0.00            
ATOM   1725  O   MOL X   1      38.470  20.610  17.200  0.00  0.00            
ATOM   1726  O   MOL X   1      37.210   7.210   7.700  0.00  0.00            
ATOM   1727  O   MOL X   1      40.570  19.140   8.310  0.00  0.00            
ATOM   1728  O   MOL X   1      40.530   6.870  18.440  0.00  0.00            
ATOM   1729  O   MOL X   1      44.700  19.350   8.830  0.00  0.00            
ATOM   1730  C   MOL X   1      42.510  16.320   5.540  0.00  0.00            
ATOM   1731  H   MOL X   1      41.730  15.660   5.180  0.00  0.00            
ATOM   1732  C   MOL X   1      46.350  20.700   6.700  0.00  0.00            
ATOM   1733  C   MOL X   1      42.160  17.680   5.950  0.00  0.00            
ATOM   1734  O   MOL X   1      34.050   4.950   5.970  0.00  0.00            
ATOM   1735  C   MOL X   1      35.690   9.740   5.340  0.00  0.00            
ATOM   1736  H   MOL X   1      36.300  10.640   5.320  0.00  0.00            
ATOM   1737  C   MOL X   1      31.080   4.690   4.620  0.00  0.00            
ATOM   1738  C   MOL X   1      36.290   8.450   5.060  0.00  0.00            
ATOM   1739  O   MOL X   1      32.750  21.210  17.730  0.00  0.00            
ATOM   1740  C   MOL X   1      35.500  17.350  19.770  0.00  0.00            
ATOM   1741  H   MOL X   1      36.250  16.630  20.080  0.00  0.00            
ATOM   1742  C   MOL X   1      32.760  20.070  21.800  0.00  0.00            
ATOM   1743  C   MOL X   1      35.890  18.730  19.500  0.00  0.00            
ATOM   1744  O   MOL X   1      46.200   6.270  22.240  0.00  0.00            
ATOM   1745  C   MOL X   1      43.530  10.160  20.350  0.00  0.00            
ATOM   1746  H   MOL X   1      42.820  10.790  19.810  0.00  0.00            
ATOM   1747  C   MOL X   1      45.300   7.470  18.090  0.00  0.00            
ATOM   1748  C   MOL X   1      43.110   8.850  20.840  0.00  0.00            
ATOM   1749  O   MOL X   1      40.020  17.430   6.840  0.00  0.00            
ATOM   1750  C   MOL X   1      44.860  16.630   6.380  0.00  0.00            
ATOM   1751  H   MOL X   1      45.830  16.220   6.600  0.00  0.00            
ATOM   1752  C   MOL X   1      40.680  20.400   8.020  0.00  0.00            
ATOM   1753  C   MOL X   1      43.870  15.810   5.710  0.00  0.00            
ATOM   1754  O   MOL X   1      41.180   8.820  19.540  0.00  0.00            
ATOM   1755  C   MOL X   1      45.850   9.760  21.210  0.00  0.00            
ATOM   1756  H   MOL X   1      46.880  10.070  21.320  0.00  0.00            
ATOM   1757  C   MOL X   1      41.040   5.810  18.960  0.00  0.00            
ATOM   1758  C   MOL X   1      44.890  10.630  20.540  0.00  0.00            
ATOM   1759  O   MOL X   1      38.320   9.080   5.920  0.00  0.00            
ATOM   1760  C   MOL X   1      33.550   8.620   6.000  0.00  0.00            
ATOM   1761  H   MOL X   1      32.560   8.680   6.460  0.00  0.00            
ATOM   1762  C   MOL X   1      37.240   5.920   7.890  0.00  0.00            
ATOM   1763  C   MOL X   1      34.300   9.840   5.770  0.00  0.00            
ATOM   1764  O   MOL X   1      37.910  18.670  18.440  0.00  0.00            
ATOM   1765  C   MOL X   1      33.160  17.850  19.000  0.00  0.00            
ATOM   1766  H   MOL X   1      32.170  17.510  18.760  0.00  0.00            
ATOM   1767  C   MOL X   1      37.920  21.670  17.700  0.00  0.00            
ATOM   1768  C   MOL X   1      34.120  16.920  19.580  0.00  0.00            
ATOM   1769  O   MOL X   1      45.260  13.930   5.250  0.00  0.00            
ATOM   1770  C   MOL X   1      43.150  18.450   6.670  0.00  0.00            
ATOM   1771  H   MOL X   1      42.880  19.410   7.100  0.00  0.00            
ATOM   1772  C   MOL X   1      46.490  14.360   8.510  0.00  0.00            
ATOM   1773  C   MOL X   1      44.440  17.870   7.020  0.00  0.00            
ATOM   1774  O   MOL X   1      32.550  15.190  20.010  0.00  0.00            
ATOM   1775  C   MOL X   1      34.900  19.660  18.970  0.00  0.00            
ATOM   1776  H   MOL X   1      35.190  20.660  18.700  0.00  0.00            
ATOM   1777  C   MOL X   1      31.140  14.770  17.960  0.00  0.00            
ATOM   1778  C   MOL X   1      33.560  19.190  18.630  0.00  0.00            
ATOM   1779  O   MOL X   1      46.510  12.330  20.340  0.00  0.00            
ATOM   1780  C   MOL X   1      44.080   7.990  21.500  0.00  0.00            
ATOM   1781  H   MOL X   1      43.800   7.000  21.820  0.00  0.00            
ATOM   1782  C   MOL X   1      47.540  12.350  18.020  0.00  0.00            
ATOM   1783  C   MOL X   1      45.460   8.430  21.670  0.00  0.00            
ATOM   1784  O   MOL X   1      32.620  11.520   5.950  0.00  0.00            
ATOM   1785  C   MOL X   1      35.500   7.240   5.200  0.00  0.00            
ATOM   1786  H   MOL X   1      35.980   6.280   5.080  0.00  0.00            
ATOM   1787  C   MOL X   1      31.860  10.920   8.450  0.00  0.00            
ATOM   1788  C   MOL X   1      34.170   7.320   5.770  0.00  0.00            
ATOM   1789  O   MOL X   1      45.040  17.910  24.400  0.00  0.00            
ATOM   1790  C   MOL X   1      43.190  17.510  19.670  0.00  0.00            
ATOM   1791  H   MOL X   1      42.940  17.230  18.650  0.00  0.00            
ATOM   1792  C   MOL X   1      45.660  19.520  17.500  0.00  0.00            
ATOM   1793  C   MOL X   1      44.350  16.900  20.310  0.00  0.00            
ATOM   1794  O   MOL X   1      32.560   8.700  24.200  0.00  0.00            
ATOM   1795  C   MOL X   1      35.700   9.980  20.350  0.00  0.00            
ATOM   1796  H   MOL X   1      36.180  10.400  19.470  0.00  0.00            
ATOM   1797  C   MOL X   1      32.760   6.680  17.810  0.00  0.00            
ATOM   1798  C   MOL X   1      34.380  10.470  20.740  0.00  0.00            
ATOM   1799  O   MOL X   1      44.430   7.780   9.210  0.00  0.00            
ATOM   1800  C   MOL X   1      42.610   9.460   5.580  0.00  0.00            
ATOM   1801  H   MOL X   1      41.930  10.250   5.270  0.00  0.00            
ATOM   1802  C   MOL X   1      47.400   6.750   8.470  0.00  0.00            
ATOM   1803  C   MOL X   1      43.970   9.800   5.960  0.00  0.00            
ATOM   1804  O   MOL X   1      32.320  18.210   8.670  0.00  0.00            
ATOM   1805  C   MOL X   1      35.800  16.040   5.710  0.00  0.00            
ATOM   1806  H   MOL X   1      36.520  15.310   5.350  0.00  0.00            
ATOM   1807  C   MOL X   1      31.990  20.730   6.990  0.00  0.00            
ATOM   1808  C   MOL X   1      34.460  15.600   6.080  0.00  0.00            
ATOM   1809  O   MOL X   1      44.700  15.320  18.600  0.00  0.00            
ATOM   1810  C   MOL X   1      42.750  18.910  21.710  0.00  0.00            
ATOM   1811  H   MOL X   1      42.170  19.660  22.230  0.00  0.00            
ATOM   1812  C   MOL X   1      47.670  15.230  17.850  0.00  0.00            
ATOM   1813  C   MOL X   1      42.390  18.530  20.350  0.00  0.00            
ATOM   1814  O   MOL X   1      34.770  13.490   7.010  0.00  0.00            
ATOM   1815  C   MOL X   1      35.310  18.350   6.550  0.00  0.00            
ATOM   1816  H   MOL X   1      35.630  19.350   6.780  0.00  0.00            
ATOM   1817  C   MOL X   1      31.500  14.190   8.740  0.00  0.00            
ATOM   1818  C   MOL X   1      36.210  17.430   5.880  0.00  0.00            
ATOM   1819  O   MOL X   1      34.090  11.920  18.860  0.00  0.00            
ATOM   1820  C   MOL X   1      35.690   8.370  22.270  0.00  0.00            
ATOM   1821  H   MOL X   1      36.160   7.580  22.850  0.00  0.00            
ATOM   1822  C   MOL X   1      31.330  11.920  18.120  0.00  0.00            
ATOM   1823  C   MOL X   1      36.370   8.930  21.110  0.00  0.00            
ATOM   1824  O   MOL X   1      43.550  12.000   6.650  0.00  0.00            
ATOM   1825  C   MOL X   1      42.960   7.080   6.320  0.00  0.00            
ATOM   1826  H   MOL X   1      42.540   6.110   6.570  0.00  0.00            
ATOM   1827  C   MOL X   1      46.150  11.400   8.400  0.00  0.00            
ATOM   1828  C   MOL X   1      42.110   8.110   5.750  0.00  0.00            
ATOM   1829  O   MOL X   1      40.890  20.370  20.080  0.00  0.00            
ATOM   1830  C   MOL X   1      44.690  17.310  21.670  0.00  0.00            
ATOM   1831  H   MOL X   1      45.540  16.860  22.170  0.00  0.00            
ATOM   1832  C   MOL X   1      40.810  21.610  17.840  0.00  0.00            
ATOM   1833  C   MOL X   1      43.880  18.290  22.380  0.00  0.00            
ATOM   1834  O   MOL X   1      40.250   6.700   5.510  0.00  0.00            
ATOM   1835  C   MOL X   1      44.770   8.790   6.640  0.00  0.00            
ATOM   1836  H   MOL X   1      45.680   9.100   7.120  0.00  0.00            
ATOM   1837  C   MOL X   1      40.350   6.390   8.270  0.00  0.00            
ATOM   1838  C   MOL X   1      44.210   7.470   6.940  0.00  0.00            
ATOM   1839  O   MOL X   1      38.010  18.870   5.250  0.00  0.00            
ATOM   1840  C   MOL X   1      33.580  16.530   6.760  0.00  0.00            
ATOM   1841  H   MOL X   1      32.640  16.190   7.160  0.00  0.00            
ATOM   1842  C   MOL X   1      37.650  20.630   8.220  0.00  0.00            
ATOM   1843  C   MOL X   1      34.070  17.850   7.130  0.00  0.00            
ATOM   1844  O   MOL X   1      38.060   7.270  21.210  0.00  0.00            
ATOM   1845  C   MOL X   1      33.720   9.880  21.900  0.00  0.00            
ATOM   1846  H   MOL X   1      32.740  10.220  22.190  0.00  0.00            
ATOM   1847  C   MOL X   1      38.180   6.000  19.000  0.00  0.00            
ATOM   1848  C   MOL X   1      34.370   8.830  22.670  0.00  0.00            
ATOM   1849  O   MOL X   1      34.340   7.460  24.600  0.00  0.00            
ATOM   1850  O   MOL X   1      43.350  19.310  24.440  0.00  0.00            
ATOM   1851  O   MOL X   1      44.890   5.750   8.510  0.00  0.00            
ATOM   1852  O   MOL X   1      34.050  19.560   8.750  0.00  0.00            
ATOM   1853  O   MOL X   1      38.180   8.800  19.620  0.00  0.00            
ATOM   1854  O   MOL X   1      38.340  17.250   6.740  0.00  0.00            
ATOM   1855  O   MOL X   1      40.870  18.810  18.550  0.00  0.00            
ATOM   1856  O   MOL X   1      39.940   8.740   6.370  0.00  0.00            
ATOM   1857  O   MOL X   1      32.510  11.900  20.380  0.00  0.00            
ATOM   1858  O   MOL X   1      45.540  11.590   5.800  0.00  0.00            
ATOM   1859  O   MOL X   1      33.000  13.780   5.680  0.00  0.00            
ATOM   1860  O   MOL X   1      46.370  15.620  20.020  0.00  0.00            
ATOM   1861  O   MOL X   1      32.750   6.160   7.240  0.00  0.00            
ATOM   1862  O   MOL X   1      46.390  18.040   8.340  0.00  0.00            
ATOM   1863  O   MOL X   1      32.700  19.470  16.500  0.00  0.00            
ATOM   1864  O   MOL X   1      47.710   7.850  22.150  0.00  0.00            
ATOM   1865  O   MOL X   1      34.550  11.800   7.030  0.00  0.00            
ATOM   1866  O   MOL X   1      44.840  12.340  18.910  0.00  0.00            
ATOM   1867  O   MOL X   1      43.400  13.680   6.430  0.00  0.00            
ATOM   1868  O   MOL X   1      34.230  14.860  18.660  0.00  0.00            
ATOM   1869  O   MOL X   1      38.270   7.220   4.750  0.00  0.00            
ATOM   1870  O   MOL X   1      37.600  20.330  19.810  0.00  0.00            
ATOM   1871  O   MOL X   1      41.380   7.220  21.050  0.00  0.00            
ATOM   1872  O   MOL X   1      40.380  19.250   5.630  0.00  0.00            
ATOM   1873  O   MOL X   1      33.160  31.120   3.730  0.00  0.00            
ATOM   1874  C   MOL X   1      29.780  29.420   7.020  0.00  0.00            
ATOM   1875  H   MOL X   1      29.290  28.990   7.880  0.00  0.00            
ATOM   1876  C   MOL X   1      34.550  34.260   3.580  0.00  0.00            
ATOM   1877  C   MOL X   1      29.180  30.540   6.320  0.00  0.00            
ATOM   1878  Cu  MOL X   1      34.040  32.150   4.990  0.00  0.00            
ATOM   1879  O   MOL X   1      45.980  48.110   9.500  0.00  0.00            
ATOM   1880  C   MOL X   1      49.720  50.760   7.710  0.00  0.00            
ATOM   1881  H   MOL X   1      50.310  51.520   7.230  0.00  0.00            
ATOM   1882  C   MOL X   1      45.720  45.620   7.300  0.00  0.00            
ATOM   1883  C   MOL X   1      49.940  49.350   7.390  0.00  0.00            
ATOM   1884  Cu  MOL X   1      44.710  46.780   9.440  0.00  0.00            
ATOM   1885  O   MOL X   1      46.120  33.950  17.650  0.00  0.00            
ATOM   1886  C   MOL X   1      48.600  30.030  20.110  0.00  0.00            
ATOM   1887  H   MOL X   1      49.130  29.290  20.700  0.00  0.00            
ATOM   1888  C   MOL X   1      43.750  34.790  24.550  0.00  0.00            
ATOM   1889  C   MOL X   1      48.840  31.460  20.320  0.00  0.00            
ATOM   1890  Cu  MOL X   1      45.680  34.910   9.810  0.00  0.00            
ATOM   1891  O   MOL X   1      32.290  45.630  16.780  0.00  0.00            
ATOM   1892  C   MOL X   1      29.910  48.740  19.470  0.00  0.00            
ATOM   1893  H   MOL X   1      29.160  49.500  19.650  0.00  0.00            
ATOM   1894  C   MOL X   1      34.680  45.320  24.300  0.00  0.00            
ATOM   1895  C   MOL X   1      29.530  47.330  19.460  0.00  0.00            
ATOM   1896  Cu  MOL X   1      32.570  48.050   9.660  0.00  0.00            
ATOM   1897  O   MOL X   1      27.530  30.750   7.980  0.00  0.00            
ATOM   1898  C   MOL X   1      31.720  29.460   5.420  0.00  0.00            
ATOM   1899  H   MOL X   1      32.670  29.060   5.090  0.00  0.00            
ATOM   1900  C   MOL X   1      28.660  33.910   8.220  0.00  0.00            
ATOM   1901  C   MOL X   1      31.050  28.860   6.570  0.00  0.00            
ATOM   1902  Cu  MOL X   1      52.150  32.120   7.130  0.00  0.00            
ATOM   1903  O   MOL X   1      27.600  47.090  18.330  0.00  0.00            
ATOM   1904  C   MOL X   1      32.280  48.130  18.870  0.00  0.00            
ATOM   1905  H   MOL X   1      33.280  48.440  18.580  0.00  0.00            
ATOM   1906  C   MOL X   1      27.860  43.950  18.310  0.00  0.00            
ATOM   1907  C   MOL X   1      31.290  49.140  19.210  0.00  0.00            
ATOM   1908  Cu  MOL X   1      26.270  45.920  18.590  0.00  0.00            
ATOM   1909  O   MOL X   1      52.040  48.480   7.170  0.00  0.00            
ATOM   1910  C   MOL X   1      47.960  50.080   9.360  0.00  0.00            
ATOM   1911  H   MOL X   1      47.210  50.350  10.100  0.00  0.00            
ATOM   1912  C   MOL X   1      50.770  44.990   7.820  0.00  0.00            
ATOM   1913  C   MOL X   1      48.690  51.120   8.680  0.00  0.00            
ATOM   1914  Cu  MOL X   1      52.310  46.720   6.710  0.00  0.00            
ATOM   1915  O   MOL X   1      51.110  31.460  20.670  0.00  0.00            
ATOM   1916  C   MOL X   1      47.150  30.590  18.150  0.00  0.00            
ATOM   1917  H   MOL X   1      46.590  30.260  17.290  0.00  0.00            
ATOM   1918  C   MOL X   1      50.490  34.600  18.620  0.00  0.00            
ATOM   1919  C   MOL X   1      47.710  29.600  19.040  0.00  0.00            
ATOM   1920  Cu  MOL X   1      26.120  33.080  18.650  0.00  0.00            
ATOM   1921  O   MOL X   1      32.720  27.240   6.740  0.00  0.00            
ATOM   1922  C   MOL X   1      29.850  31.130   5.170  0.00  0.00            
ATOM   1923  H   MOL X   1      29.400  31.980   4.670  0.00  0.00            
ATOM   1924  C   MOL X   1      33.890  28.310   9.250  0.00  0.00            
ATOM   1925  C   MOL X   1      31.140  30.620   4.740  0.00  0.00            
ATOM   1926  Cu  MOL X   1      33.480  26.290   8.100  0.00  0.00            
ATOM   1927  O   MOL X   1      46.150  27.970  19.330  0.00  0.00            
ATOM   1928  C   MOL X   1      48.090  32.440  19.540  0.00  0.00            
ATOM   1929  H   MOL X   1      48.240  33.500  19.710  0.00  0.00            
ATOM   1930  C   MOL X   1      44.370  28.290  17.660  0.00  0.00            
ATOM   1931  C   MOL X   1      47.300  32.000  18.410  0.00  0.00            
ATOM   1932  Cu  MOL X   1      45.160  26.380  19.570  0.00  0.00            
ATOM   1933  O   MOL X   1      32.830  50.910  19.400  0.00  0.00            
ATOM   1934  C   MOL X   1      30.540  46.340  19.110  0.00  0.00            
ATOM   1935  H   MOL X   1      30.260  45.300  19.000  0.00  0.00            
ATOM   1936  C   MOL X   1      35.110  51.150  17.130  0.00  0.00            
ATOM   1937  C   MOL X   1      31.890  46.740  18.750  0.00  0.00            
ATOM   1938  Cu  MOL X   1      33.830  26.610  20.120  0.00  0.00            
ATOM   1939  O   MOL X   1      47.210   0.360   8.160  0.00  0.00            
ATOM   1940  C   MOL X   1      49.080  48.340   7.970  0.00  0.00            
ATOM   1941  H   MOL X   1      49.150  47.310   7.640  0.00  0.00            
ATOM   1942  C   MOL X   1      44.770  51.660  10.510  0.00  0.00            
ATOM   1943  C   MOL X   1      48.120  48.700   8.990  0.00  0.00            
ATOM   1944  Cu  MOL X   1      44.820  26.220   7.970  0.00  0.00            
ATOM   1945  O   MOL X   1      33.860  33.020  18.120  0.00  0.00            
ATOM   1946  C   MOL X   1      29.810  30.280  19.730  0.00  0.00            
ATOM   1947  H   MOL X   1      29.060  29.520  19.920  0.00  0.00            
ATOM   1948  C   MOL X   1      32.430  32.940  22.200  0.00  0.00            
ATOM   1949  C   MOL X   1      31.210  29.880  19.560  0.00  0.00            
ATOM   1950  Cu  MOL X   1      32.420  33.600   4.900  0.00  0.00            
ATOM   1951  O   MOL X   1      48.910  48.550  15.270  0.00  0.00            
ATOM   1952  C   MOL X   1      49.670  49.890  20.230  0.00  0.00            
ATOM   1953  H   MOL X   1      49.860  50.380  21.180  0.00  0.00            
ATOM   1954  C   MOL X   1      46.340  46.150  20.480  0.00  0.00            
ATOM   1955  C   MOL X   1      49.170  50.670  19.110  0.00  0.00            
ATOM   1956  Cu  MOL X   1      46.200  45.300   9.950  0.00  0.00            
ATOM   1957  O   MOL X   1      30.740  46.260   8.500  0.00  0.00            
ATOM   1958  C   MOL X   1      28.650  48.860   7.730  0.00  0.00            
ATOM   1959  H   MOL X   1      28.050  49.340   8.490  0.00  0.00            
ATOM   1960  C   MOL X   1      33.710  45.670   9.170  0.00  0.00            
ATOM   1961  C   MOL X   1      29.860  49.500   7.230  0.00  0.00            
ATOM   1962  Cu  MOL X   1      31.360  46.360  10.240  0.00  0.00            
ATOM   1963  O   MOL X   1      45.010  32.230   9.100  0.00  0.00            
ATOM   1964  C   MOL X   1      48.390  29.480   6.560  0.00  0.00            
ATOM   1965  H   MOL X   1      49.020  28.700   6.140  0.00  0.00            
ATOM   1966  C   MOL X   1      44.470  34.460   7.440  0.00  0.00            
ATOM   1967  C   MOL X   1      47.190  29.130   7.300  0.00  0.00            
ATOM   1968  Cu  MOL X   1      44.030  33.550   9.950  0.00  0.00            
ATOM   1969  O   MOL X   1      31.200  27.900  18.440  0.00  0.00            
ATOM   1970  C   MOL X   1      30.400  32.640  19.140  0.00  0.00            
ATOM   1971  H   MOL X   1      30.100  33.650  18.920  0.00  0.00            
ATOM   1972  C   MOL X   1      34.360  28.030  17.810  0.00  0.00            
ATOM   1973  C   MOL X   1      29.400  31.680  19.570  0.00  0.00            
ATOM   1974  Cu  MOL X   1      32.410  26.570  18.520  0.00  0.00            
ATOM   1975  O   MOL X   1      47.220  27.020   8.420  0.00  0.00            
ATOM   1976  C   MOL X   1      47.950  31.920   7.030  0.00  0.00            
ATOM   1977  H   MOL X   1      48.210  32.960   6.930  0.00  0.00            
ATOM   1978  C   MOL X   1      44.160  27.890   9.430  0.00  0.00            
ATOM   1979  C   MOL X   1      48.750  30.890   6.390  0.00  0.00            
ATOM   1980  Cu  MOL X   1      46.510   1.280  10.420  0.00  0.00            
ATOM   1981  O   MOL X   1      48.820   0.380  18.200  0.00  0.00            
ATOM   1982  C   MOL X   1      49.590  47.820  18.820  0.00  0.00            
ATOM   1983  H   MOL X   1      49.670  46.750  18.740  0.00  0.00            
ATOM   1984  C   MOL X   1      45.380  50.420  18.640  0.00  0.00            
ATOM   1985  C   MOL X   1      49.950  48.470  20.080  0.00  0.00            
ATOM   1986  Cu  MOL X   1      46.220  26.530  17.710  0.00  0.00            
ATOM   1987  O   MOL X   1      30.430  50.730   9.150  0.00  0.00            
ATOM   1988  C   MOL X   1      29.240  46.790   6.420  0.00  0.00            
ATOM   1989  H   MOL X   1      29.100  45.710   6.330  0.00  0.00            
ATOM   1990  C   MOL X   1      33.950  50.780   9.890  0.00  0.00            
ATOM   1991  C   MOL X   1      28.300  47.520   7.250  0.00  0.00            
ATOM   1992  Cu  MOL X   1      31.600  52.010   9.800  0.00  0.00            
ATOM   1993  O   MOL X   1      27.690  33.220  20.120  0.00  0.00            
ATOM   1994  C   MOL X   1      32.190  30.880  19.160  0.00  0.00            
ATOM   1995  H   MOL X   1      33.210  30.590  18.940  0.00  0.00            
ATOM   1996  C   MOL X   1      27.640  35.110  18.420  0.00  0.00            
ATOM   1997  C   MOL X   1      31.770  32.240  18.860  0.00  0.00            
ATOM   1998  Cu  MOL X   1      51.730  33.770  20.820  0.00  0.00            
ATOM   1999  O   MOL X   1      26.690  45.800   7.180  0.00  0.00            
ATOM   2000  C   MOL X   1      30.680  48.760   6.270  0.00  0.00            
ATOM   2001  H   MOL X   1      31.650  49.170   6.010  0.00  0.00            
ATOM   2002  C   MOL X   1      27.780  44.070   9.350  0.00  0.00            
ATOM   2003  C   MOL X   1      30.580  47.320   6.410  0.00  0.00            
ATOM   2004  Cu  MOL X   1      25.800  44.790   8.420  0.00  0.00            
ATOM   2005  O   MOL X   1      50.130  32.370   5.150  0.00  0.00            
ATOM   2006  C   MOL X   1      46.420  30.170   7.940  0.00  0.00            
ATOM   2007  H   MOL X   1      45.560  29.900   8.520  0.00  0.00            
ATOM   2008  C   MOL X   1      50.430  34.020   7.810  0.00  0.00            
ATOM   2009  C   MOL X   1      46.850  31.540   7.900  0.00  0.00            
ATOM   2010  Cu  MOL X   1      51.620  33.430   5.510  0.00  0.00            
ATOM   2011  O   MOL X   1      51.460  46.790  20.740  0.00  0.00            
ATOM   2012  C   MOL X   1      49.000  50.030  17.810  0.00  0.00            
ATOM   2013  H   MOL X   1      48.660  50.610  16.960  0.00  0.00            
ATOM   2014  C   MOL X   1      50.830  44.320  18.950  0.00  0.00            
ATOM   2015  C   MOL X   1      49.170  48.590  17.670  0.00  0.00            
ATOM   2016  Cu  MOL X   1      26.270  44.820  20.430  0.00  0.00            
ATOM   2017  O   MOL X   1      48.380  46.780  16.330  0.00  0.00            
ATOM   2018  O   MOL X   1      32.170  33.230  16.820  0.00  0.00            
ATOM   2019  O   MOL X   1      32.340  47.630   7.880  0.00  0.00            
ATOM   2020  O   MOL X   1      46.660  33.670   8.840  0.00  0.00            
ATOM   2021  O   MOL X   1      51.010  48.320  22.170  0.00  0.00            
ATOM   2022  O   MOL X   1      51.040  30.820   6.440  0.00  0.00            
ATOM   2023  O   MOL X   1      27.500  31.950  18.370  0.00  0.00            
ATOM   2024  O   MOL X   1      26.700  47.150   8.970  0.00  0.00            
ATOM   2025  O   MOL X   1      47.810  52.390  19.970  0.00  0.00            
ATOM   2026  O   MOL X   1      31.500  51.160   7.370  0.00  0.00            
ATOM   2027  O   MOL X   1      45.670  27.390   6.850  0.00  0.00            
ATOM   2028  O   MOL X   1      32.840  28.200  19.840  0.00  0.00            
ATOM   2029  O   MOL X   1      47.480  46.520   9.410  0.00  0.00            
ATOM   2030  O   MOL X   1      31.610  32.570   3.600  0.00  0.00            
ATOM   2031  O   MOL X   1      46.970  32.620  16.150  0.00  0.00            
ATOM   2032  O   MOL X   1      33.970  45.860  18.090  0.00  0.00            
ATOM   2033  O   MOL X   1      48.120   0.440  10.070  0.00  0.00            
ATOM   2034  O   MOL X   1      31.300  51.130  18.020  0.00  0.00            
ATOM   2035  O   MOL X   1      31.140  27.160   8.320  0.00  0.00            
ATOM   2036  O   MOL X   1      47.380  27.890  17.570  0.00  0.00            
ATOM   2037  O   MOL X   1      50.770  48.220   5.530  0.00  0.00            
ATOM   2038  O   MOL X   1      50.120  33.100  21.430  0.00  0.00            
ATOM   2039  O   MOL X   1      27.860  45.790  20.050  0.00  0.00            
ATOM   2040  O   MOL X   1      27.380  32.120   6.220  0.00  0.00            
ATOM   2041  O   MOL X   1      31.030  44.680  14.430  0.00  0.00            
ATOM   2042  C   MOL X   1      29.720  42.260  18.700  0.00  0.00            
ATOM   2043  H   MOL X   1      29.290  41.970  19.650  0.00  0.00            
ATOM   2044  C   MOL X   1      34.380  46.570  15.300  0.00  0.00            
ATOM   2045  C   MOL X   1      29.060  43.260  17.870  0.00  0.00            
ATOM   2046  Cu  MOL X   1      31.690  46.410  14.170  0.00  0.00            
ATOM   2047  O   MOL X   1      47.920  33.970  14.100  0.00  0.00            
ATOM   2048  C   MOL X   1      48.880  36.510  18.460  0.00  0.00            
ATOM   2049  H   MOL X   1      49.200  36.830  19.450  0.00  0.00            
ATOM   2050  C   MOL X   1      44.530  32.400  14.880  0.00  0.00            
ATOM   2051  C   MOL X   1      49.520  35.360  17.850  0.00  0.00            
ATOM   2052  Cu  MOL X   1      47.210  32.240  13.850  0.00  0.00            
ATOM   2053  O   MOL X   1      48.240  46.210  12.330  0.00  0.00            
ATOM   2054  C   MOL X   1      49.150  43.110   8.300  0.00  0.00            
ATOM   2055  H   MOL X   1      49.300  42.730   7.300  0.00  0.00            
ATOM   2056  C   MOL X   1      45.780  47.170  12.450  0.00  0.00            
ATOM   2057  C   MOL X   1      49.880  44.290   8.750  0.00  0.00            
ATOM   2058  Cu  MOL X   1      47.940  46.800  14.100  0.00  0.00            
ATOM   2059  O   MOL X   1      30.970  33.390  12.600  0.00  0.00            
ATOM   2060  C   MOL X   1      30.360  35.870   8.220  0.00  0.00            
ATOM   2061  H   MOL X   1      30.130  36.140   7.200  0.00  0.00            
ATOM   2062  C   MOL X   1      33.260  32.400  12.210  0.00  0.00            
ATOM   2063  C   MOL X   1      29.630  34.780   8.880  0.00  0.00            
ATOM   2064  Cu  MOL X   1      31.370  32.580  14.240  0.00  0.00            
ATOM   2065  O   MOL X   1      27.240  43.600  19.390  0.00  0.00            
ATOM   2066  C   MOL X   1      31.620  42.140  17.040  0.00  0.00            
ATOM   2067  H   MOL X   1      32.600  41.760  16.750  0.00  0.00            
ATOM   2068  C   MOL X   1      28.140  46.920  19.470  0.00  0.00            
ATOM   2069  C   MOL X   1      31.010  41.710  18.290  0.00  0.00            
ATOM   2070  O   MOL X   1      28.110  34.150   7.100  0.00  0.00            
ATOM   2071  C   MOL X   1      31.780  36.120  10.300  0.00  0.00            
ATOM   2072  H   MOL X   1      32.610  36.580  10.830  0.00  0.00            
ATOM   2073  C   MOL X   1      27.940  31.130   6.810  0.00  0.00            
ATOM   2074  C   MOL X   1      31.460  36.530   8.930  0.00  0.00            
ATOM   2075  O   MOL X   1      50.620  34.880  19.850  0.00  0.00            
ATOM   2076  C   MOL X   1      47.280  36.700  16.530  0.00  0.00            
ATOM   2077  H   MOL X   1      46.390  37.150  16.090  0.00  0.00            
ATOM   2078  C   MOL X   1      49.990  31.890  21.100  0.00  0.00            
ATOM   2079  C   MOL X   1      47.760  37.170  17.820  0.00  0.00            
ATOM   2080  O   MOL X   1      51.010  44.540   6.640  0.00  0.00            
ATOM   2081  C   MOL X   1      47.900  43.040  10.470  0.00  0.00            
ATOM   2082  H   MOL X   1      47.130  42.610  11.100  0.00  0.00            
ATOM   2083  C   MOL X   1      51.040  48.930   6.550  0.00  0.00            
ATOM   2084  C   MOL X   1      48.140  42.490   9.160  0.00  0.00            
ATOM   2085  O   MOL X   1      32.770  40.200  18.660  0.00  0.00            
ATOM   2086  C   MOL X   1      29.670  43.660  16.620  0.00  0.00            
ATOM   2087  H   MOL X   1      29.200  44.430  16.030  0.00  0.00            
ATOM   2088  C   MOL X   1      34.080  41.720  20.820  0.00  0.00            
ATOM   2089  C   MOL X   1      30.950  43.120  16.200  0.00  0.00            
ATOM   2090  Cu  MOL X   1      33.670  39.590  20.130  0.00  0.00            
ATOM   2091  O   MOL X   1      46.100  41.250   9.210  0.00  0.00            
ATOM   2092  C   MOL X   1      49.600  44.860  10.060  0.00  0.00            
ATOM   2093  H   MOL X   1      50.050  45.800  10.360  0.00  0.00            
ATOM   2094  C   MOL X   1      44.310  41.130   7.310  0.00  0.00            
ATOM   2095  C   MOL X   1      48.550  44.280  10.900  0.00  0.00            
ATOM   2096  Cu  MOL X   1      45.160  39.660   9.570  0.00  0.00            
ATOM   2097  O   MOL X   1      33.510  37.690   8.820  0.00  0.00            
ATOM   2098  C   MOL X   1      29.950  34.410  10.240  0.00  0.00            
ATOM   2099  H   MOL X   1      29.430  33.600  10.730  0.00  0.00            
ATOM   2100  C   MOL X   1      34.760  38.240   6.680  0.00  0.00            
ATOM   2101  C   MOL X   1      31.030  35.070  10.950  0.00  0.00            
ATOM   2102  Cu  MOL X   1      34.220  39.350   9.290  0.00  0.00            
ATOM   2103  O   MOL X   1      46.040  38.800  18.060  0.00  0.00            
ATOM   2104  C   MOL X   1      49.060  34.920  16.530  0.00  0.00            
ATOM   2105  H   MOL X   1      49.500  34.030  16.100  0.00  0.00            
ATOM   2106  C   MOL X   1      44.610  37.430  20.340  0.00  0.00            
ATOM   2107  C   MOL X   1      47.930  35.570  15.880  0.00  0.00            
ATOM   2108  Cu  MOL X   1      45.190  39.460  19.550  0.00  0.00            
ATOM   2109  O   MOL X   1      32.990  44.210  12.510  0.00  0.00            
ATOM   2110  C   MOL X   1      29.660  42.320   9.150  0.00  0.00            
ATOM   2111  H   MOL X   1      29.200  41.880   8.270  0.00  0.00            
ATOM   2112  C   MOL X   1      33.740  46.670  12.410  0.00  0.00            
ATOM   2113  C   MOL X   1      30.950  41.820   9.620  0.00  0.00            
ATOM   2114  Cu  MOL X   1      33.280  44.940  14.190  0.00  0.00            
ATOM   2115  O   MOL X   1      46.190  34.430  11.930  0.00  0.00            
ATOM   2116  C   MOL X   1      48.980  36.030   8.320  0.00  0.00            
ATOM   2117  H   MOL X   1      49.160  36.410   7.320  0.00  0.00            
ATOM   2118  C   MOL X   1      45.210  32.050  11.960  0.00  0.00            
ATOM   2119  C   MOL X   1      48.020  36.720   9.180  0.00  0.00            
ATOM   2120  Cu  MOL X   1      45.740  33.810  13.620  0.00  0.00            
ATOM   2121  O   MOL X   1      32.560  35.670  14.720  0.00  0.00            
ATOM   2122  C   MOL X   1      29.660  36.610  18.960  0.00  0.00            
ATOM   2123  H   MOL X   1      29.240  36.890  19.920  0.00  0.00            
ATOM   2124  C   MOL X   1      34.100  32.270  15.120  0.00  0.00            
ATOM   2125  C   MOL X   1      31.000  37.080  18.590  0.00  0.00            
ATOM   2126  Cu  MOL X   1      33.000  33.990  14.210  0.00  0.00            
ATOM   2127  O   MOL X   1      46.880  43.630  14.210  0.00  0.00            
ATOM   2128  C   MOL X   1      48.900  42.700  18.900  0.00  0.00            
ATOM   2129  H   MOL X   1      49.150  42.390  19.910  0.00  0.00            
ATOM   2130  C   MOL X   1      45.370  46.630  15.400  0.00  0.00            
ATOM   2131  C   MOL X   1      47.750  42.120  18.220  0.00  0.00            
ATOM   2132  Cu  MOL X   1      46.370  45.330  13.860  0.00  0.00            
ATOM   2133  O   MOL X   1      31.400  40.480   7.740  0.00  0.00            
ATOM   2134  C   MOL X   1      29.670  44.070  10.960  0.00  0.00            
ATOM   2135  H   MOL X   1      29.220  44.910  11.460  0.00  0.00            
ATOM   2136  C   MOL X   1      34.960  41.180   7.320  0.00  0.00            
ATOM   2137  C   MOL X   1      29.010  43.450   9.820  0.00  0.00            
ATOM   2138  Cu  MOL X   1      33.000  39.680   7.550  0.00  0.00            
ATOM   2139  O   MOL X   1      47.560  40.410  19.820  0.00  0.00            
ATOM   2140  C   MOL X   1      49.400  44.100  16.880  0.00  0.00            
ATOM   2141  H   MOL X   1      50.020  44.840  16.390  0.00  0.00            
ATOM   2142  C   MOL X   1      44.650  41.410  20.730  0.00  0.00            
ATOM   2143  C   MOL X   1      49.730  43.700  18.240  0.00  0.00            
ATOM   2144  Cu  MOL X   1      46.700  39.320  21.080  0.00  0.00            
ATOM   2145  O   MOL X   1      47.280  38.170   7.460  0.00  0.00            
ATOM   2146  C   MOL X   1      49.230  34.190  10.020  0.00  0.00            
ATOM   2147  H   MOL X   1      49.550  33.180  10.280  0.00  0.00            
ATOM   2148  C   MOL X   1      44.210  38.300   7.240  0.00  0.00            
ATOM   2149  C   MOL X   1      49.610  34.780   8.750  0.00  0.00            
ATOM   2150  Cu  MOL X   1      46.270  39.640   7.730  0.00  0.00            
ATOM   2151  O   MOL X   1      31.260  38.550  20.460  0.00  0.00            
ATOM   2152  C   MOL X   1      29.500  35.370  16.780  0.00  0.00            
ATOM   2153  H   MOL X   1      28.960  34.700  16.120  0.00  0.00            
ATOM   2154  C   MOL X   1      34.190  37.560  21.100  0.00  0.00            
ATOM   2155  C   MOL X   1      28.910  35.750  18.050  0.00  0.00            
ATOM   2156  Cu  MOL X   1      32.160  39.670  21.660  0.00  0.00            
ATOM   2157  O   MOL X   1      27.480  45.240   9.840  0.00  0.00            
ATOM   2158  C   MOL X   1      31.610  42.490  10.740  0.00  0.00            
ATOM   2159  H   MOL X   1      32.600  42.190  11.060  0.00  0.00            
ATOM   2160  C   MOL X   1      27.210  46.770   7.840  0.00  0.00            
ATOM   2161  C   MOL X   1      31.000  43.650  11.350  0.00  0.00            
ATOM   2162  O   MOL X   1      27.130  34.240  17.630  0.00  0.00            
ATOM   2163  C   MOL X   1      31.580  36.660  17.310  0.00  0.00            
ATOM   2164  H   MOL X   1      32.590  36.960  17.050  0.00  0.00            
ATOM   2165  C   MOL X   1      28.010  32.090  19.530  0.00  0.00            
ATOM   2166  C   MOL X   1      30.840  35.810  16.410  0.00  0.00            
ATOM   2167  O   MOL X   1      51.550  45.230  18.400  0.00  0.00            
ATOM   2168  C   MOL X   1      47.400  42.580  16.880  0.00  0.00            
ATOM   2169  H   MOL X   1      46.530  42.160  16.380  0.00  0.00            
ATOM   2170  C   MOL X   1      50.630  47.700  21.120  0.00  0.00            
ATOM   2171  C   MOL X   1      48.230  43.570  16.200  0.00  0.00            
ATOM   2172  O   MOL X   1      50.680  32.790   8.050  0.00  0.00            
ATOM   2173  C   MOL X   1      47.760  36.180  10.510  0.00  0.00            
ATOM   2174  H   MOL X   1      47.040  36.670  11.150  0.00  0.00            
ATOM   2175  C   MOL X   1      50.030  31.260   5.800  0.00  0.00            
ATOM   2176  C   MOL X   1      48.230  34.850  10.860  0.00  0.00            
ATOM   2177  O   MOL X   1      47.690  32.860  12.140  0.00  0.00            
ATOM   2178  O   MOL X   1      31.400  45.720  12.440  0.00  0.00            
ATOM   2179  O   MOL X   1      30.830  34.350  14.550  0.00  0.00            
ATOM   2180  O   MOL X   1      48.520  45.020  14.300  0.00  0.00            
ATOM   2181  O   MOL X   1      50.450  34.380   6.580  0.00  0.00            
ATOM   2182  O   MOL X   1      51.300  43.870  20.050  0.00  0.00            
ATOM   2183  O   MOL X   1      27.330  43.850   8.180  0.00  0.00            
ATOM   2184  O   MOL X   1      27.000  35.410  19.510  0.00  0.00            
ATOM   2185  O   MOL X   1      46.020  38.020   9.230  0.00  0.00            
ATOM   2186  O   MOL X   1      32.860  38.450  18.940  0.00  0.00            
ATOM   2187  O   MOL X   1      45.950  40.580  18.310  0.00  0.00            
ATOM   2188  O   MOL X   1      33.000  40.770   9.150  0.00  0.00            
ATOM   2189  O   MOL X   1      46.370  35.470  14.010  0.00  0.00            
ATOM   2190  O   MOL X   1      32.700  43.260  14.540  0.00  0.00            
ATOM   2191  O   MOL X   1      46.660  44.760  12.140  0.00  0.00            
ATOM   2192  O   MOL X   1      32.630  34.850  12.620  0.00  0.00            
ATOM   2193  O   MOL X   1      47.650  38.740  19.590  0.00  0.00            
ATOM   2194  O   MOL X   1      32.160  38.090   7.200  0.00  0.00            
ATOM   2195  O   MOL X   1      31.180  40.260  20.190  0.00  0.00            
ATOM   2196  O   MOL X   1      47.370  41.050   7.460  0.00  0.00            
ATOM   2197  O   MOL X   1      50.750  33.380  18.290  0.00  0.00            
ATOM   2198  O   MOL X   1      51.190  46.160   8.060  0.00  0.00            
ATOM   2199  O   MOL X   1      28.510  32.710   8.670  0.00  0.00            
ATOM   2200  O   MOL X   1      27.330  44.840  17.540  0.00  0.00            
ATOM   2201  O   MOL X   1      44.070  33.380  14.190  0.00  0.00            
ATOM   2202  C   MOL X   1      42.660  30.130  18.110  0.00  0.00            
ATOM   2203  H   MOL X   1      42.260  29.570  18.950  0.00  0.00            
ATOM   2204  C   MOL X   1      47.360  34.980  14.670  0.00  0.00            
ATOM   2205  C   MOL X   1      42.110  31.430  17.760  0.00  0.00            
ATOM   2206  O   MOL X   1      34.890  45.550  14.710  0.00  0.00            
ATOM   2207  C   MOL X   1      36.820  49.360  17.580  0.00  0.00            
ATOM   2208  H   MOL X   1      37.390  50.050  18.200  0.00  0.00            
ATOM   2209  C   MOL X   1      31.600  43.680  15.030  0.00  0.00            
ATOM   2210  C   MOL X   1      37.290  48.000  17.390  0.00  0.00            
ATOM   2211  O   MOL X   1      33.700  33.550  12.560  0.00  0.00            
ATOM   2212  C   MOL X   1      35.630  30.150   9.320  0.00  0.00            
ATOM   2213  H   MOL X   1      36.210  29.620   8.580  0.00  0.00            
ATOM   2214  C   MOL X   1      31.440  34.550  12.240  0.00  0.00            
ATOM   2215  C   MOL X   1      36.100  31.430   9.830  0.00  0.00            
ATOM   2216  O   MOL X   1      45.500  45.930  12.340  0.00  0.00            
ATOM   2217  C   MOL X   1      43.070  49.730  10.310  0.00  0.00            
ATOM   2218  H   MOL X   1      42.500  50.290   9.590  0.00  0.00            
ATOM   2219  C   MOL X   1      47.910  45.020  11.980  0.00  0.00            
ATOM   2220  C   MOL X   1      42.650  48.380  10.690  0.00  0.00            
ATOM   2221  O   MOL X   1      40.330  31.180  19.310  0.00  0.00            
ATOM   2222  C   MOL X   1      44.240  30.300  16.180  0.00  0.00            
ATOM   2223  H   MOL X   1      45.040  29.850  15.600  0.00  0.00            
ATOM   2224  C   MOL X   1      40.720  34.200  20.550  0.00  0.00            
ATOM   2225  C   MOL X   1      43.740  29.560  17.330  0.00  0.00            
ATOM   2226  Cu  MOL X   1      39.080  31.750  20.570  0.00  0.00            
ATOM   2227  O   MOL X   1      41.170  47.960   8.890  0.00  0.00            
ATOM   2228  C   MOL X   1      45.110  49.530  11.790  0.00  0.00            
ATOM   2229  H   MOL X   1      46.060  49.910  12.150  0.00  0.00            
ATOM   2230  C   MOL X   1      41.220  45.090   8.020  0.00  0.00            
ATOM   2231  C   MOL X   1      44.280  50.340  10.900  0.00  0.00            
ATOM   2232  Cu  MOL X   1      39.720  46.860   8.920  0.00  0.00            
ATOM   2233  O   MOL X   1      39.040  48.230  18.980  0.00  0.00            
ATOM   2234  C   MOL X   1      34.810  48.870  16.160  0.00  0.00            
ATOM   2235  H   MOL X   1      33.860  49.200  15.760  0.00  0.00            
ATOM   2236  C   MOL X   1      37.430  45.480  20.070  0.00  0.00            
ATOM   2237  C   MOL X   1      35.600  49.800  16.950  0.00  0.00            
ATOM   2238  Cu  MOL X   1      39.540  47.450  20.610  0.00  0.00            
ATOM   2239  O   MOL X   1      37.770  31.690   8.210  0.00  0.00            
ATOM   2240  C   MOL X   1      33.570  30.320  10.770  0.00  0.00            
ATOM   2241  H   MOL X   1      32.630  29.920  11.120  0.00  0.00            
ATOM   2242  C   MOL X   1      37.830  34.340   7.380  0.00  0.00            
ATOM   2243  C   MOL X   1      34.370  29.580   9.780  0.00  0.00            
ATOM   2244  Cu  MOL X   1      39.310  32.640   8.310  0.00  0.00            
ATOM   2245  O   MOL X   1      45.190  27.760  16.810  0.00  0.00            
ATOM   2246  C   MOL X   1      42.710  32.210  16.670  0.00  0.00            
ATOM   2247  H   MOL X   1      42.340  33.210  16.460  0.00  0.00            
ATOM   2248  C   MOL X   1      47.310  28.220  18.800  0.00  0.00            
ATOM   2249  C   MOL X   1      43.790  31.650  15.880  0.00  0.00            
ATOM   2250  O   MOL X   1      32.720  27.900   9.620  0.00  0.00            
ATOM   2251  C   MOL X   1      35.310  32.130  10.820  0.00  0.00            
ATOM   2252  H   MOL X   1      35.660  33.080  11.210  0.00  0.00            
ATOM   2253  C   MOL X   1      31.680  27.750   7.270  0.00  0.00            
ATOM   2254  C   MOL X   1      34.040  31.610  11.270  0.00  0.00            
ATOM   2255  O   MOL X   1      45.840  52.100  11.030  0.00  0.00            
ATOM   2256  C   MOL X   1      43.470  47.640  11.640  0.00  0.00            
ATOM   2257  H   MOL X   1      43.180  46.630  11.930  0.00  0.00            
ATOM   2258  C   MOL X   1      48.230   0.050   8.880  0.00  0.00            
ATOM   2259  C   MOL X   1      44.770  48.140  12.040  0.00  0.00            
ATOM   2260  O   MOL X   1      34.190  51.590  16.360  0.00  0.00            
ATOM   2261  C   MOL X   1      36.500  47.060  16.600  0.00  0.00            
ATOM   2262  H   MOL X   1      36.810  46.030  16.510  0.00  0.00            
ATOM   2263  C   MOL X   1      31.630  50.540  19.100  0.00  0.00            
ATOM   2264  C   MOL X   1      35.250  47.490  16.000  0.00  0.00            
ATOM   2265  O   MOL X   1      46.420  31.710  12.230  0.00  0.00            
ATOM   2266  C   MOL X   1      42.430  29.720   9.660  0.00  0.00            
ATOM   2267  H   MOL X   1      41.850  29.250   8.870  0.00  0.00            
ATOM   2268  C   MOL X   1      47.420  34.070  11.800  0.00  0.00            
ATOM   2269  C   MOL X   1      43.660  29.080  10.110  0.00  0.00            
ATOM   2270  O   MOL X   1      32.460  46.930  12.530  0.00  0.00            
ATOM   2271  C   MOL X   1      36.100  49.370  10.090  0.00  0.00            
ATOM   2272  H   MOL X   1      36.580  49.920   9.280  0.00  0.00            
ATOM   2273  C   MOL X   1      31.790  44.490  12.210  0.00  0.00            
ATOM   2274  C   MOL X   1      34.780  49.790  10.570  0.00  0.00            
ATOM   2275  O   MOL X   1      46.260  47.310  14.750  0.00  0.00            
ATOM   2276  C   MOL X   1      43.360  48.840  18.600  0.00  0.00            
ATOM   2277  H   MOL X   1      42.870  49.410  19.380  0.00  0.00            
ATOM   2278  C   MOL X   1      47.890  44.040  14.870  0.00  0.00            
ATOM   2279  C   MOL X   1      44.670  49.260  18.120  0.00  0.00            
ATOM   2280  O   MOL X   1      33.060  31.800  14.520  0.00  0.00            
ATOM   2281  C   MOL X   1      36.300  29.660  17.830  0.00  0.00            
ATOM   2282  H   MOL X   1      36.810  29.050  18.570  0.00  0.00            
ATOM   2283  C   MOL X   1      31.440  35.280  15.200  0.00  0.00            
ATOM   2284  C   MOL X   1      35.010  29.240  17.310  0.00  0.00            
ATOM   2285  O   MOL X   1      43.790  27.690   8.220  0.00  0.00            
ATOM   2286  C   MOL X   1      42.830  31.650  11.210  0.00  0.00            
ATOM   2287  H   MOL X   1      42.530  32.610  11.610  0.00  0.00            
ATOM   2288  C   MOL X   1      46.720  27.770   7.480  0.00  0.00            
ATOM   2289  C   MOL X   1      42.020  31.020  10.180  0.00  0.00            
ATOM   2290  O   MOL X   1      34.890  27.400  18.800  0.00  0.00            
ATOM   2291  C   MOL X   1      36.170  31.770  16.470  0.00  0.00            
ATOM   2292  H   MOL X   1      36.570  32.750  16.210  0.00  0.00            
ATOM   2293  C   MOL X   1      31.610  28.480  19.490  0.00  0.00            
ATOM   2294  C   MOL X   1      36.890  30.920  17.400  0.00  0.00            
ATOM   2295  O   MOL X   1      34.290  51.230   8.730  0.00  0.00            
ATOM   2296  C   MOL X   1      35.990  47.310  11.540  0.00  0.00            
ATOM   2297  H   MOL X   1      36.370  46.330  11.820  0.00  0.00            
ATOM   2298  C   MOL X   1      30.440  50.660   7.880  0.00  0.00            
ATOM   2299  C   MOL X   1      36.730  48.160  10.610  0.00  0.00            
ATOM   2300  O   MOL X   1      44.880  51.230  19.500  0.00  0.00            
ATOM   2301  C   MOL X   1      43.370  46.900  16.980  0.00  0.00            
ATOM   2302  H   MOL X   1      42.880  46.020  16.560  0.00  0.00            
ATOM   2303  C   MOL X   1      48.840  52.080  19.260  0.00  0.00            
ATOM   2304  C   MOL X   1      42.700  47.670  18.030  0.00  0.00            
ATOM   2305  O   MOL X   1      40.800  33.050   9.730  0.00  0.00            
ATOM   2306  C   MOL X   1      44.530  29.800  11.030  0.00  0.00            
ATOM   2307  H   MOL X   1      45.520  29.430  11.250  0.00  0.00            
ATOM   2308  C   MOL X   1      40.650  34.630   7.490  0.00  0.00            
ATOM   2309  C   MOL X   1      44.170  31.130  11.500  0.00  0.00            
ATOM   2310  Cu  MOL X   1      39.240  34.110   9.870  0.00  0.00            
ATOM   2311  O   MOL X   1      40.780  46.240  18.020  0.00  0.00            
ATOM   2312  C   MOL X   1      45.310  48.480  17.070  0.00  0.00            
ATOM   2313  H   MOL X   1      46.290  48.790  16.720  0.00  0.00            
ATOM   2314  C   MOL X   1      41.390  45.150  20.610  0.00  0.00            
ATOM   2315  C   MOL X   1      44.680  47.310  16.490  0.00  0.00            
ATOM   2316  Cu  MOL X   1      39.550  45.740  19.300  0.00  0.00            
ATOM   2317  O   MOL X   1      38.610  32.540  17.610  0.00  0.00            
ATOM   2318  C   MOL X   1      34.310  30.090  16.360  0.00  0.00            
ATOM   2319  H   MOL X   1      33.320  29.800  16.020  0.00  0.00            
ATOM   2320  C   MOL X   1      36.860  33.510  19.820  0.00  0.00            
ATOM   2321  C   MOL X   1      34.880  31.360  15.950  0.00  0.00            
ATOM   2322  Cu  MOL X   1      39.040  33.390  19.180  0.00  0.00            
ATOM   2323  O   MOL X   1      38.220  46.370  10.240  0.00  0.00            
ATOM   2324  C   MOL X   1      34.140  49.000  11.620  0.00  0.00            
ATOM   2325  H   MOL X   1      33.160  49.290  11.990  0.00  0.00            
ATOM   2326  C   MOL X   1      38.410  44.860   8.130  0.00  0.00            
ATOM   2327  C   MOL X   1      34.660  47.690  11.950  0.00  0.00            
ATOM   2328  Cu  MOL X   1      39.820  45.420  10.510  0.00  0.00            
ATOM   2329  O   MOL X   1      34.090  45.460  12.610  0.00  0.00            
ATOM   2330  O   MOL X   1      44.960  33.320  12.000  0.00  0.00            
ATOM   2331  O   MOL X   1      44.800  45.780  14.640  0.00  0.00            
ATOM   2332  O   MOL X   1      34.630  33.300  14.580  0.00  0.00            
ATOM   2333  O   MOL X   1      38.380  48.060   8.940  0.00  0.00            
ATOM   2334  O   MOL X   1      38.690  30.820  18.990  0.00  0.00            
ATOM   2335  O   MOL X   1      40.580  31.370   8.370  0.00  0.00            
ATOM   2336  O   MOL X   1      40.700  48.060  19.280  0.00  0.00            
ATOM   2337  O   MOL X   1      32.700  50.530   9.950  0.00  0.00            
ATOM   2338  O   MOL X   1      46.180  51.020  17.850  0.00  0.00            
ATOM   2339  O   MOL X   1      33.320  27.530  17.230  0.00  0.00            
ATOM   2340  O   MOL X   1      45.380  27.540   9.680  0.00  0.00            
ATOM   2341  O   MOL X   1      33.360  47.100  14.690  0.00  0.00            
ATOM   2342  O   MOL X   1      45.450  31.750  14.250  0.00  0.00            
ATOM   2343  O   MOL X   1      32.050  32.080  12.550  0.00  0.00            
ATOM   2344  O   MOL X   1      47.030  47.440  12.580  0.00  0.00            
ATOM   2345  O   MOL X   1      35.130  51.660  18.300  0.00  0.00            
ATOM   2346  O   MOL X   1      44.480  52.150   9.350  0.00  0.00            
ATOM   2347  O   MOL X   1      44.020  27.590  18.700  0.00  0.00            
ATOM   2348  O   MOL X   1      34.270  27.930   8.100  0.00  0.00            
ATOM   2349  O   MOL X   1      39.030  46.430  17.690  0.00  0.00            
ATOM   2350  O   MOL X   1      37.580  33.260   9.680  0.00  0.00            
ATOM   2351  O   MOL X   1      41.410  46.400  10.300  0.00  0.00            
ATOM   2352  O   MOL X   1      40.320  32.920  17.950  0.00  0.00            
ATOM   2353  O   MOL X   1      46.430  44.950   8.140  0.00  0.00            
ATOM   2354  C   MOL X   1      42.650  43.050   7.550  0.00  0.00            
ATOM   2355  H   MOL X   1      41.940  42.400   8.060  0.00  0.00            
ATOM   2356  C   MOL X   1      47.200  47.740   9.550  0.00  0.00            
ATOM   2357  C   MOL X   1      42.350  44.460   7.370  0.00  0.00            
ATOM   2358  O   MOL X   1      33.300  34.480   3.530  0.00  0.00            
ATOM   2359  C   MOL X   1      36.340  36.320   6.980  0.00  0.00            
ATOM   2360  H   MOL X   1      36.720  36.780   7.880  0.00  0.00            
ATOM   2361  C   MOL X   1      31.910  31.330   3.730  0.00  0.00            
ATOM   2362  C   MOL X   1      36.850  35.030   6.560  0.00  0.00            
ATOM   2363  O   MOL X   1      35.450  46.200  24.820  0.00  0.00            
ATOM   2364  C   MOL X   1      35.760  43.600  20.440  0.00  0.00            
ATOM   2365  H   MOL X   1      36.040  43.160  19.490  0.00  0.00            
ATOM   2366  C   MOL X   1      32.700  45.820  17.980  0.00  0.00            
ATOM   2367  C   MOL X   1      36.400  44.840  20.880  0.00  0.00            
ATOM   2368  O   MOL X   1      42.960  34.070  25.250  0.00  0.00            
ATOM   2369  C   MOL X   1      42.630  35.860  20.470  0.00  0.00            
ATOM   2370  H   MOL X   1      42.350  36.140  19.450  0.00  0.00            
ATOM   2371  C   MOL X   1      46.810  32.910  17.390  0.00  0.00            
ATOM   2372  C   MOL X   1      41.850  34.860  21.180  0.00  0.00            
ATOM   2373  O   MOL X   1      40.780  44.580   9.130  0.00  0.00            
ATOM   2374  C   MOL X   1      44.930  43.410   6.570  0.00  0.00            
ATOM   2375  H   MOL X   1      45.950  43.050   6.440  0.00  0.00            
ATOM   2376  C   MOL X   1      41.530  47.670  10.060  0.00  0.00            
ATOM   2377  C   MOL X   1      43.920  42.510   7.070  0.00  0.00            
ATOM   2378  O   MOL X   1      40.330  34.630  19.420  0.00  0.00            
ATOM   2379  C   MOL X   1      44.190  36.080  22.420  0.00  0.00            
ATOM   2380  H   MOL X   1      45.060  36.520  22.890  0.00  0.00            
ATOM   2381  C   MOL X   1      40.970  31.950  18.480  0.00  0.00            
ATOM   2382  C   MOL X   1      43.810  36.470  21.070  0.00  0.00            
ATOM   2383  O   MOL X   1      38.340  34.910   8.430  0.00  0.00            
ATOM   2384  C   MOL X   1      34.750  36.330   5.030  0.00  0.00            
ATOM   2385  H   MOL X   1      33.930  36.810   4.480  0.00  0.00            
ATOM   2386  C   MOL X   1      37.320  32.040   9.340  0.00  0.00            
ATOM   2387  C   MOL X   1      35.300  36.980   6.210  0.00  0.00            
ATOM   2388  O   MOL X   1      37.970  44.900  19.080  0.00  0.00            
ATOM   2389  C   MOL X   1      34.350  43.560  22.520  0.00  0.00            
ATOM   2390  H   MOL X   1      33.590  43.090  23.140  0.00  0.00            
ATOM   2391  C   MOL X   1      38.510  47.560  18.020  0.00  0.00            
ATOM   2392  C   MOL X   1      34.720  42.960  21.250  0.00  0.00            
ATOM   2393  O   MOL X   1      45.230  40.610   6.580  0.00  0.00            
ATOM   2394  C   MOL X   1      43.340  45.340   6.770  0.00  0.00            
ATOM   2395  H   MOL X   1      43.140  46.400   6.760  0.00  0.00            
ATOM   2396  C   MOL X   1      47.270  41.440   8.660  0.00  0.00            
ATOM   2397  C   MOL X   1      44.690  44.840   6.650  0.00  0.00            
ATOM   2398  O   MOL X   1      32.920  41.360  21.300  0.00  0.00            
ATOM   2399  C   MOL X   1      36.000  45.420  22.160  0.00  0.00            
ATOM   2400  H   MOL X   1      36.480  46.330  22.500  0.00  0.00            
ATOM   2401  C   MOL X   1      31.720  40.760  19.120  0.00  0.00            
ATOM   2402  C   MOL X   1      35.000  44.780  22.990  0.00  0.00            
ATOM   2403  O   MOL X   1      45.830  37.700  20.700  0.00  0.00            
ATOM   2404  C   MOL X   1      42.250  34.490  22.540  0.00  0.00            
ATOM   2405  H   MOL X   1      41.670  33.750  23.080  0.00  0.00            
ATOM   2406  C   MOL X   1      47.090  38.230  18.540  0.00  0.00            
ATOM   2407  C   MOL X   1      43.400  35.110  23.170  0.00  0.00            
ATOM   2408  O   MOL X   1      33.690  38.720   6.160  0.00  0.00            
ATOM   2409  C   MOL X   1      36.340  34.410   5.350  0.00  0.00            
ATOM   2410  H   MOL X   1      36.740  33.450   5.040  0.00  0.00            
ATOM   2411  C   MOL X   1      32.340  37.530   8.330  0.00  0.00            
ATOM   2412  C   MOL X   1      35.250  35.030   4.600  0.00  0.00            
ATOM   2413  O   MOL X   1      47.470  45.680  20.100  0.00  0.00            
ATOM   2414  C   MOL X   1      43.040  43.310  20.850  0.00  0.00            
ATOM   2415  H   MOL X   1      42.230  42.600  20.780  0.00  0.00            
ATOM   2416  C   MOL X   1      48.910  47.940  16.400  0.00  0.00            
ATOM   2417  C   MOL X   1      44.410  42.830  20.880  0.00  0.00            
ATOM   2418  O   MOL X   1      31.250  33.410  22.320  0.00  0.00            
ATOM   2419  C   MOL X   1      35.500  35.510  20.480  0.00  0.00            
ATOM   2420  H   MOL X   1      36.240  36.150  20.000  0.00  0.00            
ATOM   2421  C   MOL X   1      32.590  33.090  18.030  0.00  0.00            
ATOM   2422  C   MOL X   1      34.340  36.110  21.130  0.00  0.00            
ATOM   2423  O   MOL X   1      45.260  35.270   8.040  0.00  0.00            
ATOM   2424  C   MOL X   1      42.220  36.660   7.230  0.00  0.00            
ATOM   2425  H   MOL X   1      41.680  37.240   7.970  0.00  0.00            
ATOM   2426  C   MOL X   1      46.220  32.480   8.790  0.00  0.00            
ATOM   2427  C   MOL X   1      43.510  37.150   6.710  0.00  0.00            
ATOM   2428  O   MOL X   1      33.980  46.910   9.320  0.00  0.00            
ATOM   2429  C   MOL X   1      36.710  43.010   7.610  0.00  0.00            
ATOM   2430  H   MOL X   1      37.500  42.290   7.430  0.00  0.00            
ATOM   2431  C   MOL X   1      31.370  46.860   7.550  0.00  0.00            
ATOM   2432  C   MOL X   1      35.310  42.580   7.560  0.00  0.00            
ATOM   2433  O   MOL X   1      44.140  40.910  19.680  0.00  0.00            
ATOM   2434  C   MOL X   1      43.870  45.690  20.810  0.00  0.00            
ATOM   2435  H   MOL X   1      43.660  46.750  20.720  0.00  0.00            
ATOM   2436  C   MOL X   1      46.980  41.090  18.890  0.00  0.00            
ATOM   2437  C   MOL X   1      42.760  44.730  20.840  0.00  0.00            
ATOM   2438  O   MOL X   1      35.370  40.330   8.200  0.00  0.00            
ATOM   2439  C   MOL X   1      35.990  45.320   8.250  0.00  0.00            
ATOM   2440  H   MOL X   1      36.230  46.340   8.510  0.00  0.00            
ATOM   2441  C   MOL X   1      31.710  40.790   8.930  0.00  0.00            
ATOM   2442  C   MOL X   1      37.050  44.400   7.920  0.00  0.00            
ATOM   2443  O   MOL X   1      34.780  38.180  20.170  0.00  0.00            
ATOM   2444  C   MOL X   1      34.700  33.220  21.110  0.00  0.00            
ATOM   2445  H   MOL X   1      34.810  32.140  21.070  0.00  0.00            
ATOM   2446  C   MOL X   1      31.810  37.930  19.460  0.00  0.00            
ATOM   2447  C   MOL X   1      35.700  34.070  20.490  0.00  0.00            
ATOM   2448  O   MOL X   1      43.950  38.800   8.410  0.00  0.00            
ATOM   2449  C   MOL X   1      42.590  34.530   5.950  0.00  0.00            
ATOM   2450  H   MOL X   1      42.330  33.490   5.810  0.00  0.00            
ATOM   2451  C   MOL X   1      47.180  37.800   8.660  0.00  0.00            
ATOM   2452  C   MOL X   1      41.730  35.340   6.810  0.00  0.00            
ATOM   2453  O   MOL X   1      41.070  46.380  20.860  0.00  0.00            
ATOM   2454  C   MOL X   1      45.510  43.790  20.850  0.00  0.00            
ATOM   2455  H   MOL X   1      46.530  43.430  20.790  0.00  0.00            
ATOM   2456  C   MOL X   1      41.370  47.280  18.490  0.00  0.00            
ATOM   2457  C   MOL X   1      45.250  45.220  20.760  0.00  0.00            
ATOM   2458  O   MOL X   1      40.220  33.530   6.990  0.00  0.00            
ATOM   2459  C   MOL X   1      44.290  36.250   5.870  0.00  0.00            
ATOM   2460  H   MOL X   1      45.320  36.520   5.660  0.00  0.00            
ATOM   2461  C   MOL X   1      40.940  31.760   9.520  0.00  0.00            
ATOM   2462  C   MOL X   1      44.000  34.850   6.110  0.00  0.00            
ATOM   2463  O   MOL X   1      38.810  45.960   7.600  0.00  0.00            
ATOM   2464  C   MOL X   1      34.280  43.500   8.000  0.00  0.00            
ATOM   2465  H   MOL X   1      33.250  43.150   8.100  0.00  0.00            
ATOM   2466  C   MOL X   1      37.970  47.630  10.060  0.00  0.00            
ATOM   2467  C   MOL X   1      34.630  44.840   8.420  0.00  0.00            
ATOM   2468  O   MOL X   1      37.330  32.350  20.180  0.00  0.00            
ATOM   2469  C   MOL X   1      33.340  35.250  21.730  0.00  0.00            
ATOM   2470  H   MOL X   1      32.440  35.680  22.160  0.00  0.00            
ATOM   2471  C   MOL X   1      38.150  31.400  17.960  0.00  0.00            
ATOM   2472  C   MOL X   1      33.490  33.800  21.700  0.00  0.00            
ATOM   2473  O   MOL X   1      32.570  31.660  22.170  0.00  0.00            
ATOM   2474  O   MOL X   1      46.060  47.340  20.100  0.00  0.00            
ATOM   2475  O   MOL X   1      43.640  33.810   8.170  0.00  0.00            
ATOM   2476  O   MOL X   1      32.560  45.200   9.460  0.00  0.00            
ATOM   2477  O   MOL X   1      37.430  34.140  18.880  0.00  0.00            
ATOM   2478  O   MOL X   1      39.070  44.390   9.140  0.00  0.00            
ATOM   2479  O   MOL X   1      40.860  44.550  19.620  0.00  0.00            
ATOM   2480  O   MOL X   1      40.080  35.120   8.540  0.00  0.00            
ATOM   2481  O   MOL X   1      33.260  38.140  21.810  0.00  0.00            
ATOM   2482  O   MOL X   1      45.180  38.790   6.550  0.00  0.00            
ATOM   2483  O   MOL X   1      33.990  40.850   6.530  0.00  0.00            
ATOM   2484  O   MOL X   1      45.770  40.950  21.190  0.00  0.00            
ATOM   2485  O   MOL X   1      34.830  33.020   3.560  0.00  0.00            
ATOM   2486  O   MOL X   1      45.320  46.770   7.690  0.00  0.00            
ATOM   2487  O   MOL X   1      33.890  44.670  25.070  0.00  0.00            
ATOM   2488  O   MOL X   1      44.650  35.470  25.150  0.00  0.00            
ATOM   2489  O   MOL X   1      35.190  38.690   7.830  0.00  0.00            
ATOM   2490  O   MOL X   1      44.200  37.980  19.270  0.00  0.00            
ATOM   2491  O   MOL X   1      43.970  40.540   8.420  0.00  0.00            
ATOM   2492  O   MOL X   1      34.480  41.150  19.760  0.00  0.00            
ATOM   2493  O   MOL X   1      38.350  33.270   6.900  0.00  0.00            
ATOM   2494  O   MOL X   1      37.830  46.700  20.330  0.00  0.00            
ATOM   2495  O   MOL X   1      40.510  32.940  20.830  0.00  0.00            
ATOM   2496  O   MOL X   1      40.750  46.200   7.560  0.00  0.00            
ATOM   2497  C   PIL X   2      17.910  22.090  89.240  0.00  0.00            
ATOM   2498  C   PIL X   2      18.820  22.960  90.170  0.00  0.00            
ATOM   2499  H   PIL X   2      17.070  22.690  88.850  0.00  0.00            
ATOM   2500  H   PIL X   2      17.390  21.380  89.910  0.00  0.00            
ATOM   2501  N   PIL X   2      18.890  24.420  89.920  0.00  0.00            
ATOM   2502  H   PIL X   2      18.460  22.840  91.210  0.00  0.00            
ATOM   2503  H   PIL X   2      19.840  22.550  90.190  0.00  0.00            
ATOM   2504  N   PIL X   2      19.140  25.340  90.870  0.00  0.00            
ATOM   2505  C   PIL X   2      18.170  25.080  88.970  0.00  0.00            
ATOM   2506  C   PIL X   2      18.530  26.420  90.380  0.00  0.00            
ATOM   2507  N   PIL X   2      17.470  26.010  89.610  0.00  0.00            
ATOM   2508  H   PIL X   2      18.470  25.140  87.920  0.00  0.00            
ATOM   2509  H   PIL X   2      19.120  27.320  90.150  0.00  0.00            
ATOM   2510  C   PIL X   2      16.030  25.960  90.010  0.00  0.00            
ATOM   2511  C   PIL X   2      15.630  24.780  90.670  0.00  0.00            
ATOM   2512  H   PIL X   2      15.410  26.070  89.100  0.00  0.00            
ATOM   2513  H   PIL X   2      15.790  26.820  90.650  0.00  0.00            
ATOM   2514  N   PIL X   2      15.310  23.810  91.220  0.00  0.00            
ATOM   2515  C   PIL X   2      18.280  19.720  88.160  0.00  0.00            
ATOM   2516  C   PIL X   2      18.600  21.280  88.080  0.00  0.00            
ATOM   2517  H   PIL X   2      18.840  19.230  87.340  0.00  0.00            
ATOM   2518  H   PIL X   2      17.220  19.590  87.880  0.00  0.00            
ATOM   2519  N   PIL X   2      18.360  21.880  86.720  0.00  0.00            
ATOM   2520  H   PIL X   2      19.690  21.380  88.260  0.00  0.00            
ATOM   2521  N   PIL X   2      17.320  21.570  85.940  0.00  0.00            
ATOM   2522  C   PIL X   2      19.260  22.510  85.900  0.00  0.00            
ATOM   2523  C   PIL X   2      17.400  22.490  84.990  0.00  0.00            
ATOM   2524  N   PIL X   2      18.620  23.110  84.880  0.00  0.00            
ATOM   2525  H   PIL X   2      20.340  22.470  86.030  0.00  0.00            
ATOM   2526  H   PIL X   2      16.510  22.810  84.430  0.00  0.00            
ATOM   2527  C   PIL X   2      19.170  23.860  83.720  0.00  0.00            
ATOM   2528  C   PIL X   2      19.120  23.210  82.470  0.00  0.00            
ATOM   2529  H   PIL X   2      20.230  24.100  83.930  0.00  0.00            
ATOM   2530  H   PIL X   2      18.650  24.830  83.620  0.00  0.00            
ATOM   2531  N   PIL X   2      19.090  22.650  81.440  0.00  0.00            
ATOM   2532  C   PIL X   2      17.460  17.680  89.640  0.00  0.00            
ATOM   2533  C   PIL X   2      18.510  18.890  89.490  0.00  0.00            
ATOM   2534  H   PIL X   2      17.850  16.980  90.390  0.00  0.00            
ATOM   2535  H   PIL X   2      17.500  17.120  88.690  0.00  0.00            
ATOM   2536  N   PIL X   2      19.970  18.550  89.710  0.00  0.00            
ATOM   2537  H   PIL X   2      18.270  19.570  90.310  0.00  0.00            
ATOM   2538  N   PIL X   2      20.990  19.100  89.060  0.00  0.00            
ATOM   2539  C   PIL X   2      20.490  18.010  90.850  0.00  0.00            
ATOM   2540  C   PIL X   2      21.890  19.320  90.010  0.00  0.00            
ATOM   2541  N   PIL X   2      21.690  18.550  91.130  0.00  0.00            
ATOM   2542  H   PIL X   2      20.010  17.210  91.430  0.00  0.00            
ATOM   2543  H   PIL X   2      22.860  19.750  89.760  0.00  0.00            
ATOM   2544  C   PIL X   2      22.570  18.330  92.310  0.00  0.00            
ATOM   2545  C   PIL X   2      21.930  18.320  93.560  0.00  0.00            
ATOM   2546  H   PIL X   2      23.330  19.130  92.320  0.00  0.00            
ATOM   2547  H   PIL X   2      23.110  17.380  92.190  0.00  0.00            
ATOM   2548  N   PIL X   2      21.410  18.300  94.600  0.00  0.00            
ATOM   2549  C   PIL X   2      14.860  17.050  89.140  0.00  0.00            
ATOM   2550  C   PIL X   2      15.920  17.980  89.940  0.00  0.00            
ATOM   2551  H   PIL X   2      14.870  17.400  88.100  0.00  0.00            
ATOM   2552  H   PIL X   2      13.870  17.400  89.490  0.00  0.00            
ATOM   2553  N   PIL X   2      15.640  18.340  91.390  0.00  0.00            
ATOM   2554  H   PIL X   2      15.770  18.950  89.440  0.00  0.00            
ATOM   2555  N   PIL X   2      15.400  17.510  92.390  0.00  0.00            
ATOM   2556  C   PIL X   2      15.360  19.610  91.860  0.00  0.00            
ATOM   2557  C   PIL X   2      15.470  18.280  93.470  0.00  0.00            
ATOM   2558  N   PIL X   2      15.210  19.600  93.200  0.00  0.00            
ATOM   2559  H   PIL X   2      15.600  20.500  91.280  0.00  0.00            
ATOM   2560  H   PIL X   2      16.050  17.960  94.350  0.00  0.00            
ATOM   2561  C   PIL X   2      15.150  20.750  94.140  0.00  0.00            
ATOM   2562  C   PIL X   2      14.000  20.980  94.910  0.00  0.00            
ATOM   2563  H   PIL X   2      15.330  21.670  93.560  0.00  0.00            
ATOM   2564  H   PIL X   2      16.000  20.680  94.840  0.00  0.00            
ATOM   2565  N   PIL X   2      13.060  21.200  95.570  0.00  0.00            
ATOM   2566  C   PIL X   2      16.060  14.610  88.620  0.00  0.00            
ATOM   2567  C   PIL X   2      14.740  15.430  89.030  0.00  0.00            
ATOM   2568  H   PIL X   2      16.910  14.970  89.210  0.00  0.00            
ATOM   2569  H   PIL X   2      16.300  14.920  87.590  0.00  0.00            
ATOM   2570  N   PIL X   2      13.940  14.760  90.130  0.00  0.00            
ATOM   2571  H   PIL X   2      14.100  15.290  88.140  0.00  0.00            
ATOM   2572  N   PIL X   2      13.060  13.790  89.910  0.00  0.00            
ATOM   2573  C   PIL X   2      13.670  15.210  91.390  0.00  0.00            
ATOM   2574  C   PIL X   2      12.240  13.850  90.950  0.00  0.00            
ATOM   2575  N   PIL X   2      12.370  15.040  91.610  0.00  0.00            
ATOM   2576  H   PIL X   2      14.430  15.170  92.180  0.00  0.00            
ATOM   2577  H   PIL X   2      11.890  12.940  91.430  0.00  0.00            
ATOM   2578  C   PIL X   2      11.360  16.060  92.000  0.00  0.00            
ATOM   2579  C   PIL X   2      11.810  17.370  91.740  0.00  0.00            
ATOM   2580  H   PIL X   2      11.130  15.970  93.070  0.00  0.00            
ATOM   2581  H   PIL X   2      10.420  15.890  91.450  0.00  0.00            
ATOM   2582  N   PIL X   2      12.250  18.420  91.490  0.00  0.00            
ATOM   2583  C   PIL X   2      16.440  12.290  87.240  0.00  0.00            
ATOM   2584  C   PIL X   2      16.070  13.000  88.630  0.00  0.00            
ATOM   2585  H   PIL X   2      15.840  12.780  86.450  0.00  0.00            
ATOM   2586  H   PIL X   2      15.970  11.280  87.310  0.00  0.00            
ATOM   2587  N   PIL X   2      16.670  12.400  89.880  0.00  0.00            
ATOM   2588  H   PIL X   2      15.000  12.750  88.720  0.00  0.00            
ATOM   2589  N   PIL X   2      17.960  12.280  90.150  0.00  0.00            
ATOM   2590  C   PIL X   2      15.980  12.150  91.040  0.00  0.00            
ATOM   2591  C   PIL X   2      18.010  11.740  91.360  0.00  0.00            
ATOM   2592  N   PIL X   2      16.780  11.600  91.960  0.00  0.00            
ATOM   2593  H   PIL X   2      14.900  11.970  91.010  0.00  0.00            
ATOM   2594  H   PIL X   2      18.940  11.760  91.930  0.00  0.00            
ATOM   2595  C   PIL X   2      16.400  10.700  93.080  0.00  0.00            
ATOM   2596  C   PIL X   2      16.640  11.200  94.370  0.00  0.00            
ATOM   2597  H   PIL X   2      16.930   9.740  92.970  0.00  0.00            
ATOM   2598  H   PIL X   2      15.330  10.470  92.990  0.00  0.00            
ATOM   2599  N   PIL X   2      16.830  11.580  95.450  0.00  0.00            
ATOM   2600  C   PIL X   2      17.740  11.640  85.030  0.00  0.00            
ATOM   2601  C   PIL X   2      17.890  11.980  86.620  0.00  0.00            
ATOM   2602  H   PIL X   2      17.610  12.590  84.490  0.00  0.00            
ATOM   2603  H   PIL X   2      16.750  11.160  84.920  0.00  0.00            
ATOM   2604  N   PIL X   2      19.060  12.810  87.120  0.00  0.00            
ATOM   2605  H   PIL X   2      18.110  11.010  87.070  0.00  0.00            
ATOM   2606  N   PIL X   2      18.910  14.090  87.440  0.00  0.00            
ATOM   2607  C   PIL X   2      20.070  12.330  87.930  0.00  0.00            
ATOM   2608  C   PIL X   2      19.780  14.310  88.430  0.00  0.00            
ATOM   2609  N   PIL X   2      20.670  13.290  88.640  0.00  0.00            
ATOM   2610  H   PIL X   2      20.090  11.280  88.240  0.00  0.00            
ATOM   2611  H   PIL X   2      19.940  15.320  88.820  0.00  0.00            
ATOM   2612  C   PIL X   2      21.580  13.070  89.800  0.00  0.00            
ATOM   2613  C   PIL X   2      22.960  13.090  89.530  0.00  0.00            
ATOM   2614  H   PIL X   2      21.340  12.100  90.260  0.00  0.00            
ATOM   2615  H   PIL X   2      21.380  13.830  90.570  0.00  0.00            
ATOM   2616  N   PIL X   2      24.100  13.110  89.340  0.00  0.00            
ATOM   2617  C   PIL X   2      19.200  11.220  82.690  0.00  0.00            
ATOM   2618  C   PIL X   2      18.750  10.690  84.180  0.00  0.00            
ATOM   2619  H   PIL X   2      20.260  11.260  82.800  0.00  0.00            
ATOM   2620  H   PIL X   2      18.850  12.210  82.810  0.00  0.00            
ATOM   2621  N   PIL X   2      18.850   9.250  84.640  0.00  0.00            
ATOM   2622  H   PIL X   2      19.670  11.040  84.680  0.00  0.00            
ATOM   2623  N   PIL X   2      19.650   8.360  84.130  0.00  0.00            
ATOM   2624  C   PIL X   2      18.580   8.790  85.920  0.00  0.00            
ATOM   2625  C   PIL X   2      20.100   7.650  85.160  0.00  0.00            
ATOM   2626  N   PIL X   2      19.370   7.780  86.300  0.00  0.00            
ATOM   2627  H   PIL X   2      17.730   9.160  86.470  0.00  0.00            
ATOM   2628  H   PIL X   2      21.110   7.250  85.170  0.00  0.00            
ATOM   2629  C   PIL X   2      19.720   7.250  87.650  0.00  0.00            
ATOM   2630  C   PIL X   2      18.740   6.480  88.310  0.00  0.00            
ATOM   2631  H   PIL X   2      20.010   8.080  88.310  0.00  0.00            
ATOM   2632  H   PIL X   2      20.610   6.610  87.540  0.00  0.00            
ATOM   2633  N   PIL X   2      17.920   5.860  88.870  0.00  0.00            
ATOM   2634  C   PIL X   2      19.830  11.720  79.760  0.00  0.00            
ATOM   2635  C   PIL X   2      19.030  10.930  81.080  0.00  0.00            
ATOM   2636  H   PIL X   2      19.330  11.310  78.880  0.00  0.00            
ATOM   2637  H   PIL X   2      20.750  11.100  79.760  0.00  0.00            
ATOM   2638  N   PIL X   2      17.740  10.250  80.780  0.00  0.00            
ATOM   2639  H   PIL X   2      19.610  10.010  81.030  0.00  0.00            
ATOM   2640  N   PIL X   2      17.520   9.310  79.880  0.00  0.00            
ATOM   2641  C   PIL X   2      16.610  10.280  81.540  0.00  0.00            
ATOM   2642  C   PIL X   2      16.650   8.490  80.440  0.00  0.00            
ATOM   2643  N   PIL X   2      16.020   9.080  81.500  0.00  0.00            
ATOM   2644  H   PIL X   2      16.120  11.210  81.820  0.00  0.00            
ATOM   2645  H   PIL X   2      16.230   7.650  79.870  0.00  0.00            
ATOM   2646  C   PIL X   2      15.070   8.550  82.490  0.00  0.00            
ATOM   2647  C   PIL X   2      15.600   8.370  83.760  0.00  0.00            
ATOM   2648  H   PIL X   2      14.650   7.600  82.110  0.00  0.00            
ATOM   2649  H   PIL X   2      14.230   9.240  82.620  0.00  0.00            
ATOM   2650  N   PIL X   2      16.030   8.200  84.810  0.00  0.00            
ATOM   2651  C   PIL X   2      20.320  14.910  79.030  0.00  0.00            
ATOM   2652  C   PIL X   2      20.600  13.160  79.140  0.00  0.00            
ATOM   2653  H   PIL X   2      20.440  15.050  77.950  0.00  0.00            
ATOM   2654  H   PIL X   2      21.310  15.320  79.280  0.00  0.00            
ATOM   2655  N   PIL X   2      21.400  12.660  77.910  0.00  0.00            
ATOM   2656  H   PIL X   2      21.480  13.140  79.770  0.00  0.00            
ATOM   2657  N   PIL X   2      21.250  11.510  77.270  0.00  0.00            
ATOM   2658  C   PIL X   2      22.460  13.270  77.270  0.00  0.00            
ATOM   2659  C   PIL X   2      22.460  11.220  76.850  0.00  0.00            
ATOM   2660  N   PIL X   2      23.240  12.340  76.690  0.00  0.00            
ATOM   2661  H   PIL X   2      22.400  14.290  76.900  0.00  0.00            
ATOM   2662  H   PIL X   2      22.860  10.200  76.920  0.00  0.00            
ATOM   2663  C   PIL X   2      24.430  12.560  75.830  0.00  0.00            
ATOM   2664  C   PIL X   2      24.590  11.670  74.750  0.00  0.00            
ATOM   2665  H   PIL X   2      25.330  12.510  76.460  0.00  0.00            
ATOM   2666  H   PIL X   2      24.390  13.590  75.430  0.00  0.00            
ATOM   2667  N   PIL X   2      24.720  10.930  73.860  0.00  0.00            
ATOM   2668  C   PIL X   2      17.600  16.650  79.690  0.00  0.00            
ATOM   2669  C   PIL X   2      19.250  16.290  79.320  0.00  0.00            
ATOM   2670  H   PIL X   2      17.050  16.550  78.760  0.00  0.00            
ATOM   2671  H   PIL X   2      17.660  17.750  79.720  0.00  0.00            
ATOM   2672  N   PIL X   2      20.050  17.580  79.500  0.00  0.00            
ATOM   2673  H   PIL X   2      19.060  16.440  78.250  0.00  0.00            
ATOM   2674  N   PIL X   2      19.970  18.610  78.630  0.00  0.00            
ATOM   2675  C   PIL X   2      20.330  18.180  80.700  0.00  0.00            
ATOM   2676  C   PIL X   2      20.160  19.710  79.340  0.00  0.00            
ATOM   2677  N   PIL X   2      20.770  19.430  80.530  0.00  0.00            
ATOM   2678  H   PIL X   2      19.760  17.890  81.570  0.00  0.00            
ATOM   2679  H   PIL X   2      19.530  20.590  79.180  0.00  0.00            
ATOM   2680  C   PIL X   2      21.480  20.300  81.500  0.00  0.00            
ATOM   2681  C   PIL X   2      20.900  20.350  82.790  0.00  0.00            
ATOM   2682  H   PIL X   2      21.530  21.330  81.100  0.00  0.00            
ATOM   2683  H   PIL X   2      22.520  19.960  81.610  0.00  0.00            
ATOM   2684  N   PIL X   2      20.410  20.400  83.850  0.00  0.00            
ATOM   2685  C   PIL X   2      15.090  15.480  80.540  0.00  0.00            
ATOM   2686  C   PIL X   2      16.340  16.490  80.810  0.00  0.00            
ATOM   2687  H   PIL X   2      15.390  14.460  80.820  0.00  0.00            
ATOM   2688  H   PIL X   2      14.960  15.440  79.440  0.00  0.00            
ATOM   2689  N   PIL X   2      16.570  16.640  82.290  0.00  0.00            
ATOM   2690  H   PIL X   2      15.810  17.430  80.600  0.00  0.00            
ATOM   2691  N   PIL X   2      16.440  15.620  83.170  0.00  0.00            
ATOM   2692  C   PIL X   2      16.120  17.680  83.040  0.00  0.00            
ATOM   2693  C   PIL X   2      16.270  16.260  84.330  0.00  0.00            
ATOM   2694  N   PIL X   2      16.650  17.570  84.260  0.00  0.00            
ATOM   2695  H   PIL X   2      15.230  18.280  82.790  0.00  0.00            
ATOM   2696  H   PIL X   2      15.730  15.810  85.170  0.00  0.00            
ATOM   2697  C   PIL X   2      17.970  18.090  84.690  0.00  0.00            
ATOM   2698  C   PIL X   2      18.930  17.310  84.050  0.00  0.00            
ATOM   2699  H   PIL X   2      18.070  18.000  85.780  0.00  0.00            
ATOM   2700  H   PIL X   2      18.100  19.150  84.420  0.00  0.00            
ATOM   2701  N   PIL X   2      19.560  16.570  83.440  0.00  0.00            
ATOM   2702  C   PIL X   2      12.520  16.290  80.190  0.00  0.00            
ATOM   2703  C   PIL X   2      13.620  15.690  81.210  0.00  0.00            
ATOM   2704  H   PIL X   2      12.540  15.660  79.290  0.00  0.00            
ATOM   2705  H   PIL X   2      12.960  17.240  79.820  0.00  0.00            
ATOM   2706  N   PIL X   2      13.120  14.410  81.870  0.00  0.00            
ATOM   2707  H   PIL X   2      13.740  16.450  82.000  0.00  0.00            
ATOM   2708  N   PIL X   2      13.590  13.870  83.000  0.00  0.00            
ATOM   2709  C   PIL X   2      12.380  13.430  81.290  0.00  0.00            
ATOM   2710  C   PIL X   2      12.760  12.850  83.240  0.00  0.00            
ATOM   2711  N   PIL X   2      11.880  12.600  82.210  0.00  0.00            
ATOM   2712  H   PIL X   2      12.440  13.210  80.220  0.00  0.00            
ATOM   2713  H   PIL X   2      12.600  12.500  84.260  0.00  0.00            
ATOM   2714  C   PIL X   2      10.800  11.580  82.050  0.00  0.00            
ATOM   2715  C   PIL X   2      10.410  11.320  80.720  0.00  0.00            
ATOM   2716  H   PIL X   2       9.910  11.870  82.600  0.00  0.00            
ATOM   2717  H   PIL X   2      11.140  10.630  82.500  0.00  0.00            
ATOM   2718  N   PIL X   2      10.130  11.150  79.620  0.00  0.00            
ATOM   2719  C   PIL X   2      10.550  18.120  80.020  0.00  0.00            
ATOM   2720  C   PIL X   2      10.980  16.660  80.550  0.00  0.00            
ATOM   2721  H   PIL X   2      11.060  18.880  80.640  0.00  0.00            
ATOM   2722  H   PIL X   2       9.500  18.230  80.350  0.00  0.00            
ATOM   2723  N   PIL X   2       9.930  15.580  80.350  0.00  0.00            
ATOM   2724  H   PIL X   2      10.990  16.800  81.650  0.00  0.00            
ATOM   2725  N   PIL X   2      10.130  14.450  79.700  0.00  0.00            
ATOM   2726  C   PIL X   2       8.660  15.500  80.860  0.00  0.00            
ATOM   2727  C   PIL X   2       8.900  14.090  79.360  0.00  0.00            
ATOM   2728  N   PIL X   2       7.930  14.610  80.150  0.00  0.00            
ATOM   2729  H   PIL X   2       8.260  16.190  81.610  0.00  0.00            
ATOM   2730  H   PIL X   2       8.720  13.310  78.620  0.00  0.00            
ATOM   2731  C   PIL X   2       6.610  14.010  80.460  0.00  0.00            
ATOM   2732  C   PIL X   2       6.680  12.670  80.900  0.00  0.00            
ATOM   2733  H   PIL X   2       5.970  14.050  79.560  0.00  0.00            
ATOM   2734  H   PIL X   2       6.100  14.610  81.230  0.00  0.00            
ATOM   2735  N   PIL X   2       6.780  11.570  81.280  0.00  0.00            
ATOM   2736  C   PIL X   2      10.890  17.350  77.430  0.00  0.00            
ATOM   2737  C   PIL X   2      10.680  18.550  78.470  0.00  0.00            
ATOM   2738  H   PIL X   2      10.030  17.340  76.740  0.00  0.00            
ATOM   2739  H   PIL X   2      10.730  16.410  77.970  0.00  0.00            
ATOM   2740  N   PIL X   2       9.590  19.510  77.990  0.00  0.00            
ATOM   2741  H   PIL X   2      11.610  19.120  78.430  0.00  0.00            
ATOM   2742  N   PIL X   2       9.450  19.890  76.720  0.00  0.00            
ATOM   2743  C   PIL X   2       8.690  20.270  78.710  0.00  0.00            
ATOM   2744  C   PIL X   2       8.180  20.260  76.700  0.00  0.00            
ATOM   2745  N   PIL X   2       7.820  20.860  77.860  0.00  0.00            
ATOM   2746  H   PIL X   2       8.460  20.050  79.760  0.00  0.00            
ATOM   2747  H   PIL X   2       7.470  19.820  75.990  0.00  0.00            
ATOM   2748  C   PIL X   2       6.680  21.780  78.130  0.00  0.00            
ATOM   2749  C   PIL X   2       6.550  22.240  79.460  0.00  0.00            
ATOM   2750  H   PIL X   2       5.740  21.270  77.860  0.00  0.00            
ATOM   2751  H   PIL X   2       6.760  22.660  77.470  0.00  0.00            
ATOM   2752  N   PIL X   2       6.480  22.590  80.560  0.00  0.00            
ATOM   2753  C   PIL X   2      11.990  16.120  75.350  0.00  0.00            
ATOM   2754  C   PIL X   2      12.240  17.100  76.600  0.00  0.00            
ATOM   2755  H   PIL X   2      12.400  16.640  74.460  0.00  0.00            
ATOM   2756  H   PIL X   2      10.910  16.160  75.140  0.00  0.00            
ATOM   2757  N   PIL X   2      13.030  18.360  76.350  0.00  0.00            
ATOM   2758  H   PIL X   2      12.880  16.500  77.270  0.00  0.00            
ATOM   2759  N   PIL X   2      12.720  19.320  75.480  0.00  0.00            
ATOM   2760  C   PIL X   2      14.040  18.870  77.150  0.00  0.00            
ATOM   2761  C   PIL X   2      13.640  20.250  75.690  0.00  0.00            
ATOM   2762  N   PIL X   2      14.100  20.200  76.970  0.00  0.00            
ATOM   2763  H   PIL X   2      14.900  18.260  77.440  0.00  0.00            
ATOM   2764  H   PIL X   2      14.230  20.640  74.860  0.00  0.00            
ATOM   2765  C   PIL X   2      14.130  21.280  78.000  0.00  0.00            
ATOM   2766  C   PIL X   2      12.910  21.450  78.670  0.00  0.00            
ATOM   2767  H   PIL X   2      14.420  22.230  77.520  0.00  0.00            
ATOM   2768  H   PIL X   2      14.910  21.060  78.740  0.00  0.00            
ATOM   2769  N   PIL X   2      11.890  21.560  79.200  0.00  0.00            
ATOM   2770  C   PIL X   2      12.360  13.580  76.520  0.00  0.00            
ATOM   2771  C   PIL X   2      12.420  14.570  75.220  0.00  0.00            
ATOM   2772  H   PIL X   2      11.320  13.230  76.660  0.00  0.00            
ATOM   2773  H   PIL X   2      12.540  14.220  77.400  0.00  0.00            
ATOM   2774  N   PIL X   2      11.710  14.060  73.990  0.00  0.00            
ATOM   2775  H   PIL X   2      13.490  14.570  74.950  0.00  0.00            
ATOM   2776  N   PIL X   2      10.580  13.340  73.990  0.00  0.00            
ATOM   2777  C   PIL X   2      11.930  14.460  72.690  0.00  0.00            
ATOM   2778  C   PIL X   2      10.170  13.460  72.740  0.00  0.00            
ATOM   2779  N   PIL X   2      11.220  13.650  71.890  0.00  0.00            
ATOM   2780  H   PIL X   2      12.840  14.990  72.400  0.00  0.00            
ATOM   2781  H   PIL X   2       9.130  13.720  72.510  0.00  0.00            
ATOM   2782  C   PIL X   2      11.730  12.730  70.840  0.00  0.00            
ATOM   2783  C   PIL X   2      11.670  11.370  71.200  0.00  0.00            
ATOM   2784  H   PIL X   2      12.780  12.980  70.600  0.00  0.00            
ATOM   2785  H   PIL X   2      11.150  12.870  69.910  0.00  0.00            
ATOM   2786  N   PIL X   2      11.590  10.270  71.540  0.00  0.00            
ATOM   2787  C   PIL X   2      14.160  12.020  77.980  0.00  0.00            
ATOM   2788  C   PIL X   2      13.340  12.290  76.610  0.00  0.00            
ATOM   2789  H   PIL X   2      13.720  11.160  78.470  0.00  0.00            
ATOM   2790  H   PIL X   2      13.920  12.850  78.670  0.00  0.00            
ATOM   2791  N   PIL X   2      12.670  11.030  76.060  0.00  0.00            
ATOM   2792  H   PIL X   2      14.110  12.550  75.890  0.00  0.00            
ATOM   2793  N   PIL X   2      12.140  10.900  74.850  0.00  0.00            
ATOM   2794  C   PIL X   2      12.740   9.750  76.540  0.00  0.00            
ATOM   2795  C   PIL X   2      12.570   9.700  74.460  0.00  0.00            
ATOM   2796  N   PIL X   2      12.790   8.860  75.520  0.00  0.00            
ATOM   2797  H   PIL X   2      12.430   9.510  77.560  0.00  0.00            
ATOM   2798  H   PIL X   2      13.070   9.580  73.500  0.00  0.00            
ATOM   2799  C   PIL X   2      12.660   7.380  75.590  0.00  0.00            
ATOM   2800  C   PIL X   2      12.170   6.900  76.820  0.00  0.00            
ATOM   2801  H   PIL X   2      13.630   6.910  75.370  0.00  0.00            
ATOM   2802  H   PIL X   2      11.960   7.060  74.790  0.00  0.00            
ATOM   2803  N   PIL X   2      11.750   6.560  77.850  0.00  0.00            
ATOM   2804  C   PIL X   2      16.590  12.450  79.350  0.00  0.00            
ATOM   2805  C   PIL X   2      15.780  11.840  78.000  0.00  0.00            
ATOM   2806  H   PIL X   2      15.970  13.290  79.020  0.00  0.00            
ATOM   2807  H   PIL X   2      17.370  11.940  78.790  0.00  0.00            
ATOM   2808  N   PIL X   2      16.310  10.600  77.270  0.00  0.00            
ATOM   2809  H   PIL X   2      16.030  12.580  77.220  0.00  0.00            
ATOM   2810  N   PIL X   2      15.780   9.390  77.340  0.00  0.00            
ATOM   2811  C   PIL X   2      17.200  10.550  76.200  0.00  0.00            
ATOM   2812  C   PIL X   2      16.680   8.650  76.720  0.00  0.00            
ATOM   2813  N   PIL X   2      17.280   9.300  75.690  0.00  0.00            
ATOM   2814  H   PIL X   2      17.490  11.440  75.640  0.00  0.00            
ATOM   2815  H   PIL X   2      17.140   7.790  77.220  0.00  0.00            
ATOM   2816  C   PIL X   2      17.380   8.850  74.270  0.00  0.00            
ATOM   2817  C   PIL X   2      16.190   8.290  73.750  0.00  0.00            
ATOM   2818  H   PIL X   2      18.180   8.100  74.180  0.00  0.00            
ATOM   2819  H   PIL X   2      17.670   9.700  73.640  0.00  0.00            
ATOM   2820  N   PIL X   2      15.170   7.880  73.370  0.00  0.00            
ATOM   2821  C   PIL X   2      18.720  14.040  81.130  0.00  0.00            
ATOM   2822  C   PIL X   2      17.770  13.630  79.610  0.00  0.00            
ATOM   2823  H   PIL X   2      18.530  15.090  81.310  0.00  0.00            
ATOM   2824  H   PIL X   2      18.020  13.670  81.890  0.00  0.00            
ATOM   2825  N   PIL X   2      18.020  14.020  78.060  0.00  0.00            
ATOM   2826  H   PIL X   2      17.100  14.420  79.830  0.00  0.00            
ATOM   2827  N   PIL X   2      18.610  13.270  77.130  0.00  0.00            
ATOM   2828  C   PIL X   2      17.230  14.790  77.190  0.00  0.00            
ATOM   2829  C   PIL X   2      18.850  14.120  76.150  0.00  0.00            
ATOM   2830  N   PIL X   2      17.850  15.010  75.990  0.00  0.00            
ATOM   2831  H   PIL X   2      16.160  14.930  77.350  0.00  0.00            
ATOM   2832  H   PIL X   2      19.860  14.320  75.790  0.00  0.00            
ATOM   2833  C   PIL X   2      17.430  15.750  74.770  0.00  0.00            
ATOM   2834  C   PIL X   2      16.130  16.280  74.810  0.00  0.00            
ATOM   2835  H   PIL X   2      17.490  15.080  73.900  0.00  0.00            
ATOM   2836  H   PIL X   2      18.140  16.580  74.570  0.00  0.00            
ATOM   2837  N   PIL X   2      15.050  16.710  74.900  0.00  0.00            
ATOM   2838  C   PIL X   2      20.790  13.600  83.480  0.00  0.00            
ATOM   2839  C   PIL X   2      20.360  13.920  81.900  0.00  0.00            
ATOM   2840  H   PIL X   2      19.900  13.430  84.100  0.00  0.00            
ATOM   2841  H   PIL X   2      21.080  14.580  83.880  0.00  0.00            
ATOM   2842  N   PIL X   2      21.670  14.690  81.530  0.00  0.00            
ATOM   2843  H   PIL X   2      20.650  12.930  81.560  0.00  0.00            
ATOM   2844  N   PIL X   2      22.810  14.010  81.470  0.00  0.00            
ATOM   2845  C   PIL X   2      22.190  15.960  81.830  0.00  0.00            
ATOM   2846  C   PIL X   2      23.670  14.810  80.930  0.00  0.00            
ATOM   2847  N   PIL X   2      23.480  16.070  81.390  0.00  0.00            
ATOM   2848  H   PIL X   2      21.820  16.550  82.670  0.00  0.00            
ATOM   2849  H   PIL X   2      24.590  14.440  80.470  0.00  0.00            
ATOM   2850  C   PIL X   2      24.510  17.080  81.720  0.00  0.00            
ATOM   2851  C   PIL X   2      25.440  17.380  80.720  0.00  0.00            
ATOM   2852  H   PIL X   2      25.070  16.740  82.600  0.00  0.00            
ATOM   2853  H   PIL X   2      24.020  18.020  82.020  0.00  0.00            
ATOM   2854  N   PIL X   2      26.220  17.630  79.900  0.00  0.00            
ATOM   2855  C   PIL X   2      22.640  11.330  82.980  0.00  0.00            
ATOM   2856  C   PIL X   2      22.020  12.530  83.940  0.00  0.00            
ATOM   2857  H   PIL X   2      23.670  11.590  82.710  0.00  0.00            
ATOM   2858  H   PIL X   2      22.160  11.430  81.990  0.00  0.00            
ATOM   2859  N   PIL X   2      23.160  13.160  84.750  0.00  0.00            
ATOM   2860  H   PIL X   2      21.530  11.920  84.710  0.00  0.00            
ATOM   2861  N   PIL X   2      23.900  12.480  85.610  0.00  0.00            
ATOM   2862  C   PIL X   2      23.680  14.440  84.710  0.00  0.00            
ATOM   2863  C   PIL X   2      24.660  13.390  86.220  0.00  0.00            
ATOM   2864  N   PIL X   2      24.720  14.580  85.560  0.00  0.00            
ATOM   2865  H   PIL X   2      23.140  15.280  84.280  0.00  0.00            
ATOM   2866  H   PIL X   2      25.390  13.080  86.980  0.00  0.00            
ATOM   2867  C   PIL X   2      25.710  15.690  85.690  0.00  0.00            
ATOM   2868  C   PIL X   2      25.290  16.960  85.240  0.00  0.00            
ATOM   2869  H   PIL X   2      26.630  15.430  85.150  0.00  0.00            
ATOM   2870  H   PIL X   2      26.000  15.780  86.750  0.00  0.00            
ATOM   2871  N   PIL X   2      24.940  17.990  84.840  0.00  0.00            
ATOM   2872  C   PIL X   2      21.940   8.710  82.220  0.00  0.00            
ATOM   2873  C   PIL X   2      22.640   9.710  83.290  0.00  0.00            
ATOM   2874  H   PIL X   2      22.500   8.880  81.280  0.00  0.00            
ATOM   2875  H   PIL X   2      21.000   9.190  82.020  0.00  0.00            
ATOM   2876  N   PIL X   2      24.030   9.220  83.650  0.00  0.00            
ATOM   2877  H   PIL X   2      22.060   9.580  84.210  0.00  0.00            
ATOM   2878  N   PIL X   2      24.730   8.270  83.040  0.00  0.00            
ATOM   2879  C   PIL X   2      24.890   9.730  84.590  0.00  0.00            
ATOM   2880  C   PIL X   2      25.940   8.830  83.030  0.00  0.00            
ATOM   2881  N   PIL X   2      26.160   9.550  84.170  0.00  0.00            
ATOM   2882  H   PIL X   2      24.590   9.900  85.630  0.00  0.00            
ATOM   2883  H   PIL X   2      26.450   9.030  82.090  0.00  0.00            
ATOM   2884  C   PIL X   2      27.450   9.920  84.820  0.00  0.00            
ATOM   2885  C   PIL X   2      27.350  10.470  86.110  0.00  0.00            
ATOM   2886  H   PIL X   2      27.980  10.650  84.180  0.00  0.00            
ATOM   2887  H   PIL X   2      28.100   9.040  84.870  0.00  0.00            
ATOM   2888  N   PIL X   2      27.240  10.920  87.170  0.00  0.00            
ATOM   2889  C   PIL X   2      20.110   6.700  81.610  0.00  0.00            
ATOM   2890  C   PIL X   2      21.580   7.120  82.220  0.00  0.00            
ATOM   2891  H   PIL X   2      20.330   6.530  80.550  0.00  0.00            
ATOM   2892  H   PIL X   2      19.500   7.620  81.580  0.00  0.00            
ATOM   2893  N   PIL X   2      22.650   6.250  81.640  0.00  0.00            
ATOM   2894  H   PIL X   2      21.560   6.820  83.280  0.00  0.00            
ATOM   2895  N   PIL X   2      23.300   6.500  80.510  0.00  0.00            
ATOM   2896  C   PIL X   2      23.330   5.260  82.300  0.00  0.00            
ATOM   2897  C   PIL X   2      24.080   5.450  80.370  0.00  0.00            
ATOM   2898  N   PIL X   2      24.410   4.920  81.580  0.00  0.00            
ATOM   2899  H   PIL X   2      22.840   4.580  83.010  0.00  0.00            
ATOM   2900  H   PIL X   2      24.070   4.870  79.440  0.00  0.00            
ATOM   2901  C   PIL X   2      25.720   4.380  82.050  0.00  0.00            
ATOM   2902  C   PIL X   2      26.390   5.250  82.930  0.00  0.00            
ATOM   2903  H   PIL X   2      26.360   4.190  81.180  0.00  0.00            
ATOM   2904  H   PIL X   2      25.560   3.410  82.540  0.00  0.00            
ATOM   2905  N   PIL X   2      26.930   5.980  83.660  0.00  0.00            
ATOM   2906  C   PIL X   2      17.720   5.880  82.860  0.00  0.00            
ATOM   2907  C   PIL X   2      19.060   5.500  81.990  0.00  0.00            
ATOM   2908  H   PIL X   2      17.090   6.520  82.230  0.00  0.00            
ATOM   2909  H   PIL X   2      18.050   6.560  83.650  0.00  0.00            
ATOM   2910  N   PIL X   2      18.600   4.810  80.730  0.00  0.00            
ATOM   2911  H   PIL X   2      19.640   4.770  82.580  0.00  0.00            
ATOM   2912  N   PIL X   2      17.540   5.180  80.010  0.00  0.00            
ATOM   2913  C   PIL X   2      19.220   3.810  80.030  0.00  0.00            
ATOM   2914  C   PIL X   2      17.640   4.450  78.900  0.00  0.00            
ATOM   2915  N   PIL X   2      18.910   3.960  78.740  0.00  0.00            
ATOM   2916  H   PIL X   2      19.500   2.870  80.500  0.00  0.00            
ATOM   2917  H   PIL X   2      16.750   3.950  78.510  0.00  0.00            
ATOM   2918  C   PIL X   2      19.820   3.970  77.570  0.00  0.00            
ATOM   2919  C   PIL X   2      20.970   4.780  77.720  0.00  0.00            
ATOM   2920  H   PIL X   2      19.290   4.290  76.660  0.00  0.00            
ATOM   2921  H   PIL X   2      20.160   2.940  77.380  0.00  0.00            
ATOM   2922  N   PIL X   2      21.910   5.440  77.870  0.00  0.00            
ATOM   2923  C   PIL X   2      15.110   4.900  83.310  0.00  0.00            
ATOM   2924  C   PIL X   2      16.720   4.870  83.670  0.00  0.00            
ATOM   2925  H   PIL X   2      14.810   3.870  83.090  0.00  0.00            
ATOM   2926  H   PIL X   2      15.010   5.390  82.320  0.00  0.00            
ATOM   2927  N   PIL X   2      17.240   3.460  83.830  0.00  0.00            
ATOM   2928  H   PIL X   2      16.760   5.280  84.690  0.00  0.00            
ATOM   2929  N   PIL X   2      18.030   2.790  83.010  0.00  0.00            
ATOM   2930  C   PIL X   2      17.000   2.620  84.890  0.00  0.00            
ATOM   2931  C   PIL X   2      17.880   1.520  83.380  0.00  0.00            
ATOM   2932  N   PIL X   2      16.990   1.370  84.410  0.00  0.00            
ATOM   2933  H   PIL X   2      17.310   2.880  85.910  0.00  0.00            
ATOM   2934  H   PIL X   2      18.120   0.710  82.680  0.00  0.00            
ATOM   2935  C   PIL X   2      15.970   0.300  84.620  0.00  0.00            
ATOM   2936  C   PIL X   2      14.670   0.760  84.910  0.00  0.00            
ATOM   2937  H   PIL X   2      16.300  52.060  85.430  0.00  0.00            
ATOM   2938  H   PIL X   2      15.910  52.100  83.710  0.00  0.00            
ATOM   2939  N   PIL X   2      13.600   1.150  85.150  0.00  0.00            
ATOM   2940  C   PIL X   2      12.390   5.200  83.700  0.00  0.00            
ATOM   2941  C   PIL X   2      13.910   5.540  84.210  0.00  0.00            
ATOM   2942  H   PIL X   2      12.190   4.140  83.920  0.00  0.00            
ATOM   2943  H   PIL X   2      12.440   5.220  82.600  0.00  0.00            
ATOM   2944  N   PIL X   2      14.140   5.680  85.700  0.00  0.00            
ATOM   2945  H   PIL X   2      13.940   6.580  83.900  0.00  0.00            
ATOM   2946  N   PIL X   2      14.930   4.910  86.470  0.00  0.00            
ATOM   2947  C   PIL X   2      13.870   6.800  86.430  0.00  0.00            
ATOM   2948  C   PIL X   2      14.920   5.500  87.670  0.00  0.00            
ATOM   2949  N   PIL X   2      14.130   6.620  87.730  0.00  0.00            
ATOM   2950  H   PIL X   2      13.780   7.780  85.970  0.00  0.00            
ATOM   2951  H   PIL X   2      15.280   4.960  88.550  0.00  0.00            
ATOM   2952  C   PIL X   2      13.710   7.510  88.850  0.00  0.00            
ATOM   2953  C   PIL X   2      14.120   7.150  90.150  0.00  0.00            
ATOM   2954  H   PIL X   2      12.620   7.610  88.840  0.00  0.00            
ATOM   2955  H   PIL X   2      14.060   8.530  88.650  0.00  0.00            
ATOM   2956  N   PIL X   2      14.450   6.870  91.230  0.00  0.00            
ATOM   2957  C   PIL X   2       9.950   6.290  82.910  0.00  0.00            
ATOM   2958  C   PIL X   2      11.070   6.060  84.090  0.00  0.00            
ATOM   2959  H   PIL X   2       9.820   5.320  82.390  0.00  0.00            
ATOM   2960  H   PIL X   2      10.460   6.910  82.150  0.00  0.00            
ATOM   2961  N   PIL X   2      10.530   5.540  85.370  0.00  0.00            
ATOM   2962  H   PIL X   2      11.440   7.080  84.300  0.00  0.00            
ATOM   2963  N   PIL X   2       9.770   4.450  85.510  0.00  0.00            
ATOM   2964  C   PIL X   2      10.420   6.270  86.510  0.00  0.00            
ATOM   2965  C   PIL X   2       9.220   4.600  86.700  0.00  0.00            
ATOM   2966  N   PIL X   2       9.390   5.860  87.230  0.00  0.00            
ATOM   2967  H   PIL X   2      11.280   6.810  86.930  0.00  0.00            
ATOM   2968  H   PIL X   2       8.930   3.730  87.290  0.00  0.00            
ATOM   2969  C   PIL X   2       8.500   6.760  88.000  0.00  0.00            
ATOM   2970  C   PIL X   2       7.730   7.620  87.200  0.00  0.00            
ATOM   2971  H   PIL X   2       9.090   7.370  88.700  0.00  0.00            
ATOM   2972  H   PIL X   2       7.820   6.160  88.610  0.00  0.00            
ATOM   2973  N   PIL X   2       7.100   8.320  86.500  0.00  0.00            
ATOM   2974  C   PIL X   2       7.320   6.120  83.910  0.00  0.00            
ATOM   2975  C   PIL X   2       8.460   6.970  83.110  0.00  0.00            
ATOM   2976  H   PIL X   2       7.700   5.940  84.920  0.00  0.00            
ATOM   2977  H   PIL X   2       7.320   5.100  83.480  0.00  0.00            
ATOM   2978  N   PIL X   2       8.520   8.400  83.570  0.00  0.00            
ATOM   2979  H   PIL X   2       8.090   7.010  82.070  0.00  0.00            
ATOM   2980  N   PIL X   2       9.440   8.930  84.380  0.00  0.00            
ATOM   2981  C   PIL X   2       7.600   9.390  83.310  0.00  0.00            
ATOM   2982  C   PIL X   2       8.980  10.140  84.680  0.00  0.00            
ATOM   2983  N   PIL X   2       7.730  10.400  84.180  0.00  0.00            
ATOM   2984  H   PIL X   2       6.880   9.320  82.500  0.00  0.00            
ATOM   2985  H   PIL X   2       9.470  10.740  85.460  0.00  0.00            
ATOM   2986  C   PIL X   2       6.680  11.350  84.680  0.00  0.00            
ATOM   2987  C   PIL X   2       6.990  12.050  85.860  0.00  0.00            
ATOM   2988  H   PIL X   2       5.740  10.810  84.840  0.00  0.00            
ATOM   2989  H   PIL X   2       6.490  12.100  83.900  0.00  0.00            
ATOM   2990  N   PIL X   2       7.260  12.610  86.830  0.00  0.00            
ATOM   2991  C   PIL X   2       4.810   6.460  82.740  0.00  0.00            
ATOM   2992  C   PIL X   2       5.740   6.510  84.060  0.00  0.00            
ATOM   2993  H   PIL X   2       4.480   5.420  82.580  0.00  0.00            
ATOM   2994  H   PIL X   2       5.530   6.600  81.900  0.00  0.00            
ATOM   2995  N   PIL X   2       5.100   5.790  85.250  0.00  0.00            
ATOM   2996  H   PIL X   2       5.760   7.580  84.340  0.00  0.00            
ATOM   2997  N   PIL X   2       5.410   4.540  85.610  0.00  0.00            
ATOM   2998  C   PIL X   2       4.570   6.360  86.400  0.00  0.00            
ATOM   2999  C   PIL X   2       4.570   4.310  86.620  0.00  0.00            
ATOM   3000  N   PIL X   2       4.410   5.430  87.370  0.00  0.00            
ATOM   3001  H   PIL X   2       4.110   7.350  86.410  0.00  0.00            
ATOM   3002  H   PIL X   2       3.820   3.520  86.560  0.00  0.00            
ATOM   3003  C   PIL X   2       4.350   5.580  88.860  0.00  0.00            
ATOM   3004  C   PIL X   2       5.190   6.570  89.410  0.00  0.00            
ATOM   3005  H   PIL X   2       4.600   4.610  89.330  0.00  0.00            
ATOM   3006  H   PIL X   2       3.320   5.800  89.190  0.00  0.00            
ATOM   3007  N   PIL X   2       5.880   7.390  89.870  0.00  0.00            
ATOM   3008  C   PIL X   2       3.110   7.570  80.850  0.00  0.00            
ATOM   3009  C   PIL X   2       3.570   7.450  82.390  0.00  0.00            
ATOM   3010  H   PIL X   2       3.600   6.710  80.370  0.00  0.00            
ATOM   3011  H   PIL X   2       3.640   8.440  80.420  0.00  0.00            
ATOM   3012  N   PIL X   2       2.380   7.340  83.310  0.00  0.00            
ATOM   3013  H   PIL X   2       3.970   8.460  82.610  0.00  0.00            
ATOM   3014  N   PIL X   2       2.250   6.450  84.290  0.00  0.00            
ATOM   3015  C   PIL X   2       1.570   8.390  83.680  0.00  0.00            
ATOM   3016  C   PIL X   2       1.080   6.780  84.810  0.00  0.00            
ATOM   3017  N   PIL X   2       0.960   8.130  84.840  0.00  0.00            
ATOM   3018  H   PIL X   2       1.630   9.370  83.210  0.00  0.00            
ATOM   3019  H   PIL X   2       0.240   6.090  84.800  0.00  0.00            
ATOM   3020  C   PIL X   2       0.890   9.050  86.010  0.00  0.00            
ATOM   3021  C   PIL X   2       2.170   9.510  86.350  0.00  0.00            
ATOM   3022  H   PIL X   2       0.430   8.550  86.880  0.00  0.00            
ATOM   3023  H   PIL X   2       0.250   9.910  85.760  0.00  0.00            
ATOM   3024  N   PIL X   2       3.270   9.870  86.570  0.00  0.00            
ATOM   3025  C   PIL X   2       0.710   6.310  80.460  0.00  0.00            
ATOM   3026  C   PIL X   2       1.650   7.580  80.180  0.00  0.00            
ATOM   3027  H   PIL X   2       0.780   6.050  81.530  0.00  0.00            
ATOM   3028  H   PIL X   2       1.210   5.460  79.940  0.00  0.00            
ATOM   3029  N   PIL X   2       0.890   8.870  80.140  0.00  0.00            
ATOM   3030  H   PIL X   2       1.900   7.430  79.120  0.00  0.00            
ATOM   3031  N   PIL X   2       0.140   9.340  81.120  0.00  0.00            
ATOM   3032  C   PIL X   2       1.000   9.890  79.210  0.00  0.00            
ATOM   3033  C   PIL X   2      52.200  10.530  80.680  0.00  0.00            
ATOM   3034  N   PIL X   2       0.730  11.030  79.850  0.00  0.00            
ATOM   3035  H   PIL X   2       0.890   9.730  78.140  0.00  0.00            
ATOM   3036  H   PIL X   2      51.160  10.850  80.680  0.00  0.00            
ATOM   3037  C   PIL X   2       1.690  12.120  80.170  0.00  0.00            
ATOM   3038  C   PIL X   2       2.620  11.730  81.160  0.00  0.00            
ATOM   3039  H   PIL X   2       1.140  13.010  80.510  0.00  0.00            
ATOM   3040  H   PIL X   2       2.240  12.410  79.260  0.00  0.00            
ATOM   3041  N   PIL X   2       3.370  11.360  81.980  0.00  0.00            
ATOM   3042  C   PIL X   2      51.330   6.470  78.460  0.00  0.00            
ATOM   3043  C   PIL X   2      51.600   6.240  80.030  0.00  0.00            
ATOM   3044  H   PIL X   2      52.280   6.300  77.930  0.00  0.00            
ATOM   3045  H   PIL X   2      51.180   7.560  78.340  0.00  0.00            
ATOM   3046  N   PIL X   2      50.920   5.050  80.660  0.00  0.00            
ATOM   3047  H   PIL X   2      51.150   7.110  80.520  0.00  0.00            
ATOM   3048  N   PIL X   2      51.400   3.810  80.750  0.00  0.00            
ATOM   3049  C   PIL X   2      49.880   5.110  81.530  0.00  0.00            
ATOM   3050  C   PIL X   2      50.890   3.380  81.910  0.00  0.00            
ATOM   3051  N   PIL X   2      50.220   4.380  82.580  0.00  0.00            
ATOM   3052  H   PIL X   2      48.850   5.290  81.200  0.00  0.00            
ATOM   3053  H   PIL X   2      50.700   2.320  82.070  0.00  0.00            
ATOM   3054  C   PIL X   2      49.940   4.570  84.030  0.00  0.00            
ATOM   3055  C   PIL X   2      48.730   5.220  84.330  0.00  0.00            
ATOM   3056  H   PIL X   2      50.760   5.130  84.500  0.00  0.00            
ATOM   3057  H   PIL X   2      49.920   3.580  84.520  0.00  0.00            
ATOM   3058  N   PIL X   2      47.710   5.750  84.600  0.00  0.00            
ATOM   3059  C   PIL X   2      48.750   6.600  77.680  0.00  0.00            
ATOM   3060  C   PIL X   2      50.140   5.770  77.630  0.00  0.00            
ATOM   3061  H   PIL X   2      48.600   7.040  76.680  0.00  0.00            
ATOM   3062  H   PIL X   2      48.960   7.480  78.300  0.00  0.00            
ATOM   3063  N   PIL X   2      50.590   5.380  76.250  0.00  0.00            
ATOM   3064  H   PIL X   2      49.940   4.820  78.150  0.00  0.00            
ATOM   3065  N   PIL X   2      50.550   6.190  75.190  0.00  0.00            
ATOM   3066  C   PIL X   2      51.400   4.320  75.900  0.00  0.00            
ATOM   3067  C   PIL X   2      51.330   5.590  74.320  0.00  0.00            
ATOM   3068  N   PIL X   2      52.240   4.790  74.970  0.00  0.00            
ATOM   3069  H   PIL X   2      51.040   3.290  75.930  0.00  0.00            
ATOM   3070  H   PIL X   2      50.980   5.380  73.300  0.00  0.00            
ATOM   3071  C   PIL X   2       1.300   4.860  74.980  0.00  0.00            
ATOM   3072  C   PIL X   2       1.860   5.320  76.190  0.00  0.00            
ATOM   3073  H   PIL X   2       1.650   5.530  74.180  0.00  0.00            
ATOM   3074  H   PIL X   2       1.710   3.870  74.750  0.00  0.00            
ATOM   3075  N   PIL X   2       2.310   5.700  77.190  0.00  0.00            
ATOM   3076  C   PIL X   2      46.050   7.100  78.000  0.00  0.00            
ATOM   3077  C   PIL X   2      47.300   6.060  78.170  0.00  0.00            
ATOM   3078  H   PIL X   2      45.950   7.680  78.920  0.00  0.00            
ATOM   3079  H   PIL X   2      45.110   6.530  78.010  0.00  0.00            
ATOM   3080  N   PIL X   2      46.950   4.700  77.600  0.00  0.00            
ATOM   3081  H   PIL X   2      47.400   5.930  79.260  0.00  0.00            
ATOM   3082  N   PIL X   2      47.780   3.650  77.570  0.00  0.00            
ATOM   3083  C   PIL X   2      45.690   4.180  77.420  0.00  0.00            
ATOM   3084  C   PIL X   2      47.000   2.620  77.300  0.00  0.00            
ATOM   3085  N   PIL X   2      45.720   2.880  77.690  0.00  0.00            
ATOM   3086  H   PIL X   2      45.000   4.650  76.710  0.00  0.00            
ATOM   3087  H   PIL X   2      47.250   1.970  76.450  0.00  0.00            
ATOM   3088  C   PIL X   2      44.740   2.010  78.400  0.00  0.00            
ATOM   3089  C   PIL X   2      44.250   2.460  79.640  0.00  0.00            
ATOM   3090  H   PIL X   2      45.190   1.010  78.550  0.00  0.00            
ATOM   3091  H   PIL X   2      43.880   1.840  77.730  0.00  0.00            
ATOM   3092  N   PIL X   2      43.850   2.840  80.680  0.00  0.00            
ATOM   3093  C   PIL X   2      44.490   8.930  76.760  0.00  0.00            
ATOM   3094  C   PIL X   2      45.880   8.120  76.770  0.00  0.00            
ATOM   3095  H   PIL X   2      44.600   9.840  77.370  0.00  0.00            
ATOM   3096  H   PIL X   2      43.770   8.340  77.330  0.00  0.00            
ATOM   3097  N   PIL X   2      47.010   9.090  76.560  0.00  0.00            
ATOM   3098  H   PIL X   2      45.850   7.480  75.870  0.00  0.00            
ATOM   3099  N   PIL X   2      47.710   9.700  77.510  0.00  0.00            
ATOM   3100  C   PIL X   2      47.560   9.440  75.350  0.00  0.00            
ATOM   3101  C   PIL X   2      48.470  10.540  76.840  0.00  0.00            
ATOM   3102  N   PIL X   2      48.710  10.100  75.560  0.00  0.00            
ATOM   3103  H   PIL X   2      46.990   9.450  74.420  0.00  0.00            
ATOM   3104  H   PIL X   2      48.540  11.590  77.130  0.00  0.00            
ATOM   3105  C   PIL X   2      49.990   9.940  74.820  0.00  0.00            
ATOM   3106  C   PIL X   2      51.030   9.370  75.570  0.00  0.00            
ATOM   3107  H   PIL X   2      50.320  10.910  74.410  0.00  0.00            
ATOM   3108  H   PIL X   2      49.800   9.290  73.950  0.00  0.00            
ATOM   3109  N   PIL X   2      51.890   8.870  76.180  0.00  0.00            
ATOM   3110  C   PIL X   2      43.110   8.100  74.540  0.00  0.00            
ATOM   3111  C   PIL X   2      43.800   9.300  75.350  0.00  0.00            
ATOM   3112  H   PIL X   2      43.800   7.240  74.520  0.00  0.00            
ATOM   3113  H   PIL X   2      43.120   8.440  73.480  0.00  0.00            
ATOM   3114  N   PIL X   2      43.090  10.630  75.230  0.00  0.00            
ATOM   3115  H   PIL X   2      44.700   9.470  74.740  0.00  0.00            
ATOM   3116  N   PIL X   2      43.510  11.580  74.390  0.00  0.00            
ATOM   3117  C   PIL X   2      42.390  11.280  76.210  0.00  0.00            
ATOM   3118  C   PIL X   2      42.680  12.590  74.610  0.00  0.00            
ATOM   3119  N   PIL X   2      41.920  12.450  75.740  0.00  0.00            
ATOM   3120  H   PIL X   2      42.630  11.120  77.270  0.00  0.00            
ATOM   3121  H   PIL X   2      42.410  13.260  73.790  0.00  0.00            
ATOM   3122  C   PIL X   2      41.110  13.490  76.430  0.00  0.00            
ATOM   3123  C   PIL X   2      41.200  13.520  77.840  0.00  0.00            
ATOM   3124  H   PIL X   2      40.050  13.370  76.140  0.00  0.00            
ATOM   3125  H   PIL X   2      41.410  14.480  76.060  0.00  0.00            
ATOM   3126  N   PIL X   2      41.280  13.550  79.010  0.00  0.00            
ATOM   3127  C   PIL X   2      41.300   6.930  76.230  0.00  0.00            
ATOM   3128  C   PIL X   2      41.630   7.540  74.780  0.00  0.00            
ATOM   3129  H   PIL X   2      40.330   7.320  76.580  0.00  0.00            
ATOM   3130  H   PIL X   2      41.990   7.380  76.950  0.00  0.00            
ATOM   3131  N   PIL X   2      40.530   8.420  74.260  0.00  0.00            
ATOM   3132  H   PIL X   2      41.590   6.670  74.120  0.00  0.00            
ATOM   3133  N   PIL X   2      39.960   9.420  74.920  0.00  0.00            
ATOM   3134  C   PIL X   2      39.770   8.180  73.160  0.00  0.00            
ATOM   3135  C   PIL X   2      38.740   9.510  74.380  0.00  0.00            
ATOM   3136  N   PIL X   2      38.510   8.530  73.440  0.00  0.00            
ATOM   3137  H   PIL X   2      40.200   8.220  72.160  0.00  0.00            
ATOM   3138  H   PIL X   2      38.220  10.480  74.380  0.00  0.00            
ATOM   3139  C   PIL X   2      37.250   7.830  73.050  0.00  0.00            
ATOM   3140  C   PIL X   2      37.340   6.420  73.070  0.00  0.00            
ATOM   3141  H   PIL X   2      36.940   8.150  72.050  0.00  0.00            
ATOM   3142  H   PIL X   2      36.450   8.130  73.750  0.00  0.00            
ATOM   3143  N   PIL X   2      37.440   5.250  73.110  0.00  0.00            
ATOM   3144  C   PIL X   2      42.050   4.910  77.870  0.00  0.00            
ATOM   3145  C   PIL X   2      41.310   5.350  76.500  0.00  0.00            
ATOM   3146  H   PIL X   2      43.120   5.180  77.770  0.00  0.00            
ATOM   3147  H   PIL X   2      42.080   3.810  77.860  0.00  0.00            
ATOM   3148  N   PIL X   2      40.020   4.650  76.180  0.00  0.00            
ATOM   3149  H   PIL X   2      42.000   4.980  75.720  0.00  0.00            
ATOM   3150  N   PIL X   2      38.970   4.590  76.980  0.00  0.00            
ATOM   3151  C   PIL X   2      39.710   3.960  75.030  0.00  0.00            
ATOM   3152  C   PIL X   2      38.020   4.080  76.210  0.00  0.00            
ATOM   3153  N   PIL X   2      38.550   3.300  75.220  0.00  0.00            
ATOM   3154  H   PIL X   2      40.480   3.640  74.320  0.00  0.00            
ATOM   3155  H   PIL X   2      37.020   4.500  76.170  0.00  0.00            
ATOM   3156  C   PIL X   2      38.110   1.960  74.750  0.00  0.00            
ATOM   3157  C   PIL X   2      37.020   1.400  75.450  0.00  0.00            
ATOM   3158  H   PIL X   2      38.950   1.250  74.820  0.00  0.00            
ATOM   3159  H   PIL X   2      37.840   2.030  73.690  0.00  0.00            
ATOM   3160  N   PIL X   2      36.120   0.960  76.030  0.00  0.00            
ATOM   3161  C   PIL X   2      41.700   6.910  79.690  0.00  0.00            
ATOM   3162  C   PIL X   2      41.630   5.340  79.380  0.00  0.00            
ATOM   3163  H   PIL X   2      41.000   7.430  79.010  0.00  0.00            
ATOM   3164  H   PIL X   2      42.700   7.270  79.360  0.00  0.00            
ATOM   3165  N   PIL X   2      40.360   4.680  79.820  0.00  0.00            
ATOM   3166  H   PIL X   2      42.420   4.920  80.020  0.00  0.00            
ATOM   3167  N   PIL X   2      39.180   5.260  79.990  0.00  0.00            
ATOM   3168  C   PIL X   2      40.250   3.420  80.330  0.00  0.00            
ATOM   3169  C   PIL X   2      38.340   4.230  80.070  0.00  0.00            
ATOM   3170  N   PIL X   2      38.960   3.060  80.430  0.00  0.00            
ATOM   3171  H   PIL X   2      41.100   2.860  80.730  0.00  0.00            
ATOM   3172  H   PIL X   2      37.350   4.290  79.620  0.00  0.00            
ATOM   3173  C   PIL X   2      38.370   1.780  80.910  0.00  0.00            
ATOM   3174  C   PIL X   2      38.730   1.370  82.210  0.00  0.00            
ATOM   3175  H   PIL X   2      38.670   0.980  80.210  0.00  0.00            
ATOM   3176  H   PIL X   2      37.280   1.850  80.860  0.00  0.00            
ATOM   3177  N   PIL X   2      39.030   1.020  83.280  0.00  0.00            
ATOM   3178  C   PIL X   2      42.310   6.770  82.310  0.00  0.00            
ATOM   3179  C   PIL X   2      41.480   7.510  81.160  0.00  0.00            
ATOM   3180  H   PIL X   2      41.710   5.890  82.610  0.00  0.00            
ATOM   3181  H   PIL X   2      42.260   7.410  83.220  0.00  0.00            
ATOM   3182  N   PIL X   2      41.590   9.010  81.240  0.00  0.00            
ATOM   3183  H   PIL X   2      40.410   7.290  81.380  0.00  0.00            
ATOM   3184  N   PIL X   2      42.700   9.710  81.010  0.00  0.00            
ATOM   3185  C   PIL X   2      40.630   9.890  81.670  0.00  0.00            
ATOM   3186  C   PIL X   2      42.240  10.930  80.830  0.00  0.00            
ATOM   3187  N   PIL X   2      41.060  11.150  81.490  0.00  0.00            
ATOM   3188  H   PIL X   2      39.570   9.600  81.670  0.00  0.00            
ATOM   3189  H   PIL X   2      42.550  11.510  79.950  0.00  0.00            
ATOM   3190  C   PIL X   2      40.480  12.440  81.950  0.00  0.00            
ATOM   3191  C   PIL X   2      40.140  12.560  83.310  0.00  0.00            
ATOM   3192  H   PIL X   2      39.580  12.650  81.360  0.00  0.00            
ATOM   3193  H   PIL X   2      41.200  13.240  81.720  0.00  0.00            
ATOM   3194  N   PIL X   2      39.870  12.660  84.440  0.00  0.00            
ATOM   3195  C   PIL X   2      44.890   7.480  82.270  0.00  0.00            
ATOM   3196  C   PIL X   2      43.850   6.270  82.210  0.00  0.00            
ATOM   3197  H   PIL X   2      44.850   7.990  81.290  0.00  0.00            
ATOM   3198  H   PIL X   2      45.890   7.010  82.240  0.00  0.00            
ATOM   3199  N   PIL X   2      44.230   5.210  83.200  0.00  0.00            
ATOM   3200  H   PIL X   2      43.940   5.810  81.210  0.00  0.00            
ATOM   3201  N   PIL X   2      43.580   4.970  84.320  0.00  0.00            
ATOM   3202  C   PIL X   2      45.240   4.270  83.170  0.00  0.00            
ATOM   3203  C   PIL X   2      43.700   3.670  84.380  0.00  0.00            
ATOM   3204  N   PIL X   2      44.950   3.280  84.040  0.00  0.00            
ATOM   3205  H   PIL X   2      46.240   4.540  82.800  0.00  0.00            
ATOM   3206  H   PIL X   2      42.830   3.010  84.330  0.00  0.00            
ATOM   3207  C   PIL X   2      45.820   2.280  84.730  0.00  0.00            
ATOM   3208  C   PIL X   2      46.670   2.790  85.730  0.00  0.00            
ATOM   3209  H   PIL X   2      46.420   1.730  83.990  0.00  0.00            
ATOM   3210  H   PIL X   2      45.180   1.530  85.200  0.00  0.00            
ATOM   3211  N   PIL X   2      47.380   3.210  86.560  0.00  0.00            
ATOM   3212  C   PIL X   2      44.920   7.990  84.890  0.00  0.00            
ATOM   3213  C   PIL X   2      44.990   8.600  83.420  0.00  0.00            
ATOM   3214  H   PIL X   2      45.290   6.960  84.840  0.00  0.00            
ATOM   3215  H   PIL X   2      43.840   7.840  85.080  0.00  0.00            
ATOM   3216  N   PIL X   2      45.990   9.720  83.220  0.00  0.00            
ATOM   3217  H   PIL X   2      44.030   9.120  83.320  0.00  0.00            
ATOM   3218  N   PIL X   2      47.210   9.760  83.760  0.00  0.00            
ATOM   3219  C   PIL X   2      45.950  10.690  82.240  0.00  0.00            
ATOM   3220  C   PIL X   2      47.910  10.520  82.950  0.00  0.00            
ATOM   3221  N   PIL X   2      47.160  11.250  82.070  0.00  0.00            
ATOM   3222  H   PIL X   2      45.020  11.100  81.840  0.00  0.00            
ATOM   3223  H   PIL X   2      48.960  10.290  82.760  0.00  0.00            
ATOM   3224  C   PIL X   2      47.640  12.170  81.000  0.00  0.00            
ATOM   3225  C   PIL X   2      48.940  12.670  81.190  0.00  0.00            
ATOM   3226  H   PIL X   2      46.950  13.030  80.940  0.00  0.00            
ATOM   3227  H   PIL X   2      47.600  11.660  80.030  0.00  0.00            
ATOM   3228  N   PIL X   2      50.030  13.050  81.370  0.00  0.00            
ATOM   3229  C   PIL X   2      44.540   9.600  87.000  0.00  0.00            
ATOM   3230  C   PIL X   2      45.530   8.600  86.240  0.00  0.00            
ATOM   3231  H   PIL X   2      44.770  10.620  86.630  0.00  0.00            
ATOM   3232  H   PIL X   2      44.940   9.620  88.040  0.00  0.00            
ATOM   3233  N   PIL X   2      46.280   7.590  87.060  0.00  0.00            
ATOM   3234  H   PIL X   2      46.330   9.300  85.940  0.00  0.00            
ATOM   3235  N   PIL X   2      45.790   6.430  87.510  0.00  0.00            
ATOM   3236  C   PIL X   2      47.640   7.520  87.170  0.00  0.00            
ATOM   3237  C   PIL X   2      46.820   5.870  88.150  0.00  0.00            
ATOM   3238  N   PIL X   2      48.020   6.500  87.930  0.00  0.00            
ATOM   3239  H   PIL X   2      48.310   8.150  86.560  0.00  0.00            
ATOM   3240  H   PIL X   2      46.650   5.130  88.940  0.00  0.00            
ATOM   3241  C   PIL X   2      49.390   6.090  88.330  0.00  0.00            
ATOM   3242  C   PIL X   2      50.310   7.120  88.630  0.00  0.00            
ATOM   3243  H   PIL X   2      49.820   5.490  87.520  0.00  0.00            
ATOM   3244  H   PIL X   2      49.340   5.420  89.210  0.00  0.00            
ATOM   3245  N   PIL X   2      51.070   7.970  88.870  0.00  0.00            
ATOM   3246  C   PIL X   2      42.490   8.220  88.090  0.00  0.00            
ATOM   3247  C   PIL X   2      42.960   9.450  87.160  0.00  0.00            
ATOM   3248  H   PIL X   2      42.470   8.610  89.120  0.00  0.00            
ATOM   3249  H   PIL X   2      43.320   7.500  88.120  0.00  0.00            
ATOM   3250  N   PIL X   2      42.430  10.760  87.690  0.00  0.00            
ATOM   3251  H   PIL X   2      42.550   9.300  86.140  0.00  0.00            
ATOM   3252  N   PIL X   2      42.930  11.400  88.740  0.00  0.00            
ATOM   3253  C   PIL X   2      41.610  11.620  87.020  0.00  0.00            
ATOM   3254  C   PIL X   2      42.300  12.550  88.770  0.00  0.00            
ATOM   3255  N   PIL X   2      41.510  12.790  87.670  0.00  0.00            
ATOM   3256  H   PIL X   2      41.450  11.500  85.940  0.00  0.00            
ATOM   3257  H   PIL X   2      42.160  13.080  89.720  0.00  0.00            
ATOM   3258  C   PIL X   2      40.760  14.010  87.290  0.00  0.00            
ATOM   3259  C   PIL X   2      40.890  15.120  88.150  0.00  0.00            
ATOM   3260  H   PIL X   2      39.690  13.760  87.210  0.00  0.00            
ATOM   3261  H   PIL X   2      41.090  14.330  86.290  0.00  0.00            
ATOM   3262  N   PIL X   2      41.020  16.030  88.870  0.00  0.00            
ATOM   3263  C   PIL X   2      40.790   6.520  89.150  0.00  0.00            
ATOM   3264  C   PIL X   2      41.180   7.330  87.830  0.00  0.00            
ATOM   3265  H   PIL X   2      39.800   6.870  89.490  0.00  0.00            
ATOM   3266  H   PIL X   2      41.460   6.920  89.920  0.00  0.00            
ATOM   3267  N   PIL X   2      40.010   7.990  87.170  0.00  0.00            
ATOM   3268  H   PIL X   2      41.510   6.560  87.110  0.00  0.00            
ATOM   3269  N   PIL X   2      39.790   9.290  87.020  0.00  0.00            
ATOM   3270  C   PIL X   2      38.840   7.380  86.790  0.00  0.00            
ATOM   3271  C   PIL X   2      38.480   9.340  87.170  0.00  0.00            
ATOM   3272  N   PIL X   2      37.910   8.300  86.510  0.00  0.00            
ATOM   3273  H   PIL X   2      38.810   6.340  86.460  0.00  0.00            
ATOM   3274  H   PIL X   2      38.020   9.820  88.040  0.00  0.00            
ATOM   3275  C   PIL X   2      36.950   8.350  85.390  0.00  0.00            
ATOM   3276  C   PIL X   2      37.380   9.170  84.330  0.00  0.00            
ATOM   3277  H   PIL X   2      35.980   8.720  85.770  0.00  0.00            
ATOM   3278  H   PIL X   2      36.750   7.340  85.000  0.00  0.00            
ATOM   3279  N   PIL X   2      37.760   9.860  83.480  0.00  0.00            
ATOM   3280  C   PIL X   2      41.440   4.420  90.680  0.00  0.00            
ATOM   3281  C   PIL X   2      40.830   4.920  89.280  0.00  0.00            
ATOM   3282  H   PIL X   2      42.360   3.850  90.450  0.00  0.00            
ATOM   3283  H   PIL X   2      40.760   3.640  91.070  0.00  0.00            
ATOM   3284  N   PIL X   2      39.520   4.220  89.000  0.00  0.00            
ATOM   3285  H   PIL X   2      41.540   4.580  88.500  0.00  0.00            
ATOM   3286  N   PIL X   2      38.430   4.810  88.530  0.00  0.00            
ATOM   3287  C   PIL X   2      39.300   2.890  88.710  0.00  0.00            
ATOM   3288  C   PIL X   2      37.900   3.900  87.720  0.00  0.00            
ATOM   3289  N   PIL X   2      38.760   2.870  87.490  0.00  0.00            
ATOM   3290  H   PIL X   2      39.780   2.060  89.230  0.00  0.00            
ATOM   3291  H   PIL X   2      37.060   4.160  87.060  0.00  0.00            
ATOM   3292  C   PIL X   2      39.460   2.590  86.210  0.00  0.00            
ATOM   3293  C   PIL X   2      40.360   3.610  85.890  0.00  0.00            
ATOM   3294  H   PIL X   2      38.730   2.490  85.390  0.00  0.00            
ATOM   3295  H   PIL X   2      40.000   1.630  86.270  0.00  0.00            
ATOM   3296  N   PIL X   2      41.060   4.510  85.710  0.00  0.00            
ATOM   3297  H   PIL X   2      43.820   5.810  92.590  0.00  0.00            
ATOM   3298  C   PIL X   2      43.100   6.090  91.800  0.00  0.00            
ATOM   3299  C   PIL X   2      41.750   5.330  91.950  0.00  0.00            
ATOM   3300  H   PIL X   2      42.990   7.180  91.830  0.00  0.00            
ATOM   3301  H   PIL X   2      43.600   5.850  90.840  0.00  0.00            
ATOM   3302  N   PIL X   2      40.640   6.170  92.530  0.00  0.00            
ATOM   3303  H   PIL X   2      41.950   4.590  92.750  0.00  0.00            
ATOM   3304  N   PIL X   2      40.410   7.480  92.350  0.00  0.00            
ATOM   3305  C   PIL X   2      39.500   5.640  93.030  0.00  0.00            
ATOM   3306  C   PIL X   2      39.080   7.560  92.330  0.00  0.00            
ATOM   3307  N   PIL X   2      38.450   6.400  92.690  0.00  0.00            
ATOM   3308  H   PIL X   2      39.520   4.920  93.860  0.00  0.00            
ATOM   3309  H   PIL X   2      38.560   8.450  91.950  0.00  0.00            
ATOM   3310  C   PIL X   2      37.040   5.940  92.520  0.00  0.00            
ATOM   3311  C   PIL X   2      36.950   4.770  91.750  0.00  0.00            
ATOM   3312  H   PIL X   2      36.440   6.740  92.060  0.00  0.00            
ATOM   3313  H   PIL X   2      36.610   5.750  93.520  0.00  0.00            
ATOM   3314  N   PIL X   2      36.910   3.790  91.120  0.00  0.00            
ATOM   3315  C   PIL X   3      13.500  51.200  92.390  0.00  0.00            
ATOM   3316  C   PIL X   3      14.930  50.930  91.850  0.00  0.00            
ATOM   3317  H   PIL X   3      13.540  51.440  93.470  0.00  0.00            
ATOM   3318  H   PIL X   3      12.960  50.240  92.340  0.00  0.00            
ATOM   3319  N   PIL X   3      16.010  50.450  92.750  0.00  0.00            
ATOM   3320  H   PIL X   3      14.850  50.170  91.050  0.00  0.00            
ATOM   3321  H   PIL X   3      15.290  51.840  91.340  0.00  0.00            
ATOM   3322  N   PIL X   3      15.840  49.940  93.980  0.00  0.00            
ATOM   3323  C   PIL X   3      17.340  50.760  92.660  0.00  0.00            
ATOM   3324  C   PIL X   3      16.930  50.360  94.630  0.00  0.00            
ATOM   3325  N   PIL X   3      17.750  51.150  93.870  0.00  0.00            
ATOM   3326  H   PIL X   3      17.980  50.450  91.830  0.00  0.00            
ATOM   3327  H   PIL X   3      16.970  50.310  95.730  0.00  0.00            
ATOM   3328  C   PIL X   3      18.390   0.020  94.240  0.00  0.00            
ATOM   3329  C   PIL X   3      17.450   1.020  94.570  0.00  0.00            
ATOM   3330  H   PIL X   3      18.990   0.370  93.380  0.00  0.00            
ATOM   3331  H   PIL X   3      19.080  52.300  95.080  0.00  0.00            
ATOM   3332  N   PIL X   3      16.660   1.820  94.840  0.00  0.00            
ATOM   3333  C   PIL X   3      12.790   1.310  92.250  0.00  0.00            
ATOM   3334  C   PIL X   3      12.630  52.270  91.630  0.00  0.00            
ATOM   3335  H   PIL X   3      13.020   2.030  91.450  0.00  0.00            
ATOM   3336  H   PIL X   3      13.710   1.330  92.860  0.00  0.00            
ATOM   3337  N   PIL X   3      12.750  52.200  90.120  0.00  0.00            
ATOM   3338  H   PIL X   3      11.590  51.980  91.830  0.00  0.00            
ATOM   3339  N   PIL X   3      13.290   0.720  89.350  0.00  0.00            
ATOM   3340  C   PIL X   3      12.080  51.330  89.300  0.00  0.00            
ATOM   3341  C   PIL X   3      12.950   0.350  88.130  0.00  0.00            
ATOM   3342  N   PIL X   3      11.860  51.950  88.140  0.00  0.00            
ATOM   3343  H   PIL X   3      11.530  50.460  89.680  0.00  0.00            
ATOM   3344  H   PIL X   3      13.730   0.240  87.390  0.00  0.00            
ATOM   3345  C   PIL X   3      10.770  51.760  87.160  0.00  0.00            
ATOM   3346  C   PIL X   3      10.080   0.500  86.760  0.00  0.00            
ATOM   3347  H   PIL X   3      10.030  51.060  87.580  0.00  0.00            
ATOM   3348  H   PIL X   3      11.170  51.280  86.250  0.00  0.00            
ATOM   3349  N   PIL X   3       9.510   1.450  86.420  0.00  0.00            
ATOM   3350  C   PIL X   3      11.780   1.500  94.670  0.00  0.00            
ATOM   3351  C   PIL X   3      11.610   1.880  93.120  0.00  0.00            
ATOM   3352  H   PIL X   3      11.720   2.420  95.270  0.00  0.00            
ATOM   3353  H   PIL X   3      12.830   1.180  94.820  0.00  0.00            
ATOM   3354  N   PIL X   3      11.320   3.330  92.800  0.00  0.00            
ATOM   3355  H   PIL X   3      10.720   1.340  92.780  0.00  0.00            
ATOM   3356  N   PIL X   3      11.970   4.370  93.290  0.00  0.00            
ATOM   3357  C   PIL X   3      10.170   3.830  92.240  0.00  0.00            
ATOM   3358  C   PIL X   3      11.590   5.320  92.460  0.00  0.00            
ATOM   3359  N   PIL X   3      10.310   5.150  92.020  0.00  0.00            
ATOM   3360  H   PIL X   3       9.420   3.200  91.760  0.00  0.00            
ATOM   3361  H   PIL X   3      12.330   5.890  91.890  0.00  0.00            
ATOM   3362  C   PIL X   3       9.260   6.200  91.870  0.00  0.00            
ATOM   3363  C   PIL X   3       8.400   6.340  92.970  0.00  0.00            
ATOM   3364  H   PIL X   3       8.650   5.990  90.980  0.00  0.00            
ATOM   3365  H   PIL X   3       9.740   7.170  91.680  0.00  0.00            
ATOM   3366  N   PIL X   3       7.720   6.460  93.900  0.00  0.00            
ATOM   3367  C   PIL X   3       9.640   0.960  96.120  0.00  0.00            
ATOM   3368  C   PIL X   3      10.900   0.370  95.350  0.00  0.00            
ATOM   3369  H   PIL X   3       9.990   1.570  96.970  0.00  0.00            
ATOM   3370  H   PIL X   3       9.200   0.080  96.600  0.00  0.00            
ATOM   3371  N   PIL X   3      10.620  51.570  94.510  0.00  0.00            
ATOM   3372  H   PIL X   3      11.560   0.010  96.170  0.00  0.00            
ATOM   3373  N   PIL X   3       9.690  51.480  93.580  0.00  0.00            
ATOM   3374  C   PIL X   3      10.910  50.250  94.790  0.00  0.00            
ATOM   3375  C   PIL X   3       9.170  50.270  93.720  0.00  0.00            
ATOM   3376  N   PIL X   3       9.790  49.520  94.680  0.00  0.00            
ATOM   3377  H   PIL X   3      11.870  49.910  95.190  0.00  0.00            
ATOM   3378  H   PIL X   3       8.420  49.890  93.020  0.00  0.00            
ATOM   3379  C   PIL X   3       9.510  48.130  95.150  0.00  0.00            
ATOM   3380  C   PIL X   3       9.960  47.790  96.440  0.00  0.00            
ATOM   3381  H   PIL X   3       9.970  47.440  94.440  0.00  0.00            
ATOM   3382  H   PIL X   3       8.430  47.930  95.100  0.00  0.00            
ATOM   3383  N   PIL X   3      10.350  47.500  97.490  0.00  0.00            
ATOM   3384  C   PIL X   3       7.150   0.830  95.080  0.00  0.00            
ATOM   3385  C   PIL X   3       8.460   1.730  95.350  0.00  0.00            
ATOM   3386  H   PIL X   3       7.420   0.110  94.290  0.00  0.00            
ATOM   3387  H   PIL X   3       6.440   1.490  94.530  0.00  0.00            
ATOM   3388  N   PIL X   3       8.180   3.120  95.880  0.00  0.00            
ATOM   3389  H   PIL X   3       8.850   1.900  94.330  0.00  0.00            
ATOM   3390  N   PIL X   3       7.040   3.790  95.730  0.00  0.00            
ATOM   3391  C   PIL X   3       9.130   4.060  96.200  0.00  0.00            
ATOM   3392  C   PIL X   3       7.220   4.900  96.440  0.00  0.00            
ATOM   3393  N   PIL X   3       8.550   5.180  96.650  0.00  0.00            
ATOM   3394  H   PIL X   3      10.180   3.790  96.370  0.00  0.00            
ATOM   3395  H   PIL X   3       6.420   5.630  96.520  0.00  0.00            
ATOM   3396  C   PIL X   3       9.190   6.470  97.040  0.00  0.00            
ATOM   3397  C   PIL X   3      10.000   7.050  96.050  0.00  0.00            
ATOM   3398  H   PIL X   3       9.810   6.320  97.930  0.00  0.00            
ATOM   3399  H   PIL X   3       8.410   7.180  97.330  0.00  0.00            
ATOM   3400  N   PIL X   3      10.660   7.530  95.220  0.00  0.00            
ATOM   3401  C   PIL X   3       6.950  51.570  97.260  0.00  0.00            
ATOM   3402  C   PIL X   3       6.240   0.020  96.130  0.00  0.00            
ATOM   3403  H   PIL X   3       7.710  50.930  96.790  0.00  0.00            
ATOM   3404  H   PIL X   3       6.180  50.830  97.580  0.00  0.00            
ATOM   3405  N   PIL X   3       4.960   0.660  96.580  0.00  0.00            
ATOM   3406  H   PIL X   3       5.860  51.650  95.450  0.00  0.00            
ATOM   3407  N   PIL X   3       4.800   1.960  96.790  0.00  0.00            
ATOM   3408  C   PIL X   3       3.710   0.140  96.380  0.00  0.00            
ATOM   3409  C   PIL X   3       3.700   2.200  96.100  0.00  0.00            
ATOM   3410  N   PIL X   3       2.860   1.110  96.010  0.00  0.00            
ATOM   3411  H   PIL X   3       3.400  51.590  96.790  0.00  0.00            
ATOM   3412  H   PIL X   3       3.420   3.210  95.790  0.00  0.00            
ATOM   3413  C   PIL X   3       1.400   1.060  95.740  0.00  0.00            
ATOM   3414  C   PIL X   3       0.740   2.290  95.850  0.00  0.00            
ATOM   3415  H   PIL X   3       0.920   0.340  96.430  0.00  0.00            
ATOM   3416  H   PIL X   3       1.250   0.670  94.720  0.00  0.00            
ATOM   3417  N   PIL X   3       0.240   3.330  95.960  0.00  0.00            
ATOM   3418  C   PIL X   3       6.350   0.130  99.610  0.00  0.00            
ATOM   3419  C   PIL X   3       7.520  52.090  98.650  0.00  0.00            
ATOM   3420  H   PIL X   3       5.390  52.320  99.130  0.00  0.00            
ATOM   3421  H   PIL X   3       6.370   1.230  99.590  0.00  0.00            
ATOM   3422  N   PIL X   3       8.540  51.200  99.310  0.00  0.00            
ATOM   3423  H   PIL X   3       8.070   0.590  98.400  0.00  0.00            
ATOM   3424  N   PIL X   3       8.470  49.870  99.400  0.00  0.00            
ATOM   3425  C   PIL X   3       9.620  51.610 100.070  0.00  0.00            
ATOM   3426  C   PIL X   3       9.520  49.540 100.130  0.00  0.00            
ATOM   3427  N   PIL X   3       9.990  50.600 100.860  0.00  0.00            
ATOM   3428  H   PIL X   3      10.300  52.390  99.720  0.00  0.00            
ATOM   3429  H   PIL X   3      10.120  48.660  99.890  0.00  0.00            
ATOM   3430  C   PIL X   3      10.660  50.640 102.190  0.00  0.00            
ATOM   3431  C   PIL X   3      10.280  51.730 103.010  0.00  0.00            
ATOM   3432  H   PIL X   3      11.750  50.670 102.050  0.00  0.00            
ATOM   3433  H   PIL X   3      10.430  49.710 102.740  0.00  0.00            
ATOM   3434  N   PIL X   3       9.950   0.210 103.670  0.00  0.00            
ATOM   3435  C   PIL X   3       6.970   0.620 102.150  0.00  0.00            
ATOM   3436  C   PIL X   3       6.220  52.100 101.120  0.00  0.00            
ATOM   3437  H   PIL X   3       8.040   0.570 101.900  0.00  0.00            
ATOM   3438  H   PIL X   3       6.920   0.100 103.120  0.00  0.00            
ATOM   3439  N   PIL X   3       4.870  51.590 101.520  0.00  0.00            
ATOM   3440  H   PIL X   3       6.840  51.200 101.170  0.00  0.00            
ATOM   3441  N   PIL X   3       3.930  52.250 102.220  0.00  0.00            
ATOM   3442  C   PIL X   3       4.420  50.290 101.390  0.00  0.00            
ATOM   3443  C   PIL X   3       2.900  51.430 102.120  0.00  0.00            
ATOM   3444  N   PIL X   3       3.340  50.130 102.160  0.00  0.00            
ATOM   3445  H   PIL X   3       5.070  49.490 101.030  0.00  0.00            
ATOM   3446  H   PIL X   3       1.950  51.750 101.700  0.00  0.00            
ATOM   3447  C   PIL X   3       3.100  49.160 103.260  0.00  0.00            
ATOM   3448  C   PIL X   3       2.880  49.750 104.520  0.00  0.00            
ATOM   3449  H   PIL X   3       3.950  48.470 103.340  0.00  0.00            
ATOM   3450  H   PIL X   3       2.220  48.550 103.010  0.00  0.00            
ATOM   3451  N   PIL X   3       2.690  50.280 105.540  0.00  0.00            
ATOM   3452  C   PIL X   3       5.350   2.500 103.300  0.00  0.00            
ATOM   3453  C   PIL X   3       6.550   2.150 102.340  0.00  0.00            
ATOM   3454  H   PIL X   3       4.420   2.230 102.780  0.00  0.00            
ATOM   3455  H   PIL X   3       5.270   3.610 103.310  0.00  0.00            
ATOM   3456  N   PIL X   3       7.710   3.100 102.530  0.00  0.00            
ATOM   3457  H   PIL X   3       6.180   2.440 101.340  0.00  0.00            
ATOM   3458  N   PIL X   3       8.640   3.030 103.470  0.00  0.00            
ATOM   3459  C   PIL X   3       7.830   4.320 101.940  0.00  0.00            
ATOM   3460  C   PIL X   3       9.560   3.850 103.000  0.00  0.00            
ATOM   3461  N   PIL X   3       8.980   4.890 102.310  0.00  0.00            
ATOM   3462  H   PIL X   3       7.290   4.560 101.020  0.00  0.00            
ATOM   3463  H   PIL X   3      10.580   3.510 102.830  0.00  0.00            
ATOM   3464  C   PIL X   3       9.400   6.310 102.140  0.00  0.00            
ATOM   3465  C   PIL X   3       8.400   7.210 101.760  0.00  0.00            
ATOM   3466  H   PIL X   3      10.230   6.350 101.420  0.00  0.00            
ATOM   3467  H   PIL X   3       9.810   6.670 103.100  0.00  0.00            
ATOM   3468  N   PIL X   3       7.540   7.960 101.470  0.00  0.00            
ATOM   3469  C   PIL X   3       3.680   2.090 105.320  0.00  0.00            
ATOM   3470  C   PIL X   3       5.200   2.110 104.830  0.00  0.00            
ATOM   3471  H   PIL X   3       3.640   1.510 106.250  0.00  0.00            
ATOM   3472  H   PIL X   3       3.160   1.410 104.610  0.00  0.00            
ATOM   3473  N   PIL X   3       6.120   1.020 105.370  0.00  0.00            
ATOM   3474  H   PIL X   3       5.580   3.000 105.340  0.00  0.00            
ATOM   3475  N   PIL X   3       5.690  52.380 106.060  0.00  0.00            
ATOM   3476  C   PIL X   3       7.460   1.150 105.690  0.00  0.00            
ATOM   3477  C   PIL X   3       6.790  51.720 106.360  0.00  0.00            
ATOM   3478  N   PIL X   3       7.940   0.040 106.270  0.00  0.00            
ATOM   3479  H   PIL X   3       7.960   2.120 105.740  0.00  0.00            
ATOM   3480  H   PIL X   3       6.770  50.630 106.490  0.00  0.00            
ATOM   3481  C   PIL X   3       9.150  52.340 107.120  0.00  0.00            
ATOM   3482  C   PIL X   3       8.870  52.240 108.490  0.00  0.00            
ATOM   3483  H   PIL X   3       9.780   0.810 106.940  0.00  0.00            
ATOM   3484  H   PIL X   3       9.750  51.470 106.790  0.00  0.00            
ATOM   3485  N   PIL X   3       8.570  52.170 109.620  0.00  0.00            
ATOM   3486  C   PIL X   3       2.410   4.150 104.150  0.00  0.00            
ATOM   3487  C   PIL X   3       2.760   3.390 105.520  0.00  0.00            
ATOM   3488  H   PIL X   3       1.320   4.190 104.110  0.00  0.00            
ATOM   3489  H   PIL X   3       2.640   3.410 103.360  0.00  0.00            
ATOM   3490  N   PIL X   3       1.530   3.000 106.320  0.00  0.00            
ATOM   3491  H   PIL X   3       3.310   4.120 106.130  0.00  0.00            
ATOM   3492  N   PIL X   3       1.150   1.780 106.710  0.00  0.00            
ATOM   3493  C   PIL X   3       0.500   3.860 106.640  0.00  0.00            
ATOM   3494  C   PIL X   3      52.270   1.900 106.890  0.00  0.00            
ATOM   3495  N   PIL X   3      51.920   3.180 107.220  0.00  0.00            
ATOM   3496  H   PIL X   3       0.360   4.790 106.090  0.00  0.00            
ATOM   3497  H   PIL X   3      51.590   1.210 106.370  0.00  0.00            
ATOM   3498  C   PIL X   3      50.880   3.710 108.150  0.00  0.00            
ATOM   3499  C   PIL X   3      51.200   4.940 108.780  0.00  0.00            
ATOM   3500  H   PIL X   3      50.680   2.950 108.930  0.00  0.00            
ATOM   3501  H   PIL X   3      49.940   3.850 107.590  0.00  0.00            
ATOM   3502  N   PIL X   3      51.500   5.950 109.300  0.00  0.00            
ATOM   3503  C   PIL X   3       4.210   6.210 104.220  0.00  0.00            
ATOM   3504  C   PIL X   3       2.850   5.600 103.610  0.00  0.00            
ATOM   3505  H   PIL X   3       4.970   6.270 103.420  0.00  0.00            
ATOM   3506  H   PIL X   3       4.620   5.420 104.870  0.00  0.00            
ATOM   3507  N   PIL X   3       2.760   5.590 102.100  0.00  0.00            
ATOM   3508  H   PIL X   3       2.070   6.300 103.940  0.00  0.00            
ATOM   3509  N   PIL X   3       3.590   4.880 101.360  0.00  0.00            
ATOM   3510  C   PIL X   3       1.610   5.700 101.340  0.00  0.00            
ATOM   3511  C   PIL X   3       2.700   4.150 100.710  0.00  0.00            
ATOM   3512  N   PIL X   3       1.750   4.970 100.220  0.00  0.00            
ATOM   3513  H   PIL X   3       0.640   5.990 101.760  0.00  0.00            
ATOM   3514  H   PIL X   3       2.440   3.170 101.100  0.00  0.00            
ATOM   3515  C   PIL X   3       1.460   5.280  98.790  0.00  0.00            
ATOM   3516  C   PIL X   3       2.610   5.320  97.980  0.00  0.00            
ATOM   3517  H   PIL X   3       0.940   6.250  98.720  0.00  0.00            
ATOM   3518  H   PIL X   3       0.760   4.530  98.380  0.00  0.00            
ATOM   3519  N   PIL X   3       3.580   5.330  97.330  0.00  0.00            
ATOM   3520  C   PIL X   3       5.140   7.580 106.350  0.00  0.00            
ATOM   3521  C   PIL X   3       4.180   7.600 105.050  0.00  0.00            
ATOM   3522  H   PIL X   3       5.650   6.620 106.360  0.00  0.00            
ATOM   3523  H   PIL X   3       4.410   7.490 107.170  0.00  0.00            
ATOM   3524  N   PIL X   3       4.250   8.830 104.170  0.00  0.00            
ATOM   3525  H   PIL X   3       3.160   7.610 105.470  0.00  0.00            
ATOM   3526  N   PIL X   3       4.160   8.780 102.830  0.00  0.00            
ATOM   3527  C   PIL X   3       3.660  10.030 104.450  0.00  0.00            
ATOM   3528  C   PIL X   3       3.230   9.700 102.590  0.00  0.00            
ATOM   3529  N   PIL X   3       2.560  10.070 103.710  0.00  0.00            
ATOM   3530  H   PIL X   3       4.240  10.910 104.750  0.00  0.00            
ATOM   3531  H   PIL X   3       3.070  10.130 101.600  0.00  0.00            
ATOM   3532  C   PIL X   3       1.190   9.640 104.110  0.00  0.00            
ATOM   3533  C   PIL X   3       0.660  10.140 105.320  0.00  0.00            
ATOM   3534  H   PIL X   3       1.160   8.540 104.160  0.00  0.00            
ATOM   3535  H   PIL X   3       0.490   9.920 103.310  0.00  0.00            
ATOM   3536  N   PIL X   3       0.220  10.540 106.310  0.00  0.00            
ATOM   3537  C   PIL X   3       6.340   8.710 108.550  0.00  0.00            
ATOM   3538  C   PIL X   3       6.160   8.690 106.920  0.00  0.00            
ATOM   3539  H   PIL X   3       5.520   9.350 108.940  0.00  0.00            
ATOM   3540  H   PIL X   3       7.210   9.380 108.680  0.00  0.00            
ATOM   3541  N   PIL X   3       7.340   9.050 106.020  0.00  0.00            
ATOM   3542  H   PIL X   3       5.570   9.610 106.780  0.00  0.00            
ATOM   3543  N   PIL X   3       8.620   9.180 106.380  0.00  0.00            
ATOM   3544  C   PIL X   3       7.260   9.640 104.780  0.00  0.00            
ATOM   3545  C   PIL X   3       9.170   9.770 105.320  0.00  0.00            
ATOM   3546  N   PIL X   3       8.230  10.560 104.720  0.00  0.00            
ATOM   3547  H   PIL X   3       6.920   9.100 103.890  0.00  0.00            
ATOM   3548  H   PIL X   3      10.000   9.310 104.780  0.00  0.00            
ATOM   3549  C   PIL X   3       8.120  12.050 104.810  0.00  0.00            
ATOM   3550  C   PIL X   3       8.260  12.580 106.100  0.00  0.00            
ATOM   3551  H   PIL X   3       7.140  12.360 104.410  0.00  0.00            
ATOM   3552  H   PIL X   3       8.880  12.500 104.150  0.00  0.00            
ATOM   3553  N   PIL X   3       8.380  13.000 107.180  0.00  0.00            
ATOM   3554  C   PIL X   3       6.130   7.830 111.180  0.00  0.00            
ATOM   3555  C   PIL X   3       6.590   7.510 109.640  0.00  0.00            
ATOM   3556  H   PIL X   3       5.580   8.780 111.170  0.00  0.00            
ATOM   3557  H   PIL X   3       5.310   7.120 111.370  0.00  0.00            
ATOM   3558  N   PIL X   3       6.180   6.120 109.170  0.00  0.00            
ATOM   3559  H   PIL X   3       7.690   7.460 109.690  0.00  0.00            
ATOM   3560  N   PIL X   3       4.980   5.720 108.780  0.00  0.00            
ATOM   3561  C   PIL X   3       6.920   4.980 109.350  0.00  0.00            
ATOM   3562  C   PIL X   3       5.240   4.520 108.290  0.00  0.00            
ATOM   3563  N   PIL X   3       6.200   3.890 109.010  0.00  0.00            
ATOM   3564  H   PIL X   3       7.990   5.040 109.220  0.00  0.00            
ATOM   3565  H   PIL X   3       5.050   4.290 107.250  0.00  0.00            
ATOM   3566  C   PIL X   3       6.120   2.520 109.610  0.00  0.00            
ATOM   3567  C   PIL X   3       5.010   1.760 109.220  0.00  0.00            
ATOM   3568  H   PIL X   3       6.100   2.610 110.710  0.00  0.00            
ATOM   3569  H   PIL X   3       7.030   1.950 109.360  0.00  0.00            
ATOM   3570  N   PIL X   3       4.090   1.180 108.850  0.00  0.00            
ATOM   3571  C   PIL X   3       6.270   7.340 113.940  0.00  0.00            
ATOM   3572  C   PIL X   3       7.050   7.750 112.540  0.00  0.00            
ATOM   3573  H   PIL X   3       6.710   6.370 114.260  0.00  0.00            
ATOM   3574  H   PIL X   3       5.270   7.020 113.630  0.00  0.00            
ATOM   3575  N   PIL X   3       8.400   7.100 112.270  0.00  0.00            
ATOM   3576  H   PIL X   3       7.310   8.810 112.720  0.00  0.00            
ATOM   3577  N   PIL X   3       8.620   5.800 112.070  0.00  0.00            
ATOM   3578  C   PIL X   3       9.590   7.700 111.960  0.00  0.00            
ATOM   3579  C   PIL X   3       9.760   5.780 111.360  0.00  0.00            
ATOM   3580  N   PIL X   3      10.160   7.020 110.940  0.00  0.00            
ATOM   3581  H   PIL X   3       9.850   8.730 112.250  0.00  0.00            
ATOM   3582  H   PIL X   3      10.390   4.880 111.300  0.00  0.00            
ATOM   3583  C   PIL X   3      10.530   7.560 109.600  0.00  0.00            
ATOM   3584  C   PIL X   3      10.120   8.900 109.410  0.00  0.00            
ATOM   3585  H   PIL X   3      10.070   6.960 108.800  0.00  0.00            
ATOM   3586  H   PIL X   3      11.620   7.490 109.450  0.00  0.00            
ATOM   3587  N   PIL X   3       9.720   9.990 109.350  0.00  0.00            
ATOM   3588  C   PIL X   3       4.590   7.960 116.100  0.00  0.00            
ATOM   3589  C   PIL X   3       6.040   8.230 115.320  0.00  0.00            
ATOM   3590  H   PIL X   3       4.520   6.870 116.260  0.00  0.00            
ATOM   3591  H   PIL X   3       3.850   8.120 115.300  0.00  0.00            
ATOM   3592  N   PIL X   3       7.270   8.100 116.200  0.00  0.00            
ATOM   3593  H   PIL X   3       5.990   9.290 115.010  0.00  0.00            
ATOM   3594  N   PIL X   3       7.380   7.370 117.310  0.00  0.00            
ATOM   3595  C   PIL X   3       8.420   8.860 116.160  0.00  0.00            
ATOM   3596  C   PIL X   3       8.510   7.820 117.880  0.00  0.00            
ATOM   3597  N   PIL X   3       8.830   9.080 117.420  0.00  0.00            
ATOM   3598  H   PIL X   3       8.850   9.290 115.250  0.00  0.00            
ATOM   3599  H   PIL X   3       9.200   7.160 118.410  0.00  0.00            
ATOM   3600  C   PIL X   3       8.740  10.360 118.190  0.00  0.00            
ATOM   3601  C   PIL X   3       7.400  10.770 118.370  0.00  0.00            
ATOM   3602  H   PIL X   3       9.290  11.160 117.660  0.00  0.00            
ATOM   3603  H   PIL X   3       9.210  10.240 119.180  0.00  0.00            
ATOM   3604  N   PIL X   3       6.280  11.040 118.480  0.00  0.00            
ATOM   3605  C   PIL X   3       2.320   8.910 117.480  0.00  0.00            
ATOM   3606  C   PIL X   3       3.960   8.700 117.450  0.00  0.00            
ATOM   3607  H   PIL X   3       1.910   8.210 118.230  0.00  0.00            
ATOM   3608  H   PIL X   3       1.930   8.470 116.540  0.00  0.00            
ATOM   3609  N   PIL X   3       4.340   7.950 118.750  0.00  0.00            
ATOM   3610  H   PIL X   3       4.390   9.710 117.480  0.00  0.00            
ATOM   3611  N   PIL X   3       4.180   6.640 118.970  0.00  0.00            
ATOM   3612  C   PIL X   3       4.720   8.480 119.970  0.00  0.00            
ATOM   3613  C   PIL X   3       4.230   6.480 120.300  0.00  0.00            
ATOM   3614  N   PIL X   3       4.440   7.640 121.000  0.00  0.00            
ATOM   3615  H   PIL X   3       5.000   9.530 120.080  0.00  0.00            
ATOM   3616  H   PIL X   3       4.170   5.490 120.760  0.00  0.00            
ATOM   3617  C   PIL X   3       4.070   7.990 122.410  0.00  0.00            
ATOM   3618  C   PIL X   3       3.380   9.210 122.470  0.00  0.00            
ATOM   3619  H   PIL X   3       4.970   8.040 123.040  0.00  0.00            
ATOM   3620  H   PIL X   3       3.430   7.200 122.830  0.00  0.00            
ATOM   3621  N   PIL X   3       2.830  10.230 122.400  0.00  0.00            
ATOM   3622  C   PIL X   3      52.280  10.080 118.020  0.00  0.00            
ATOM   3623  C   PIL X   3       1.450  10.300 117.640  0.00  0.00            
ATOM   3624  H   PIL X   3      52.100  10.540 119.010  0.00  0.00            
ATOM   3625  H   PIL X   3      52.200   9.000 118.260  0.00  0.00            
ATOM   3626  N   PIL X   3       2.020  11.440 118.460  0.00  0.00            
ATOM   3627  H   PIL X   3       1.410  10.710 116.610  0.00  0.00            
ATOM   3628  N   PIL X   3       2.830  11.320 119.510  0.00  0.00            
ATOM   3629  C   PIL X   3       1.530  12.730 118.530  0.00  0.00            
ATOM   3630  C   PIL X   3       2.670  12.470 120.170  0.00  0.00            
ATOM   3631  N   PIL X   3       2.300  13.480 119.330  0.00  0.00            
ATOM   3632  H   PIL X   3       0.700  13.100 117.910  0.00  0.00            
ATOM   3633  H   PIL X   3       2.490  12.500 121.250  0.00  0.00            
ATOM   3634  C   PIL X   3       3.110  14.670 118.960  0.00  0.00            
ATOM   3635  C   PIL X   3       4.090  14.410 117.970  0.00  0.00            
ATOM   3636  H   PIL X   3       3.620  15.060 119.860  0.00  0.00            
ATOM   3637  H   PIL X   3       2.440  15.470 118.590  0.00  0.00            
ATOM   3638  N   PIL X   3       4.870  14.130 117.160  0.00  0.00            
ATOM   3639  C   PIL X   3      50.080   9.170 116.710  0.00  0.00            
ATOM   3640  C   PIL X   3      51.010  10.440 117.050  0.00  0.00            
ATOM   3641  H   PIL X   3      49.650   8.810 117.660  0.00  0.00            
ATOM   3642  H   PIL X   3      50.790   8.370 116.430  0.00  0.00            
ATOM   3643  N   PIL X   3      50.120  11.600 117.490  0.00  0.00            
ATOM   3644  H   PIL X   3      51.450  10.760 116.100  0.00  0.00            
ATOM   3645  N   PIL X   3      49.360  12.330 116.680  0.00  0.00            
ATOM   3646  C   PIL X   3      49.640  11.860 118.750  0.00  0.00            
ATOM   3647  C   PIL X   3      48.780  13.220 117.480  0.00  0.00            
ATOM   3648  N   PIL X   3      49.220  13.130 118.780  0.00  0.00            
ATOM   3649  H   PIL X   3      49.300  11.060 119.420  0.00  0.00            
ATOM   3650  H   PIL X   3      48.280  14.100 117.070  0.00  0.00            
ATOM   3651  C   PIL X   3      49.610  14.210 119.740  0.00  0.00            
ATOM   3652  C   PIL X   3      50.920  14.050 120.220  0.00  0.00            
ATOM   3653  H   PIL X   3      48.910  14.210 120.590  0.00  0.00            
ATOM   3654  H   PIL X   3      49.530  15.190 119.250  0.00  0.00            
ATOM   3655  N   PIL X   3      52.020  13.870 120.580  0.00  0.00            
ATOM   3656  C   PIL X   3      49.430   9.250 114.020  0.00  0.00            
ATOM   3657  C   PIL X   3      48.960   9.170 115.550  0.00  0.00            
ATOM   3658  H   PIL X   3      49.690  10.300 113.810  0.00  0.00            
ATOM   3659  H   PIL X   3      48.530   9.110 113.410  0.00  0.00            
ATOM   3660  N   PIL X   3      47.770   8.250 115.770  0.00  0.00            
ATOM   3661  H   PIL X   3      48.490  10.160 115.680  0.00  0.00            
ATOM   3662  N   PIL X   3      47.690   7.270 116.670  0.00  0.00            
ATOM   3663  C   PIL X   3      46.470   8.480 115.360  0.00  0.00            
ATOM   3664  C   PIL X   3      46.390   7.000 116.700  0.00  0.00            
ATOM   3665  N   PIL X   3      45.680   8.120 116.380  0.00  0.00            
ATOM   3666  H   PIL X   3      46.180   8.440 114.300  0.00  0.00            
ATOM   3667  H   PIL X   3      46.030   5.980 116.520  0.00  0.00            
ATOM   3668  C   PIL X   3      45.030   9.060 117.330  0.00  0.00            
ATOM   3669  C   PIL X   3      45.930  10.020 117.830  0.00  0.00            
ATOM   3670  H   PIL X   3      44.590   8.490 118.170  0.00  0.00            
ATOM   3671  H   PIL X   3      44.190   9.570 116.840  0.00  0.00            
ATOM   3672  N   PIL X   3      46.740  10.780 118.180  0.00  0.00            
ATOM   3673  C   PIL X   3      52.080   8.950 113.560  0.00  0.00            
ATOM   3674  C   PIL X   3      50.610   8.310 113.420  0.00  0.00            
ATOM   3675  H   PIL X   3       0.390   8.170 113.860  0.00  0.00            
ATOM   3676  H   PIL X   3      52.040   9.580 114.450  0.00  0.00            
ATOM   3677  N   PIL X   3      50.470   6.820 113.720  0.00  0.00            
ATOM   3678  H   PIL X   3      50.450   8.370 112.330  0.00  0.00            
ATOM   3679  N   PIL X   3      50.080   6.290 114.880  0.00  0.00            
ATOM   3680  C   PIL X   3      50.910   5.750 112.950  0.00  0.00            
ATOM   3681  C   PIL X   3      50.040   5.000 114.590  0.00  0.00            
ATOM   3682  N   PIL X   3      51.060   4.680 113.760  0.00  0.00            
ATOM   3683  H   PIL X   3      50.630   5.670 111.890  0.00  0.00            
ATOM   3684  H   PIL X   3      49.100   4.440 114.640  0.00  0.00            
ATOM   3685  C   PIL X   3      52.350   4.090 114.240  0.00  0.00            
ATOM   3686  C   PIL X   3       0.970   5.040 114.390  0.00  0.00            
ATOM   3687  H   PIL X   3       0.250   3.280 113.590  0.00  0.00            
ATOM   3688  H   PIL X   3      52.170   3.630 115.230  0.00  0.00            
ATOM   3689  N   PIL X   3       1.770   5.880 114.510  0.00  0.00            
ATOM   3690  C   PIL X   3       0.750  11.350 112.700  0.00  0.00            
ATOM   3691  C   PIL X   3       0.280   9.860 112.380  0.00  0.00            
ATOM   3692  H   PIL X   3       0.890  11.380 113.790  0.00  0.00            
ATOM   3693  H   PIL X   3      52.270  11.980 112.560  0.00  0.00            
ATOM   3694  N   PIL X   3       1.330   9.070 111.660  0.00  0.00            
ATOM   3695  H   PIL X   3      51.900   9.980 111.630  0.00  0.00            
ATOM   3696  N   PIL X   3       2.580   9.010 112.120  0.00  0.00            
ATOM   3697  C   PIL X   3       1.080   7.900 110.980  0.00  0.00            
ATOM   3698  C   PIL X   3       2.770   7.720 112.200  0.00  0.00            
ATOM   3699  N   PIL X   3       2.010   7.000 111.330  0.00  0.00            
ATOM   3700  H   PIL X   3       0.560   7.910 110.020  0.00  0.00            
ATOM   3701  H   PIL X   3       3.270   7.280 113.060  0.00  0.00            
ATOM   3702  C   PIL X   3       2.240   5.600 110.910  0.00  0.00            
ATOM   3703  C   PIL X   3       3.460   5.060 111.360  0.00  0.00            
ATOM   3704  H   PIL X   3       2.200   5.530 109.820  0.00  0.00            
ATOM   3705  H   PIL X   3       1.420   5.010 111.310  0.00  0.00            
ATOM   3706  N   PIL X   3       4.500   4.690 111.740  0.00  0.00            
ATOM   3707  C   PIL X   3       1.600  13.510 111.270  0.00  0.00            
ATOM   3708  C   PIL X   3       2.000  12.170 112.080  0.00  0.00            
ATOM   3709  H   PIL X   3       1.820  14.380 111.910  0.00  0.00            
ATOM   3710  H   PIL X   3       0.500  13.500 111.200  0.00  0.00            
ATOM   3711  N   PIL X   3       3.150  12.360 113.040  0.00  0.00            
ATOM   3712  H   PIL X   3       2.420  11.510 111.320  0.00  0.00            
ATOM   3713  N   PIL X   3       3.580  11.430 113.890  0.00  0.00            
ATOM   3714  C   PIL X   3       4.120  13.350 113.050  0.00  0.00            
ATOM   3715  C   PIL X   3       4.250  12.160 114.750  0.00  0.00            
ATOM   3716  N   PIL X   3       4.900  13.200 114.140  0.00  0.00            
ATOM   3717  H   PIL X   3       3.940  14.330 112.600  0.00  0.00            
ATOM   3718  H   PIL X   3       4.010  12.150 115.810  0.00  0.00            
ATOM   3719  C   PIL X   3       6.320  13.610 114.350  0.00  0.00            
ATOM   3720  C   PIL X   3       7.130  12.560 114.830  0.00  0.00            
ATOM   3721  H   PIL X   3       6.360  14.450 115.060  0.00  0.00            
ATOM   3722  H   PIL X   3       6.750  13.980 113.400  0.00  0.00            
ATOM   3723  N   PIL X   3       7.750  11.650 115.210  0.00  0.00            
ATOM   3724  C   PIL X   3       1.390  15.300 109.250  0.00  0.00            
ATOM   3725  C   PIL X   3       2.060  13.920 109.780  0.00  0.00            
ATOM   3726  H   PIL X   3       0.360  15.070 108.930  0.00  0.00            
ATOM   3727  H   PIL X   3       1.890  15.560 108.300  0.00  0.00            
ATOM   3728  N   PIL X   3       3.540  13.870 109.570  0.00  0.00            
ATOM   3729  H   PIL X   3       1.640  13.130 109.130  0.00  0.00            
ATOM   3730  N   PIL X   3       4.400  14.790 110.020  0.00  0.00            
ATOM   3731  C   PIL X   3       4.280  12.780 109.210  0.00  0.00            
ATOM   3732  C   PIL X   3       5.530  14.420 109.450  0.00  0.00            
ATOM   3733  N   PIL X   3       5.590  13.070 109.250  0.00  0.00            
ATOM   3734  H   PIL X   3       3.850  12.000 108.570  0.00  0.00            
ATOM   3735  H   PIL X   3       6.180  15.140 108.940  0.00  0.00            
ATOM   3736  C   PIL X   3       6.700  12.180 109.670  0.00  0.00            
ATOM   3737  C   PIL X   3       6.500  11.620 110.940  0.00  0.00            
ATOM   3738  H   PIL X   3       7.650  12.740 109.680  0.00  0.00            
ATOM   3739  H   PIL X   3       6.810  11.390 108.920  0.00  0.00            
ATOM   3740  N   PIL X   3       6.290  11.200 112.010  0.00  0.00            
ATOM   3741  C   PIL X   3       1.160  18.070 109.340  0.00  0.00            
ATOM   3742  C   PIL X   3       1.350  16.650 110.130  0.00  0.00            
ATOM   3743  H   PIL X   3       1.590  18.840 110.000  0.00  0.00            
ATOM   3744  H   PIL X   3       0.090  18.310 109.390  0.00  0.00            
ATOM   3745  N   PIL X   3       0.380  16.530 111.300  0.00  0.00            
ATOM   3746  H   PIL X   3       2.350  16.700 110.590  0.00  0.00            
ATOM   3747  N   PIL X   3      51.640  15.870 111.270  0.00  0.00            
ATOM   3748  C   PIL X   3       0.440  17.140 112.540  0.00  0.00            
ATOM   3749  C   PIL X   3      51.110  16.140 112.460  0.00  0.00            
ATOM   3750  N   PIL X   3      51.600  17.310 112.960  0.00  0.00            
ATOM   3751  H   PIL X   3       1.300  17.010 113.220  0.00  0.00            
ATOM   3752  H   PIL X   3      50.680  15.350 113.090  0.00  0.00            
ATOM   3753  C   PIL X   3      50.840  18.580 113.100  0.00  0.00            
ATOM   3754  C   PIL X   3      50.570  19.230 111.880  0.00  0.00            
ATOM   3755  H   PIL X   3      51.400  19.270 113.760  0.00  0.00            
ATOM   3756  H   PIL X   3      49.880  18.390 113.610  0.00  0.00            
ATOM   3757  N   PIL X   3      50.360  19.730 110.840  0.00  0.00            
ATOM   3758  C   PIL X   3       1.090  20.000 107.380  0.00  0.00            
ATOM   3759  C   PIL X   3       1.590  18.490 107.830  0.00  0.00            
ATOM   3760  H   PIL X   3       1.850  20.410 106.710  0.00  0.00            
ATOM   3761  H   PIL X   3       1.260  20.570 108.300  0.00  0.00            
ATOM   3762  N   PIL X   3       3.040  18.240 107.450  0.00  0.00            
ATOM   3763  H   PIL X   3       1.030  17.780 107.190  0.00  0.00            
ATOM   3764  N   PIL X   3       3.880  17.380 108.030  0.00  0.00            
ATOM   3765  C   PIL X   3       3.670  18.600 106.280  0.00  0.00            
ATOM   3766  C   PIL X   3       4.780  17.170 107.070  0.00  0.00            
ATOM   3767  N   PIL X   3       4.260  17.490 105.850  0.00  0.00            
ATOM   3768  H   PIL X   3       4.070  19.610 106.130  0.00  0.00            
ATOM   3769  H   PIL X   3       5.850  17.090 107.270  0.00  0.00            
ATOM   3770  C   PIL X   3       3.780  16.550 104.800  0.00  0.00            
ATOM   3771  C   PIL X   3       2.420  16.710 104.450  0.00  0.00            
ATOM   3772  H   PIL X   3       3.920  15.520 105.120  0.00  0.00            
ATOM   3773  H   PIL X   3       4.400  16.650 103.900  0.00  0.00            
ATOM   3774  N   PIL X   3       1.290  16.870 104.210  0.00  0.00            
ATOM   3775  C   PIL X   3      52.180  22.210 106.370  0.00  0.00            
ATOM   3776  C   PIL X   3      52.100  20.590 106.890  0.00  0.00            
ATOM   3777  H   PIL X   3       0.810  22.410 106.620  0.00  0.00            
ATOM   3778  H   PIL X   3      51.670  22.760 107.200  0.00  0.00            
ATOM   3779  N   PIL X   3      51.220  19.410 106.500  0.00  0.00            
ATOM   3780  H   PIL X   3      51.650  20.810 107.880  0.00  0.00            
ATOM   3781  N   PIL X   3      51.540  18.460 105.640  0.00  0.00            
ATOM   3782  C   PIL X   3      50.590  18.620 107.440  0.00  0.00            
ATOM   3783  C   PIL X   3      50.500  17.630 105.650  0.00  0.00            
ATOM   3784  N   PIL X   3      49.920  17.600 106.880  0.00  0.00            
ATOM   3785  H   PIL X   3      50.650  18.830 108.510  0.00  0.00            
ATOM   3786  H   PIL X   3      50.400  16.830 104.910  0.00  0.00            
ATOM   3787  C   PIL X   3      48.880  16.710 107.480  0.00  0.00            
ATOM   3788  C   PIL X   3      48.830  16.760 108.890  0.00  0.00            
ATOM   3789  H   PIL X   3      49.050  15.660 107.170  0.00  0.00            
ATOM   3790  H   PIL X   3      47.890  17.010 107.090  0.00  0.00            
ATOM   3791  N   PIL X   3      48.830  16.850 110.040  0.00  0.00            
ATOM   3792  C   PIL X   3      50.540  24.020 104.490  0.00  0.00            
ATOM   3793  C   PIL X   3      51.920  23.230 105.030  0.00  0.00            
ATOM   3794  H   PIL X   3      50.890  25.040 104.360  0.00  0.00            
ATOM   3795  H   PIL X   3      49.900  24.180 105.330  0.00  0.00            
ATOM   3796  N   PIL X   3       0.440  24.410 105.320  0.00  0.00            
ATOM   3797  H   PIL X   3      52.350  22.760 104.150  0.00  0.00            
ATOM   3798  N   PIL X   3       0.800  24.890 106.520  0.00  0.00            
ATOM   3799  C   PIL X   3       1.260  25.110 104.470  0.00  0.00            
ATOM   3800  C   PIL X   3       1.960  25.500 106.290  0.00  0.00            
ATOM   3801  N   PIL X   3       2.450  25.170 105.060  0.00  0.00            
ATOM   3802  H   PIL X   3       0.880  25.770 103.680  0.00  0.00            
ATOM   3803  H   PIL X   3       2.230  26.410 106.830  0.00  0.00            
ATOM   3804  C   PIL X   3       3.650  24.330 104.770  0.00  0.00            
ATOM   3805  C   PIL X   3       3.440  22.940 104.950  0.00  0.00            
ATOM   3806  H   PIL X   3       4.500  24.650 105.390  0.00  0.00            
ATOM   3807  H   PIL X   3       3.940  24.490 103.720  0.00  0.00            
ATOM   3808  N   PIL X   3       3.220  21.810 105.090  0.00  0.00            
ATOM   3809  C   PIL X   3      47.930  24.130 103.300  0.00  0.00            
ATOM   3810  C   PIL X   3      49.550  23.920 103.160  0.00  0.00            
ATOM   3811  H   PIL X   3      47.710  25.210 103.300  0.00  0.00            
ATOM   3812  H   PIL X   3      47.760  23.880 104.320  0.00  0.00            
ATOM   3813  N   PIL X   3      49.940  24.830 102.010  0.00  0.00            
ATOM   3814  H   PIL X   3      49.710  22.900 102.800  0.00  0.00            
ATOM   3815  N   PIL X   3      49.630  24.610 100.730  0.00  0.00            
ATOM   3816  C   PIL X   3      50.220  26.180 102.110  0.00  0.00            
ATOM   3817  C   PIL X   3      49.900  25.760 100.140  0.00  0.00            
ATOM   3818  N   PIL X   3      49.810  26.810 101.010  0.00  0.00            
ATOM   3819  H   PIL X   3      51.020  26.560 102.740  0.00  0.00            
ATOM   3820  H   PIL X   3      50.480  25.810  99.210  0.00  0.00            
ATOM   3821  C   PIL X   3      48.920  28.000 100.920  0.00  0.00            
ATOM   3822  C   PIL X   3      47.670  27.760 101.500  0.00  0.00            
ATOM   3823  H   PIL X   3      48.790  28.290  99.860  0.00  0.00            
ATOM   3824  H   PIL X   3      49.400  28.860 101.420  0.00  0.00            
ATOM   3825  N   PIL X   3      46.640  27.510 101.980  0.00  0.00            
ATOM   3826  C   PIL X   3      45.560  22.560 103.350  0.00  0.00            
ATOM   3827  C   PIL X   3      46.690  23.390 102.530  0.00  0.00            
ATOM   3828  H   PIL X   3      44.600  22.830 102.910  0.00  0.00            
ATOM   3829  H   PIL X   3      45.470  23.000 104.360  0.00  0.00            
ATOM   3830  N   PIL X   3      45.990  24.340 101.550  0.00  0.00            
ATOM   3831  H   PIL X   3      47.150  22.640 101.870  0.00  0.00            
ATOM   3832  N   PIL X   3      46.500  24.850 100.430  0.00  0.00            
ATOM   3833  C   PIL X   3      44.730  24.880 101.600  0.00  0.00            
ATOM   3834  C   PIL X   3      45.420  25.000  99.650  0.00  0.00            
ATOM   3835  N   PIL X   3      44.240  24.920 100.350  0.00  0.00            
ATOM   3836  H   PIL X   3      44.140  24.990 102.520  0.00  0.00            
ATOM   3837  H   PIL X   3      45.470  24.800  98.580  0.00  0.00            
ATOM   3838  C   PIL X   3      42.830  24.940  99.870  0.00  0.00            
ATOM   3839  C   PIL X   3      42.530  23.920  98.960  0.00  0.00            
ATOM   3840  H   PIL X   3      42.620  25.910  99.380  0.00  0.00            
ATOM   3841  H   PIL X   3      42.140  24.870 100.720  0.00  0.00            
ATOM   3842  N   PIL X   3      42.300  23.090  98.180  0.00  0.00            
ATOM   3843  C   PIL X   3      45.460  20.430 105.030  0.00  0.00            
ATOM   3844  C   PIL X   3      45.360  20.970 103.510  0.00  0.00            
ATOM   3845  H   PIL X   3      46.090  21.120 105.600  0.00  0.00            
ATOM   3846  H   PIL X   3      46.090  19.530 104.920  0.00  0.00            
ATOM   3847  N   PIL X   3      44.300  20.300 102.660  0.00  0.00            
ATOM   3848  H   PIL X   3      46.300  20.590 103.070  0.00  0.00            
ATOM   3849  N   PIL X   3      44.590  19.530 101.600  0.00  0.00            
ATOM   3850  C   PIL X   3      43.100  19.780 103.110  0.00  0.00            
ATOM   3851  C   PIL X   3      43.440  18.960 101.330  0.00  0.00            
ATOM   3852  N   PIL X   3      42.900  18.590 102.530  0.00  0.00            
ATOM   3853  H   PIL X   3      42.290  20.430 103.450  0.00  0.00            
ATOM   3854  H   PIL X   3      42.840  19.260 100.470  0.00  0.00            
ATOM   3855  C   PIL X   3      43.070  17.250 103.170  0.00  0.00            
ATOM   3856  C   PIL X   3      44.350  17.050 103.740  0.00  0.00            
ATOM   3857  H   PIL X   3      42.880  16.460 102.420  0.00  0.00            
ATOM   3858  H   PIL X   3      42.310  17.110 103.960  0.00  0.00            
ATOM   3859  N   PIL X   3      45.420  16.940 104.200  0.00  0.00            
ATOM   3860  C   PIL X   3      44.910  19.120 107.270  0.00  0.00            
ATOM   3861  C   PIL X   3      44.290  19.930 106.000  0.00  0.00            
ATOM   3862  H   PIL X   3      45.900  18.740 106.960  0.00  0.00            
ATOM   3863  H   PIL X   3      44.340  18.190 107.370  0.00  0.00            
ATOM   3864  N   PIL X   3      43.170  20.930 106.260  0.00  0.00            
ATOM   3865  H   PIL X   3      43.810  19.140 105.420  0.00  0.00            
ATOM   3866  N   PIL X   3      42.950  22.030 105.530  0.00  0.00            
ATOM   3867  C   PIL X   3      41.960  20.640 106.850  0.00  0.00            
ATOM   3868  C   PIL X   3      41.640  22.270 105.690  0.00  0.00            
ATOM   3869  N   PIL X   3      40.970  21.180 106.160  0.00  0.00            
ATOM   3870  H   PIL X   3      41.870  20.300 107.880  0.00  0.00            
ATOM   3871  H   PIL X   3      41.250  23.290 105.730  0.00  0.00            
ATOM   3872  C   PIL X   3      39.710  20.510 105.730  0.00  0.00            
ATOM   3873  C   PIL X   3      39.930  19.470 104.810  0.00  0.00            
ATOM   3874  H   PIL X   3      39.010  21.240 105.300  0.00  0.00            
ATOM   3875  H   PIL X   3      39.210  20.080 106.620  0.00  0.00            
ATOM   3876  N   PIL X   3      40.160  18.630 104.040  0.00  0.00            
ATOM   3877  C   PIL X   3      45.950  21.020 108.770  0.00  0.00            
ATOM   3878  C   PIL X   3      45.070  19.680 108.750  0.00  0.00            
ATOM   3879  H   PIL X   3      45.480  21.690 109.510  0.00  0.00            
ATOM   3880  H   PIL X   3      45.740  21.510 107.810  0.00  0.00            
ATOM   3881  N   PIL X   3      43.810  19.640 109.600  0.00  0.00            
ATOM   3882  H   PIL X   3      45.720  18.930 109.250  0.00  0.00            
ATOM   3883  N   PIL X   3      43.540  18.680 110.490  0.00  0.00            
ATOM   3884  C   PIL X   3      43.120  20.740 110.050  0.00  0.00            
ATOM   3885  C   PIL X   3      42.470  19.170 111.110  0.00  0.00            
ATOM   3886  N   PIL X   3      42.670  20.510 111.290  0.00  0.00            
ATOM   3887  H   PIL X   3      42.720  21.510 109.400  0.00  0.00            
ATOM   3888  H   PIL X   3      41.480  18.740 110.970  0.00  0.00            
ATOM   3889  C   PIL X   3      43.110  21.190 112.540  0.00  0.00            
ATOM   3890  C   PIL X   3      44.510  21.330 112.600  0.00  0.00            
ATOM   3891  H   PIL X   3      42.760  20.630 113.420  0.00  0.00            
ATOM   3892  H   PIL X   3      42.650  22.190 112.610  0.00  0.00            
ATOM   3893  N   PIL X   3      45.680  21.420 112.590  0.00  0.00            
ATOM   3894  C   PIL X   3      48.500  20.810 107.660  0.00  0.00            
ATOM   3895  C   PIL X   3      47.540  21.070 108.980  0.00  0.00            
ATOM   3896  H   PIL X   3      48.250  19.800 107.300  0.00  0.00            
ATOM   3897  H   PIL X   3      49.480  20.700 108.140  0.00  0.00            
ATOM   3898  N   PIL X   3      47.870  22.240 109.890  0.00  0.00            
ATOM   3899  H   PIL X   3      47.740  20.170 109.600  0.00  0.00            
ATOM   3900  N   PIL X   3      47.280  23.430 109.800  0.00  0.00            
ATOM   3901  C   PIL X   3      48.330  22.190 111.190  0.00  0.00            
ATOM   3902  C   PIL X   3      47.030  23.800 111.040  0.00  0.00            
ATOM   3903  N   PIL X   3      47.970  23.300 111.880  0.00  0.00            
ATOM   3904  H   PIL X   3      48.530  21.230 111.670  0.00  0.00            
ATOM   3905  H   PIL X   3      46.390  24.670 111.250  0.00  0.00            
ATOM   3906  C   PIL X   3      48.320  23.690 113.280  0.00  0.00            
ATOM   3907  C   PIL X   3      48.930  22.650 114.010  0.00  0.00            
ATOM   3908  H   PIL X   3      47.410  24.010 113.810  0.00  0.00            
ATOM   3909  H   PIL X   3      49.000  24.550 113.260  0.00  0.00            
ATOM   3910  N   PIL X   3      49.430  21.750 114.550  0.00  0.00            
ATOM   3911  C   PIL X   3      48.820  21.030 104.780  0.00  0.00            
ATOM   3912  C   PIL X   3      48.840  21.720 106.340  0.00  0.00            
ATOM   3913  H   PIL X   3      48.120  21.660 104.210  0.00  0.00            
ATOM   3914  H   PIL X   3      48.180  20.160 104.960  0.00  0.00            
ATOM   3915  N   PIL X   3      48.170  23.080 106.580  0.00  0.00            
ATOM   3916  H   PIL X   3      49.880  21.960 106.480  0.00  0.00            
ATOM   3917  N   PIL X   3      46.880  23.380 106.490  0.00  0.00            
ATOM   3918  C   PIL X   3      48.670  24.130 107.340  0.00  0.00            
ATOM   3919  C   PIL X   3      46.890  24.710 106.500  0.00  0.00            
ATOM   3920  N   PIL X   3      47.870  25.230 107.280  0.00  0.00            
ATOM   3921  H   PIL X   3      49.690  24.130 107.750  0.00  0.00            
ATOM   3922  H   PIL X   3      46.260  25.310 105.830  0.00  0.00            
ATOM   3923  C   PIL X   3      47.890  26.460 108.120  0.00  0.00            
ATOM   3924  C   PIL X   3      48.510  26.260 109.370  0.00  0.00            
ATOM   3925  H   PIL X   3      46.860  26.830 108.290  0.00  0.00            
ATOM   3926  H   PIL X   3      48.410  27.260 107.580  0.00  0.00            
ATOM   3927  N   PIL X   3      49.020  26.010 110.390  0.00  0.00            
ATOM   3928  C   PIL X   3      49.180  20.410 102.040  0.00  0.00            
ATOM   3929  C   PIL X   3      49.830  20.360 103.540  0.00  0.00            
ATOM   3930  H   PIL X   3      48.900  21.430 101.770  0.00  0.00            
ATOM   3931  H   PIL X   3      48.190  19.920 102.190  0.00  0.00            
ATOM   3932  N   PIL X   3      51.350  20.040 103.280  0.00  0.00            
ATOM   3933  H   PIL X   3      49.540  19.320 103.770  0.00  0.00            
ATOM   3934  N   PIL X   3      51.720  18.820 102.850  0.00  0.00            
ATOM   3935  C   PIL X   3       0.190  20.620 103.420  0.00  0.00            
ATOM   3936  C   PIL X   3       0.430  19.010 102.190  0.00  0.00            
ATOM   3937  N   PIL X   3       1.020  20.210 102.430  0.00  0.00            
ATOM   3938  H   PIL X   3       0.590  20.900 104.390  0.00  0.00            
ATOM   3939  H   PIL X   3       0.960  18.170 101.730  0.00  0.00            
ATOM   3940  C   PIL X   3       2.460  20.580 102.160  0.00  0.00            
ATOM   3941  C   PIL X   3       3.420  19.650 102.570  0.00  0.00            
ATOM   3942  H   PIL X   3       2.710  21.500 102.670  0.00  0.00            
ATOM   3943  H   PIL X   3       2.600  20.800 101.090  0.00  0.00            
ATOM   3944  N   PIL X   3       4.210  18.910 102.970  0.00  0.00            
ATOM   3945  C   PIL X   3      49.270  18.130 100.530  0.00  0.00            
ATOM   3946  C   PIL X   3      49.740  19.680 100.690  0.00  0.00            
ATOM   3947  H   PIL X   3      48.170  18.140 100.400  0.00  0.00            
ATOM   3948  H   PIL X   3      49.400  17.630 101.500  0.00  0.00            
ATOM   3949  N   PIL X   3      49.670  20.480  99.380  0.00  0.00            
ATOM   3950  H   PIL X   3      50.820  19.630 100.810  0.00  0.00            
ATOM   3951  N   PIL X   3      49.250  21.730  99.210  0.00  0.00            
ATOM   3952  C   PIL X   3      50.450  20.250  98.260  0.00  0.00            
ATOM   3953  C   PIL X   3      49.240  21.790  97.880  0.00  0.00            
ATOM   3954  N   PIL X   3      50.420  21.290  97.420  0.00  0.00            
ATOM   3955  H   PIL X   3      50.900  19.290  98.030  0.00  0.00            
ATOM   3956  H   PIL X   3      48.300  21.700  97.320  0.00  0.00            
ATOM   3957  C   PIL X   3      51.570  22.040  96.840  0.00  0.00            
ATOM   3958  C   PIL X   3      51.880  23.240  97.520  0.00  0.00            
ATOM   3959  H   PIL X   3      51.360  22.270  95.790  0.00  0.00            
ATOM   3960  H   PIL X   3       0.040  21.400  96.860  0.00  0.00            
ATOM   3961  N   PIL X   3      52.080  24.230  98.090  0.00  0.00            
ATOM   3962  C   PIL X   3      51.490  16.890  99.430  0.00  0.00            
ATOM   3963  C   PIL X   3      49.880  17.120  99.410  0.00  0.00            
ATOM   3964  H   PIL X   3      51.950  17.730  99.980  0.00  0.00            
ATOM   3965  H   PIL X   3      51.790  17.120  98.400  0.00  0.00            
ATOM   3966  N   PIL X   3      49.010  15.960  98.990  0.00  0.00            
ATOM   3967  H   PIL X   3      49.780  17.730  98.500  0.00  0.00            
ATOM   3968  N   PIL X   3      47.670  15.920  99.070  0.00  0.00            
ATOM   3969  C   PIL X   3      49.370  14.880  98.210  0.00  0.00            
ATOM   3970  C   PIL X   3      47.370  15.000  98.170  0.00  0.00            
ATOM   3971  N   PIL X   3      48.340  14.030  98.190  0.00  0.00            
ATOM   3972  H   PIL X   3      50.080  14.990  97.390  0.00  0.00            
ATOM   3973  H   PIL X   3      46.810  15.260  97.260  0.00  0.00            
ATOM   3974  C   PIL X   3      48.250  12.750  98.950  0.00  0.00            
ATOM   3975  C   PIL X   3      48.220  12.930 100.350  0.00  0.00            
ATOM   3976  H   PIL X   3      49.110  12.110  98.700  0.00  0.00            
ATOM   3977  H   PIL X   3      47.350  12.200  98.630  0.00  0.00            
ATOM   3978  N   PIL X   3      48.190  13.160 101.490  0.00  0.00            
ATOM   3979  C   PIL X   3       1.430  15.610  99.350  0.00  0.00            
ATOM   3980  C   PIL X   3      52.310  15.550  99.820  0.00  0.00            
ATOM   3981  H   PIL X   3       2.110  15.590 100.210  0.00  0.00            
ATOM   3982  H   PIL X   3       1.550  16.640  99.010  0.00  0.00            
ATOM   3983  N   PIL X   3      52.160  15.220 101.290  0.00  0.00            
ATOM   3984  H   PIL X   3      51.870  14.720  99.240  0.00  0.00            
ATOM   3985  N   PIL X   3      51.060  15.430 102.000  0.00  0.00            
ATOM   3986  C   PIL X   3       0.610  14.550 102.110  0.00  0.00            
ATOM   3987  C   PIL X   3      51.080  14.370 102.780  0.00  0.00            
ATOM   3988  N   PIL X   3      52.360  14.060 103.160  0.00  0.00            
ATOM   3989  H   PIL X   3       1.540  14.110 101.730  0.00  0.00            
ATOM   3990  H   PIL X   3      50.270  13.630 102.770  0.00  0.00            
ATOM   3991  C   PIL X   3       0.400  13.660 104.520  0.00  0.00            
ATOM   3992  C   PIL X   3      52.280  14.410 105.590  0.00  0.00            
ATOM   3993  H   PIL X   3       1.500  13.740 104.570  0.00  0.00            
ATOM   3994  H   PIL X   3       0.150  12.610 104.670  0.00  0.00            
ATOM   3995  N   PIL X   3      51.820  15.060 106.450  0.00  0.00            
ATOM   3996  C   PIL X   3       3.240  15.420  97.310  0.00  0.00            
ATOM   3997  C   PIL X   3       2.060  14.700  98.160  0.00  0.00            
ATOM   3998  H   PIL X   3       3.380  14.860  96.360  0.00  0.00            
ATOM   3999  H   PIL X   3       4.190  15.230  97.850  0.00  0.00            
ATOM   4000  N   PIL X   3       2.520  13.350  98.640  0.00  0.00            
ATOM   4001  H   PIL X   3       1.230  14.510  97.460  0.00  0.00            
ATOM   4002  N   PIL X   3       3.140  13.150  99.800  0.00  0.00            
ATOM   4003  C   PIL X   3       2.700  12.210  97.890  0.00  0.00            
ATOM   4004  C   PIL X   3       3.750  11.990  99.640  0.00  0.00            
ATOM   4005  N   PIL X   3       3.800  11.590  98.340  0.00  0.00            
ATOM   4006  H   PIL X   3       1.860  11.710  97.400  0.00  0.00            
ATOM   4007  H   PIL X   3       4.280  11.500 100.460  0.00  0.00            
ATOM   4008  C   PIL X   3       4.990  11.110  97.580  0.00  0.00            
ATOM   4009  C   PIL X   3       5.770  12.100  96.980  0.00  0.00            
ATOM   4010  H   PIL X   3       4.660  10.400  96.800  0.00  0.00            
ATOM   4011  H   PIL X   3       5.640  10.540  98.270  0.00  0.00            
ATOM   4012  N   PIL X   3       6.380  12.950  96.480  0.00  0.00            
ATOM   4013  C   PIL X   3       4.390  17.830  97.700  0.00  0.00            
ATOM   4014  C   PIL X   3       3.250  17.000  96.950  0.00  0.00            
ATOM   4015  H   PIL X   3       4.460  17.450  98.740  0.00  0.00            
ATOM   4016  H   PIL X   3       3.960  18.840  97.880  0.00  0.00            
ATOM   4017  N   PIL X   3       3.080  17.490  95.550  0.00  0.00            
ATOM   4018  H   PIL X   3       2.320  17.350  97.400  0.00  0.00            
ATOM   4019  N   PIL X   3       3.190  16.770  94.420  0.00  0.00            
ATOM   4020  C   PIL X   3       2.270  18.530  95.230  0.00  0.00            
ATOM   4021  C   PIL X   3       2.320  17.370  93.600  0.00  0.00            
ATOM   4022  N   PIL X   3       1.410  18.120  94.300  0.00  0.00            
ATOM   4023  H   PIL X   3       2.230  19.470  95.790  0.00  0.00            
ATOM   4024  H   PIL X   3       2.590  17.600  92.570  0.00  0.00            
ATOM   4025  C   PIL X   3      52.370  17.850  94.470  0.00  0.00            
ATOM   4026  C   PIL X   3      52.120  16.760  95.320  0.00  0.00            
ATOM   4027  H   PIL X   3      51.890  17.680  93.490  0.00  0.00            
ATOM   4028  H   PIL X   3      51.910  18.750  94.900  0.00  0.00            
ATOM   4029  N   PIL X   3      51.960  15.840  96.030  0.00  0.00            
ATOM   4030  C   PIL X   3       6.780  16.900  96.840  0.00  0.00            
ATOM   4031  C   PIL X   3       5.880  18.150  97.180  0.00  0.00            
ATOM   4032  H   PIL X   3       7.480  17.160  96.030  0.00  0.00            
ATOM   4033  H   PIL X   3       6.100  16.180  96.330  0.00  0.00            
ATOM   4034  N   PIL X   3       6.110  19.330  96.280  0.00  0.00            
ATOM   4035  H   PIL X   3       6.350  18.500  98.100  0.00  0.00            
ATOM   4036  N   PIL X   3       5.480  19.540  95.120  0.00  0.00            
ATOM   4037  C   PIL X   3       6.590  20.550  96.680  0.00  0.00            
ATOM   4038  C   PIL X   3       5.500  20.860  94.990  0.00  0.00            
ATOM   4039  N   PIL X   3       5.800  21.490  96.160  0.00  0.00            
ATOM   4040  H   PIL X   3       7.630  20.710  96.970  0.00  0.00            
ATOM   4041  H   PIL X   3       5.110  21.350  94.090  0.00  0.00            
ATOM   4042  C   PIL X   3       5.210  22.690  96.810  0.00  0.00            
ATOM   4043  C   PIL X   3       4.270  22.430  97.840  0.00  0.00            
ATOM   4044  H   PIL X   3       4.710  23.310  96.050  0.00  0.00            
ATOM   4045  H   PIL X   3       6.010  23.320  97.240  0.00  0.00            
ATOM   4046  N   PIL X   3       3.510  22.210  98.690  0.00  0.00            
ATOM   4047  C   PIL X   3       8.990  15.560  97.370  0.00  0.00            
ATOM   4048  C   PIL X   3       7.560  16.030  97.940  0.00  0.00            
ATOM   4049  H   PIL X   3       8.890  15.360  96.290  0.00  0.00            
ATOM   4050  H   PIL X   3       9.080  14.550  97.800  0.00  0.00            
ATOM   4051  N   PIL X   3       7.420  16.490  99.370  0.00  0.00            
ATOM   4052  H   PIL X   3       7.030  15.070  97.960  0.00  0.00            
ATOM   4053  N   PIL X   3       6.360  16.280 100.140  0.00  0.00            
ATOM   4054  C   PIL X   3       8.340  17.170 100.150  0.00  0.00            
ATOM   4055  C   PIL X   3       6.490  17.200 101.080  0.00  0.00            
ATOM   4056  N   PIL X   3       7.810  17.400 101.360  0.00  0.00            
ATOM   4057  H   PIL X   3       9.110  17.800  99.700  0.00  0.00            
ATOM   4058  H   PIL X   3       5.740  17.990 101.180  0.00  0.00            
ATOM   4059  C   PIL X   3       8.500  17.640 102.670  0.00  0.00            
ATOM   4060  C   PIL X   3       7.700  17.650 103.840  0.00  0.00            
ATOM   4061  H   PIL X   3       9.020  18.610 102.610  0.00  0.00            
ATOM   4062  H   PIL X   3       9.290  16.880 102.810  0.00  0.00            
ATOM   4063  N   PIL X   3       7.060  17.650 104.810  0.00  0.00            
ATOM   4064  C   PIL X   3      11.620  15.230  97.280  0.00  0.00            
ATOM   4065  C   PIL X   3      10.420  16.230  97.650  0.00  0.00            
ATOM   4066  H   PIL X   3      12.340  15.740  96.620  0.00  0.00            
ATOM   4067  H   PIL X   3      11.220  14.440  96.610  0.00  0.00            
ATOM   4068  N   PIL X   3      10.570  17.580  96.990  0.00  0.00            
ATOM   4069  H   PIL X   3      10.480  16.390  98.740  0.00  0.00            
ATOM   4070  N   PIL X   3       9.680  18.570  97.160  0.00  0.00            
ATOM   4071  C   PIL X   3      11.760  18.230  96.780  0.00  0.00            
ATOM   4072  C   PIL X   3      10.420  19.660  97.060  0.00  0.00            
ATOM   4073  N   PIL X   3      11.700  19.390  97.420  0.00  0.00            
ATOM   4074  H   PIL X   3      12.360  18.030  95.880  0.00  0.00            
ATOM   4075  H   PIL X   3      10.160  20.460  96.350  0.00  0.00            
ATOM   4076  C   PIL X   3      12.330  19.800  98.710  0.00  0.00            
ATOM   4077  C   PIL X   3      11.790  19.150  99.840  0.00  0.00            
ATOM   4078  H   PIL X   3      12.200  20.890  98.830  0.00  0.00            
ATOM   4079  H   PIL X   3      13.410  19.620  98.670  0.00  0.00            
ATOM   4080  N   PIL X   3      11.310  18.600 100.760  0.00  0.00            
ATOM   4081  C   PIL X   3      11.630  13.230  98.980  0.00  0.00            
ATOM   4082  C   PIL X   3      12.440  14.470  98.410  0.00  0.00            
ATOM   4083  H   PIL X   3      10.580  13.530  99.140  0.00  0.00            
ATOM   4084  H   PIL X   3      12.020  13.130 100.000  0.00  0.00            
ATOM   4085  N   PIL X   3      13.890  14.200  98.110  0.00  0.00            
ATOM   4086  H   PIL X   3      12.470  15.190  99.250  0.00  0.00            
ATOM   4087  N   PIL X   3      14.390  13.750  96.970  0.00  0.00            
ATOM   4088  C   PIL X   3      14.930  14.310  99.000  0.00  0.00            
ATOM   4089  C   PIL X   3      15.690  13.750  97.160  0.00  0.00            
ATOM   4090  N   PIL X   3      16.000  13.690  98.490  0.00  0.00            
ATOM   4091  H   PIL X   3      14.990  15.140  99.710  0.00  0.00            
ATOM   4092  H   PIL X   3      16.380  14.110  96.400  0.00  0.00            
ATOM   4093  C   PIL X   3      17.060  12.920  99.190  0.00  0.00            
ATOM   4094  C   PIL X   3      16.680  12.480 100.480  0.00  0.00            
ATOM   4095  H   PIL X   3      17.960  13.550  99.280  0.00  0.00            
ATOM   4096  H   PIL X   3      17.340  12.040  98.590  0.00  0.00            
ATOM   4097  N   PIL X   3      16.340  12.140 101.540  0.00  0.00            
ATOM   4098  C   PIL X   3      11.510  10.680  99.440  0.00  0.00            
ATOM   4099  C   PIL X   3      11.660  11.780  98.300  0.00  0.00            
ATOM   4100  H   PIL X   3      11.310   9.700  98.970  0.00  0.00            
ATOM   4101  H   PIL X   3      10.570  10.900  99.980  0.00  0.00            
ATOM   4102  N   PIL X   3      10.660  11.540  97.200  0.00  0.00            
ATOM   4103  H   PIL X   3      12.650  11.660  97.840  0.00  0.00            
ATOM   4104  N   PIL X   3       9.500  12.170  97.110  0.00  0.00            
ATOM   4105  C   PIL X   3      10.740  10.730  96.090  0.00  0.00            
ATOM   4106  C   PIL X   3       9.440  12.280  95.800  0.00  0.00            
ATOM   4107  N   PIL X   3       9.770  11.100  95.210  0.00  0.00            
ATOM   4108  H   PIL X   3      11.670  10.240  95.790  0.00  0.00            
ATOM   4109  H   PIL X   3       8.810  13.050  95.330  0.00  0.00            
ATOM   4110  C   PIL X   3       8.800  10.220  94.510  0.00  0.00            
ATOM   4111  C   PIL X   3       7.880   9.590  95.370  0.00  0.00            
ATOM   4112  H   PIL X   3       9.330   9.450  93.920  0.00  0.00            
ATOM   4113  H   PIL X   3       8.240  10.820  93.780  0.00  0.00            
ATOM   4114  N   PIL X   3       7.130   9.080  96.110  0.00  0.00            
ATOM   4115  H   PIL X   3      12.790  10.570 102.770  0.00  0.00            
ATOM   4116  C   PIL X   3      12.060  10.800 101.970  0.00  0.00            
ATOM   4117  C   PIL X   3      12.640  10.510 100.550  0.00  0.00            
ATOM   4118  H   PIL X   3      11.160  10.210 102.170  0.00  0.00            
ATOM   4119  H   PIL X   3      11.800  11.860 102.080  0.00  0.00            
ATOM   4120  N   PIL X   3      13.500   9.270 100.550  0.00  0.00            
ATOM   4121  H   PIL X   3      13.350  11.330 100.360  0.00  0.00            
ATOM   4122  N   PIL X   3      14.760   9.190 100.970  0.00  0.00            
ATOM   4123  C   PIL X   3      13.160   8.060 100.040  0.00  0.00            
ATOM   4124  C   PIL X   3      15.240   8.180 100.240  0.00  0.00            
ATOM   4125  N   PIL X   3      14.270   7.450  99.600  0.00  0.00            
ATOM   4126  H   PIL X   3      12.270   7.530 100.400  0.00  0.00            
ATOM   4127  H   PIL X   3      16.290   8.190  99.920  0.00  0.00            
ATOM   4128  C   PIL X   3      14.410   6.210  98.790  0.00  0.00            
ATOM   4129  C   PIL X   3      13.230   5.730  98.160  0.00  0.00            
ATOM   4130  H   PIL X   3      14.810   5.400  99.420  0.00  0.00            
ATOM   4131  H   PIL X   3      15.160   6.390  98.000  0.00  0.00            
ATOM   4132  N   PIL X   3      12.270   5.320  97.650  0.00  0.00            
ATOM   4133  C   PIL X   4       2.900  19.660  71.620  0.00  0.00            
ATOM   4134  C   PIL X   4       1.920  18.440  71.750  0.00  0.00            
ATOM   4135  H   PIL X   4       3.780  19.470  72.270  0.00  0.00            
ATOM   4136  H   PIL X   4       2.400  20.520  72.090  0.00  0.00            
ATOM   4137  N   PIL X   4       0.890  18.400  72.830  0.00  0.00            
ATOM   4138  H   PIL X   4       1.340  18.370  70.820  0.00  0.00            
ATOM   4139  H   PIL X   4       2.510  17.510  71.780  0.00  0.00            
ATOM   4140  N   PIL X   4      52.050  18.810  72.720  0.00  0.00            
ATOM   4141  C   PIL X   4       0.850  17.460  73.820  0.00  0.00            
ATOM   4142  C   PIL X   4      51.390  17.680  72.910  0.00  0.00            
ATOM   4143  N   PIL X   4      52.080  16.840  73.760  0.00  0.00            
ATOM   4144  H   PIL X   4       1.760  16.990  74.210  0.00  0.00            
ATOM   4145  H   PIL X   4      50.680  17.320  72.160  0.00  0.00            
ATOM   4146  C   PIL X   4      51.610  15.650  74.520  0.00  0.00            
ATOM   4147  C   PIL X   4      51.710  15.790  75.920  0.00  0.00            
ATOM   4148  H   PIL X   4      52.220  14.790  74.210  0.00  0.00            
ATOM   4149  H   PIL X   4      50.570  15.410  74.260  0.00  0.00            
ATOM   4150  N   PIL X   4      51.800  15.920  77.070  0.00  0.00            
ATOM   4151  C   PIL X   4       4.690  20.990  70.270  0.00  0.00            
ATOM   4152  C   PIL X   4       3.360  20.110  70.180  0.00  0.00            
ATOM   4153  H   PIL X   4       5.440  20.400  70.830  0.00  0.00            
ATOM   4154  H   PIL X   4       4.450  21.800  70.970  0.00  0.00            
ATOM   4155  N   PIL X   4       3.290  18.980  69.180  0.00  0.00            
ATOM   4156  H   PIL X   4       2.600  20.810  69.840  0.00  0.00            
ATOM   4157  N   PIL X   4       4.030  17.870  69.230  0.00  0.00            
ATOM   4158  C   PIL X   4       2.200  18.690  68.380  0.00  0.00            
ATOM   4159  C   PIL X   4       3.280  16.990  68.570  0.00  0.00            
ATOM   4160  N   PIL X   4       2.450  17.580  67.670  0.00  0.00            
ATOM   4161  H   PIL X   4       1.200  19.080  68.590  0.00  0.00            
ATOM   4162  H   PIL X   4       3.200  15.950  68.900  0.00  0.00            
ATOM   4163  C   PIL X   4       2.560  17.440  66.190  0.00  0.00            
ATOM   4164  C   PIL X   4       3.810  17.880  65.710  0.00  0.00            
ATOM   4165  H   PIL X   4       1.770  18.020  65.700  0.00  0.00            
ATOM   4166  H   PIL X   4       2.420  16.390  65.900  0.00  0.00            
ATOM   4167  N   PIL X   4       4.860  18.240  65.380  0.00  0.00            
ATOM   4168  C   PIL X   4       5.830  23.240  69.200  0.00  0.00            
ATOM   4169  C   PIL X   4       5.410  21.680  69.020  0.00  0.00            
ATOM   4170  H   PIL X   4       6.730  23.420  68.600  0.00  0.00            
ATOM   4171  H   PIL X   4       6.230  23.330  70.230  0.00  0.00            
ATOM   4172  N   PIL X   4       6.550  20.780  68.610  0.00  0.00            
ATOM   4173  H   PIL X   4       4.670  21.650  68.190  0.00  0.00            
ATOM   4174  N   PIL X   4       6.450  19.510  68.230  0.00  0.00            
ATOM   4175  C   PIL X   4       7.900  21.060  68.610  0.00  0.00            
ATOM   4176  C   PIL X   4       7.490  19.390  67.420  0.00  0.00            
ATOM   4177  N   PIL X   4       8.540  20.180  67.830  0.00  0.00            
ATOM   4178  H   PIL X   4       8.370  21.750  69.310  0.00  0.00            
ATOM   4179  H   PIL X   4       7.350  19.100  66.370  0.00  0.00            
ATOM   4180  C   PIL X   4      10.000  19.930  67.720  0.00  0.00            
ATOM   4181  C   PIL X   4      10.490  18.990  68.650  0.00  0.00            
ATOM   4182  H   PIL X   4      10.540  20.880  67.860  0.00  0.00            
ATOM   4183  H   PIL X   4      10.240  19.580  66.700  0.00  0.00            
ATOM   4184  N   PIL X   4      10.860  18.210  69.430  0.00  0.00            
ATOM   4185  C   PIL X   4       4.450  24.840  67.460  0.00  0.00            
ATOM   4186  C   PIL X   4       4.900  24.540  68.990  0.00  0.00            
ATOM   4187  H   PIL X   4       3.500  25.400  67.490  0.00  0.00            
ATOM   4188  H   PIL X   4       4.150  23.840  67.100  0.00  0.00            
ATOM   4189  N   PIL X   4       3.820  24.600  70.050  0.00  0.00            
ATOM   4190  H   PIL X   4       5.560  25.390  69.230  0.00  0.00            
ATOM   4191  N   PIL X   4       2.700  25.340  70.010  0.00  0.00            
ATOM   4192  C   PIL X   4       3.980  24.240  71.360  0.00  0.00            
ATOM   4193  C   PIL X   4       2.060  25.010  71.140  0.00  0.00            
ATOM   4194  N   PIL X   4       2.830  24.290  72.020  0.00  0.00            
ATOM   4195  H   PIL X   4       4.960  24.290  71.840  0.00  0.00            
ATOM   4196  H   PIL X   4       0.970  25.060  71.210  0.00  0.00            
ATOM   4197  C   PIL X   4       2.600  23.940  73.450  0.00  0.00            
ATOM   4198  C   PIL X   4       1.540  24.580  74.120  0.00  0.00            
ATOM   4199  H   PIL X   4       3.520  24.150  74.000  0.00  0.00            
ATOM   4200  H   PIL X   4       2.440  22.850  73.530  0.00  0.00            
ATOM   4201  N   PIL X   4       0.690  25.110  74.690  0.00  0.00            
ATOM   4202  C   PIL X   4       5.100  24.670  64.860  0.00  0.00            
ATOM   4203  C   PIL X   4       5.300  25.500  66.230  0.00  0.00            
ATOM   4204  H   PIL X   4       4.090  24.910  64.480  0.00  0.00            
ATOM   4205  H   PIL X   4       5.000  23.620  65.150  0.00  0.00            
ATOM   4206  N   PIL X   4       5.020  26.980  65.920  0.00  0.00            
ATOM   4207  H   PIL X   4       6.370  25.410  66.500  0.00  0.00            
ATOM   4208  N   PIL X   4       5.250  27.520  64.730  0.00  0.00            
ATOM   4209  C   PIL X   4       4.240  27.920  66.550  0.00  0.00            
ATOM   4210  C   PIL X   4       5.320  28.790  65.030  0.00  0.00            
ATOM   4211  N   PIL X   4       4.360  29.130  65.920  0.00  0.00            
ATOM   4212  H   PIL X   4       3.940  27.790  67.590  0.00  0.00            
ATOM   4213  H   PIL X   4       6.090  29.450  64.630  0.00  0.00            
ATOM   4214  C   PIL X   4       3.350  30.190  65.710  0.00  0.00            
ATOM   4215  C   PIL X   4       3.070  31.020  66.800  0.00  0.00            
ATOM   4216  H   PIL X   4       2.410  29.720  65.380  0.00  0.00            
ATOM   4217  H   PIL X   4       3.680  30.830  64.880  0.00  0.00            
ATOM   4218  N   PIL X   4       2.830  31.690  67.700  0.00  0.00            
ATOM   4219  C   PIL X   4       5.400  25.130  62.270  0.00  0.00            
ATOM   4220  C   PIL X   4       6.110  24.650  63.610  0.00  0.00            
ATOM   4221  H   PIL X   4       6.150  25.160  61.470  0.00  0.00            
ATOM   4222  H   PIL X   4       5.140  26.190  62.410  0.00  0.00            
ATOM   4223  N   PIL X   4       7.470  25.300  63.780  0.00  0.00            
ATOM   4224  H   PIL X   4       6.330  23.570  63.450  0.00  0.00            
ATOM   4225  N   PIL X   4       7.740  26.590  63.620  0.00  0.00            
ATOM   4226  C   PIL X   4       8.640  24.770  64.260  0.00  0.00            
ATOM   4227  C   PIL X   4       8.610  26.810  64.600  0.00  0.00            
ATOM   4228  N   PIL X   4       9.160  25.660  65.110  0.00  0.00            
ATOM   4229  H   PIL X   4       9.190  23.970  63.740  0.00  0.00            
ATOM   4230  H   PIL X   4       8.980  27.810  64.810  0.00  0.00            
ATOM   4231  C   PIL X   4       9.860  25.450  66.410  0.00  0.00            
ATOM   4232  C   PIL X   4      10.670  26.530  66.800  0.00  0.00            
ATOM   4233  H   PIL X   4      10.470  24.540  66.370  0.00  0.00            
ATOM   4234  H   PIL X   4       9.110  25.290  67.190  0.00  0.00            
ATOM   4235  N   PIL X   4      11.320  27.450  67.100  0.00  0.00            
ATOM   4236  C   PIL X   4       2.830  25.370  61.560  0.00  0.00            
ATOM   4237  C   PIL X   4       4.090  24.400  61.680  0.00  0.00            
ATOM   4238  H   PIL X   4       2.930  26.210  62.280  0.00  0.00            
ATOM   4239  H   PIL X   4       2.000  24.800  62.010  0.00  0.00            
ATOM   4240  N   PIL X   4       4.280  23.370  60.580  0.00  0.00            
ATOM   4241  H   PIL X   4       3.800  23.760  62.520  0.00  0.00            
ATOM   4242  N   PIL X   4       3.480  23.140  59.540  0.00  0.00            
ATOM   4243  C   PIL X   4       5.430  22.680  60.290  0.00  0.00            
ATOM   4244  C   PIL X   4       4.270  22.580  58.630  0.00  0.00            
ATOM   4245  N   PIL X   4       5.590  22.750  58.960  0.00  0.00            
ATOM   4246  H   PIL X   4       5.790  21.870  60.930  0.00  0.00            
ATOM   4247  H   PIL X   4       3.910  22.400  57.620  0.00  0.00            
ATOM   4248  C   PIL X   4       6.670  23.440  58.190  0.00  0.00            
ATOM   4249  C   PIL X   4       7.160  24.610  58.810  0.00  0.00            
ATOM   4250  H   PIL X   4       6.290  23.700  57.190  0.00  0.00            
ATOM   4251  H   PIL X   4       7.510  22.750  58.040  0.00  0.00            
ATOM   4252  N   PIL X   4       7.550  25.560  59.350  0.00  0.00            
ATOM   4253  C   PIL X   4       0.720  26.250  60.260  0.00  0.00            
ATOM   4254  C   PIL X   4       2.280  25.980  60.200  0.00  0.00            
ATOM   4255  H   PIL X   4       0.410  26.680  59.290  0.00  0.00            
ATOM   4256  H   PIL X   4       0.590  27.090  60.970  0.00  0.00            
ATOM   4257  N   PIL X   4       3.140  27.110  59.690  0.00  0.00            
ATOM   4258  H   PIL X   4       2.340  25.210  59.430  0.00  0.00            
ATOM   4259  N   PIL X   4       4.380  27.360  60.100  0.00  0.00            
ATOM   4260  C   PIL X   4       2.960  27.860  58.540  0.00  0.00            
ATOM   4261  C   PIL X   4       4.980  27.710  58.980  0.00  0.00            
ATOM   4262  N   PIL X   4       4.140  28.410  58.160  0.00  0.00            
ATOM   4263  H   PIL X   4       2.160  27.610  57.850  0.00  0.00            
ATOM   4264  H   PIL X   4       6.060  27.660  58.850  0.00  0.00            
ATOM   4265  C   PIL X   4       4.470  29.280  56.980  0.00  0.00            
ATOM   4266  C   PIL X   4       4.590  30.660  57.160  0.00  0.00            
ATOM   4267  H   PIL X   4       3.700  29.130  56.210  0.00  0.00            
ATOM   4268  H   PIL X   4       5.420  28.920  56.550  0.00  0.00            
ATOM   4269  N   PIL X   4       4.690  31.820  57.260  0.00  0.00            
ATOM   4270  C   PIL X   4      51.520  25.250  62.140  0.00  0.00            
ATOM   4271  C   PIL X   4      52.120  25.070  60.680  0.00  0.00            
ATOM   4272  H   PIL X   4      50.900  26.160  62.130  0.00  0.00            
ATOM   4273  H   PIL X   4      52.370  25.540  62.790  0.00  0.00            
ATOM   4274  N   PIL X   4      51.070  24.820  59.630  0.00  0.00            
ATOM   4275  H   PIL X   4       0.310  24.160  60.690  0.00  0.00            
ATOM   4276  N   PIL X   4      49.790  25.170  59.730  0.00  0.00            
ATOM   4277  C   PIL X   4      51.160  24.010  58.520  0.00  0.00            
ATOM   4278  C   PIL X   4      49.390  25.000  58.490  0.00  0.00            
ATOM   4279  N   PIL X   4      49.960  23.890  57.930  0.00  0.00            
ATOM   4280  H   PIL X   4      52.100  23.530  58.200  0.00  0.00            
ATOM   4281  H   PIL X   4      48.530  25.530  58.080  0.00  0.00            
ATOM   4282  C   PIL X   4      49.240  22.630  57.580  0.00  0.00            
ATOM   4283  C   PIL X   4      48.080  22.480  58.370  0.00  0.00            
ATOM   4284  H   PIL X   4      49.910  21.770  57.730  0.00  0.00            
ATOM   4285  H   PIL X   4      48.960  22.640  56.510  0.00  0.00            
ATOM   4286  N   PIL X   4      47.150  22.450  59.060  0.00  0.00            
ATOM   4287  C   PIL X   4      50.000  24.850  64.280  0.00  0.00            
ATOM   4288  C   PIL X   4      50.740  24.180  63.030  0.00  0.00            
ATOM   4289  H   PIL X   4      48.940  25.000  64.000  0.00  0.00            
ATOM   4290  H   PIL X   4      50.360  25.890  64.330  0.00  0.00            
ATOM   4291  N   PIL X   4      49.990  23.120  62.280  0.00  0.00            
ATOM   4292  H   PIL X   4      51.550  23.600  63.500  0.00  0.00            
ATOM   4293  N   PIL X   4      50.380  21.880  62.020  0.00  0.00            
ATOM   4294  C   PIL X   4      48.680  23.150  61.890  0.00  0.00            
ATOM   4295  C   PIL X   4      49.270  21.180  62.210  0.00  0.00            
ATOM   4296  N   PIL X   4      48.120  21.940  62.080  0.00  0.00            
ATOM   4297  H   PIL X   4      48.120  24.080  61.740  0.00  0.00            
ATOM   4298  H   PIL X   4      49.300  20.220  62.730  0.00  0.00            
ATOM   4299  C   PIL X   4      46.690  21.670  62.390  0.00  0.00            
ATOM   4300  C   PIL X   4      46.010  22.730  63.040  0.00  0.00            
ATOM   4301  H   PIL X   4      46.610  20.770  63.020  0.00  0.00            
ATOM   4302  H   PIL X   4      46.160  21.440  61.450  0.00  0.00            
ATOM   4303  N   PIL X   4      45.500  23.630  63.560  0.00  0.00            
ATOM   4304  C   PIL X   4      51.070  25.040  66.750  0.00  0.00            
ATOM   4305  C   PIL X   4      50.080  24.260  65.770  0.00  0.00            
ATOM   4306  H   PIL X   4      51.210  24.420  67.650  0.00  0.00            
ATOM   4307  H   PIL X   4      50.500  25.890  67.130  0.00  0.00            
ATOM   4308  N   PIL X   4      48.730  23.980  66.380  0.00  0.00            
ATOM   4309  H   PIL X   4      50.530  23.270  65.660  0.00  0.00            
ATOM   4310  N   PIL X   4      47.570  24.560  66.060  0.00  0.00            
ATOM   4311  C   PIL X   4      48.510  23.250  67.520  0.00  0.00            
ATOM   4312  C   PIL X   4      46.680  23.750  66.620  0.00  0.00            
ATOM   4313  N   PIL X   4      47.200  23.020  67.640  0.00  0.00            
ATOM   4314  H   PIL X   4      49.290  22.600  67.920  0.00  0.00            
ATOM   4315  H   PIL X   4      45.780  23.460  66.080  0.00  0.00            
ATOM   4316  C   PIL X   4      46.490  22.230  68.690  0.00  0.00            
ATOM   4317  C   PIL X   4      45.900  23.020  69.690  0.00  0.00            
ATOM   4318  H   PIL X   4      47.190  21.520  69.140  0.00  0.00            
ATOM   4319  H   PIL X   4      45.690  21.630  68.210  0.00  0.00            
ATOM   4320  N   PIL X   4      45.420  23.680  70.520  0.00  0.00            
ATOM   4321  C   PIL X   4       0.710  26.830  67.120  0.00  0.00            
ATOM   4322  C   PIL X   4       0.080  25.560  66.300  0.00  0.00            
ATOM   4323  H   PIL X   4       1.160  27.490  66.350  0.00  0.00            
ATOM   4324  H   PIL X   4       1.600  26.420  67.620  0.00  0.00            
ATOM   4325  N   PIL X   4       0.950  24.320  66.170  0.00  0.00            
ATOM   4326  H   PIL X   4      52.390  25.940  65.260  0.00  0.00            
ATOM   4327  N   PIL X   4       1.580  23.770  67.180  0.00  0.00            
ATOM   4328  C   PIL X   4       1.340  23.610  65.050  0.00  0.00            
ATOM   4329  C   PIL X   4       1.800  22.530  66.770  0.00  0.00            
ATOM   4330  N   PIL X   4       1.840  22.400  65.410  0.00  0.00            
ATOM   4331  H   PIL X   4       1.130  23.940  64.040  0.00  0.00            
ATOM   4332  H   PIL X   4       1.580  21.700  67.440  0.00  0.00            
ATOM   4333  C   PIL X   4       2.350  21.240  64.610  0.00  0.00            
ATOM   4334  C   PIL X   4       3.540  21.440  63.910  0.00  0.00            
ATOM   4335  H   PIL X   4       1.570  20.910  63.910  0.00  0.00            
ATOM   4336  H   PIL X   4       2.510  20.390  65.290  0.00  0.00            
ATOM   4337  N   PIL X   4       4.540  21.590  63.330  0.00  0.00            
ATOM   4338  C   PIL X   4       0.980  29.070  68.630  0.00  0.00            
ATOM   4339  C   PIL X   4       0.020  27.820  68.240  0.00  0.00            
ATOM   4340  H   PIL X   4       0.590  29.940  68.080  0.00  0.00            
ATOM   4341  H   PIL X   4       1.920  28.890  68.080  0.00  0.00            
ATOM   4342  N   PIL X   4      51.080  28.350  67.840  0.00  0.00            
ATOM   4343  H   PIL X   4      52.320  27.210  69.150  0.00  0.00            
ATOM   4344  N   PIL X   4      50.340  29.190  68.570  0.00  0.00            
ATOM   4345  C   PIL X   4      50.480  28.300  66.600  0.00  0.00            
ATOM   4346  C   PIL X   4      49.480  29.690  67.710  0.00  0.00            
ATOM   4347  N   PIL X   4      49.270  28.860  66.650  0.00  0.00            
ATOM   4348  H   PIL X   4      51.030  28.040  65.700  0.00  0.00            
ATOM   4349  H   PIL X   4      49.360  30.770  67.630  0.00  0.00            
ATOM   4350  C   PIL X   4      48.040  28.580  65.860  0.00  0.00            
ATOM   4351  C   PIL X   4      48.250  28.090  64.560  0.00  0.00            
ATOM   4352  H   PIL X   4      47.440  29.490  65.780  0.00  0.00            
ATOM   4353  H   PIL X   4      47.420  27.850  66.400  0.00  0.00            
ATOM   4354  N   PIL X   4      48.440  27.680  63.500  0.00  0.00            
ATOM   4355  C   PIL X   4       0.380  29.980  71.200  0.00  0.00            
ATOM   4356  C   PIL X   4       1.490  29.660  70.070  0.00  0.00            
ATOM   4357  H   PIL X   4       0.170  29.050  71.750  0.00  0.00            
ATOM   4358  H   PIL X   4      51.880  30.120  70.620  0.00  0.00            
ATOM   4359  N   PIL X   4       2.870  29.250  70.500  0.00  0.00            
ATOM   4360  H   PIL X   4       1.710  30.710  69.770  0.00  0.00            
ATOM   4361  N   PIL X   4       3.620  28.270  69.980  0.00  0.00            
ATOM   4362  C   PIL X   4       3.720  29.970  71.300  0.00  0.00            
ATOM   4363  C   PIL X   4       4.840  28.530  70.420  0.00  0.00            
ATOM   4364  N   PIL X   4       4.980  29.800  70.910  0.00  0.00            
ATOM   4365  H   PIL X   4       3.450  30.310  72.290  0.00  0.00            
ATOM   4366  H   PIL X   4       5.580  27.750  70.590  0.00  0.00            
ATOM   4367  C   PIL X   4       6.190  30.620  71.170  0.00  0.00            
ATOM   4368  C   PIL X   4       7.380  29.870  71.220  0.00  0.00            
ATOM   4369  H   PIL X   4       6.060  31.160  72.120  0.00  0.00            
ATOM   4370  H   PIL X   4       6.280  31.380  70.380  0.00  0.00            
ATOM   4371  N   PIL X   4       8.340  29.230  71.260  0.00  0.00            
ATOM   4372  C   PIL X   4      51.490  31.930  72.610  0.00  0.00            
ATOM   4373  C   PIL X   4       0.490  31.240  72.250  0.00  0.00            
ATOM   4374  H   PIL X   4      51.030  31.330  73.410  0.00  0.00            
ATOM   4375  H   PIL X   4      50.860  31.710  71.740  0.00  0.00            
ATOM   4376  N   PIL X   4       1.220  30.840  73.520  0.00  0.00            
ATOM   4377  H   PIL X   4       1.080  32.010  71.740  0.00  0.00            
ATOM   4378  N   PIL X   4       0.980  29.750  74.240  0.00  0.00            
ATOM   4379  C   PIL X   4       2.240  31.520  74.160  0.00  0.00            
ATOM   4380  C   PIL X   4       1.590  29.980  75.390  0.00  0.00            
ATOM   4381  N   PIL X   4       2.600  30.890  75.270  0.00  0.00            
ATOM   4382  H   PIL X   4       2.510  32.550  73.940  0.00  0.00            
ATOM   4383  H   PIL X   4       1.050  29.820  76.330  0.00  0.00            
ATOM   4384  C   PIL X   4       3.800  31.130  76.140  0.00  0.00            
ATOM   4385  C   PIL X   4       5.060  31.040  75.530  0.00  0.00            
ATOM   4386  H   PIL X   4       3.780  30.400  76.970  0.00  0.00            
ATOM   4387  H   PIL X   4       3.710  32.120  76.590  0.00  0.00            
ATOM   4388  N   PIL X   4       6.110  30.960  75.030  0.00  0.00            
ATOM   4389  C   PIL X   4      49.700  33.690  73.540  0.00  0.00            
ATOM   4390  C   PIL X   4      51.170  33.500  72.900  0.00  0.00            
ATOM   4391  H   PIL X   4      49.810  33.610  74.630  0.00  0.00            
ATOM   4392  H   PIL X   4      49.180  32.750  73.280  0.00  0.00            
ATOM   4393  N   PIL X   4      52.280  34.290  73.550  0.00  0.00            
ATOM   4394  H   PIL X   4      51.070  33.950  71.890  0.00  0.00            
ATOM   4395  N   PIL X   4      52.100  35.250  74.470  0.00  0.00            
ATOM   4396  C   PIL X   4       1.030  34.640  72.930  0.00  0.00            
ATOM   4397  C   PIL X   4       0.700  36.070  74.280  0.00  0.00            
ATOM   4398  N   PIL X   4       1.180  35.960  73.010  0.00  0.00            
ATOM   4399  H   PIL X   4       1.830  33.950  72.730  0.00  0.00            
ATOM   4400  H   PIL X   4       1.320  36.410  75.120  0.00  0.00            
ATOM   4401  C   PIL X   4       1.130  36.930  71.900  0.00  0.00            
ATOM   4402  C   PIL X   4      52.390  36.850  71.100  0.00  0.00            
ATOM   4403  H   PIL X   4       2.010  36.760  71.260  0.00  0.00            
ATOM   4404  H   PIL X   4       1.240  37.950  72.290  0.00  0.00            
ATOM   4405  N   PIL X   4      51.400  36.760  70.480  0.00  0.00            
ATOM   4406  C   PIL X   4      47.100  34.420  73.580  0.00  0.00            
ATOM   4407  C   PIL X   4      48.620  34.860  73.220  0.00  0.00            
ATOM   4408  H   PIL X   4      47.000  34.470  74.670  0.00  0.00            
ATOM   4409  H   PIL X   4      47.070  33.340  73.390  0.00  0.00            
ATOM   4410  N   PIL X   4      49.030  36.150  73.870  0.00  0.00            
ATOM   4411  H   PIL X   4      48.630  35.030  72.130  0.00  0.00            
ATOM   4412  N   PIL X   4      48.330  36.800  74.820  0.00  0.00            
ATOM   4413  C   PIL X   4      49.730  37.110  73.230  0.00  0.00            
ATOM   4414  C   PIL X   4      48.440  38.080  74.460  0.00  0.00            
ATOM   4415  N   PIL X   4      48.980  38.210  73.210  0.00  0.00            
ATOM   4416  H   PIL X   4      50.820  37.110  73.200  0.00  0.00            
ATOM   4417  H   PIL X   4      48.470  38.870  75.210  0.00  0.00            
ATOM   4418  C   PIL X   4      48.470  38.920  72.010  0.00  0.00            
ATOM   4419  C   PIL X   4      47.940  38.040  71.050  0.00  0.00            
ATOM   4420  H   PIL X   4      49.290  39.490  71.550  0.00  0.00            
ATOM   4421  H   PIL X   4      47.690  39.650  72.300  0.00  0.00            
ATOM   4422  N   PIL X   4      47.520  37.260  70.290  0.00  0.00            
ATOM   4423  C   PIL X   4      45.220  34.340  71.570  0.00  0.00            
ATOM   4424  C   PIL X   4      45.800  35.080  72.880  0.00  0.00            
ATOM   4425  H   PIL X   4      46.080  34.100  70.930  0.00  0.00            
ATOM   4426  H   PIL X   4      44.720  35.110  70.980  0.00  0.00            
ATOM   4427  N   PIL X   4      44.650  35.350  73.820  0.00  0.00            
ATOM   4428  H   PIL X   4      46.140  36.060  72.520  0.00  0.00            
ATOM   4429  N   PIL X   4      44.690  35.300  75.160  0.00  0.00            
ATOM   4430  C   PIL X   4      43.590  36.160  73.510  0.00  0.00            
ATOM   4431  C   PIL X   4      43.570  35.910  75.520  0.00  0.00            
ATOM   4432  N   PIL X   4      43.230  36.850  74.590  0.00  0.00            
ATOM   4433  H   PIL X   4      43.360  36.440  72.480  0.00  0.00            
ATOM   4434  H   PIL X   4      42.830  35.380  76.130  0.00  0.00            
ATOM   4435  C   PIL X   4      43.300  38.330  74.730  0.00  0.00            
ATOM   4436  C   PIL X   4      44.560  38.830  74.350  0.00  0.00            
ATOM   4437  H   PIL X   4      43.070  38.630  75.760  0.00  0.00            
ATOM   4438  H   PIL X   4      42.530  38.780  74.080  0.00  0.00            
ATOM   4439  N   PIL X   4      45.620  39.180  74.030  0.00  0.00            
ATOM   4440  C   PIL X   4      44.720  31.730  72.360  0.00  0.00            
ATOM   4441  C   PIL X   4      44.250  33.040  71.550  0.00  0.00            
ATOM   4442  H   PIL X   4      44.080  31.580  73.250  0.00  0.00            
ATOM   4443  H   PIL X   4      45.700  31.950  72.780  0.00  0.00            
ATOM   4444  N   PIL X   4      42.760  33.250  71.570  0.00  0.00            
ATOM   4445  H   PIL X   4      44.370  32.720  70.500  0.00  0.00            
ATOM   4446  N   PIL X   4      42.130  34.420  71.540  0.00  0.00            
ATOM   4447  C   PIL X   4      41.820  32.310  71.250  0.00  0.00            
ATOM   4448  C   PIL X   4      40.980  34.170  70.920  0.00  0.00            
ATOM   4449  N   PIL X   4      40.920  32.880  70.450  0.00  0.00            
ATOM   4450  H   PIL X   4      41.610  31.450  71.900  0.00  0.00            
ATOM   4451  H   PIL X   4      40.090  34.750  71.160  0.00  0.00            
ATOM   4452  C   PIL X   4      40.080  32.330  69.350  0.00  0.00            
ATOM   4453  C   PIL X   4      40.630  32.310  68.050  0.00  0.00            
ATOM   4454  H   PIL X   4      39.140  32.900  69.310  0.00  0.00            
ATOM   4455  H   PIL X   4      39.800  31.300  69.610  0.00  0.00            
ATOM   4456  N   PIL X   4      41.060  32.300  66.970  0.00  0.00            
ATOM   4457  C   PIL X   4      46.000  30.360  70.450  0.00  0.00            
ATOM   4458  C   PIL X   4      44.820  30.370  71.520  0.00  0.00            
ATOM   4459  H   PIL X   4      45.630  31.010  69.660  0.00  0.00            
ATOM   4460  H   PIL X   4      46.000  29.380  69.950  0.00  0.00            
ATOM   4461  N   PIL X   4      44.490  29.050  72.180  0.00  0.00            
ATOM   4462  H   PIL X   4      43.950  30.500  70.870  0.00  0.00            
ATOM   4463  N   PIL X   4      43.320  28.820  72.780  0.00  0.00            
ATOM   4464  C   PIL X   4      44.970  27.820  71.820  0.00  0.00            
ATOM   4465  C   PIL X   4      43.300  27.500  72.970  0.00  0.00            
ATOM   4466  N   PIL X   4      44.490  26.900  72.660  0.00  0.00            
ATOM   4467  H   PIL X   4      45.310  27.600  70.800  0.00  0.00            
ATOM   4468  H   PIL X   4      42.570  27.060  73.650  0.00  0.00            
ATOM   4469  C   PIL X   4      45.150  25.670  73.190  0.00  0.00            
ATOM   4470  C   PIL X   4      46.550  25.660  73.090  0.00  0.00            
ATOM   4471  H   PIL X   4      44.740  24.800  72.660  0.00  0.00            
ATOM   4472  H   PIL X   4      44.880  25.540  74.250  0.00  0.00            
ATOM   4473  N   PIL X   4      47.720  25.670  72.990  0.00  0.00            
ATOM   4474  C   PIL X   4      48.110  32.210  70.390  0.00  0.00            
ATOM   4475  C   PIL X   4      47.550  30.720  70.680  0.00  0.00            
ATOM   4476  H   PIL X   4      49.190  32.180  70.580  0.00  0.00            
ATOM   4477  H   PIL X   4      47.760  32.810  71.240  0.00  0.00            
ATOM   4478  N   PIL X   4      48.230  29.990  71.830  0.00  0.00            
ATOM   4479  H   PIL X   4      47.990  30.190  69.810  0.00  0.00            
ATOM   4480  N   PIL X   4      49.460  29.490  71.750  0.00  0.00            
ATOM   4481  C   PIL X   4      47.720  29.580  73.040  0.00  0.00            
ATOM   4482  C   PIL X   4      49.430  28.480  72.600  0.00  0.00            
ATOM   4483  N   PIL X   4      48.570  28.700  73.630  0.00  0.00            
ATOM   4484  H   PIL X   4      46.990  30.170  73.600  0.00  0.00            
ATOM   4485  H   PIL X   4      49.780  27.480  72.310  0.00  0.00            
ATOM   4486  C   PIL X   4      48.700  28.250  75.040  0.00  0.00            
ATOM   4487  C   PIL X   4      50.010  28.280  75.550  0.00  0.00            
ATOM   4488  H   PIL X   4      48.320  27.220  75.130  0.00  0.00            
ATOM   4489  H   PIL X   4      48.060  28.870  75.690  0.00  0.00            
ATOM   4490  N   PIL X   4      51.100  28.300  75.960  0.00  0.00            
ATOM   4491  C   PIL X   4      49.240  33.530  68.200  0.00  0.00            
ATOM   4492  C   PIL X   4      47.910  33.090  69.010  0.00  0.00            
ATOM   4493  H   PIL X   4      49.340  32.910  67.300  0.00  0.00            
ATOM   4494  H   PIL X   4      50.080  33.190  68.820  0.00  0.00            
ATOM   4495  N   PIL X   4      46.800  32.610  68.110  0.00  0.00            
ATOM   4496  H   PIL X   4      47.560  34.070  69.380  0.00  0.00            
ATOM   4497  N   PIL X   4      46.730  31.430  67.490  0.00  0.00            
ATOM   4498  C   PIL X   4      45.600  33.240  67.890  0.00  0.00            
ATOM   4499  C   PIL X   4      45.580  31.480  66.830  0.00  0.00            
ATOM   4500  N   PIL X   4      44.990  32.710  66.830  0.00  0.00            
ATOM   4501  H   PIL X   4      45.130  33.850  68.660  0.00  0.00            
ATOM   4502  H   PIL X   4      45.110  30.590  66.420  0.00  0.00            
ATOM   4503  C   PIL X   4      44.130  33.360  65.800  0.00  0.00            
ATOM   4504  C   PIL X   4      44.630  34.550  65.230  0.00  0.00            
ATOM   4505  H   PIL X   4      43.150  33.580  66.230  0.00  0.00            
ATOM   4506  H   PIL X   4      43.960  32.640  64.990  0.00  0.00            
ATOM   4507  N   PIL X   4      45.040  35.540  64.780  0.00  0.00            
ATOM   4508  C   PIL X   4      51.090  35.150  67.080  0.00  0.00            
ATOM   4509  C   PIL X   4      49.640  35.040  67.750  0.00  0.00            
ATOM   4510  H   PIL X   4      51.000  34.640  66.100  0.00  0.00            
ATOM   4511  H   PIL X   4      51.740  34.480  67.660  0.00  0.00            
ATOM   4512  N   PIL X   4      48.580  35.700  66.900  0.00  0.00            
ATOM   4513  H   PIL X   4      49.700  35.640  68.660  0.00  0.00            
ATOM   4514  N   PIL X   4      48.680  36.130  65.640  0.00  0.00            
ATOM   4515  C   PIL X   4      47.350  36.130  67.330  0.00  0.00            
ATOM   4516  C   PIL X   4      47.640  36.930  65.470  0.00  0.00            
ATOM   4517  N   PIL X   4      47.000  37.220  66.640  0.00  0.00            
ATOM   4518  H   PIL X   4      46.940  35.820  68.290  0.00  0.00            
ATOM   4519  H   PIL X   4      47.220  37.110  64.470  0.00  0.00            
ATOM   4520  C   PIL X   4      46.720  38.570  67.200  0.00  0.00            
ATOM   4521  C   PIL X   4      47.870  39.220  67.680  0.00  0.00            
ATOM   4522  H   PIL X   4      46.000  38.490  68.030  0.00  0.00            
ATOM   4523  H   PIL X   4      46.250  39.200  66.430  0.00  0.00            
ATOM   4524  N   PIL X   4      48.850  39.710  68.050  0.00  0.00            
ATOM   4525  C   PIL X   4       0.940  36.120  66.100  0.00  0.00            
ATOM   4526  C   PIL X   4      51.970  36.450  66.800  0.00  0.00            
ATOM   4527  H   PIL X   4       1.420  37.080  65.880  0.00  0.00            
ATOM   4528  H   PIL X   4       0.660  35.720  65.100  0.00  0.00            
ATOM   4529  N   PIL X   4      51.360  37.580  66.020  0.00  0.00            
ATOM   4530  H   PIL X   4      52.230  36.860  67.800  0.00  0.00            
ATOM   4531  N   PIL X   4      51.120  37.490  64.710  0.00  0.00            
ATOM   4532  C   PIL X   4      51.400  38.930  66.290  0.00  0.00            
ATOM   4533  C   PIL X   4      51.560  38.640  64.250  0.00  0.00            
ATOM   4534  N   PIL X   4      51.330  39.650  65.150  0.00  0.00            
ATOM   4535  H   PIL X   4      51.620  39.330  67.290  0.00  0.00            
ATOM   4536  H   PIL X   4      51.710  38.800  63.180  0.00  0.00            
ATOM   4537  C   PIL X   4      50.530  40.870  64.920  0.00  0.00            
ATOM   4538  C   PIL X   4      49.160  40.590  64.770  0.00  0.00            
ATOM   4539  H   PIL X   4      50.880  41.390  64.010  0.00  0.00            
ATOM   4540  H   PIL X   4      50.670  41.580  65.760  0.00  0.00            
ATOM   4541  N   PIL X   4      48.030  40.310  64.670  0.00  0.00            
ATOM   4542  C   PIL X   4       2.980  34.670  65.310  0.00  0.00            
ATOM   4543  C   PIL X   4       2.120  35.170  66.580  0.00  0.00            
ATOM   4544  H   PIL X   4       2.310  34.090  64.650  0.00  0.00            
ATOM   4545  H   PIL X   4       3.680  33.920  65.690  0.00  0.00            
ATOM   4546  N   PIL X   4       2.940  35.740  67.700  0.00  0.00            
ATOM   4547  H   PIL X   4       1.630  34.260  66.990  0.00  0.00            
ATOM   4548  N   PIL X   4       2.480  36.490  68.690  0.00  0.00            
ATOM   4549  C   PIL X   4       4.310  35.660  67.830  0.00  0.00            
ATOM   4550  C   PIL X   4       3.560  37.050  69.200  0.00  0.00            
ATOM   4551  N   PIL X   4       4.730  36.480  68.790  0.00  0.00            
ATOM   4552  H   PIL X   4       4.860  34.780  67.500  0.00  0.00            
ATOM   4553  H   PIL X   4       3.500  38.000  69.740  0.00  0.00            
ATOM   4554  C   PIL X   4       6.130  36.850  69.170  0.00  0.00            
ATOM   4555  C   PIL X   4       7.080  35.800  69.170  0.00  0.00            
ATOM   4556  H   PIL X   4       6.140  37.310  70.170  0.00  0.00            
ATOM   4557  H   PIL X   4       6.480  37.620  68.470  0.00  0.00            
ATOM   4558  N   PIL X   4       7.880  34.960  69.150  0.00  0.00            
ATOM   4559  C   PIL X   4       4.360  34.960  63.020  0.00  0.00            
ATOM   4560  C   PIL X   4       3.860  35.650  64.390  0.00  0.00            
ATOM   4561  H   PIL X   4       5.140  35.590  62.570  0.00  0.00            
ATOM   4562  H   PIL X   4       3.530  35.040  62.300  0.00  0.00            
ATOM   4563  N   PIL X   4       3.270  37.010  64.080  0.00  0.00            
ATOM   4564  H   PIL X   4       4.760  35.850  64.980  0.00  0.00            
ATOM   4565  N   PIL X   4       2.180  37.150  63.320  0.00  0.00            
ATOM   4566  C   PIL X   4       3.970  38.170  63.920  0.00  0.00            
ATOM   4567  C   PIL X   4       2.440  38.220  62.580  0.00  0.00            
ATOM   4568  N   PIL X   4       3.720  38.690  62.720  0.00  0.00            
ATOM   4569  H   PIL X   4       4.730  38.530  64.630  0.00  0.00            
ATOM   4570  H   PIL X   4       1.720  38.600  61.850  0.00  0.00            
ATOM   4571  C   PIL X   4       4.690  39.080  61.660  0.00  0.00            
ATOM   4572  C   PIL X   4       5.250  38.010  60.940  0.00  0.00            
ATOM   4573  H   PIL X   4       5.510  39.660  62.120  0.00  0.00            
ATOM   4574  H   PIL X   4       4.200  39.760  60.950  0.00  0.00            
ATOM   4575  N   PIL X   4       5.710  37.110  60.350  0.00  0.00            
ATOM   4576  C   PIL X   4       4.120  32.590  61.800  0.00  0.00            
ATOM   4577  C   PIL X   4       4.830  33.440  62.960  0.00  0.00            
ATOM   4578  H   PIL X   4       3.210  32.180  62.270  0.00  0.00            
ATOM   4579  H   PIL X   4       4.730  31.690  61.680  0.00  0.00            
ATOM   4580  N   PIL X   4       6.270  33.150  63.300  0.00  0.00            
ATOM   4581  H   PIL X   4       4.340  33.030  63.850  0.00  0.00            
ATOM   4582  N   PIL X   4       6.700  31.950  63.680  0.00  0.00            
ATOM   4583  C   PIL X   4       7.210  34.030  63.790  0.00  0.00            
ATOM   4584  C   PIL X   4       7.960  32.200  63.980  0.00  0.00            
ATOM   4585  N   PIL X   4       8.010  33.380  64.650  0.00  0.00            
ATOM   4586  H   PIL X   4       7.490  34.940  63.240  0.00  0.00            
ATOM   4587  H   PIL X   4       8.770  31.800  63.360  0.00  0.00            
ATOM   4588  C   PIL X   4       8.020  33.500  66.140  0.00  0.00            
ATOM   4589  C   PIL X   4       6.900  32.870  66.700  0.00  0.00            
ATOM   4590  H   PIL X   4       8.040  34.560  66.440  0.00  0.00            
ATOM   4591  H   PIL X   4       8.930  33.050  66.550  0.00  0.00            
ATOM   4592  N   PIL X   4       5.950  32.320  67.070  0.00  0.00            
ATOM   4593  C   PIL X   4       2.180  33.570  60.160  0.00  0.00            
ATOM   4594  C   PIL X   4       3.700  33.040  60.310  0.00  0.00            
ATOM   4595  H   PIL X   4       2.170  34.550  59.640  0.00  0.00            
ATOM   4596  H   PIL X   4       1.850  33.840  61.180  0.00  0.00            
ATOM   4597  N   PIL X   4       4.780  33.830  59.610  0.00  0.00            
ATOM   4598  H   PIL X   4       3.670  32.090  59.750  0.00  0.00            
ATOM   4599  N   PIL X   4       4.560  34.750  58.660  0.00  0.00            
ATOM   4600  C   PIL X   4       6.090  33.450  59.490  0.00  0.00            
ATOM   4601  C   PIL X   4       5.760  34.960  58.120  0.00  0.00            
ATOM   4602  N   PIL X   4       6.770  34.420  58.880  0.00  0.00            
ATOM   4603  H   PIL X   4       6.360  32.390  59.410  0.00  0.00            
ATOM   4604  H   PIL X   4       5.910  35.740  57.370  0.00  0.00            
ATOM   4605  C   PIL X   4       8.170  34.860  59.100  0.00  0.00            
ATOM   4606  C   PIL X   4       8.740  34.500  60.340  0.00  0.00            
ATOM   4607  H   PIL X   4       8.250  35.950  58.980  0.00  0.00            
ATOM   4608  H   PIL X   4       8.790  34.410  58.300  0.00  0.00            
ATOM   4609  N   PIL X   4       9.190  34.210  61.370  0.00  0.00            
ATOM   4610  C   PIL X   4       1.350  31.810  58.190  0.00  0.00            
ATOM   4611  C   PIL X   4       1.010  32.650  59.530  0.00  0.00            
ATOM   4612  H   PIL X   4       1.950  30.930  58.460  0.00  0.00            
ATOM   4613  H   PIL X   4       2.040  32.410  57.580  0.00  0.00            
ATOM   4614  N   PIL X   4       0.430  31.760  60.580  0.00  0.00            
ATOM   4615  H   PIL X   4       0.210  33.370  59.250  0.00  0.00            
ATOM   4616  N   PIL X   4       1.190  31.040  61.400  0.00  0.00            
ATOM   4617  C   PIL X   4      51.630  31.860  61.220  0.00  0.00            
ATOM   4618  C   PIL X   4       0.580  31.250  62.530  0.00  0.00            
ATOM   4619  N   PIL X   4      51.650  31.130  62.340  0.00  0.00            
ATOM   4620  H   PIL X   4      50.770  32.380  60.790  0.00  0.00            
ATOM   4621  H   PIL X   4       1.070  31.070  63.490  0.00  0.00            
ATOM   4622  C   PIL X   4      50.840  29.960  62.750  0.00  0.00            
ATOM   4623  C   PIL X   4      51.610  28.850  63.160  0.00  0.00            
ATOM   4624  H   PIL X   4      50.140  29.670  61.960  0.00  0.00            
ATOM   4625  H   PIL X   4      50.230  30.250  63.610  0.00  0.00            
ATOM   4626  N   PIL X   4      52.310  27.990  63.530  0.00  0.00            
ATOM   4627  C   PIL X   4      51.610  32.510  56.670  0.00  0.00            
ATOM   4628  C   PIL X   4       0.160  31.360  57.200  0.00  0.00            
ATOM   4629  H   PIL X   4      51.590  32.520  55.570  0.00  0.00            
ATOM   4630  H   PIL X   4      52.130  33.440  56.920  0.00  0.00            
ATOM   4631  N   PIL X   4       0.540  30.320  56.160  0.00  0.00            
ATOM   4632  H   PIL X   4      51.920  30.810  57.880  0.00  0.00            
ATOM   4633  N   PIL X   4       1.440  30.500  55.190  0.00  0.00            
ATOM   4634  C   PIL X   4       0.500  28.950  56.330  0.00  0.00            
ATOM   4635  C   PIL X   4       1.410  29.350  54.510  0.00  0.00            
ATOM   4636  N   PIL X   4       0.760  28.330  55.170  0.00  0.00            
ATOM   4637  H   PIL X   4      52.390  28.490  57.150  0.00  0.00            
ATOM   4638  H   PIL X   4       1.570  29.330  53.430  0.00  0.00            
ATOM   4639  C   PIL X   4       0.760  26.870  54.870  0.00  0.00            
ATOM   4640  C   PIL X   4       0.890  26.030  55.990  0.00  0.00            
ATOM   4641  H   PIL X   4       1.590  26.670  54.180  0.00  0.00            
ATOM   4642  H   PIL X   4      52.250  26.620  54.330  0.00  0.00            
ATOM   4643  N   PIL X   4       1.020  25.360  56.940  0.00  0.00            
ATOM   4644  C   PIL X   4      49.570  34.130  57.530  0.00  0.00            
ATOM   4645  C   PIL X   4      50.110  32.660  57.230  0.00  0.00            
ATOM   4646  H   PIL X   4      49.940  34.370  58.550  0.00  0.00            
ATOM   4647  H   PIL X   4      48.470  34.110  57.640  0.00  0.00            
ATOM   4648  N   PIL X   4      49.100  31.860  56.450  0.00  0.00            
ATOM   4649  H   PIL X   4      50.140  32.190  58.220  0.00  0.00            
ATOM   4650  N   PIL X   4      48.910  31.900  55.140  0.00  0.00            
ATOM   4651  C   PIL X   4      48.110  31.040  56.960  0.00  0.00            
ATOM   4652  C   PIL X   4      48.330  30.740  54.900  0.00  0.00            
ATOM   4653  N   PIL X   4      47.540  30.360  55.940  0.00  0.00            
ATOM   4654  H   PIL X   4      48.180  30.640  57.980  0.00  0.00            
ATOM   4655  H   PIL X   4      48.800  30.030  54.210  0.00  0.00            
ATOM   4656  C   PIL X   4      46.240  29.650  55.910  0.00  0.00            
ATOM   4657  C   PIL X   4      45.260  30.350  55.200  0.00  0.00            
ATOM   4658  H   PIL X   4      45.880  29.450  56.930  0.00  0.00            
ATOM   4659  H   PIL X   4      46.380  28.670  55.420  0.00  0.00            
ATOM   4660  N   PIL X   4      44.460  30.960  54.610  0.00  0.00            
ATOM   4661  C   PIL X   4      49.250  35.300  55.170  0.00  0.00            
ATOM   4662  C   PIL X   4      49.940  35.360  56.610  0.00  0.00            
ATOM   4663  H   PIL X   4      48.420  36.030  55.190  0.00  0.00            
ATOM   4664  H   PIL X   4      48.680  34.360  55.170  0.00  0.00            
ATOM   4665  N   PIL X   4      49.980  36.750  57.190  0.00  0.00            
ATOM   4666  H   PIL X   4      50.990  35.170  56.420  0.00  0.00            
ATOM   4667  N   PIL X   4      50.770  37.700  56.700  0.00  0.00            
ATOM   4668  C   PIL X   4      49.430  37.220  58.350  0.00  0.00            
ATOM   4669  C   PIL X   4      50.960  38.510  57.720  0.00  0.00            
ATOM   4670  N   PIL X   4      50.030  38.370  58.710  0.00  0.00            
ATOM   4671  H   PIL X   4      48.800  36.610  58.990  0.00  0.00            
ATOM   4672  H   PIL X   4      51.600  39.400  57.600  0.00  0.00            
ATOM   4673  C   PIL X   4      49.640  39.350  59.760  0.00  0.00            
ATOM   4674  C   PIL X   4      49.320  38.810  61.020  0.00  0.00            
ATOM   4675  H   PIL X   4      48.770  39.930  59.390  0.00  0.00            
ATOM   4676  H   PIL X   4      50.460  40.070  59.900  0.00  0.00            
ATOM   4677  N   PIL X   4      49.060  38.380  62.070  0.00  0.00            
ATOM   4678  C   PIL X   4      49.080  36.220  52.700  0.00  0.00            
ATOM   4679  C   PIL X   4      49.940  35.330  53.720  0.00  0.00            
ATOM   4680  H   PIL X   4      48.230  35.600  52.370  0.00  0.00            
ATOM   4681  H   PIL X   4      49.670  36.330  51.780  0.00  0.00            
ATOM   4682  N   PIL X   4      51.460  35.470  53.610  0.00  0.00            
ATOM   4683  H   PIL X   4      49.760  34.300  53.360  0.00  0.00            
ATOM   4684  N   PIL X   4      52.380  35.210  54.550  0.00  0.00            
ATOM   4685  C   PIL X   4      52.150  35.380  52.420  0.00  0.00            
ATOM   4686  C   PIL X   4       1.070  34.940  53.880  0.00  0.00            
ATOM   4687  N   PIL X   4       0.760  34.550  52.610  0.00  0.00            
ATOM   4688  H   PIL X   4      52.180  36.230  51.740  0.00  0.00            
ATOM   4689  H   PIL X   4       2.000  35.470  54.110  0.00  0.00            
ATOM   4690  C   PIL X   4       1.190  33.320  51.870  0.00  0.00            
ATOM   4691  C   PIL X   4       0.420  33.000  50.740  0.00  0.00            
ATOM   4692  H   PIL X   4       1.180  32.450  52.550  0.00  0.00            
ATOM   4693  H   PIL X   4       2.230  33.430  51.540  0.00  0.00            
ATOM   4694  N   PIL X   4      52.190  32.740  49.800  0.00  0.00            
ATOM   4695  C   PIL X   4      49.600  38.850  52.630  0.00  0.00            
ATOM   4696  C   PIL X   4      48.550  37.700  53.050  0.00  0.00            
ATOM   4697  H   PIL X   4      50.470  38.350  52.180  0.00  0.00            
ATOM   4698  H   PIL X   4      50.000  39.210  53.590  0.00  0.00            
ATOM   4699  N   PIL X   4      47.090  37.830  52.760  0.00  0.00            
ATOM   4700  H   PIL X   4      48.590  37.760  54.150  0.00  0.00            
ATOM   4701  N   PIL X   4      46.540  38.590  51.830  0.00  0.00            
ATOM   4702  C   PIL X   4      46.090  37.170  53.420  0.00  0.00            
ATOM   4703  C   PIL X   4      45.240  38.420  51.970  0.00  0.00            
ATOM   4704  N   PIL X   4      44.890  37.580  52.980  0.00  0.00            
ATOM   4705  H   PIL X   4      46.250  36.610  54.350  0.00  0.00            
ATOM   4706  H   PIL X   4      44.560  38.720  51.170  0.00  0.00            
ATOM   4707  C   PIL X   4      43.560  37.380  53.620  0.00  0.00            
ATOM   4708  C   PIL X   4      43.160  36.040  53.690  0.00  0.00            
ATOM   4709  H   PIL X   4      42.800  37.950  53.060  0.00  0.00            
ATOM   4710  H   PIL X   4      43.580  37.800  54.630  0.00  0.00            
ATOM   4711  N   PIL X   4      42.840  34.930  53.760  0.00  0.00            
ATOM   4712  C   PIL X   4      49.030  39.940  50.170  0.00  0.00            
ATOM   4713  C   PIL X   4      49.350  40.170  51.750  0.00  0.00            
ATOM   4714  H   PIL X   4      48.220  40.620  49.840  0.00  0.00            
ATOM   4715  H   PIL X   4      48.570  38.940  50.060  0.00  0.00            
ATOM   4716  N   PIL X   4      48.440  41.130  52.480  0.00  0.00            
ATOM   4717  H   PIL X   4      50.330  40.680  51.740  0.00  0.00            
ATOM   4718  N   PIL X   4      47.180  41.420  52.160  0.00  0.00            
ATOM   4719  C   PIL X   4      48.710  41.730  53.690  0.00  0.00            
ATOM   4720  C   PIL X   4      46.890  42.440  52.950  0.00  0.00            
ATOM   4721  N   PIL X   4      47.660  42.460  54.080  0.00  0.00            
ATOM   4722  H   PIL X   4      49.740  41.870  54.030  0.00  0.00            
ATOM   4723  H   PIL X   4      46.450  43.350  52.510  0.00  0.00            
ATOM   4724  C   PIL X   4      47.510  43.360  55.260  0.00  0.00            
ATOM   4725  C   PIL X   4      47.240  42.770  56.500  0.00  0.00            
ATOM   4726  H   PIL X   4      46.700  44.080  55.050  0.00  0.00            
ATOM   4727  H   PIL X   4      48.420  43.960  55.360  0.00  0.00            
ATOM   4728  N   PIL X   4      47.010  42.290  57.540  0.00  0.00            
ATOM   4729  C   PIL X   4      50.600  38.610  48.360  0.00  0.00            
ATOM   4730  C   PIL X   4      50.240  40.000  49.110  0.00  0.00            
ATOM   4731  H   PIL X   4      51.030  38.800  47.360  0.00  0.00            
ATOM   4732  H   PIL X   4      49.650  38.090  48.150  0.00  0.00            
ATOM   4733  N   PIL X   4      50.140  41.170  48.170  0.00  0.00            
ATOM   4734  H   PIL X   4      51.130  40.210  49.730  0.00  0.00            
ATOM   4735  N   PIL X   4      50.220  41.140  46.830  0.00  0.00            
ATOM   4736  C   PIL X   4      50.190  42.480  48.540  0.00  0.00            
ATOM   4737  C   PIL X   4      50.230  42.410  46.470  0.00  0.00            
ATOM   4738  N   PIL X   4      49.880  43.250  47.500  0.00  0.00            
ATOM   4739  H   PIL X   4      50.710  42.820  49.450  0.00  0.00            
ATOM   4740  H   PIL X   4      50.740  42.740  45.560  0.00  0.00            
ATOM   4741  C   PIL X   4      49.230  44.590  47.480  0.00  0.00            
ATOM   4742  C   PIL X   4      47.840  44.540  47.320  0.00  0.00            
ATOM   4743  H   PIL X   4      49.670  45.200  46.680  0.00  0.00            
ATOM   4744  H   PIL X   4      49.460  45.100  48.430  0.00  0.00            
ATOM   4745  N   PIL X   4      46.690  44.510  47.190  0.00  0.00            
ATOM   4746  C   PIL X   4      51.060  36.010  49.090  0.00  0.00            
ATOM   4747  C   PIL X   4      51.550  37.540  49.090  0.00  0.00            
ATOM   4748  H   PIL X   4      50.270  35.880  49.840  0.00  0.00            
ATOM   4749  H   PIL X   4      51.910  35.440  49.510  0.00  0.00            
ATOM   4750  N   PIL X   4       0.620  37.650  48.870  0.00  0.00            
ATOM   4751  H   PIL X   4      51.440  37.830  50.150  0.00  0.00            
ATOM   4752  N   PIL X   4       1.330  36.920  48.010  0.00  0.00            
ATOM   4753  C   PIL X   4       1.510  38.500  49.470  0.00  0.00            
ATOM   4754  C   PIL X   4       2.500  37.540  48.020  0.00  0.00            
ATOM   4755  N   PIL X   4       2.420  38.790  48.540  0.00  0.00            
ATOM   4756  H   PIL X   4       1.750  38.420  50.530  0.00  0.00            
ATOM   4757  H   PIL X   4       3.440  37.030  47.760  0.00  0.00            
ATOM   4758  C   PIL X   4       2.720  40.120  47.940  0.00  0.00            
ATOM   4759  C   PIL X   4       1.660  41.040  47.990  0.00  0.00            
ATOM   4760  H   PIL X   4       3.030  40.000  46.890  0.00  0.00            
ATOM   4761  H   PIL X   4       3.590  40.560  48.460  0.00  0.00            
ATOM   4762  N   PIL X   4       0.760  41.780  48.060  0.00  0.00            
ATOM   4763  C   PIL X   4      49.030  34.930  47.640  0.00  0.00            
ATOM   4764  C   PIL X   4      50.610  35.200  47.790  0.00  0.00            
ATOM   4765  H   PIL X   4      48.710  35.220  46.620  0.00  0.00            
ATOM   4766  H   PIL X   4      48.500  35.670  48.280  0.00  0.00            
ATOM   4767  N   PIL X   4      51.330  35.550  46.520  0.00  0.00            
ATOM   4768  H   PIL X   4      51.010  34.200  48.010  0.00  0.00            
ATOM   4769  N   PIL X   4      51.050  36.550  45.670  0.00  0.00            
ATOM   4770  C   PIL X   4      52.270  34.780  45.920  0.00  0.00            
ATOM   4771  C   PIL X   4      51.630  36.140  44.530  0.00  0.00            
ATOM   4772  N   PIL X   4      52.090  34.840  44.610  0.00  0.00            
ATOM   4773  H   PIL X   4       0.820  34.570  46.400  0.00  0.00            
ATOM   4774  H   PIL X   4      52.000  36.860  43.800  0.00  0.00            
ATOM   4775  C   PIL X   4      52.020  33.700  43.650  0.00  0.00            
ATOM   4776  C   PIL X   4      51.560  32.480  44.170  0.00  0.00            
ATOM   4777  H   PIL X   4       0.590  33.540  43.210  0.00  0.00            
ATOM   4778  H   PIL X   4      51.350  33.980  42.820  0.00  0.00            
ATOM   4779  N   PIL X   4      51.200  31.480  44.630  0.00  0.00            
ATOM   4780  C   PIL X   4      49.220  32.210  47.490  0.00  0.00            
ATOM   4781  C   PIL X   4      48.370  33.490  47.960  0.00  0.00            
ATOM   4782  H   PIL X   4      50.220  32.230  47.960  0.00  0.00            
ATOM   4783  H   PIL X   4      49.450  32.390  46.420  0.00  0.00            
ATOM   4784  N   PIL X   4      47.730  33.330  49.310  0.00  0.00            
ATOM   4785  H   PIL X   4      47.500  33.480  47.270  0.00  0.00            
ATOM   4786  N   PIL X   4      48.400  33.030  50.420  0.00  0.00            
ATOM   4787  C   PIL X   4      46.410  33.020  49.570  0.00  0.00            
ATOM   4788  C   PIL X   4      47.530  32.290  51.090  0.00  0.00            
ATOM   4789  N   PIL X   4      46.260  32.710  50.860  0.00  0.00            
ATOM   4790  H   PIL X   4      45.630  32.980  48.800  0.00  0.00            
ATOM   4791  H   PIL X   4      47.740  31.250  51.350  0.00  0.00            
ATOM   4792  C   PIL X   4      45.240  33.130  51.860  0.00  0.00            
ATOM   4793  C   PIL X   4      45.780  33.610  53.070  0.00  0.00            
ATOM   4794  H   PIL X   4      44.580  32.280  52.090  0.00  0.00            
ATOM   4795  H   PIL X   4      44.590  33.910  51.420  0.00  0.00            
ATOM   4796  N   PIL X   4      46.260  34.000  54.060  0.00  0.00            
ATOM   4797  C   PIL X   4      48.120  30.030  46.240  0.00  0.00            
ATOM   4798  C   PIL X   4      48.610  30.720  47.620  0.00  0.00            
ATOM   4799  H   PIL X   4      48.610  29.040  46.130  0.00  0.00            
ATOM   4800  H   PIL X   4      48.550  30.610  45.400  0.00  0.00            
ATOM   4801  N   PIL X   4      49.410  29.790  48.510  0.00  0.00            
ATOM   4802  H   PIL X   4      47.670  30.870  48.150  0.00  0.00            
ATOM   4803  N   PIL X   4      50.700  29.850  48.800  0.00  0.00            
ATOM   4804  C   PIL X   4      48.850  28.840  49.310  0.00  0.00            
ATOM   4805  C   PIL X   4      50.920  28.740  49.490  0.00  0.00            
ATOM   4806  N   PIL X   4      49.780  28.240  50.070  0.00  0.00            
ATOM   4807  H   PIL X   4      47.860  28.420  49.110  0.00  0.00            
ATOM   4808  H   PIL X   4      51.770  28.110  49.240  0.00  0.00            
ATOM   4809  C   PIL X   4      49.580  27.500  51.350  0.00  0.00            
ATOM   4810  C   PIL X   4      48.530  27.930  52.200  0.00  0.00            
ATOM   4811  H   PIL X   4      50.510  27.560  51.930  0.00  0.00            
ATOM   4812  H   PIL X   4      49.420  26.430  51.120  0.00  0.00            
ATOM   4813  N   PIL X   4      47.680  28.290  52.910  0.00  0.00            
ATOM   4814  C   PIL X   4      45.930  30.960  44.940  0.00  0.00            
ATOM   4815  C   PIL X   4      46.540  29.880  45.970  0.00  0.00            
ATOM   4816  H   PIL X   4      45.590  30.440  44.020  0.00  0.00            
ATOM   4817  H   PIL X   4      46.770  31.580  44.580  0.00  0.00            
ATOM   4818  N   PIL X   4      46.110  28.440  45.740  0.00  0.00            
ATOM   4819  H   PIL X   4      46.090  30.150  46.940  0.00  0.00            
ATOM   4820  N   PIL X   4      45.830  27.870  44.570  0.00  0.00            
ATOM   4821  C   PIL X   4      45.960  27.490  46.710  0.00  0.00            
ATOM   4822  C   PIL X   4      45.740  26.570  44.850  0.00  0.00            
ATOM   4823  N   PIL X   4      45.600  26.310  46.190  0.00  0.00            
ATOM   4824  H   PIL X   4      46.170  27.670  47.770  0.00  0.00            
ATOM   4825  H   PIL X   4      46.120  25.820  44.150  0.00  0.00            
ATOM   4826  C   PIL X   4      45.120  25.070  46.870  0.00  0.00            
ATOM   4827  C   PIL X   4      44.520  25.240  48.130  0.00  0.00            
ATOM   4828  H   PIL X   4      45.980  24.390  46.990  0.00  0.00            
ATOM   4829  H   PIL X   4      44.400  24.560  46.220  0.00  0.00            
ATOM   4830  N   PIL X   4      44.030  25.420  49.180  0.00  0.00            
ATOM   4831  C   PIL X   4      44.680  33.250  44.340  0.00  0.00            
ATOM   4832  C   PIL X   4      44.780  32.020  45.370  0.00  0.00            
ATOM   4833  H   PIL X   4      43.690  33.210  43.850  0.00  0.00            
ATOM   4834  H   PIL X   4      45.370  33.020  43.500  0.00  0.00            
ATOM   4835  N   PIL X   4      43.420  31.420  45.570  0.00  0.00            
ATOM   4836  H   PIL X   4      45.110  32.420  46.350  0.00  0.00            
ATOM   4837  N   PIL X   4      42.670  30.890  44.600  0.00  0.00            
ATOM   4838  C   PIL X   4      42.800  31.120  46.760  0.00  0.00            
ATOM   4839  C   PIL X   4      41.530  30.650  45.230  0.00  0.00            
ATOM   4840  N   PIL X   4      41.770  30.300  46.530  0.00  0.00            
ATOM   4841  H   PIL X   4      42.940  31.730  47.660  0.00  0.00            
ATOM   4842  H   PIL X   4      40.600  31.110  44.900  0.00  0.00            
ATOM   4843  C   PIL X   4      41.460  28.990  47.140  0.00  0.00            
ATOM   4844  C   PIL X   4      42.140  27.940  46.500  0.00  0.00            
ATOM   4845  H   PIL X   4      40.370  28.800  47.120  0.00  0.00            
ATOM   4846  H   PIL X   4      41.750  29.010  48.210  0.00  0.00            
ATOM   4847  N   PIL X   4      42.720  27.120  45.940  0.00  0.00            
ATOM   4848  C   PIL X   4      45.630  35.610  43.530  0.00  0.00            
ATOM   4849  C   PIL X   4      44.960  34.790  44.710  0.00  0.00            
ATOM   4850  H   PIL X   4      46.470  35.040  43.110  0.00  0.00            
ATOM   4851  H   PIL X   4      46.120  36.480  44.010  0.00  0.00            
ATOM   4852  N   PIL X   4      43.900  35.600  45.400  0.00  0.00            
ATOM   4853  H   PIL X   4      45.770  34.710  45.470  0.00  0.00            
ATOM   4854  N   PIL X   4      42.680  35.770  44.940  0.00  0.00            
ATOM   4855  C   PIL X   4      44.080  36.550  46.380  0.00  0.00            
ATOM   4856  C   PIL X   4      42.060  36.470  45.870  0.00  0.00            
ATOM   4857  N   PIL X   4      42.890  36.920  46.870  0.00  0.00            
ATOM   4858  H   PIL X   4      45.000  37.130  46.490  0.00  0.00            
ATOM   4859  H   PIL X   4      41.090  36.930  45.660  0.00  0.00            
ATOM   4860  C   PIL X   4      42.590  37.850  47.990  0.00  0.00            
ATOM   4861  C   PIL X   4      42.690  37.360  49.300  0.00  0.00            
ATOM   4862  H   PIL X   4      41.560  38.230  47.860  0.00  0.00            
ATOM   4863  H   PIL X   4      43.250  38.730  47.910  0.00  0.00            
ATOM   4864  N   PIL X   4      42.790  36.990  50.400  0.00  0.00            
ATOM   4865  C   PIL X   4      45.750  36.840  41.200  0.00  0.00            
ATOM   4866  C   PIL X   4      44.780  36.220  42.310  0.00  0.00            
ATOM   4867  H   PIL X   4      45.170  36.940  40.270  0.00  0.00            
ATOM   4868  H   PIL X   4      46.470  36.030  40.970  0.00  0.00            
ATOM   4869  N   PIL X   4      43.760  35.270  41.750  0.00  0.00            
ATOM   4870  H   PIL X   4      44.220  37.090  42.690  0.00  0.00            
ATOM   4871  N   PIL X   4      44.040  34.090  41.200  0.00  0.00            
ATOM   4872  C   PIL X   4      42.430  35.520  41.500  0.00  0.00            
ATOM   4873  C   PIL X   4      43.160  34.080  40.220  0.00  0.00            
ATOM   4874  N   PIL X   4      41.970  34.580  40.650  0.00  0.00            
ATOM   4875  H   PIL X   4      42.010  36.520  41.600  0.00  0.00            
ATOM   4876  H   PIL X   4      43.510  34.130  39.180  0.00  0.00            
ATOM   4877  C   PIL X   4      40.640  33.900  40.680  0.00  0.00            
ATOM   4878  C   PIL X   4      40.520  32.880  41.640  0.00  0.00            
ATOM   4879  H   PIL X   4      40.440  33.470  39.690  0.00  0.00            
ATOM   4880  H   PIL X   4      39.850  34.640  40.860  0.00  0.00            
ATOM   4881  N   PIL X   4      40.440  32.040  42.440  0.00  0.00            
ATOM   4882  C   PIL X   4      47.230  38.730  40.050  0.00  0.00            
ATOM   4883  C   PIL X   4      46.630  38.140  41.410  0.00  0.00            
ATOM   4884  H   PIL X   4      48.170  39.260  40.300  0.00  0.00            
ATOM   4885  H   PIL X   4      46.570  39.550  39.720  0.00  0.00            
ATOM   4886  N   PIL X   4      45.910  39.220  42.160  0.00  0.00            
ATOM   4887  H   PIL X   4      47.490  37.840  42.040  0.00  0.00            
ATOM   4888  N   PIL X   4      44.690  39.680  41.870  0.00  0.00            
ATOM   4889  C   PIL X   4      46.440  40.010  43.140  0.00  0.00            
ATOM   4890  C   PIL X   4      44.670  40.870  42.440  0.00  0.00            
ATOM   4891  N   PIL X   4      45.600  41.020  43.420  0.00  0.00            
ATOM   4892  H   PIL X   4      47.530  40.070  43.270  0.00  0.00            
ATOM   4893  H   PIL X   4      44.200  41.710  41.920  0.00  0.00            
ATOM   4894  C   PIL X   4      45.550  41.890  44.630  0.00  0.00            
ATOM   4895  C   PIL X   4      46.410  41.530  45.700  0.00  0.00            
ATOM   4896  H   PIL X   4      44.520  41.910  45.010  0.00  0.00            
ATOM   4897  H   PIL X   4      45.800  42.920  44.340  0.00  0.00            
ATOM   4898  N   PIL X   4      47.130  41.220  46.560  0.00  0.00            
ATOM   4899  C   PIL X   4      46.850  38.500  37.460  0.00  0.00            
ATOM   4900  C   PIL X   4      47.490  37.840  38.750  0.00  0.00            
ATOM   4901  H   PIL X   4      47.240  37.990  36.570  0.00  0.00            
ATOM   4902  H   PIL X   4      47.270  39.520  37.400  0.00  0.00            
ATOM   4903  N   PIL X   4      48.900  37.390  38.570  0.00  0.00            
ATOM   4904  H   PIL X   4      46.920  36.910  38.890  0.00  0.00            
ATOM   4905  N   PIL X   4      49.950  38.190  38.470  0.00  0.00            
ATOM   4906  C   PIL X   4      49.380  36.150  38.910  0.00  0.00            
ATOM   4907  C   PIL X   4      50.770  37.650  39.350  0.00  0.00            
ATOM   4908  N   PIL X   4      50.630  36.280  39.380  0.00  0.00            
ATOM   4909  H   PIL X   4      48.740  35.280  39.070  0.00  0.00            
ATOM   4910  H   PIL X   4      51.160  38.220  40.200  0.00  0.00            
ATOM   4911  C   PIL X   4      51.670  35.240  39.560  0.00  0.00            
ATOM   4912  C   PIL X   4       0.090  35.480  40.660  0.00  0.00            
ATOM   4913  H   PIL X   4      52.290  35.200  38.650  0.00  0.00            
ATOM   4914  H   PIL X   4      51.200  34.250  39.670  0.00  0.00            
ATOM   4915  N   PIL X   4       0.770  35.680  41.570  0.00  0.00            
ATOM   4916  C   PIL X   4      44.760  40.070  37.110  0.00  0.00            
ATOM   4917  C   PIL X   4      45.260  38.580  37.340  0.00  0.00            
ATOM   4918  H   PIL X   4      44.940  40.360  36.060  0.00  0.00            
ATOM   4919  H   PIL X   4      45.440  40.740  37.670  0.00  0.00            
ATOM   4920  N   PIL X   4      44.690  37.610  36.350  0.00  0.00            
ATOM   4921  H   PIL X   4      44.880  38.260  38.330  0.00  0.00            
ATOM   4922  N   PIL X   4      44.800  37.700  35.020  0.00  0.00            
ATOM   4923  C   PIL X   4      44.260  36.340  36.630  0.00  0.00            
ATOM   4924  C   PIL X   4      44.450  36.490  34.590  0.00  0.00            
ATOM   4925  N   PIL X   4      43.750  35.790  35.530  0.00  0.00            
ATOM   4926  H   PIL X   4      44.380  35.860  37.600  0.00  0.00            
ATOM   4927  H   PIL X   4      44.970  36.020  33.760  0.00  0.00            
ATOM   4928  C   PIL X   4      42.640  34.800  35.350  0.00  0.00            
ATOM   4929  C   PIL X   4      42.200  34.130  36.500  0.00  0.00            
ATOM   4930  H   PIL X   4      42.950  34.040  34.620  0.00  0.00            
ATOM   4931  H   PIL X   4      41.780  35.320  34.900  0.00  0.00            
ATOM   4932  N   PIL X   4      41.820  33.560  37.450  0.00  0.00            
ATOM   4933  H   PIL X   4      41.890  39.970  39.110  0.00  0.00            
ATOM   4934  C   PIL X   4      42.950  40.250  39.000  0.00  0.00            
ATOM   4935  C   PIL X   4      43.310  40.580  37.520  0.00  0.00            
ATOM   4936  H   PIL X   4      43.120  41.110  39.680  0.00  0.00            
ATOM   4937  H   PIL X   4      43.540  39.420  39.400  0.00  0.00            
ATOM   4938  N   PIL X   4      42.960  42.020  37.260  0.00  0.00            
ATOM   4939  H   PIL X   4      42.610  39.990  36.900  0.00  0.00            
ATOM   4940  N   PIL X   4      41.710  42.490  37.260  0.00  0.00            
ATOM   4941  C   PIL X   4      43.770  43.070  37.580  0.00  0.00            
ATOM   4942  C   PIL X   4      41.810  43.630  37.940  0.00  0.00            
ATOM   4943  N   PIL X   4      43.080  43.880  38.390  0.00  0.00            
ATOM   4944  H   PIL X   4      44.600  43.400  36.930  0.00  0.00            
ATOM   4945  H   PIL X   4      41.070  44.430  37.790  0.00  0.00            
ATOM   4946  C   PIL X   4      43.530  44.630  39.600  0.00  0.00            
ATOM   4947  C   PIL X   4      43.030  44.100  40.800  0.00  0.00            
ATOM   4948  H   PIL X   4      43.230  45.680  39.510  0.00  0.00            
ATOM   4949  H   PIL X   4      44.630  44.620  39.640  0.00  0.00            
ATOM   4950  N   PIL X   4      42.600  43.650  41.790  0.00  0.00            
ATOM   4951  C   PIL X   5      10.050  12.220  59.410  0.00  0.00            
ATOM   4952  C   PIL X   5      10.510  10.770  59.020  0.00  0.00            
ATOM   4953  H   PIL X   5      10.660  12.580  60.260  0.00  0.00            
ATOM   4954  H   PIL X   5       9.040  12.120  59.850  0.00  0.00            
ATOM   4955  N   PIL X   5      11.960  10.480  58.910  0.00  0.00            
ATOM   4956  H   PIL X   5      10.100  10.070  59.770  0.00  0.00            
ATOM   4957  H   PIL X   5      10.030  10.480  58.070  0.00  0.00            
ATOM   4958  N   PIL X   5      12.790  10.150  59.900  0.00  0.00            
ATOM   4959  C   PIL X   5      12.730  10.520  57.780  0.00  0.00            
ATOM   4960  C   PIL X   5      13.980  10.530  59.440  0.00  0.00            
ATOM   4961  N   PIL X   5      13.970  10.890  58.110  0.00  0.00            
ATOM   4962  H   PIL X   5      12.440  10.020  56.850  0.00  0.00            
ATOM   4963  H   PIL X   5      14.770  10.820  60.130  0.00  0.00            
ATOM   4964  C   PIL X   5      15.130  11.200  57.230  0.00  0.00            
ATOM   4965  C   PIL X   5      15.800  12.420  57.490  0.00  0.00            
ATOM   4966  H   PIL X   5      14.800  11.220  56.180  0.00  0.00            
ATOM   4967  H   PIL X   5      15.870  10.390  57.300  0.00  0.00            
ATOM   4968  N   PIL X   5      16.380  13.400  57.690  0.00  0.00            
ATOM   4969  C   PIL X   5      11.440  13.560  57.700  0.00  0.00            
ATOM   4970  C   PIL X   5       9.990  13.320  58.280  0.00  0.00            
ATOM   4971  H   PIL X   5      11.620  12.850  56.880  0.00  0.00            
ATOM   4972  H   PIL X   5      12.160  13.240  58.480  0.00  0.00            
ATOM   4973  N   PIL X   5       8.930  13.070  57.230  0.00  0.00            
ATOM   4974  H   PIL X   5       9.700  14.260  58.800  0.00  0.00            
ATOM   4975  N   PIL X   5       8.810  13.730  56.080  0.00  0.00            
ATOM   4976  C   PIL X   5       7.890  12.180  57.280  0.00  0.00            
ATOM   4977  C   PIL X   5       8.070  12.890  55.370  0.00  0.00            
ATOM   4978  N   PIL X   5       7.150  12.290  56.180  0.00  0.00            
ATOM   4979  H   PIL X   5       7.900  11.300  57.940  0.00  0.00            
ATOM   4980  H   PIL X   5       8.460  12.420  54.470  0.00  0.00            
ATOM   4981  C   PIL X   5       5.660  12.350  56.060  0.00  0.00            
ATOM   4982  C   PIL X   5       5.040  13.280  56.900  0.00  0.00            
ATOM   4983  H   PIL X   5       5.240  11.360  56.260  0.00  0.00            
ATOM   4984  H   PIL X   5       5.390  12.590  55.020  0.00  0.00            
ATOM   4985  N   PIL X   5       4.540  14.070  57.600  0.00  0.00            
ATOM   4986  C   PIL X   5      12.750  15.650  58.440  0.00  0.00            
ATOM   4987  C   PIL X   5      11.920  14.990  57.240  0.00  0.00            
ATOM   4988  H   PIL X   5      13.620  15.010  58.630  0.00  0.00            
ATOM   4989  H   PIL X   5      12.130  15.540  59.350  0.00  0.00            
ATOM   4990  N   PIL X   5      12.600  14.940  55.900  0.00  0.00            
ATOM   4991  H   PIL X   5      11.010  15.590  57.120  0.00  0.00            
ATOM   4992  N   PIL X   5      13.780  14.370  55.650  0.00  0.00            
ATOM   4993  C   PIL X   5      12.070  15.330  54.690  0.00  0.00            
ATOM   4994  C   PIL X   5      13.780  14.300  54.320  0.00  0.00            
ATOM   4995  N   PIL X   5      13.030  15.280  53.750  0.00  0.00            
ATOM   4996  H   PIL X   5      11.000  15.270  54.470  0.00  0.00            
ATOM   4997  H   PIL X   5      14.100  13.400  53.800  0.00  0.00            
ATOM   4998  C   PIL X   5      13.380  16.350  52.770  0.00  0.00            
ATOM   4999  C   PIL X   5      13.300  17.660  53.270  0.00  0.00            
ATOM   5000  H   PIL X   5      12.700  16.270  51.910  0.00  0.00            
ATOM   5001  H   PIL X   5      14.390  16.190  52.380  0.00  0.00            
ATOM   5002  N   PIL X   5      13.220  18.730  53.710  0.00  0.00            
ATOM   5003  C   PIL X   5      14.670  17.310  57.750  0.00  0.00            
ATOM   5004  C   PIL X   5      13.240  17.150  58.440  0.00  0.00            
ATOM   5005  H   PIL X   5      14.810  18.370  57.540  0.00  0.00            
ATOM   5006  H   PIL X   5      14.590  16.830  56.760  0.00  0.00            
ATOM   5007  N   PIL X   5      12.180  18.120  58.010  0.00  0.00            
ATOM   5008  H   PIL X   5      13.420  17.380  59.510  0.00  0.00            
ATOM   5009  N   PIL X   5      12.230  18.890  56.920  0.00  0.00            
ATOM   5010  C   PIL X   5      11.080  18.490  58.750  0.00  0.00            
ATOM   5011  C   PIL X   5      11.120  19.630  56.980  0.00  0.00            
ATOM   5012  N   PIL X   5      10.410  19.480  58.140  0.00  0.00            
ATOM   5013  H   PIL X   5      10.680  17.850  59.530  0.00  0.00            
ATOM   5014  H   PIL X   5      10.660  19.990  56.060  0.00  0.00            
ATOM   5015  C   PIL X   5       9.060  20.020  58.460  0.00  0.00            
ATOM   5016  C   PIL X   5       8.860  20.890  59.550  0.00  0.00            
ATOM   5017  H   PIL X   5       8.390  19.160  58.610  0.00  0.00            
ATOM   5018  H   PIL X   5       8.680  20.540  57.570  0.00  0.00            
ATOM   5019  N   PIL X   5       8.600  21.620  60.420  0.00  0.00            
ATOM   5020  C   PIL X   5      17.230  16.650  57.380  0.00  0.00            
ATOM   5021  C   PIL X   5      16.020  16.800  58.430  0.00  0.00            
ATOM   5022  H   PIL X   5      16.870  16.060  56.520  0.00  0.00            
ATOM   5023  H   PIL X   5      17.970  15.980  57.860  0.00  0.00            
ATOM   5024  N   PIL X   5      16.380  17.640  59.620  0.00  0.00            
ATOM   5025  H   PIL X   5      15.830  15.780  58.810  0.00  0.00            
ATOM   5026  N   PIL X   5      16.580  18.960  59.600  0.00  0.00            
ATOM   5027  C   PIL X   5      16.320  17.270  60.940  0.00  0.00            
ATOM   5028  C   PIL X   5      16.380  19.340  60.850  0.00  0.00            
ATOM   5029  N   PIL X   5      15.960  18.320  61.670  0.00  0.00            
ATOM   5030  H   PIL X   5      16.750  16.330  61.310  0.00  0.00            
ATOM   5031  H   PIL X   5      16.830  20.260  61.220  0.00  0.00            
ATOM   5032  C   PIL X   5      15.020  18.380  62.820  0.00  0.00            
ATOM   5033  C   PIL X   5      15.500  17.890  64.050  0.00  0.00            
ATOM   5034  H   PIL X   5      14.100  17.830  62.570  0.00  0.00            
ATOM   5035  H   PIL X   5      14.710  19.430  62.970  0.00  0.00            
ATOM   5036  N   PIL X   5      15.870  17.490  65.080  0.00  0.00            
ATOM   5037  C   PIL X   5      19.480  17.530  56.220  0.00  0.00            
ATOM   5038  C   PIL X   5      18.070  17.900  56.840  0.00  0.00            
ATOM   5039  H   PIL X   5      20.090  17.030  57.000  0.00  0.00            
ATOM   5040  H   PIL X   5      20.020  18.480  56.040  0.00  0.00            
ATOM   5041  N   PIL X   5      17.360  18.840  55.930  0.00  0.00            
ATOM   5042  H   PIL X   5      18.300  18.480  57.750  0.00  0.00            
ATOM   5043  N   PIL X   5      16.200  18.660  55.320  0.00  0.00            
ATOM   5044  C   PIL X   5      17.550  20.180  55.950  0.00  0.00            
ATOM   5045  C   PIL X   5      15.550  19.780  55.620  0.00  0.00            
ATOM   5046  N   PIL X   5      16.360  20.730  56.180  0.00  0.00            
ATOM   5047  H   PIL X   5      18.370  20.670  55.430  0.00  0.00            
ATOM   5048  H   PIL X   5      14.470  19.860  55.550  0.00  0.00            
ATOM   5049  C   PIL X   5      16.060  22.050  56.770  0.00  0.00            
ATOM   5050  C   PIL X   5      16.630  22.230  58.040  0.00  0.00            
ATOM   5051  H   PIL X   5      14.970  22.210  56.830  0.00  0.00            
ATOM   5052  H   PIL X   5      16.450  22.840  56.110  0.00  0.00            
ATOM   5053  N   PIL X   5      17.100  22.390  59.090  0.00  0.00            
ATOM   5054  C   PIL X   5      20.190  17.460  53.620  0.00  0.00            
ATOM   5055  C   PIL X   5      19.580  16.680  54.870  0.00  0.00            
ATOM   5056  H   PIL X   5      20.970  16.820  53.160  0.00  0.00            
ATOM   5057  H   PIL X   5      20.790  18.310  54.000  0.00  0.00            
ATOM   5058  N   PIL X   5      20.080  15.280  55.070  0.00  0.00            
ATOM   5059  H   PIL X   5      18.520  16.530  54.600  0.00  0.00            
ATOM   5060  N   PIL X   5      21.360  14.880  55.060  0.00  0.00            
ATOM   5061  C   PIL X   5      19.390  14.200  55.550  0.00  0.00            
ATOM   5062  C   PIL X   5      21.240  13.570  54.850  0.00  0.00
[truncated: 116,451 more chars]
