# Supplementary material for: In situ molecular weaving of ionic polymers into metal-organic frameworks for radioactive anion capture
Source: Nat Commun. 2025 Aug 11;16:7393. doi: 10.1038/s41467-025-62246-3 (PMC12339677; doi:10.1038/s41467-025-62246-3)
Supplement: Supplementary file 3 — Supplementary Data-1-3 [file 41467_2025_62246_MOESM3_ESM.zip › Supplementary Data-2/Ptriaz-BTC Final]

CRYST1   45.857   45.845   45.845  90.00  90.00  90.00 P 1           1
ATOM      1  C   C6H X   1      38.250   8.300  15.820  0.00  0.00            
ATOM      2  C1  C6H X   1      37.870   6.810  15.870  0.00  0.00            
ATOM      3  N   C6H X   1      38.870   6.080  16.730  0.00  0.00            
ATOM      4  N1  C6H X   1      40.240   6.210  16.660  0.00  0.00            
ATOM      5  C2  C6H X   1      38.530   4.980  17.500  0.00  0.00            
ATOM      6  C3  C6H X   1      40.720   5.200  17.330  0.00  0.00            
ATOM      7  N2  C6H X   1      39.750   4.360  17.920  0.00  0.00            
ATOM      8  H   C6H X   1      37.570   4.510  17.620  0.00  0.00            
ATOM      9  H1  C6H X   1      41.760   4.920  17.280  0.00  0.00            
ATOM     10  C4  C6H X   1      39.910   3.570  19.190  0.00  0.00            
ATOM     11  C5  C6H X   1      39.830   2.110  18.880  0.00  0.00            
ATOM     12  H2  C6H X   1      39.020   3.710  19.820  0.00  0.00            
ATOM     13  H3  C6H X   1      40.840   3.840  19.710  0.00  0.00            
ATOM     14  N3  C6H X   1      39.670   0.990  18.700  0.00  0.00            
ATOM     15  H4  C6H X   1      39.260   8.270  15.400  0.00  0.00            
ATOM     16  H5  C6H X   1      37.580   8.710  15.060  0.00  0.00            
ATOM     17  H6  C6H X   1      37.820   6.380  14.870  0.00  0.00            
ATOM     18  H7  C6H X   1      36.860   6.720  16.290  0.00  0.00            
ATOM     19  C   C6H X   1      38.420  10.480  17.090  0.00  0.00            
ATOM     20  C6  C6H X   1      37.980   9.030  17.200  0.00  0.00            
ATOM     21  N   C6H X   1      36.590   8.950  17.700  0.00  0.00            
ATOM     22  N4  C6H X   1      35.570   9.270  16.890  0.00  0.00            
ATOM     23  C7  C6H X   1      36.150   8.880  19.040  0.00  0.00            
ATOM     24  C8  C6H X   1      34.530   9.440  17.640  0.00  0.00            
ATOM     25  N5  C6H X   1      34.770   9.260  19.010  0.00  0.00            
ATOM     26  H   C6H X   1      36.710   8.720  19.950  0.00  0.00            
ATOM     27  H8  C6H X   1      33.570   9.690  17.200  0.00  0.00            
ATOM     28  C9  C6H X   1      33.780   8.910  20.020  0.00  0.00            
ATOM     29  C10 C6H X   1      33.850   9.820  21.190  0.00  0.00            
ATOM     30  H9  C6H X   1      32.780   9.020  19.580  0.00  0.00            
ATOM     31  H10 C6H X   1      33.990   7.880  20.340  0.00  0.00            
ATOM     32  N6  C6H X   1      33.900  10.500  22.070  0.00  0.00            
ATOM     33  H11 C6H X   1      37.850  11.050  16.360  0.00  0.00            
ATOM     34  H12 C6H X   1      38.200  10.980  18.040  0.00  0.00            
ATOM     35  H13 C6H X   1      38.460   8.460  18.000  0.00  0.00            
ATOM     36  C   C6H X   1      40.910   9.810  17.720  0.00  0.00            
ATOM     37  C11 C6H X   1      39.940  10.750  16.810  0.00  0.00            
ATOM     38  N   C6H X   1      40.270  12.200  16.770  0.00  0.00            
ATOM     39  N7  C6H X   1      41.400  12.620  16.130  0.00  0.00            
ATOM     40  C12 C6H X   1      39.480  13.190  17.300  0.00  0.00            
ATOM     41  C13 C6H X   1      41.380  13.880  16.420  0.00  0.00            
ATOM     42  N8  C6H X   1      40.230  14.320  17.040  0.00  0.00            
ATOM     43  H   C6H X   1      38.470  13.100  17.680  0.00  0.00            
ATOM     44  H14 C6H X   1      42.080  14.590  15.990  0.00  0.00            
ATOM     45  C14 C6H X   1      39.850  15.730  16.920  0.00  0.00            
ATOM     46  C15 C6H X   1      40.100  16.340  15.600  0.00  0.00            
ATOM     47  H15 C6H X   1      40.570  16.270  17.550  0.00  0.00            
ATOM     48  H16 C6H X   1      38.810  15.950  17.210  0.00  0.00            
ATOM     49  N9  C6H X   1      40.190  16.690  14.510  0.00  0.00            
ATOM     50  H17 C6H X   1      40.930  10.130  18.770  0.00  0.00            
ATOM     51  H18 C6H X   1      40.510   8.790  17.680  0.00  0.00            
ATOM     52  H19 C6H X   1      40.030  10.340  15.790  0.00  0.00            
ATOM     53  C   C6H X   1      43.430  10.350  17.940  0.00  0.00            
ATOM     54  C16 C6H X   1      42.360   9.520  17.150  0.00  0.00            
ATOM     55  N   C6H X   1      42.370   9.390  15.710  0.00  0.00            
ATOM     56  N10 C6H X   1      41.900   8.230  15.100  0.00  0.00            
ATOM     57  C17 C6H X   1      43.110  10.140  14.810  0.00  0.00            
ATOM     58  C18 C6H X   1      42.490   8.170  13.960  0.00  0.00            
ATOM     59  N11 C6H X   1      43.170   9.380  13.650  0.00  0.00            
ATOM     60  H   C6H X   1      43.740  10.980  15.050  0.00  0.00            
ATOM     61  H20 C6H X   1      42.330   7.390  13.220  0.00  0.00            
ATOM     62  C19 C6H X   1      44.030   9.470  12.440  0.00  0.00            
ATOM     63  C20 C6H X   1      43.470  10.110  11.300  0.00  0.00            
ATOM     64  H21 C6H X   1      44.320   8.480  12.070  0.00  0.00            
ATOM     65  H22 C6H X   1      44.870  10.110  12.750  0.00  0.00            
ATOM     66  N12 C6H X   1      43.130  10.700  10.360  0.00  0.00            
ATOM     67  H23 C6H X   1      43.620  11.320  17.450  0.00  0.00            
ATOM     68  H24 C6H X   1      43.050  10.670  18.920  0.00  0.00            
ATOM     69  H25 C6H X   1      42.610   8.500  17.480  0.00  0.00            
ATOM     70  C   C6H X   1      45.320  10.070  19.720  0.00  0.00            
ATOM     71  C21 C6H X   1      44.800   9.640  18.270  0.00  0.00            
ATOM     72  N   C6H X   1      45.930   9.840  17.330  0.00  0.00            
ATOM     73  N13 C6H X   1      45.860  10.540  16.180  0.00  0.00            
ATOM     74  C22 C6H X   1      47.190   9.420  17.500  0.00  0.00            
ATOM     75  C23 C6H X   1      47.010  10.480  15.600  0.00  0.00            
ATOM     76  N14 C6H X   1      47.900   9.740  16.330  0.00  0.00            
ATOM     77  H   C6H X   1      47.590   8.810  18.310  0.00  0.00            
ATOM     78  H26 C6H X   1      47.200  10.790  14.580  0.00  0.00            
ATOM     79  C24 C6H X   1      49.290   9.520  16.140  0.00  0.00            
ATOM     80  C25 C6H X   1      50.060  10.710  15.880  0.00  0.00            
ATOM     81  H27 C6H X   1      49.510   8.770  15.360  0.00  0.00            
ATOM     82  H28 C6H X   1      49.650   9.150  17.110  0.00  0.00            
ATOM     83  N15 C6H X   1      50.660  11.670  15.540  0.00  0.00            
ATOM     84  H29 C6H X   1      46.420  10.130  19.770  0.00  0.00            
ATOM     85  H30 C6H X   1      44.990  11.120  19.730  0.00  0.00            
ATOM     86  H31 C6H X   1      44.640   8.550  18.240  0.00  0.00            
ATOM     87  C   C6H X   1      43.800   9.930  21.790  0.00  0.00            
ATOM     88  C26 C6H X   1      44.890   9.210  20.910  0.00  0.00            
ATOM     89  N   C6H X   1      46.000   8.710  21.790  0.00  0.00            
ATOM     90  N16 C6H X   1      46.460   7.450  21.520  0.00  0.00            
ATOM     91  C27 C6H X   1      46.920   9.430  22.560  0.00  0.00            
ATOM     92  C28 C6H X   1      47.750   7.530  21.740  0.00  0.00            
ATOM     93  N17 C6H X   1      48.100   8.740  22.360  0.00  0.00            
ATOM     94  H   C6H X   1      46.790  10.380  23.050  0.00  0.00            
ATOM     95  H32 C6H X   1      48.410   6.790  21.320  0.00  0.00            
ATOM     96  C29 C6H X   1      49.390   9.360  22.630  0.00  0.00            
ATOM     97  C30 C6H X   1      50.180   9.820  21.400  0.00  0.00            
ATOM     98  H33 C6H X   1      50.010   8.680  23.210  0.00  0.00            
ATOM     99  H34 C6H X   1      49.220  10.200  23.320  0.00  0.00            
ATOM    100  N18 C6H X   1      50.790  10.230  20.500  0.00  0.00            
ATOM    101  H35 C6H X   1      44.110  10.970  21.950  0.00  0.00            
ATOM    102  H36 C6H X   1      43.030  10.060  21.010  0.00  0.00            
ATOM    103  H37 C6H X   1      44.440   8.320  20.440  0.00  0.00            
ATOM    104  C   C6H X   1      42.580  10.130  24.160  0.00  0.00            
ATOM    105  C31 C6H X   1      43.370   9.230  23.120  0.00  0.00            
ATOM    106  N   C6H X   1      43.040   7.790  22.890  0.00  0.00            
ATOM    107  N19 C6H X   1      41.970   7.500  22.110  0.00  0.00            
ATOM    108  C32 C6H X   1      43.800   6.650  23.150  0.00  0.00            
ATOM    109  C33 C6H X   1      42.170   6.290  21.750  0.00  0.00            
ATOM    110  N20 C6H X   1      43.250   5.650  22.390  0.00  0.00            
ATOM    111  H   C6H X   1      44.760   6.600  23.650  0.00  0.00            
ATOM    112  H38 C6H X   1      41.570   5.780  21.020  0.00  0.00            
ATOM    113  C34 C6H X   1      43.800   4.310  22.120  0.00  0.00            
ATOM    114  C35 C6H X   1      45.290   4.260  22.090  0.00  0.00            
ATOM    115  H39 C6H X   1      43.490   3.930  21.130  0.00  0.00            
ATOM    116  H40 C6H X   1      43.480   3.650  22.930  0.00  0.00            
ATOM    117  N21 C6H X   1      46.420   4.250  22.080  0.00  0.00            
ATOM    118  H41 C6H X   1      42.810   9.790  25.180  0.00  0.00            
ATOM    119  H42 C6H X   1      43.090  11.100  24.240  0.00  0.00            
ATOM    120  H43 C6H X   1      44.350   9.130  23.600  0.00  0.00            
ATOM    121  C   C6H X   1      40.240  10.640  25.360  0.00  0.00            
ATOM    122  C36 C6H X   1      41.070  10.450  23.980  0.00  0.00            
ATOM    123  N   C6H X   1      40.750  11.540  23.040  0.00  0.00            
ATOM    124  N22 C6H X   1      41.190  11.410  21.780  0.00  0.00            
ATOM    125  C37 C6H X   1      39.920  12.680  23.130  0.00  0.00            
ATOM    126  C38 C6H X   1      40.710  12.410  21.120  0.00  0.00            
ATOM    127  N23 C6H X   1      39.910  13.270  21.870  0.00  0.00            
ATOM    128  H   C6H X   1      39.520  13.150  24.020  0.00  0.00            
ATOM    129  H44 C6H X   1      40.740  12.440  20.040  0.00  0.00            
ATOM    130  C39 C6H X   1      39.070  14.330  21.330  0.00  0.00            
ATOM    131  C40 C6H X   1      39.630  15.650  21.620  0.00  0.00            
ATOM    132  H45 C6H X   1      38.100  14.310  21.840  0.00  0.00            
ATOM    133  H46 C6H X   1      38.960  14.260  20.240  0.00  0.00            
ATOM    134  N24 C6H X   1      40.070  16.700  21.800  0.00  0.00            
ATOM    135  H47 C6H X   1      39.220  10.910  25.030  0.00  0.00            
ATOM    136  H48 C6H X   1      39.950   9.630  25.670  0.00  0.00            
ATOM    137  H49 C6H X   1      40.640   9.540  23.540  0.00  0.00            
ATOM    138  C   C6H X   1      41.510  10.540  27.600  0.00  0.00            
ATOM    139  C41 C6H X   1      40.850  11.560  26.550  0.00  0.00            
ATOM    140  N   C6H X   1      39.860  12.480  27.160  0.00  0.00            
ATOM    141  N25 C6H X   1      38.550  12.130  27.390  0.00  0.00            
ATOM    142  C42 C6H X   1      39.900  13.830  26.930  0.00  0.00            
ATOM    143  C43 C6H X   1      37.850  13.190  27.310  0.00  0.00            
ATOM    144  N26 C6H X   1      38.560  14.270  26.870  0.00  0.00            
ATOM    145  H   C6H X   1      40.780  14.440  26.780  0.00  0.00            
ATOM    146  H50 C6H X   1      36.780  13.180  27.400  0.00  0.00            
ATOM    147  C44 C6H X   1      38.010  15.620  26.470  0.00  0.00            
ATOM    148  C45 C6H X   1      37.730  15.740  25.060  0.00  0.00            
ATOM    149  H51 C6H X   1      38.610  16.430  26.890  0.00  0.00            
ATOM    150  H52 C6H X   1      37.000  15.650  26.890  0.00  0.00            
ATOM    151  N27 C6H X   1      37.390  15.890  23.960  0.00  0.00            
ATOM    152  H53 C6H X   1      41.340   9.470  27.400  0.00  0.00            
ATOM    153  H54 C6H X   1      42.590  10.650  27.480  0.00  0.00            
ATOM    154  H55 C6H X   1      41.620  12.180  26.090  0.00  0.00            
ATOM    155  C   C6H X   1      42.410   9.790  29.870  0.00  0.00            
ATOM    156  C46 C6H X   1      41.300  10.610  29.150  0.00  0.00            
ATOM    157  N   C6H X   1      39.960  10.320  29.640  0.00  0.00            
ATOM    158  N28 C6H X   1      39.670  10.730  30.910  0.00  0.00            
ATOM    159  C47 C6H X   1      38.840   9.780  29.010  0.00  0.00            
ATOM    160  C48 C6H X   1      38.360  10.530  31.060  0.00  0.00            
ATOM    161  N29 C6H X   1      37.850   9.890  29.960  0.00  0.00            
ATOM    162  H   C6H X   1      38.760   9.550  27.960  0.00  0.00            
ATOM    163  H56 C6H X   1      37.790  10.760  31.950  0.00  0.00            
ATOM    164  C49 C6H X   1      36.360   9.660  29.760  0.00  0.00            
ATOM    165  C50 C6H X   1      35.690  10.720  29.110  0.00  0.00            
ATOM    166  H57 C6H X   1      36.030   9.380  30.760  0.00  0.00            
ATOM    167  H58 C6H X   1      36.290   8.820  29.050  0.00  0.00            
ATOM    168  N30 C6H X   1      35.170  11.590  28.580  0.00  0.00            
ATOM    169  H59 C6H X   1      42.030   9.480  30.850  0.00  0.00            
ATOM    170  H60 C6H X   1      42.500   8.850  29.320  0.00  0.00            
ATOM    171  H61 C6H X   1      41.430  11.660  29.440  0.00  0.00            
ATOM    172  C   C6H X   1      43.730  11.380  31.420  0.00  0.00            
ATOM    173  C51 C6H X   1      43.770  10.510  30.090  0.00  0.00            
ATOM    174  N   C6H X   1      44.930   9.700  29.730  0.00  0.00            
ATOM    175  N31 C6H X   1      45.500   8.900  30.690  0.00  0.00            
ATOM    176  C52 C6H X   1      45.580   9.730  28.510  0.00  0.00            
ATOM    177  C53 C6H X   1      46.610   8.530  30.120  0.00  0.00            
ATOM    178  N32 C6H X   1      46.680   8.880  28.730  0.00  0.00            
ATOM    179  H   C6H X   1      45.200  10.090  27.570  0.00  0.00            
ATOM    180  H62 C6H X   1      47.330   7.810  30.480  0.00  0.00            
ATOM    181  C54 C6H X   1      47.560   8.360  27.570  0.00  0.00            
ATOM    182  C55 C6H X   1      46.860   8.330  26.310  0.00  0.00            
ATOM    183  H63 C6H X   1      47.780   7.300  27.790  0.00  0.00            
ATOM    184  H64 C6H X   1      48.520   8.900  27.520  0.00  0.00            
ATOM    185  N33 C6H X   1      46.300   8.350  25.290  0.00  0.00            
ATOM    186  H65 C6H X   1      42.720  11.800  31.490  0.00  0.00            
ATOM    187  H66 C6H X   1      44.370  12.270  31.350  0.00  0.00            
ATOM    188  H67 C6H X   1      43.830  11.380  29.420  0.00  0.00            
ATOM    189  C   C6H X   1      43.050  10.790  33.900  0.00  0.00            
ATOM    190  C56 C6H X   1      44.120  10.620  32.770  0.00  0.00            
ATOM    191  N   C6H X   1      45.460  10.960  33.300  0.00  0.00            
ATOM    192  N34 C6H X   1      45.540  12.270  33.660  0.00  0.00            
ATOM    193  C57 C6H X   1      46.560  10.180  33.600  0.00  0.00            
ATOM    194  C58 C6H X   1      46.640  12.280  34.270  0.00  0.00            
ATOM    195  N35 C6H X   1      47.270  11.070  34.380  0.00  0.00            
ATOM    196  H   C6H X   1      46.560   9.100  33.530  0.00  0.00            
ATOM    197  H68 C6H X   1      47.150  13.170  34.630  0.00  0.00            
ATOM    198  C59 C6H X   1      48.260  10.730  35.320  0.00  0.00            
ATOM    199  C60 C6H X   1      49.630  11.050  34.820  0.00  0.00            
ATOM    200  H69 C6H X   1      48.270   9.660  35.550  0.00  0.00            
ATOM    201  H70 C6H X   1      48.170  11.200  36.310  0.00  0.00            
ATOM    202  N36 C6H X   1      50.690  11.200  34.430  0.00  0.00            
ATOM    203  H71 C6H X   1      42.710  11.830  33.920  0.00  0.00            
ATOM    204  H72 C6H X   1      43.500  10.780  34.900  0.00  0.00            
ATOM    205  H73 C6H X   1      44.140   9.540  32.580  0.00  0.00            
ATOM    206  C   C6H X   1      42.150   8.250  33.700  0.00  0.00            
ATOM    207  C61 C6H X   1      41.820   9.770  33.930  0.00  0.00            
ATOM    208  N   C6H X   1      41.010  10.100  35.120  0.00  0.00            
ATOM    209  N37 C6H X   1      41.660   9.970  36.290  0.00  0.00            
ATOM    210  C62 C6H X   1      39.690  10.490  35.320  0.00  0.00            
ATOM    211  C63 C6H X   1      40.870  10.420  37.220  0.00  0.00            
ATOM    212  N38 C6H X   1      39.630  10.640  36.700  0.00  0.00            
ATOM    213  H   C6H X   1      38.900  10.620  34.590  0.00  0.00            
ATOM    214  H74 C6H X   1      41.230  10.480  38.240  0.00  0.00            
ATOM    215  C64 C6H X   1      38.510  11.230  37.460  0.00  0.00            
ATOM    216  C65 C6H X   1      37.390  10.430  37.960  0.00  0.00            
ATOM    217  H75 C6H X   1      38.090  12.020  36.820  0.00  0.00            
ATOM    218  H76 C6H X   1      38.970  11.740  38.320  0.00  0.00            
ATOM    219  N39 C6H X   1      36.470   9.910  38.460  0.00  0.00            
ATOM    220  H77 C6H X   1      42.520   8.160  32.670  0.00  0.00            
ATOM    221  H78 C6H X   1      41.230   7.660  33.700  0.00  0.00            
ATOM    222  H79 C6H X   1      41.100   9.960  33.120  0.00  0.00            
ATOM    223  C   C6H X   1      44.260   6.880  33.780  0.00  0.00            
ATOM    224  C66 C6H X   1      43.170   7.580  34.640  0.00  0.00            
ATOM    225  N   C6H X   1      42.530   6.720  35.680  0.00  0.00            
ATOM    226  N40 C6H X   1      43.160   5.580  36.090  0.00  0.00            
ATOM    227  C67 C6H X   1      41.460   6.990  36.520  0.00  0.00            
ATOM    228  C68 C6H X   1      42.590   5.260  37.200  0.00  0.00            
ATOM    229  N41 C6H X   1      41.470   6.000  37.490  0.00  0.00            
ATOM    230  H   C6H X   1      40.810   7.840  36.360  0.00  0.00            
ATOM    231  H80 C6H X   1      42.900   4.470  37.870  0.00  0.00            
ATOM    232  C69 C6H X   1      40.570   5.960  38.660  0.00  0.00            
ATOM    233  C70 C6H X   1      41.180   5.300  39.840  0.00  0.00            
ATOM    234  H81 C6H X   1      39.750   5.240  38.480  0.00  0.00            
ATOM    235  H82 C6H X   1      40.210   6.970  38.870  0.00  0.00            
ATOM    236  N42 C6H X   1      41.640   4.780  40.720  0.00  0.00            
ATOM    237  H83 C6H X   1      44.960   6.570  34.560  0.00  0.00            
ATOM    238  H84 C6H X   1      44.890   7.530  33.160  0.00  0.00            
ATOM    239  H85 C6H X   1      43.670   8.370  35.220  0.00  0.00            
ATOM    240  C   C6H X   1      43.510   5.850  31.340  0.00  0.00            
ATOM    241  C71 C6H X   1      43.770   5.650  32.870  0.00  0.00            
ATOM    242  N   C6H X   1      44.610   4.510  33.030  0.00  0.00            
ATOM    243  N43 C6H X   1      45.910   4.610  32.680  0.00  0.00            
ATOM    244  C72 C6H X   1      44.460   3.550  34.010  0.00  0.00            
ATOM    245  C73 C6H X   1      46.510   3.730  33.430  0.00  0.00            
ATOM    246  N44 C6H X   1      45.750   3.100  34.380  0.00  0.00            
ATOM    247  H   C6H X   1      43.530   3.320  34.510  0.00  0.00            
ATOM    248  H86 C6H X   1      47.540   3.440  33.260  0.00  0.00            
ATOM    249  C74 C6H X   1      46.170   2.180  35.460  0.00  0.00            
ATOM    250  C75 C6H X   1      45.840   2.620  36.810  0.00  0.00            
ATOM    251  H87 C6H X   1      47.260   2.060  35.380  0.00  0.00            
ATOM    252  H88 C6H X   1      45.730   1.180  35.350  0.00  0.00            
ATOM    253  N45 C6H X   1      45.460   3.010  37.840  0.00  0.00            
ATOM    254  H89 C6H X   1      44.490   5.970  30.850  0.00  0.00            
ATOM    255  H90 C6H X   1      43.070   6.840  31.220  0.00  0.00            
ATOM    256  H91 C6H X   1      42.810   5.330  33.290  0.00  0.00            
ATOM    257  C   C6H X   1      41.090   5.090  30.660  0.00  0.00            
ATOM    258  C76 C6H X   1      42.660   4.810  30.480  0.00  0.00            
ATOM    259  N   C6H X   1      43.070   3.350  30.620  0.00  0.00            
ATOM    260  N46 C6H X   1      42.360   2.420  31.320  0.00  0.00            
ATOM    261  C77 C6H X   1      44.160   2.680  30.080  0.00  0.00            
ATOM    262  C78 C6H X   1      42.760   1.310  30.870  0.00  0.00            
ATOM    263  N47 C6H X   1      43.970   1.340  30.170  0.00  0.00            
ATOM    264  H   C6H X   1      45.020   3.180  29.650  0.00  0.00            
ATOM    265  H92 C6H X   1      42.310   0.340  31.030  0.00  0.00            
ATOM    266  C79 C6H X   1      44.740   0.270  29.450  0.00  0.00            
ATOM    267  C80 C6H X   1      44.350  -1.160  29.720  0.00  0.00            
ATOM    268  H93 C6H X   1      45.810   0.390  29.670  0.00  0.00            
ATOM    269  H94 C6H X   1      44.680   0.340  28.360  0.00  0.00            
ATOM    270  N48 C6H X   1      43.940  -2.230  29.970  0.00  0.00            
ATOM    271  H95 C6H X   1      40.860   4.910  31.720  0.00  0.00            
ATOM    272  H96 C6H X   1      40.880   6.170  30.610  0.00  0.00            
ATOM    273  H97 C6H X   1      42.780   4.950  29.400  0.00  0.00            
ATOM    274  C   C6H X   1      38.760   4.110  30.140  0.00  0.00            
ATOM    275  C81 C6H X   1      40.200   4.390  29.580  0.00  0.00            
ATOM    276  N   C6H X   1      40.310   5.050  28.310  0.00  0.00            
ATOM    277  N49 C6H X   1      39.870   6.310  28.180  0.00  0.00            
ATOM    278  C82 C6H X   1      40.660   4.420  27.140  0.00  0.00            
ATOM    279  C83 C6H X   1      39.860   6.420  26.890  0.00  0.00            
ATOM    280  N50 C6H X   1      40.190   5.290  26.150  0.00  0.00            
ATOM    281  H   C6H X   1      41.110   3.450  26.960  0.00  0.00            
ATOM    282  H98 C6H X   1      39.540   7.330  26.400  0.00  0.00            
ATOM    283  C84 C6H X   1      40.430   5.180  24.670  0.00  0.00            
ATOM    284  C85 C6H X   1      39.300   5.320  23.790  0.00  0.00            
ATOM    285  H99 C6H X   1      40.900   4.230  24.380  0.00  0.00            
ATOM    286 H100 C6H X   1      41.120   5.960  24.320  0.00  0.00            
ATOM    287  N51 C6H X   1      38.380   5.330  23.060  0.00  0.00            
ATOM    288 H101 C6H X   1      38.710   4.340  31.210  0.00  0.00            
ATOM    289 H102 C6H X   1      38.210   4.930  29.660  0.00  0.00            
ATOM    290 H103 C6H X   1      40.730   3.450  29.440  0.00  0.00            
ATOM    291  C   C6H X   1      36.610   2.900  29.590  0.00  0.00            
ATOM    292  C86 C6H X   1      38.150   2.700  29.780  0.00  0.00            
ATOM    293  N   C6H X   1      38.520   1.640  30.780  0.00  0.00            
ATOM    294  N52 C6H X   1      38.420   0.320  30.500  0.00  0.00            
ATOM    295  C87 C6H X   1      38.760   1.790  32.180  0.00  0.00            
ATOM    296  C88 C6H X   1      38.700  -0.310  31.570  0.00  0.00            
ATOM    297  N53 C6H X   1      38.910   0.490  32.640  0.00  0.00            
ATOM    298  H   C6H X   1      38.950   2.680  32.750  0.00  0.00            
ATOM    299 H104 C6H X   1      38.710  -1.390  31.620  0.00  0.00            
ATOM    300  C89 C6H X   1      39.460   0.030  33.850  0.00  0.00            
ATOM    301  C90 C6H X   1      40.930   0.070  33.950  0.00  0.00            
ATOM    302 H105 C6H X   1      38.950  -0.930  34.000  0.00  0.00            
ATOM    303 H106 C6H X   1      39.100   0.790  34.550  0.00  0.00            
ATOM    304  N54 C6H X   1      42.110   0.170  33.910  0.00  0.00            
ATOM    305 H107 C6H X   1      36.170   3.170  30.560  0.00  0.00            
ATOM    306 H108 C6H X   1      36.470   3.870  29.110  0.00  0.00            
ATOM    307 H109 C6H X   1      38.670   2.400  28.860  0.00  0.00            
ATOM    308  C   C6H X   1      36.540   1.460  27.380  0.00  0.00            
ATOM    309  C91 C6H X   1      35.820   1.850  28.730  0.00  0.00            
ATOM    310  N   C6H X   1      35.630   0.620  29.590  0.00  0.00            
ATOM    311  N55 C6H X   1      35.210   0.870  30.860  0.00  0.00            
ATOM    312  C92 C6H X   1      35.790  -0.760  29.350  0.00  0.00            
ATOM    313  C93 C6H X   1      35.240  -0.240  31.440  0.00  0.00            
ATOM    314  N56 C6H X   1      35.600  -1.310  30.580  0.00  0.00            
ATOM    315  H   C6H X   1      35.770  -1.180  28.350  0.00  0.00            
ATOM    316 H110 C6H X   1      34.990  -0.410  32.480  0.00  0.00            
ATOM    317  C94 C6H X   1      35.410  -2.720  30.950  0.00  0.00            
ATOM    318  C95 C6H X   1      36.560  -3.280  31.740  0.00  0.00            
ATOM    319 H111 C6H X   1      35.200  -3.300  30.050  0.00  0.00            
ATOM    320 H112 C6H X   1      34.570  -2.710  31.670  0.00  0.00            
ATOM    321  N57 C6H X   1      37.430  -3.620  32.400  0.00  0.00            
ATOM    322 H113 C6H X   1      37.630   1.340  27.500  0.00  0.00            
ATOM    323 H114 C6H X   1      36.320   0.440  27.030  0.00  0.00            
ATOM    324 H115 C6H X   1      34.790   2.150  28.520  0.00  0.00            
ATOM    325  C   C6H X   1      37.510   2.510  25.190  0.00  0.00            
ATOM    326  C96 C6H X   1      36.310   2.470  26.190  0.00  0.00            
ATOM    327  N   C6H X   1      35.970   3.920  26.470  0.00  0.00            
ATOM    328  N58 C6H X   1      36.940   4.820  26.860  0.00  0.00            
ATOM    329  C97 C6H X   1      34.770   4.540  26.050  0.00  0.00            
ATOM    330  C98 C6H X   1      36.400   5.960  26.650  0.00  0.00            
ATOM    331  N59 C6H X   1      35.160   5.860  26.040  0.00  0.00            
ATOM    332  H   C6H X   1      33.910   4.150  25.520  0.00  0.00            
ATOM    333 H116 C6H X   1      36.840   6.920  26.840  0.00  0.00            
ATOM    334  C99 C6H X   1      34.410   6.940  25.450  0.00  0.00            
ATOM    335 C100 C6H X   1      34.650   6.990  23.990  0.00  0.00            
ATOM    336 H117 C6H X   1      34.740   7.960  25.700  0.00  0.00            
ATOM    337 H118 C6H X   1      33.350   6.840  25.740  0.00  0.00            
ATOM    338  N60 C6H X   1      34.790   7.180  22.860  0.00  0.00            
ATOM    339 H119 C6H X   1      37.350   3.410  24.590  0.00  0.00            
ATOM    340 H120 C6H X   1      38.410   2.690  25.800  0.00  0.00            
ATOM    341 H121 C6H X   1      35.410   2.170  25.630  0.00  0.00            
ATOM    342  C   C6H X   1      36.720   1.090  23.310  0.00  0.00            
ATOM    343 C101 C6H X   1      37.790   1.210  24.420  0.00  0.00            
ATOM    344  N   C6H X   1      39.220   1.060  23.880  0.00  0.00            
ATOM    345  N61 C6H X   1      39.700   1.890  22.980  0.00  0.00            
ATOM    346 C102 C6H X   1      40.160   0.120  24.330  0.00  0.00            
ATOM    347 C103 C6H X   1      40.960   1.570  22.890  0.00  0.00            
ATOM    348  N62 C6H X   1      41.340   0.460  23.630  0.00  0.00            
ATOM    349  H   C6H X   1      40.100  -0.520  25.200  0.00  0.00            
ATOM    350 H122 C6H X   1      41.640   2.110  22.240  0.00  0.00            
ATOM    351 C104 C6H X   1      42.670   0.010  24.010  0.00  0.00            
ATOM    352 C105 C6H X   1      42.870  -1.410  23.630  0.00  0.00            
ATOM    353 H123 C6H X   1      42.870   0.210  25.070  0.00  0.00            
ATOM    354 H124 C6H X   1      43.420   0.640  23.520  0.00  0.00            
ATOM    355  N63 C6H X   1      43.180  -2.480  23.310  0.00  0.00            
ATOM    356 H125 C6H X   1      35.770   1.570  23.590  0.00  0.00            
ATOM    357 H126 C6H X   1      37.030   1.650  22.420  0.00  0.00            
ATOM    358 H127 C6H X   1      37.670   0.370  25.110  0.00  0.00            
ATOM    359  C   C6H X   1      35.740  -1.200  23.890  0.00  0.00            
ATOM    360 C106 C6H X   1      36.440  -0.310  22.790  0.00  0.00            
ATOM    361  N   C6H X   1      37.550  -1.000  22.130  0.00  0.00            
ATOM    362  N64 C6H X   1      37.360  -2.310  21.860  0.00  0.00            
ATOM    363 C107 C6H X   1      38.550  -0.440  21.290  0.00  0.00            
ATOM    364 C108 C6H X   1      38.300  -2.640  21.050  0.00  0.00            
ATOM    365  N65 C6H X   1      39.120  -1.570  20.720  0.00  0.00            
ATOM    366  H   C6H X   1      38.760   0.610  21.100  0.00  0.00            
ATOM    367 H128 C6H X   1      38.600  -3.660  20.860  0.00  0.00            
ATOM    368 C109 C6H X   1      40.480  -1.670  20.110  0.00  0.00            
ATOM    369 C110 C6H X   1      41.200  -2.900  20.550  0.00  0.00            
ATOM    370 H129 C6H X   1      40.920  -0.760  20.550  0.00  0.00            
ATOM    371 H130 C6H X   1      40.480  -1.390  19.050  0.00  0.00            
ATOM    372  N66 C6H X   1      41.700  -3.920  20.750  0.00  0.00            
ATOM    373 H131 C6H X   1      36.500  -1.850  24.330  0.00  0.00            
ATOM    374 H132 C6H X   1      35.510  -0.550  24.750  0.00  0.00            
ATOM    375 H133 C6H X   1      35.710  -0.130  21.990  0.00  0.00            
ATOM    376  C   C6H X   1      34.120  -2.390  22.110  0.00  0.00            
ATOM    377 C111 C6H X   1      34.480  -2.040  23.590  0.00  0.00            
ATOM    378  N   C6H X   1      34.280  -3.150  24.540  0.00  0.00            
ATOM    379  N67 C6H X   1      33.210  -3.360  25.330  0.00  0.00            
ATOM    380 C112 C6H X   1      35.060  -4.290  24.730  0.00  0.00            
ATOM    381 C113 C6H X   1      33.360  -4.410  26.020  0.00  0.00            
ATOM    382  N68 C6H X   1      34.500  -5.110  25.760  0.00  0.00            
ATOM    383  H   C6H X   1      36.010  -4.520  24.270  0.00  0.00            
ATOM    384 H134 C6H X   1      32.700  -4.770  26.800  0.00  0.00            
ATOM    385 C114 C6H X   1      35.020  -6.350  26.390  0.00  0.00            
ATOM    386 C115 C6H X   1      34.630  -6.520  27.800  0.00  0.00            
ATOM    387 H135 C6H X   1      36.110  -6.390  26.320  0.00  0.00            
ATOM    388 H136 C6H X   1      34.660  -7.230  25.830  0.00  0.00            
ATOM    389  N69 C6H X   1      34.340  -6.550  28.940  0.00  0.00            
ATOM    390 H137 C6H X   1      34.820  -1.950  21.390  0.00  0.00            
ATOM    391 H138 C6H X   1      34.200  -3.470  21.970  0.00  0.00            
ATOM    392 H139 C6H X   1      33.700  -1.360  23.950  0.00  0.00            
ATOM    393  C   C6H X   1      31.570  -2.580  22.560  0.00  0.00            
ATOM    394 C116 C6H X   1      32.660  -2.000  21.690  0.00  0.00            
ATOM    395  N   C6H X   1      32.470  -0.630  21.380  0.00  0.00            
ATOM    396  N70 C6H X   1      31.900  -0.280  20.160  0.00  0.00            
ATOM    397 C117 C6H X   1      32.950   0.510  22.010  0.00  0.00            
ATOM    398 C118 C6H X   1      31.830   1.000  20.270  0.00  0.00            
ATOM    399  N71 C6H X   1      32.470   1.580  21.330  0.00  0.00            
ATOM    400  H   C6H X   1      33.520   0.500  22.920  0.00  0.00            
ATOM    401 H140 C6H X   1      31.120   1.570  19.680  0.00  0.00            
ATOM    402 C119 C6H X   1      32.550   2.950  21.820  0.00  0.00            
ATOM    403 C120 C6H X   1      33.850   3.380  22.320  0.00  0.00            
ATOM    404 H141 C6H X   1      31.850   3.090  22.650  0.00  0.00            
ATOM    405 H142 C6H X   1      32.240   3.640  21.020  0.00  0.00            
ATOM    406  N72 C6H X   1      34.830   3.770  22.760  0.00  0.00            
ATOM    407 H143 C6H X   1      31.960  -3.320  23.270  0.00  0.00            
ATOM    408 H144 C6H X   1      31.050  -1.800  23.130  0.00  0.00            
ATOM    409 H145 C6H X   1      32.610  -2.470  20.700  0.00  0.00            
ATOM    410  C   C6H X   1      29.910  -2.590  20.560  0.00  0.00            
ATOM    411 C121 C6H X   1      30.460  -3.360  21.790  0.00  0.00            
ATOM    412  N   C6H X   1      29.420  -3.970  22.690  0.00  0.00            
ATOM    413  N73 C6H X   1      28.330  -3.190  22.980  0.00  0.00            
ATOM    414 C122 C6H X   1      29.440  -5.070  23.590  0.00  0.00            
ATOM    415 C123 C6H X   1      27.710  -3.770  23.950  0.00  0.00            
ATOM    416  N74 C6H X   1      28.210  -5.020  24.360  0.00  0.00            
ATOM    417  H   C6H X   1      30.270  -5.750  23.760  0.00  0.00            
ATOM    418 H146 C6H X   1      26.930  -3.290  24.530  0.00  0.00            
ATOM    419 C124 C6H X   1      27.810  -5.870  25.450  0.00  0.00            
ATOM    420 C125 C6H X   1      26.390  -6.240  25.260  0.00  0.00            
ATOM    421 H147 C6H X   1      27.890  -5.210  26.330  0.00  0.00            
ATOM    422 H148 C6H X   1      28.420  -6.770  25.610  0.00  0.00            
ATOM    423  N75 C6H X   1      25.290  -6.500  25.210  0.00  0.00            
ATOM    424 H149 C6H X   1      30.690  -2.350  19.830  0.00  0.00            
ATOM    425 H150 C6H X   1      29.590  -1.590  20.900  0.00  0.00            
ATOM    426 H151 C6H X   1      30.980  -4.240  21.400  0.00  0.00            
ATOM    427  C   C6H X   1      28.100  -2.290  18.620  0.00  0.00            
ATOM    428 C126 C6H X   1      28.630  -3.200  19.820  0.00  0.00            
ATOM    429  N   C6H X   1      28.830  -4.590  19.490  0.00  0.00            
ATOM    430  N76 C6H X   1      27.900  -5.490  19.800  0.00  0.00            
ATOM    431 C127 C6H X   1      29.950  -5.190  18.890  0.00  0.00            
ATOM    432 C128 C6H X   1      28.360  -6.660  19.500  0.00  0.00            
ATOM    433  N77 C6H X   1      29.690  -6.580  19.060  0.00  0.00            
ATOM    434  H   C6H X   1      30.910  -4.790  18.570  0.00  0.00            
ATOM    435 H152 C6H X   1      27.790  -7.580  19.610  0.00  0.00            
ATOM    436 C129 C6H X   1      30.640  -7.680  18.840  0.00  0.00            
ATOM    437 C130 C6H X   1      30.070  -8.950  19.370  0.00  0.00            
ATOM    438 H153 C6H X   1      31.630  -7.580  19.300  0.00  0.00            
ATOM    439 H154 C6H X   1      30.840  -7.880  17.780  0.00  0.00            
ATOM    440  N78 C6H X   1      29.650  -9.870  19.950  0.00  0.00            
ATOM    441 H155 C6H X   1      28.310  -1.240  18.870  0.00  0.00            
ATOM    442 H156 C6H X   1      27.010  -2.310  18.760  0.00  0.00            
ATOM    443 H157 C6H X   1      27.790  -3.110  20.520  0.00  0.00            
ATOM    444  C   C6H X   1      28.630  -1.410  16.220  0.00  0.00            
ATOM    445 C131 C6H X   1      28.600  -2.670  17.190  0.00  0.00            
ATOM    446  N   C6H X   1      27.860  -3.850  16.590  0.00  0.00            
ATOM    447  N79 C6H X   1      28.550  -4.880  16.040  0.00  0.00            
ATOM    448 C132 C6H X   1      26.500  -4.050  16.350  0.00  0.00            
ATOM    449 C133 C6H X   1      27.670  -5.630  15.510  0.00  0.00            
ATOM    450  N80 C6H X   1      26.370  -5.310  15.790  0.00  0.00            
ATOM    451  H   C6H X   1      25.670  -3.460  16.720  0.00  0.00            
ATOM    452 H158 C6H X   1      27.930  -6.580  15.060  0.00  0.00            
ATOM    453 C134 C6H X   1      25.080  -5.950  15.370  0.00  0.00            
ATOM    454 C135 C6H X   1      24.200  -5.070  14.550  0.00  0.00            
ATOM    455 H159 C6H X   1      24.630  -6.300  16.310  0.00  0.00            
ATOM    456 H160 C6H X   1      25.360  -6.890  14.870  0.00  0.00            
ATOM    457  N81 C6H X   1      23.520  -4.390  13.910  0.00  0.00            
ATOM    458 H161 C6H X   1      27.640  -1.050  15.920  0.00  0.00            
ATOM    459 H162 C6H X   1      29.070  -0.650  16.870  0.00  0.00            
ATOM    460 H163 C6H X   1      29.620  -3.030  17.330  0.00  0.00            
ATOM    461  C   C6H X   1      30.800  -2.330  15.070  0.00  0.00            
ATOM    462 C136 C6H X   1      29.470  -1.430  14.860  0.00  0.00            
ATOM    463  N   C6H X   1      29.560  -0.100  14.240  0.00  0.00            
ATOM    464  N82 C6H X   1      29.680  -0.020  12.840  0.00  0.00            
ATOM    465 C137 C6H X   1      29.430   1.110  14.820  0.00  0.00            
ATOM    466 C138 C6H X   1      29.720   1.260  12.640  0.00  0.00            
ATOM    467  N83 C6H X   1      29.390   1.980  13.740  0.00  0.00            
ATOM    468  H   C6H X   1      29.480   1.350  15.880  0.00  0.00            
ATOM    469 H164 C6H X   1      29.860   1.690  11.650  0.00  0.00            
ATOM    470 C139 C6H X   1      29.250   3.420  13.790  0.00  0.00            
ATOM    471 C140 C6H X   1      28.150   3.890  12.920  0.00  0.00            
ATOM    472 H165 C6H X   1      30.100   3.980  13.390  0.00  0.00            
ATOM    473 H166 C6H X   1      29.120   3.820  14.810  0.00  0.00            
ATOM    474  N84 C6H X   1      27.350   4.230  12.160  0.00  0.00            
ATOM    475 H167 C6H X   1      31.190  -2.060  16.060  0.00  0.00            
ATOM    476 H168 C6H X   1      30.430  -3.360  15.130  0.00  0.00            
ATOM    477 H169 C6H X   1      28.850  -2.060  14.200  0.00  0.00            
ATOM    478  C   C6H X   1      32.760  -0.800  14.220  0.00  0.00            
ATOM    479 C141 C6H X   1      31.970  -2.160  14.090  0.00  0.00            
ATOM    480  N   C6H X   1      32.870  -3.390  14.010  0.00  0.00            
ATOM    481  N85 C6H X   1      32.750  -4.310  13.000  0.00  0.00            
ATOM    482 C142 C6H X   1      33.700  -3.900  14.970  0.00  0.00            
ATOM    483 C143 C6H X   1      33.380  -5.360  13.380  0.00  0.00            
ATOM    484  N86 C6H X   1      34.030  -5.210  14.610  0.00  0.00            
ATOM    485  H   C6H X   1      34.070  -3.400  15.860  0.00  0.00            
ATOM    486 H170 C6H X   1      33.610  -6.200  12.750  0.00  0.00            
ATOM    487 C144 C6H X   1      34.820  -6.140  15.470  0.00  0.00            
ATOM    488 C145 C6H X   1      34.080  -7.030  16.420  0.00  0.00            
ATOM    489 H171 C6H X   1      35.490  -5.530  16.080  0.00  0.00            
ATOM    490 H172 C6H X   1      35.340  -6.860  14.820  0.00  0.00            
ATOM    491  N87 C6H X   1      33.620  -7.750  17.170  0.00  0.00            
ATOM    492 H173 C6H X   1      32.000  -0.010  14.200  0.00  0.00            
ATOM    493 H174 C6H X   1      33.300  -0.800  15.170  0.00  0.00            
ATOM    494 H175 C6H X   1      31.430  -2.050  13.140  0.00  0.00            
ATOM    495  C   C6H X   1      34.260   1.050  13.400  0.00  0.00            
ATOM    496 C146 C6H X   1      33.850  -0.450  13.140  0.00  0.00            
ATOM    497  N   C6H X   1      33.460  -0.610  11.680  0.00  0.00            
ATOM    498  N88 C6H X   1      32.270  -1.120  11.170  0.00  0.00            
ATOM    499 C147 C6H X   1      34.140  -0.040  10.660  0.00  0.00            
ATOM    500 C148 C6H X   1      32.250  -0.770   9.910  0.00  0.00            
ATOM    501  N89 C6H X   1      33.340  -0.160   9.510  0.00  0.00            
ATOM    502  H   C6H X   1      35.140   0.360  10.720  0.00  0.00            
ATOM    503 H176 C6H X   1      31.390  -0.880   9.270  0.00  0.00            
ATOM    504 C149 C6H X   1      33.680   0.230   8.110  0.00  0.00            
ATOM    505 C150 C6H X   1      32.560   0.730   7.340  0.00  0.00            
ATOM    506 H177 C6H X   1      34.020  -0.690   7.620  0.00  0.00            
ATOM    507 H178 C6H X   1      34.460   0.990   8.000  0.00  0.00            
ATOM    508  N90 C6H X   1      31.700   1.260   6.740  0.00  0.00            
ATOM    509 H179 C6H X   1      33.550   1.780  13.000  0.00  0.00            
ATOM    510 H180 C6H X   1      35.180   1.310  12.880  0.00  0.00            
ATOM    511 H181 C6H X   1      34.660  -1.180  13.240  0.00  0.00            
ATOM    512  C   C6H X   1      35.710   0.750  15.630  0.00  0.00            
ATOM    513 C151 C6H X   1      34.530   1.520  14.830  0.00  0.00            
ATOM    514  N   C6H X   1      34.560   2.960  14.930  0.00  0.00            
ATOM    515  N91 C6H X   1      35.670   3.720  14.890  0.00  0.00            
ATOM    516 C152 C6H X   1      33.450   3.750  14.820  0.00  0.00            
ATOM    517 C153 C6H X   1      35.220   4.910  14.840  0.00  0.00            
ATOM    518  N92 C6H X   1      33.850   5.070  14.770  0.00  0.00            
ATOM    519  H   C6H X   1      32.430   3.400  14.880  0.00  0.00            
ATOM    520 H182 C6H X   1      35.920   5.730  14.730  0.00  0.00            
ATOM    521 C154 C6H X   1      33.100   6.350  14.730  0.00  0.00            
ATOM    522 C155 C6H X   1      31.660   6.280  14.900  0.00  0.00            
ATOM    523 H183 C6H X   1      33.250   6.950  13.820  0.00  0.00            
ATOM    524 H184 C6H X   1      33.470   7.060  15.480  0.00  0.00            
ATOM    525  N93 C6H X   1      30.520   6.340  15.020  0.00  0.00            
ATOM    526 H185 C6H X   1      35.880   1.460  16.450  0.00  0.00            
ATOM    527 H186 C6H X   1      35.300  -0.130  16.150  0.00  0.00            
ATOM    528 H187 C6H X   1      33.650   1.250  15.420  0.00  0.00            
ATOM    529  C   C6H X   1      37.920  -0.550  15.970  0.00  0.00            
ATOM    530 C156 C6H X   1      37.020   0.350  14.940  0.00  0.00            
ATOM    531  N   C6H X   1      37.780   1.520  14.470  0.00  0.00            
ATOM    532  N94 C6H X   1      38.570   2.230  15.370  0.00  0.00            
ATOM    533 C157 C6H X   1      37.850   2.180  13.280  0.00  0.00            
ATOM    534 C158 C6H X   1      39.360   3.020  14.730  0.00  0.00            
ATOM    535  N95 C6H X   1      38.970   3.050  13.400  0.00  0.00            
ATOM    536  H   C6H X   1      37.170   2.100  12.430  0.00  0.00            
ATOM    537 H188 C6H X   1      40.110   3.680  15.140  0.00  0.00            
ATOM    538 C159 C6H X   1      39.390   4.110  12.460  0.00  0.00            
ATOM    539 C160 C6H X   1      40.860   4.430  12.440  0.00  0.00            
ATOM    540 H189 C6H X   1      38.810   5.020  12.670  0.00  0.00            
ATOM    541 H190 C6H X   1      39.170   3.780  11.440  0.00  0.00            
ATOM    542  N96 C6H X   1      41.950   4.760  12.500  0.00  0.00            
ATOM    543 H191 C6H X   1      37.300  -1.080  16.710  0.00  0.00            
ATOM    544 H192 C6H X   1      38.560   0.110  16.560  0.00  0.00            
ATOM    545 H193 C6H X   1      36.770  -0.240  14.040  0.00  0.00            
ATOM    546  C   C6H X   1      39.940  -1.060  14.470  0.00  0.00            
ATOM    547 C161 C6H X   1      38.830  -1.730  15.350  0.00  0.00            
ATOM    548  N   C6H X   1      39.360  -2.730  16.330  0.00  0.00            
ATOM    549  N97 C6H X   1      40.680  -2.660  16.790  0.00  0.00            
ATOM    550 C162 C6H X   1      38.730  -3.890  16.780  0.00  0.00            
ATOM    551 C163 C6H X   1      40.760  -3.780  17.470  0.00  0.00            
ATOM    552  N98 C6H X   1      39.620  -4.550  17.580  0.00  0.00            
ATOM    553  H   C6H X   1      37.790  -4.320  16.470  0.00  0.00            
ATOM    554 H194 C6H X   1      41.660  -4.060  18.000  0.00  0.00            
ATOM    555 C164 C6H X   1      39.540  -5.770  18.350  0.00  0.00            
ATOM    556 C165 C6H X   1      38.400  -6.610  18.180  0.00  0.00            
ATOM    557 H195 C6H X   1      39.550  -5.450  19.400  0.00  0.00            
ATOM    558 H196 C6H X   1      40.480  -6.330  18.270  0.00  0.00            
ATOM    559  N99 C6H X   1      37.550  -7.350  17.940  0.00  0.00            
ATOM    560 H197 C6H X   1      40.750  -0.790  15.160  0.00  0.00            
ATOM    561 H198 C6H X   1      39.550  -0.130  14.040  0.00  0.00            
ATOM    562 H199 C6H X   1      38.190  -2.320  14.680  0.00  0.00            
ATOM    563  C   C6H X   1      41.040  -3.280  13.540  0.00  0.00            
ATOM    564 C166 C6H X   1      40.490  -1.840  13.220  0.00  0.00            
ATOM    565  N   C6H X   1      41.360  -0.950  12.420  0.00  0.00            
ATOM    566 N100 C6H X   1      42.680  -1.250  12.230  0.00  0.00            
ATOM    567 C167 C6H X   1      40.990   0.210  11.740  0.00  0.00            
ATOM    568 C168 C6H X   1      43.030  -0.400  11.350  0.00  0.00            
ATOM    569 N101 C6H X   1      42.100   0.540  10.980  0.00  0.00            
ATOM    570  H   C6H X   1      40.000   0.640  11.670  0.00  0.00            
ATOM    571 H200 C6H X   1      44.000  -0.420  10.860  0.00  0.00            
ATOM    572 C169 C6H X   1      42.240   1.740  10.040  0.00  0.00            
ATOM    573 C170 C6H X   1      43.440   1.860   9.190  0.00  0.00            
ATOM    574 H201 C6H X   1      42.300   2.580  10.750  0.00  0.00            
ATOM    575 H202 C6H X   1      41.340   2.090   9.510  0.00  0.00            
ATOM    576 N102 C6H X   1      44.400   2.050   8.600  0.00  0.00            
ATOM    577 H203 C6H X   1      41.890  -3.020  14.180  0.00  0.00            
ATOM    578 H204 C6H X   1      40.300  -3.820  14.150  0.00  0.00            
ATOM    579 H205 C6H X   1      39.620  -1.950  12.560  0.00  0.00            
ATOM    580  C   C6H X   1      42.570  -5.100  12.740  0.00  0.00            
ATOM    581 C171 C6H X   1      41.430  -4.100  12.300  0.00  0.00            
ATOM    582  N   C6H X   1      40.310  -4.630  11.560  0.00  0.00            
ATOM    583 N103 C6H X   1      39.800  -5.880  11.830  0.00  0.00            
ATOM    584 C172 C6H X   1      39.960  -4.180  10.310  0.00  0.00            
ATOM    585 C173 C6H X   1      39.000  -6.050  10.890  0.00  0.00            
ATOM    586 N104 C6H X   1      39.020  -5.080   9.860  0.00  0.00            
ATOM    587  H   C6H X   1      40.180  -3.230   9.850  0.00  0.00            
ATOM    588 H206 C6H X   1      38.420  -6.950  10.740  0.00  0.00            
ATOM    589 C174 C6H X   1      38.190  -5.000   8.650  0.00  0.00            
ATOM    590 C175 C6H X   1      38.860  -4.710   7.370  0.00  0.00            
ATOM    591 H207 C6H X   1      37.390  -4.250   8.720  0.00  0.00            
ATOM    592 H208 C6H X   1      37.730  -5.980   8.440  0.00  0.00            
ATOM    593 N105 C6H X   1      39.340  -4.490   6.320  0.00  0.00            
ATOM    594 H209 C6H X   1      42.060  -5.920  13.260  0.00  0.00            
ATOM    595 H210 C6H X   1      43.150  -4.680  13.570  0.00  0.00            
ATOM    596 H211 C6H X   1      41.890  -3.380  11.620  0.00  0.00            
ATOM    597  C   C6H X   1      42.800  -6.740  10.800  0.00  0.00            
ATOM    598 C176 C6H X   1      43.450  -5.590  11.520  0.00  0.00            
ATOM    599  N   C6H X   1      44.930  -5.420  11.750  0.00  0.00            
ATOM    600 N106 C6H X   1      45.740  -6.420  11.420  0.00  0.00            
ATOM    601 C177 C6H X   1      45.580  -4.190  11.760  0.00  0.00            
ATOM    602 C178 C6H X   1      46.830  -5.810  11.080  0.00  0.00            
ATOM    603 N107 C6H X   1      46.800  -4.460  11.140  0.00  0.00            
ATOM    604  H   C6H X   1      45.130  -3.220  11.920  0.00  0.00            
ATOM    605 H212 C6H X   1      47.710  -6.310  10.690  0.00  0.00            
ATOM    606 C179 C6H X   1      47.760  -3.440  10.590  0.00  0.00            
ATOM    607 C180 C6H X   1      49.030  -3.460  11.340  0.00  0.00            
ATOM    608 H213 C6H X   1      47.290  -2.450  10.560  0.00  0.00            
ATOM    609 H214 C6H X   1      48.070  -3.760   9.580  0.00  0.00            
ATOM    610 N108 C6H X   1      50.110  -3.510  11.760  0.00  0.00            
ATOM    611 H215 C6H X   1      41.850  -6.450  10.320  0.00  0.00            
ATOM    612 H216 C6H X   1      43.410  -6.680   9.890  0.00  0.00            
ATOM    613 H217 C6H X   1      43.320  -4.780  10.790  0.00  0.00            
ATOM    614  C   C6H X   1      42.360  -9.090  10.220  0.00  0.00            
ATOM    615 C181 C6H X   1      42.820  -8.180  11.340  0.00  0.00            
ATOM    616  N   C6H X   1      42.090  -8.370  12.610  0.00  0.00            
ATOM    617 N109 C6H X   1      42.760  -8.300  13.790  0.00  0.00            
ATOM    618 C182 C6H X   1      40.720  -8.590  12.790  0.00  0.00            
ATOM    619 C183 C6H X   1      41.830  -8.230  14.670  0.00  0.00            
ATOM    620 N110 C6H X   1      40.500  -8.290  14.140  0.00  0.00            
ATOM    621  H   C6H X   1      39.990  -8.890  12.050  0.00  0.00            
ATOM    622 H218 C6H X   1      42.000  -8.260  15.740  0.00  0.00            
ATOM    623 C184 C6H X   1      39.280  -8.310  15.020  0.00  0.00            
ATOM    624 C185 C6H X   1      39.290  -9.450  15.940  0.00  0.00            
ATOM    625 H219 C6H X   1      38.320  -8.320  14.490  0.00  0.00            
ATOM    626 H220 C6H X   1      39.240  -7.390  15.610  0.00  0.00            
ATOM    627 N111 C6H X   1      39.400 -10.450  16.480  0.00  0.00            
ATOM    628 H221 C6H X   1      41.380  -8.720   9.900  0.00  0.00            
ATOM    629 H222 C6H X   1      43.020  -8.760   9.410  0.00  0.00            
ATOM    630 H223 C6H X   1      43.870  -8.420  11.520  0.00  0.00            
ATOM    631  C   C6H X   1      42.770 -11.380   9.170  0.00  0.00            
ATOM    632 C186 C6H X   1      42.440 -10.660  10.490  0.00  0.00            
ATOM    633  N   C6H X   1      43.260 -11.120  11.670  0.00  0.00            
ATOM    634 N112 C6H X   1      44.620 -11.100  11.570  0.00  0.00            
ATOM    635 C187 C6H X   1      42.770 -11.570  12.890  0.00  0.00            
ATOM    636 C188 C6H X   1      44.990 -11.240  12.770  0.00  0.00            
ATOM    637 N113 C6H X   1      44.000 -11.660  13.660  0.00  0.00            
ATOM    638  H   C6H X   1      41.740 -11.860  13.020  0.00  0.00            
ATOM    639 H224 C6H X   1      46.020 -11.330  13.080  0.00  0.00            
ATOM    640 C189 C6H X   1      44.110 -12.010  15.120  0.00  0.00            
ATOM    641 C190 C6H X   1      43.690 -13.400  15.450  0.00  0.00            
ATOM    642 H225 C6H X   1      43.450 -11.400  15.750  0.00  0.00            
ATOM    643 H226 C6H X   1      45.070 -11.770  15.600  0.00  0.00            
ATOM    644 N114 C6H X   1      43.470 -14.520  15.720  0.00  0.00            
ATOM    645 H227 C6H X   1      42.710 -12.460   9.330  0.00  0.00            
ATOM    646 H228 C6H X   1      43.820 -11.200   8.890  0.00  0.00            
ATOM    647 H229 C6H X   1      41.420 -10.950  10.760  0.00  0.00            
ATOM    648  C   C6H X   1      40.380 -11.930   8.320  0.00  0.00            
ATOM    649 C191 C6H X   1      41.760 -11.150   8.010  0.00  0.00            
ATOM    650  N   C6H X   1      42.340 -11.530   6.670  0.00  0.00            
ATOM    651 N115 C6H X   1      43.060 -12.640   6.540  0.00  0.00            
ATOM    652 C192 C6H X   1      41.860 -11.060   5.450  0.00  0.00            
ATOM    653 C193 C6H X   1      42.860 -12.980   5.320  0.00  0.00            
ATOM    654 N116 C6H X   1      42.140 -12.080   4.540  0.00  0.00            
ATOM    655  H   C6H X   1      41.320 -10.150   5.230  0.00  0.00            
ATOM    656 H230 C6H X   1      43.280 -13.900   4.930  0.00  0.00            
ATOM    657 C194 C6H X   1      41.640 -12.230   3.120  0.00  0.00            
ATOM    658 C195 C6H X   1      42.500 -13.010   2.230  0.00  0.00            
ATOM    659 H231 C6H X   1      41.420 -11.290   2.600  0.00  0.00            
ATOM    660 H232 C6H X   1      40.710 -12.800   3.200  0.00  0.00            
ATOM    661 N117 C6H X   1      43.270 -13.540   1.510  0.00  0.00            
ATOM    662 H233 C6H X   1      40.250 -12.050   9.400  0.00  0.00            
ATOM    663 H234 C6H X   1      40.610 -12.970   8.050  0.00  0.00            
ATOM    664 H235 C6H X   1      41.570 -10.070   7.940  0.00  0.00            
ATOM    665  C   C6H X   1      38.810 -10.100   6.970  0.00  0.00            
ATOM    666 C196 C6H X   1      38.970 -11.360   7.880  0.00  0.00            
ATOM    667  N   C6H X   1      38.220 -12.470   7.270  0.00  0.00            
ATOM    668 N118 C6H X   1      37.190 -13.120   7.920  0.00  0.00            
ATOM    669 C197 C6H X   1      38.540 -13.220   6.030  0.00  0.00            
ATOM    670 C198 C6H X   1      36.910 -14.110   7.130  0.00  0.00            
ATOM    671 N119 C6H X   1      37.640 -14.240   5.940  0.00  0.00            
ATOM    672  H   C6H X   1      39.360 -12.960   5.380  0.00  0.00            
ATOM    673 H236 C6H X   1      36.080 -14.760   7.400  0.00  0.00            
ATOM    674 C199 C6H X   1      37.420 -15.320   4.930  0.00  0.00            
ATOM    675 C200 C6H X   1      38.530 -15.400   3.920  0.00  0.00            
ATOM    676 H237 C6H X   1      36.530 -15.100   4.330  0.00  0.00            
ATOM    677 H238 C6H X   1      37.410 -16.310   5.410  0.00  0.00            
ATOM    678 N120 C6H X   1      39.310 -15.400   3.070  0.00  0.00            
ATOM    679 H239 C6H X   1      38.730 -10.440   5.930  0.00  0.00            
ATOM    680 H240 C6H X   1      39.740  -9.510   6.930  0.00  0.00            
ATOM    681 H241 C6H X   1      38.420 -11.110   8.790  0.00  0.00            
ATOM    682  C   C6H X   1      36.290  -9.790   7.480  0.00  0.00            
ATOM    683 C201 C6H X   1      37.640  -9.080   7.230  0.00  0.00            
ATOM    684  N   C6H X   1      37.480  -8.010   6.080  0.00  0.00            
ATOM    685 N121 C6H X   1      36.410  -7.230   6.120  0.00  0.00            
ATOM    686 C202 C6H X   1      38.320  -7.750   5.100  0.00  0.00            
ATOM    687 C203 C6H X   1      36.520  -6.470   5.080  0.00  0.00            
ATOM    688 N122 C6H X   1      37.710  -6.680   4.370  0.00  0.00            
ATOM    689  H   C6H X   1      39.110  -8.390   4.730  0.00  0.00            
ATOM    690 H242 C6H X   1      35.780  -5.760   4.750  0.00  0.00            
ATOM    691 C204 C6H X   1      38.210  -5.970   3.150  0.00  0.00            
ATOM    692 C205 C6H X   1      37.130  -5.610   2.180  0.00  0.00            
ATOM    693 H243 C6H X   1      38.800  -6.690   2.570  0.00  0.00            
ATOM    694 H244 C6H X   1      38.920  -5.170   3.370  0.00  0.00            
ATOM    695 N123 C6H X   1      36.360  -5.180   1.470  0.00  0.00            
ATOM    696 H245 C6H X   1      36.440 -10.780   7.950  0.00  0.00            
ATOM    697 H246 C6H X   1      35.950 -10.080   6.480  0.00  0.00            
ATOM    698 H247 C6H X   1      37.890  -8.460   8.100  0.00  0.00            
ATOM    699  C   C6H X   1      33.830  -9.560   7.890  0.00  0.00            
ATOM    700 C206 C6H X   1      35.220  -9.050   8.320  0.00  0.00            
ATOM    701  N   C6H X   1      35.440  -9.150   9.740  0.00  0.00            
ATOM    702 N124 C6H X   1      36.680  -8.720  10.250  0.00  0.00            
ATOM    703 C207 C6H X   1      34.600  -9.610  10.740  0.00  0.00            
ATOM    704 C208 C6H X   1      36.600  -9.050  11.530  0.00  0.00            
ATOM    705 N125 C6H X   1      35.360  -9.550  11.910  0.00  0.00            
ATOM    706  H   C6H X   1      33.620 -10.050  10.600  0.00  0.00            
ATOM    707 H248 C6H X   1      37.390  -8.870  12.240  0.00  0.00            
ATOM    708 C209 C6H X   1      34.770  -9.590  13.200  0.00  0.00            
ATOM    709 C210 C6H X   1      35.640  -9.750  14.350  0.00  0.00            
ATOM    710 H249 C6H X   1      34.080 -10.450  13.140  0.00  0.00            
ATOM    711 H250 C6H X   1      34.260  -8.680  13.520  0.00  0.00            
ATOM    712 N126 C6H X   1      36.260  -9.900  15.270  0.00  0.00            
ATOM    713 H251 C6H X   1      33.810  -9.730   6.810  0.00  0.00            
ATOM    714 H252 C6H X   1      33.810 -10.630   8.120  0.00  0.00            
ATOM    715 H253 C6H X   1      35.390  -8.010   8.040  0.00  0.00            
ATOM    716  C   C6H X   1      31.270  -9.610   8.720  0.00  0.00            
ATOM    717 C211 C6H X   1      32.520  -8.710   8.330  0.00  0.00            
ATOM    718  N   C6H X   1      32.180  -7.490   7.550  0.00  0.00            
ATOM    719 N127 C6H X   1      31.410  -6.470   8.100  0.00  0.00            
ATOM    720 C212 C6H X   1      32.740  -6.980   6.360  0.00  0.00            
ATOM    721 C213 C6H X   1      31.720  -5.370   7.410  0.00  0.00            
ATOM    722 N128 C6H X   1      32.340  -5.670   6.260  0.00  0.00            
ATOM    723  H   C6H X   1      33.530  -7.430   5.790  0.00  0.00            
ATOM    724 H254 C6H X   1      31.260  -4.400   7.580  0.00  0.00            
ATOM    725 C214 C6H X   1      32.970  -4.670   5.300  0.00  0.00            
ATOM    726 C215 C6H X   1      32.350  -3.350   5.170  0.00  0.00            
ATOM    727 H255 C6H X   1      32.890  -5.080   4.290  0.00  0.00            
ATOM    728 H256 C6H X   1      34.040  -4.580   5.550  0.00  0.00            
ATOM    729 N129 C6H X   1      31.850  -2.320   5.190  0.00  0.00            
ATOM    730 H257 C6H X   1      30.440  -8.900   8.770  0.00  0.00            
ATOM    731 H258 C6H X   1      31.450 -10.030   9.720  0.00  0.00            
ATOM    732 H259 C6H X   1      32.890  -8.180   9.220  0.00  0.00            
ATOM    733  C   C6H X   1      30.080 -11.910   8.380  0.00  0.00            
ATOM    734 C216 C6H X   1      30.890 -10.800   7.750  0.00  0.00            
ATOM    735  N   C6H X   1      30.410 -10.440   6.310  0.00  0.00            
ATOM    736 N130 C6H X   1      29.910  -9.240   6.010  0.00  0.00            
ATOM    737 C217 C6H X   1      30.650 -11.110   5.130  0.00  0.00            
ATOM    738 C218 C6H X   1      29.970  -9.070   4.740  0.00  0.00            
ATOM    739 N131 C6H X   1      30.250 -10.230   4.120  0.00  0.00            
ATOM    740  H   C6H X   1      31.090 -12.090   4.990  0.00  0.00            
ATOM    741 H260 C6H X   1      29.790  -8.130   4.250  0.00  0.00            
ATOM    742 C219 C6H X   1      30.520 -10.400   2.650  0.00  0.00            
ATOM    743 C220 C6H X   1      29.480 -11.220   2.000  0.00  0.00            
ATOM    744 H261 C6H X   1      31.490 -10.900   2.490  0.00  0.00            
ATOM    745 H262 C6H X   1      30.560  -9.400   2.210  0.00  0.00            
ATOM    746 N132 C6H X   1      28.690 -11.940   1.450  0.00  0.00            
ATOM    747 H263 C6H X   1      29.320 -11.550   9.090  0.00  0.00            
ATOM    748 H264 C6H X   1      29.430 -12.410   7.660  0.00  0.00            
ATOM    749 H265 C6H X   1      31.870 -11.230   7.500  0.00  0.00            
ATOM    750  C   C6H X   1      30.100 -13.540  10.530  0.00  0.00            
ATOM    751 C221 C6H X   1      30.860 -13.020   9.190  0.00  0.00            
ATOM    752  N   C6H X   1      31.250 -14.170   8.330  0.00  0.00            
ATOM    753 N133 C6H X   1      30.320 -15.040   7.750  0.00  0.00            
ATOM    754 C222 C6H X   1      32.480 -14.530   7.940  0.00  0.00            
ATOM    755 C223 C6H X   1      30.950 -15.820   6.970  0.00  0.00            
ATOM    756 N134 C6H X   1      32.300 -15.490   6.920  0.00  0.00            
ATOM    757  H   C6H X   1      33.330 -13.870   8.060  0.00  0.00            
ATOM    758 H266 C6H X   1      30.490 -16.620   6.400  0.00  0.00            
ATOM    759 C224 C6H X   1      33.360 -16.020   6.080  0.00  0.00            
ATOM    760 C225 C6H X   1      33.470 -17.430   5.900  0.00  0.00            
ATOM    761 H267 C6H X   1      34.290 -15.680   6.550  0.00  0.00            
ATOM    762 H268 C6H X   1      33.260 -15.550   5.090  0.00  0.00            
ATOM    763 N135 C6H X   1      33.420 -18.590   5.820  0.00  0.00            
ATOM    764 H269 C6H X   1      29.830 -12.610  11.040  0.00  0.00            
ATOM    765 H270 C6H X   1      29.150 -13.880  10.090  0.00  0.00            
ATOM    766 H271 C6H X   1      31.800 -12.530   9.460  0.00  0.00            
ATOM    767  C   C6H X   1      29.740 -15.700  11.910  0.00  0.00            
ATOM    768 C226 C6H X   1      30.790 -14.520  11.540  0.00  0.00            
ATOM    769  N   C6H X   1      31.530 -13.960  12.750  0.00  0.00            
ATOM    770 N136 C6H X   1      32.010 -14.950  13.560  0.00  0.00            
ATOM    771 C227 C6H X   1      31.690 -12.670  13.300  0.00  0.00            
ATOM    772 C228 C6H X   1      32.380 -14.340  14.620  0.00  0.00            
ATOM    773 N137 C6H X   1      32.330 -12.910  14.560  0.00  0.00            
ATOM    774  H   C6H X   1      31.120 -11.790  13.060  0.00  0.00            
ATOM    775 H272 C6H X   1      32.710 -14.860  15.510  0.00  0.00            
ATOM    776 C229 C6H X   1      32.700 -12.110  15.720  0.00  0.00            
ATOM    777 C230 C6H X   1      31.520 -11.540  16.350  0.00  0.00            
ATOM    778 H273 C6H X   1      33.370 -11.330  15.340  0.00  0.00            
ATOM    779 H274 C6H X   1      33.260 -12.720  16.440  0.00  0.00            
ATOM    780 N138 C6H X   1      30.510 -11.190  16.690  0.00  0.00            
ATOM    781 H275 C6H X   1      29.670 -16.410  11.080  0.00  0.00            
ATOM    782 H276 C6H X   1      30.130 -16.370  12.680  0.00  0.00            
ATOM    783 H277 C6H X   1      31.550 -15.050  10.940  0.00  0.00            
ATOM    784  C   C6H X   1      28.290 -14.640  13.750  0.00  0.00            
ATOM    785 C231 C6H X   1      28.310 -15.440  12.460  0.00  0.00            
ATOM    786  N   C6H X   1      27.340 -15.020  11.360  0.00  0.00            
ATOM    787 N139 C6H X   1      27.230 -15.690  10.170  0.00  0.00            
ATOM    788 C232 C6H X   1      26.510 -13.860  11.340  0.00  0.00            
ATOM    789 C233 C6H X   1      26.490 -14.970   9.430  0.00  0.00            
ATOM    790 N140 C6H X   1      25.990 -13.810  10.040  0.00  0.00            
ATOM    791  H   C6H X   1      26.490 -13.070  12.070  0.00  0.00            
ATOM    792 H278 C6H X   1      26.240 -15.170   8.400  0.00  0.00            
ATOM    793 C234 C6H X   1      25.090 -12.810   9.480  0.00  0.00            
ATOM    794 C235 C6H X   1      24.110 -13.250   8.440  0.00  0.00            
ATOM    795 H279 C6H X   1      25.680 -12.010   9.030  0.00  0.00            
ATOM    796 H280 C6H X   1      24.550 -12.360  10.320  0.00  0.00            
ATOM    797 N141 C6H X   1      23.390 -13.610   7.670  0.00  0.00            
ATOM    798 H281 C6H X   1      29.080 -15.050  14.400  0.00  0.00            
ATOM    799 H282 C6H X   1      28.720 -13.660  13.500  0.00  0.00            
ATOM    800 H283 C6H X   1      27.880 -16.430  12.690  0.00  0.00            
ATOM    801  C   C6H X   1      26.570 -15.680  15.340  0.00  0.00            
ATOM    802 C236 C6H X   1      26.890 -14.430  14.500  0.00  0.00            
ATOM    803  N   C6H X   1      26.710 -13.170  15.300  0.00  0.00            
ATOM    804 N142 C6H X   1      25.620 -12.410  15.130  0.00  0.00            
ATOM    805 C237 C6H X   1      27.510 -12.730  16.300  0.00  0.00            
ATOM    806 C238 C6H X   1      25.580 -11.670  16.170  0.00  0.00            
ATOM    807 N143 C6H X   1      26.700 -11.830  17.030  0.00  0.00            
ATOM    808  H   C6H X   1      28.570 -12.900  16.420  0.00  0.00            
ATOM    809 H284 C6H X   1      24.820 -10.930  16.380  0.00  0.00            
ATOM    810 C239 C6H X   1      27.050 -11.060  18.260  0.00  0.00            
ATOM    811 C240 C6H X   1      27.020 -11.910  19.470  0.00  0.00            
ATOM    812 H285 C6H X   1      26.460 -10.170  18.500  0.00  0.00            
ATOM    813 H286 C6H X   1      28.080 -10.700  18.160  0.00  0.00            
ATOM    814 N144 C6H X   1      27.090 -12.590  20.410  0.00  0.00            
ATOM    815 H287 C6H X   1      26.920 -16.650  14.970  0.00  0.00            
ATOM    816 H288 C6H X   1      27.110 -15.520  16.280  0.00  0.00            
ATOM    817 H289 C6H X   1      26.170 -14.540  13.680  0.00  0.00            
ATOM    818 H290 C6H X   1      25.490 -15.660  15.550  0.00  0.00            
ATOM    819  C   C6H X   2      20.320  21.850  36.130  0.00  0.00            
ATOM    820  C1  C6H X   2      18.900  22.190  36.770  0.00  0.00            
ATOM    821  N   C6H X   2      17.700  21.670  36.050  0.00  0.00            
ATOM    822  N1  C6H X   2      17.570  21.950  34.760  0.00  0.00            
ATOM    823  C2  C6H X   2      16.660  20.850  36.550  0.00  0.00            
ATOM    824  C3  C6H X   2      16.540  21.300  34.410  0.00  0.00            
ATOM    825  N2  C6H X   2      15.910  20.580  35.410  0.00  0.00            
ATOM    826  H   C6H X   2      16.480  20.440  37.540  0.00  0.00            
ATOM    827  H1  C6H X   2      16.060  21.400  33.450  0.00  0.00            
ATOM    828  C4  C6H X   2      14.810  19.590  35.340  0.00  0.00            
ATOM    829  C5  C6H X   2      13.530  20.220  34.940  0.00  0.00            
ATOM    830  H2  C6H X   2      14.630  19.010  36.250  0.00  0.00            
ATOM    831  H3  C6H X   2      15.080  18.860  34.570  0.00  0.00            
ATOM    832  N3  C6H X   2      12.520  20.740  34.720  0.00  0.00            
ATOM    833  H4  C6H X   2      20.430  22.130  35.070  0.00  0.00            
ATOM    834  H5  C6H X   2      21.130  22.420  36.610  0.00  0.00            
ATOM    835  H6  C6H X   2      18.820  23.280  36.880  0.00  0.00            
ATOM    836  H7  C6H X   2      18.970  21.820  37.790  0.00  0.00            
ATOM    837  C   C6H X   2      21.070  19.490  34.990  0.00  0.00            
ATOM    838  C6  C6H X   2      20.720  20.310  36.310  0.00  0.00            
ATOM    839  N   C6H X   2      21.770  20.110  37.300  0.00  0.00            
ATOM    840  N4  C6H X   2      23.030  20.640  37.070  0.00  0.00            
ATOM    841  C7  C6H X   2      21.770  19.280  38.380  0.00  0.00            
ATOM    842  C8  C6H X   2      23.760  20.110  38.010  0.00  0.00            
ATOM    843  N5  C6H X   2      23.110  19.220  38.820  0.00  0.00            
ATOM    844  H   C6H X   2      20.950  18.850  38.930  0.00  0.00            
ATOM    845  H8  C6H X   2      24.830  20.220  38.130  0.00  0.00            
ATOM    846  C9  C6H X   2      23.620  18.640  40.040  0.00  0.00            
ATOM    847  C10 C6H X   2      23.040  19.200  41.290  0.00  0.00            
ATOM    848  H9  C6H X   2      23.380  17.570  40.050  0.00  0.00            
ATOM    849  H10 C6H X   2      24.710  18.600  40.080  0.00  0.00            
ATOM    850  N6  C6H X   2      22.510  19.560  42.240  0.00  0.00            
ATOM    851  H11 C6H X   2      22.050  19.880  34.690  0.00  0.00            
ATOM    852  H12 C6H X   2      21.460  18.500  35.240  0.00  0.00            
ATOM    853  H13 C6H X   2      19.840  19.820  36.740  0.00  0.00            
ATOM    854  C   C6H X   2      19.010  18.350  33.950  0.00  0.00            
ATOM    855  C11 C6H X   2      20.060  19.520  33.780  0.00  0.00            
ATOM    856  N   C6H X   2      20.750  19.550  32.430  0.00  0.00            
ATOM    857  N7  C6H X   2      22.000  19.000  32.190  0.00  0.00            
ATOM    858  C12 C6H X   2      20.320  20.280  31.330  0.00  0.00            
ATOM    859  C13 C6H X   2      22.270  19.190  30.980  0.00  0.00            
ATOM    860  N8  C6H X   2      21.330  20.090  30.330  0.00  0.00            
ATOM    861  H   C6H X   2      19.410  20.850  31.200  0.00  0.00            
ATOM    862  H14 C6H X   2      23.150  18.720  30.560  0.00  0.00            
ATOM    863  C14 C6H X   2      21.550  20.870  29.120  0.00  0.00            
ATOM    864  C15 C6H X   2      22.250  22.110  29.490  0.00  0.00            
ATOM    865  H15 C6H X   2      20.650  21.150  28.560  0.00  0.00            
ATOM    866  H16 C6H X   2      22.290  20.370  28.490  0.00  0.00            
ATOM    867  N9  C6H X   2      22.880  23.000  29.870  0.00  0.00            
ATOM    868  H17 C6H X   2      18.490  18.480  34.910  0.00  0.00            
ATOM    869  H18 C6H X   2      18.170  18.550  33.270  0.00  0.00            
ATOM    870  H19 C6H X   2      19.530  20.480  33.850  0.00  0.00            
ATOM    871  C   C6H X   2      20.130  16.570  32.420  0.00  0.00            
ATOM    872  C16 C6H X   2      19.300  16.840  33.720  0.00  0.00            
ATOM    873  N   C6H X   2      18.100  15.940  34.050  0.00  0.00            
ATOM    874  N10 C6H X   2      18.310  14.640  34.330  0.00  0.00            
ATOM    875  C17 C6H X   2      16.800  16.270  34.240  0.00  0.00            
ATOM    876  C18 C6H X   2      17.180  14.190  34.760  0.00  0.00            
ATOM    877  N11 C6H X   2      16.270  15.200  34.870  0.00  0.00            
ATOM    878  H   C6H X   2      16.240  17.130  33.900  0.00  0.00            
ATOM    879  H20 C6H X   2      16.890  13.160  34.940  0.00  0.00            
ATOM    880  C19 C6H X   2      15.040  15.180  35.750  0.00  0.00            
ATOM    881  C20 C6H X   2      13.960  15.930  35.050  0.00  0.00            
ATOM    882  H21 C6H X   2      15.310  15.710  36.680  0.00  0.00            
ATOM    883  H22 C6H X   2      14.740  14.170  36.050  0.00  0.00            
ATOM    884  N12 C6H X   2      13.080  16.540  34.620  0.00  0.00            
ATOM    885  H23 C6H X   2      19.790  17.190  31.580  0.00  0.00            
ATOM    886  H24 C6H X   2      21.180  16.810  32.650  0.00  0.00            
ATOM    887  H25 C6H X   2      20.000  16.610  34.530  0.00  0.00            
ATOM    888  C   C6H X   2      20.600  13.960  32.620  0.00  0.00            
ATOM    889  C21 C6H X   2      20.030  15.120  31.750  0.00  0.00            
ATOM    890  N   C6H X   2      20.760  15.060  30.400  0.00  0.00            
ATOM    891  N13 C6H X   2      22.100  15.550  30.360  0.00  0.00            
ATOM    892  C22 C6H X   2      20.460  14.430  29.180  0.00  0.00            
ATOM    893  C23 C6H X   2      22.550  15.260  29.190  0.00  0.00            
ATOM    894  N14 C6H X   2      21.580  14.650  28.400  0.00  0.00            
ATOM    895  H   C6H X   2      19.540  13.910  28.930  0.00  0.00            
ATOM    896  H26 C6H X   2      23.560  15.590  28.950  0.00  0.00            
ATOM    897  C24 C6H X   2      21.750  14.300  27.020  0.00  0.00            
ATOM    898  C25 C6H X   2      21.010  13.160  26.630  0.00  0.00            
ATOM    899  H27 C6H X   2      22.810  14.080  26.850  0.00  0.00            
ATOM    900  H28 C6H X   2      21.620  15.210  26.420  0.00  0.00            
ATOM    901  N15 C6H X   2      20.470  12.180  26.410  0.00  0.00            
ATOM    902  H29 C6H X   2      21.670  13.940  32.390  0.00  0.00            
ATOM    903  H30 C6H X   2      20.640  14.240  33.690  0.00  0.00            
ATOM    904  H31 C6H X   2      18.960  14.970  31.560  0.00  0.00            
ATOM    905  C   C6H X   2      20.160  11.640  33.680  0.00  0.00            
ATOM    906  C26 C6H X   2      20.000  12.560  32.440  0.00  0.00            
ATOM    907  N   C6H X   2      20.610  11.870  31.260  0.00  0.00            
ATOM    908  N16 C6H X   2      19.760  11.480  30.220  0.00  0.00            
ATOM    909  C27 C6H X   2      21.860  11.270  31.140  0.00  0.00            
ATOM    910  C28 C6H X   2      20.440  10.630  29.570  0.00  0.00            
ATOM    911  N17 C6H X   2      21.760  10.520  30.000  0.00  0.00            
ATOM    912  H   C6H X   2      22.590  11.260  31.930  0.00  0.00            
ATOM    913  H32 C6H X   2      20.190  10.080  28.670  0.00  0.00            
ATOM    914  C29 C6H X   2      22.820   9.810  29.290  0.00  0.00            
ATOM    915  C30 C6H X   2      23.410  10.760  28.460  0.00  0.00            
ATOM    916  H33 C6H X   2      22.430   8.950  28.740  0.00  0.00            
ATOM    917  H34 C6H X   2      23.540   9.460  30.040  0.00  0.00            
ATOM    918  N18 C6H X   2      23.810  11.610  27.810  0.00  0.00            
ATOM    919  H35 C6H X   2      21.250  11.620  33.740  0.00  0.00            
ATOM    920  H36 C6H X   2      19.770  12.180  34.550  0.00  0.00            
ATOM    921  H37 C6H X   2      18.970  12.810  32.160  0.00  0.00            
ATOM    922  C   C6H X   2      19.120   9.760  35.110  0.00  0.00            
ATOM    923  C31 C6H X   2      19.460  10.230  33.650  0.00  0.00            
ATOM    924  N   C6H X   2      18.190  10.270  32.900  0.00  0.00            
ATOM    925  N19 C6H X   2      17.240  11.210  33.190  0.00  0.00            
ATOM    926  C32 C6H X   2      17.920   9.720  31.660  0.00  0.00            
ATOM    927  C33 C6H X   2      16.510  11.340  32.110  0.00  0.00            
ATOM    928  N20 C6H X   2      16.860  10.430  31.100  0.00  0.00            
ATOM    929  H   C6H X   2      18.510   8.930  31.220  0.00  0.00            
ATOM    930  H38 C6H X   2      15.650  11.980  31.990  0.00  0.00            
ATOM    931  C34 C6H X   2      16.250  10.300  29.730  0.00  0.00            
ATOM    932  C35 C6H X   2      14.890   9.840  29.650  0.00  0.00            
ATOM    933  H39 C6H X   2      16.930   9.680  29.130  0.00  0.00            
ATOM    934  H40 C6H X   2      16.290  11.290  29.270  0.00  0.00            
ATOM    935  N21 C6H X   2      13.810   9.430  29.530  0.00  0.00            
ATOM    936  H41 C6H X   2      18.610  10.540  35.680  0.00  0.00            
ATOM    937  H42 C6H X   2      18.340   8.980  35.090  0.00  0.00            
ATOM    938  H43 C6H X   2      20.060   9.450  33.170  0.00  0.00            
ATOM    939  C   C6H X   2      21.780  10.000  35.850  0.00  0.00            
ATOM    940  C36 C6H X   2      20.390   9.230  35.920  0.00  0.00            
ATOM    941  N   C6H X   2      20.040   8.750  37.320  0.00  0.00            
ATOM    942  N22 C6H X   2      20.310   7.530  37.830  0.00  0.00            
ATOM    943  C37 C6H X   2      19.510   9.600  38.260  0.00  0.00            
ATOM    944  C38 C6H X   2      20.090   7.700  39.080  0.00  0.00            
ATOM    945  N23 C6H X   2      19.420   8.860  39.440  0.00  0.00            
ATOM    946  H   C6H X   2      19.120  10.610  38.190  0.00  0.00            
ATOM    947  H44 C6H X   2      20.190   6.900  39.810  0.00  0.00            
ATOM    948  C39 C6H X   2      19.010   9.290  40.730  0.00  0.00            
ATOM    949  C40 C6H X   2      17.590   9.000  41.020  0.00  0.00            
ATOM    950  H45 C6H X   2      19.150  10.380  40.840  0.00  0.00            
ATOM    951  H46 C6H X   2      19.590   8.760  41.500  0.00  0.00            
ATOM    952  N24 C6H X   2      16.480   8.810  41.130  0.00  0.00            
ATOM    953  H47 C6H X   2      22.170   9.890  34.830  0.00  0.00            
ATOM    954  H48 C6H X   2      21.700  11.090  35.960  0.00  0.00            
ATOM    955  H49 C6H X   2      20.570   8.300  35.370  0.00  0.00            
ATOM    956  C   C6H X   2      24.150  10.370  36.870  0.00  0.00            
ATOM    957  C41 C6H X   2      22.870   9.440  36.880  0.00  0.00            
ATOM    958  N   C6H X   2      23.340   7.970  36.630  0.00  0.00            
ATOM    959  N25 C6H X   2      22.590   7.180  35.810  0.00  0.00            
ATOM    960  C42 C6H X   2      24.450   7.370  37.140  0.00  0.00            
ATOM    961  C43 C6H X   2      23.330   6.090  35.750  0.00  0.00            
ATOM    962  N26 C6H X   2      24.440   6.120  36.600  0.00  0.00            
ATOM    963  H   C6H X   2      25.330   7.760  37.640  0.00  0.00            
ATOM    964  H50 C6H X   2      23.060   5.210  35.180  0.00  0.00            
ATOM    965  C44 C6H X   2      25.480   5.070  36.710  0.00  0.00            
ATOM    966  C45 C6H X   2      25.190   3.830  35.950  0.00  0.00            
ATOM    967  H51 C6H X   2      25.480   4.810  37.770  0.00  0.00            
ATOM    968  H52 C6H X   2      26.420   5.480  36.320  0.00  0.00            
ATOM    969  N27 C6H X   2      24.980   2.860  35.370  0.00  0.00            
ATOM    970  H53 C6H X   2      24.900   9.930  37.550  0.00  0.00            
ATOM    971  H54 C6H X   2      24.820  10.180  36.020  0.00  0.00            
ATOM    972  H55 C6H X   2      22.520   9.540  37.910  0.00  0.00            
ATOM    973  C   C6H X   2      25.740  12.370  37.370  0.00  0.00            
ATOM    974  C46 C6H X   2      24.220  11.970  37.160  0.00  0.00            
ATOM    975  N   C6H X   2      23.310  12.400  38.280  0.00  0.00            
ATOM    976  N28 C6H X   2      22.020  12.160  38.140  0.00  0.00            
ATOM    977  C47 C6H X   2      23.610  13.040  39.450  0.00  0.00            
ATOM    978  C48 C6H X   2      21.510  12.480  39.310  0.00  0.00            
ATOM    979  N29 C6H X   2      22.430  13.030  40.190  0.00  0.00            
ATOM    980  H   C6H X   2      24.620  13.300  39.720  0.00  0.00            
ATOM    981  H56 C6H X   2      20.480  12.270  39.570  0.00  0.00            
ATOM    982  C49 C6H X   2      22.200  13.520  41.560  0.00  0.00            
ATOM    983  C50 C6H X   2      22.800  14.850  41.920  0.00  0.00            
ATOM    984  H57 C6H X   2      22.520  12.840  42.360  0.00  0.00            
ATOM    985  H58 C6H X   2      21.110  13.570  41.650  0.00  0.00            
ATOM    986  N30 C6H X   2      23.260  15.910  42.090  0.00  0.00            
ATOM    987  H59 C6H X   2      25.980  11.890  38.330  0.00  0.00            
ATOM    988  H60 C6H X   2      26.320  11.760  36.670  0.00  0.00            
ATOM    989  H61 C6H X   2      23.960  12.450  36.210  0.00  0.00            
ATOM    990  C   C6H X   2      27.630  14.270  36.780  0.00  0.00            
ATOM    991  C51 C6H X   2      26.180  13.910  37.420  0.00  0.00            
ATOM    992  N   C6H X   2      25.210  14.810  36.890  0.00  0.00            
ATOM    993  N31 C6H X   2      24.720  15.820  37.670  0.00  0.00            
ATOM    994  C52 C6H X   2      24.990  15.030  35.550  0.00  0.00            
ATOM    995  C53 C6H X   2      24.380  16.670  36.790  0.00  0.00            
ATOM    996  N32 C6H X   2      24.510  16.310  35.450  0.00  0.00            
ATOM    997  H   C6H X   2      25.380  14.480  34.700  0.00  0.00            
ATOM    998  H62 C6H X   2      24.150  17.690  37.090  0.00  0.00            
ATOM    999  C54 C6H X   2      24.320  17.220  34.290  0.00  0.00            
ATOM   1000  C55 C6H X   2      24.500  18.660  34.540  0.00  0.00            
ATOM   1001  H63 C6H X   2      23.280  17.100  33.970  0.00  0.00            
ATOM   1002  H64 C6H X   2      24.970  16.980  33.440  0.00  0.00            
ATOM   1003  N33 C6H X   2      24.790  19.730  34.720  0.00  0.00            
ATOM   1004  H65 C6H X   2      27.600  15.360  36.810  0.00  0.00            
ATOM   1005  H66 C6H X   2      27.660  14.100  35.690  0.00  0.00            
ATOM   1006  H67 C6H X   2      26.200  14.170  38.480  0.00  0.00            
ATOM   1007  C   C6H X   2      29.220  12.400  37.740  0.00  0.00            
ATOM   1008  C56 C6H X   2      28.980  13.910  37.420  0.00  0.00            
ATOM   1009  N   C6H X   2      29.390  14.920  38.450  0.00  0.00            
ATOM   1010  N34 C6H X   2      30.400  15.850  38.270  0.00  0.00            
ATOM   1011  C57 C6H X   2      28.800  15.180  39.640  0.00  0.00            
ATOM   1012  C58 C6H X   2      30.140  16.790  39.130  0.00  0.00            
ATOM   1013  N35 C6H X   2      29.140  16.500  39.980  0.00  0.00            
ATOM   1014  H   C6H X   2      28.050  14.540  40.080  0.00  0.00            
ATOM   1015  H68 C6H X   2      30.710  17.710  39.160  0.00  0.00            
ATOM   1016  C59 C6H X   2      28.610  17.360  41.080  0.00  0.00            
ATOM   1017  C60 C6H X   2      27.240  17.210  41.470  0.00  0.00            
ATOM   1018  H69 C6H X   2      28.670  18.390  40.710  0.00  0.00            
ATOM   1019  H70 C6H X   2      29.260  17.310  41.960  0.00  0.00            
ATOM   1020  N36 C6H X   2      26.110  17.130  41.640  0.00  0.00            
ATOM   1021  H71 C6H X   2      28.260  11.870  37.710  0.00  0.00            
ATOM   1022  H72 C6H X   2      29.570  12.330  38.780  0.00  0.00            
ATOM   1023  H73 C6H X   2      29.710  14.130  36.640  0.00  0.00            
ATOM   1024  C   C6H X   2      30.340  10.270  37.380  0.00  0.00            
ATOM   1025  C61 C6H X   2      30.180  11.650  36.800  0.00  0.00            
ATOM   1026  N   C6H X   2      29.670  11.730  35.400  0.00  0.00            
ATOM   1027  N37 C6H X   2      30.260  12.580  34.530  0.00  0.00            
ATOM   1028  C62 C6H X   2      28.440  11.300  34.880  0.00  0.00            
ATOM   1029  C63 C6H X   2      29.500  12.550  33.490  0.00  0.00            
ATOM   1030  N38 C6H X   2      28.320  11.850  33.630  0.00  0.00            
ATOM   1031  H   C6H X   2      27.750  10.530  35.210  0.00  0.00            
ATOM   1032  H74 C6H X   2      29.670  13.080  32.560  0.00  0.00            
ATOM   1033  C64 C6H X   2      27.300  11.610  32.570  0.00  0.00            
ATOM   1034  C65 C6H X   2      25.950  11.840  32.980  0.00  0.00            
ATOM   1035  H75 C6H X   2      27.350  10.630  32.090  0.00  0.00            
ATOM   1036  H76 C6H X   2      27.430  12.320  31.740  0.00  0.00            
ATOM   1037  N39 C6H X   2      24.900  12.000  33.390  0.00  0.00            
ATOM   1038  H77 C6H X   2      29.400   9.730  37.230  0.00  0.00            
ATOM   1039  H78 C6H X   2      30.550  10.400  38.450  0.00  0.00            
ATOM   1040  H79 C6H X   2      31.130  12.190  36.920  0.00  0.00            
ATOM   1041  C   C6H X   2      31.210   8.800  35.370  0.00  0.00            
ATOM   1042  C66 C6H X   2      31.550   9.610  36.650  0.00  0.00            
ATOM   1043  N   C6H X   2      32.380   8.890  37.540  0.00  0.00            
ATOM   1044  N40 C6H X   2      33.710   8.960  37.340  0.00  0.00            
ATOM   1045  C67 C6H X   2      32.030   8.150  38.640  0.00  0.00            
ATOM   1046  C68 C6H X   2      34.170   7.990  38.040  0.00  0.00            
ATOM   1047  N41 C6H X   2      33.220   7.420  38.850  0.00  0.00            
ATOM   1048  H   C6H X   2      31.020   7.860  38.900  0.00  0.00            
ATOM   1049  H80 C6H X   2      35.190   7.620  37.930  0.00  0.00            
ATOM   1050  C69 C6H X   2      33.370   6.170  39.660  0.00  0.00            
ATOM   1051  C70 C6H X   2      33.830   6.400  40.980  0.00  0.00            
ATOM   1052  H81 C6H X   2      34.150   5.500  39.280  0.00  0.00            
ATOM   1053  H82 C6H X   2      32.440   5.620  39.830  0.00  0.00            
ATOM   1054  N42 C6H X   2      34.210   6.660  42.030  0.00  0.00            
ATOM   1055  H83 C6H X   2      30.310   9.210  34.880  0.00  0.00            
ATOM   1056  H84 C6H X   2      30.910   7.790  35.690  0.00  0.00            
ATOM   1057  H85 C6H X   2      32.130  10.440  36.220  0.00  0.00            
ATOM   1058  C   C6H X   2      31.520   8.080  32.750  0.00  0.00            
ATOM   1059  C71 C6H X   2      32.220   8.560  34.160  0.00  0.00            
ATOM   1060  N   C6H X   2      33.090   9.670  33.880  0.00  0.00            
ATOM   1061  N43 C6H X   2      32.650  10.790  33.230  0.00  0.00            
ATOM   1062  C72 C6H X   2      34.370   9.790  34.400  0.00  0.00            
ATOM   1063  C73 C6H X   2      33.650  11.600  33.360  0.00  0.00            
ATOM   1064  N44 C6H X   2      34.660  11.110  34.170  0.00  0.00            
ATOM   1065  H   C6H X   2      34.870   9.120  35.080  0.00  0.00            
ATOM   1066  H86 C6H X   2      33.670  12.610  32.970  0.00  0.00            
ATOM   1067  C74 C6H X   2      35.680  12.010  34.780  0.00  0.00            
ATOM   1068  C75 C6H X   2      35.190  12.620  36.050  0.00  0.00            
ATOM   1069  H87 C6H X   2      35.720  12.880  34.110  0.00  0.00            
ATOM   1070  H88 C6H X   2      36.650  11.500  34.870  0.00  0.00            
ATOM   1071  N45 C6H X   2      34.860  12.970  37.090  0.00  0.00            
ATOM   1072  H89 C6H X   2      32.300   7.760  32.050  0.00  0.00            
ATOM   1073  H90 C6H X   2      30.930   8.910  32.340  0.00  0.00            
ATOM   1074  H91 C6H X   2      32.900   7.750  34.450  0.00  0.00            
ATOM   1075  C   C6H X   2      31.200   5.670  33.390  0.00  0.00            
ATOM   1076  C76 C6H X   2      30.490   6.970  32.980  0.00  0.00            
ATOM   1077  N   C6H X   2      29.610   6.850  31.770  0.00  0.00            
ATOM   1078  N46 C6H X   2      29.710   5.860  30.880  0.00  0.00            
ATOM   1079  C77 C6H X   2      28.440   7.660  31.540  0.00  0.00            
ATOM   1080  C78 C6H X   2      28.700   5.950  30.130  0.00  0.00            
ATOM   1081  N47 C6H X   2      27.900   7.080  30.350  0.00  0.00            
ATOM   1082  H   C6H X   2      27.920   8.390  32.160  0.00  0.00            
ATOM   1083  H92 C6H X   2      28.680   5.340  29.240  0.00  0.00            
ATOM   1084  C79 C6H X   2      26.700   7.480  29.570  0.00  0.00            
ATOM   1085  C80 C6H X   2      26.380   8.930  29.760  0.00  0.00            
ATOM   1086  H93 C6H X   2      25.920   6.790  29.930  0.00  0.00            
ATOM   1087  H94 C6H X   2      26.820   7.410  28.480  0.00  0.00            
ATOM   1088  N48 C6H X   2      26.190  10.070  30.060  0.00  0.00            
ATOM   1089  H95 C6H X   2      31.830   5.530  32.490  0.00  0.00            
ATOM   1090  H96 C6H X   2      31.900   5.820  34.220  0.00  0.00            
ATOM   1091  H97 C6H X   2      29.830   7.340  33.770  0.00  0.00            
ATOM   1092  C   C6H X   2      31.100   3.070  33.570  0.00  0.00            
ATOM   1093  C81 C6H X   2      30.320   4.420  33.770  0.00  0.00            
ATOM   1094  N   C6H X   2      29.720   4.440  35.110  0.00  0.00            
ATOM   1095  N49 C6H X   2      29.180   5.660  35.480  0.00  0.00            
ATOM   1096  C82 C6H X   2      29.640   3.510  36.090  0.00  0.00            
ATOM   1097  C83 C6H X   2      28.970   5.510  36.740  0.00  0.00            
ATOM   1098  N50 C6H X   2      29.120   4.190  37.200  0.00  0.00            
ATOM   1099  H   C6H X   2      29.920   2.470  36.110  0.00  0.00            
ATOM   1100  H98 C6H X   2      28.820   6.370  37.390  0.00  0.00            
ATOM   1101  C84 C6H X   2      29.050   3.680  38.570  0.00  0.00            
ATOM   1102  C85 C6H X   2      27.880   2.840  38.770  0.00  0.00            
ATOM   1103  H99 C6H X   2      29.010   4.460  39.350  0.00  0.00            
ATOM   1104 H100 C6H X   2      29.980   3.120  38.710  0.00  0.00            
ATOM   1105  N51 C6H X   2      26.950   2.130  38.850  0.00  0.00            
ATOM   1106 H101 C6H X   2      31.950   2.790  34.190  0.00  0.00            
ATOM   1107 H102 C6H X   2      30.350   2.320  33.880  0.00  0.00            
ATOM   1108 H103 C6H X   2      29.400   4.400  33.180  0.00  0.00            
ATOM   1109  C   C6H X   2      31.200   1.280  31.620  0.00  0.00            
ATOM   1110  C86 C6H X   2      31.460   2.830  32.070  0.00  0.00            
ATOM   1111  N   C6H X   2      32.770   3.350  31.600  0.00  0.00            
ATOM   1112  N52 C6H X   2      32.880   4.030  30.420  0.00  0.00            
ATOM   1113  C87 C6H X   2      33.890   3.560  32.330  0.00  0.00            
ATOM   1114  C88 C6H X   2      33.890   4.780  30.630  0.00  0.00            
ATOM   1115  N53 C6H X   2      34.590   4.630  31.800  0.00  0.00            
ATOM   1116  H   C6H X   2      34.050   3.080  33.290  0.00  0.00            
ATOM   1117 H104 C6H X   2      34.240   5.400  29.820  0.00  0.00            
ATOM   1118  C89 C6H X   2      35.510   5.590  32.500  0.00  0.00            
ATOM   1119  C90 C6H X   2      36.380   6.310  31.580  0.00  0.00            
ATOM   1120 H105 C6H X   2      36.050   5.110  33.320  0.00  0.00            
ATOM   1121 H106 C6H X   2      34.870   6.380  32.900  0.00  0.00            
ATOM   1122  N54 C6H X   2      37.160   6.810  30.890  0.00  0.00            
ATOM   1123 H107 C6H X   2      31.500   1.100  30.580  0.00  0.00            
ATOM   1124 H108 C6H X   2      31.800   0.620  32.260  0.00  0.00            
ATOM   1125 H109 C6H X   2      30.700   3.420  31.540  0.00  0.00            
ATOM   1126  C   C6H X   2      29.090   0.050  30.590  0.00  0.00            
ATOM   1127  C91 C6H X   2      29.720   0.780  31.850  0.00  0.00            
ATOM   1128  N   C6H X   2      29.590  -0.220  33.020  0.00  0.00            
ATOM   1129  N55 C6H X   2      29.110   0.220  34.250  0.00  0.00            
ATOM   1130  C92 C6H X   2      30.180  -1.460  33.040  0.00  0.00            
ATOM   1131  C93 C6H X   2      29.530  -0.760  35.020  0.00  0.00            
ATOM   1132  N56 C6H X   2      30.140  -1.760  34.390  0.00  0.00            
ATOM   1133  H   C6H X   2      30.590  -1.990  32.190  0.00  0.00            
ATOM   1134 H110 C6H X   2      29.320  -0.840  36.080  0.00  0.00            
ATOM   1135  C94 C6H X   2      30.690  -3.030  34.990  0.00  0.00            
ATOM   1136  C95 C6H X   2      29.670  -3.810  35.770  0.00  0.00            
ATOM   1137 H111 C6H X   2      31.630  -2.950  35.540  0.00  0.00            
ATOM   1138 H112 C6H X   2      30.910  -3.770  34.200  0.00  0.00            
ATOM   1139  N57 C6H X   2      28.850  -4.250  36.470  0.00  0.00            
ATOM   1140 H113 C6H X   2      29.860  -0.540  30.070  0.00  0.00            
ATOM   1141 H114 C6H X   2      28.350  -0.710  30.830  0.00  0.00            
ATOM   1142 H115 C6H X   2      29.140   1.610  32.290  0.00  0.00            
ATOM   1143  C   C6H X   2      27.240   0.160  28.870  0.00  0.00            
ATOM   1144  C96 C6H X   2      28.330   0.980  29.660  0.00  0.00            
ATOM   1145  N   C6H X   2      29.240   1.760  28.780  0.00  0.00            
ATOM   1146  N58 C6H X   2      29.680   3.000  29.230  0.00  0.00            
ATOM   1147  C97 C6H X   2      29.640   1.480  27.460  0.00  0.00            
ATOM   1148  C98 C6H X   2      30.310   3.470  28.190  0.00  0.00            
ATOM   1149  N59 C6H X   2      30.260   2.640  27.020  0.00  0.00            
ATOM   1150  H   C6H X   2      29.350   0.640  26.850  0.00  0.00            
ATOM   1151 H116 C6H X   2      30.660   4.480  28.090  0.00  0.00            
ATOM   1152  C99 C6H X   2      30.450   2.990  25.560  0.00  0.00            
ATOM   1153 C100 C6H X   2      31.140   4.300  25.230  0.00  0.00            
ATOM   1154 H117 C6H X   2      29.430   2.990  25.150  0.00  0.00            
ATOM   1155 H118 C6H X   2      31.060   2.230  25.060  0.00  0.00            
ATOM   1156  N60 C6H X   2      31.660   5.280  25.120  0.00  0.00            
ATOM   1157 H119 C6H X   2      27.790  -0.550  28.250  0.00  0.00            
ATOM   1158 H120 C6H X   2      26.780  -0.500  29.620  0.00  0.00            
ATOM   1159 H121 C6H X   2      27.750   1.700  30.250  0.00  0.00            
ATOM   1160  C   C6H X   2      26.420   2.110  27.170  0.00  0.00            
ATOM   1161 C101 C6H X   2      26.090   0.990  28.190  0.00  0.00            
ATOM   1162  N   C6H X   2      25.040   0.060  27.710  0.00  0.00            
ATOM   1163  N61 C6H X   2      23.840  -0.020  28.340  0.00  0.00            
ATOM   1164 C102 C6H X   2      25.180  -0.950  26.770  0.00  0.00            
ATOM   1165 C103 C6H X   2      23.170  -0.950  27.670  0.00  0.00            
ATOM   1166  N62 C6H X   2      23.880  -1.520  26.640  0.00  0.00            
ATOM   1167  H   C6H X   2      26.020  -1.300  26.170  0.00  0.00            
ATOM   1168 H122 C6H X   2      22.180  -1.310  27.930  0.00  0.00            
ATOM   1169 C104 C6H X   2      23.530  -2.640  25.630  0.00  0.00            
ATOM   1170 C105 C6H X   2      22.870  -3.860  26.250  0.00  0.00            
ATOM   1171 H123 C6H X   2      24.440  -2.960  25.110  0.00  0.00            
ATOM   1172 H124 C6H X   2      22.880  -2.250  24.840  0.00  0.00            
ATOM   1173  N63 C6H X   2      22.300  -4.790  26.620  0.00  0.00            
ATOM   1174 H125 C6H X   2      27.090   2.820  27.670  0.00  0.00            
ATOM   1175 H126 C6H X   2      27.040   1.620  26.410  0.00  0.00            
ATOM   1176 H127 C6H X   2      25.560   1.470  29.020  0.00  0.00            
ATOM   1177  C   C6H X   2      26.120   3.690  25.200  0.00  0.00            
ATOM   1178 C106 C6H X   2      25.350   2.930  26.360  0.00  0.00            
ATOM   1179  N   C6H X   2      24.500   3.650  27.320  0.00  0.00            
ATOM   1180  N64 C6H X   2      24.850   4.920  27.680  0.00  0.00            
ATOM   1181 C107 C6H X   2      23.240   3.290  27.780  0.00  0.00            
ATOM   1182 C108 C6H X   2      23.890   5.260  28.490  0.00  0.00            
ATOM   1183  N65 C6H X   2      22.920   4.280  28.720  0.00  0.00            
ATOM   1184  H   C6H X   2      22.650   2.400  27.620  0.00  0.00            
ATOM   1185 H128 C6H X   2      23.780   6.220  28.970  0.00  0.00            
ATOM   1186 C109 C6H X   2      21.770   4.350  29.620  0.00  0.00            
ATOM   1187 C110 C6H X   2      21.880   3.640  30.930  0.00  0.00            
ATOM   1188 H129 C6H X   2      20.850   3.960  29.150  0.00  0.00            
ATOM   1189 H130 C6H X   2      21.490   5.410  29.720  0.00  0.00            
ATOM   1190  N66 C6H X   2      21.840   3.200  31.980  0.00  0.00            
ATOM   1191 H131 C6H X   2      26.660   4.510  25.690  0.00  0.00            
ATOM   1192 H132 C6H X   2      26.900   3.010  24.850  0.00  0.00            
ATOM   1193 H133 C6H X   2      24.720   2.170  25.870  0.00  0.00            
ATOM   1194  C   C6H X   2      26.390   4.450  22.780  0.00  0.00            
ATOM   1195 C111 C6H X   2      25.360   4.190  23.940  0.00  0.00            
ATOM   1196  N   C6H X   2      24.230   3.290  23.430  0.00  0.00            
ATOM   1197  N67 C6H X   2      22.930   3.730  23.350  0.00  0.00            
ATOM   1198 C112 C6H X   2      24.320   2.040  22.830  0.00  0.00            
ATOM   1199 C113 C6H X   2      22.260   2.730  22.940  0.00  0.00            
ATOM   1200  N68 C6H X   2      23.060   1.650  22.470  0.00  0.00            
ATOM   1201  H   C6H X   2      25.300   1.560  22.850  0.00  0.00            
ATOM   1202 H134 C6H X   2      21.230   2.680  22.610  0.00  0.00            
ATOM   1203 C114 C6H X   2      22.680   0.380  21.800  0.00  0.00            
ATOM   1204 C115 C6H X   2      21.610   0.500  20.880  0.00  0.00            
ATOM   1205 H135 C6H X   2      22.600  -0.480  22.480  0.00  0.00            
ATOM   1206 H136 C6H X   2      23.530   0.110  21.160  0.00  0.00            
ATOM   1207  N69 C6H X   2      20.750   0.740  20.180  0.00  0.00            
ATOM   1208 H137 C6H X   2      26.930   5.330  23.160  0.00  0.00            
ATOM   1209 H138 C6H X   2      27.090   3.610  22.790  0.00  0.00            
ATOM   1210 H139 C6H X   2      24.760   5.050  24.260  0.00  0.00            
ATOM   1211  C   C6H X   2      24.870   5.840  21.210  0.00  0.00            
ATOM   1212 C116 C6H X   2      25.950   4.660  21.340  0.00  0.00            
ATOM   1213  N   C6H X   2      27.140   4.910  20.470  0.00  0.00            
ATOM   1214  N70 C6H X   2      27.140   4.230  19.290  0.00  0.00            
ATOM   1215 C117 C6H X   2      28.210   5.780  20.660  0.00  0.00            
ATOM   1216 C118 C6H X   2      28.320   4.640  18.780  0.00  0.00            
ATOM   1217  N71 C6H X   2      29.050   5.510  19.610  0.00  0.00            
ATOM   1218  H   C6H X   2      28.330   6.420  21.520  0.00  0.00            
ATOM   1219 H140 C6H X   2      28.710   4.250  17.850  0.00  0.00            
ATOM   1220 C119 C6H X   2      30.510   5.790  19.430  0.00  0.00            
ATOM   1221 C120 C6H X   2      31.190   6.430  20.600  0.00  0.00            
ATOM   1222 H141 C6H X   2      30.630   6.470  18.570  0.00  0.00            
ATOM   1223 H142 C6H X   2      31.030   4.860  19.170  0.00  0.00            
ATOM   1224  N72 C6H X   2      31.820   6.910  21.470  0.00  0.00            
ATOM   1225 H143 C6H X   2      23.990   5.390  21.690  0.00  0.00            
ATOM   1226 H144 C6H X   2      25.210   6.680  21.830  0.00  0.00            
ATOM   1227 H145 C6H X   2      25.420   3.770  20.970  0.00  0.00            
ATOM   1228  C   C6H X   2      23.180   7.370  19.880  0.00  0.00            
ATOM   1229 C121 C6H X   2      24.410   6.390  19.800  0.00  0.00            
ATOM   1230  N   C6H X   2      24.250   5.440  18.680  0.00  0.00            
ATOM   1231  N73 C6H X   2      23.770   4.130  18.980  0.00  0.00            
ATOM   1232 C122 C6H X   2      24.740   5.430  17.360  0.00  0.00            
ATOM   1233 C123 C6H X   2      24.100   3.440  17.890  0.00  0.00            
ATOM   1234  N74 C6H X   2      24.740   4.120  16.880  0.00  0.00            
ATOM   1235  H   C6H X   2      25.400   6.240  17.070  0.00  0.00            
ATOM   1236 H146 C6H X   2      23.920   2.380  17.910  0.00  0.00            
ATOM   1237 C124 C6H X   2      25.520   3.630  15.720  0.00  0.00            
ATOM   1238 C125 C6H X   2      24.970   2.510  14.990  0.00  0.00            
ATOM   1239 H147 C6H X   2      26.430   3.150  16.100  0.00  0.00            
ATOM   1240 H148 C6H X   2      25.850   4.440  15.060  0.00  0.00            
ATOM   1241  N75 C6H X   2      24.400   1.770  14.340  0.00  0.00            
ATOM   1242 H149 C6H X   2      22.310   6.790  20.220  0.00  0.00            
ATOM   1243 H150 C6H X   2      22.880   7.570  18.850  0.00  0.00            
ATOM   1244 H151 C6H X   2      25.220   7.070  19.500  0.00  0.00            
ATOM   1245  C   C6H X   2      24.160   9.700  20.170  0.00  0.00            
ATOM   1246 C126 C6H X   2      23.330   8.600  20.780  0.00  0.00            
ATOM   1247  N   C6H X   2      22.060   9.120  21.270  0.00  0.00            
ATOM   1248  N76 C6H X   2      21.090   9.620  20.450  0.00  0.00            
ATOM   1249 C127 C6H X   2      21.690   9.060  22.620  0.00  0.00            
ATOM   1250 C128 C6H X   2      20.200  10.000  21.340  0.00  0.00            
ATOM   1251  N77 C6H X   2      20.420   9.630  22.630  0.00  0.00            
ATOM   1252  H   C6H X   2      22.260   8.790  23.500  0.00  0.00            
ATOM   1253 H152 C6H X   2      19.250  10.350  20.970  0.00  0.00            
ATOM   1254 C129 C6H X   2      19.490   9.730  23.760  0.00  0.00            
ATOM   1255 C130 C6H X   2      18.310   9.010  23.640  0.00  0.00            
ATOM   1256 H153 C6H X   2      19.180  10.780  23.810  0.00  0.00            
ATOM   1257 H154 C6H X   2      19.980   9.380  24.680  0.00  0.00            
ATOM   1258  N78 C6H X   2      17.380   8.360  23.490  0.00  0.00            
ATOM   1259 H155 C6H X   2      23.580  10.100  19.320  0.00  0.00            
ATOM   1260 H156 C6H X   2      25.050   9.250  19.730  0.00  0.00            
ATOM   1261 H157 C6H X   2      23.900   8.320  21.670  0.00  0.00            
ATOM   1262  C   C6H X   2      25.160  12.180  20.390  0.00  0.00            
ATOM   1263 C131 C6H X   2      24.370  10.980  21.060  0.00  0.00            
ATOM   1264  N   C6H X   2      24.640  10.850  22.530  0.00  0.00            
ATOM   1265  N79 C6H X   2      23.720  11.380  23.400  0.00  0.00            
ATOM   1266 C132 C6H X   2      25.760  10.410  23.150  0.00  0.00            
ATOM   1267 C133 C6H X   2      24.300  11.220  24.540  0.00  0.00            
ATOM   1268  N80 C6H X   2      25.410  10.390  24.510  0.00  0.00            
ATOM   1269  H   C6H X   2      26.570   9.800  22.770  0.00  0.00            
ATOM   1270 H158 C6H X   2      23.840  11.580  25.450  0.00  0.00            
ATOM   1271 C134 C6H X   2      26.120   9.790  25.650  0.00  0.00            
ATOM   1272 C135 C6H X   2      26.580  10.780  26.580  0.00  0.00            
ATOM   1273 H159 C6H X   2      26.930   9.100  25.390  0.00  0.00            
ATOM   1274 H160 C6H X   2      25.460   9.170  26.270  0.00  0.00            
ATOM   1275  N81 C6H X   2      27.000  11.660  27.200  0.00  0.00            
ATOM   1276 H161 C6H X   2      24.720  12.380  19.410  0.00  0.00            
ATOM   1277 H162 C6H X   2      24.850  13.070  20.940  0.00  0.00            
ATOM   1278 H163 C6H X   2      23.360  11.380  20.950  0.00  0.00            
ATOM   1279  C   C6H X   2      27.380  13.320  21.160  0.00  0.00            
ATOM   1280 C136 C6H X   2      26.740  12.160  20.260  0.00  0.00            
ATOM   1281  N   C6H X   2      27.200  12.110  18.860  0.00  0.00            
ATOM   1282  N82 C6H X   2      26.670  11.080  18.090  0.00  0.00            
ATOM   1283 C137 C6H X   2      28.200  12.780  18.190  0.00  0.00            
ATOM   1284 C138 C6H X   2      27.300  11.180  17.000  0.00  0.00            
ATOM   1285  N83 C6H X   2      28.230  12.250  16.910  0.00  0.00            
ATOM   1286  H   C6H X   2      28.850  13.560  18.550  0.00  0.00            
ATOM   1287 H164 C6H X   2      27.020  10.560  16.160  0.00  0.00            
ATOM   1288 C139 C6H X   2      29.070  12.450  15.690  0.00  0.00            
ATOM   1289 C140 C6H X   2      28.470  13.480  14.770  0.00  0.00            
ATOM   1290 H165 C6H X   2      29.200  11.500  15.160  0.00  0.00            
ATOM   1291 H166 C6H X   2      30.080  12.830  15.920  0.00  0.00            
ATOM   1292  N84 C6H X   2      27.910  14.200  14.070  0.00  0.00            
ATOM   1293 H167 C6H X   2      27.180  14.310  20.720  0.00  0.00            
ATOM   1294 H168 C6H X   2      26.870  13.310  22.130  0.00  0.00            
ATOM   1295 H169 C6H X   2      27.030  11.180  20.640  0.00  0.00            
ATOM   1296  C   C6H X   2      29.470  14.740  21.610  0.00  0.00            
ATOM   1297 C141 C6H X   2      28.970  13.260  21.500  0.00  0.00            
ATOM   1298  N   C6H X   2      29.560  12.230  22.410  0.00  0.00            
ATOM   1299  N85 C6H X   2      30.650  11.520  21.950  0.00  0.00            
ATOM   1300 C142 C6H X   2      29.090  11.710  23.600  0.00  0.00            
ATOM   1301 C143 C6H X   2      30.820  10.610  22.850  0.00  0.00            
ATOM   1302  N86 C6H X   2      30.000  10.720  23.900  0.00  0.00            
ATOM   1303  H   C6H X   2      28.300  12.130  24.220  0.00  0.00            
ATOM   1304 H170 C6H X   2      31.530   9.790  22.860  0.00  0.00            
ATOM   1305 C144 C6H X   2      30.070   9.790  25.100  0.00  0.00            
ATOM   1306 C145 C6H X   2      31.470   9.530  25.500  0.00  0.00            
ATOM   1307 H171 C6H X   2      29.620   8.840  24.810  0.00  0.00            
ATOM   1308 H172 C6H X   2      29.400  10.270  25.830  0.00  0.00            
ATOM   1309  N87 C6H X   2      32.600   9.470  25.810  0.00  0.00            
ATOM   1310 H173 C6H X   2      29.110  15.290  20.730  0.00  0.00            
ATOM   1311 H174 C6H X   2      28.940  15.150  22.490  0.00  0.00            
ATOM   1312 H175 C6H X   2      29.390  12.820  20.590  0.00  0.00            
ATOM   1313  C   C6H X   2      31.370  16.590  21.430  0.00  0.00            
ATOM   1314 C146 C6H X   2      31.070  15.060  21.680  0.00  0.00            
ATOM   1315  N   C6H X   2      31.850  14.290  20.680  0.00  0.00            
ATOM   1316  N88 C6H X   2      31.420  14.090  19.370  0.00  0.00            
ATOM   1317 C147 C6H X   2      33.150  13.850  20.840  0.00  0.00            
ATOM   1318 C148 C6H X   2      32.340  13.450  18.820  0.00  0.00            
ATOM   1319  N89 C6H X   2      33.440  13.370  19.630  0.00  0.00            
ATOM   1320  H   C6H X   2      33.820  14.070  21.660  0.00  0.00            
ATOM   1321 H176 C6H X   2      32.330  13.040  17.820  0.00  0.00            
ATOM   1322 C149 C6H X   2      34.720  12.770  19.290  0.00  0.00            
ATOM   1323 C150 C6H X   2      35.090  12.590  17.920  0.00  0.00            
ATOM   1324 H177 C6H X   2      34.710  11.790  19.780  0.00  0.00            
ATOM   1325 H178 C6H X   2      35.560  13.310  19.730  0.00  0.00            
ATOM   1326  N90 C6H X   2      35.620  12.380  16.930  0.00  0.00            
ATOM   1327 H179 C6H X   2      31.040  16.880  20.420  0.00  0.00            
ATOM   1328 H180 C6H X   2      32.450  16.710  21.280  0.00  0.00            
ATOM   1329 H181 C6H X   2      31.490  14.680  22.620  0.00  0.00            
ATOM   1330  C   C6H X   2      29.550  17.900  22.910  0.00  0.00            
ATOM   1331 C151 C6H X   2      31.040  17.670  22.520  0.00  0.00            
ATOM   1332  N   C6H X   2      31.910  17.520  23.750  0.00  0.00            
ATOM   1333  N91 C6H X   2      33.180  16.940  23.700  0.00  0.00            
ATOM   1334 C152 C6H X   2      31.860  18.340  24.900  0.00  0.00            
ATOM   1335 C153 C6H X   2      33.820  17.270  24.750  0.00  0.00            
ATOM   1336  N92 C6H X   2      33.070  18.070  25.640  0.00  0.00            
ATOM   1337  H   C6H X   2      31.020  18.970  25.170  0.00  0.00            
ATOM   1338 H182 C6H X   2      34.840  17.000  24.990  0.00  0.00            
ATOM   1339 C154 C6H X   2      33.400  18.620  27.000  0.00  0.00            
ATOM   1340 C155 C6H X   2      32.550  19.800  27.260  0.00  0.00            
ATOM   1341 H183 C6H X   2      34.470  18.850  26.920  0.00  0.00            
ATOM   1342 H184 C6H X   2      33.150  17.840  27.730  0.00  0.00            
ATOM   1343  N93 C6H X   2      31.790  20.650  27.470  0.00  0.00            
ATOM   1344 H185 C6H X   2      29.200  16.970  23.380  0.00  0.00            
ATOM   1345 H186 C6H X   2      29.590  18.570  23.780  0.00  0.00            
ATOM   1346 H187 C6H X   2      31.280  18.660  22.100  0.00  0.00            
ATOM   1347  C   C6H X   2      27.100  17.850  22.020  0.00  0.00            
ATOM   1348 C156 C6H X   2      28.480  18.470  21.910  0.00  0.00            
ATOM   1349  N   C6H X   2      28.940  18.740  20.480  0.00  0.00            
ATOM   1350  N94 C6H X   2      29.200  20.020  20.150  0.00  0.00            
ATOM   1351 C157 C6H X   2      29.070  17.850  19.430  0.00  0.00            
ATOM   1352 C158 C6H X   2      29.510  19.870  18.880  0.00  0.00            
ATOM   1353  N95 C6H X   2      29.640  18.580  18.410  0.00  0.00            
ATOM   1354  H   C6H X   2      28.590  16.890  19.260  0.00  0.00            
ATOM   1355 H188 C6H X   2      29.810  20.700  18.260  0.00  0.00            
ATOM   1356 C159 C6H X   2      30.300  18.150  17.190  0.00  0.00            
ATOM   1357 C160 C6H X   2      30.220  16.710  16.950  0.00  0.00            
ATOM   1358 H189 C6H X   2      31.340  18.500  17.200  0.00  0.00            
ATOM   1359 H190 C6H X   2      29.870  18.670  16.320  0.00  0.00            
ATOM   1360  N96 C6H X   2      30.320  15.590  16.660  0.00  0.00            
ATOM   1361 H191 C6H X   2      27.160  16.860  21.540  0.00  0.00            
ATOM   1362 H192 C6H X   2      26.420  18.420  21.380  0.00  0.00            
ATOM   1363 H193 C6H X   2      28.390  19.470  22.350  0.00  0.00            
ATOM   1364  C   C6H X   2      26.180  18.900  24.240  0.00  0.00            
ATOM   1365 C161 C6H X   2      26.340  17.610  23.370  0.00  0.00            
ATOM   1366  N   C6H X   2      25.100  16.790  23.160  0.00  0.00            
ATOM   1367  N97 C6H X   2      24.100  16.810  24.070  0.00  0.00            
ATOM   1368 C162 C6H X   2      24.750  15.960  22.120  0.00  0.00            
ATOM   1369 C163 C6H X   2      23.110  16.130  23.520  0.00  0.00            
ATOM   1370  N98 C6H X   2      23.350  15.680  22.220  0.00  0.00            
ATOM   1371  H   C6H X   2      25.220  15.980  21.150  0.00  0.00            
ATOM   1372 H194 C6H X   2      22.190  15.930  24.040  0.00  0.00            
ATOM   1373 C164 C6H X   2      22.470  15.160  21.240  0.00  0.00            
ATOM   1374 C165 C6H X   2      21.820  13.910  21.600  0.00  0.00            
ATOM   1375 H195 C6H X   2      22.930  15.140  20.240  0.00  0.00            
ATOM   1376 H196 C6H X   2      21.650  15.870  21.060  0.00  0.00            
ATOM   1377  N99 C6H X   2      21.310  12.910  21.850  0.00  0.00            
ATOM   1378 H197 C6H X   2      27.170  19.310  24.480  0.00  0.00            
ATOM   1379 H198 C6H X   2      25.950  18.510  25.240  0.00  0.00            
ATOM   1380 H199 C6H X   2      27.040  16.960  23.890  0.00  0.00            
ATOM   1381  C   C6H X   2      25.600  21.530  23.720  0.00  0.00            
ATOM   1382 C166 C6H X   2      25.060  19.990  23.740  0.00  0.00            
ATOM   1383  N   C6H X   2      23.670  19.850  24.330  0.00  0.00            
ATOM   1384 N100 C6H X   2      23.580  19.410  25.620  0.00  0.00            
ATOM   1385 C167 C6H X   2      22.440  20.130  23.780  0.00  0.00            
ATOM   1386 C168 C6H X   2      22.320  19.030  25.690  0.00  0.00            
ATOM   1387 N101 C6H X   2      21.560  19.470  24.640  0.00  0.00            
ATOM   1388  H   C6H X   2      22.220  20.480  22.780  0.00  0.00            
ATOM   1389 H200 C6H X   2      21.930  18.320  26.410  0.00  0.00            
ATOM   1390 C169 C6H X   2      20.140  19.140  24.410  0.00  0.00            
ATOM   1391 C170 C6H X   2      19.760  17.820  23.870  0.00  0.00            
ATOM   1392 H201 C6H X   2      19.720  19.810  23.650  0.00  0.00            
ATOM   1393 H202 C6H X   2      19.570  19.350  25.330  0.00  0.00            
ATOM   1394 N102 C6H X   2      19.710  16.700  23.500  0.00  0.00            
ATOM   1395 H203 C6H X   2      25.500  21.740  22.650  0.00  0.00            
ATOM   1396 H204 C6H X   2      24.870  22.150  24.260  0.00  0.00            
ATOM   1397 H205 C6H X   2      24.940  19.720  22.690  0.00  0.00            
ATOM   1398  C   C6H X   2      27.490  23.430  24.290  0.00  0.00            
ATOM   1399 C171 C6H X   2      26.970  21.930  24.470  0.00  0.00            
ATOM   1400  N   C6H X   2      26.980  21.550  25.940  0.00  0.00            
ATOM   1401 N103 C6H X   2      25.820  21.810  26.700  0.00  0.00            
ATOM   1402 C172 C6H X   2      28.010  21.000  26.680  0.00  0.00            
ATOM   1403 C173 C6H X   2      26.230  21.350  27.870  0.00  0.00            
ATOM   1404 N104 C6H X   2      27.490  20.860  27.970  0.00  0.00            
ATOM   1405  H   C6H X   2      29.040  20.840  26.390  0.00  0.00            
ATOM   1406 H206 C6H X   2      25.580  21.380  28.740  0.00  0.00            
ATOM   1407 C174 C6H X   2      28.180  20.590  29.160  0.00  0.00            
ATOM   1408 C175 C6H X   2      28.520  21.710  30.040  0.00  0.00            
ATOM   1409 H207 C6H X   2      29.180  20.240  28.900  0.00  0.00            
ATOM   1410 H208 C6H X   2      27.680  19.760  29.680  0.00  0.00            
ATOM   1411 N105 C6H X   2      28.750  22.650  30.680  0.00  0.00            
ATOM   1412 H209 C6H X   2      28.240  23.510  25.080  0.00  0.00            
ATOM   1413 H210 C6H X   2      26.670  24.120  24.530  0.00  0.00            
ATOM   1414 H211 C6H X   2      27.740  21.320  23.980  0.00  0.00            
ATOM   1415  C   C6H X   2      28.760  25.310  23.200  0.00  0.00            
ATOM   1416 C176 C6H X   2      28.150  23.860  23.000  0.00  0.00            
ATOM   1417  N   C6H X   2      27.360  23.570  21.730  0.00  0.00            
ATOM   1418 N106 C6H X   2      27.600  22.320  21.250  0.00  0.00            
ATOM   1419 C177 C6H X   2      26.490  24.330  20.980  0.00  0.00            
ATOM   1420 C178 C6H X   2      26.900  22.310  20.180  0.00  0.00            
ATOM   1421 N107 C6H X   2      26.160  23.450  19.960  0.00  0.00            
ATOM   1422  H   C6H X   2      26.160  25.350  21.110  0.00  0.00            
ATOM   1423 H212 C6H X   2      26.760  21.430  19.560  0.00  0.00            
ATOM   1424 C179 C6H X   2      25.400  23.730  18.710  0.00  0.00            
ATOM   1425 C180 C6H X   2      24.480  24.850  18.680  0.00  0.00            
ATOM   1426 H213 C6H X   2      24.770  22.870  18.420  0.00  0.00            
ATOM   1427 H214 C6H X   2      26.200  23.940  17.990  0.00  0.00            
ATOM   1428 N108 C6H X   2      23.650  25.630  18.430  0.00  0.00            
ATOM   1429 H215 C6H X   2      27.900  25.940  23.450  0.00  0.00            
ATOM   1430 H216 C6H X   2      29.420  25.270  24.080  0.00  0.00            
ATOM   1431 H217 C6H X   2      29.020  23.190  22.900  0.00  0.00            
ATOM   1432  C   C6H X   2      30.730  25.080  21.320  0.00  0.00            
ATOM   1433 C181 C6H X   2      29.520  25.950  21.960  0.00  0.00            
ATOM   1434  N   C6H X   2      29.820  27.390  22.090  0.00  0.00            
ATOM   1435 N109 C6H X   2      30.590  27.780  23.180  0.00  0.00            
ATOM   1436 C182 C6H X   2      29.590  28.430  21.200  0.00  0.00            
ATOM   1437 C183 C6H X   2      30.960  28.990  22.850  0.00  0.00            
ATOM   1438 N110 C6H X   2      30.490  29.430  21.640  0.00  0.00            
ATOM   1439  H   C6H X   2      28.920  28.490  20.350  0.00  0.00            
ATOM   1440 H218 C6H X   2      31.680  29.430  23.520  0.00  0.00            
ATOM   1441 C184 C6H X   2      30.770  30.720  20.980  0.00  0.00            
ATOM   1442 C185 C6H X   2      32.250  30.920  20.530  0.00  0.00            
ATOM   1443 H219 C6H X   2      30.580  31.600  21.610  0.00  0.00            
ATOM   1444 H220 C6H X   2      30.070  30.830  20.130  0.00  0.00            
ATOM   1445 N111 C6H X   2      33.270  31.140  20.070  0.00  0.00            
ATOM   1446 H221 C6H X   2      31.460  24.910  22.120  0.00  0.00            
ATOM   1447 H222 C6H X   2      30.340  24.060  21.210  0.00  0.00            
ATOM   1448 H223 C6H X   2      28.750  25.840  21.180  0.00  0.00            
ATOM   1449  C   C6H X   2      32.400  26.610  20.000  0.00  0.00            
ATOM   1450 C186 C6H X   2      31.200  25.570  19.930  0.00  0.00            
ATOM   1451  N   C6H X   2      31.370  24.490  18.840  0.00  0.00            
ATOM   1452 N112 C6H X   2      32.340  24.730  17.940  0.00  0.00            
ATOM   1453 C187 C6H X   2      30.420  23.620  18.380  0.00  0.00            
ATOM   1454 C188 C6H X   2      31.990  24.040  16.900  0.00  0.00            
ATOM   1455 N113 C6H X   2      30.840  23.300  17.120  0.00  0.00            
ATOM   1456  H   C6H X   2      29.530  23.300  18.910  0.00  0.00            
ATOM   1457 H224 C6H X   2      32.470  24.040  15.930  0.00  0.00            
ATOM   1458 C189 C6H X   2      30.210  22.420  16.140  0.00  0.00            
ATOM   1459 C190 C6H X   2      30.960  21.300  15.560  0.00  0.00            
ATOM   1460 H225 C6H X   2      29.980  23.120  15.330  0.00  0.00            
ATOM   1461 H226 C6H X   2      29.240  22.030  16.450  0.00  0.00            
ATOM   1462 N114 C6H X   2      31.470  20.400  15.090  0.00  0.00            
ATOM   1463 H227 C6H X   2      32.150  27.380  20.740  0.00  0.00            
ATOM   1464 H228 C6H X   2      32.260  27.170  19.070  0.00  0.00            
ATOM   1465 H229 C6H X   2      30.430  26.270  19.580  0.00  0.00            
ATOM   1466  C   C6H X   2      34.090  24.830  20.980  0.00  0.00            
ATOM   1467 C191 C6H X   2      33.860  26.190  20.180  0.00  0.00            
ATOM   1468  N   C6H X   2      34.690  27.300  20.670  0.00  0.00            
ATOM   1469 N115 C6H X   2      35.180  28.150  19.750  0.00  0.00            
ATOM   1470 C192 C6H X   2      34.780  27.780  21.950  0.00  0.00            
ATOM   1471 C193 C6H X   2      35.700  29.060  20.450  0.00  0.00            
ATOM   1472 N116 C6H X   2      35.370  29.050  21.810  0.00  0.00            
ATOM   1473  H   C6H X   2      34.600  27.210  22.860  0.00  0.00            
ATOM   1474 H230 C6H X   2      36.200  29.880  19.950  0.00  0.00            
ATOM   1475 C194 C6H X   2      35.820  29.990  22.850  0.00  0.00            
ATOM   1476 C195 C6H X   2      34.890  31.150  23.070  0.00  0.00            
ATOM   1477 H231 C6H X   2      36.820  30.380  22.630  0.00  0.00            
ATOM   1478 H232 C6H X   2      36.000  29.450  23.790  0.00  0.00            
ATOM   1479 N117 C6H X   2      34.230  32.060  23.380  0.00  0.00            
ATOM   1480 H233 C6H X   2      33.460  23.980  20.700  0.00  0.00            
ATOM   1481 H234 C6H X   2      33.950  24.980  22.060  0.00  0.00            
ATOM   1482 H235 C6H X   2      34.240  26.040  19.160  0.00  0.00            
ATOM   1483  C   C6H X   2      35.950  23.090  21.850  0.00  0.00            
ATOM   1484 C196 C6H X   2      35.500  24.090  20.750  0.00  0.00            
ATOM   1485  N   C6H X   2      35.610  23.500  19.400  0.00  0.00            
ATOM   1486 N118 C6H X   2      35.510  24.220  18.240  0.00  0.00            
ATOM   1487 C197 C6H X   2      35.640  22.060  19.160  0.00  0.00            
ATOM   1488 C198 C6H X   2      35.390  23.250  17.360  0.00  0.00            
ATOM   1489 N119 C6H X   2      35.380  21.930  17.800  0.00  0.00            
ATOM   1490  H   C6H X   2      35.680  21.320  19.950  0.00  0.00            
ATOM   1491 H236 C6H X   2      35.390  23.410  16.290  0.00  0.00            
ATOM   1492 C199 C6H X   2      35.090  20.620  17.000  0.00  0.00            
ATOM   1493 C200 C6H X   2      34.730  20.780  15.620  0.00  0.00            
ATOM   1494 H237 C6H X   2      34.280  20.090  17.510  0.00  0.00            
ATOM   1495 H238 C6H X   2      35.940  19.920  17.040  0.00  0.00            
ATOM   1496 N120 C6H X   2      34.530  21.100  14.530  0.00  0.00            
ATOM   1497 H239 C6H X   2      36.860  22.590  21.500  0.00  0.00            
ATOM   1498 H240 C6H X   2      35.210  22.280  21.810  0.00  0.00            
ATOM   1499 H241 C6H X   2      36.300  24.840  20.750  0.00  0.00            
ATOM   1500  C   C6H X   2      34.960  23.630  24.180  0.00  0.00            
ATOM   1501 C201 C6H X   2      36.270  23.490  23.320  0.00  0.00            
ATOM   1502  N   C6H X   2      37.310  24.530  23.320  0.00  0.00            
ATOM   1503 N121 C6H X   2      36.960  25.820  23.500  0.00  0.00            
ATOM   1504 C202 C6H X   2      38.660  24.280  23.210  0.00  0.00            
ATOM   1505 C203 C6H X   2      38.060  26.440  23.600  0.00  0.00            
ATOM   1506 N122 C6H X   2      39.110  25.560  23.330  0.00  0.00            
ATOM   1507  H   C6H X   2      39.140  23.310  23.100  0.00  0.00            
ATOM   1508 H242 C6H X   2      38.080  27.520  23.720  0.00  0.00            
ATOM   1509 C204 C6H X   2      40.510  25.960  23.060  0.00  0.00            
ATOM   1510 C205 C6H X   2      40.920  27.210  23.720  0.00  0.00            
ATOM   1511 H243 C6H X   2      40.600  26.130  21.980  0.00  0.00            
ATOM   1512 H244 C6H X   2      41.270  25.200  23.310  0.00  0.00            
ATOM   1513 N123 C6H X   2      41.330  28.190  24.190  0.00  0.00            
ATOM   1514 H245 C6H X   2      34.050  23.320  23.660  0.00  0.00            
ATOM   1515 H246 C6H X   2      34.760  24.710  24.290  0.00  0.00            
ATOM   1516 H247 C6H X   2      36.680  22.540  23.710  0.00  0.00            
ATOM   1517  C   C6H X   2      36.390  23.450  26.430  0.00  0.00            
ATOM   1518 C206 C6H X   2      35.070  23.080  25.650  0.00  0.00            
ATOM   1519  N   C6H X   2      33.860  23.370  26.460  0.00  0.00            
ATOM   1520 N124 C6H X   2      33.810  22.800  27.690  0.00  0.00            
ATOM   1521 C207 C6H X   2      32.880  24.340  26.270  0.00  0.00            
ATOM   1522 C208 C6H X   2      32.790  23.400  28.270  0.00  0.00            
ATOM   1523 N125 C6H X   2      32.050  24.220  27.390  0.00  0.00            
ATOM   1524  H   C6H X   2      32.810  25.060  25.470  0.00  0.00            
ATOM   1525 H248 C6H X   2      32.590  23.300  29.330  0.00  0.00            
ATOM   1526 C209 C6H X   2      30.900  25.090  27.730  0.00  0.00            
ATOM   1527 C210 C6H X   2      29.610  24.340  27.760  0.00  0.00            
ATOM   1528 H249 C6H X   2      30.760  25.760  26.870  0.00  0.00            
ATOM   1529 H250 C6H X   2      30.920  25.650  28.660  0.00  0.00            
ATOM   1530 N126 C6H X   2      28.640  23.800  27.660  0.00  0.00            
ATOM   1531 H251 C6H X   2      37.100  24.080  25.870  0.00  0.00            
ATOM   1532 H252 C6H X   2      36.180  24.030  27.330  0.00  0.00            
ATOM   1533 H253 C6H X   2      35.060  21.990  25.510  0.00  0.00            
ATOM   1534  C   C6H X   2      37.890  22.260  28.290  0.00  0.00            
ATOM   1535 C211 C6H X   2      37.190  22.130  26.910  0.00  0.00            
ATOM   1536  N   C6H X   2      38.210  21.610  25.960  0.00  0.00            
ATOM   1537 N127 C6H X   2      39.180  22.380  25.540  0.00  0.00            
ATOM   1538 C212 C6H X   2      38.450  20.280  25.800  0.00  0.00            
ATOM   1539 C213 C6H X   2      40.020  21.530  25.030  0.00  0.00            
ATOM   1540 N128 C6H X   2      39.650  20.180  25.080  0.00  0.00            
ATOM   1541  H   C6H X   2      37.750  19.490  26.020  0.00  0.00            
ATOM   1542 H254 C6H X   2      40.900  21.850  24.480  0.00  0.00            
ATOM   1543 C214 C6H X   2      40.270  19.040  24.360  0.00  0.00            
ATOM   1544 C215 C6H X   2      40.660  17.980  25.370  0.00  0.00            
ATOM   1545 H255 C6H X   2      41.110  19.350  23.720  0.00  0.00            
ATOM   1546 H256 C6H X   2      39.540  18.560  23.700  0.00  0.00            
ATOM   1547 N129 C6H X   2      40.920  17.210  26.210  0.00  0.00            
ATOM   1548 H257 C6H X   2      38.650  23.040  28.170  0.00  0.00            
ATOM   1549 H258 C6H X   2      38.460  21.340  28.400  0.00  0.00            
ATOM   1550 H259 C6H X   2      36.440  21.330  27.040  0.00  0.00            
ATOM   1551  C   C6H X   2      36.170  21.000  29.870  0.00  0.00            
ATOM   1552 C216 C6H X   2      36.950  22.370  29.550  0.00  0.00            
ATOM   1553  N   C6H X   2      37.700  22.930  30.770  0.00  0.00            
ATOM   1554 N130 C6H X   2      37.430  22.680  32.130  0.00  0.00            
ATOM   1555 C217 C6H X   2      38.730  23.880  30.650  0.00  0.00            
ATOM   1556 C218 C6H X   2      38.350  23.340  32.730  0.00  0.00            
ATOM   1557 N131 C6H X   2      39.240  24.020  31.950  0.00  0.00            
ATOM   1558  H   C6H X   2      39.280  24.000  29.730  0.00  0.00            
ATOM   1559 H260 C6H X   2      38.570  23.200  33.780  0.00  0.00            
ATOM   1560 C219 C6H X   2      40.520  24.610  32.250  0.00  0.00            
ATOM   1561 C220 C6H X   2      40.380  25.800  33.180  0.00  0.00            
ATOM   1562 H261 C6H X   2      40.960  24.930  31.290  0.00  0.00            
ATOM   1563 H262 C6H X   2      41.220  23.920  32.720  0.00  0.00            
ATOM   1564 N132 C6H X   2      40.280  26.650  33.960  0.00  0.00            
ATOM   1565 H263 C6H X   2      35.560  20.750  28.990  0.00  0.00            
ATOM   1566 H264 C6H X   2      36.930  20.210  29.930  0.00  0.00            
ATOM   1567 H265 C6H X   2      36.200  23.120  29.270  0.00  0.00            
ATOM   1568  C   C6H X   2      33.810  20.360  30.760  0.00  0.00            
ATOM   1569 C221 C6H X   2      35.190  20.920  31.130  0.00  0.00            
ATOM   1570  N   C6H X   2      35.680  20.060  32.210  0.00  0.00            
ATOM   1571 N133 C6H X   2      35.430  20.390  33.530  0.00  0.00            
ATOM   1572 C222 C6H X   2      36.290  18.860  32.120  0.00  0.00            
ATOM   1573 C223 C6H X   2      35.660  19.290  34.140  0.00  0.00            
ATOM   1574 N134 C6H X   2      36.090  18.240  33.370  0.00  0.00            
ATOM   1575  H   C6H X   2      36.560  18.390  31.180  0.00  0.00            
ATOM   1576 H266 C6H X   2      35.770  19.270  35.220  0.00  0.00            
ATOM   1577 C224 C6H X   2      36.280  16.780  33.770  0.00  0.00            
ATOM   1578 C225 C6H X   2      35.100  16.020  34.280  0.00  0.00            
ATOM   1579 H267 C6H X   2      36.900  16.810  34.680  0.00  0.00            
ATOM   1580 H268 C6H X   2      36.970  16.180  33.170  0.00  0.00            
ATOM   1581 N135 C6H X   2      34.190  15.360  34.480  0.00  0.00            
ATOM   1582 H269 C6H X   2      33.420  21.080  30.030  0.00  0.00            
ATOM   1583 H270 C6H X   2      33.970  19.510  30.090  0.00  0.00            
ATOM   1584 H271 C6H X   2      35.020  21.960  31.430  0.00  0.00            
ATOM   1585  C   C6H X   2      31.420  19.380  31.310  0.00  0.00            
ATOM   1586 C226 C6H X   2      32.680  20.230  31.840  0.00  0.00            
ATOM   1587  N   C6H X   2      32.250  21.440  32.510  0.00  0.00            
ATOM   1588 N136 C6H X   2      31.490  22.290  31.800  0.00  0.00            
ATOM   1589 C227 C6H X   2      32.940  22.070  33.560  0.00  0.00            
ATOM   1590 C228 C6H X   2      31.720  23.430  32.340  0.00  0.00            
ATOM   1591 N137 C6H X   2      32.670  23.420  33.330  0.00  0.00            
ATOM   1592  H   C6H X   2      33.610  21.690  34.320  0.00  0.00            
ATOM   1593 H272 C6H X   2      31.430  24.360  31.880  0.00  0.00            
ATOM   1594 C229 C6H X   2      33.470  24.600  33.830  0.00  0.00            
ATOM   1595 C230 C6H X   2      34.730  24.320  34.360  0.00  0.00            
ATOM   1596 H273 C6H X   2      32.950  25.140  34.630  0.00  0.00            
ATOM   1597 H274 C6H X   2      33.590  25.370  33.060  0.00  0.00            
ATOM   1598 N138 C6H X   2      35.730  24.070  34.850  0.00  0.00            
ATOM   1599 H275 C6H X   2      30.760  19.330  32.180  0.00  0.00            
ATOM   1600 H276 C6H X   2      30.780  19.960  30.620  0.00  0.00            
ATOM   1601 H277 C6H X   2      32.990  19.590  32.670  0.00  0.00            
ATOM   1602  C   C6H X   2      32.610  17.030  31.430  0.00  0.00            
ATOM   1603 C231 C6H X   2      31.520  17.930  30.720  0.00  0.00            
ATOM   1604  N   C6H X   2      30.170  17.250  30.530  0.00  0.00            
ATOM   1605 N139 C6H X   2      28.990  17.870  30.990  0.00  0.00            
ATOM   1606 C232 C6H X   2      29.890  16.260  29.700  0.00  0.00            
ATOM   1607 C233 C6H X   2      28.120  16.970  30.790  0.00  0.00            
ATOM   1608 N140 C6H X   2      28.560  15.950  29.980  0.00  0.00            
ATOM   1609  H   C6H X   2      30.580  15.770  29.030  0.00  0.00            
ATOM   1610 H278 C6H X   2      27.140  16.940  31.260  0.00  0.00            
ATOM   1611 C234 C6H X   2      27.920  14.660  29.770  0.00  0.00            
ATOM   1612 C235 C6H X   2      26.470  14.610  30.110  0.00  0.00            
ATOM   1613 H279 C6H X   2      28.410  13.810  30.260  0.00  0.00            
ATOM   1614 H280 C6H X   2      27.880  14.430  28.700  0.00  0.00            
ATOM   1615 N141 C6H X   2      25.360  14.500  30.280  0.00  0.00            
ATOM   1616 H281 C6H X   2      33.530  17.550  31.140  0.00  0.00            
ATOM   1617 H282 C6H X   2      32.660  17.190  32.510  0.00  0.00            
ATOM   1618 H283 C6H X   2      31.700  18.110  29.650  0.00  0.00            
ATOM   1619  C   C6H X   2      31.750  14.730  32.060  0.00  0.00            
ATOM   1620 C236 C6H X   2      32.780  15.460  31.240  0.00  0.00            
ATOM   1621  N   C6H X   2      32.760  14.940  29.850  0.00  0.00            
ATOM   1622 N142 C6H X   2      33.150  15.730  28.790  0.00  0.00            
ATOM   1623 C237 C6H X   2      32.560  13.640  29.510  0.00  0.00            
ATOM   1624 C238 C6H X   2      33.260  14.900  27.810  0.00  0.00            
ATOM   1625 N143 C6H X   2      32.780  13.630  28.130  0.00  0.00            
ATOM   1626  H   C6H X   2      32.380  12.790  30.160  0.00  0.00            
ATOM   1627 H284 C6H X   2      33.670  15.220  26.860  0.00  0.00            
ATOM   1628 C239 C6H X   2      32.470  12.520  27.240  0.00  0.00            
ATOM   1629 C240 C6H X   2      31.150  12.820  26.610  0.00  0.00            
ATOM   1630 H285 C6H X   2      32.500  11.660  27.900  0.00  0.00            
ATOM   1631 H286 C6H X   2      33.280  12.440  26.490  0.00  0.00            
ATOM   1632 N144 C6H X   2      30.140  13.120  26.110  0.00  0.00            
ATOM   1633 H287 C6H X   2      31.730  15.140  33.080  0.00  0.00            
ATOM   1634 H288 C6H X   2      30.790  14.720  31.540  0.00  0.00            
ATOM   1635 H289 C6H X   2      33.740  15.150  31.670  0.00  0.00            
ATOM   1636 H290 C6H X   2      31.960  13.660  32.150  0.00  0.00            
ATOM   1637  C   C6H X   3      35.860  10.140  45.090  0.00  0.00            
ATOM   1638  C1  C6H X   3      36.620   9.660  43.780  0.00  0.00            
ATOM   1639  N   C6H X   3      36.950   8.220  43.620  0.00  0.00            
ATOM   1640  N1  C6H X   3      36.720   7.280  44.620  0.00  0.00            
ATOM   1641  C2  C6H X   3      37.490   7.590  42.510  0.00  0.00            
ATOM   1642  C3  C6H X   3      37.000   6.170  44.060  0.00  0.00            
ATOM   1643  N2  C6H X   3      37.330   6.230  42.680  0.00  0.00            
ATOM   1644  H   C6H X   3      37.580   8.080  41.550  0.00  0.00            
ATOM   1645  H1  C6H X   3      36.780   5.220  44.540  0.00  0.00            
ATOM   1646  C4  C6H X   3      37.450   5.140  41.700  0.00  0.00            
ATOM   1647  C5  C6H X   3      36.730   3.870  42.020  0.00  0.00            
ATOM   1648  H2  C6H X   3      38.510   4.830  41.750  0.00  0.00            
ATOM   1649  H3  C6H X   3      37.260   5.480  40.680  0.00  0.00            
ATOM   1650  N3  C6H X   3      36.190   2.920  42.400  0.00  0.00            
ATOM   1651  H4  C6H X   3      35.510  11.180  45.050  0.00  0.00            
ATOM   1652  H5  C6H X   3      34.950   9.540  45.070  0.00  0.00            
ATOM   1653  H6  C6H X   3      37.580  10.170  43.670  0.00  0.00            
ATOM   1654  H7  C6H X   3      35.990  10.000  42.950  0.00  0.00            
ATOM   1655  C   C6H X   3      37.270  11.170  47.130  0.00  0.00            
ATOM   1656  C6  C6H X   3      36.730   9.860  46.470  0.00  0.00            
ATOM   1657  N   C6H X   3      35.940   9.040  47.440  0.00  0.00            
ATOM   1658  N4  C6H X   3      34.760   9.530  48.020  0.00  0.00            
ATOM   1659  C7  C6H X   3      36.220   7.670  47.940  0.00  0.00            
ATOM   1660  C8  C6H X   3      34.410   8.550  48.830  0.00  0.00            
ATOM   1661  N5  C6H X   3      35.210   7.400  48.840  0.00  0.00            
ATOM   1662  H   C6H X   3      37.060   7.040  47.720  0.00  0.00            
ATOM   1663  H8  C6H X   3      33.550   8.580  49.490  0.00  0.00            
ATOM   1664  C9  C6H X   3      34.960   6.160  49.600  0.00  0.00            
ATOM   1665  C10 C6H X   3      33.570   5.820  49.990  0.00  0.00            
ATOM   1666  H9  C6H X   3      35.290   5.310  49.000  0.00  0.00            
ATOM   1667  H10 C6H X   3      35.630   6.090  50.460  0.00  0.00            
ATOM   1668  N6  C6H X   3      32.470   5.570  50.120  0.00  0.00            
ATOM   1669  H11 C6H X   3      37.220  11.970  46.370  0.00  0.00            
ATOM   1670  H12 C6H X   3      36.600  11.520  47.920  0.00  0.00            
ATOM   1671  H13 C6H X   3      37.580   9.250  46.120  0.00  0.00            
ATOM   1672  C   C6H X   3      39.880  10.530  46.840  0.00  0.00            
ATOM   1673  C11 C6H X   3      38.760  11.170  47.750  0.00  0.00            
ATOM   1674  N   C6H X   3      38.890  10.630  49.210  0.00  0.00            
ATOM   1675  N7  C6H X   3      37.900   9.730  49.550  0.00  0.00            
ATOM   1676  C12 C6H X   3      39.900  10.640  50.080  0.00  0.00            
ATOM   1677  C13 C6H X   3      38.450   9.020  50.500  0.00  0.00            
ATOM   1678  N8  C6H X   3      39.720   9.540  50.910  0.00  0.00            
ATOM   1679  H   C6H X   3      40.790  11.270  50.040  0.00  0.00            
ATOM   1680  H14 C6H X   3      38.000   8.210  51.060  0.00  0.00            
ATOM   1681  C14 C6H X   3      40.800   8.960  51.740  0.00  0.00            
ATOM   1682  C15 C6H X   3      41.070   9.580  53.060  0.00  0.00            
ATOM   1683  H15 C6H X   3      41.710   9.080  51.140  0.00  0.00            
ATOM   1684  H16 C6H X   3      40.660   7.880  51.790  0.00  0.00            
ATOM   1685  N9  C6H X   3      41.140  10.110  54.080  0.00  0.00            
ATOM   1686  H17 C6H X   3      40.850  10.570  47.350  0.00  0.00            
ATOM   1687  H18 C6H X   3      39.610   9.460  46.850  0.00  0.00            
ATOM   1688  H19 C6H X   3      38.980  12.230  47.890  0.00  0.00            
ATOM   1689  C   C6H X   3      40.270   9.960  44.410  0.00  0.00            
ATOM   1690  C16 C6H X   3      40.170  11.170  45.420  0.00  0.00            
ATOM   1691  N   C6H X   3      41.220  12.340  45.420  0.00  0.00            
ATOM   1692  N10 C6H X   3      42.480  12.230  44.940  0.00  0.00            
ATOM   1693  C17 C6H X   3      40.960  13.710  45.720  0.00  0.00            
ATOM   1694  C18 C6H X   3      43.020  13.380  45.110  0.00  0.00            
ATOM   1695  N11 C6H X   3      42.180  14.390  45.590  0.00  0.00            
ATOM   1696  H   C6H X   3      39.950  14.040  45.910  0.00  0.00            
ATOM   1697  H20 C6H X   3      44.040  13.640  44.860  0.00  0.00            
ATOM   1698  C19 C6H X   3      42.520  15.810  45.860  0.00  0.00            
ATOM   1699  C20 C6H X   3      42.860  16.490  44.580  0.00  0.00            
ATOM   1700  H21 C6H X   3      43.280  15.860  46.650  0.00  0.00            
ATOM   1701  H22 C6H X   3      41.620  16.330  46.230  0.00  0.00            
ATOM   1702  N12 C6H X   3      43.080  17.160  43.700  0.00  0.00            
ATOM   1703  H23 C6H X   3      39.400   9.320  44.580  0.00  0.00            
ATOM   1704  H24 C6H X   3      40.010  10.390  43.430  0.00  0.00            
ATOM   1705  H25 C6H X   3      39.220  11.630  45.130  0.00  0.00            
ATOM   1706  C   C6H X   3      41.290   8.080  43.300  0.00  0.00            
ATOM   1707  C21 C6H X   3      41.580   9.210  44.270  0.00  0.00            
ATOM   1708  N   C6H X   3      42.340   8.770  45.450  0.00  0.00            
ATOM   1709  N13 C6H X   3      41.690   7.970  46.310  0.00  0.00            
ATOM   1710  C22 C6H X   3      43.670   9.000  45.840  0.00  0.00            
ATOM   1711  C23 C6H X   3      42.520   7.810  47.290  0.00  0.00            
ATOM   1712  N14 C6H X   3      43.780   8.350  47.080  0.00  0.00            
ATOM   1713  H   C6H X   3      44.310   9.750  45.400  0.00  0.00            
ATOM   1714  H26 C6H X   3      42.200   7.280  48.170  0.00  0.00            
ATOM   1715  C24 C6H X   3      44.930   8.340  48.060  0.00  0.00            
ATOM   1716  C25 C6H X   3      46.250   8.030  47.560  0.00  0.00            
ATOM   1717  H27 C6H X   3      44.660   7.590  48.810  0.00  0.00            
ATOM   1718  H28 C6H X   3      44.920   9.270  48.650  0.00  0.00            
ATOM   1719  N15 C6H X   3      47.360   7.840  47.260  0.00  0.00            
ATOM   1720  H29 C6H X   3      40.620   7.320  43.740  0.00  0.00            
ATOM   1721  H30 C6H X   3      40.660   8.470  42.500  0.00  0.00            
ATOM   1722  H31 C6H X   3      42.260   9.970  43.850  0.00  0.00            
ATOM   1723  C   C6H X   3      43.100   6.380  43.470  0.00  0.00            
ATOM   1724  C26 C6H X   3      42.570   7.500  42.550  0.00  0.00            
ATOM   1725  N   C6H X   3      43.580   8.460  42.010  0.00  0.00            
ATOM   1726  N16 C6H X   3      44.330   9.340  42.800  0.00  0.00            
ATOM   1727  C27 C6H X   3      43.920   8.650  40.680  0.00  0.00            
ATOM   1728  C28 C6H X   3      44.980  10.040  42.010  0.00  0.00            
ATOM   1729  N17 C6H X   3      44.800   9.740  40.640  0.00  0.00            
ATOM   1730  H   C6H X   3      43.590   8.100  39.800  0.00  0.00            
ATOM   1731  H32 C6H X   3      45.740  10.730  42.350  0.00  0.00            
ATOM   1732  C29 C6H X   3      45.300  10.460  39.480  0.00  0.00            
ATOM   1733  C30 C6H X   3      45.150   9.780  38.160  0.00  0.00            
ATOM   1734  H33 C6H X   3      46.380  10.630  39.570  0.00  0.00            
ATOM   1735  H34 C6H X   3      44.750  11.400  39.420  0.00  0.00            
ATOM   1736  N18 C6H X   3      44.930   9.200  37.180  0.00  0.00            
ATOM   1737  H35 C6H X   3      43.280   6.640  44.520  0.00  0.00            
ATOM   1738  H36 C6H X   3      42.310   5.630  43.550  0.00  0.00            
ATOM   1739  H37 C6H X   3      42.110   6.960  41.710  0.00  0.00            
ATOM   1740  C   C6H X   3      45.660   6.400  43.770  0.00  0.00            
ATOM   1741  C31 C6H X   3      44.480   5.770  43.020  0.00  0.00            
ATOM   1742  N   C6H X   3      44.410   4.260  43.040  0.00  0.00            
ATOM   1743  N19 C6H X   3      44.410   3.640  44.250  0.00  0.00            
ATOM   1744  C32 C6H X   3      44.550   3.420  41.960  0.00  0.00            
ATOM   1745  C33 C6H X   3      44.710   2.420  43.870  0.00  0.00            
ATOM   1746  N20 C6H X   3      45.080   2.260  42.560  0.00  0.00            
ATOM   1747  H   C6H X   3      44.360   3.780  40.950  0.00  0.00            
ATOM   1748  H38 C6H X   3      44.790   1.620  44.590  0.00  0.00            
ATOM   1749  C34 C6H X   3      45.700   1.130  41.900  0.00  0.00            
ATOM   1750  C35 C6H X   3      46.970   1.600  41.180  0.00  0.00            
ATOM   1751  H39 C6H X   3      44.970   0.780  41.160  0.00  0.00            
ATOM   1752  H40 C6H X   3      46.000   0.380  42.640  0.00  0.00            
ATOM   1753  N21 C6H X   3      47.900   1.890  40.570  0.00  0.00            
ATOM   1754  H41 C6H X   3      45.740   7.470  43.520  0.00  0.00            
ATOM   1755  H42 C6H X   3      45.380   6.410  44.830  0.00  0.00            
ATOM   1756  H43 C6H X   3      44.690   5.990  41.960  0.00  0.00            
ATOM   1757  C   C6H X   3      48.290   6.750  43.900  0.00  0.00            
ATOM   1758  C36 C6H X   3      47.070   5.770  43.570  0.00  0.00            
ATOM   1759  N   C6H X   3      47.240   4.560  44.400  0.00  0.00            
ATOM   1760  N22 C6H X   3      47.950   3.490  43.960  0.00  0.00            
ATOM   1761  C37 C6H X   3      46.850   4.350  45.690  0.00  0.00            
ATOM   1762  C38 C6H X   3      47.980   2.600  44.970  0.00  0.00            
ATOM   1763  N23 C6H X   3      47.240   3.090  46.060  0.00  0.00            
ATOM   1764  H   C6H X   3      46.020   4.870  46.160  0.00  0.00            
ATOM   1765  H44 C6H X   3      48.560   1.690  45.060  0.00  0.00            
ATOM   1766  C39 C6H X   3      46.950   2.500  47.350  0.00  0.00            
ATOM   1767  C40 C6H X   3      48.240   2.140  48.050  0.00  0.00            
ATOM   1768  H45 C6H X   3      46.390   1.560  47.280  0.00  0.00            
ATOM   1769  H46 C6H X   3      46.310   3.170  47.930  0.00  0.00            
ATOM   1770  N24 C6H X   3      49.270   1.850  48.480  0.00  0.00            
ATOM   1771  H47 C6H X   3      48.150   7.710  43.380  0.00  0.00            
ATOM   1772  H48 C6H X   3      48.170   7.090  44.930  0.00  0.00            
ATOM   1773  H49 C6H X   3      47.110   5.370  42.550  0.00  0.00            
ATOM   1774  C   C6H X   3      50.850   7.080  44.080  0.00  0.00            
ATOM   1775  C41 C6H X   3      49.700   6.160  43.590  0.00  0.00            
ATOM   1776  N   C6H X   3      49.950   5.490  42.270  0.00  0.00            
ATOM   1777  N25 C6H X   3      50.900   4.510  42.220  0.00  0.00            
ATOM   1778  C42 C6H X   3      49.310   5.600  41.100  0.00  0.00            
ATOM   1779  C43 C6H X   3      50.930   4.100  41.030  0.00  0.00            
ATOM   1780  N26 C6H X   3      49.920   4.670  40.250  0.00  0.00            
ATOM   1781  H   C6H X   3      48.480   6.230  40.830  0.00  0.00            
ATOM   1782  H50 C6H X   3      51.520   3.320  40.570  0.00  0.00            
ATOM   1783  C44 C6H X   3      49.600   4.390  38.790  0.00  0.00            
ATOM   1784  C45 C6H X   3      50.630   4.870  37.900  0.00  0.00            
ATOM   1785  H51 C6H X   3      48.660   4.890  38.520  0.00  0.00            
ATOM   1786  H52 C6H X   3      49.550   3.300  38.620  0.00  0.00            
ATOM   1787  N27 C6H X   3      51.410   5.240  37.140  0.00  0.00            
ATOM   1788  H53 C6H X   3      50.930   6.930  45.160  0.00  0.00            
ATOM   1789  H54 C6H X   3      51.790   6.600  43.790  0.00  0.00            
ATOM   1790  H55 C6H X   3      49.830   5.280  44.230  0.00  0.00            
ATOM   1791  C   C6H X   3      51.790   9.120  42.680  0.00  0.00            
ATOM   1792  C46 C6H X   3      50.830   8.630  43.770  0.00  0.00            
ATOM   1793  N   C6H X   3      51.020   9.370  45.080  0.00  0.00            
ATOM   1794  N28 C6H X   3      52.290   9.450  45.690  0.00  0.00            
ATOM   1795  C47 C6H X   3      50.190  10.160  45.820  0.00  0.00            
ATOM   1796  C48 C6H X   3      52.230  10.390  46.540  0.00  0.00            
ATOM   1797  N29 C6H X   3      50.990  10.960  46.570  0.00  0.00            
ATOM   1798  H   C6H X   3      49.120  10.260  45.670  0.00  0.00            
ATOM   1799  H56 C6H X   3      53.070  10.880  47.010  0.00  0.00            
ATOM   1800  C49 C6H X   3      50.540  12.080  47.420  0.00  0.00            
ATOM   1801  C50 C6H X   3      50.010  11.800  48.760  0.00  0.00            
ATOM   1802  H57 C6H X   3      49.870  12.790  46.930  0.00  0.00            
ATOM   1803  H58 C6H X   3      51.420  12.730  47.550  0.00  0.00            
ATOM   1804  N30 C6H X   3      49.680  11.490  49.800  0.00  0.00            
ATOM   1805  H59 C6H X   3      52.790   8.980  43.120  0.00  0.00            
ATOM   1806  H60 C6H X   3      51.650   8.400  41.870  0.00  0.00            
ATOM   1807  H61 C6H X   3      49.860   8.940  43.370  0.00  0.00            
ATOM   1808  C   C6H X   3      51.200  11.590  42.970  0.00  0.00            
ATOM   1809  C51 C6H X   3      51.620  10.500  41.970  0.00  0.00            
ATOM   1810  N   C6H X   3      52.860  10.800  41.130  0.00  0.00            
ATOM   1811  N31 C6H X   3      52.850  10.560  39.810  0.00  0.00            
ATOM   1812  C52 C6H X   3      54.140  10.820  41.630  0.00  0.00            
ATOM   1813  C53 C6H X   3      54.070  10.680  39.450  0.00  0.00            
ATOM   1814  N32 C6H X   3      54.930  10.920  40.500  0.00  0.00            
ATOM   1815  H   C6H X   3      54.390  10.960  42.670  0.00  0.00            
ATOM   1816  H62 C6H X   3      54.340  10.470  38.430  0.00  0.00            
ATOM   1817  C54 C6H X   3      56.350  11.350  40.480  0.00  0.00            
ATOM   1818  C55 C6H X   3      57.240  10.270  40.130  0.00  0.00            
ATOM   1819  H63 C6H X   3      56.600  11.910  41.390  0.00  0.00            
ATOM   1820  H64 C6H X   3      56.440  12.000  39.610  0.00  0.00            
ATOM   1821  N33 C6H X   3      57.900   9.340  39.960  0.00  0.00            
ATOM   1822  H65 C6H X   3      51.700  11.550  43.940  0.00  0.00            
ATOM   1823  H66 C6H X   3      50.190  11.250  43.250  0.00  0.00            
ATOM   1824  H67 C6H X   3      50.750  10.470  41.300  0.00  0.00            
ATOM   1825  C   C6H X   3      50.060  13.750  43.690  0.00  0.00            
ATOM   1826  C56 C6H X   3      50.980  13.050  42.590  0.00  0.00            
ATOM   1827  N   C6H X   3      50.360  13.290  41.290  0.00  0.00            
ATOM   1828  N34 C6H X   3      49.050  12.890  41.090  0.00  0.00            
ATOM   1829  C57 C6H X   3      51.000  13.450  40.080  0.00  0.00            
ATOM   1830  C58 C6H X   3      48.960  12.700  39.810  0.00  0.00            
ATOM   1831  N35 C6H X   3      50.050  13.120  39.090  0.00  0.00            
ATOM   1832  H   C6H X   3      52.070  13.580  39.960  0.00  0.00            
ATOM   1833  H68 C6H X   3      48.120  12.130  39.430  0.00  0.00            
ATOM   1834  C59 C6H X   3      50.400  12.880  37.700  0.00  0.00            
ATOM   1835  C60 C6H X   3      51.850  12.960  37.320  0.00  0.00            
ATOM   1836  H69 C6H X   3      49.850  13.670  37.190  0.00  0.00            
ATOM   1837  H70 C6H X   3      50.180  11.850  37.390  0.00  0.00            
ATOM   1838  N36 C6H X   3      52.990  13.010  37.100  0.00  0.00            
ATOM   1839  H71 C6H X   3      50.450  13.410  44.660  0.00  0.00            
ATOM   1840  H72 C6H X   3      49.060  13.300  43.660  0.00  0.00            
ATOM   1841  H73 C6H X   3      51.960  13.550  42.570  0.00  0.00            
ATOM   1842  C   C6H X   3      49.250  15.980  42.590  0.00  0.00            
ATOM   1843  C61 C6H X   3      50.110  15.350  43.710  0.00  0.00            
ATOM   1844  N   C6H X   3      49.910  16.070  45.000  0.00  0.00            
ATOM   1845  N37 C6H X   3      49.610  15.460  46.150  0.00  0.00            
ATOM   1846  C62 C6H X   3      49.940  17.470  45.260  0.00  0.00            
ATOM   1847  C63 C6H X   3      49.580  16.370  47.060  0.00  0.00            
ATOM   1848  N38 C6H X   3      49.740  17.650  46.600  0.00  0.00            
ATOM   1849  H   C6H X   3      50.030  18.190  44.450  0.00  0.00            
ATOM   1850  H74 C6H X   3      49.170  16.180  48.040  0.00  0.00            
ATOM   1851  C64 C6H X   3      49.560  18.920  47.390  0.00  0.00            
ATOM   1852  C65 C6H X   3      49.530  18.870  48.870  0.00  0.00            
ATOM   1853  H75 C6H X   3      48.580  19.300  47.100  0.00  0.00            
ATOM   1854  H76 C6H X   3      50.310  19.700  47.210  0.00  0.00            
ATOM   1855  N39 C6H X   3      49.610  18.840  50.000  0.00  0.00            
ATOM   1856  H77 C6H X   3      49.390  15.450  41.640  0.00  0.00            
ATOM   1857  H78 C6H X   3      49.680  16.980  42.400  0.00  0.00            
ATOM   1858  H79 C6H X   3      51.180  15.580  43.620  0.00  0.00            
ATOM   1859  C   C6H X   3      46.770  15.620  41.660  0.00  0.00            
ATOM   1860  C66 C6H X   3      47.700  16.110  42.830  0.00  0.00            
ATOM   1861  N   C6H X   3      47.240  17.230  43.580  0.00  0.00            
ATOM   1862  N40 C6H X   3      47.650  18.440  43.150  0.00  0.00            
ATOM   1863  C67 C6H X   3      46.530  17.310  44.740  0.00  0.00            
ATOM   1864  C68 C6H X   3      47.100  19.300  43.930  0.00  0.00            
ATOM   1865  N41 C6H X   3      46.520  18.700  45.050  0.00  0.00            
ATOM   1866  H   C6H X   3      46.040  16.570  45.350  0.00  0.00            
ATOM   1867  H80 C6H X   3      47.080  20.320  43.590  0.00  0.00            
ATOM   1868  C69 C6H X   3      45.880  19.500  46.190  0.00  0.00            
ATOM   1869  C70 C6H X   3      44.440  19.700  45.870  0.00  0.00            
ATOM   1870  H81 C6H X   3      46.310  20.510  46.240  0.00  0.00            
ATOM   1871  H82 C6H X   3      45.920  18.990  47.160  0.00  0.00            
ATOM   1872  N42 C6H X   3      43.300  19.870  45.720  0.00  0.00            
ATOM   1873  H83 C6H X   3      45.810  15.280  42.070  0.00  0.00            
ATOM   1874  H84 C6H X   3      47.060  14.690  41.140  0.00  0.00            
ATOM   1875  H85 C6H X   3      47.480  15.330  43.570  0.00  0.00            
ATOM   1876  C   C6H X   3      47.590  16.870  39.410  0.00  0.00            
ATOM   1877  C71 C6H X   3      46.530  16.760  40.570  0.00  0.00            
ATOM   1878  N   C6H X   3      45.120  16.770  40.040  0.00  0.00            
ATOM   1879  N43 C6H X   3      44.570  18.000  39.600  0.00  0.00            
ATOM   1880  C72 C6H X   3      44.190  15.740  40.010  0.00  0.00            
ATOM   1881  C73 C6H X   3      43.370  17.620  39.320  0.00  0.00            
ATOM   1882  N44 C6H X   3      43.020  16.320  39.590  0.00  0.00            
ATOM   1883  H   C6H X   3      44.260  14.680  40.200  0.00  0.00            
ATOM   1884  H86 C6H X   3      42.650  18.270  38.860  0.00  0.00            
ATOM   1885  C74 C6H X   3      41.690  15.690  39.540  0.00  0.00            
ATOM   1886  C75 C6H X   3      40.510  16.400  38.860  0.00  0.00            
ATOM   1887  H87 C6H X   3      41.380  15.420  40.550  0.00  0.00            
ATOM   1888  H88 C6H X   3      41.760  14.780  38.920  0.00  0.00            
ATOM   1889  N45 C6H X   3      39.660  17.020  38.420  0.00  0.00            
ATOM   1890  H89 C6H X   3      47.100  16.710  38.440  0.00  0.00            
ATOM   1891  H90 C6H X   3      48.440  16.180  39.390  0.00  0.00            
ATOM   1892  H91 C6H X   3      46.540  17.700  41.130  0.00  0.00            
ATOM   1893  C   C6H X   3      49.580  18.480  39.910  0.00  0.00            
ATOM   1894  C76 C6H X   3      48.210  18.310  39.150  0.00  0.00            
ATOM   1895  N   C6H X   3      47.280  19.480  39.200  0.00  0.00            
ATOM   1896  N46 C6H X   3      47.020  20.240  40.340  0.00  0.00            
ATOM   1897  C77 C6H X   3      46.570  19.860  38.110  0.00  0.00            
ATOM   1898  C78 C6H X   3      46.050  21.030  39.980  0.00  0.00            
ATOM   1899  N47 C6H X   3      45.650  20.840  38.650  0.00  0.00            
ATOM   1900  H   C6H X   3      46.660  19.520  37.080  0.00  0.00            
ATOM   1901  H92 C6H X   3      45.640  21.760  40.660  0.00  0.00            
ATOM   1902  C79 C6H X   3      44.570  21.420  37.870  0.00  0.00            
ATOM   1903  C80 C6H X   3      43.250  21.010  38.390  0.00  0.00            
ATOM   1904  H93 C6H X   3      44.600  21.040  36.840  0.00  0.00            
ATOM   1905  H94 C6H X   3      44.750  22.500  37.950  0.00  0.00            
ATOM   1906  N48 C6H X   3      42.210  20.750  38.800  0.00  0.00            
ATOM   1907  H95 C6H X   3      49.410  18.950  40.890  0.00  0.00            
ATOM   1908  H96 C6H X   3      49.890  17.540  40.380  0.00  0.00            
ATOM   1909  H97 C6H X   3      48.630  18.220  38.140  0.00  0.00            
ATOM   1910  C   C6H X   3      51.780  20.110  40.100  0.00  0.00            
ATOM   1911  C81 C6H X   3      50.780  19.180  39.200  0.00  0.00            
ATOM   1912  N   C6H X   3      51.600  18.240  38.350  0.00  0.00            
ATOM   1913  N49 C6H X   3      51.790  16.920  38.720  0.00  0.00            
ATOM   1914  C82 C6H X   3      52.360  18.480  37.200  0.00  0.00            
ATOM   1915  C83 C6H X   3      52.730  16.530  37.970  0.00  0.00            
ATOM   1916  N50 C6H X   3      53.280  17.430  37.120  0.00  0.00            
ATOM   1917  H   C6H X   3      52.430  19.450  36.740  0.00  0.00            
ATOM   1918  H98 C6H X   3      53.130  15.540  38.130  0.00  0.00            
ATOM   1919  C84 C6H X   3      54.590  17.320  36.440  0.00  0.00            
ATOM   1920  C85 C6H X   3      55.520  18.470  36.740  0.00  0.00            
ATOM   1921  H99 C6H X   3      54.450  17.150  35.360  0.00  0.00            
ATOM   1922 H100 C6H X   3      55.120  16.440  36.830  0.00  0.00            
ATOM   1923  N51 C6H X   3      56.160  19.400  37.090  0.00  0.00            
ATOM   1924 H101 C6H X   3      52.290  19.440  40.810  0.00  0.00            
ATOM   1925 H102 C6H X   3      52.580  20.460  39.440  0.00  0.00            
ATOM   1926 H103 C6H X   3      50.390  19.870  38.450  0.00  0.00            
ATOM   1927  C   C6H X   3      50.430  22.430  40.040  0.00  0.00            
ATOM   1928  C86 C6H X   3      51.090  21.260  40.910  0.00  0.00            
ATOM   1929  N   C6H X   3      51.960  21.650  42.060  0.00  0.00            
ATOM   1930  N52 C6H X   3      53.020  22.550  41.810  0.00  0.00            
ATOM   1931  C87 C6H X   3      52.010  21.170  43.330  0.00  0.00            
ATOM   1932  C88 C6H X   3      53.550  22.660  42.990  0.00  0.00            
ATOM   1933  N53 C6H X   3      53.130  21.720  43.940  0.00  0.00            
ATOM   1934  H   C6H X   3      51.240  20.560  43.780  0.00  0.00            
ATOM   1935 H104 C6H X   3      54.240  23.470  43.180  0.00  0.00            
ATOM   1936  C89 C6H X   3      53.370  21.770  45.400  0.00  0.00            
ATOM   1937  C90 C6H X   3      54.750  22.000  45.870  0.00  0.00            
ATOM   1938 H105 C6H X   3      53.140  20.790  45.850  0.00  0.00            
ATOM   1939 H106 C6H X   3      52.690  22.480  45.880  0.00  0.00            
ATOM   1940  N54 C6H X   3      55.800  22.170  46.350  0.00  0.00            
ATOM   1941 H107 C6H X   3      49.850  22.000  39.220  0.00  0.00            
ATOM   1942 H108 C6H X   3      49.750  22.860  40.780  0.00  0.00            
ATOM   1943 H109 C6H X   3      50.310  20.710  41.440  0.00  0.00            
ATOM   1944  C   C6H X   3      52.450  23.030  38.550  0.00  0.00            
ATOM   1945  C91 C6H X   3      51.230  23.580  39.340  0.00  0.00            
ATOM   1946  N   C6H X   3      50.300  24.500  38.590  0.00  0.00            
ATOM   1947  N55 C6H X   3      50.710  25.490  37.750  0.00  0.00            
ATOM   1948  C92 C6H X   3      48.950  24.700  38.790  0.00  0.00            
ATOM   1949  C93 C6H X   3      49.690  26.120  37.310  0.00  0.00            
ATOM   1950  N56 C6H X   3      48.530  25.700  37.900  0.00  0.00            
ATOM   1951  H   C6H X   3      48.400  24.150  39.540  0.00  0.00            
ATOM   1952 H110 C6H X   3      49.760  26.860  36.530  0.00  0.00            
ATOM   1953  C94 C6H X   3      47.120  26.170  37.600  0.00  0.00            
ATOM   1954  C95 C6H X   3      46.960  27.370  36.800  0.00  0.00            
ATOM   1955 H111 C6H X   3      46.560  26.300  38.530  0.00  0.00            
ATOM   1956 H112 C6H X   3      46.530  25.420  37.060  0.00  0.00            
ATOM   1957  N57 C6H X   3      46.860  28.310  36.140  0.00  0.00            
ATOM   1958 H113 C6H X   3      53.010  22.400  39.250  0.00  0.00            
ATOM   1959 H114 C6H X   3      51.980  22.270  37.920  0.00  0.00            
ATOM   1960 H115 C6H X   3      51.700  24.140  40.160  0.00  0.00            
ATOM   1961  C   C6H X   3      53.930  23.030  36.490  0.00  0.00            
ATOM   1962  C96 C6H X   3      53.530  23.900  37.830  0.00  0.00            
ATOM   1963  N   C6H X   3      54.570  24.470  38.720  0.00  0.00            
ATOM   1964  N58 C6H X   3      55.690  24.950  38.150  0.00  0.00            
ATOM   1965  C97 C6H X   3      54.480  24.700  40.040  0.00  0.00            
ATOM   1966  C98 C6H X   3      56.220  25.620  39.100  0.00  0.00            
ATOM   1967  N59 C6H X   3      55.530  25.520  40.330  0.00  0.00            
ATOM   1968  H   C6H X   3      53.580  24.640  40.640  0.00  0.00            
ATOM   1969 H116 C6H X   3      57.080  26.270  39.010  0.00  0.00            
ATOM   1970  C99 C6H X   3      55.750  26.280  41.640  0.00  0.00            
ATOM   1971 C100 C6H X   3      56.230  25.420  42.710  0.00  0.00            
ATOM   1972 H117 C6H X   3      54.740  26.620  41.920  0.00  0.00            
ATOM   1973 H118 C6H X   3      56.300  27.220  41.530  0.00  0.00            
ATOM   1974  N60 C6H X   3      56.530  24.770  43.600  0.00  0.00            
ATOM   1975 H119 C6H X   3      53.980  21.980  36.810  0.00  0.00            
ATOM   1976 H120 C6H X   3      53.010  23.040  35.890  0.00  0.00            
ATOM   1977 H121 C6H X   3      52.970  24.770  37.480  0.00  0.00            
ATOM   1978  C   C6H X   3      55.420  22.410  34.440  0.00  0.00            
ATOM   1979 C101 C6H X   3      55.090  23.310  35.600  0.00  0.00            
ATOM   1980  N   C6H X   3      55.130  24.730  35.220  0.00  0.00            
ATOM   1981  N61 C6H X   3      56.400  25.240  35.030  0.00  0.00            
ATOM   1982 C102 C6H X   3      54.160  25.770  35.220  0.00  0.00            
ATOM   1983 C103 C6H X   3      56.200  26.560  35.090  0.00  0.00            
ATOM   1984  N62 C6H X   3      54.870  26.940  35.260  0.00  0.00            
ATOM   1985  H   C6H X   3      53.100  25.630  35.370  0.00  0.00            
ATOM   1986 H122 C6H X   3      57.030  27.210  35.360  0.00  0.00            
ATOM   1987 C104 C6H X   3      54.380  28.270  35.640  0.00  0.00            
ATOM   1988 C105 C6H X   3      52.930  28.360  35.930  0.00  0.00            
ATOM   1989 H123 C6H X   3      54.700  28.970  34.860  0.00  0.00            
ATOM   1990 H124 C6H X   3      54.920  28.600  36.530  0.00  0.00            
ATOM   1991  N63 C6H X   3      51.830  28.500  36.320  0.00  0.00            
ATOM   1992 H125 C6H X   3      56.520  22.400  34.510  0.00  0.00            
ATOM   1993 H126 C6H X   3      55.050  21.470  34.850  0.00  0.00            
ATOM   1994 H127 C6H X   3      55.880  23.110  36.330  0.00  0.00            
ATOM   1995  C   C6H X   3      53.320  22.570  32.940  0.00  0.00            
ATOM   1996 C106 C6H X   3      54.880  22.640  33.020  0.00  0.00            
ATOM   1997  N   C6H X   3      55.680  21.760  32.060  0.00  0.00            
ATOM   1998  N64 C6H X   3      56.020  22.240  30.820  0.00  0.00            
ATOM   1999 C107 C6H X   3      56.240  20.450  32.330  0.00  0.00            
ATOM   2000 C108 C6H X   3      56.660  21.200  30.280  0.00  0.00            
ATOM   2001  N65 C6H X   3      56.780  20.060  31.100  0.00  0.00            
ATOM   2002  H   C6H X   3      56.170  19.970  33.300  0.00  0.00            
ATOM   2003 H128 C6H X   3      56.790  21.170  29.210  0.00  0.00            
ATOM   2004 C109 C6H X   3      57.340  18.660  30.670  0.00  0.00            
ATOM   2005 C110 C6H X   3      57.070  18.220  29.280  0.00  0.00            
ATOM   2006 H129 C6H X   3      57.090  17.850  31.370  0.00  0.00            
ATOM   2007 H130 C6H X   3      58.430  18.650  30.800  0.00  0.00            
ATOM   2008  N66 C6H X   3      56.920  17.720  28.250  0.00  0.00            
ATOM   2009 H131 C6H X   3      53.010  21.580  33.280  0.00  0.00            
ATOM   2010 H132 C6H X   3      53.000  23.330  33.650  0.00  0.00            
ATOM   2011 H133 C6H X   3      55.160  23.650  32.670  0.00  0.00            
ATOM   2012  C   C6H X   3      51.020  22.930  31.730  0.00  0.00            
ATOM   2013 C111 C6H X   3      52.610  22.820  31.570  0.00  0.00            
ATOM   2014  N   C6H X   3      53.270  23.910  30.810  0.00  0.00            
ATOM   2015  N67 C6H X   3      53.720  25.020  31.420  0.00  0.00            
ATOM   2016 C112 C6H X   3      53.650  23.950  29.480  0.00  0.00            
ATOM   2017 C113 C6H X   3      54.160  25.780  30.440  0.00  0.00            
ATOM   2018  N68 C6H X   3      54.420  25.030  29.270  0.00  0.00            
ATOM   2019  H   C6H X   3      53.390  23.210  28.730  0.00  0.00            
ATOM   2020 H134 C6H X   3      54.400  26.830  30.540  0.00  0.00            
ATOM   2021 C114 C6H X   3      55.090  25.550  28.070  0.00  0.00            
ATOM   2022 C115 C6H X   3      56.120  24.660  27.530  0.00  0.00            
ATOM   2023 H135 C6H X   3      55.580  26.440  28.460  0.00  0.00            
ATOM   2024 H136 C6H X   3      54.420  25.970  27.310  0.00  0.00            
ATOM   2025  N69 C6H X   3      56.870  23.880  27.130  0.00  0.00            
ATOM   2026 H137 C6H X   3      50.700  21.950  32.110  0.00  0.00            
ATOM   2027 H138 C6H X   3      50.660  23.620  32.490  0.00  0.00            
ATOM   2028 H139 C6H X   3      52.750  21.890  31.000  0.00  0.00            
ATOM   2029  C   C6H X   3      48.670  22.930  30.490  0.00  0.00            
ATOM   2030 C116 C6H X   3      50.220  23.310  30.470  0.00  0.00            
ATOM   2031  N   C6H X   3      50.520  24.730  30.000  0.00  0.00            
ATOM   2032  N70 C6H X   3      50.580  25.120  28.680  0.00  0.00            
ATOM   2033 C117 C6H X   3      50.570  25.810  30.900  0.00  0.00            
ATOM   2034 C118 C6H X   3      50.680  26.410  28.850  0.00  0.00            
ATOM   2035  N71 C6H X   3      50.570  26.920  30.100  0.00  0.00            
ATOM   2036  H   C6H X   3      50.670  25.860  31.980  0.00  0.00            
ATOM   2037 H140 C6H X   3      50.760  27.030  27.970  0.00  0.00            
ATOM   2038 C119 C6H X   3      50.790  28.340  30.480  0.00  0.00            
ATOM   2039 C120 C6H X   3      51.740  28.440  31.560  0.00  0.00            
ATOM   2040 H141 C6H X   3      49.850  28.800  30.780  0.00  0.00            
ATOM   2041 H142 C6H X   3      51.070  29.050  29.700  0.00  0.00            
ATOM   2042  N72 C6H X   3      52.650  28.500  32.310  0.00  0.00            
ATOM   2043 H143 C6H X   3      48.290  23.030  29.470  0.00  0.00            
ATOM   2044 H144 C6H X   3      48.660  21.830  30.490  0.00  0.00            
ATOM   2045 H145 C6H X   3      50.520  22.660  29.640  0.00  0.00            
ATOM   2046  C   C6H X   3      46.250  23.030  31.710  0.00  0.00            
ATOM   2047 C121 C6H X   3      47.720  23.650  31.570  0.00  0.00            
ATOM   2048  N   C6H X   3      47.520  25.140  31.300  0.00  0.00            
ATOM   2049  N73 C6H X   3      47.700  25.680  30.060  0.00  0.00            
ATOM   2050 C122 C6H X   3      46.750  25.980  32.140  0.00  0.00            
ATOM   2051 C123 C6H X   3      46.940  26.760  30.130  0.00  0.00            
ATOM   2052  N74 C6H X   3      46.360  27.010  31.350  0.00  0.00            
ATOM   2053  H   C6H X   3      46.190  25.650  33.000  0.00  0.00            
ATOM   2054 H146 C6H X   3      46.790  27.430  29.300  0.00  0.00            
ATOM   2055 C124 C6H X   3      45.170  27.860  31.560  0.00  0.00            
ATOM   2056 C125 C6H X   3      45.070  28.630  32.800  0.00  0.00            
ATOM   2057 H147 C6H X   3      44.220  27.330  31.430  0.00  0.00            
ATOM   2058 H148 C6H X   3      45.260  28.610  30.770  0.00  0.00            
ATOM   2059  N75 C6H X   3      44.980  29.240  33.750  0.00  0.00            
ATOM   2060 H149 C6H X   3      45.840  23.250  30.720  0.00  0.00            
ATOM   2061 H150 C6H X   3      45.580  23.590  32.380  0.00  0.00            
ATOM   2062 H151 C6H X   3      48.190  23.690  32.560  0.00  0.00            
ATOM   2063  C   C6H X   3      45.920  20.680  30.710  0.00  0.00            
ATOM   2064 C126 C6H X   3      46.120  21.510  31.990  0.00  0.00            
ATOM   2065  N   C6H X   3      47.000  20.930  33.070  0.00  0.00            
ATOM   2066  N76 C6H X   3      48.360  21.070  33.070  0.00  0.00            
ATOM   2067 C127 C6H X   3      46.570  19.960  33.940  0.00  0.00            
ATOM   2068 C128 C6H X   3      48.740  20.050  33.710  0.00  0.00            
ATOM   2069  N77 C6H X   3      47.670  19.260  34.120  0.00  0.00            
ATOM   2070  H   C6H X   3      45.530  19.680  34.060  0.00  0.00            
ATOM   2071 H152 C6H X   3      49.750  19.780  33.960  0.00  0.00            
ATOM   2072 C129 C6H X   3      47.600  17.850  34.530  0.00  0.00            
ATOM   2073 C130 C6H X   3      48.640  17.370  35.460  0.00  0.00            
ATOM   2074 H153 C6H X   3      47.540  17.100  33.740  0.00  0.00            
ATOM   2075 H154 C6H X   3      46.620  17.610  34.960  0.00  0.00            
ATOM   2076  N78 C6H X   3      49.430  16.830  36.090  0.00  0.00            
ATOM   2077 H155 C6H X   3      46.770  20.640  30.010  0.00  0.00            
ATOM   2078 H156 C6H X   3      45.160  21.250  30.160  0.00  0.00            
ATOM   2079 H157 C6H X   3      45.120  21.560  32.440  0.00  0.00            
ATOM   2080  C   C6H X   3      45.700  18.270  29.720  0.00  0.00            
ATOM   2081 C131 C6H X   3      45.390  19.180  30.940  0.00  0.00            
ATOM   2082  N   C6H X   3      44.030  19.140  31.450  0.00  0.00            
ATOM   2083  N79 C6H X   3      43.820  18.800  32.710  0.00  0.00            
ATOM   2084 C132 C6H X   3      42.830  19.360  30.720  0.00  0.00            
ATOM   2085 C133 C6H X   3      42.520  18.930  32.850  0.00  0.00            
ATOM   2086  N80 C6H X   3      41.860  19.010  31.600  0.00  0.00            
ATOM   2087  H   C6H X   3      42.740  19.230  29.650  0.00  0.00            
ATOM   2088 H158 C6H X   3      42.030  18.740  33.800  0.00  0.00            
ATOM   2089 C134 C6H X   3      40.420  18.900  31.220  0.00  0.00            
ATOM   2090 C135 C6H X   3      39.500  19.610  32.190  0.00  0.00            
ATOM   2091 H159 C6H X   3      40.040  17.870  31.210  0.00  0.00            
ATOM   2092 H160 C6H X   3      40.140  19.200  30.200  0.00  0.00            
ATOM   2093  N81 C6H X   3      38.870  20.080  33.050  0.00  0.00            
ATOM   2094 H161 C6H X   3      44.830  18.270  29.050  0.00  0.00            
ATOM   2095 H162 C6H X   3      46.500  18.730  29.120  0.00  0.00            
ATOM   2096 H163 C6H X   3      46.100  18.730  31.650  0.00  0.00            
ATOM   2097  C   C6H X   3      46.370  16.180  28.610  0.00  0.00            
ATOM   2098 C136 C6H X   3      46.180  16.830  30.010  0.00  0.00            
ATOM   2099  N   C6H X   3      45.410  16.040  31.020  0.00  0.00            
ATOM   2100  N82 C6H X   3      45.890  16.070  32.360  0.00  0.00            
ATOM   2101 C137 C6H X   3      44.160  15.510  30.890  0.00  0.00            
ATOM   2102 C138 C6H X   3      44.950  15.500  33.020  0.00  0.00            
ATOM   2103  N83 C6H X   3      43.800  15.200  32.220  0.00  0.00            
ATOM   2104  H   C6H X   3      43.530  15.450  30.010  0.00  0.00            
ATOM   2105 H164 C6H X   3      45.010  15.300  34.080  0.00  0.00            
ATOM   2106 C139 C6H X   3      42.520  14.610  32.740  0.00  0.00            
ATOM   2107 C140 C6H X   3      41.520  15.600  33.130  0.00  0.00            
ATOM   2108 H165 C6H X   3      42.750  13.930  33.570  0.00  0.00            
ATOM   2109 H166 C6H X   3      41.990  14.060  31.960  0.00  0.00            
ATOM   2110  N84 C6H X   3      40.690  16.390  33.420  0.00  0.00            
ATOM   2111 H167 C6H X   3      45.390  16.050  28.130  0.00  0.00            
ATOM   2112 H168 C6H X   3      46.800  16.950  27.960  0.00  0.00            
ATOM   2113 H169 C6H X   3      47.180  16.930  30.460  0.00  0.00            
ATOM   2114  C   C6H X   3      47.280  14.340  26.920  0.00  0.00            
ATOM   2115 C141 C6H X   3      47.190  14.820  28.450  0.00  0.00            
ATOM   2116  N   C6H X   3      48.540  14.780  29.150  0.00  0.00            
ATOM   2117  N85 C6H X   3      49.710  14.890  28.460  0.00  0.00            
ATOM   2118 C142 C6H X   3      48.810  14.710  30.490  0.00  0.00            
ATOM   2119 C143 C6H X   3      50.620  14.700  29.360  0.00  0.00            
ATOM   2120  N86 C6H X   3      50.170  14.520  30.620  0.00  0.00            
ATOM   2121  H   C6H X   3      48.090  14.550  31.280  0.00  0.00            
ATOM   2122 H170 C6H X   3      51.690  14.770  29.210  0.00  0.00            
ATOM   2123 C144 C6H X   3      50.930  14.540  31.910  0.00  0.00            
ATOM   2124 C145 C6H X   3      50.230  14.180  33.150  0.00  0.00            
ATOM   2125 H171 C6H X   3      51.160  15.620  31.960  0.00  0.00            
ATOM   2126 H172 C6H X   3      51.840  13.950  31.760  0.00  0.00            
ATOM   2127  N87 C6H X   3      49.680  13.990  34.160  0.00  0.00            
ATOM   2128 H173 C6H X   3      47.870  13.410  26.840  0.00  0.00            
ATOM   2129 H174 C6H X   3      46.290  14.000  26.590  0.00  0.00            
ATOM   2130 H175 C6H X   3      46.670  13.970  28.910  0.00  0.00            
ATOM   2131  C   C6H X   3      46.710  15.580  24.790  0.00  0.00            
ATOM   2132 C146 C6H X   3      47.830  15.400  25.880  0.00  0.00            
ATOM   2133  N   C6H X   3      49.160  15.200  25.320  0.00  0.00            
ATOM   2134  N88 C6H X   3      50.160  16.100  25.610  0.00  0.00            
ATOM   2135 C147 C6H X   3      49.660  14.040  24.840  0.00  0.00            
ATOM   2136 C148 C6H X   3      51.180  15.530  25.110  0.00  0.00            
ATOM   2137  N89 C6H X   3      50.940  14.330  24.450  0.00  0.00            
ATOM   2138  H   C6H X   3      49.090  13.190  24.490  0.00  0.00            
ATOM   2139 H176 C6H X   3      52.170  15.940  25.250  0.00  0.00            
ATOM   2140 C149 C6H X   3      51.870  13.380  23.800  0.00  0.00            
ATOM   2141 C150 C6H X   3      52.870  12.830  24.700  0.00  0.00            
ATOM   2142 H177 C6H X   3      52.450  14.010  23.120  0.00  0.00            
ATOM   2143 H178 C6H X   3      51.390  12.620  23.160  0.00  0.00            
ATOM   2144  N90 C6H X   3      53.710  12.440  25.410  0.00  0.00            
ATOM   2145 H179 C6H X   3      45.770  15.870  25.280  0.00  0.00            
ATOM   2146 H180 C6H X   3      46.530  14.550  24.460  0.00  0.00            
ATOM   2147 H181 C6H X   3      48.010  16.370  26.350  0.00  0.00            
ATOM   2148  C   C6H X   3      47.790  17.850  23.680  0.00  0.00            
ATOM   2149 C151 C6H X   3      46.920  16.610  23.510  0.00  0.00            
ATOM   2150  N   C6H X   3      47.080  16.010  22.130  0.00  0.00            
ATOM   2151  N91 C6H X   3      46.140  16.220  21.130  0.00  0.00            
ATOM   2152 C152 C6H X   3      48.220  15.390  21.790  0.00  0.00            
ATOM   2153 C153 C6H X   3      46.860  15.690  20.130  0.00  0.00            
ATOM   2154  N92 C6H X   3      48.080  15.080  20.420  0.00  0.00            
ATOM   2155  H   C6H X   3      48.960  14.980  22.470  0.00  0.00            
ATOM   2156 H182 C6H X   3      46.410  15.630  19.150  0.00  0.00            
ATOM   2157 C154 C6H X   3      49.110  14.350  19.640  0.00  0.00            
ATOM   2158 C155 C6H X   3      48.600  13.610  18.480  0.00  0.00            
ATOM   2159 H183 C6H X   3      49.420  13.610  20.380  0.00  0.00            
ATOM   2160 H184 C6H X   3      49.950  14.960  19.280  0.00  0.00            
ATOM   2161  N93 C6H X   3      48.190  12.970  17.590  0.00  0.00            
ATOM   2162 H185 C6H X   3      48.820  17.540  23.870  0.00  0.00            
ATOM   2163 H186 C6H X   3      47.780  18.350  22.710  0.00  0.00            
ATOM   2164 H187 C6H X   3      45.920  17.040  23.380  0.00  0.00            
ATOM   2165  C   C6H X   3      46.680  20.340  24.130  0.00  0.00            
ATOM   2166 C156 C6H X   3      47.380  18.980  24.710  0.00  0.00            
ATOM   2167  N   C6H X   3      48.520  19.210  25.650  0.00  0.00            
ATOM   2168  N94 C6H X   3      48.530  18.630  26.880  0.00  0.00            
ATOM   2169 C157 C6H X   3      49.720  19.620  25.220  0.00  0.00            
ATOM   2170 C158 C6H X   3      49.770  18.800  27.210  0.00  0.00            
ATOM   2171  N95 C6H X   3      50.590  19.310  26.240  0.00  0.00            
ATOM   2172  H   C6H X   3      49.930  20.190  24.320  0.00  0.00            
ATOM   2173 H188 C6H X   3      50.210  18.390  28.100  0.00  0.00            
ATOM   2174 C159 C6H X   3      52.080  19.230  26.070  0.00  0.00            
ATOM   2175 C160 C6H X   3      52.800  18.290  26.900  0.00  0.00            
ATOM   2176 H189 C6H X   3      52.610  20.190  26.150  0.00  0.00            
ATOM   2177 H190 C6H X   3      52.310  18.940  25.040  0.00  0.00            
ATOM   2178  N96 C6H X   3      53.390  17.480  27.490  0.00  0.00            
ATOM   2179 H191 C6H X   3      47.260  20.600  23.240  0.00  0.00            
ATOM   2180 H192 C6H X   3      46.970  21.150  24.810  0.00  0.00            
ATOM   2181 H193 C6H X   3      46.520  18.570  25.240  0.00  0.00            
ATOM   2182  C   C6H X   3      44.510  21.800  23.820  0.00  0.00            
ATOM   2183 C161 C6H X   3      45.160  20.400  23.900  0.00  0.00            
ATOM   2184  N   C6H X   3      44.660  19.530  22.790  0.00  0.00            
ATOM   2185  N97 C6H X   3      43.410  18.940  22.970  0.00  0.00            
ATOM   2186 C162 C6H X   3      45.160  19.330  21.490  0.00  0.00            
ATOM   2187 C163 C6H X   3      43.210  18.360  21.880  0.00  0.00            
ATOM   2188  N98 C6H X   3      44.200  18.490  20.840  0.00  0.00            
ATOM   2189  H   C6H X   3      45.910  19.940  21.010  0.00  0.00            
ATOM   2190 H194 C6H X   3      42.320  17.770  21.670  0.00  0.00            
ATOM   2191 C164 C6H X   3      44.160  17.930  19.500  0.00  0.00            
ATOM   2192 C165 C6H X   3      42.980  18.330  18.720  0.00  0.00            
ATOM   2193 H195 C6H X   3      44.180  16.830  19.470  0.00  0.00            
ATOM   2194 H196 C6H X   3      45.100  18.160  18.980  0.00  0.00            
ATOM   2195  N99 C6H X   3      41.970  18.550  18.230  0.00  0.00            
ATOM   2196 H197 C6H X   3      44.540  22.240  24.830  0.00  0.00            
ATOM   2197 H198 C6H X   3      43.430  21.640  23.710  0.00  0.00            
ATOM   2198 H199 C6H X   3      44.650  20.000  24.780  0.00  0.00            
ATOM   2199  C   C6H X   3      44.350  24.220  23.060  0.00  0.00            
ATOM   2200 C166 C6H X   3      45.060  22.880  22.810  0.00  0.00            
ATOM   2201  N   C6H X   3      44.970  22.420  21.360  0.00  0.00            
ATOM   2202 N100 C6H X   3      46.000  22.660  20.490  0.00  0.00            
ATOM   2203 C167 C6H X   3      43.750  22.180  20.730  0.00  0.00            
ATOM   2204 C168 C6H X   3      45.480  22.430  19.340  0.00  0.00            
ATOM   2205 N101 C6H X   3      44.110  22.110  19.380  0.00  0.00            
ATOM   2206  H   C6H X   3      42.770  22.070  21.160  0.00  0.00            
ATOM   2207 H200 C6H X   3      46.050  22.470  18.420  0.00  0.00            
ATOM   2208 C169 C6H X   3      43.300  21.660  18.270  0.00  0.00            
ATOM   2209 C170 C6H X   3      44.070  20.840  17.290  0.00  0.00            
ATOM   2210 H201 C6H X   3      42.990  22.570  17.750  0.00  0.00            
ATOM   2211 H202 C6H X   3      42.400  21.190  18.670  0.00  0.00            
ATOM   2212 N102 C6H X   3      44.580  20.220  16.490  0.00  0.00            
ATOM   2213 H203 C6H X   3      44.540  24.890  22.210  0.00  0.00            
ATOM   2214 H204 C6H X   3      43.260  24.090  22.940  0.00  0.00            
ATOM   2215 H205 C6H X   3      46.120  22.940  23.080  0.00  0.00            
ATOM   2216  C   C6H X   3      45.810  26.220  23.940  0.00  0.00            
ATOM   2217 C171 C6H X   3      44.770  25.030  24.350  0.00  0.00            
ATOM   2218  N   C6H X   3      43.690  25.540  25.280  0.00  0.00            
ATOM   2219 N103 C6H X   3      42.690  24.670  25.650  0.00  0.00            
ATOM   2220 C172 C6H X   3      43.470  26.770  25.880  0.00  0.00            
ATOM   2221 C173 C6H X   3      41.890  25.380  26.420  0.00  0.00            
ATOM   2222 N104 C6H X   3      42.290  26.660  26.660  0.00  0.00            
ATOM   2223  H   C6H X   3      44.050  27.680  25.900  0.00  0.00            
ATOM   2224 H206 C6H X   3      40.900  25.040  26.690  0.00  0.00            
ATOM   2225 C174 C6H X   3      41.660  27.630  27.640  0.00  0.00            
ATOM   2226 C175 C6H X   3      42.620  28.690  28.010  0.00  0.00            
ATOM   2227 H207 C6H X   3      41.370  27.150  28.580  0.00  0.00            
ATOM   2228 H208 C6H X   3      40.740  28.010  27.190  0.00  0.00            
ATOM   2229 N105 C6H X   3      43.410  29.490  28.270  0.00  0.00            
ATOM   2230 H209 C6H X   3      45.920  26.890  24.800  0.00  0.00            
ATOM   2231 H210 C6H X   3      45.430  26.880  23.140  0.00  0.00            
ATOM   2232 H211 C6H X   3      45.340  24.380  25.020  0.00  0.00            
ATOM   2233  C   C6H X   3      47.420  25.210  22.200  0.00  0.00            
ATOM   2234 C176 C6H X   3      47.310  25.870  23.670  0.00  0.00            
ATOM   2235  N   C6H X   3      47.970  25.040  24.740  0.00  0.00            
ATOM   2236 N106 C6H X   3      47.510  24.980  26.050  0.00  0.00            
ATOM   2237 C177 C6H X   3      49.120  24.340  24.570  0.00  0.00            
ATOM   2238 C178 C6H X   3      48.360  24.170  26.620  0.00  0.00            
ATOM   2239 N107 C6H X   3      49.310  23.680  25.780  0.00  0.00            
ATOM   2240  H   C6H X   3      49.760  24.340  23.700  0.00  0.00            
ATOM   2241 H212 C6H X   3      48.230  23.950  27.670  0.00  0.00            
ATOM   2242 C179 C6H X   3      50.540  22.930  26.190  0.00  0.00            
ATOM   2243 C180 C6H X   3      51.770  23.700  26.220  0.00  0.00            
ATOM   2244 H213 C6H X   3      50.810  22.060  25.570  0.00  0.00            
ATOM   2245 H214 C6H X   3      50.330  22.370  27.110  0.00  0.00            
ATOM   2246 N108 C6H X   3      52.830  24.100  26.210  0.00  0.00            
ATOM   2247 H215 C6H X   3      47.560  24.130  22.360  0.00  0.00            
ATOM   2248 H216 C6H X   3      46.470  25.310  21.650  0.00  0.00            
ATOM   2249 H217 C6H X   3      47.870  26.820  23.660  0.00  0.00            
ATOM   2250  C   C6H X   3      48.050  26.970  20.330  0.00  0.00            
ATOM   2251 C181 C6H X   3      48.550  25.890  21.360  0.00  0.00            
ATOM   2252  N   C6H X   3      49.400  24.950  20.630  0.00  0.00            
ATOM   2253 N109 C6H X   3      50.660  24.680  21.070  0.00  0.00            
ATOM   2254 C182 C6H X   3      49.000  24.010  19.680  0.00  0.00            
ATOM   2255 C183 C6H X   3      51.090  23.750  20.340  0.00  0.00            
ATOM   2256 N110 C6H X   3      50.140  23.320  19.380  0.00  0.00            
ATOM   2257  H   C6H X   3      48.020  24.070  19.220  0.00  0.00            
ATOM   2258 H218 C6H X   3      52.060  23.300  20.550  0.00  0.00            
ATOM   2259 C184 C6H X   3      50.280  22.270  18.390  0.00  0.00            
ATOM   2260 C185 C6H X   3      51.230  22.690  17.350  0.00  0.00            
ATOM   2261 H219 C6H X   3      49.270  22.130  17.980  0.00  0.00            
ATOM   2262 H220 C6H X   3      50.570  21.350  18.900  0.00  0.00            
ATOM   2263 N111 C6H X   3      52.000  23.010  16.600  0.00  0.00            
ATOM   2264 H221 C6H X   3      48.130  26.600  19.300  0.00  0.00            
ATOM   2265 H222 C6H X   3      47.030  27.230  20.640  0.00  0.00            
ATOM   2266 H223 C6H X   3      49.260  26.340  22.070  0.00  0.00            
ATOM   2267  C   C6H X   3      48.770  29.130  19.230  0.00  0.00            
ATOM   2268 C186 C6H X   3      48.940  28.270  20.490  0.00  0.00            
ATOM   2269  N   C6H X   3      48.730  28.970  21.790  0.00  0.00            
ATOM   2270 N112 C6H X   3      47.580  28.860  22.500  0.00  0.00            
ATOM   2271 C187 C6H X   3      49.720  29.640  22.510  0.00  0.00            
ATOM   2272 C188 C6H X   3      47.860  29.430  23.600  0.00  0.00            
ATOM   2273 N113 C6H X   3      49.160  29.860  23.730  0.00  0.00            
ATOM   2274  H   C6H X   3      50.790  29.640  22.330  0.00  0.00            
ATOM   2275 H224 C6H X   3      47.150  29.230  24.400  0.00  0.00            
ATOM   2276 C189 C6H X   3      49.940  29.990  25.030  0.00  0.00            
ATOM   2277 C190 C6H X   3      49.500  29.110  26.060  0.00  0.00            
ATOM   2278 H225 C6H X   3      49.840  31.030  25.370  0.00  0.00            
ATOM   2279 H226 C6H X   3      51.010  29.840  24.850  0.00  0.00            
ATOM   2280 N114 C6H X   3      49.220  28.430  26.970  0.00  0.00            
ATOM   2281 H227 C6H X   3      49.290  28.770  18.340  0.00  0.00            
ATOM   2282 H228 C6H X   3      49.210  30.130  19.340  0.00  0.00            
ATOM   2283 H229 C6H X   3      49.960  27.860  20.450  0.00  0.00            
ATOM   2284  C   C6H X   3      47.050  29.640  17.330  0.00  0.00            
ATOM   2285 C191 C6H X   3      47.240  29.450  18.840  0.00  0.00            
ATOM   2286  N   C6H X   3      46.480  30.500  19.650  0.00  0.00            
ATOM   2287 N115 C6H X   3      46.990  31.040  20.780  0.00  0.00            
ATOM   2288 C192 C6H X   3      45.150  30.810  19.440  0.00  0.00            
ATOM   2289 C193 C6H X   3      45.960  31.590  21.370  0.00  0.00            
ATOM   2290 N116 C6H X   3      44.770  31.380  20.640  0.00  0.00            
ATOM   2291  H   C6H X   3      44.450  30.360  18.750  0.00  0.00            
ATOM   2292 H230 C6H X   3      46.020  32.090  22.330  0.00  0.00            
ATOM   2293 C194 C6H X   3      43.500  31.310  21.340  0.00  0.00            
ATOM   2294 C195 C6H X   3      42.940  32.600  21.750  0.00  0.00            
ATOM   2295 H231 C6H X   3      43.700  30.600  22.150  0.00  0.00            
ATOM   2296 H232 C6H X   3      42.750  30.780  20.740  0.00  0.00            
ATOM   2297 N117 C6H X   3      42.430  33.540  22.190  0.00  0.00            
ATOM   2298 H233 C6H X   3      47.970  30.010  16.860  0.00  0.00            
ATOM   2299 H234 C6H X   3      46.300  30.420  17.180  0.00  0.00            
ATOM   2300 H235 C6H X   3      46.530  28.640  19.040  0.00  0.00            
ATOM   2301  C   C6H X   3      45.140  28.570  15.810  0.00  0.00            
ATOM   2302 C196 C6H X   3      46.590  28.310  16.510  0.00  0.00            
ATOM   2303  N   C6H X   3      47.590  28.000  15.490  0.00  0.00            
ATOM   2304 N118 C6H X   3      47.390  28.390  14.180  0.00  0.00            
ATOM   2305 C197 C6H X   3      48.860  27.370  15.560  0.00  0.00            
ATOM   2306 C198 C6H X   3      48.430  28.110  13.560  0.00  0.00            
ATOM   2307 N119 C6H X   3      49.410  27.430  14.330  0.00  0.00            
ATOM   2308  H   C6H X   3      49.240  26.810  16.400  0.00  0.00            
ATOM   2309 H236 C6H X   3      48.370  28.050  12.480  0.00  0.00            
ATOM   2310 C199 C6H X   3      50.640  26.690  13.830  0.00  0.00            
ATOM   2311 C200 C6H X   3      51.800  26.830  14.770  0.00  0.00            
ATOM   2312 H237 C6H X   3      50.970  27.030  12.840  0.00  0.00            
ATOM   2313 H238 C6H X   3      50.370  25.630  13.760  0.00  0.00            
ATOM   2314 N120 C6H X   3      52.620  27.080  15.510  0.00  0.00            
ATOM   2315 H239 C6H X   3      45.260  29.500  15.230  0.00  0.00            
ATOM   2316 H240 C6H X   3      44.380  28.790  16.560  0.00  0.00            
ATOM   2317 H241 C6H X   3      46.520  27.470  17.210  0.00  0.00            
ATOM   2318  C   C6H X   3      44.020  28.410  13.530  0.00  0.00            
ATOM   2319 C201 C6H X   3      44.580  27.570  14.740  0.00  0.00            
ATOM   2320  N   C6H X   3      43.530  26.770  15.370  0.00  0.00            
ATOM   2321 N121 C6H X   3      42.410  26.380  14.680  0.00  0.00            
ATOM   2322 C202 C6H X   3      43.490  26.370  16.680  0.00  0.00            
ATOM   2323 C203 C6H X   3      41.680  25.750  15.560  0.00  0.00            
ATOM   2324 N122 C6H X   3      42.290  25.730  16.790  0.00  0.00            
ATOM   2325  H   C6H X   3      44.230  26.560  17.450  0.00  0.00            
ATOM   2326 H242 C6H X   3      40.800  25.160  15.340  0.00  0.00            
ATOM   2327 C204 C6H X   3      41.690  25.220  18.060  0.00  0.00            
ATOM   2328 C205 C6H X   3      42.520  25.140  19.240  0.00  0.00            
ATOM   2329 H243 C6H X   3      41.380  24.170  17.960  0.00  0.00            
ATOM   2330 H244 C6H X   3      40.840  25.820  18.380  0.00  0.00            
ATOM   2331 N123 C6H X   3      43.150  25.100  20.220  0.00  0.00            
ATOM   2332 H245 C6H X   3      44.670  29.240  13.230  0.00  0.00            
ATOM   2333 H246 C6H X   3      43.120  28.870  13.950  0.00  0.00            
ATOM   2334 H247 C6H X   3      45.290  26.890  14.260  0.00  0.00            
ATOM   2335  C   C6H X   3      42.390  27.870  11.590  0.00  0.00            
ATOM   2336 C206 C6H X   3      43.810  27.530  12.220  0.00  0.00            
ATOM   2337  N   C6H X   3      44.900  27.450  11.230  0.00  0.00            
ATOM   2338 N124 C6H X   3      45.880  28.420  11.190  0.00  0.00            
ATOM   2339 C207 C6H X   3      45.030  26.620  10.110  0.00  0.00            
ATOM   2340 C208 C6H X   3      46.700  28.040  10.320  0.00  0.00            
ATOM   2341 N125 C6H X   3      46.260  26.930   9.550  0.00  0.00            
ATOM   2342  H   C6H X   3      44.320  25.860   9.820  0.00  0.00            
ATOM   2343 H248 C6H X   3      47.670  28.490  10.160  0.00  0.00            
ATOM   2344 C209 C6H X   3      46.980  26.120   8.610  0.00  0.00            
ATOM   2345 C210 C6H X   3      47.100  26.860   7.370  0.00  0.00            
ATOM   2346 H249 C6H X   3      46.390  25.210   8.470  0.00  0.00            
ATOM   2347 H250 C6H X   3      47.980  25.870   8.970  0.00  0.00            
ATOM   2348 N126 C6H X   3      47.310  27.450   6.380  0.00  0.00            
ATOM   2349 H251 C6H X   3      42.250  27.220  10.710  0.00  0.00            
ATOM   2350 H252 C6H X   3      41.700  27.380  12.280  0.00  0.00            
ATOM   2351 H253 C6H X   3      43.650  26.510  12.580  0.00  0.00            
ATOM   2352  C   C6H X   3      40.410  29.500  10.800  0.00  0.00            
ATOM   2353 C211 C6H X   3      41.860  29.310  11.450  0.00  0.00            
ATOM   2354  N   C6H X   3      42.890  30.070  10.740  0.00  0.00            
ATOM   2355 N127 C6H X   3      43.610  31.010  11.430  0.00  0.00            
ATOM   2356 C212 C6H X   3      43.360  29.940   9.490  0.00  0.00            
ATOM   2357 C213 C6H X   3      44.490  31.490  10.610  0.00  0.00            
ATOM   2358 N128 C6H X   3      44.310  30.950   9.340  0.00  0.00            
ATOM   2359  H   C6H X   3      42.930  29.400   8.660  0.00  0.00            
ATOM   2360 H254 C6H X   3      45.110  32.370  10.710  0.00  0.00            
ATOM   2361 C214 C6H X   3      45.190  31.200   8.180  0.00  0.00            
ATOM   2362 C215 C6H X   3      46.620  30.930   8.340  0.00  0.00            
ATOM   2363 H255 C6H X   3      45.100  32.270   7.950  0.00  0.00            
ATOM   2364 H256 C6H X   3      44.920  30.570   7.320  0.00  0.00            
ATOM   2365 N129 C6H X   3      47.670  30.540   8.540  0.00  0.00            
ATOM   2366 H257 C6H X   3      40.310  28.810   9.950  0.00  0.00            
ATOM   2367 H258 C6H X   3      40.320  30.450  10.250  0.00  0.00            
ATOM   2368 H259 C6H X   3      41.900  29.690  12.480  0.00  0.00            
ATOM   2369  C   C6H X   3      38.870  27.890  12.010  0.00  0.00            
ATOM   2370 C216 C6H X   3      39.120  29.430  11.740  0.00  0.00            
ATOM   2371  N   C6H X   3      39.170  30.360  12.940  0.00  0.00            
ATOM   2372 N130 C6H X   3      40.080  31.390  13.000  0.00  0.00            
ATOM   2373 C217 C6H X   3      38.500  30.200  14.160  0.00  0.00            
ATOM   2374 C218 C6H X   3      39.920  31.920  14.140  0.00  0.00            
ATOM   2375 N131 C6H X   3      39.030  31.190  14.980  0.00  0.00            
ATOM   2376  H   C6H X   3      37.750  29.460  14.410  0.00  0.00            
ATOM   2377 H260 C6H X   3      40.380  32.870  14.400  0.00  0.00            
ATOM   2378 C219 C6H X   3      38.700  31.310  16.430  0.00  0.00            
ATOM   2379 C220 C6H X   3      39.840  31.570  17.370  0.00  0.00            
ATOM   2380 H261 C6H X   3      38.220  30.360  16.710  0.00  0.00            
ATOM   2381 H262 C6H X   3      38.060  32.190  16.550  0.00  0.00            
ATOM   2382 N132 C6H X   3      40.730  31.650  18.080  0.00  0.00            
ATOM   2383 H263 C6H X   3      39.710  27.260  11.710  0.00  0.00            
ATOM   2384 H264 C6H X   3      38.820  27.720  13.100  0.00  0.00            
ATOM   2385 H265 C6H X   3      38.220  29.790  11.230  0.00  0.00            
ATOM   2386  C   C6H X   3      37.600  25.690  11.290  0.00  0.00            
ATOM   2387 C221 C6H X   3      37.670  27.240  11.300  0.00  0.00            
ATOM   2388  N   C6H X   3      36.350  27.810  11.600  0.00  0.00            
ATOM   2389 N133 C6H X   3      36.150  28.590  12.730  0.00  0.00            
ATOM   2390 C222 C6H X   3      35.240  27.670  10.770  0.00  0.00            
ATOM   2391 C223 C6H X   3      34.860  28.750  12.670  0.00  0.00            
ATOM   2392 N134 C6H X   3      34.220  28.040  11.640  0.00  0.00            
ATOM   2393  H   C6H X   3      35.250  26.990   9.930  0.00  0.00            
ATOM   2394 H266 C6H X   3      34.290  29.300  13.410  0.00  0.00            
ATOM   2395 C224 C6H X   3      32.790  27.750  11.550  0.00  0.00            
ATOM   2396 C225 C6H X   3      32.150  27.800  10.210  0.00  0.00            
ATOM   2397 H267 C6H X   3      32.230  28.450  12.190  0.00  0.00            
ATOM   2398 H268 C6H X   3      32.630  26.750  11.960  0.00  0.00            
ATOM   2399 N135 C6H X   3      31.700  27.900   9.160  0.00  0.00            
ATOM   2400 H269 C6H X   3      37.110  25.280  10.400  0.00  0.00            
ATOM   2401 H270 C6H X   3      38.630  25.400  11.040  0.00  0.00            
ATOM   2402 H271 C6H X   3      37.880  27.510  10.260  0.00  0.00            
ATOM   2403  C   C6H X   3      36.990  23.380  12.300  0.00  0.00            
ATOM   2404 C226 C6H X   3      37.400  24.830  12.610  0.00  0.00            
ATOM   2405  N   C6H X   3      36.530  25.380  13.620  0.00  0.00            
ATOM   2406 N136 C6H X   3      35.140  25.460  13.440  0.00  0.00            
ATOM   2407 C227 C6H X   3      36.900  25.890  14.860  0.00  0.00            
ATOM   2408 C228 C6H X   3      34.700  25.970  14.520  0.00  0.00            
ATOM   2409 N137 C6H X   3      35.680  26.390  15.410  0.00  0.00            
ATOM   2410  H   C6H X   3      37.900  26.070  15.230  0.00  0.00            
ATOM   2411 H272 C6H X   3      33.690  26.080  14.900  0.00  0.00            
ATOM   2412 C229 C6H X   3      35.660  27.300  16.490  0.00  0.00            
ATOM   2413 C230 C6H X   3      34.230  27.800  16.780  0.00  0.00            
ATOM   2414 H273 C6H X   3      36.300  28.150  16.240  0.00  0.00            
ATOM   2415 H274 C6H X   3      36.080  26.830  17.390  0.00  0.00            
ATOM   2416 N138 C6H X   3      33.160  28.220  16.980  0.00  0.00            
ATOM   2417 H275 C6H X   3      36.500  22.890  13.140  0.00  0.00            
ATOM   2418 H276 C6H X   3      36.230  23.350  11.510  0.00  0.00            
ATOM   2419 H277 C6H X   3      38.370  24.670  13.090  0.00  0.00            
ATOM   2420  C   C6H X   3      39.200  22.860  10.770  0.00  0.00            
ATOM   2421 C231 C6H X   3      38.120  22.310  11.750  0.00  0.00            
ATOM   2422  N   C6H X   3      38.610  21.440  12.840  0.00  0.00            
ATOM   2423 N139 C6H X   3      37.990  20.210  13.030  0.00  0.00            
ATOM   2424 C232 C6H X   3      39.690  21.500  13.700  0.00  0.00            
ATOM   2425 C233 C6H X   3      38.650  19.650  13.950  0.00  0.00            
ATOM   2426 N140 C6H X   3      39.750  20.370  14.450  0.00  0.00            
ATOM   2427  H   C6H X   3      40.380  22.330  13.820  0.00  0.00            
ATOM   2428 H278 C6H X   3      38.330  18.700  14.360  0.00  0.00            
ATOM   2429 C234 C6H X   3      40.800  20.030  15.410  0.00  0.00            
ATOM   2430 C235 C6H X   3      41.860  19.220  14.840  0.00  0.00            
ATOM   2431 H279 C6H X   3      40.310  19.330  16.100  0.00  0.00            
ATOM   2432 H280 C6H X   3      41.130  20.980  15.860  0.00  0.00            
ATOM   2433 N141 C6H X   3      42.740  18.600  14.380  0.00  0.00            
ATOM   2434 H281 C6H X   3      38.740  23.530  10.040  0.00  0.00            
ATOM   2435 H282 C6H X   3      39.860  23.510  11.340  0.00  0.00            
ATOM   2436 H283 C6H X   3      37.590  21.620  11.090  0.00  0.00            
ATOM   2437  C   C6H X   3      39.980  22.200   8.450  0.00  0.00            
ATOM   2438 C236 C6H X   3      39.970  21.800   9.910  0.00  0.00            
ATOM   2439  N   C6H X   3      41.350  21.520  10.390  0.00  0.00            
ATOM   2440 N142 C6H X   3      41.610  20.420  11.190  0.00  0.00            
ATOM   2441 C237 C6H X   3      42.510  22.150  10.000  0.00  0.00            
ATOM   2442 C238 C6H X   3      42.870  20.450  11.420  0.00  0.00            
ATOM   2443 N143 C6H X   3      43.510  21.470  10.780  0.00  0.00            
ATOM   2444  H   C6H X   3      42.590  23.160   9.640  0.00  0.00            
ATOM   2445 H284 C6H X   3      43.380  19.600  11.850  0.00  0.00            
ATOM   2446 C239 C6H X   3      45.000  21.610  10.680  0.00  0.00            
ATOM   2447 C240 C6H X   3      45.690  20.390  10.210  0.00  0.00            
ATOM   2448 H285 C6H X   3      45.470  22.020  11.580  0.00  0.00            
ATOM   2449 H286 C6H X   3      45.160  22.340   9.870  0.00  0.00            
ATOM   2450 N144 C6H X   3      46.050  19.360   9.860  0.00  0.00            
ATOM   2451 H287 C6H X   3      40.360  23.190   8.170  0.00  0.00            
ATOM   2452 H288 C6H X   3      40.610  21.590   7.780  0.00  0.00            
ATOM   2453 H289 C6H X   3      39.450  20.830   9.870  0.00  0.00            
ATOM   2454 H290 C6H X   3      38.980  22.160   8.010  0.00  0.00            
ATOM   2455  C   C6H X   4       6.040   8.400  32.010  0.00  0.00            
ATOM   2456  C1  C6H X   4       5.300   7.400  32.890  0.00  0.00            
ATOM   2457  N   C6H X   4       5.870   6.050  33.290  0.00  0.00            
ATOM   2458  N1  C6H X   4       7.240   5.920  33.390  0.00  0.00            
ATOM   2459  C2  C6H X   4       5.170   4.930  33.530  0.00  0.00            
ATOM   2460  C3  C6H X   4       7.280   4.640  33.570  0.00  0.00            
ATOM   2461  N2  C6H X   4       6.150   3.940  33.710  0.00  0.00            
ATOM   2462  H   C6H X   4       4.100   4.830  33.430  0.00  0.00            
ATOM   2463  H1  C6H X   4       8.230   4.120  33.510  0.00  0.00            
ATOM   2464  C4  C6H X   4       5.910   2.470  33.920  0.00  0.00            
ATOM   2465  C5  C6H X   4       6.670   1.690  34.880  0.00  0.00            
ATOM   2466  H2  C6H X   4       5.980   2.010  32.930  0.00  0.00            
ATOM   2467  H3  C6H X   4       4.890   2.290  34.280  0.00  0.00            
ATOM   2468  N3  C6H X   4       7.350   1.220  35.670  0.00  0.00            
ATOM   2469  H4  C6H X   4       5.320   9.210  31.880  0.00  0.00            
ATOM   2470  H5  C6H X   4       6.870   8.950  32.470  0.00  0.00            
ATOM   2471  H6  C6H X   4       4.430   7.060  32.330  0.00  0.00            
ATOM   2472  H7  C6H X   4       4.900   7.840  33.820  0.00  0.00            
ATOM   2473  C   C6H X   4       8.030   7.630  30.600  0.00  0.00            
ATOM   2474  C6  C6H X   4       6.470   7.760  30.590  0.00  0.00            
ATOM   2475  N   C6H X   4       5.670   6.630  30.050  0.00  0.00            
ATOM   2476  N4  C6H X   4       4.580   6.870  29.190  0.00  0.00            
ATOM   2477  C7  C6H X   4       5.780   5.250  30.310  0.00  0.00            
ATOM   2478  C8  C6H X   4       4.140   5.650  28.990  0.00  0.00            
ATOM   2479  N5  C6H X   4       4.730   4.630  29.690  0.00  0.00            
ATOM   2480  H   C6H X   4       6.500   4.670  30.860  0.00  0.00            
ATOM   2481  H8  C6H X   4       3.290   5.410  28.360  0.00  0.00            
ATOM   2482  C9  C6H X   4       4.450   3.210  29.660  0.00  0.00            
ATOM   2483  C10 C6H X   4       3.910   2.740  30.910  0.00  0.00            
ATOM   2484  H9  C6H X   4       3.760   3.100  28.820  0.00  0.00            
ATOM   2485  H10 C6H X   4       5.300   2.580  29.370  0.00  0.00            
ATOM   2486  N6  C6H X   4       3.460   2.500  31.970  0.00  0.00            
ATOM   2487  H11 C6H X   4       8.340   8.690  30.640  0.00  0.00            
ATOM   2488  H12 C6H X   4       8.410   7.200  31.530  0.00  0.00            
ATOM   2489  H13 C6H X   4       6.340   8.510  29.800  0.00  0.00            
ATOM   2490  C   C6H X   4      10.240   6.590  29.720  0.00  0.00            
ATOM   2491  C11 C6H X   4       8.750   6.980  29.410  0.00  0.00            
ATOM   2492  N   C6H X   4       8.570   7.820  28.160  0.00  0.00            
ATOM   2493  N7  C6H X   4       9.570   8.570  27.670  0.00  0.00            
ATOM   2494  C12 C6H X   4       7.470   7.870  27.340  0.00  0.00            
ATOM   2495  C13 C6H X   4       9.040   9.190  26.660  0.00  0.00            
ATOM   2496  N8  C6H X   4       7.800   8.770  26.310  0.00  0.00            
ATOM   2497  H   C6H X   4       6.530   7.360  27.490  0.00  0.00            
ATOM   2498  H14 C6H X   4       9.640   9.770  25.980  0.00  0.00            
ATOM   2499  C14 C6H X   4       6.940   9.050  25.130  0.00  0.00            
ATOM   2500  C15 C6H X   4       7.640   9.550  23.970  0.00  0.00            
ATOM   2501  H15 C6H X   4       6.370   9.900  25.520  0.00  0.00            
ATOM   2502  H16 C6H X   4       6.320   8.200  24.800  0.00  0.00            
ATOM   2503  N9  C6H X   4       8.190   9.820  23.010  0.00  0.00            
ATOM   2504  H17 C6H X   4      10.810   7.520  29.870  0.00  0.00            
ATOM   2505  H18 C6H X   4      10.320   6.130  30.710  0.00  0.00            
ATOM   2506  H19 C6H X   4       8.230   6.040  29.230  0.00  0.00            
ATOM   2507  C   C6H X   4      10.690   4.220  28.860  0.00  0.00            
ATOM   2508  C16 C6H X   4      10.970   5.750  28.640  0.00  0.00            
ATOM   2509  N   C6H X   4      12.410   6.060  28.510  0.00  0.00            
ATOM   2510  N10 C6H X   4      13.330   5.490  29.390  0.00  0.00            
ATOM   2511  C17 C6H X   4      13.050   6.510  27.390  0.00  0.00            
ATOM   2512  C18 C6H X   4      14.490   5.850  28.900  0.00  0.00            
ATOM   2513  N11 C6H X   4      14.370   6.330  27.640  0.00  0.00            
ATOM   2514  H   C6H X   4      12.550   6.980  26.550  0.00  0.00            
ATOM   2515  H20 C6H X   4      15.450   5.730  29.380  0.00  0.00            
ATOM   2516  C19 C6H X   4      15.410   6.790  26.640  0.00  0.00            
ATOM   2517  C20 C6H X   4      15.440   8.270  26.480  0.00  0.00            
ATOM   2518  H21 C6H X   4      15.260   6.270  25.680  0.00  0.00            
ATOM   2519  H22 C6H X   4      16.380   6.470  27.040  0.00  0.00            
ATOM   2520  N12 C6H X   4      15.580   9.400  26.460  0.00  0.00            
ATOM   2521  H23 C6H X   4      10.920   3.950  29.900  0.00  0.00            
ATOM   2522  H24 C6H X   4       9.600   4.130  28.870  0.00  0.00            
ATOM   2523  H25 C6H X   4      10.600   6.010  27.640  0.00  0.00            
ATOM   2524  C   C6H X   4      10.350   2.390  27.080  0.00  0.00            
ATOM   2525  C21 C6H X   4      11.470   3.170  27.910  0.00  0.00            
ATOM   2526  N   C6H X   4      12.370   2.350  28.680  0.00  0.00            
ATOM   2527  N13 C6H X   4      13.700   2.460  28.520  0.00  0.00            
ATOM   2528  C22 C6H X   4      12.050   1.560  29.770  0.00  0.00            
ATOM   2529  C23 C6H X   4      14.100   1.890  29.610  0.00  0.00            
ATOM   2530  N14 C6H X   4      13.220   1.290  30.390  0.00  0.00            
ATOM   2531  H   C6H X   4      11.060   1.300  30.120  0.00  0.00            
ATOM   2532  H26 C6H X   4      15.140   1.920  29.920  0.00  0.00            
ATOM   2533  C24 C6H X   4      13.530   0.580  31.670  0.00  0.00            
ATOM   2534  C25 C6H X   4      14.880   0.750  32.160  0.00  0.00            
ATOM   2535  H27 C6H X   4      13.410  -0.500  31.550  0.00  0.00            
ATOM   2536  H28 C6H X   4      12.820   0.950  32.420  0.00  0.00            
ATOM   2537  N15 C6H X   4      15.910   0.910  32.620  0.00  0.00            
ATOM   2538  H29 C6H X   4       9.590   1.940  27.720  0.00  0.00            
ATOM   2539  H30 C6H X   4       9.830   3.060  26.380  0.00  0.00            
ATOM   2540  H31 C6H X   4      12.080   3.790  27.240  0.00  0.00            
ATOM   2541  C   C6H X   4      10.340   1.020  24.780  0.00  0.00            
ATOM   2542  C26 C6H X   4      10.970   1.260  26.200  0.00  0.00            
ATOM   2543  N   C6H X   4      11.170   0.020  26.950  0.00  0.00            
ATOM   2544  N16 C6H X   4      12.410  -0.420  27.280  0.00  0.00            
ATOM   2545  C27 C6H X   4      10.190  -0.920  27.290  0.00  0.00            
ATOM   2546  C28 C6H X   4      12.200  -1.590  27.860  0.00  0.00            
ATOM   2547  N17 C6H X   4      10.860  -1.990  27.820  0.00  0.00            
ATOM   2548  H   C6H X   4       9.180  -0.960  26.890  0.00  0.00            
ATOM   2549  H32 C6H X   4      12.940  -2.210  28.330  0.00  0.00            
ATOM   2550  C29 C6H X   4      10.470  -3.340  28.070  0.00  0.00            
ATOM   2551  C30 C6H X   4       9.020  -3.550  28.220  0.00  0.00            
ATOM   2552  H33 C6H X   4      11.030  -3.660  28.960  0.00  0.00            
ATOM   2553  H34 C6H X   4      10.680  -3.920  27.170  0.00  0.00            
ATOM   2554  N18 C6H X   4       7.890  -3.690  28.390  0.00  0.00            
ATOM   2555  H35 C6H X   4      10.910   1.620  24.060  0.00  0.00            
ATOM   2556  H36 C6H X   4      10.560   0.000  24.430  0.00  0.00            
ATOM   2557  H37 C6H X   4      11.980   1.610  25.950  0.00  0.00            
ATOM   2558  C   C6H X   4       8.480   1.060  22.970  0.00  0.00            
ATOM   2559  C31 C6H X   4       8.760   1.350  24.440  0.00  0.00            
ATOM   2560  N   C6H X   4       7.720   0.750  25.310  0.00  0.00            
ATOM   2561  N19 C6H X   4       7.410   1.430  26.400  0.00  0.00            
ATOM   2562  C32 C6H X   4       6.950  -0.380  25.190  0.00  0.00            
ATOM   2563  C33 C6H X   4       6.470   0.740  26.970  0.00  0.00            
ATOM   2564  N20 C6H X   4       6.200  -0.470  26.390  0.00  0.00            
ATOM   2565  H   C6H X   4       7.140  -1.080  24.390  0.00  0.00            
ATOM   2566  H38 C6H X   4       5.830   1.140  27.740  0.00  0.00            
ATOM   2567  C34 C6H X   4       5.450  -1.610  27.050  0.00  0.00            
ATOM   2568  C35 C6H X   4       5.310  -2.740  26.230  0.00  0.00            
ATOM   2569  H39 C6H X   4       4.470  -1.230  27.360  0.00  0.00            
ATOM   2570  H40 C6H X   4       5.960  -2.010  27.930  0.00  0.00            
ATOM   2571  N21 C6H X   4       5.160  -3.720  25.620  0.00  0.00            
ATOM   2572  H41 C6H X   4       9.410   0.720  22.500  0.00  0.00            
ATOM   2573  H42 C6H X   4       7.850   0.170  22.910  0.00  0.00            
ATOM   2574  H43 C6H X   4       8.700   2.440  24.590  0.00  0.00            
ATOM   2575  C   C6H X   4       6.510   2.670  22.450  0.00  0.00            
ATOM   2576  C36 C6H X   4       7.920   2.150  22.010  0.00  0.00            
ATOM   2577  N   C6H X   4       8.880   3.250  21.790  0.00  0.00            
ATOM   2578  N22 C6H X   4       9.910   3.500  22.610  0.00  0.00            
ATOM   2579  C37 C6H X   4       8.890   4.080  20.690  0.00  0.00            
ATOM   2580  C38 C6H X   4      10.470   4.530  22.110  0.00  0.00            
ATOM   2581  N23 C6H X   4       9.890   4.980  20.900  0.00  0.00            
ATOM   2582  H   C6H X   4       8.270   4.010  19.800  0.00  0.00            
ATOM   2583  H44 C6H X   4      11.150   5.200  22.630  0.00  0.00            
ATOM   2584  C39 C6H X   4      10.190   6.160  20.130  0.00  0.00            
ATOM   2585  C40 C6H X   4      11.440   6.070  19.350  0.00  0.00            
ATOM   2586  H45 C6H X   4      10.260   7.050  20.760  0.00  0.00            
ATOM   2587  H46 C6H X   4       9.400   6.330  19.400  0.00  0.00            
ATOM   2588  N24 C6H X   4      12.400   5.950  18.730  0.00  0.00            
ATOM   2589  H47 C6H X   4       6.610   2.920  23.510  0.00  0.00            
ATOM   2590  H48 C6H X   4       6.320   3.620  21.930  0.00  0.00            
ATOM   2591  H49 C6H X   4       7.830   1.670  21.030  0.00  0.00            
ATOM   2592  C   C6H X   4       5.050   1.520  20.630  0.00  0.00            
ATOM   2593  C41 C6H X   4       5.370   1.660  22.140  0.00  0.00            
ATOM   2594  N   C6H X   4       4.180   1.790  23.030  0.00  0.00            
ATOM   2595  N25 C6H X   4       2.950   1.290  22.700  0.00  0.00            
ATOM   2596  C42 C6H X   4       4.010   2.480  24.210  0.00  0.00            
ATOM   2597  C43 C6H X   4       2.090   1.720  23.590  0.00  0.00            
ATOM   2598  N26 C6H X   4       2.650   2.620  24.450  0.00  0.00            
ATOM   2599  H   C6H X   4       4.780   2.810  24.900  0.00  0.00            
ATOM   2600  H50 C6H X   4       1.100   1.320  23.770  0.00  0.00            
ATOM   2601  C44 C6H X   4       2.020   3.420  25.500  0.00  0.00            
ATOM   2602  C45 C6H X   4       2.320   4.800  25.210  0.00  0.00            
ATOM   2603  H51 C6H X   4       2.200   3.120  26.540  0.00  0.00            
ATOM   2604  H52 C6H X   4       0.940   3.290  25.360  0.00  0.00            
ATOM   2605  N27 C6H X   4       2.660   5.900  24.980  0.00  0.00            
ATOM   2606  H53 C6H X   4       5.940   1.290  20.030  0.00  0.00            
ATOM   2607  H54 C6H X   4       4.500   0.590  20.510  0.00  0.00            
ATOM   2608  H55 C6H X   4       5.800   0.710  22.490  0.00  0.00            
ATOM   2609  C   C6H X   4       2.700   2.350  19.480  0.00  0.00            
ATOM   2610  C46 C6H X   4       4.160   2.730  20.110  0.00  0.00            
ATOM   2611  N   C6H X   4       4.890   3.690  19.250  0.00  0.00            
ATOM   2612  N28 C6H X   4       5.250   3.270  18.020  0.00  0.00            
ATOM   2613  C47 C6H X   4       5.290   5.000  19.520  0.00  0.00            
ATOM   2614  C48 C6H X   4       5.970   4.190  17.580  0.00  0.00            
ATOM   2615  N29 C6H X   4       5.990   5.360  18.370  0.00  0.00            
ATOM   2616  H   C6H X   4       5.020   5.720  20.270  0.00  0.00            
ATOM   2617  H56 C6H X   4       6.460   4.170  16.620  0.00  0.00            
ATOM   2618  C49 C6H X   4       6.590   6.670  18.060  0.00  0.00            
ATOM   2619  C50 C6H X   4       7.840   6.640  17.300  0.00  0.00            
ATOM   2620  H57 C6H X   4       6.580   7.270  18.980  0.00  0.00            
ATOM   2621  H58 C6H X   4       5.890   7.170  17.380  0.00  0.00            
ATOM   2622  N30 C6H X   4       8.730   6.470  16.580  0.00  0.00            
ATOM   2623  H59 C6H X   4       2.030   1.970  20.260  0.00  0.00            
ATOM   2624  H60 C6H X   4       2.270   3.350  19.320  0.00  0.00            
ATOM   2625  H61 C6H X   4       3.900   3.380  20.960  0.00  0.00            
ATOM   2626  C   C6H X   4       1.950   0.170  18.190  0.00  0.00            
ATOM   2627  C51 C6H X   4       2.530   1.600  18.120  0.00  0.00            
ATOM   2628  N   C6H X   4       1.610   2.300  17.060  0.00  0.00            
ATOM   2629  N31 C6H X   4       0.350   2.580  17.570  0.00  0.00            
ATOM   2630  C52 C6H X   4       1.620   2.530  15.670  0.00  0.00            
ATOM   2631  C53 C6H X   4      -0.320   3.030  16.560  0.00  0.00            
ATOM   2632  N32 C6H X   4       0.310   2.900  15.340  0.00  0.00            
ATOM   2633  H   C6H X   4       2.510   2.350  15.080  0.00  0.00            
ATOM   2634  H62 C6H X   4      -1.310   3.450  16.660  0.00  0.00            
ATOM   2635  C54 C6H X   4      -0.320   3.390  14.110  0.00  0.00            
ATOM   2636  C55 C6H X   4      -0.660   2.380  13.100  0.00  0.00            
ATOM   2637  H63 C6H X   4       0.180   4.260  13.670  0.00  0.00            
ATOM   2638  H64 C6H X   4      -1.260   3.900  14.330  0.00  0.00            
ATOM   2639  N33 C6H X   4      -0.830   1.540  12.340  0.00  0.00            
ATOM   2640  H65 C6H X   4       1.820  -0.100  17.140  0.00  0.00            
ATOM   2641  H66 C6H X   4       0.940   0.190  18.610  0.00  0.00            
ATOM   2642  H67 C6H X   4       3.520   1.630  17.640  0.00  0.00            
ATOM   2643  C   C6H X   4       4.180  -1.240  18.420  0.00  0.00            
ATOM   2644  C56 C6H X   4       2.750  -0.950  19.010  0.00  0.00            
ATOM   2645  N   C6H X   4       1.910  -2.170  19.160  0.00  0.00            
ATOM   2646  N34 C6H X   4       1.510  -2.920  18.080  0.00  0.00            
ATOM   2647  C57 C6H X   4       1.130  -2.370  20.260  0.00  0.00            
ATOM   2648  C58 C6H X   4       0.540  -3.620  18.620  0.00  0.00            
ATOM   2649  N35 C6H X   4       0.190  -3.290  19.930  0.00  0.00            
ATOM   2650  H   C6H X   4       1.230  -1.870  21.210  0.00  0.00            
ATOM   2651  H68 C6H X   4      -0.010  -4.400  18.110  0.00  0.00            
ATOM   2652  C59 C6H X   4      -1.030  -3.770  20.680  0.00  0.00            
ATOM   2653  C60 C6H X   4      -0.850  -5.050  21.360  0.00  0.00            
ATOM   2654  H69 C6H X   4      -1.890  -3.810  20.000  0.00  0.00            
ATOM   2655  H70 C6H X   4      -1.220  -3.040  21.480  0.00  0.00            
ATOM   2656  N36 C6H X   4      -0.710  -5.990  22.080  0.00  0.00            
ATOM   2657  H71 C6H X   4       4.850  -0.400  18.630  0.00  0.00            
ATOM   2658  H72 C6H X   4       4.090  -1.270  17.320  0.00  0.00            
ATOM   2659  H73 C6H X   4       2.880  -0.580  20.030  0.00  0.00            
ATOM   2660  C   C6H X   4       4.580  -3.700  17.760  0.00  0.00            
ATOM   2661  C61 C6H X   4       4.790  -2.590  18.920  0.00  0.00            
ATOM   2662  N   C6H X   4       6.190  -2.550  19.410  0.00  0.00            
ATOM   2663  N37 C6H X   4       6.450  -1.520  20.250  0.00  0.00            
ATOM   2664  C62 C6H X   4       7.310  -3.350  19.200  0.00  0.00            
ATOM   2665  C63 C6H X   4       7.730  -1.660  20.490  0.00  0.00            
ATOM   2666  N38 C6H X   4       8.370  -2.700  19.830  0.00  0.00            
ATOM   2667  H   C6H X   4       7.430  -4.090  18.420  0.00  0.00            
ATOM   2668  H74 C6H X   4       8.250  -0.950  21.120  0.00  0.00            
ATOM   2669  C64 C6H X   4       9.770  -3.090  19.680  0.00  0.00            
ATOM   2670  C65 C6H X   4      10.710  -2.300  20.440  0.00  0.00            
ATOM   2671  H75 C6H X   4      10.070  -3.110  18.630  0.00  0.00            
ATOM   2672  H76 C6H X   4       9.910  -4.110  20.060  0.00  0.00            
ATOM   2673  N39 C6H X   4      11.530  -1.650  20.850  0.00  0.00            
ATOM   2674  H77 C6H X   4       5.260  -3.450  16.940  0.00  0.00            
ATOM   2675  H78 C6H X   4       3.550  -3.570  17.400  0.00  0.00            
ATOM   2676  H79 C6H X   4       4.230  -2.880  19.820  0.00  0.00            
ATOM   2677  C   C6H X   4       4.070  -6.010  17.060  0.00  0.00            
ATOM   2678  C66 C6H X   4       4.700  -5.170  18.160  0.00  0.00            
ATOM   2679  N   C6H X   4       4.190  -5.530  19.470  0.00  0.00            
ATOM   2680  N40 C6H X   4       3.120  -4.950  20.040  0.00  0.00            
ATOM   2681  C67 C6H X   4       4.790  -6.360  20.370  0.00  0.00            
ATOM   2682  C68 C6H X   4       3.280  -5.160  21.320  0.00  0.00            
ATOM   2683  N41 C6H X   4       4.320  -6.030  21.640  0.00  0.00            
ATOM   2684  H   C6H X   4       5.650  -6.990  20.190  0.00  0.00            
ATOM   2685  H80 C6H X   4       2.480  -4.860  21.980  0.00  0.00            
ATOM   2686  C69 C6H X   4       4.810  -6.360  23.030  0.00  0.00            
ATOM   2687  C70 C6H X   4       3.840  -6.330  24.100  0.00  0.00            
ATOM   2688  H81 C6H X   4       5.610  -5.660  23.290  0.00  0.00            
ATOM   2689  H82 C6H X   4       5.360  -7.310  22.940  0.00  0.00            
ATOM   2690  N42 C6H X   4       3.080  -6.430  24.970  0.00  0.00            
ATOM   2691  H83 C6H X   4       3.010  -6.060  17.330  0.00  0.00            
ATOM   2692  H84 C6H X   4       4.500  -7.020  17.080  0.00  0.00            
ATOM   2693  H85 C6H X   4       5.760  -5.450  18.250  0.00  0.00            
ATOM   2694  C   C6H X   4       4.690  -6.660  14.530  0.00  0.00            
ATOM   2695  C71 C6H X   4       4.240  -5.570  15.530  0.00  0.00            
ATOM   2696  N   C6H X   4       3.140  -4.760  15.060  0.00  0.00            
ATOM   2697  N43 C6H X   4       1.880  -5.280  15.140  0.00  0.00            
ATOM   2698  C72 C6H X   4       3.170  -3.440  14.740  0.00  0.00            
ATOM   2699  C73 C6H X   4       1.090  -4.240  14.960  0.00  0.00            
ATOM   2700  N44 C6H X   4       1.820  -3.060  14.760  0.00  0.00            
ATOM   2701  H   C6H X   4       4.060  -2.870  14.500  0.00  0.00            
ATOM   2702  H86 C6H X   4       0.040  -4.400  15.140  0.00  0.00            
ATOM   2703  C74 C6H X   4       1.430  -1.600  14.840  0.00  0.00            
ATOM   2704  C75 C6H X   4       0.940  -1.210  13.530  0.00  0.00            
ATOM   2705  H87 C6H X   4       2.260  -0.940  15.110  0.00  0.00            
ATOM   2706  H88 C6H X   4       0.610  -1.290  15.490  0.00  0.00            
ATOM   2707  N45 C6H X   4       0.610  -0.950  12.460  0.00  0.00            
ATOM   2708  H89 C6H X   4       5.700  -7.030  14.720  0.00  0.00            
ATOM   2709  H90 C6H X   4       4.860  -6.130  13.580  0.00  0.00            
ATOM   2710  H91 C6H X   4       5.170  -4.990  15.480  0.00  0.00            
ATOM   2711  C   C6H X   4       4.150  -9.030  15.080  0.00  0.00            
ATOM   2712  C76 C6H X   4       3.710  -7.860  14.190  0.00  0.00            
ATOM   2713  N   C6H X   4       3.530  -8.100  12.750  0.00  0.00            
ATOM   2714  N46 C6H X   4       4.360  -7.630  11.740  0.00  0.00            
ATOM   2715  C77 C6H X   4       2.560  -8.980  12.210  0.00  0.00            
ATOM   2716  C78 C6H X   4       3.870  -8.060  10.620  0.00  0.00            
ATOM   2717  N47 C6H X   4       2.830  -8.900  10.830  0.00  0.00            
ATOM   2718  H   C6H X   4       1.730  -9.520  12.640  0.00  0.00            
ATOM   2719  H92 C6H X   4       4.190  -7.820   9.610  0.00  0.00            
ATOM   2720  C79 C6H X   4       2.060  -9.400   9.750  0.00  0.00            
ATOM   2721  C80 C6H X   4       2.050 -10.860   9.610  0.00  0.00            
ATOM   2722  H93 C6H X   4       2.350  -8.920   8.810  0.00  0.00            
ATOM   2723  H94 C6H X   4       1.010  -9.220   9.970  0.00  0.00            
ATOM   2724  N48 C6H X   4       2.050 -12.020   9.630  0.00  0.00            
ATOM   2725  H95 C6H X   4       4.010  -8.810  16.150  0.00  0.00            
ATOM   2726  H96 C6H X   4       3.350  -9.790  15.020  0.00  0.00            
ATOM   2727  H97 C6H X   4       2.710  -7.550  14.510  0.00  0.00            
ATOM   2728  C   C6H X   4       5.960 -10.810  15.740  0.00  0.00            
ATOM   2729  C81 C6H X   4       5.490  -9.800  14.630  0.00  0.00            
ATOM   2730  N   C6H X   4       5.410 -10.510  13.300  0.00  0.00            
ATOM   2731  N49 C6H X   4       6.490 -10.320  12.500  0.00  0.00            
ATOM   2732  C82 C6H X   4       4.690 -11.640  12.970  0.00  0.00            
ATOM   2733  C83 C6H X   4       6.410 -11.340  11.680  0.00  0.00            
ATOM   2734  N50 C6H X   4       5.320 -12.160  11.860  0.00  0.00            
ATOM   2735  H   C6H X   4       3.990 -12.260  13.530  0.00  0.00            
ATOM   2736  H98 C6H X   4       7.080 -11.460  10.840  0.00  0.00            
ATOM   2737  C84 C6H X   4       4.750 -13.310  11.070  0.00  0.00            
ATOM   2738  C85 C6H X   4       5.110 -13.360   9.680  0.00  0.00            
ATOM   2739  H99 C6H X   4       3.660 -13.220  11.140  0.00  0.00            
ATOM   2740 H100 C6H X   4       5.010 -14.270  11.530  0.00  0.00            
ATOM   2741  N51 C6H X   4       5.470 -13.430   8.580  0.00  0.00            
ATOM   2742 H101 C6H X   4       5.120 -11.520  15.770  0.00  0.00            
ATOM   2743 H102 C6H X   4       6.800 -11.390  15.340  0.00  0.00            
ATOM   2744 H103 C6H X   4       6.290  -9.050  14.530  0.00  0.00            
ATOM   2745  C   C6H X   4       4.990 -10.410  18.250  0.00  0.00            
ATOM   2746  C86 C6H X   4       6.260 -10.400  17.270  0.00  0.00            
ATOM   2747  N   C6H X   4       7.200  -9.250  17.350  0.00  0.00            
ATOM   2748  N52 C6H X   4       6.770  -8.020  17.030  0.00  0.00            
ATOM   2749  C87 C6H X   4       8.520  -9.190  17.760  0.00  0.00            
ATOM   2750  C88 C6H X   4       7.720  -7.260  17.150  0.00  0.00            
ATOM   2751  N53 C6H X   4       8.930  -7.870  17.470  0.00  0.00            
ATOM   2752  H   C6H X   4       9.050  -9.960  18.320  0.00  0.00            
ATOM   2753 H104 C6H X   4       7.730  -6.190  16.980  0.00  0.00            
ATOM   2754  C89 C6H X   4      10.180  -7.200  17.800  0.00  0.00            
ATOM   2755  C90 C6H X   4      11.320  -8.070  17.640  0.00  0.00            
ATOM   2756 H105 C6H X   4      10.110  -6.670  18.760  0.00  0.00            
ATOM   2757 H106 C6H X   4      10.370  -6.320  17.180  0.00  0.00            
ATOM   2758  N54 C6H X   4      12.200  -8.820  17.500  0.00  0.00            
ATOM   2759 H107 C6H X   4       4.540  -9.420  18.130  0.00  0.00            
ATOM   2760 H108 C6H X   4       4.220 -11.090  17.870  0.00  0.00            
ATOM   2761 H109 C6H X   4       6.820 -11.290  17.590  0.00  0.00            
ATOM   2762  C   C6H X   4       3.880 -11.310  20.410  0.00  0.00            
ATOM   2763  C91 C6H X   4       5.260 -10.750  19.830  0.00  0.00            
ATOM   2764  N   C6H X   4       6.430 -11.790  20.010  0.00  0.00            
ATOM   2765  N55 C6H X   4       7.670 -11.590  20.600  0.00  0.00            
ATOM   2766  C92 C6H X   4       6.330 -13.100  19.570  0.00  0.00            
ATOM   2767  C93 C6H X   4       8.360 -12.660  20.340  0.00  0.00            
ATOM   2768  N56 C6H X   4       7.620 -13.620  19.630  0.00  0.00            
ATOM   2769  H   C6H X   4       5.470 -13.600  19.150  0.00  0.00            
ATOM   2770 H110 C6H X   4       9.350 -12.770  20.780  0.00  0.00            
ATOM   2771  C94 C6H X   4       8.120 -15.020  19.400  0.00  0.00            
ATOM   2772  C95 C6H X   4       7.050 -16.030  19.680  0.00  0.00            
ATOM   2773 H111 C6H X   4       9.040 -15.220  19.950  0.00  0.00            
ATOM   2774 H112 C6H X   4       8.380 -15.190  18.350  0.00  0.00            
ATOM   2775  N57 C6H X   4       6.250 -16.910  19.690  0.00  0.00            
ATOM   2776 H113 C6H X   4       2.990 -10.830  19.970  0.00  0.00            
ATOM   2777 H114 C6H X   4       3.750 -12.380  20.230  0.00  0.00            
ATOM   2778 H115 C6H X   4       5.670  -9.900  20.390  0.00  0.00            
ATOM   2779  C   C6H X   4       3.270  -9.740  22.440  0.00  0.00            
ATOM   2780  C96 C6H X   4       3.790 -11.110  21.970  0.00  0.00            
ATOM   2781  N   C6H X   4       5.010 -11.600  22.720  0.00  0.00            
ATOM   2782  N58 C6H X   4       5.250 -12.920  22.840  0.00  0.00            
ATOM   2783  C97 C6H X   4       6.040 -10.860  23.320  0.00  0.00            
ATOM   2784  C98 C6H X   4       6.250 -13.020  23.650  0.00  0.00            
ATOM   2785  N59 C6H X   4       6.840 -11.800  23.940  0.00  0.00            
ATOM   2786  H   C6H X   4       6.160  -9.790  23.430  0.00  0.00            
ATOM   2787 H116 C6H X   4       6.690 -13.960  23.960  0.00  0.00            
ATOM   2788  C99 C6H X   4       8.040 -11.670  24.860  0.00  0.00            
ATOM   2789 C100 C6H X   4       8.010 -12.540  26.080  0.00  0.00            
ATOM   2790 H117 C6H X   4       8.240 -10.630  25.140  0.00  0.00            
ATOM   2791 H118 C6H X   4       8.870 -12.010  24.230  0.00  0.00            
ATOM   2792  N60 C6H X   4       8.030 -13.120  27.100  0.00  0.00            
ATOM   2793 H119 C6H X   4       3.850  -9.490  23.340  0.00  0.00            
ATOM   2794 H120 C6H X   4       3.540  -8.990  21.690  0.00  0.00            
ATOM   2795 H121 C6H X   4       3.090 -11.900  22.250  0.00  0.00            
ATOM   2796  C   C6H X   4       1.300  -8.740  23.700  0.00  0.00            
ATOM   2797 C101 C6H X   4       1.750  -9.930  22.770  0.00  0.00            
ATOM   2798  N   C6H X   4       0.790 -10.200  21.680  0.00  0.00            
ATOM   2799  N61 C6H X   4       0.820 -11.440  21.110  0.00  0.00            
ATOM   2800 C102 C6H X   4      -0.170  -9.450  21.070  0.00  0.00            
ATOM   2801 C103 C6H X   4       0.140 -11.230  20.040  0.00  0.00            
ATOM   2802  N62 C6H X   4      -0.650 -10.120  19.980  0.00  0.00            
ATOM   2803  H   C6H X   4      -0.460  -8.430  21.290  0.00  0.00            
ATOM   2804 H122 C6H X   4      -0.060 -12.050  19.360  0.00  0.00            
ATOM   2805 C104 C6H X   4      -1.650  -9.740  18.980  0.00  0.00            
ATOM   2806 C105 C6H X   4      -2.480 -10.920  18.540  0.00  0.00            
ATOM   2807 H123 C6H X   4      -1.230  -9.250  18.100  0.00  0.00            
ATOM   2808 H124 C6H X   4      -2.310  -8.960  19.380  0.00  0.00            
ATOM   2809  N63 C6H X   4      -3.130 -11.780  18.100  0.00  0.00            
ATOM   2810 H125 C6H X   4       2.020  -8.850  24.520  0.00  0.00            
ATOM   2811 H126 C6H X   4       1.440  -7.780  23.190  0.00  0.00            
ATOM   2812 H127 C6H X   4       1.730 -10.840  23.390  0.00  0.00            
ATOM   2813  C   C6H X   4      -0.170  -7.760  25.490  0.00  0.00            
ATOM   2814 C106 C6H X   4      -0.120  -8.810  24.340  0.00  0.00            
ATOM   2815  N   C6H X   4      -0.510 -10.130  24.870  0.00  0.00            
ATOM   2816  N64 C6H X   4      -1.420 -10.850  24.150  0.00  0.00            
ATOM   2817 C107 C6H X   4      -0.190 -10.770  26.060  0.00  0.00            
ATOM   2818 C108 C6H X   4      -1.840 -11.740  24.970  0.00  0.00            
ATOM   2819  N65 C6H X   4      -1.200 -11.690  26.250  0.00  0.00            
ATOM   2820  H   C6H X   4       0.690 -10.560  26.660  0.00  0.00            
ATOM   2821 H128 C6H X   4      -2.510 -12.530  24.660  0.00  0.00            
ATOM   2822 C109 C6H X   4      -1.470 -12.570  27.380  0.00  0.00            
ATOM   2823 C110 C6H X   4      -2.870 -12.580  27.790  0.00  0.00            
ATOM   2824 H129 C6H X   4      -1.020 -12.070  28.240  0.00  0.00            
ATOM   2825 H130 C6H X   4      -1.110 -13.590  27.180  0.00  0.00            
ATOM   2826  N66 C6H X   4      -3.970 -12.620  28.100  0.00  0.00            
ATOM   2827 H131 C6H X   4       0.710  -7.910  26.120  0.00  0.00            
ATOM   2828 H132 C6H X   4      -0.050  -6.790  24.980  0.00  0.00            
ATOM   2829 H133 C6H X   4      -0.780  -8.440  23.540  0.00  0.00            
ATOM   2830  C   C6H X   4      -1.390  -6.840  27.660  0.00  0.00            
ATOM   2831 C111 C6H X   4      -1.430  -7.770  26.410  0.00  0.00            
ATOM   2832  N   C6H X   4      -2.670  -7.590  25.550  0.00  0.00            
ATOM   2833  N67 C6H X   4      -3.540  -8.670  25.660  0.00  0.00            
ATOM   2834 C112 C6H X   4      -3.100  -6.640  24.670  0.00  0.00            
ATOM   2835 C113 C6H X   4      -4.460  -8.350  24.760  0.00  0.00            
ATOM   2836  N68 C6H X   4      -4.200  -7.200  24.050  0.00  0.00            
ATOM   2837  H   C6H X   4      -2.560  -5.760  24.340  0.00  0.00            
ATOM   2838 H134 C6H X   4      -5.300  -8.970  24.470  0.00  0.00            
ATOM   2839 C114 C6H X   4      -5.080  -6.850  22.880  0.00  0.00            
ATOM   2840 C115 C6H X   4      -4.890  -7.550  21.550  0.00  0.00            
ATOM   2841 H135 C6H X   4      -5.070  -5.760  22.780  0.00  0.00            
ATOM   2842 H136 C6H X   4      -6.090  -7.130  23.190  0.00  0.00            
ATOM   2843  N69 C6H X   4      -4.920  -8.150  20.560  0.00  0.00            
ATOM   2844 H137 C6H X   4      -0.400  -7.110  28.050  0.00  0.00            
ATOM   2845 H138 C6H X   4      -1.300  -5.770  27.420  0.00  0.00            
ATOM   2846 H139 C6H X   4      -1.500  -8.740  26.900  0.00  0.00            
ATOM   2847  C   C6H X   4      -2.180  -6.880  30.140  0.00  0.00            
ATOM   2848 C116 C6H X   4      -2.560  -6.910  28.640  0.00  0.00            
ATOM   2849  N   C6H X   4      -3.600  -5.920  28.260  0.00  0.00            
ATOM   2850  N70 C6H X   4      -4.770  -6.460  27.880  0.00  0.00            
ATOM   2851 C117 C6H X   4      -3.500  -4.540  27.960  0.00  0.00            
ATOM   2852 C118 C6H X   4      -5.380  -5.460  27.320  0.00  0.00            
ATOM   2853  N71 C6H X   4      -4.600  -4.360  27.080  0.00  0.00            
ATOM   2854  H   C6H X   4      -2.660  -3.860  28.110  0.00  0.00            
ATOM   2855 H140 C6H X   4      -6.360  -5.530  26.880  0.00  0.00            
ATOM   2856 C119 C6H X   4      -4.770  -3.250  26.150  0.00  0.00            
ATOM   2857 C120 C6H X   4      -5.800  -3.270  25.090  0.00  0.00            
ATOM   2858 H141 C6H X   4      -3.830  -3.340  25.600  0.00  0.00            
ATOM   2859 H142 C6H X   4      -4.830  -2.290  26.670  0.00  0.00            
ATOM   2860  N72 C6H X   4      -6.670  -3.240  24.370  0.00  0.00            
ATOM   2861 H143 C6H X   4      -3.150  -6.920  30.640  0.00  0.00            
ATOM   2862 H144 C6H X   4      -1.730  -7.850  30.370  0.00  0.00            
ATOM   2863 H145 C6H X   4      -3.020  -7.890  28.450  0.00  0.00            
ATOM   2864  C   C6H X   4       0.280  -5.950  30.620  0.00  0.00            
ATOM   2865 C121 C6H X   4      -1.260  -5.810  30.830  0.00  0.00            
ATOM   2866  N   C6H X   4      -1.620  -5.650  32.250  0.00  0.00            
ATOM   2867  N73 C6H X   4      -1.620  -6.670  33.130  0.00  0.00            
ATOM   2868 C122 C6H X   4      -2.620  -4.740  32.650  0.00  0.00            
ATOM   2869 C123 C6H X   4      -2.740  -6.590  33.710  0.00  0.00            
ATOM   2870  N74 C6H X   4      -3.420  -5.380  33.540  0.00  0.00            
ATOM   2871  H   C6H X   4      -2.870  -3.860  32.080  0.00  0.00            
ATOM   2872 H146 C6H X   4      -3.230  -7.330  34.320  0.00  0.00            
ATOM   2873 C124 C6H X   4      -4.690  -4.890  34.050  0.00  0.00            
ATOM   2874 C125 C6H X   4      -5.340  -5.600  35.170  0.00  0.00            
ATOM   2875 H147 C6H X   4      -5.440  -4.960  33.250  0.00  0.00            
ATOM   2876 H148 C6H X   4      -4.680  -3.830  34.330  0.00  0.00            
ATOM   2877  N75 C6H X   4      -5.860  -6.100  36.090  0.00  0.00            
ATOM   2878 H149 C6H X   4       0.470  -5.660  29.570  0.00  0.00            
ATOM   2879 H150 C6H X   4       0.490  -7.020  30.720  0.00  0.00            
ATOM   2880 H151 C6H X   4      -1.730  -4.880  30.460  0.00  0.00            
ATOM   2881  C   C6H X   4       2.590  -5.730  31.760  0.00  0.00            
ATOM   2882 C126 C6H X   4       1.180  -5.020  31.520  0.00  0.00            
ATOM   2883  N   C6H X   4       1.470  -3.670  30.950  0.00  0.00            
ATOM   2884  N76 C6H X   4       1.990  -3.590  29.700  0.00  0.00            
ATOM   2885 C127 C6H X   4       1.560  -2.540  31.720  0.00  0.00            
ATOM   2886 C128 C6H X   4       2.330  -2.340  29.640  0.00  0.00            
ATOM   2887  N77 C6H X   4       2.160  -1.640  30.870  0.00  0.00            
ATOM   2888  H   C6H X   4       1.590  -2.470  32.800  0.00  0.00            
ATOM   2889 H152 C6H X   4       2.890  -1.910  28.810  0.00  0.00            
ATOM   2890 C129 C6H X   4       2.440  -0.270  31.220  0.00  0.00            
ATOM   2891 C130 C6H X   4       1.310   0.410  31.850  0.00  0.00            
ATOM   2892 H153 C6H X   4       2.580   0.170  30.230  0.00  0.00            
ATOM   2893 H154 C6H X   4       3.310  -0.120  31.870  0.00  0.00            
ATOM   2894  N78 C6H X   4       0.370   0.800  32.410  0.00  0.00            
ATOM   2895 H155 C6H X   4       3.140  -5.600  30.820  0.00  0.00            
ATOM   2896 H156 C6H X   4       2.430  -6.790  32.020  0.00  0.00            
ATOM   2897 H157 C6H X   4       0.740  -4.940  32.520  0.00  0.00            
ATOM   2898  C   C6H X   4       4.880  -5.660  32.750  0.00  0.00            
ATOM   2899 C131 C6H X   4       3.410  -5.040  32.870  0.00  0.00            
ATOM   2900  N   C6H X   4       2.750  -5.200  34.200  0.00  0.00            
ATOM   2901  N79 C6H X   4       2.740  -4.100  34.980  0.00  0.00            
ATOM   2902 C132 C6H X   4       2.030  -6.280  34.670  0.00  0.00            
ATOM   2903 C133 C6H X   4       1.950  -4.450  35.960  0.00  0.00            
ATOM   2904  N80 C6H X   4       1.480  -5.790  35.870  0.00  0.00            
ATOM   2905  H   C6H X   4       2.050  -7.250  34.180  0.00  0.00            
ATOM   2906 H158 C6H X   4       1.510  -3.810  36.710  0.00  0.00            
ATOM   2907 C134 C6H X   4       0.400  -6.350  36.760  0.00  0.00            
ATOM   2908 C135 C6H X   4      -0.890  -5.740  36.610  0.00  0.00            
ATOM   2909 H159 C6H X   4       0.680  -6.220  37.810  0.00  0.00            
ATOM   2910 H160 C6H X   4       0.280  -7.420  36.590  0.00  0.00            
ATOM   2911  N81 C6H X   4      -1.910  -5.200  36.440  0.00  0.00            
ATOM   2912 H161 C6H X   4       4.890  -6.500  33.450  0.00  0.00            
ATOM   2913 H162 C6H X   4       5.090  -6.100  31.770  0.00  0.00            
ATOM   2914 H163 C6H X   4       3.470  -3.980  32.590  0.00  0.00            
ATOM   2915  C   C6H X   4       7.500  -5.290  33.200  0.00  0.00            
ATOM   2916 C136 C6H X   4       6.080  -4.660  33.040  0.00  0.00            
ATOM   2917  N   C6H X   4       5.840  -3.730  34.210  0.00  0.00            
ATOM   2918  N82 C6H X   4       5.910  -2.350  34.050  0.00  0.00            
ATOM   2919 C137 C6H X   4       5.770  -4.030  35.600  0.00  0.00            
ATOM   2920 C138 C6H X   4       5.760  -1.850  35.240  0.00  0.00            
ATOM   2921  N83 C6H X   4       5.520  -2.780  36.230  0.00  0.00            
ATOM   2922  H   C6H X   4       5.750  -5.010  36.050  0.00  0.00            
ATOM   2923 H164 C6H X   4       5.810  -0.800  35.500  0.00  0.00            
ATOM   2924 C139 C6H X   4       4.850  -2.560  37.540  0.00  0.00            
ATOM   2925 C140 C6H X   4       5.650  -2.360  38.710  0.00  0.00            
ATOM   2926 H165 C6H X   4       4.100  -3.330  37.720  0.00  0.00            
ATOM   2927 H166 C6H X   4       4.170  -1.700  37.470  0.00  0.00            
ATOM   2928  N84 C6H X   4       6.140  -2.200  39.770  0.00  0.00            
ATOM   2929 H167 C6H X   4       8.290  -4.540  33.000  0.00  0.00            
ATOM   2930 H168 C6H X   4       7.610  -5.510  34.260  0.00  0.00            
ATOM   2931 H169 C6H X   4       6.000  -4.070  32.120  0.00  0.00            
ATOM   2932  C   C6H X   4       7.260  -7.900  32.800  0.00  0.00            
ATOM   2933 C141 C6H X   4       7.960  -6.540  32.430  0.00  0.00            
ATOM   2934  N   C6H X   4       8.290  -6.350  30.970  0.00  0.00            
ATOM   2935  N85 C6H X   4       7.240  -6.410  30.090  0.00  0.00            
ATOM   2936 C142 C6H X   4       9.520  -6.430  30.430  0.00  0.00            
ATOM   2937 C143 C6H X   4       7.850  -6.570  28.960  0.00  0.00            
ATOM   2938  N86 C6H X   4       9.240  -6.660  29.060  0.00  0.00            
ATOM   2939  H   C6H X   4      10.460  -6.390  30.960  0.00  0.00            
ATOM   2940 H170 C6H X   4       7.380  -6.510  27.990  0.00  0.00            
ATOM   2941 C144 C6H X   4      10.280  -6.850  27.980  0.00  0.00            
ATOM   2942 C145 C6H X   4      11.590  -6.240  28.180  0.00  0.00            
ATOM   2943 H171 C6H X   4       9.850  -6.560  27.010  0.00  0.00            
ATOM   2944 H172 C6H X   4      10.430  -7.940  27.960  0.00  0.00            
ATOM   2945  N87 C6H X   4      12.660  -5.880  28.390  0.00  0.00            
ATOM   2946 H173 C6H X   4       6.860  -7.910  33.820  0.00  0.00            
ATOM   2947 H174 C6H X   4       6.340  -7.970  32.210  0.00  0.00            
ATOM   2948 H175 C6H X   4       8.950  -6.750  32.870  0.00  0.00            
ATOM   2949  C   C6H X   4       6.910 -10.430  32.690  0.00  0.00            
ATOM   2950 C146 C6H X   4       7.960  -9.260  32.610  0.00  0.00            
ATOM   2951  N   C6H X   4       9.080  -9.300  33.590  0.00  0.00            
ATOM   2952  N88 C6H X   4      10.340  -9.320  33.140  0.00  0.00            
ATOM   2953 C147 C6H X   4       8.940  -9.380  34.960  0.00  0.00            
ATOM   2954 C148 C6H X   4      11.020  -9.530  34.200  0.00  0.00            
ATOM   2955  N89 C6H X   4      10.210  -9.460  35.380  0.00  0.00            
ATOM   2956  H   C6H X   4       8.010  -9.710  35.390  0.00  0.00            
ATOM   2957 H176 C6H X   4      12.090  -9.660  34.210  0.00  0.00            
ATOM   2958 C149 C6H X   4      10.560  -9.560  36.740  0.00  0.00            
ATOM   2959 C150 C6H X   4      11.900  -9.140  37.320  0.00  0.00            
ATOM   2960 H177 C6H X   4      10.640 -10.650  36.870  0.00  0.00            
ATOM   2961 H178 C6H X   4       9.700  -9.230  37.340  0.00  0.00            
ATOM   2962  N90 C6H X   4      12.900  -8.830  37.790  0.00  0.00            
ATOM   2963 H179 C6H X   4       6.100 -10.080  33.350  0.00  0.00            
ATOM   2964 H180 C6H X   4       7.430 -11.150  33.340  0.00  0.00            
ATOM   2965 H181 C6H X   4       8.460  -9.170  31.640  0.00  0.00            
ATOM   2966  C   C6H X   4       5.230 -12.210  31.540  0.00  0.00            
ATOM   2967 C151 C6H X   4       6.470 -11.230  31.390  0.00  0.00            
ATOM   2968  N   C6H X   4       6.230 -10.400  30.220  0.00  0.00            
ATOM   2969  N91 C6H X   4       7.120 -10.500  29.180  0.00  0.00            
ATOM   2970 C152 C6H X   4       5.020  -9.720  29.850  0.00  0.00            
ATOM   2971 C153 C6H X   4       6.400 -10.030  28.200  0.00  0.00            
ATOM   2972  N92 C6H X   4       5.180  -9.540  28.490  0.00  0.00            
ATOM   2973  H   C6H X   4       4.140  -9.440  30.420  0.00  0.00            
ATOM   2974 H182 C6H X   4       6.660 -10.120  27.150  0.00  0.00            
ATOM   2975 C154 C6H X   4       4.140  -9.040  27.590  0.00  0.00            
ATOM   2976 C155 C6H X   4       3.930  -7.570  27.880  0.00  0.00            
ATOM   2977 H183 C6H X   4       3.220  -9.600  27.780  0.00  0.00            
ATOM   2978 H184 C6H X   4       4.270  -9.160  26.500  0.00  0.00            
ATOM   2979  N93 C6H X   4       3.760  -6.420  28.040  0.00  0.00            
ATOM   2980 H185 C6H X   4       4.420 -11.560  31.910  0.00  0.00            
ATOM   2981 H186 C6H X   4       4.840 -12.520  30.560  0.00  0.00            
ATOM   2982 H187 C6H X   4       7.380 -11.800  31.160  0.00  0.00            
ATOM   2983  C   C6H X   4       5.600 -13.420  33.970  0.00  0.00            
ATOM   2984 C156 C6H X   4       5.500 -13.500  32.390  0.00  0.00            
ATOM   2985  N   C6H X   4       6.660 -14.190  31.730  0.00  0.00            
ATOM   2986  N94 C6H X   4       6.370 -14.680  30.510  0.00  0.00            
ATOM   2987 C157 C6H X   4       8.000 -14.190  31.990  0.00  0.00            
ATOM   2988 C158 C6H X   4       7.480 -14.870  29.990  0.00  0.00            
ATOM   2989  N95 C6H X   4       8.570 -14.540  30.770  0.00  0.00            
ATOM   2990  H   C6H X   4       8.420 -13.540  32.750  0.00  0.00            
ATOM   2991 H188 C6H X   4       7.560 -15.090  28.930  0.00  0.00            
ATOM   2992 C159 C6H X   4       9.970 -14.290  30.430  0.00  0.00            
ATOM   2993 C160 C6H X   4      10.290 -12.850  30.170  0.00  0.00            
ATOM   2994 H189 C6H X   4      10.110 -14.870  29.520  0.00  0.00            
ATOM   2995 H190 C6H X   4      10.680 -14.730  31.140  0.00  0.00            
ATOM   2996  N96 C6H X   4      10.570 -11.770  29.980  0.00  0.00            
ATOM   2997 H191 C6H X   4       5.170 -12.430  34.140  0.00  0.00            
ATOM   2998 H192 C6H X   4       6.640 -13.380  34.340  0.00  0.00            
ATOM   2999 H193 C6H X   4       4.700 -14.210  32.160  0.00  0.00            
ATOM   3000  C   C6H X   4       4.650 -14.070  36.320  0.00  0.00            
ATOM   3001 C161 C6H X   4       4.700 -14.350  34.740  0.00  0.00            
ATOM   3002  N   C6H X   4       3.310 -14.400  34.140  0.00  0.00            
ATOM   3003  N97 C6H X   4       2.970 -15.590  33.570  0.00  0.00            
ATOM   3004 C162 C6H X   4       2.560 -13.270  33.780  0.00  0.00            
ATOM   3005 C163 C6H X   4       1.950 -15.160  32.940  0.00  0.00            
ATOM   3006  N98 C6H X   4       1.570 -13.840  33.010  0.00  0.00            
ATOM   3007  H   C6H X   4       2.870 -12.240  33.910  0.00  0.00            
ATOM   3008 H194 C6H X   4       1.420 -15.760  32.220  0.00  0.00            
ATOM   3009 C164 C6H X   4       0.740 -13.190  31.970  0.00  0.00            
ATOM   3010 C165 C6H X   4      -0.650 -13.560  32.000  0.00  0.00            
ATOM   3011 H195 C6H X   4       1.180 -13.470  31.010  0.00  0.00            
ATOM   3012 H196 C6H X   4       0.810 -12.100  32.040  0.00  0.00            
ATOM   3013  N99 C6H X   4      -1.750 -13.830  32.030  0.00  0.00            
ATOM   3014 H197 C6H X   4       4.500 -12.990  36.410  0.00  0.00            
ATOM   3015 H198 C6H X   4       5.640 -14.060  36.800  0.00  0.00            
ATOM   3016 H199 C6H X   4       5.220 -15.310  34.680  0.00  0.00            
ATOM   3017  C   C6H X   4       2.350 -13.960  37.380  0.00  0.00            
ATOM   3018 C166 C6H X   4       3.580 -14.870  37.110  0.00  0.00            
ATOM   3019  N   C6H X   4       4.080 -15.620  38.320  0.00  0.00            
ATOM   3020 N100 C6H X   4       3.630 -16.880  38.570  0.00  0.00            
ATOM   3021 C167 C6H X   4       4.990 -15.220  39.240  0.00  0.00            
ATOM   3022 C168 C6H X   4       4.390 -17.320  39.510  0.00  0.00            
ATOM   3023 N101 C6H X   4       5.320 -16.390  39.880  0.00  0.00            
ATOM   3024  H   C6H X   4       5.660 -14.380  39.080  0.00  0.00            
ATOM   3025 H200 C6H X   4       4.310 -18.280  40.000  0.00  0.00            
ATOM   3026 C169 C6H X   4       6.660 -16.740  40.440  0.00  0.00            
ATOM   3027 C170 C6H X   4       7.450 -17.510  39.510  0.00  0.00            
ATOM   3028 H201 C6H X   4       6.650 -17.340  41.350  0.00  0.00            
ATOM   3029 H202 C6H X   4       7.190 -15.810  40.720  0.00  0.00            
ATOM   3030 N102 C6H X   4       8.080 -18.190  38.820  0.00  0.00            
ATOM   3031 H203 C6H X   4       2.660 -13.050  37.900  0.00  0.00            
ATOM   3032 H204 C6H X   4       1.940 -13.620  36.420  0.00  0.00            
ATOM   3033 H205 C6H X   4       3.200 -15.640  36.420  0.00  0.00            
ATOM   3034  C   C6H X   4       1.020 -14.400  39.780  0.00  0.00            
ATOM   3035 C171 C6H X   4       1.090 -14.530  38.160  0.00  0.00            
ATOM   3036  N   C6H X   4      -0.240 -14.070  37.580  0.00  0.00            
ATOM   3037 N103 C6H X   4      -1.270 -14.920  37.860  0.00  0.00            
ATOM   3038 C172 C6H X   4      -0.650 -12.920  36.910  0.00  0.00            
ATOM   3039 C173 C6H X   4      -2.320 -14.350  37.320  0.00  0.00            
ATOM   3040 N104 C6H X   4      -1.980 -13.240  36.520  0.00  0.00            
ATOM   3041  H   C6H X   4      -0.030 -12.130  36.510  0.00  0.00            
ATOM   3042 H206 C6H X   4      -3.320 -14.770  37.320  0.00  0.00            
ATOM   3043 C174 C6H X   4      -2.800 -12.480  35.630  0.00  0.00            
ATOM   3044 C175 C6H X   4      -4.180 -12.910  35.260  0.00  0.00            
ATOM   3045 H207 C6H X   4      -2.210 -12.310  34.720  0.00  0.00            
ATOM   3046 H208 C6H X   4      -2.910 -11.450  35.990  0.00  0.00            
ATOM   3047 N105 C6H X   4      -5.260 -13.220  35.070  0.00  0.00            
ATOM   3048 H209 C6H X   4       1.960 -14.830  40.140  0.00  0.00            
ATOM   3049 H210 C6H X   4       0.410 -15.280  40.000  0.00  0.00            
ATOM   3050 H211 C6H X   4       1.060 -15.590  37.900  0.00  0.00            
ATOM   3051  C   C6H X   4       1.900 -12.210  40.690  0.00  0.00            
ATOM   3052 C176 C6H X   4       0.570 -13.090  40.500  0.00  0.00            
ATOM   3053  N   C6H X   4      -0.230 -13.380  41.740  0.00  0.00            
ATOM   3054 N106 C6H X   4       0.170 -13.040  43.010  0.00  0.00            
ATOM   3055 C177 C6H X   4      -1.440 -14.020  41.790  0.00  0.00            
ATOM   3056 C178 C6H X   4      -0.730 -13.530  43.820  0.00  0.00            
ATOM   3057 N107 C6H X   4      -1.710 -14.230  43.170  0.00  0.00            
ATOM   3058  H   C6H X   4      -2.070 -14.200  40.930  0.00  0.00            
ATOM   3059 H212 C6H X   4      -0.850 -13.470  44.890  0.00  0.00            
ATOM   3060 C179 C6H X   4      -3.020 -14.670  43.630  0.00  0.00            
ATOM   3061 C180 C6H X   4      -3.480 -15.900  43.030  0.00  0.00            
ATOM   3062 H213 C6H X   4      -3.650 -13.790  43.440  0.00  0.00            
ATOM   3063 H214 C6H X   4      -2.850 -14.860  44.690  0.00  0.00            
ATOM   3064 N108 C6H X   4      -3.930 -16.850  42.580  0.00  0.00            
ATOM   3065 H215 C6H X   4       2.620 -12.740  41.320  0.00  0.00            
ATOM   3066 H216 C6H X   4       2.350 -12.050  39.700  0.00  0.00            
ATOM   3067 H217 C6H X   4      -0.110 -12.520  39.860  0.00  0.00            
ATOM   3068  C   C6H X   4       0.390 -10.050  40.890  0.00  0.00            
ATOM   3069 C181 C6H X   4       1.740 -10.700  41.230  0.00  0.00            
ATOM   3070  N   C6H X   4       3.030  -9.980  41.130  0.00  0.00            
ATOM   3071 N109 C6H X   4       3.360  -9.030  42.080  0.00  0.00            
ATOM   3072 C182 C6H X   4       4.120 -10.270  40.380  0.00  0.00            
ATOM   3073 C183 C6H X   4       4.370  -8.530  41.560  0.00  0.00            
ATOM   3074 N110 C6H X   4       5.050  -9.360  40.680  0.00  0.00            
ATOM   3075  H   C6H X   4       4.180 -11.000  39.580  0.00  0.00            
ATOM   3076 H218 C6H X   4       4.850  -7.680  42.030  0.00  0.00            
ATOM   3077 C184 C6H X   4       6.340  -9.170  39.980  0.00  0.00            
ATOM   3078 C185 C6H X   4       7.470  -9.240  40.860  0.00  0.00            
ATOM   3079 H219 C6H X   4       6.370  -8.220  39.440  0.00  0.00            
ATOM   3080 H220 C6H X   4       6.310  -9.840  39.110  0.00  0.00            
ATOM   3081 N111 C6H X   4       8.320  -9.180  41.630  0.00  0.00            
ATOM   3082 H221 C6H X   4       0.290 -10.040  39.800  0.00  0.00            
ATOM   3083 H222 C6H X   4      -0.430 -10.760  41.090  0.00  0.00            
ATOM   3084 H223 C6H X   4       1.680 -10.820  42.320  0.00  0.00            
ATOM   3085  C   C6H X   4      -1.280  -8.210  40.880  0.00  0.00            
ATOM   3086 C186 C6H X   4       0.070  -8.590  41.500  0.00  0.00            
ATOM   3087  N   C6H X   4       0.120  -8.490  42.960  0.00  0.00            
ATOM   3088 N112 C6H X   4       0.970  -7.680  43.610  0.00  0.00            
ATOM   3089 C187 C6H X   4      -0.600  -9.200  43.870  0.00  0.00            
ATOM   3090 C188 C6H X   4       0.770  -7.830  44.860  0.00  0.00            
ATOM   3091 N113 C6H X   4      -0.170  -8.830  45.140  0.00  0.00            
ATOM   3092  H   C6H X   4      -1.450  -9.830  43.650  0.00  0.00            
ATOM   3093 H224 C6H X   4       1.460  -7.520  45.630  0.00  0.00            
ATOM   3094 C189 C6H X   4      -0.830  -9.200  46.430  0.00  0.00            
ATOM   3095 C190 C6H X   4      -0.370 -10.510  46.990  0.00  0.00            
ATOM   3096 H225 C6H X   4      -1.890  -9.450  46.290  0.00  0.00            
ATOM   3097 H226 C6H X   4      -0.780  -8.350  47.120  0.00  0.00            
ATOM   3098 N114 C6H X   4       0.050 -11.490  47.460  0.00  0.00            
ATOM   3099 H227 C6H X   4      -1.940  -9.100  40.910  0.00  0.00            
ATOM   3100 H228 C6H X   4      -1.000  -7.980  39.850  0.00  0.00            
ATOM   3101 H229 C6H X   4       0.860  -7.960  41.080  0.00  0.00            
ATOM   3102  C   C6H X   4      -3.510  -6.810  41.310  0.00  0.00            
ATOM   3103 C191 C6H X   4      -1.950  -6.940  41.520  0.00  0.00            
ATOM   3104  N   C6H X   4      -1.080  -5.700  41.270  0.00  0.00            
ATOM   3105 N115 C6H X   4      -0.830  -5.290  40.030  0.00  0.00            
ATOM   3106 C192 C6H X   4      -0.170  -5.190  42.170  0.00  0.00            
ATOM   3107 C193 C6H X   4       0.070  -4.330  40.140  0.00  0.00            
ATOM   3108 N116 C6H X   4       0.560  -4.180  41.430  0.00  0.00            
ATOM   3109  H   C6H X   4      -0.100  -5.360  43.230  0.00  0.00            
ATOM   3110 H230 C6H X   4       0.610  -4.020  39.250  0.00  0.00            
ATOM   3111 C194 C6H X   4       1.730  -3.430  41.950  0.00  0.00            
ATOM   3112 C195 C6H X   4       2.380  -4.030  43.110  0.00  0.00            
ATOM   3113 H231 C6H X   4       1.360  -2.430  42.200  0.00  0.00            
ATOM   3114 H232 C6H X   4       2.490  -3.300  41.170  0.00  0.00            
ATOM   3115 N117 C6H X   4       2.890  -4.520  44.020  0.00  0.00            
ATOM   3116 H233 C6H X   4      -3.880  -5.930  41.850  0.00  0.00            
ATOM   3117 H234 C6H X   4      -4.030  -7.650  41.790  0.00  0.00            
ATOM   3118 H235 C6H X   4      -1.830  -7.160  42.590  0.00  0.00            
ATOM   3119  C   C6H X   4      -4.000  -5.290  39.190  0.00  0.00            
ATOM   3120 C196 C6H X   4      -4.210  -6.650  39.950  0.00  0.00            
ATOM   3121  N   C6H X   4      -4.250  -7.830  39.070  0.00  0.00            
ATOM   3122 N118 C6H X   4      -3.020  -8.290  38.660  0.00  0.00            
ATOM   3123 C197 C6H X   4      -5.280  -8.110  38.210  0.00  0.00            
ATOM   3124 C198 C6H X   4      -3.390  -9.080  37.740  0.00  0.00            
ATOM   3125 N119 C6H X   4      -4.740  -9.040  37.370  0.00  0.00            
ATOM   3126  H   C6H X   4      -6.330  -7.860  38.290  0.00  0.00            
ATOM   3127 H236 C6H X   4      -2.700  -9.740  37.240  0.00  0.00            
ATOM   3128 C199 C6H X   4      -5.500  -9.800  36.360  0.00  0.00            
ATOM   3129 C200 C6H X   4      -6.890  -9.450  36.040  0.00  0.00            
ATOM   3130 H237 C6H X   4      -5.470 -10.860  36.630  0.00  0.00            
ATOM   3131 H238 C6H X   4      -5.010  -9.640  35.390  0.00  0.00            
ATOM   3132 N120 C6H X   4      -7.950  -9.090  35.820  0.00  0.00            
ATOM   3133 H239 C6H X   4      -4.290  -5.440  38.140  0.00  0.00            
ATOM   3134 H240 C6H X   4      -2.930  -5.040  39.100  0.00  0.00            
ATOM   3135 H241 C6H X   4      -5.240  -6.570  40.290  0.00  0.00            
ATOM   3136  C   C6H X   4      -6.370  -4.370  39.580  0.00  0.00            
ATOM   3137 C201 C6H X   4      -4.810  -4.030  39.610  0.00  0.00            
ATOM   3138  N   C6H X   4      -4.420  -2.940  38.580  0.00  0.00            
ATOM   3139 N121 C6H X   4      -4.650  -3.010  37.250  0.00  0.00            
ATOM   3140 C202 C6H X   4      -3.740  -1.790  38.860  0.00  0.00            
ATOM   3141 C203 C6H X   4      -4.080  -2.000  36.710  0.00  0.00            
ATOM   3142 N122 C6H X   4      -3.500  -1.100  37.650  0.00  0.00            
ATOM   3143  H   C6H X   4      -3.210  -1.660  39.790  0.00  0.00            
ATOM   3144 H242 C6H X   4      -4.230  -1.770  35.670  0.00  0.00            
ATOM   3145 C204 C6H X   4      -2.830   0.180  37.500  0.00  0.00            
ATOM   3146 C205 C6H X   4      -3.480   1.250  38.130  0.00  0.00            
ATOM   3147 H243 C6H X   4      -2.600   0.390  36.450  0.00  0.00            
ATOM   3148 H244 C6H X   4      -1.840   0.150  37.990  0.00  0.00            
ATOM   3149 N123 C6H X   4      -4.160   2.050  38.590  0.00  0.00            
ATOM   3150 H245 C6H X   4      -6.580  -5.130  38.810  0.00  0.00            
ATOM   3151 H246 C6H X   4      -6.840  -3.490  39.120  0.00  0.00            
ATOM   3152 H247 C6H X   4      -4.470  -3.670  40.590  0.00  0.00            
ATOM   3153  C   C6H X   4      -6.520  -3.740  42.030  0.00  0.00            
ATOM   3154 C206 C6H X   4      -6.990  -4.720  40.950  0.00  0.00            
ATOM   3155  N   C6H X   4      -8.470  -4.790  40.870  0.00  0.00            
ATOM   3156 N124 C6H X   4      -9.180  -3.680  40.450  0.00  0.00            
ATOM   3157 C207 C6H X   4      -9.300  -5.560  41.590  0.00  0.00            
ATOM   3158 C208 C6H X   4     -10.180  -3.640  41.300  0.00  0.00            
ATOM   3159 N125 C6H X   4     -10.340  -4.740  42.060  0.00  0.00            
ATOM   3160  H   C6H X   4      -8.970  -6.510  41.980  0.00  0.00            
ATOM   3161 H248 C6H X   4     -10.790  -2.760  41.430  0.00  0.00            
ATOM   3162 C209 C6H X   4     -11.280  -4.870  43.130  0.00  0.00            
ATOM   3163 C210 C6H X   4     -12.000  -6.160  43.180  0.00  0.00            
ATOM   3164 H249 C6H X   4     -11.910  -3.980  43.270  0.00  0.00            
ATOM   3165 H250 C6H X   4     -10.800  -4.750  44.110  0.00  0.00            
ATOM   3166 N126 C6H X   4     -12.570  -7.150  43.230  0.00  0.00            
ATOM   3167 H251 C6H X   4      -5.470  -3.940  42.290  0.00  0.00            
ATOM   3168 H252 C6H X   4      -6.530  -2.770  41.520  0.00  0.00            
ATOM   3169 H253 C6H X   4      -6.750  -5.750  41.240  0.00  0.00            
ATOM   3170  C   C6H X   4      -6.610  -2.350  44.140  0.00  0.00            
ATOM   3171 C211 C6H X   4      -7.260  -3.610  43.380  0.00  0.00            
ATOM   3172  N   C6H X   4      -7.090  -4.780  44.280  0.00  0.00            
ATOM   3173 N127 C6H X   4      -8.170  -5.610  44.440  0.00  0.00            
ATOM   3174 C212 C6H X   4      -5.940  -5.300  44.850  0.00  0.00            
ATOM   3175 C213 C6H X   4      -7.670  -6.690  45.000  0.00  0.00            
ATOM   3176 N128 C6H X   4      -6.290  -6.530  45.370  0.00  0.00            
ATOM   3177  H   C6H X   4      -4.920  -4.960  44.720  0.00  0.00            
ATOM   3178 H254 C6H X   4      -8.260  -7.560  45.260  0.00  0.00            
ATOM   3179 C214 C6H X   4      -5.440  -7.490  46.080  0.00  0.00            
ATOM   3180 C215 C6H X   4      -4.600  -6.770  47.100  0.00  0.00            
ATOM   3181 H255 C6H X   4      -4.820  -8.060  45.380  0.00  0.00            
ATOM   3182 H256 C6H X   4      -6.050  -8.230  46.600  0.00  0.00            
ATOM   3183 N129 C6H X   4      -3.760  -6.370  47.780  0.00  0.00            
ATOM   3184 H257 C6H X   4      -5.520  -2.410  44.090  0.00  0.00            
ATOM   3185 H258 C6H X   4      -6.780  -2.400  45.220  0.00  0.00            
ATOM   3186 H259 C6H X   4      -8.310  -3.380  43.160  0.00  0.00            
ATOM   3187  C   C6H X   4      -6.320   0.220  44.250  0.00  0.00            
ATOM   3188 C216 C6H X   4      -7.210  -0.900  43.680  0.00  0.00            
ATOM   3189  N   C6H X   4      -7.590  -0.700  42.280  0.00  0.00            
ATOM   3190 N130 C6H X   4      -8.880  -0.960  41.910  0.00  0.00            
ATOM   3191 C217 C6H X   4      -6.890  -0.070  41.290  0.00  0.00            
ATOM   3192 C218 C6H X   4      -9.030  -0.330  40.780  0.00  0.00            
ATOM   3193 N131 C6H X   4      -7.830   0.230  40.310  0.00  0.00            
ATOM   3194  H   C6H X   4      -5.960   0.460  41.450  0.00  0.00            
ATOM   3195 H260 C6H X   4     -10.010  -0.320  40.330  0.00  0.00            
ATOM   3196 C219 C6H X   4      -7.720   1.000  39.060  0.00  0.00            
ATOM   3197 C220 C6H X   4      -7.130   0.310  37.890  0.00  0.00            
ATOM   3198 H261 C6H X   4      -7.060   1.860  39.260  0.00  0.00            
ATOM   3199 H262 C6H X   4      -8.650   1.520  38.780  0.00  0.00            
ATOM   3200 N132 C6H X   4      -6.510  -0.190  37.080  0.00  0.00            
ATOM   3201 H263 C6H X   4      -5.280   0.250  43.900  0.00  0.00            
ATOM   3202 H264 C6H X   4      -6.680   1.120  43.750  0.00  0.00            
ATOM   3203 H265 C6H X   4      -8.180  -0.870  44.200  0.00  0.00            
ATOM   3204  C   C6H X   4      -5.070   0.810  46.360  0.00  0.00            
ATOM   3205 C221 C6H X   4      -6.400   0.300  45.760  0.00  0.00            
ATOM   3206  N   C6H X   4      -7.670   0.980  46.220  0.00  0.00            
ATOM   3207 N133 C6H X   4      -7.640   1.680  47.400  0.00  0.00            
ATOM   3208 C222 C6H X   4      -8.800   1.270  45.460  0.00  0.00            
ATOM   3209 C223 C6H X   4      -8.790   2.350  47.400  0.00  0.00            
ATOM   3210 N134 C6H X   4      -9.580   2.110  46.270  0.00  0.00            
ATOM   3211  H   C6H X   4      -9.100   0.800  44.540  0.00  0.00            
ATOM   3212 H266 C6H X   4      -8.980   3.010  48.230  0.00  0.00            
ATOM   3213 C224 C6H X   4     -10.960   2.540  45.980  0.00  0.00            
ATOM   3214 C225 C6H X   4     -11.110   3.970  45.960  0.00  0.00            
ATOM   3215 H267 C6H X   4     -11.690   2.140  46.700  0.00  0.00            
ATOM   3216 H268 C6H X   4     -11.290   2.130  45.010  0.00  0.00            
ATOM   3217 N135 C6H X   4     -11.260   5.090  45.900  0.00  0.00            
ATOM   3218 H269 C6H X   4      -4.250   0.430  45.730  0.00  0.00            
ATOM   3219 H270 C6H X   4      -4.950   1.890  46.250  0.00  0.00            
ATOM   3220 H271 C6H X   4      -6.500  -0.690  46.230  0.00  0.00            
ATOM   3221  C   C6H X   4      -4.600   1.640  48.760  0.00  0.00            
ATOM   3222 C226 C6H X   4      -4.720   0.400  47.830  0.00  0.00            
ATOM   3223  N   C6H X   4      -3.610  -0.590  47.910  0.00  0.00            
ATOM   3224 N136 C6H X   4      -2.340  -0.240  48.380  0.00  0.00            
ATOM   3225 C227 C6H X   4      -3.700  -1.940  47.660  0.00  0.00            
ATOM   3226 C228 C6H X   4      -1.650  -1.380  48.390  0.00  0.00            
ATOM   3227 N137 C6H X   4      -2.440  -2.460  47.950  0.00  0.00            
ATOM   3228  H   C6H X   4      -4.540  -2.490  47.240  0.00  0.00            
ATOM   3229 H272 C6H X   4      -0.580  -1.320  48.490  0.00  0.00            
ATOM   3230 C229 C6H X   4      -2.030  -3.860  48.110  0.00  0.00            
ATOM   3231 C230 C6H X   4      -2.440  -4.330  49.410  0.00  0.00            
ATOM   3232 H273 C6H X   4      -0.940  -3.950  48.120  0.00  0.00            
ATOM   3233 H274 C6H X   4      -2.360  -4.490  47.270  0.00  0.00            
ATOM   3234 N138 C6H X   4      -2.790  -4.840  50.430  0.00  0.00            
ATOM   3235 H275 C6H X   4      -3.620   2.090  48.960  0.00  0.00            
ATOM   3236 H276 C6H X   4      -5.370   2.350  48.430  0.00  0.00            
ATOM   3237 H277 C6H X   4      -5.560  -0.240  48.140  0.00  0.00            
ATOM   3238  C   C6H X   4      -3.980   0.620  51.110  0.00  0.00            
ATOM   3239 C231 C6H X   4      -5.130   1.190  50.180  0.00  0.00            
ATOM   3240  N   C6H X   4      -6.000   2.140  50.920  0.00  0.00            
ATOM   3241 N139 C6H X   4      -5.460   2.950  51.930  0.00  0.00            
ATOM   3242 C232 C6H X   4      -7.380   2.190  50.870  0.00  0.00            
ATOM   3243 C233 C6H X   4      -6.580   3.370  52.480  0.00  0.00            
ATOM   3244 N140 C6H X   4      -7.760   2.980  51.850  0.00  0.00            
ATOM   3245  H   C6H X   4      -8.080   1.710  50.200  0.00  0.00            
ATOM   3246 H278 C6H X   4      -6.580   4.020  53.350  0.00  0.00            
ATOM   3247 C234 C6H X   4      -9.090   3.330  52.160  0.00  0.00            
ATOM   3248 C235 C6H X   4      -9.390   4.750  52.590  0.00  0.00            
ATOM   3249 H279 C6H X   4      -9.480   2.670  52.940  0.00  0.00            
ATOM   3250 H280 C6H X   4      -9.660   3.220  51.220  0.00  0.00            
ATOM   3251 N141 C6H X   4      -9.750   5.840  52.810  0.00  0.00            
ATOM   3252 H281 C6H X   4      -3.040   0.650  50.550  0.00  0.00            
ATOM   3253 H282 C6H X   4      -3.800   1.190  52.040  0.00  0.00            
ATOM   3254 H283 C6H X   4      -5.810   0.340  50.000  0.00  0.00            
ATOM   3255  C   C6H X   4      -2.770  -1.420  52.270  0.00  0.00            
ATOM   3256 C236 C6H X   4      -4.080  -0.810  51.670  0.00  0.00            
ATOM   3257  N   C6H X   4      -5.250  -0.910  52.610  0.00  0.00            
ATOM   3258 N142 C6H X   4      -5.320  -0.170  53.750  0.00  0.00            
ATOM   3259 C237 C6H X   4      -6.460  -1.540  52.330  0.00  0.00            
ATOM   3260 C238 C6H X   4      -6.580  -0.190  54.100  0.00  0.00            
ATOM   3261 N143 C6H X   4      -7.340  -1.010  53.310  0.00  0.00            
ATOM   3262  H   C6H X   4      -6.690  -2.100  51.430  0.00  0.00            
ATOM   3263 H284 C6H X   4      -6.960   0.270  55.000  0.00  0.00            
ATOM   3264 C239 C6H X   4      -8.810  -1.000  53.440  0.00  0.00            
ATOM   3265 C240 C6H X   4      -9.430  -2.180  52.790  0.00  0.00            
ATOM   3266 H285 C6H X   4      -9.150  -0.020  53.060  0.00  0.00            
ATOM   3267 H286 C6H X   4      -9.100  -1.090  54.490  0.00  0.00            
ATOM   3268 N144 C6H X   4      -9.820  -3.200  52.450  0.00  0.00            
ATOM   3269 H287 C6H X   4      -2.510  -0.890  53.200  0.00  0.00            
ATOM   3270 H288 C6H X   4      -2.810  -2.510  52.410  0.00  0.00            
ATOM   3271 H289 C6H X   4      -4.240  -1.440  50.790  0.00  0.00            
ATOM   3272 H290 C6H X   4      -1.890  -1.310  51.630  0.00  0.00            
ATOM   3273  C   *** X   5       1.660  32.380  25.830  0.00  0.00            
ATOM   3274  C1  *** X   5       0.860  31.270  26.220  0.00  0.00            
ATOM   3275  C2  *** X   5       1.070  30.600  27.490  0.00  0.00            
ATOM   3276  C3  *** X   5       2.140  31.160  28.350  0.00  0.00            
ATOM   3277  C4  *** X   5       2.900  32.290  27.860  0.00  0.00            
ATOM   3278  C5  *** X   5       2.700  32.910  26.580  0.00  0.00            
ATOM   3279  C6  *** X   5       3.550  33.970  26.050  0.00  0.00            
ATOM   3280  C7  *** X   5       2.490  30.610  29.730  0.00  0.00            
ATOM   3281  C8  *** X   5      -0.310  30.900  25.310  0.00  0.00            
ATOM   3282  O   *** X   5       3.010  34.920  25.510  0.00  0.00            
ATOM   3283  O1  *** X   5       4.780  33.980  26.190  0.00  0.00            
ATOM   3284  O2  *** X   5      -0.770  29.780  25.370  0.00  0.00            
ATOM   3285  O3  *** X   5      -0.560  31.590  24.310  0.00  0.00            
ATOM   3286  O4  *** X   5       1.970  29.540  30.050  0.00  0.00            
ATOM   3287  O5  *** X   5       3.180  31.260  30.530  0.00  0.00            
ATOM   3288  H   *** X   5       1.440  32.800  24.850  0.00  0.00            
ATOM   3289  H1  *** X   5       0.450  29.780  27.840  0.00  0.00            
ATOM   3290  H2  *** X   5       3.650  32.710  28.530  0.00  0.00            
ATOM   3291  C   *** X   6      43.440  21.340  27.810  0.00  0.00            
ATOM   3292  C1  *** X   6      44.720  22.010  27.750  0.00  0.00            
ATOM   3293  C2  *** X   6      44.780  23.390  28.170  0.00  0.00            
ATOM   3294  C3  *** X   6      43.690  23.990  28.880  0.00  0.00            
ATOM   3295  C4  *** X   6      42.470  23.270  29.000  0.00  0.00            
ATOM   3296  C5  *** X   6      42.360  21.990  28.530  0.00  0.00            
ATOM   3297  C6  *** X   6      41.090  21.240  28.750  0.00  0.00            
ATOM   3298  C7  *** X   6      43.760  25.430  29.400  0.00  0.00            
ATOM   3299  C8  *** X   6      46.030  21.280  27.410  0.00  0.00            
ATOM   3300  O   *** X   6      40.430  21.530  29.740  0.00  0.00            
ATOM   3301  O1  *** X   6      40.750  20.430  27.960  0.00  0.00            
ATOM   3302  O2  *** X   6      47.100  21.810  27.550  0.00  0.00            
ATOM   3303  O3  *** X   6      45.890  20.190  26.880  0.00  0.00            
ATOM   3304  O4  *** X   6      44.500  26.270  28.860  0.00  0.00            
ATOM   3305  O5  *** X   6      42.980  25.830  30.240  0.00  0.00            
ATOM   3306  H   *** X   6      43.280  20.330  27.440  0.00  0.00            
ATOM   3307  H1  *** X   6      45.700  23.970  28.140  0.00  0.00            
ATOM   3308  H2  *** X   6      41.630  23.740  29.500  0.00  0.00            
ATOM   3309  C   *** X   7       8.600  29.620  25.750  0.00  0.00            
ATOM   3310  C1  *** X   7       7.900  28.630  26.430  0.00  0.00            
ATOM   3311  C2  *** X   7       6.930  27.870  25.670  0.00  0.00            
ATOM   3312  C3  *** X   7       6.710  28.030  24.310  0.00  0.00            
ATOM   3313  C4  *** X   7       7.410  29.030  23.650  0.00  0.00            
ATOM   3314  C5  *** X   7       8.340  29.850  24.410  0.00  0.00            
ATOM   3315  C6  *** X   7       9.080  30.960  23.580  0.00  0.00            
ATOM   3316  C7  *** X   7       5.550  27.320  23.500  0.00  0.00            
ATOM   3317  C8  *** X   7       8.140  28.490  27.960  0.00  0.00            
ATOM   3318  O   *** X   7       9.960  31.620  24.130  0.00  0.00            
ATOM   3319  O1  *** X   7       8.630  31.330  22.500  0.00  0.00            
ATOM   3320  O2  *** X   7       7.330  27.920  28.630  0.00  0.00            
ATOM   3321  O3  *** X   7       9.000  29.070  28.570  0.00  0.00            
ATOM   3322  O4  *** X   7       4.570  26.980  24.160  0.00  0.00            
ATOM   3323  O5  *** X   7       5.400  27.460  22.280  0.00  0.00            
ATOM   3324  H   *** X   7       9.440  30.110  26.230  0.00  0.00            
ATOM   3325  H1  *** X   7       6.420  27.070  26.190  0.00  0.00            
ATOM   3326  H2  *** X   7       7.360  29.170  22.570  0.00  0.00            
ATOM   3327  C   *** X   8       8.450  44.610  16.990  0.00  0.00            
ATOM   3328  C1  *** X   8       7.770  43.640  16.180  0.00  0.00            
ATOM   3329  C2  *** X   8       6.640  44.130  15.430  0.00  0.00            
ATOM   3330  C3  *** X   8       6.030  45.400  15.640  0.00  0.00            
ATOM   3331  C4  *** X   8       6.650  46.210  16.610  0.00  0.00            
ATOM   3332  C5  *** X   8       7.900  45.910  17.270  0.00  0.00            
ATOM   3333  C6  *** X   8       8.450  46.840  18.380  0.00  0.00            
ATOM   3334  C7  *** X   8       4.700  45.720  14.980  0.00  0.00            
ATOM   3335  C8  *** X   8       8.160  42.170  16.110  0.00  0.00            
ATOM   3336  O   *** X   8       9.140  46.340  19.320  0.00  0.00            
ATOM   3337  O1  *** X   8       8.100  48.010  18.520  0.00  0.00            
ATOM   3338  O2  *** X   8       9.080  41.770  16.830  0.00  0.00            
ATOM   3339  O3  *** X   8       7.410  41.390  15.490  0.00  0.00            
ATOM   3340  O4  *** X   8       4.520  45.270  13.860  0.00  0.00            
ATOM   3341  O5  *** X   8       3.900  46.420  15.500  0.00  0.00            
ATOM   3342  H   *** X   8       9.350  44.320  17.530  0.00  0.00            
ATOM   3343  H1  *** X   8       6.180  43.410  14.760  0.00  0.00            
ATOM   3344  H2  *** X   8       6.160  47.150  16.850  0.00  0.00            
ATOM   3345  C   *** X   9      35.800  36.580   3.220  0.00  0.00            
ATOM   3346  C1  *** X   9      34.440  36.550   3.470  0.00  0.00            
ATOM   3347  C2  *** X   9      33.850  35.440   4.060  0.00  0.00            
ATOM   3348  C3  *** X   9      34.640  34.380   4.540  0.00  0.00            
ATOM   3349  C4  *** X   9      35.970  34.320   4.180  0.00  0.00            
ATOM   3350  C5  *** X   9      36.590  35.380   3.470  0.00  0.00            
ATOM   3351  C6  *** X   9      38.100  35.320   3.200  0.00  0.00            
ATOM   3352  C7  *** X   9      33.980  33.210   5.240  0.00  0.00            
ATOM   3353  C8  *** X   9      33.520  37.730   3.270  0.00  0.00            
ATOM   3354  O   *** X   9      38.690  36.260   2.660  0.00  0.00            
ATOM   3355  O1  *** X   9      38.690  34.370   3.760  0.00  0.00            
ATOM   3356  O2  *** X   9      34.040  38.800   3.480  0.00  0.00            
ATOM   3357  O3  *** X   9      32.290  37.690   3.300  0.00  0.00            
ATOM   3358  O4  *** X   9      34.630  32.190   5.350  0.00  0.00            
ATOM   3359  O5  *** X   9      33.010  33.350   5.980  0.00  0.00            
ATOM   3360  H   *** X   9      36.270  37.470   2.810  0.00  0.00            
ATOM   3361  H1  *** X   9      32.850  35.680   4.400  0.00  0.00            
ATOM   3362  H2  *** X   9      36.560  33.450   4.470  0.00  0.00            
ATOM   3363  C   *** X  10      17.910  16.250  28.990  0.00  0.00            
ATOM   3364  C1  *** X  10      18.430  17.560  28.840  0.00  0.00            
ATOM   3365  C2  *** X  10      18.020  18.580  29.710  0.00  0.00            
ATOM   3366  C3  *** X  10      17.060  18.290  30.750  0.00  0.00            
ATOM   3367  C4  *** X  10      16.530  16.960  30.790  0.00  0.00            
ATOM   3368  C5  *** X  10      17.060  15.880  30.050  0.00  0.00            
ATOM   3369  C6  *** X  10      16.840  14.440  30.410  0.00  0.00            
ATOM   3370  C7  *** X  10      16.550  19.320  31.650  0.00  0.00            
ATOM   3371  C8  *** X  10      19.460  17.840  27.770  0.00  0.00            
ATOM   3372  O   *** X  10      16.190  14.210  31.380  0.00  0.00            
ATOM   3373  O1  *** X  10      17.380  13.510  29.810  0.00  0.00            
ATOM   3374  O2  *** X  10      19.860  16.870  27.100  0.00  0.00            
ATOM   3375  O3  *** X  10      19.960  18.940  27.650  0.00  0.00            
ATOM   3376  O4  *** X  10      15.690  19.050  32.490  0.00  0.00            
ATOM   3377  O5  *** X  10      17.130  20.420  31.630  0.00  0.00            
ATOM   3378  H   *** X  10      18.300  15.480  28.330  0.00  0.00            
ATOM   3379  H1  *** X  10      18.410  19.580  29.550  0.00  0.00            
ATOM   3380  H2  *** X  10      15.750  16.640  31.480  0.00  0.00            
ATOM   3381  C   *** X  11      29.260  36.950  14.630  0.00  0.00            
ATOM   3382  C1  *** X  11      29.970  36.470  13.470  0.00  0.00            
ATOM   3383  C2  *** X  11      29.160  35.910  12.410  0.00  0.00            
ATOM   3384  C3  *** X  11      27.750  35.620  12.550  0.00  0.00            
ATOM   3385  C4  *** X  11      27.190  36.020  13.780  0.00  0.00            
ATOM   3386  C5  *** X  11      27.880  36.690  14.810  0.00  0.00            
ATOM   3387  C6  *** X  11      27.130  37.040  16.120  0.00  0.00            
ATOM   3388  C7  *** X  11      26.900  35.110  11.420  0.00  0.00            
ATOM   3389  C8  *** X  11      31.440  36.800  13.160  0.00  0.00            
ATOM   3390  O   *** X  11      25.900  37.030  16.190  0.00  0.00            
ATOM   3391  O1  *** X  11      27.780  37.540  17.020  0.00  0.00            
ATOM   3392  O2  *** X  11      31.910  37.720  13.830  0.00  0.00            
ATOM   3393  O3  *** X  11      32.080  36.260  12.280  0.00  0.00            
ATOM   3394  O4  *** X  11      25.700  35.030  11.670  0.00  0.00            
ATOM   3395  O5  *** X  11      27.430  34.780  10.370  0.00  0.00            
ATOM   3396  H   *** X  11      29.810  37.540  15.350  0.00  0.00            
ATOM   3397  H1  *** X  11      29.580  35.580  11.460  0.00  0.00            
ATOM   3398  H2  *** X  11      26.100  35.940  13.840  0.00  0.00            
ATOM   3399  C   *** X  12      35.400   3.540  18.980  0.00  0.00            
ATOM   3400  C1  *** X  12      35.120   2.130  18.940  0.00  0.00            
ATOM   3401  C2  *** X  12      34.010   1.660  18.280  0.00  0.00            
ATOM   3402  C3  *** X  12      33.050   2.520  17.710  0.00  0.00            
ATOM   3403  C4  *** X  12      33.380   3.950  17.760  0.00  0.00            
ATOM   3404  C5  *** X  12      34.550   4.450  18.380  0.00  0.00            
ATOM   3405  C6  *** X  12      34.960   5.880  18.280  0.00  0.00            
ATOM   3406  C7  *** X  12      31.760   2.070  17.080  0.00  0.00            
ATOM   3407  C8  *** X  12      36.260   1.230  19.500  0.00  0.00            
ATOM   3408  O   *** X  12      36.110   6.240  18.500  0.00  0.00            
ATOM   3409  O1  *** X  12      34.150   6.620  17.940  0.00  0.00            
ATOM   3410  O2  *** X  12      37.250   1.700  19.960  0.00  0.00            
ATOM   3411  O3  *** X  12      36.050   0.050  19.560  0.00  0.00            
ATOM   3412  O4  *** X  12      31.510   0.930  16.820  0.00  0.00            
ATOM   3413  O5  *** X  12      30.920   2.920  16.760  0.00  0.00            
ATOM   3414  H   *** X  12      36.260   3.850  19.560  0.00  0.00            
ATOM   3415  H1  *** X  12      33.930   0.600  18.050  0.00  0.00            
ATOM   3416  H2  *** X  12      32.740   4.640  17.220  0.00  0.00            
ATOM   3417  C   *** X  13       7.770  38.640  23.140  0.00  0.00            
ATOM   3418  C1  *** X  13       8.110  39.550  22.090  0.00  0.00            
ATOM   3419  C2  *** X  13       8.500  40.820  22.480  0.00  0.00            
ATOM   3420  C3  *** X  13       8.540  41.230  23.870  0.00  0.00            
ATOM   3421  C4  *** X  13       8.110  40.290  24.830  0.00  0.00            
ATOM   3422  C5  *** X  13       7.790  38.940  24.510  0.00  0.00            
ATOM   3423  C6  *** X  13       7.220  37.970  25.580  0.00  0.00            
ATOM   3424  C7  *** X  13       8.810  42.680  24.150  0.00  0.00            
ATOM   3425  C8  *** X  13       8.010  39.150  20.580  0.00  0.00            
ATOM   3426  O   *** X  13       7.940  37.550  26.480  0.00  0.00            
ATOM   3427  O1  *** X  13       6.200  37.350  25.330  0.00  0.00            
ATOM   3428  O2  *** X  13       7.920  37.980  20.310  0.00  0.00            
ATOM   3429  O3  *** X  13       8.230  39.960  19.700  0.00  0.00            
ATOM   3430  O4  *** X  13       8.820  43.080  25.310  0.00  0.00            
ATOM   3431  O5  *** X  13       9.000  43.450  23.220  0.00  0.00            
ATOM   3432  H   *** X  13       7.460  37.640  22.850  0.00  0.00            
ATOM   3433  H1  *** X  13       8.890  41.540  21.770  0.00  0.00            
ATOM   3434  H2  *** X  13       8.040  40.570  25.880  0.00  0.00            
ATOM   3435  C   *** X  14       2.850  45.000  25.050  0.00  0.00            
ATOM   3436  C1  *** X  14       2.600  44.020  24.090  0.00  0.00            
ATOM   3437  C2  *** X  14       1.390  43.300  24.140  0.00  0.00            
ATOM   3438  C3  *** X  14       0.540  43.420  25.280  0.00  0.00            
ATOM   3439  C4  *** X  14       0.870  44.380  26.270  0.00  0.00            
ATOM   3440  C5  *** X  14       2.050  45.160  26.170  0.00  0.00            
ATOM   3441  C6  *** X  14       2.290  46.280  27.180  0.00  0.00            
ATOM   3442  C7  *** X  14      -0.600  42.470  25.530  0.00  0.00            
ATOM   3443  C8  *** X  14       3.640  43.870  22.970  0.00  0.00            
ATOM   3444  O   *** X  14       1.610  46.390  28.160  0.00  0.00            
ATOM   3445  O1  *** X  14       3.370  46.870  27.120  0.00  0.00            
ATOM   3446  O2  *** X  14       4.710  44.580  22.940  0.00  0.00            
ATOM   3447  O3  *** X  14       3.340  43.310  21.920  0.00  0.00            
ATOM   3448  O4  *** X  14      -0.710  41.410  24.960  0.00  0.00            
ATOM   3449  O5  *** X  14      -1.420  42.690  26.420  0.00  0.00            
ATOM   3450  H   *** X  14       3.750  45.600  24.960  0.00  0.00            
ATOM   3451  H1  *** X  14       1.130  42.520  23.420  0.00  0.00            
ATOM   3452  H2  *** X  14       0.220  44.470  27.140  0.00  0.00            
ATOM   3453  C   *** X  15       3.490  25.100  42.080  0.00  0.00            
ATOM   3454  C1  *** X  15       4.720  24.920  42.760  0.00  0.00            
ATOM   3455  C2  *** X  15       4.660  24.060  43.910  0.00  0.00            
ATOM   3456  C3  *** X  15       3.460  23.210  44.190  0.00  0.00            
ATOM   3457  C4  *** X  15       2.270  23.450  43.410  0.00  0.00            
ATOM   3458  C5  *** X  15       2.310  24.410  42.360  0.00  0.00            
ATOM   3459  C6  *** X  15       1.020  24.740  41.540  0.00  0.00            
ATOM   3460  C7  *** X  15       3.550  22.000  45.140  0.00  0.00            
ATOM   3461  C8  *** X  15       5.980  25.670  42.360  0.00  0.00            
ATOM   3462  O   *** X  15       0.340  23.780  41.130  0.00  0.00            
ATOM   3463  O1  *** X  15       1.060  25.800  40.890  0.00  0.00            
ATOM   3464  O2  *** X  15       7.050  25.400  42.810  0.00  0.00            
ATOM   3465  O3  *** X  15       5.920  26.260  41.260  0.00  0.00            
ATOM   3466  O4  *** X  15       4.540  21.860  45.800  0.00  0.00            
ATOM   3467  O5  *** X  15       2.660  21.200  45.250  0.00  0.00            
ATOM   3468  H   *** X  15       3.410  25.960  41.430  0.00  0.00            
ATOM   3469  H1  *** X  15       5.570  23.870  44.470  0.00  0.00            
ATOM   3470  H2  *** X  15       1.350  22.930  43.660  0.00  0.00            
ATOM   3471  C   *** X  16       3.660  32.010  16.500  0.00  0.00            
ATOM   3472  C1  *** X  16       4.450  31.540  15.420  0.00  0.00            
ATOM   3473  C2  *** X  16       3.840  31.160  14.240  0.00  0.00            
ATOM   3474  C3  *** X  16       2.540  31.530  14.000  0.00  0.00            
ATOM   3475  C4  *** X  16       1.800  32.220  15.000  0.00  0.00            
ATOM   3476  C5  *** X  16       2.330  32.420  16.290  0.00  0.00            
ATOM   3477  C6  *** X  16       1.550  33.090  17.350  0.00  0.00            
ATOM   3478  C7  *** X  16       1.910  31.280  12.580  0.00  0.00            
ATOM   3479  C8  *** X  16       5.930  31.470  15.500  0.00  0.00            
ATOM   3480  O   *** X  16       2.160  33.360  18.400  0.00  0.00            
ATOM   3481  O1  *** X  16       0.340  33.000  17.330  0.00  0.00            
ATOM   3482  O2  *** X  16       6.500  31.590  16.600  0.00  0.00            
ATOM   3483  O3  *** X  16       6.590  31.250  14.480  0.00  0.00            
ATOM   3484  O4  *** X  16       0.980  31.980  12.240  0.00  0.00            
ATOM   3485  O5  *** X  16       2.400  30.530  11.830  0.00  0.00            
ATOM   3486  H   *** X  16       4.190  32.100  17.450  0.00  0.00            
ATOM   3487  H1  *** X  16       4.340  30.560  13.480  0.00  0.00            
ATOM   3488  H2  *** X  16       0.790  32.570  14.810  0.00  0.00            
ATOM   3489  C   *** X  17      36.990  44.700   3.210  0.00  0.00            
ATOM   3490  C1  *** X  17      37.540  43.880   2.220  0.00  0.00            
ATOM   3491  C2  *** X  17      36.810  43.700   0.960  0.00  0.00            
ATOM   3492  C3  *** X  17      35.680  44.460   0.570  0.00  0.00            
ATOM   3493  C4  *** X  17      35.200  45.360   1.610  0.00  0.00            
ATOM   3494  C5  *** X  17      35.800  45.570   2.910  0.00  0.00            
ATOM   3495  C6  *** X  17      35.520  46.690   3.940  0.00  0.00            
ATOM   3496  C7  *** X  17      35.100  44.480  -0.820  0.00  0.00            
ATOM   3497  C8  *** X  17      38.850  43.170   2.470  0.00  0.00            
ATOM   3498  O   *** X  17      35.930  46.490   5.070  0.00  0.00            
ATOM   3499  O1  *** X  17      35.030  47.770   3.530  0.00  0.00            
ATOM   3500  O2  *** X  17      39.270  42.410   1.660  0.00  0.00            
ATOM   3501  O3  *** X  17      39.590  43.590   3.370  0.00  0.00            
ATOM   3502  O4  *** X  17      34.750  45.570  -1.220  0.00  0.00            
ATOM   3503  O5  *** X  17      35.200  43.510  -1.580  0.00  0.00            
ATOM   3504  H   *** X  17      37.530  44.800   4.150  0.00  0.00            
ATOM   3505  H1  *** X  17      37.150  42.970   0.230  0.00  0.00            
ATOM   3506  H2  *** X  17      34.370  46.010   1.320  0.00  0.00            
ATOM   3507  C   *** X  18      34.580   5.020  11.640  0.00  0.00            
ATOM   3508  C1  *** X  18      35.880   5.480  11.410  0.00  0.00            
ATOM   3509  C2  *** X  18      36.750   4.620  10.670  0.00  0.00            
ATOM   3510  C3  *** X  18      36.280   3.440  10.090  0.00  0.00            
ATOM   3511  C4  *** X  18      34.910   3.080  10.270  0.00  0.00            
ATOM   3512  C5  *** X  18      34.040   3.810  11.090  0.00  0.00            
ATOM   3513  C6  *** X  18      32.580   3.440  11.400  0.00  0.00            
ATOM   3514  C7  *** X  18      37.270   2.470   9.440  0.00  0.00            
ATOM   3515  C8  *** X  18      36.360   6.640  12.200  0.00  0.00            
ATOM   3516  O   *** X  18      32.120   2.450  10.860  0.00  0.00            
ATOM   3517  O1  *** X  18      32.000   3.860  12.360  0.00  0.00            
ATOM   3518  O2  *** X  18      37.560   6.900  12.190  0.00  0.00            
ATOM   3519  O3  *** X  18      35.570   7.190  12.940  0.00  0.00            
ATOM   3520  O4  *** X  18      38.510   2.700   9.500  0.00  0.00            
ATOM   3521  O5  *** X  18      36.830   1.490   8.860  0.00  0.00            
ATOM   3522  H   *** X  18      33.900   5.600  12.260  0.00  0.00            
ATOM   3523  H1  *** X  18      37.740   4.960  10.370  0.00  0.00            
ATOM   3524  H2  *** X  18      34.530   2.160   9.850  0.00  0.00            
ATOM   3525  C   *** X  19      38.610  16.530  29.350  0.00  0.00            
ATOM   3526  C1  *** X  19      37.200  16.550  29.520  0.00  0.00            
ATOM   3527  C2  *** X  19      36.670  15.600  30.350  0.00  0.00            
ATOM   3528  C3  *** X  19      37.370  14.590  30.940  0.00  0.00            
ATOM   3529  C4  *** X  19      38.790  14.570  30.820  0.00  0.00            
ATOM   3530  C5  *** X  19      39.460  15.500  29.950  0.00  0.00            
ATOM   3531  C6  *** X  19      40.970  15.380  29.770  0.00  0.00            
ATOM   3532  C7  *** X  19      36.580  13.520  31.680  0.00  0.00            
ATOM   3533  C8  *** X  19      36.340  17.580  28.880  0.00  0.00            
ATOM   3534  O   *** X  19      41.600  16.440  29.650  0.00  0.00            
ATOM   3535  O1  *** X  19      41.450  14.250  29.590  0.00  0.00            
ATOM   3536  O2  *** X  19      36.720  18.160  27.920  0.00  0.00            
ATOM   3537  O3  *** X  19      35.140  17.620  29.190  0.00  0.00            
ATOM   3538  O4  *** X  19      37.260  12.810  32.400  0.00  0.00            
ATOM   3539  O5  *** X  19      35.340  13.530  31.780  0.00  0.00            
ATOM   3540  H   *** X  19      39.040  17.360  28.780  0.00  0.00            
ATOM   3541  H1  *** X  19      35.620  15.740  30.590  0.00  0.00            
ATOM   3542  H2  *** X  19      39.320  13.800  31.390  0.00  0.00            
ATOM   3543  C   *** X  20      41.760  28.580  17.990  0.00  0.00            
ATOM   3544  C1  *** X  20      42.110  28.350  19.380  0.00  0.00            
ATOM   3545  C2  *** X  20      41.050  28.180  20.280  0.00  0.00            
ATOM   3546  C3  *** X  20      39.700  28.150  19.860  0.00  0.00            
ATOM   3547  C4  *** X  20      39.420  28.120  18.500  0.00  0.00            
ATOM   3548  C5  *** X  20      40.430  28.360  17.530  0.00  0.00            
ATOM   3549  C6  *** X  20      40.070  28.420  16.090  0.00  0.00            
ATOM   3550  C7  *** X  20      38.580  28.020  20.860  0.00  0.00            
ATOM   3551  C8  *** X  20      43.550  28.290  19.910  0.00  0.00            
ATOM   3552  O   *** X  20      38.980  28.010  15.800  0.00  0.00            
ATOM   3553  O1  *** X  20      40.860  28.780  15.180  0.00  0.00            
ATOM   3554  O2  *** X  20      44.390  28.100  19.070  0.00  0.00            
ATOM   3555  O3  *** X  20      43.760  28.240  21.130  0.00  0.00            
ATOM   3556  O4  *** X  20      38.430  28.930  21.670  0.00  0.00            
ATOM   3557  O5  *** X  20      37.820  27.120  20.750  0.00  0.00            
ATOM   3558  H   *** X  20      42.600  28.830  17.350  0.00  0.00            
ATOM   3559  H1  *** X  20      41.330  28.040  21.320  0.00  0.00            
ATOM   3560  H2  *** X  20      38.380  27.950  18.210  0.00  0.00            
ATOM   3561  C   *** X  21      39.120  11.450  41.400  0.00  0.00            
ATOM   3562  C1  *** X  21      39.230  12.590  42.250  0.00  0.00            
ATOM   3563  C2  *** X  21      40.510  13.240  42.320  0.00  0.00            
ATOM   3564  C3  *** X  21      41.620  12.610  41.770  0.00  0.00            
ATOM   3565  C4  *** X  21      41.500  11.350  41.080  0.00  0.00            
ATOM   3566  C5  *** X  21      40.250  10.760  40.830  0.00  0.00            
ATOM   3567  C6  *** X  21      40.130   9.400  40.140  0.00  0.00            
ATOM   3568  C7  *** X  21      43.000  13.270  41.940  0.00  0.00            
ATOM   3569  C8  *** X  21      38.050  13.120  43.080  0.00  0.00            
ATOM   3570  O   *** X  21      39.060   8.860  40.070  0.00  0.00            
ATOM   3571  O1  *** X  21      41.180   8.860  39.840  0.00  0.00            
ATOM   3572  O2  *** X  21      38.360  13.730  44.110  0.00  0.00            
ATOM   3573  O3  *** X  21      37.020  12.540  42.990  0.00  0.00            
ATOM   3574  O4  *** X  21      43.100  14.440  42.220  0.00  0.00            
ATOM   3575  O5  *** X  21      44.050  12.690  41.770  0.00  0.00            
ATOM   3576  H   *** X  21      38.110  11.070  41.270  0.00  0.00            
ATOM   3577  H1  *** X  21      40.680  14.170  42.850  0.00  0.00            
ATOM   3578  H2  *** X  21      42.400  11.040  40.550  0.00  0.00            
ATOM   3579  C   *** X  22      38.730   4.240  36.390  0.00  0.00            
ATOM   3580  C1  *** X  22      39.470   4.500  35.180  0.00  0.00            
ATOM   3581  C2  *** X  22      39.350   5.750  34.480  0.00  0.00            
ATOM   3582  C3  *** X  22      38.320   6.680  34.840  0.00  0.00            
ATOM   3583  C4  *** X  22      37.550   6.310  35.980  0.00  0.00            
ATOM   3584  C5  *** X  22      37.670   5.140  36.840  0.00  0.00            
ATOM   3585  C6  *** X  22      36.930   4.900  38.170  0.00  0.00            
ATOM   3586  C7  *** X  22      38.130   8.020  34.170  0.00  0.00            
ATOM   3587  C8  *** X  22      40.530   3.490  34.770  0.00  0.00            
ATOM   3588  O   *** X  22      37.160   3.830  38.720  0.00  0.00            
ATOM   3589  O1  *** X  22      36.200   5.740  38.610  0.00  0.00            
ATOM   3590  O2  *** X  22      41.120   2.870  35.620  0.00  0.00            
ATOM   3591  O3  *** X  22      40.960   3.430  33.600  0.00  0.00            
ATOM   3592  O4  *** X  22      38.940   8.400  33.390  0.00  0.00            
ATOM   3593  O5  *** X  22      37.210   8.800  34.510  0.00  0.00            
ATOM   3594  H   *** X  22      38.970   3.330  36.940  0.00  0.00            
ATOM   3595  H1  *** X  22      40.080   6.030  33.730  0.00  0.00            
ATOM   3596  H2  *** X  22      36.700   6.920  36.240  0.00  0.00            
ATOM   3597  C   *** X  23      27.440   0.480  22.110  0.00  0.00            
ATOM   3598  C1  *** X  23      26.330  -0.370  21.640  0.00  0.00            
ATOM   3599  C2  *** X  23      26.060  -0.300  20.260  0.00  0.00            
ATOM   3600  C3  *** X  23      26.720   0.590  19.350  0.00  0.00            
ATOM   3601  C4  *** X  23      27.800   1.370  19.840  0.00  0.00            
ATOM   3602  C5  *** X  23      28.210   1.280  21.190  0.00  0.00            
ATOM   3603  C6  *** X  23      29.300   2.200  21.740  0.00  0.00            
ATOM   3604  C7  *** X  23      26.310   0.670  17.860  0.00  0.00            
ATOM   3605  C8  *** X  23      25.400  -1.140  22.550  0.00  0.00            
ATOM   3606  O   *** X  23      29.630   2.100  22.890  0.00  0.00            
ATOM   3607  O1  *** X  23      29.820   3.050  21.020  0.00  0.00            
ATOM   3608  O2  *** X  23      24.580  -1.940  22.080  0.00  0.00            
ATOM   3609  O3  *** X  23      25.300  -0.740  23.670  0.00  0.00            
ATOM   3610  O4  *** X  23      25.160   0.410  17.490  0.00  0.00            
ATOM   3611  O5  *** X  23      27.160   0.970  17.080  0.00  0.00            
ATOM   3612  H   *** X  23      27.680   0.510  23.170  0.00  0.00            
ATOM   3613  H1  *** X  23      25.270  -0.860  19.770  0.00  0.00            
ATOM   3614  H2  *** X  23      28.330   2.000  19.130  0.00  0.00            
ATOM   3615  C   *** X  24       6.450   5.550  24.390  0.00  0.00            
ATOM   3616  C1  *** X  24       7.120   6.190  23.380  0.00  0.00            
ATOM   3617  C2  *** X  24       8.530   6.440  23.550  0.00  0.00            
ATOM   3618  C3  *** X  24       9.240   5.880  24.620  0.00  0.00            
ATOM   3619  C4  *** X  24       8.490   5.270  25.680  0.00  0.00            
ATOM   3620  C5  *** X  24       7.030   5.150  25.580  0.00  0.00            
ATOM   3621  C6  *** X  24       6.290   4.510  26.760  0.00  0.00            
ATOM   3622  C7  *** X  24      10.780   6.110  24.710  0.00  0.00            
ATOM   3623  C8  *** X  24       6.500   6.590  22.110  0.00  0.00            
ATOM   3624  O   *** X  24       5.080   4.240  26.710  0.00  0.00            
ATOM   3625  O1  *** X  24       6.920   4.340  27.810  0.00  0.00            
ATOM   3626  O2  *** X  24       5.320   6.870  22.120  0.00  0.00            
ATOM   3627  O3  *** X  24       7.230   6.690  21.120  0.00  0.00            
ATOM   3628  O4  *** X  24      11.330   5.350  25.440  0.00  0.00            
ATOM   3629  O5  *** X  24      11.380   7.060  24.210  0.00  0.00            
ATOM   3630  H   *** X  24       5.370   5.470  24.420  0.00  0.00            
ATOM   3631  H1  *** X  24       9.000   7.090  22.830  0.00  0.00            
ATOM   3632  H2  *** X  24       8.950   5.060  26.640  0.00  0.00            
ATOM   3633  C   *** X  25      42.970  14.360  22.070  0.00  0.00            
ATOM   3634  C1  *** X  25      43.520  14.080  20.800  0.00  0.00            
ATOM   3635  C2  *** X  25      44.800  13.460  20.700  0.00  0.00            
ATOM   3636  C3  *** X  25      45.560  13.160  21.860  0.00  0.00            
ATOM   3637  C4  *** X  25      44.860  13.330  23.050  0.00  0.00            
ATOM   3638  C5  *** X  25      43.580  13.920  23.250  0.00  0.00            
ATOM   3639  C6  *** X  25      42.920  14.000  24.610  0.00  0.00            
ATOM   3640  C7  *** X  25      46.960  12.510  21.820  0.00  0.00            
ATOM   3641  C8  *** X  25      42.810  14.530  19.520  0.00  0.00            
ATOM   3642  O   *** X  25      43.530  13.680  25.600  0.00  0.00            
ATOM   3643  O1  *** X  25      41.700  14.270  24.620  0.00  0.00            
ATOM   3644  O2  *** X  25      43.430  14.370  18.490  0.00  0.00            
ATOM   3645  O3  *** X  25      41.620  14.710  19.530  0.00  0.00            
ATOM   3646  O4  *** X  25      47.330  12.130  20.740  0.00  0.00            
ATOM   3647  O5  *** X  25      47.720  12.650  22.780  0.00  0.00            
ATOM   3648  H   *** X  25      41.960  14.770  22.070  0.00  0.00            
ATOM   3649  H1  *** X  25      45.340  13.360  19.760  0.00  0.00            
ATOM   3650  H2  *** X  25      45.340  13.060  23.990  0.00  0.00            
ATOM   3651  C   *** X  26      27.400   9.840  40.380  0.00  0.00            
ATOM   3652  C1  *** X  26      26.780   8.550  40.100  0.00  0.00            
ATOM   3653  C2  *** X  26      25.370   8.420  40.350  0.00  0.00            
ATOM   3654  C3  *** X  26      24.540   9.580  40.600  0.00  0.00            
ATOM   3655  C4  *** X  26      25.270  10.800  40.980  0.00  0.00            
ATOM   3656  C5  *** X  26      26.630  10.890  40.800  0.00  0.00            
ATOM   3657  C6  *** X  26      27.300  12.220  40.890  0.00  0.00            
ATOM   3658  C7  *** X  26      23.070   9.450  40.670  0.00  0.00            
ATOM   3659  C8  *** X  26      27.580   7.430  39.480  0.00  0.00            
ATOM   3660  O   *** X  26      26.630  13.200  40.810  0.00  0.00            
ATOM   3661  O1  *** X  26      28.500  12.370  40.710  0.00  0.00            
ATOM   3662  O2  *** X  26      27.030   6.530  38.870  0.00  0.00            
ATOM   3663  O3  *** X  26      28.830   7.580  39.440  0.00  0.00            
ATOM   3664  O4  *** X  26      22.480  10.370  41.120  0.00  0.00            
ATOM   3665  O5  *** X  26      22.510   8.480  40.240  0.00  0.00            
ATOM   3666  H   *** X  26      28.460   9.910  40.140  0.00  0.00            
ATOM   3667  H1  *** X  26      24.900   7.450  40.300  0.00  0.00            
ATOM   3668  H2  *** X  26      24.780  11.720  41.320  0.00  0.00            
ATOM   3669  C   *** X  27      35.680  43.000  10.460  0.00  0.00            
ATOM   3670  C1  *** X  27      36.760  43.370  11.330  0.00  0.00            
ATOM   3671  C2  *** X  27      37.220  42.460  12.290  0.00  0.00            
ATOM   3672  C3  *** X  27      36.720  41.150  12.320  0.00  0.00            
ATOM   3673  C4  *** X  27      35.890  40.690  11.290  0.00  0.00            
ATOM   3674  C5  *** X  27      35.330  41.640  10.370  0.00  0.00            
ATOM   3675  C6  *** X  27      34.500  41.200   9.210  0.00  0.00            
ATOM   3676  C7  *** X  27      37.280  40.240  13.390  0.00  0.00            
ATOM   3677  C8  *** X  27      37.410  44.700  11.140  0.00  0.00            
ATOM   3678  O   *** X  27      33.800  42.000   8.590  0.00  0.00            
ATOM   3679  O1  *** X  27      34.790  40.110   8.640  0.00  0.00            
ATOM   3680  O2  *** X  27      38.560  44.610  10.700  0.00  0.00            
ATOM   3681  O3  *** X  27      37.050  45.650  11.810  0.00  0.00            
ATOM   3682  O4  *** X  27      37.060  39.060  13.430  0.00  0.00            
ATOM   3683  O5  *** X  27      37.990  40.760  14.250  0.00  0.00            
ATOM   3684  H   *** X  27      35.350  43.640   9.650  0.00  0.00            
ATOM   3685  H1  *** X  27      38.050  42.690  12.950  0.00  0.00            
ATOM   3686  H2  *** X  27      35.660  39.630  11.150  0.00  0.00            
ATOM   3687  C   *** X  28      29.820  19.070  36.460  0.00  0.00            
ATOM   3688  C1  *** X  28      28.530  18.500  36.710  0.00  0.00            
ATOM   3689  C2  *** X  28      28.040  17.570  35.740  0.00  0.00            
ATOM   3690  C3  *** X  28      28.780  17.090  34.670  0.00  0.00            
ATOM   3691  C4  *** X  28      30.100  17.600  34.580  0.00  0.00            
ATOM   3692  C5  *** X  28      30.660  18.600  35.440  0.00  0.00            
ATOM   3693  C6  *** X  28      32.060  19.110  35.230  0.00  0.00            
ATOM   3694  C7  *** X  28      28.210  16.030  33.730  0.00  0.00            
ATOM   3695  C8  *** X  28      27.770  18.840  37.910  0.00  0.00            
ATOM   3696  O   *** X  28      32.340  20.220  35.580  0.00  0.00            
ATOM   3697  O1  *** X  28      32.940  18.450  34.670  0.00  0.00            
ATOM   3698  O2  *** X  28      28.260  19.560  38.830  0.00  0.00            
ATOM   3699  O3  *** X  28      26.570  18.550  37.980  0.00  0.00            
ATOM   3700  O4  *** X  28      27.010  15.870  33.790  0.00  0.00            
ATOM   3701  O5  *** X  28      28.980  15.380  33.050  0.00  0.00            
ATOM   3702  H   *** X  28      30.230  19.790  37.160  0.00  0.00            
ATOM   3703  H1  *** X  28      27.030  17.190  35.880  0.00  0.00            
ATOM   3704  H2  *** X  28      30.730  17.280  33.750  0.00  0.00            
ATOM   3705  C   *** X  29      29.350   8.810  16.810  0.00  0.00            
ATOM   3706  C1  *** X  29      30.010   9.570  17.790  0.00  0.00            
ATOM   3707  C2  *** X  29      29.510   9.540  19.120  0.00  0.00            
ATOM   3708  C3  *** X  29      28.430   8.700  19.500  0.00  0.00            
ATOM   3709  C4  *** X  29      27.800   7.910  18.490  0.00  0.00            
ATOM   3710  C5  *** X  29      28.290   7.910  17.170  0.00  0.00            
ATOM   3711  C6  *** X  29      27.510   7.160  16.140  0.00  0.00            
ATOM   3712  C7  *** X  29      27.930   8.760  20.920  0.00  0.00            
ATOM   3713  C8  *** X  29      31.300  10.410  17.530  0.00  0.00            
ATOM   3714  O   *** X  29      27.410   5.960  16.180  0.00  0.00            
ATOM   3715  O1  *** X  29      26.680   7.740  15.460  0.00  0.00            
ATOM   3716  O2  *** X  29      31.950  10.670  18.510  0.00  0.00            
ATOM   3717  O3  *** X  29      31.500  11.000  16.460  0.00  0.00            
ATOM   3718  O4  *** X  29      28.510   9.300  21.810  0.00  0.00            
ATOM   3719  O5  *** X  29      26.840   8.230  21.110  0.00  0.00            
ATOM   3720  H   *** X  29      29.750   8.690  15.810  0.00  0.00            
ATOM   3721  H1  *** X  29      30.010  10.140  19.880  0.00  0.00            
ATOM   3722  H2  *** X  29      26.890   7.340  18.650  0.00  0.00            
ATOM   3723  C   *** X  30      45.150  15.650  36.720  0.00  0.00            
ATOM   3724  C1  *** X  30      43.960  16.360  36.480  0.00  0.00            
ATOM   3725  C2  *** X  30      42.730  15.600  36.310  0.00  0.00            
ATOM   3726  C3  *** X  30      42.690  14.190  36.530  0.00  0.00            
ATOM   3727  C4  *** X  30      43.900  13.580  36.980  0.00  0.00            
ATOM   3728  C5  *** X  30      45.160  14.300  37.040  0.00  0.00            
ATOM   3729  C6  *** X  30      46.460  13.650  37.460  0.00  0.00            
ATOM   3730  C7  *** X  30      41.400  13.440  36.450  0.00  0.00            
ATOM   3731  C8  *** X  30      43.970  17.910  36.180  0.00  0.00            
ATOM   3732  O   *** X  30      47.390  14.250  37.860  0.00  0.00            
ATOM   3733  O1  *** X  30      46.430  12.420  37.530  0.00  0.00            
ATOM   3734  O2  *** X  30      42.880  18.440  36.100  0.00  0.00            
ATOM   3735  O3  *** X  30      45.030  18.480  36.010  0.00  0.00            
ATOM   3736  O4  *** X  30      40.860  13.180  37.540  0.00  0.00            
ATOM   3737  O5  *** X  30      41.100  13.110  35.320  0.00  0.00            
ATOM   3738  H   *** X  30      46.050  16.240  36.610  0.00  0.00            
ATOM   3739  H1  *** X  30      41.830  16.110  35.980  0.00  0.00            
ATOM   3740  H2  *** X  30      43.900  12.500  37.100  0.00  0.00            
ATOM   3741  C   *** X  31      39.410  28.910   7.270  0.00  0.00            
ATOM   3742  C1  *** X  31      38.660  27.800   7.730  0.00  0.00            
ATOM   3743  C2  *** X  31      39.400  26.700   8.160  0.00  0.00            
ATOM   3744  C3  *** X  31      40.790  26.620   8.060  0.00  0.00            
ATOM   3745  C4  *** X  31      41.480  27.590   7.250  0.00  0.00            
ATOM   3746  C5  *** X  31      40.800  28.860   6.950  0.00  0.00            
ATOM   3747  C6  *** X  31      41.500  30.080   6.330  0.00  0.00            
ATOM   3748  C7  *** X  31      41.570  25.460   8.660  0.00  0.00            
ATOM   3749  C8  *** X  31      37.170  27.810   7.820  0.00  0.00            
ATOM   3750  O   *** X  31      42.700  30.030   6.120  0.00  0.00            
ATOM   3751  O1  *** X  31      40.820  31.110   6.110  0.00  0.00            
ATOM   3752  O2  *** X  31      36.550  28.850   7.650  0.00  0.00            
ATOM   3753  O3  *** X  31      36.540  26.830   8.250  0.00  0.00            
ATOM   3754  O4  *** X  31      42.720  25.270   8.360  0.00  0.00            
ATOM   3755  O5  *** X  31      41.180  24.990   9.720  0.00  0.00            
ATOM   3756  H   *** X  31      38.940  29.880   7.110  0.00  0.00            
ATOM   3757  H1  *** X  31      38.890  25.910   8.720  0.00  0.00            
ATOM   3758  H2  *** X  31      42.530  27.410   7.030  0.00  0.00            
ATOM   3759  C   *** X  32      33.790   0.900  35.700  0.00  0.00            
ATOM   3760  C1  *** X  32      34.710   1.900  35.290  0.00  0.00            
ATOM   3761  C2  *** X  32      34.480   3.290  35.590  0.00  0.00            
ATOM   3762  C3  *** X  32      33.350   3.670  36.360  0.00  0.00            
ATOM   3763  C4  *** X  32      32.600   2.630  36.900  0.00  0.00            
ATOM   3764  C5  *** X  32      32.690   1.240  36.590  0.00  0.00            
ATOM   3765  C6  *** X  32      31.680   0.260  36.990  0.00  0.00            
ATOM   3766  C7  *** X  32      32.970   5.180  36.390  0.00  0.00            
ATOM   3767  C8  *** X  32      35.890   1.560  34.350  0.00  0.00            
ATOM   3768  O   *** X  32      30.640   0.620  37.530  0.00  0.00            
ATOM   3769  O1  *** X  32      31.940  -0.870  36.640  0.00  0.00            
ATOM   3770  O2  *** X  32      36.220   0.410  34.150  0.00  0.00            
ATOM   3771  O3  *** X  32      36.230   2.320  33.450  0.00  0.00            
ATOM   3772  O4  *** X  32      33.740   6.030  35.890  0.00  0.00            
ATOM   3773  O5  *** X  32      31.930   5.540  36.960  0.00  0.00            
ATOM   3774  H   *** X  32      34.000  -0.130  35.420  0.00  0.00            
ATOM   3775  H1  *** X  32      35.110   4.080  35.200  0.00  0.00            
ATOM   3776  H2  *** X  32      31.710   2.950  37.420  0.00  0.00            
ATOM   3777  C   *** X  33       4.630  38.860  38.090  0.00  0.00            
ATOM   3778  C1  *** X  33       3.280  38.750  38.520  0.00  0.00            
ATOM   3779  C2  *** X  33       2.510  37.660  38.120  0.00  0.00            
ATOM   3780  C3  *** X  33       3.000  36.590  37.310  0.00  0.00            
ATOM   3781  C4  *** X  33       4.410  36.680  36.940  0.00  0.00            
ATOM   3782  C5  *** X  33       5.190  37.860  37.270  0.00  0.00            
ATOM   3783  C6  *** X  33       6.660  38.000  36.810  0.00  0.00            
ATOM   3784  C7  *** X  33       2.180  35.290  37.130  0.00  0.00            
ATOM   3785  C8  *** X  33       2.680  39.900  39.300  0.00  0.00            
ATOM   3786  O   *** X  33       6.940  38.900  36.010  0.00  0.00            
ATOM   3787  O1  *** X  33       7.530  37.280  37.210  0.00  0.00            
ATOM   3788  O2  *** X  33       2.540  41.000  38.750  0.00  0.00            
ATOM   3789  O3  *** X  33       2.480  39.720  40.420  0.00  0.00            
ATOM   3790  O4  *** X  33       2.460  34.460  36.290  0.00  0.00            
ATOM   3791  O5  *** X  33       1.290  35.070  37.880  0.00  0.00            
ATOM   3792  H   *** X  33       5.200  39.750  38.330  0.00  0.00            
ATOM   3793  H1  *** X  33       1.480  37.610  38.480  0.00  0.00            
ATOM   3794  H2  *** X  33       4.880  35.940  36.310  0.00  0.00            
ATOM   3795  C   *** X  34      44.910  40.800   8.080  0.00  0.00            
ATOM   3796  C1  *** X  34      43.650  41.470   8.250  0.00  0.00            
ATOM   3797  C2  *** X  34      42.520  40.800   7.780  0.00  0.00            
ATOM   3798  C3  *** X  34      42.590  39.440   7.370  0.00  0.00            
ATOM   3799  C4  *** X  34      43.910  38.860   7.180  0.00  0.00            
ATOM   3800  C5  *** X  34      45.090  39.500   7.610  0.00  0.00            
ATOM   3801  C6  *** X  34      46.450  38.730   7.720  0.00  0.00            
ATOM   3802  C7  *** X  34      41.350  38.620   7.210  0.00  0.00            
ATOM   3803  C8  *** X  34      43.560  42.800   8.960  0.00  0.00            
ATOM   3804  O   *** X  34      46.430  37.530   7.470  0.00  0.00            
ATOM   3805  O1  *** X  34      47.300  39.220   8.500  0.00  0.00            
ATOM   3806  O2  *** X  34      42.440  43.270   9.020  0.00  0.00            
ATOM   3807  O3  *** X  34      44.410  43.290   9.600  0.00  0.00            
ATOM   3808  O4  *** X  34      41.340  37.760   6.370  0.00  0.00            
ATOM   3809  O5  *** X  34      40.540  38.660   8.130  0.00  0.00            
ATOM   3810  H   *** X  34      45.730  41.340   8.520  0.00  0.00            
ATOM   3811  H1  *** X  34      41.520  41.220   7.810  0.00  0.00            
ATOM   3812  H2  *** X  34      44.080  37.790   7.050  0.00  0.00            
ATOM   3813  C   *** X  35      40.240  35.560  40.500  0.00  0.00            
ATOM   3814  C1  *** X  35      41.450  34.840  40.580  0.00  0.00            
ATOM   3815  C2  *** X  35      42.010  34.590  41.850  0.00  0.00            
ATOM   3816  C3  *** X  35      41.500  35.180  43.070  0.00  0.00            
ATOM   3817  C4  *** X  35      40.420  36.080  42.940  0.00  0.00            
ATOM   3818  C5  *** X  35      39.810  36.350  41.650  0.00  0.00            
ATOM   3819  C6  *** X  35      38.720  37.350  41.490  0.00  0.00            
ATOM   3820  C7  *** X  35      42.280  34.950  44.350  0.00  0.00            
ATOM   3821  C8  *** X  35      42.140  34.030  39.460  0.00  0.00            
ATOM   3822  O   *** X  35      38.630  37.920  40.370  0.00  0.00            
ATOM   3823  O1  *** X  35      38.480  37.950  42.500  0.00  0.00            
ATOM   3824  O2  *** X  35      43.130  33.380  39.660  0.00  0.00            
ATOM   3825  O3  *** X  35      41.600  33.960  38.380  0.00  0.00            
ATOM   3826  O4  *** X  35      42.060  35.750  45.240  0.00  0.00            
ATOM   3827  O5  *** X  35      43.260  34.190  44.470  0.00  0.00            
ATOM   3828  H   *** X  35      39.680  35.600  39.560  0.00  0.00            
ATOM   3829  H1  *** X  35      42.830  33.880  41.970  0.00  0.00            
ATOM   3830  H2  *** X  35      40.120  36.580  43.850  0.00  0.00            
ATOM   3831  C   *** X  36      19.220   5.360  27.280  0.00  0.00            
ATOM   3832  C1  *** X  36      19.410   6.760  27.620  0.00  0.00            
ATOM   3833  C2  *** X  36      20.450   7.500  26.950  0.00  0.00            
ATOM   3834  C3  *** X  36      21.430   6.880  26.140  0.00  0.00            
ATOM   3835  C4  *** X  36      21.360   5.450  25.950  0.00  0.00            
ATOM   3836  C5  *** X  36      20.220   4.720  26.450  0.00  0.00            
ATOM   3837  C6  *** X  36      20.230   3.100  26.270  0.00  0.00            
ATOM   3838  C7  *** X  36      22.630   7.710  25.630  0.00  0.00            
ATOM   3839  C8  *** X  36      18.450   7.500  28.590  0.00  0.00            
ATOM   3840  O   *** X  36      19.610   2.350  26.990  0.00  0.00            
ATOM   3841  O1  *** X  36      21.050   2.680  25.540  0.00  0.00            
ATOM   3842  O2  *** X  36      18.820   8.490  29.150  0.00  0.00            
ATOM   3843  O3  *** X  36      17.390   6.940  28.910  0.00  0.00            
ATOM   3844  O4  *** X  36      23.510   7.290  24.830  0.00  0.00            
ATOM   3845  O5  *** X  36      22.620   8.880  25.970  0.00  0.00            
ATOM   3846  H   *** X  36      18.390   4.870  27.800  0.00  0.00            
ATOM   3847  H1  *** X  36      20.550   8.560  27.150  0.00  0.00            
ATOM   3848  H2  *** X  36      22.120   4.900  25.400  0.00  0.00            
ATOM   3849  C   *** X  37      24.520   5.970  32.040  0.00  0.00            
ATOM   3850  C1  *** X  37      25.760   5.410  32.430  0.00  0.00            
ATOM   3851  C2  *** X  37      26.450   6.140  33.390  0.00  0.00            
ATOM   3852  C3  *** X  37      26.010   7.380  33.920  0.00  0.00            
ATOM   3853  C4  *** X  37      24.740   7.880  33.550  0.00  0.00            
ATOM   3854  C5  *** X  37      23.970   7.200  32.560  0.00  0.00            
ATOM   3855  C6  *** X  37      22.640   7.790  32.080  0.00  0.00            
ATOM   3856  C7  *** X  37      26.960   8.190  34.890  0.00  0.00            
ATOM   3857  C8  *** X  37      26.410   4.290  31.640  0.00  0.00            
ATOM   3858  O   *** X  37      22.190   8.810  32.630  0.00  0.00            
ATOM   3859  O1  *** X  37      22.160   7.490  31.000  0.00  0.00            
ATOM   3860  O2  *** X  37      26.090   4.140  30.450  0.00  0.00            
ATOM   3861  O3  *** X  37      27.320   3.680  32.200  0.00  0.00            
ATOM   3862  O4  *** X  37      26.640   8.690  35.980  0.00  0.00            
ATOM   3863  O5  *** X  37      27.990   8.560  34.390  0.00  0.00            
ATOM   3864  H   *** X  37      23.900   5.430  31.330  0.00  0.00            
ATOM   3865  H1  *** X  37      27.410   5.800  33.790  0.00  0.00            
ATOM   3866  H2  *** X  37      24.350   8.770  34.030  0.00  0.00            
ATOM   3867  C   *** X  38      41.470   4.500   0.570  0.00  0.00            
ATOM   3868  C1  *** X  38      40.050   4.620   0.320  0.00  0.00            
ATOM   3869  C2  *** X  38      39.260   5.070   1.410  0.00  0.00            
ATOM   3870  C3  *** X  38      39.800   5.130   2.770  0.00  0.00            
ATOM   3871  C4  *** X  38      41.200   4.990   2.910  0.00  0.00            
ATOM   3872  C5  *** X  38      42.060   4.730   1.830  0.00  0.00            
ATOM   3873  C6  *** X  38      43.570   4.570   2.020  0.00  0.00            
ATOM   3874  C7  *** X  38      38.830   5.570   3.800  0.00  0.00            
ATOM   3875  C8  *** X  38      39.410   4.260  -1.030  0.00  0.00            
ATOM   3876  O   *** X  38      44.190   3.750   1.320  0.00  0.00            
ATOM   3877  O1  *** X  38      44.100   5.360   2.830  0.00  0.00            
ATOM   3878  O2  *** X  38      40.000   4.720  -2.030  0.00  0.00            
ATOM   3879  O3  *** X  38      38.410   3.600  -1.050  0.00  0.00            
ATOM   3880  O4  *** X  38      39.150   6.230   4.800  0.00  0.00            
ATOM   3881  O5  *** X  38      37.650   5.390   3.590  0.00  0.00            
ATOM   3882  H   *** X  38      42.090   4.230  -0.280  0.00  0.00            
ATOM   3883  H1  *** X  38      38.220   5.240   1.140  0.00  0.00            
ATOM   3884  H2  *** X  38      41.640   5.160   3.890  0.00  0.00            
ATOM   3885  C   *** X  39       7.920  16.390  41.960  0.00  0.00            
ATOM   3886  C1  *** X  39       8.410  15.090  41.620  0.00  0.00            
ATOM   3887  C2  *** X  39       8.490  14.130  42.620  0.00  0.00            
ATOM   3888  C3  *** X  39       8.120  14.320  43.980  0.00  0.00            
ATOM   3889  C4  *** X  39       7.640  15.630  44.300  0.00  0.00            
ATOM   3890  C5  *** X  39       7.460  16.670  43.290  0.00  0.00            
ATOM   3891  C6  *** X  39       6.660  17.920  43.570  0.00  0.00            
ATOM   3892  C7  *** X  39       7.910  13.150  44.930  0.00  0.00            
ATOM   3893  C8  *** X  39       8.860  14.740  40.170  0.00  0.00            
ATOM   3894  O   *** X  39       5.870  18.300  42.690  0.00  0.00            
ATOM   3895  O1  *** X  39       6.860  18.520  44.650  0.00  0.00            
ATOM   3896  O2  *** X  39       9.090  15.630  39.380  0.00  0.00            
ATOM   3897  O3  *** X  39       8.630  13.630  39.750  0.00  0.00            
ATOM   3898  O4  *** X  39       8.360  12.040  44.640  0.00  0.00            
ATOM   3899  O5  *** X  39       7.090  13.220  45.860  0.00  0.00            
ATOM   3900  H   *** X  39       7.820  17.170  41.210  0.00  0.00            
ATOM   3901  H1  *** X  39       8.910  13.170  42.330  0.00  0.00            
ATOM   3902  H2  *** X  39       7.300  15.900  45.300  0.00  0.00            
ATOM   3903  C   *** X  40       8.070  43.990  31.180  0.00  0.00            
ATOM   3904  C1  *** X  40       9.410  44.350  31.490  0.00  0.00            
ATOM   3905  C2  *** X  40       9.710  45.700  31.680  0.00  0.00            
ATOM   3906  C3  *** X  40       8.720  46.670  31.450  0.00  0.00            
ATOM   3907  C4  *** X  40       7.430  46.270  30.980  0.00  0.00            
ATOM   3908  C5  *** X  40       7.080  44.860  30.880  0.00  0.00            
ATOM   3909  C6  *** X  40       5.640  44.370  30.440  0.00  0.00            
ATOM   3910  C7  *** X  40       9.030  48.190  31.530  0.00  0.00            
ATOM   3911  C8  *** X  40      10.460  43.230  31.350  0.00  0.00            
ATOM   3912  O   *** X  40       4.850  45.210  30.020  0.00  0.00            
ATOM   3913  O1  *** X  40       5.460  43.190  30.370  0.00  0.00            
ATOM   3914  O2  *** X  40      10.270  42.020  31.490  0.00  0.00            
ATOM   3915  O3  *** X  40      11.580  43.520  30.950  0.00  0.00            
ATOM   3916  O4  *** X  40       8.190  49.010  31.390  0.00  0.00            
ATOM   3917  O5  *** X  40      10.130  48.530  31.810  0.00  0.00            
ATOM   3918  H   *** X  40       7.870  42.950  30.910  0.00  0.00            
ATOM   3919  H1  *** X  40      10.750  45.990  31.780  0.00  0.00            
ATOM   3920  H2  *** X  40       6.770  47.080  30.700  0.00  0.00            
ATOM   3921  C   *** X  41       2.680   7.870  37.450  0.00  0.00            
ATOM   3922  C1  *** X  41       1.920   6.890  36.720  0.00  0.00            
ATOM   3923  C2  *** X  41       0.850   6.180  37.360  0.00  0.00            
ATOM   3924  C3  *** X  41       0.570   6.460  38.750  0.00  0.00            
ATOM   3925  C4  *** X  41       1.280   7.510  39.420  0.00  0.00            
ATOM   3926  C5  *** X  41       2.370   8.200  38.810  0.00  0.00            
ATOM   3927  C6  *** X  41       3.010   9.350  39.620  0.00  0.00            
ATOM   3928  C7  *** X  41      -0.290   5.600  39.610  0.00  0.00            
ATOM   3929  C8  *** X  41       2.190   6.620  35.230  0.00  0.00            
ATOM   3930  O   *** X  41       2.840   9.470  40.820  0.00  0.00            
ATOM   3931  O1  *** X  41       3.660  10.160  38.950  0.00  0.00            
ATOM   3932  O2  *** X  41       2.450   7.620  34.500  0.00  0.00            
ATOM   3933  O3  *** X  41       2.180   5.450  34.880  0.00  0.00            
ATOM   3934  O4  *** X  41      -1.480   5.680  39.580  0.00  0.00            
ATOM   3935  O5  *** X  41       0.330   5.010  40.480  0.00  0.00            
ATOM   3936  H   *** X  41       3.500   8.450  37.030  0.00  0.00            
ATOM   3937  H1  *** X  41       0.250   5.450  36.820  0.00  0.00            
ATOM   3938  H2  *** X  41       1.060   7.730  40.460  0.00  0.00            
ATOM   3939  C   *** X  42      35.220  32.050  12.720  0.00  0.00            
ATOM   3940  C1  *** X  42      35.510  32.630  11.470  0.00  0.00            
ATOM   3941  C2  *** X  42      36.680  33.430  11.270  0.00  0.00            
ATOM   3942  C3  *** X  42      37.530  33.690  12.400  0.00  0.00            
ATOM   3943  C4  *** X  42      37.130  33.170  13.650  0.00  0.00            
ATOM   3944  C5  *** X  42      36.040  32.300  13.820  0.00  0.00            
ATOM   3945  C6  *** X  42      35.680  31.740  15.240  0.00  0.00            
ATOM   3946  C7  *** X  42      38.770  34.580  12.180  0.00  0.00            
ATOM   3947  C8  *** X  42      34.480  32.440  10.440  0.00  0.00            
ATOM   3948  O   *** X  42      35.910  32.330  16.300  0.00  0.00            
ATOM   3949  O1  *** X  42      35.230  30.580  15.340  0.00  0.00            
ATOM   3950  O2  *** X  42      33.740  31.480  10.470  0.00  0.00            
ATOM   3951  O3  *** X  42      34.260  33.360   9.630  0.00  0.00            
ATOM   3952  O4  *** X  42      38.980  35.090  11.130  0.00  0.00            
ATOM   3953  O5  *** X  42      39.690  34.580  12.970  0.00  0.00            
ATOM   3954  H   *** X  42      34.310  31.480  12.860  0.00  0.00            
ATOM   3955  H1  *** X  42      36.920  33.890  10.320  0.00  0.00            
ATOM   3956  H2  *** X  42      37.740  33.490  14.500  0.00  0.00            
ATOM   3957  C   *** X  43      28.430  28.560  17.600  0.00  0.00            
ATOM   3958  C1  *** X  43      29.420  29.260  16.960  0.00  0.00            
ATOM   3959  C2  *** X  43      30.220  28.660  15.980  0.00  0.00            
ATOM   3960  C3  *** X  43      30.130  27.280  15.850  0.00  0.00            
ATOM   3961  C4  *** X  43      29.220  26.530  16.650  0.00  0.00            
ATOM   3962  C5  *** X  43      28.410  27.150  17.620  0.00  0.00            
ATOM   3963  C6  *** X  43      27.860  26.370  18.790  0.00  0.00            
ATOM   3964  C7  *** X  43      30.990  26.580  14.740  0.00  0.00            
ATOM   3965  C8  *** X  43      29.590  30.730  17.230  0.00  0.00            
ATOM   3966  O   *** X  43      28.280  25.200  18.960  0.00  0.00            
ATOM   3967  O1  *** X  43      27.360  26.940  19.720  0.00  0.00            
ATOM   3968  O2  *** X  43      30.290  31.400  16.520  0.00  0.00            
ATOM   3969  O3  *** X  43      28.980  31.300  18.150  0.00  0.00            
ATOM   3970  O4  *** X  43      30.820  25.370  14.530  0.00  0.00            
ATOM   3971  O5  *** X  43      31.900  27.240  14.260  0.00  0.00            
ATOM   3972  H   *** X  43      27.670  28.960  18.260  0.00  0.00            
ATOM   3973  H1  *** X  43      30.980  29.250  15.470  0.00  0.00            
ATOM   3974  H2  *** X  43      29.210  25.460  16.450  0.00  0.00            
ATOM   3975  C   *** X  44      38.820  44.590  27.790  0.00  0.00            
ATOM   3976  C1  *** X  44      38.430  43.260  28.090  0.00  0.00            
ATOM   3977  C2  *** X  44      39.040  42.590  29.200  0.00  0.00            
ATOM   3978  C3  *** X  44      40.150  43.200  29.780  0.00  0.00            
ATOM   3979  C4  *** X  44      40.690  44.380  29.280  0.00  0.00            
ATOM   3980  C5  *** X  44      40.050  45.120  28.260  0.00  0.00            
ATOM   3981  C6  *** X  44      40.530  46.530  27.840  0.00  0.00            
ATOM   3982  C7  *** X  44      40.760  42.500  30.980  0.00  0.00            
ATOM   3983  C8  *** X  44      37.280  42.690  27.330  0.00  0.00            
ATOM   3984  O   *** X  44      39.940  47.060  26.880  0.00  0.00            
ATOM   3985  O1  *** X  44      41.310  47.200  28.450  0.00  0.00            
ATOM   3986  O2  *** X  44      37.360  41.510  27.140  0.00  0.00            
ATOM   3987  O3  *** X  44      36.470  43.400  26.740  0.00  0.00            
ATOM   3988  O4  *** X  44      40.900  43.160  32.020  0.00  0.00            
ATOM   3989  O5  *** X  44      41.080  41.310  30.880  0.00  0.00            
ATOM   3990  H   *** X  44      38.360  45.080  26.940  0.00  0.00            
ATOM   3991  H1  *** X  44      38.790  41.550  29.390  0.00  0.00            
ATOM   3992  H2  *** X  44      41.620  44.760  29.690  0.00  0.00            
ATOM   3993  C   *** X  45      27.190  17.570  27.490  0.00  0.00            
ATOM   3994  C1  *** X  45      25.800  17.370  27.440  0.00  0.00            
ATOM   3995  C2  *** X  45      25.350  16.200  26.750  0.00  0.00            
ATOM   3996  C3  *** X  45      26.220  15.370  25.970  0.00  0.00            
ATOM   3997  C4  *** X  45      27.560  15.700  25.940  0.00  0.00            
ATOM   3998  C5  *** X  45      28.100  16.720  26.750  0.00  0.00            
ATOM   3999  C6  *** X  45      29.630  17.000  26.810  0.00  0.00            
ATOM   4000  C7  *** X  45      25.740  14.270  25.080  0.00  0.00            
ATOM   4001  C8  *** X  45      24.890  18.110  28.440  0.00  0.00            
ATOM   4002  O   *** X  45      30.000  18.080  27.100  0.00  0.00            
ATOM   4003  O1  *** X  45      30.410  16.030  26.630  0.00  0.00            
ATOM   4004  O2  *** X  45      23.730  17.870  28.350  0.00  0.00            
ATOM   4005  O3  *** X  45      25.380  18.810  29.300  0.00  0.00            
ATOM   4006  O4  *** X  45      26.550  13.640  24.410  0.00  0.00            
ATOM   4007  O5  *** X  45      24.550  13.940  25.090  0.00  0.00            
ATOM   4008  H   *** X  45      27.700  18.330  28.070  0.00  0.00            
ATOM   4009  H1  *** X  45      24.300  15.950  26.700  0.00  0.00            
ATOM   4010  H2  *** X  45      28.260  15.090  25.380  0.00  0.00            
ATOM   4011  C   *** X  46      32.540  45.340  28.080  0.00  0.00            
ATOM   4012  C1  *** X  46      31.890  44.260  28.680  0.00  0.00            
ATOM   4013  C2  *** X  46      30.770  43.660  28.070  0.00  0.00            
ATOM   4014  C3  *** X  46      30.300  44.200  26.870  0.00  0.00            
ATOM   4015  C4  *** X  46      31.130  45.140  26.180  0.00  0.00            
ATOM   4016  C5  *** X  46      32.240  45.740  26.810  0.00  0.00            
ATOM   4017  C6  *** X  46      32.960  46.880  26.160  0.00  0.00            
ATOM   4018  C7  *** X  46      28.890  43.860  26.430  0.00  0.00            
ATOM   4019  C8  *** X  46      32.130  43.860  30.140  0.00  0.00            
ATOM   4020  O   *** X  46      33.100  46.980  24.970  0.00  0.00            
ATOM   4021  O1  *** X  46      33.250  47.860  26.830  0.00  0.00            
ATOM   4022  O2  *** X  46      32.630  44.640  30.920  0.00  0.00            
ATOM   4023  O3  *** X  46      31.830  42.770  30.560  0.00  0.00            
ATOM   4024  O4  *** X  46      28.350  44.720  25.750  0.00  0.00            
ATOM   4025  O5  *** X  46      28.220  42.970  26.940  0.00  0.00            
ATOM   4026  H   *** X  46      33.270  45.900  28.650  0.00  0.00            
ATOM   4027  H1  *** X  46      30.210  42.880  28.570  0.00  0.00            
ATOM   4028  H2  *** X  46      30.800  45.440  25.190  0.00  0.00            
ATOM   4029  C   *** X  47       5.100  11.050  27.840  0.00  0.00            
ATOM   4030  C1  *** X  47       5.330  11.280  29.180  0.00  0.00            
ATOM   4031  C2  *** X  47       4.240  11.550  30.070  0.00  0.00            
ATOM   4032  C3  *** X  47       2.890  11.620  29.630  0.00  0.00            
ATOM   4033  C4  *** X  47       2.680  11.360  28.260  0.00  0.00            
ATOM   4034  C5  *** X  47       3.750  11.060  27.380  0.00  0.00            
ATOM   4035  C6  *** X  47       3.470  10.820  25.940  0.00  0.00            
ATOM   4036  C7  *** X  47       1.700  11.870  30.600  0.00  0.00            
ATOM   4037  C8  *** X  47       6.670  11.260  29.800  0.00  0.00            
ATOM   4038  O   *** X  47       4.320  10.630  25.110  0.00  0.00            
ATOM   4039  O1  *** X  47       2.290  11.060  25.590  0.00  0.00            
ATOM   4040  O2  *** X  47       6.850  11.770  30.860  0.00  0.00            
ATOM   4041  O3  *** X  47       7.510  10.640  29.130  0.00  0.00            
ATOM   4042  O4  *** X  47       0.590  12.130  30.090  0.00  0.00            
ATOM   4043  O5  *** X  47       1.990  12.220  31.750  0.00  0.00            
ATOM   4044  H   *** X  47       5.950  10.820  27.210  0.00  0.00            
ATOM   4045  H1  *** X  47       4.410  11.680  31.140  0.00  0.00            
ATOM   4046  H2  *** X  47       1.650  11.410  27.900  0.00  0.00            
ATOM   4047  C   *** X  48       0.420  13.870   0.900  0.00  0.00            
ATOM   4048  C1  *** X  48       0.200  12.470   0.790  0.00  0.00            
ATOM   4049  C2  *** X  48      -0.880  11.930   1.490  0.00  0.00            
ATOM   4050  C3  *** X  48      -1.800  12.660   2.260  0.00  0.00            
ATOM   4051  C4  *** X  48      -1.500  14.010   2.480  0.00  0.00            
ATOM   4052  C5  *** X  48      -0.360  14.650   1.830  0.00  0.00            
ATOM   4053  C6  *** X  48      -0.090  16.140   1.870  0.00  0.00            
ATOM   4054  C7  *** X  48      -3.050  12.000   2.830  0.00  0.00            
ATOM   4055  C8  *** X  48       0.990  11.560  -0.180  0.00  0.00            
ATOM   4056  O   *** X  48       1.070  16.520   1.550  0.00  0.00            
ATOM   4057  O1  *** X  48      -1.000  16.910   2.000  0.00  0.00            
ATOM   4058  O2  *** X  48       0.750  10.410  -0.490  0.00  0.00            
ATOM   4059  O3  *** X  48       2.090  12.030  -0.530  0.00  0.00            
ATOM   4060  O4  *** X  48      -4.060  12.700   2.760  0.00  0.00            
ATOM   4061  O5  *** X  48      -2.980  10.830   3.230  0.00  0.00            
ATOM   4062  H   *** X  48       1.290  14.400   0.530  0.00  0.00            
ATOM   4063  H1  *** X  48      -1.010  10.860   1.440  0.00  0.00            
ATOM   4064  H2  *** X  48      -2.000  14.570   3.260  0.00  0.00            
ATOM   4065  C   *** X  49      43.630   5.150  25.910  0.00  0.00            
ATOM   4066  C1  *** X  49      44.210   3.890  26.250  0.00  0.00            
ATOM   4067  C2  *** X  49      45.150   3.780  27.240  0.00  0.00            
ATOM   4068  C3  *** X  49      45.520   4.930  27.990  0.00  0.00            
ATOM   4069  C4  *** X  49      44.880   6.170  27.720  0.00  0.00            
ATOM   4070  C5  *** X  49      43.910   6.300  26.680  0.00  0.00            
ATOM   4071  C6  *** X  49      43.150   7.560  26.500  0.00  0.00            
ATOM   4072  C7  *** X  49      46.710   4.890  28.970  0.00  0.00            
ATOM   4073  C8  *** X  49      43.780   2.750  25.360  0.00  0.00            
ATOM   4074  O   *** X  49      43.690   8.590  26.880  0.00  0.00            
ATOM   4075  O1  *** X  49      42.210   7.550  25.780  0.00  0.00            
ATOM   4076  O2  *** X  49      42.620   2.690  24.980  0.00  0.00            
ATOM   4077  O3  *** X  49      44.620   2.200  24.680  0.00  0.00            
ATOM   4078  O4  *** X  49      47.430   3.890  28.960  0.00  0.00            
ATOM   4079  O5  *** X  49      46.960   5.840  29.700  0.00  0.00            
ATOM   4080  H   *** X  49      42.870   5.220  25.140  0.00  0.00            
ATOM   4081  H1  *** X  49      45.590   2.820  27.480  0.00  0.00            
ATOM   4082  H2  *** X  49      45.080   6.970  28.430  0.00  0.00            
ATOM   4083  C   *** X  50      34.880  39.660  22.130  0.00  0.00            
ATOM   4084  C1  *** X  50      36.070  40.100  21.530  0.00  0.00            
ATOM   4085  C2  *** X  50      35.900  40.680  20.190  0.00  0.00            
ATOM   4086  C3  *** X  50      34.670  40.870  19.570  0.00  0.00            
ATOM   4087  C4  *** X  50      33.550  40.410  20.250  0.00  0.00            
ATOM   4088  C5  *** X  50      33.630  39.820  21.560  0.00  0.00            
ATOM   4089  C6  *** X  50      32.320  39.550  22.380  0.00  0.00            
ATOM   4090  C7  *** X  50      34.490  41.640  18.240  0.00  0.00            
ATOM   4091  C8  *** X  50      37.390  39.970  22.170  0.00  0.00            
ATOM   4092  O   *** X  50      31.230  39.420  21.820  0.00  0.00            
ATOM   4093  O1  *** X  50      32.340  39.520  23.610  0.00  0.00            
ATOM   4094  O2  *** X  50      38.400  40.240  21.540  0.00  0.00            
ATOM   4095  O3  *** X  50      37.470  39.800  23.380  0.00  0.00            
ATOM   4096  O4  *** X  50      33.350  41.960  17.890  0.00  0.00            
ATOM   4097  O5  *** X  50      35.510  41.940  17.600  0.00  0.00            
ATOM   4098  H   *** X  50      35.060  39.380  23.170  0.00  0.00            
ATOM   4099  H1  *** X  50      36.720  41.200  19.710  0.00  0.00            
ATOM   4100  H2  *** X  50      32.590  40.560  19.760  0.00  0.00            
ATOM   4101  C   *** X  51      35.690  27.230  26.650  0.00  0.00            
ATOM   4102  C1  *** X  51      34.300  27.290  26.850  0.00  0.00            
ATOM   4103  C2  *** X  51      33.820  26.800  28.050  0.00  0.00            
ATOM   4104  C3  *** X  51      34.640  26.180  29.020  0.00  0.00            
ATOM   4105  C4  *** X  51      35.990  26.150  28.800  0.00  0.00            
ATOM   4106  C5  *** X  51      36.560  26.600  27.580  0.00  0.00            
ATOM   4107  C6  *** X  51      38.040  26.400  27.250  0.00  0.00            
ATOM   4108  C7  *** X  51      34.030  25.500  30.270  0.00  0.00            
ATOM   4109  C8  *** X  51      33.300  27.630  25.740  0.00  0.00            
ATOM   4110  O   *** X  51      38.530  26.920  26.260  0.00  0.00            
ATOM   4111  O1  *** X  51      38.780  25.750  27.970  0.00  0.00            
ATOM   4112  O2  *** X  51      32.140  27.260  25.780  0.00  0.00            
ATOM   4113  O3  *** X  51      33.710  28.200  24.720  0.00  0.00            
ATOM   4114  O4  *** X  51      34.680  24.660  30.850  0.00  0.00            
ATOM   4115  O5  *** X  51      32.840  25.550  30.460  0.00  0.00            
ATOM   4116  H   *** X  51      36.140  27.540  25.710  0.00  0.00            
ATOM   4117  H1  *** X  51      32.760  26.860  28.290  0.00  0.00            
ATOM   4118  H2  *** X  51      36.660  25.770  29.560  0.00  0.00            
ATOM   4119  C   *** X  52      24.540  17.570  19.390  0.00  0.00            
ATOM   4120  C1  *** X  52      25.650  17.030  18.670  0.00  0.00            
ATOM   4121  C2  *** X  52      26.430  17.950  17.940  0.00  0.00            
ATOM   4122  C3  *** X  52      26.150  19.370  17.880  0.00  0.00            
ATOM   4123  C4  *** X  52      25.150  19.850  18.770  0.00  0.00            
ATOM   4124  C5  *** X  52      24.330  18.950  19.520  0.00  0.00            
ATOM   4125  C6  *** X  52      23.380  19.540  20.530  0.00  0.00            
ATOM   4126  C7  *** X  52      27.060  20.310  17.080  0.00  0.00            
ATOM   4127  C8  *** X  52      25.930  15.570  18.790  0.00  0.00            
ATOM   4128  O   *** X  52      23.350  20.740  20.810  0.00  0.00            
ATOM   4129  O1  *** X  52      22.690  18.810  21.240  0.00  0.00            
ATOM   4130  O2  *** X  52      27.080  15.220  18.580  0.00  0.00            
ATOM   4131  O3  *** X  52      25.160  14.850  19.370  0.00  0.00            
ATOM   4132  O4  *** X  52      27.920  19.880  16.360  0.00  0.00            
ATOM   4133  O5  *** X  52      27.140  21.460  17.470  0.00  0.00            
ATOM   4134  H   *** X  52      23.940  16.890  19.980  0.00  0.00            
ATOM   4135  H1  *** X  52      27.250  17.540  17.360  0.00  0.00            
ATOM   4136  H2  *** X  52      25.050  20.920  18.940  0.00  0.00            
ATOM   4137  C   *** X  53      31.670   9.490  29.510  0.00  0.00            
ATOM   4138  C1  *** X  53      30.360   9.950  29.230  0.00  0.00            
ATOM   4139  C2  *** X  53      29.530   9.230  28.340  0.00  0.00            
ATOM   4140  C3  *** X  53      29.920   7.940  27.820  0.00  0.00            
ATOM   4141  C4  *** X  53      31.250   7.530  28.080  0.00  0.00            
ATOM   4142  C5  *** X  53      32.080   8.230  28.970  0.00  0.00            
ATOM   4143  C6  *** X  53      33.420   7.620  29.250  0.00  0.00            
ATOM   4144  C7  *** X  53      29.010   7.050  26.990  0.00  0.00            
ATOM   4145  C8  *** X  53      29.910  11.250  29.930  0.00  0.00            
ATOM   4146  O   *** X  53      33.920   7.870  30.310  0.00  0.00            
ATOM   4147  O1  *** X  53      34.020   7.120  28.320  0.00  0.00            
ATOM   4148  O2  *** X  53      30.650  11.650  30.850  0.00  0.00            
ATOM   4149  O3  *** X  53      28.850  11.770  29.600  0.00  0.00            
ATOM   4150  O4  *** X  53      28.030   7.540  26.560  0.00  0.00            
ATOM   4151  O5  *** X  53      29.220   5.850  26.860  0.00  0.00            
ATOM   4152  H   *** X  53      32.380  10.000  30.160  0.00  0.00            
ATOM   4153  H1  *** X  53      28.620   9.710  28.000  0.00  0.00            
ATOM   4154  H2  *** X  53      31.610   6.630  27.580  0.00  0.00            
ATOM   4155  C   *** X  54       1.070   6.450  16.020  0.00  0.00            
ATOM   4156  C1  *** X  54       1.370   6.250  17.420  0.00  0.00            
ATOM   4157  C2  *** X  54       0.260   6.110  18.320  0.00  0.00            
ATOM   4158  C3  *** X  54      -1.090   6.010  17.800  0.00  0.00            
ATOM   4159  C4  *** X  54      -1.320   6.170  16.440  0.00  0.00            
ATOM   4160  C5  *** X  54      -0.260   6.520  15.530  0.00  0.00            
ATOM   4161  C6  *** X  54      -0.370   6.990  14.120  0.00  0.00            
ATOM   4162  C7  *** X  54      -2.210   5.780  18.700  0.00  0.00            
ATOM   4163  C8  *** X  54       2.750   6.490  17.980  0.00  0.00            
ATOM   4164  O   *** X  54       0.370   7.870  13.750  0.00  0.00            
ATOM   4165  O1  *** X  54      -1.260   6.500  13.400  0.00  0.00            
ATOM   4166  O2  *** X  54       3.620   6.860  17.240  0.00  0.00            
ATOM   4167  O3  *** X  54       2.870   6.630  19.190  0.00  0.00            
ATOM   4168  O4  *** X  54      -2.590   4.690  19.030  0.00  0.00            
ATOM   4169  O5  *** X  54      -2.750   6.800  19.070  0.00  0.00            
ATOM   4170  H   *** X  54       1.840   6.560  15.270  0.00  0.00            
ATOM   4171  H1  *** X  54       0.430   6.110  19.390  0.00  0.00            
ATOM   4172  H2  *** X  54      -2.280   6.070  15.940  0.00  0.00            
ATOM   4173  C   *** X  55       1.190  37.600  17.130  0.00  0.00            
ATOM   4174  C1  *** X  55       0.210  37.620  16.160  0.00  0.00            
ATOM   4175  C2  *** X  55      -0.900  38.420  16.310  0.00  0.00            
ATOM   4176  C3  *** X  55      -1.260  39.010  17.500  0.00  0.00            
ATOM   4177  C4  *** X  55      -0.290  38.870  18.530  0.00  0.00            
ATOM   4178  C5  *** X  55       0.930  38.230  18.390  0.00  0.00            
ATOM   4179  C6  *** X  55       1.910  38.110  19.470  0.00  0.00            
ATOM   4180  C7  *** X  55      -2.570  39.640  17.710  0.00  0.00            
ATOM   4181  C8  *** X  55       0.470  36.860  14.820  0.00  0.00            
ATOM   4182  O   *** X  55       3.000  37.780  19.160  0.00  0.00            
ATOM   4183  O1  *** X  55       1.630  38.340  20.610  0.00  0.00            
ATOM   4184  O2  *** X  55       1.130  35.840  14.810  0.00  0.00            
ATOM   4185  O3  *** X  55      -0.060  37.310  13.840  0.00  0.00            
ATOM   4186  O4  *** X  55      -3.430  39.680  16.830  0.00  0.00            
ATOM   4187  O5  *** X  55      -2.940  39.780  18.900  0.00  0.00            
ATOM   4188  H   *** X  55       2.090  37.000  17.060  0.00  0.00            
ATOM   4189  H1  *** X  55      -1.530  38.490  15.440  0.00  0.00            
ATOM   4190  H2  *** X  55      -0.580  39.220  19.520  0.00  0.00            
ATOM   4191  C   *** X  56       3.040  20.220  20.590  0.00  0.00            
ATOM   4192  C1  *** X  56       4.090  20.410  21.540  0.00  0.00            
ATOM   4193  C2  *** X  56       4.920  19.300  21.880  0.00  0.00            
ATOM   4194  C3  *** X  56       4.790  18.020  21.260  0.00  0.00            
ATOM   4195  C4  *** X  56       3.890  17.900  20.190  0.00  0.00            
ATOM   4196  C5  *** X  56       2.990  19.000  19.900  0.00  0.00            
ATOM   4197  C6  *** X  56       1.820  18.830  18.890  0.00  0.00            
ATOM   4198  C7  *** X  56       5.540  16.860  21.930  0.00  0.00            
ATOM   4199  C8  *** X  56       4.190  21.660  22.390  0.00  0.00            
ATOM   4200  O   *** X  56       0.940  19.660  18.980  0.00  0.00            
ATOM   4201  O1  *** X  56       1.560  17.700  18.510  0.00  0.00            
ATOM   4202  O2  *** X  56       3.290  22.440  22.320  0.00  0.00            
ATOM   4203  O3  *** X  56       5.090  21.890  23.200  0.00  0.00            
ATOM   4204  O4  *** X  56       5.210  15.720  21.750  0.00  0.00            
ATOM   4205  O5  *** X  56       6.490  17.020  22.700  0.00  0.00            
ATOM   4206  H   *** X  56       2.430  21.060  20.250  0.00  0.00            
ATOM   4207  H1  *** X  56       5.620  19.340  22.720  0.00  0.00            
ATOM   4208  H2  *** X  56       3.800  16.910  19.750  0.00  0.00            
ATOM   4209  C   *** X  57       0.860  36.270  33.900  0.00  0.00            
ATOM   4210  C1  *** X  57       1.880  36.370  32.930  0.00  0.00            
ATOM   4211  C2  *** X  57       1.520  36.410  31.550  0.00  0.00            
ATOM   4212  C3  *** X  57       0.240  36.170  31.080  0.00  0.00            
ATOM   4213  C4  *** X  57      -0.800  36.130  32.050  0.00  0.00            
ATOM   4214  C5  *** X  57      -0.530  36.180  33.460  0.00  0.00            
ATOM   4215  C6  *** X  57      -1.620  36.210  34.500  0.00  0.00            
ATOM   4216  C7  *** X  57      -0.060  36.080  29.530  0.00  0.00            
ATOM   4217  C8  *** X  57       3.360  36.430  33.290  0.00  0.00            
ATOM   4218  O   *** X  57      -2.810  36.070  34.200  0.00  0.00            
ATOM   4219  O1  *** X  57      -1.210  36.270  35.630  0.00  0.00            
ATOM   4220  O2  *** X  57       3.970  37.240  32.610  0.00  0.00            
ATOM   4221  O3  *** X  57       3.840  35.530  33.920  0.00  0.00            
ATOM   4222  O4  *** X  57      -1.170  36.060  29.030  0.00  0.00            
ATOM   4223  O5  *** X  57       0.860  36.090  28.730  0.00  0.00            
ATOM   4224  H   *** X  57       1.120  36.260  34.950  0.00  0.00            
ATOM   4225  H1  *** X  57       2.300  36.570  30.820  0.00  0.00            
ATOM   4226  H2  *** X  57      -1.830  35.990  31.730  0.00  0.00            
ATOM   4227  C   *** X  58       1.170  24.720  14.340  0.00  0.00            
ATOM   4228  C1  *** X  58       0.550  24.470  15.560  0.00  0.00            
ATOM   4229  C2  *** X  58      -0.740  24.000  15.520  0.00  0.00            
ATOM   4230  C3  *** X  58      -1.460  23.700  14.290  0.00  0.00            
ATOM   4231  C4  *** X  58      -0.800  24.050  13.080  0.00  0.00            
ATOM   4232  C5  *** X  58       0.510  24.570  13.100  0.00  0.00            
ATOM   4233  C6  *** X  58       1.320  24.770  11.780  0.00  0.00            
ATOM   4234  C7  *** X  58      -2.830  23.060  14.350  0.00  0.00            
ATOM   4235  C8  *** X  58       1.180  24.710  16.870  0.00  0.00            
ATOM   4236  O   *** X  58       0.860  24.250  10.750  0.00  0.00            
ATOM   4237  O1  *** X  58       2.100  25.710  11.690  0.00  0.00            
ATOM   4238  O2  *** X  58       0.470  24.880  17.860  0.00  0.00            
ATOM   4239  O3  *** X  58       2.400  24.820  17.010  0.00  0.00            
ATOM   4240  O4  *** X  58      -3.270  22.580  13.340  0.00  0.00            
ATOM   4241  O5  *** X  58      -3.430  22.980  15.420  0.00  0.00            
ATOM   4242  H   *** X  58       2.160  25.180  14.300  0.00  0.00            
ATOM   4243  H1  *** X  58      -1.230  23.650  16.430  0.00  0.00            
ATOM   4244  H2  *** X  58      -1.370  23.820  12.180  0.00  0.00            
ATOM   4245  C   *** X  59      33.270  20.890  23.650  0.00  0.00            
ATOM   4246  C1  *** X  59      32.050  21.300  23.070  0.00  0.00            
ATOM   4247  C2  *** X  59      31.820  21.080  21.720  0.00  0.00            
ATOM   4248  C3  *** X  59      32.830  20.450  20.950  0.00  0.00            
ATOM   4249  C4  *** X  59      34.020  20.030  21.570  0.00  0.00            
ATOM   4250  C5  *** X  59      34.290  20.270  22.960  0.00  0.00            
ATOM   4251  C6  *** X  59      35.590  19.970  23.640  0.00  0.00            
ATOM   4252  C7  *** X  59      32.640  20.200  19.490  0.00  0.00            
ATOM   4253  C8  *** X  59      30.960  21.830  24.000  0.00  0.00            
ATOM   4254  O   *** X  59      36.630  20.330  23.130  0.00  0.00            
ATOM   4255  O1  *** X  59      35.610  19.590  24.790  0.00  0.00            
ATOM   4256  O2  *** X  59      31.150  22.930  24.500  0.00  0.00            
ATOM   4257  O3  *** X  59      29.960  21.120  24.130  0.00  0.00            
ATOM   4258  O4  *** X  59      32.640  19.080  19.060  0.00  0.00            
ATOM   4259  O5  *** X  59      32.220  21.070  18.790  0.00  0.00            
ATOM   4260  H   *** X  59      33.300  21.060  24.730  0.00  0.00            
ATOM   4261  H1  *** X  59      30.910  21.390  21.220  0.00  0.00            
ATOM   4262  H2  *** X  59      34.810  19.490  21.060  0.00  0.00            
ATOM   4263  C   *** X  60      36.100  11.320  25.010  0.00  0.00            
ATOM   4264  C1  *** X  60      35.940  12.390  24.150  0.00  0.00            
ATOM   4265  C2  *** X  60      36.380  12.250  22.800  0.00  0.00            
ATOM   4266  C3  *** X  60      37.230  11.190  22.320  0.00  0.00            
ATOM   4267  C4  *** X  60      37.410  10.200  23.290  0.00  0.00            
ATOM   4268  C5  *** X  60      36.830  10.150  24.580  0.00  0.00            
ATOM   4269  C6  *** X  60      37.250   8.990  25.540  0.00  0.00            
ATOM   4270  C7  *** X  60      37.850  11.200  21.000  0.00  0.00            
ATOM   4271  C8  *** X  60      35.160  13.580  24.630  0.00  0.00            
ATOM   4272  O   *** X  60      36.920   9.050  26.700  0.00  0.00            
ATOM   4273  O1  *** X  60      37.840   8.020  25.110  0.00  0.00            
ATOM   4274  O2  *** X  60      35.150  13.960  25.800  0.00  0.00            
ATOM   4275  O3  *** X  60      34.570  14.170  23.700  0.00  0.00            
ATOM   4276  O4  *** X  60      38.570  10.300  20.660  0.00  0.00            
ATOM   4277  O5  *** X  60      37.600  12.060  20.160  0.00  0.00            
ATOM   4278  H   *** X  60      35.820  11.450  26.050  0.00  0.00            
ATOM   4279  H1  *** X  60      36.190  13.100  22.150  0.00  0.00            
ATOM   4280  H2  *** X  60      38.050   9.370  23.000  0.00  0.00            
ATOM   4281  C   *** X  61       1.840  45.210  37.520  0.00  0.00            
ATOM   4282  C1  *** X  61       0.580  44.650  37.900  0.00  0.00            
ATOM   4283  C2  *** X  61      -0.220  43.990  36.960  0.00  0.00            
ATOM   4284  C3  *** X  61       0.080  44.080  35.560  0.00  0.00            
ATOM   4285  C4  *** X  61       1.220  44.860  35.170  0.00  0.00            
ATOM   4286  C5  *** X  61       2.130  45.380  36.120  0.00  0.00            
ATOM   4287  C6  *** X  61       3.290  46.130  35.620  0.00  0.00            
ATOM   4288  C7  *** X  61      -0.830  43.280  34.550  0.00  0.00            
ATOM   4289  C8  *** X  61       0.280  44.490  39.390  0.00  0.00            
ATOM   4290  O   *** X  61       3.590  46.130  34.410  0.00  0.00            
ATOM   4291  O1  *** X  61       4.010  46.690  36.440  0.00  0.00            
ATOM   4292  O2  *** X  61      -0.850  44.250  39.720  0.00  0.00            
ATOM   4293  O3  *** X  61       1.200  44.640  40.180  0.00  0.00            
ATOM   4294  O4  *** X  61      -2.030  43.450  34.640  0.00  0.00            
ATOM   4295  O5  *** X  61      -0.280  42.570  33.760  0.00  0.00            
ATOM   4296  H   *** X  61       2.520  45.470  38.330  0.00  0.00            
ATOM   4297  H1  *** X  61      -1.130  43.520  37.330  0.00  0.00            
ATOM   4298  H2  *** X  61       1.520  44.830  34.130  0.00  0.00            
ATOM   4299  C   *** X  62      45.010  42.690  45.250  0.00  0.00            
ATOM   4300  C1  *** X  62      43.970  41.990  44.560  0.00  0.00            
ATOM   4301  C2  *** X  62      43.160  42.660  43.650  0.00  0.00            
ATOM   4302  C3  *** X  62      43.250  44.050  43.390  0.00  0.00            
ATOM   4303  C4  *** X  62      44.120  44.750  44.260  0.00  0.00            
ATOM   4304  C5  *** X  62      45.060  44.120  45.100  0.00  0.00            
ATOM   4305  C6  *** X  62      46.220  44.850  45.760  0.00  0.00            
ATOM   4306  C7  *** X  62      42.370  44.730  42.360  0.00  0.00            
ATOM   4307  C8  *** X  62      43.740  40.490  44.900  0.00  0.00            
ATOM   4308  O   *** X  62      46.480  45.940  45.330  0.00  0.00            
ATOM   4309  O1  *** X  62      46.740  44.420  46.770  0.00  0.00            
ATOM   4310  O2  *** X  62      42.850  39.890  44.300  0.00  0.00            
ATOM   4311  O3  *** X  62      44.550  39.880  45.580  0.00  0.00            
ATOM   4312  O4  *** X  62      42.580  45.880  42.130  0.00  0.00            
ATOM   4313  O5  *** X  62      41.440  44.100  41.850  0.00  0.00            
ATOM   4314  H   *** X  62      45.710  42.170  45.900  0.00  0.00            
ATOM   4315  H1  *** X  62      42.460  42.130  43.010  0.00  0.00            
ATOM   4316  H2  *** X  62      44.000  45.830  44.180  0.00  0.00            
ATOM   4317  C   *** X  63      19.340  14.070  37.280  0.00  0.00            
ATOM   4318  C1  *** X  63      20.060  15.140  36.840  0.00  0.00            
ATOM   4319  C2  *** X  63      19.590  16.400  37.260  0.00  0.00            
ATOM   4320  C3  *** X  63      18.360  16.590  37.960  0.00  0.00            
ATOM   4321  C4  *** X  63      17.610  15.420  38.350  0.00  0.00            
ATOM   4322  C5  *** X  63      18.090  14.110  37.950  0.00  0.00            
ATOM   4323  C6  *** X  63      17.480  12.840  38.340  0.00  0.00            
ATOM   4324  C7  *** X  63      17.690  17.920  37.930  0.00  0.00            
ATOM   4325  C8  *** X  63      21.270  14.960  36.030  0.00  0.00            
ATOM   4326  O   *** X  63      16.630  12.380  37.600  0.00  0.00            
ATOM   4327  O1  *** X  63      18.120  12.180  39.190  0.00  0.00            
ATOM   4328  O2  *** X  63      21.780  16.000  35.630  0.00  0.00            
ATOM   4329  O3  *** X  63      21.660  13.860  35.710  0.00  0.00            
ATOM   4330  O4  *** X  63      18.390  18.890  37.970  0.00  0.00            
ATOM   4331  O5  *** X  63      16.530  17.990  37.680  0.00  0.00            
ATOM   4332  H   *** X  63      19.640  13.060  36.990  0.00  0.00            
ATOM   4333  H1  *** X  63      20.190  17.280  37.070  0.00  0.00            
ATOM   4334  H2  *** X  63      16.770  15.670  39.000  0.00  0.00            
ATOM   4335  C   *** X  64      39.320  20.490  19.520  0.00  0.00            
ATOM   4336  C1  *** X  64      39.730  21.790  19.850  0.00  0.00            
ATOM   4337  C2  *** X  64      39.430  22.820  18.870  0.00  0.00            
ATOM   4338  C3  *** X  64      38.790  22.580  17.630  0.00  0.00            
ATOM   4339  C4  *** X  64      38.490  21.250  17.380  0.00  0.00            
ATOM   4340  C5  *** X  64      38.770  20.220  18.260  0.00  0.00            
ATOM   4341  C6  *** X  64      38.270  18.760  17.900  0.00  0.00            
ATOM   4342  C7  *** X  64      38.350  23.600  16.580  0.00  0.00            
ATOM   4343  C8  *** X  64      40.390  22.210  21.190  0.00  0.00            
ATOM   4344  O   *** X  64      38.370  17.860  18.720  0.00  0.00            
ATOM   4345  O1  *** X  64      37.860  18.490  16.760  0.00  0.00            
ATOM   4346  O2  *** X  64      40.800  23.360  21.440  0.00  0.00            
ATOM   4347  O3  *** X  64      40.560  21.330  22.040  0.00  0.00            
ATOM   4348  O4  *** X  64      38.890  24.670  16.720  0.00  0.00            
ATOM   4349  O5  *** X  64      37.670  23.250  15.640  0.00  0.00            
ATOM   4350  H   *** X  64      39.300  19.670  20.220  0.00  0.00            
ATOM   4351  H1  *** X  64      39.640  23.820  19.230  0.00  0.00            
ATOM   4352  H2  *** X  64      37.890  21.110  16.490  0.00  0.00            
ATOM   4353  C   *** X  65       7.600  19.290  30.920  0.00  0.00            
ATOM   4354  C1  *** X  65       7.210  18.540  32.060  0.00  0.00            
ATOM   4355  C2  *** X  65       5.830  18.210  32.240  0.00  0.00            
ATOM   4356  C3  *** X  65       4.920  18.560  31.230  0.00  0.00            
ATOM   4357  C4  *** X  65       5.360  19.420  30.140  0.00  0.00            
ATOM   4358  C5  *** X  65       6.690  19.770  30.000  0.00  0.00            
ATOM   4359  C6  *** X  65       7.160  20.720  28.910  0.00  0.00            
ATOM   4360  C7  *** X  65       3.510  18.120  31.290  0.00  0.00            
ATOM   4361  C8  *** X  65       8.240  18.280  33.100  0.00  0.00            
ATOM   4362  O   *** X  65       6.300  21.250  28.280  0.00  0.00            
ATOM   4363  O1  *** X  65       8.330  20.930  28.610  0.00  0.00            
ATOM   4364  O2  *** X  65       9.210  17.580  32.780  0.00  0.00            
ATOM   4365  O3  *** X  65       8.260  19.080  34.040  0.00  0.00            
ATOM   4366  O4  *** X  65       3.180  17.160  31.920  0.00  0.00            
ATOM   4367  O5  *** X  65       2.740  18.820  30.690  0.00  0.00            
ATOM   4368  H   *** X  65       8.660  19.450  30.760  0.00  0.00            
ATOM   4369  H1  *** X  65       5.500  17.630  33.090  0.00  0.00            
ATOM   4370  H2  *** X  65       4.570  19.740  29.470  0.00  0.00            
ATOM   4371  C   *** X  66       1.830  22.450  35.740  0.00  0.00            
ATOM   4372  C1  *** X  66       1.220  23.620  35.240  0.00  0.00            
ATOM   4373  C2  *** X  66       2.060  24.700  34.880  0.00  0.00            
ATOM   4374  C3  *** X  66       3.450  24.560  34.750  0.00  0.00            
ATOM   4375  C4  *** X  66       4.050  23.360  35.220  0.00  0.00            
ATOM   4376  C5  *** X  66       3.250  22.370  35.740  0.00  0.00            
ATOM   4377  C6  *** X  66       3.890  21.060  36.240  0.00  0.00            
ATOM   4378  C7  *** X  66       4.360  25.610  34.150  0.00  0.00            
ATOM   4379  C8  *** X  66      -0.270  23.770  35.080  0.00  0.00            
ATOM   4380  O   *** X  66       5.120  20.990  36.180  0.00  0.00            
ATOM   4381  O1  *** X  66       3.210  20.180  36.610  0.00  0.00            
ATOM   4382  O2  *** X  66      -0.940  22.740  34.920  0.00  0.00            
ATOM   4383  O3  *** X  66      -0.670  24.910  35.080  0.00  0.00            
ATOM   4384  O4  *** X  66       3.890  26.710  33.960  0.00  0.00            
ATOM   4385  O5  *** X  66       5.570  25.390  34.090  0.00  0.00            
ATOM   4386  H   *** X  66       1.140  21.720  36.160  0.00  0.00            
ATOM   4387  H1  *** X  66       1.630  25.650  34.600  0.00  0.00            
ATOM   4388  H2  *** X  66       5.130  23.250  35.250  0.00  0.00            
ATOM   4389  C   *** X  67      42.850   1.130  17.460  0.00  0.00            
ATOM   4390  C1  *** X  67      43.260   0.100  18.320  0.00  0.00            
ATOM   4391  C2  *** X  67      43.700  -1.110  17.790  0.00  0.00            
ATOM   4392  C3  *** X  67      43.800  -1.290  16.400  0.00  0.00            
ATOM   4393  C4  *** X  67      43.420  -0.210  15.560  0.00  0.00            
ATOM   4394  C5  *** X  67      42.910   1.030  16.110  0.00  0.00            
ATOM   4395  C6  *** X  67      42.380   2.180  15.270  0.00  0.00            
ATOM   4396  C7  *** X  67      44.300  -2.600  15.880  0.00  0.00            
ATOM   4397  C8  *** X  67      43.090   0.220  19.850  0.00  0.00            
ATOM   4398  O   *** X  67      41.940   1.900  14.150  0.00  0.00            
ATOM   4399  O1  *** X  67      42.310   3.290  15.760  0.00  0.00            
ATOM   4400  O2  *** X  67      43.600  -0.610  20.600  0.00  0.00            
ATOM   4401  O3  *** X  67      42.290   1.060  20.240  0.00  0.00            
ATOM   4402  O4  *** X  67      44.440  -3.510  16.630  0.00  0.00            
ATOM   4403  O5  *** X  67      44.530  -2.670  14.700  0.00  0.00            
ATOM   4404  H   *** X  67      42.580   2.090  17.910  0.00  0.00            
ATOM   4405  H1  *** X  67      43.970  -1.940  18.430  0.00  0.00            
ATOM   4406  H2  *** X  67      43.520  -0.270  14.480  0.00  0.00            
ATOM   4407  C   *** X  68      10.510  30.680  36.460  0.00  0.00            
ATOM   4408  C1  *** X  68       9.790  31.770  35.950  0.00  0.00            
ATOM   4409  C2  *** X  68       8.780  32.300  36.740  0.00  0.00            
ATOM   4410  C3  *** X  68       8.700  32.040  38.150  0.00  0.00            
ATOM   4411  C4  *** X  68       9.570  31.010  38.630  0.00  0.00            
ATOM   4412  C5  *** X  68      10.450  30.250  37.810  0.00  0.00            
ATOM   4413  C6  *** X  68      11.040  28.900  38.190  0.00  0.00            
ATOM   4414  C7  *** X  68       7.600  32.760  39.000  0.00  0.00            
ATOM   4415  C8  *** X  68       9.970  32.350  34.570  0.00  0.00            
ATOM   4416  O   *** X  68      10.780  28.430  39.280  0.00  0.00            
ATOM   4417  O1  *** X  68      11.530  28.210  37.350  0.00  0.00            
ATOM   4418  O2  *** X  68      10.490  31.680  33.680  0.00  0.00            
ATOM   4419  O3  *** X  68       9.500  33.450  34.320  0.00  0.00            
ATOM   4420  O4  *** X  68       7.420  32.380  40.150  0.00  0.00            
ATOM   4421  O5  *** X  68       6.690  33.380  38.430  0.00  0.00            
ATOM   4422  H   *** X  68      11.150  30.110  35.790  0.00  0.00            
ATOM   4423  H1  *** X  68       8.030  32.910  36.230  0.00  0.00            
ATOM   4424  H2  *** X  68       9.530  30.660  39.660  0.00  0.00            
END
