# Supplementary material for: In situ molecular weaving of ionic polymers into metal-organic frameworks for radioactive anion capture
Source: Nat Commun. 2025 Aug 11;16:7393. doi: 10.1038/s41467-025-62246-3 (PMC12339677; doi:10.1038/s41467-025-62246-3)
Supplement: Supplementary file 3 — Supplementary Data-1-3 [file 41467_2025_62246_MOESM3_ESM.zip › Supplementary Data-2/Ptriaz-BTC Initial]

CRYST1  301.340  301.260  301.260  90.00  90.00  90.00 P 1           1
ATOM      1  C   C6H X   1     154.500  45.090  37.690  0.00  0.00            
ATOM      2  C1  C6H X   1     155.490  43.890  37.670  0.00  0.00            
ATOM      3  N   C6H X   1     156.900  44.320  37.490  0.00  0.00            
ATOM      4  N1  C6H X   1     157.670  44.570  38.590  0.00  0.00            
ATOM      5  C2  C6H X   1     157.590  44.530  36.310  0.00  0.00            
ATOM      6  C3  C6H X   1     158.860  44.720  38.100  0.00  0.00            
ATOM      7  N2  C6H X   1     158.870  44.900  36.720  0.00  0.00            
ATOM      8  H   C6H X   1     157.240  44.290  35.310  0.00  0.00            
ATOM      9  H1  C6H X   1     159.760  44.800  38.710  0.00  0.00            
ATOM     10  C4  C6H X   1     160.030  45.270  35.860  0.00  0.00            
ATOM     11  C5  C6H X   1     160.450  46.670  36.010  0.00  0.00            
ATOM     12  H2  C6H X   1     159.760  45.120  34.800  0.00  0.00            
ATOM     13  H3  C6H X   1     160.870  44.590  36.070  0.00  0.00            
ATOM     14  N3  C6H X   1     160.720  47.790  36.100  0.00  0.00            
ATOM     15  H4  C6H X   1     154.570  45.560  36.700  0.00  0.00            
ATOM     16  H5  C6H X   1     153.470  44.700  37.760  0.00  0.00            
ATOM     17  H6  C6H X   1     155.230  43.200  36.850  0.00  0.00            
ATOM     18  H7  C6H X   1     155.390  43.290  38.590  0.00  0.00            
ATOM     19  C   C6H X   1     154.010  47.470  38.490  0.00  0.00            
ATOM     20  C6  C6H X   1     154.770  46.140  38.830  0.00  0.00            
ATOM     21  N   C6H X   1     154.500  45.620  40.210  0.00  0.00            
ATOM     22  N4  C6H X   1     153.210  45.500  40.660  0.00  0.00            
ATOM     23  C7  C6H X   1     155.420  45.150  41.140  0.00  0.00            
ATOM     24  C8  C6H X   1     153.340  44.870  41.800  0.00  0.00            
ATOM     25  N5  C6H X   1     154.660  44.730  42.220  0.00  0.00            
ATOM     26  H   C6H X   1     156.500  45.040  41.040  0.00  0.00            
ATOM     27  H8  C6H X   1     152.500  44.520  42.400  0.00  0.00            
ATOM     28  C9  C6H X   1     155.170  44.160  43.510  0.00  0.00            
ATOM     29  C10 C6H X   1     154.280  43.130  44.060  0.00  0.00            
ATOM     30  H9  C6H X   1     156.160  43.690  43.370  0.00  0.00            
ATOM     31  H10 C6H X   1     155.290  44.940  44.270  0.00  0.00            
ATOM     32  N6  C6H X   1     153.530  42.350  44.430  0.00  0.00            
ATOM     33  H11 C6H X   1     154.010  47.640  37.400  0.00  0.00            
ATOM     34  H12 C6H X   1     152.950  47.290  38.730  0.00  0.00            
ATOM     35  H13 C6H X   1     155.840  46.370  38.800  0.00  0.00            
ATOM     36  C   C6H X   1     153.400  49.870  39.160  0.00  0.00            
ATOM     37  C11 C6H X   1     154.530  48.780  39.210  0.00  0.00            
ATOM     38  N   C6H X   1     155.830  49.360  38.710  0.00  0.00            
ATOM     39  N7  C6H X   1     156.380  49.020  37.500  0.00  0.00            
ATOM     40  C12 C6H X   1     156.610  50.300  39.370  0.00  0.00            
ATOM     41  C13 C6H X   1     157.560  49.560  37.540  0.00  0.00            
ATOM     42  N8  C6H X   1     157.740  50.480  38.570  0.00  0.00            
ATOM     43  H   C6H X   1     156.430  50.750  40.350  0.00  0.00            
ATOM     44  H14 C6H X   1     158.320  49.410  36.770  0.00  0.00            
ATOM     45  C14 C6H X   1     158.890  51.400  38.840  0.00  0.00            
ATOM     46  C15 C6H X   1     160.100  51.160  38.050  0.00  0.00            
ATOM     47  H15 C6H X   1     159.170  51.370  39.910  0.00  0.00            
ATOM     48  H16 C6H X   1     158.600  52.430  38.620  0.00  0.00            
ATOM     49  N9  C6H X   1     161.010  51.010  37.360  0.00  0.00            
ATOM     50  H17 C6H X   1     153.830  50.850  39.430  0.00  0.00            
ATOM     51  H18 C6H X   1     153.110  49.970  38.100  0.00  0.00            
ATOM     52  H19 C6H X   1     154.700  48.530  40.260  0.00  0.00            
ATOM     53  C   C6H X   1     151.050  50.700  39.690  0.00  0.00            
ATOM     54  C16 C6H X   1     152.130  49.630  40.070  0.00  0.00            
ATOM     55  N   C6H X   1     152.350  49.610  41.550  0.00  0.00            
ATOM     56  N10 C6H X   1     153.460  50.190  42.100  0.00  0.00            
ATOM     57  C17 C6H X   1     151.480  49.120  42.510  0.00  0.00            
ATOM     58  C18 C6H X   1     153.280  50.030  43.390  0.00  0.00            
ATOM     59  N11 C6H X   1     152.100  49.390  43.720  0.00  0.00            
ATOM     60  H   C6H X   1     150.490  48.690  42.390  0.00  0.00            
ATOM     61  H20 C6H X   1     153.980  50.380  44.150  0.00  0.00            
ATOM     62  C19 C6H X   1     151.520  49.150  45.080  0.00  0.00            
ATOM     63  C20 C6H X   1     150.280  49.910  45.260  0.00  0.00            
ATOM     64  H21 C6H X   1     152.230  49.430  45.880  0.00  0.00            
ATOM     65  H22 C6H X   1     151.290  48.080  45.220  0.00  0.00            
ATOM     66  N12 C6H X   1     149.310  50.530  45.290  0.00  0.00            
ATOM     67  H23 C6H X   1     150.340  50.830  40.520  0.00  0.00            
ATOM     68  H24 C6H X   1     151.570  51.670  39.670  0.00  0.00            
ATOM     69  H25 C6H X   1     151.710  48.640  39.850  0.00  0.00            
ATOM     70  C   C6H X   1     150.200  51.650  37.440  0.00  0.00            
ATOM     71  C21 C6H X   1     150.290  50.370  38.350  0.00  0.00            
ATOM     72  N   C6H X   1     149.020  49.570  38.510  0.00  0.00            
ATOM     73  N13 C6H X   1     148.240  49.750  39.610  0.00  0.00            
ATOM     74  C22 C6H X   1     148.470  48.630  37.650  0.00  0.00            
ATOM     75  C23 C6H X   1     147.260  48.900  39.480  0.00  0.00            
ATOM     76  N14 C6H X   1     147.260  48.270  38.240  0.00  0.00            
ATOM     77  H   C6H X   1     148.910  48.160  36.770  0.00  0.00            
ATOM     78  H26 C6H X   1     146.470  48.750  40.210  0.00  0.00            
ATOM     79  C24 C6H X   1     146.240  47.310  37.710  0.00  0.00            
ATOM     80  C25 C6H X   1     146.860  46.160  37.040  0.00  0.00            
ATOM     81  H27 C6H X   1     145.610  47.810  36.960  0.00  0.00            
ATOM     82  H28 C6H X   1     145.560  46.950  38.500  0.00  0.00            
ATOM     83  N15 C6H X   1     147.430  45.340  36.470  0.00  0.00            
ATOM     84  H29 C6H X   1     150.760  52.490  37.890  0.00  0.00            
ATOM     85  H30 C6H X   1     150.750  51.430  36.520  0.00  0.00            
ATOM     86  H31 C6H X   1     150.940  49.670  37.810  0.00  0.00            
ATOM     87  C   C6H X   1     148.900  53.420  36.110  0.00  0.00            
ATOM     88  C26 C6H X   1     148.770  52.180  37.060  0.00  0.00            
ATOM     89  N   C6H X   1     147.870  52.460  38.220  0.00  0.00            
ATOM     90  N16 C6H X   1     146.550  52.130  38.100  0.00  0.00            
ATOM     91  C27 C6H X   1     148.150  53.010  39.470  0.00  0.00            
ATOM     92  C28 C6H X   1     146.050  52.370  39.280  0.00  0.00            
ATOM     93  N17 C6H X   1     146.940  52.980  40.160  0.00  0.00            
ATOM     94  H   C6H X   1     149.110  53.320  39.890  0.00  0.00            
ATOM     95  H32 C6H X   1     145.010  52.170  39.560  0.00  0.00            
ATOM     96  C29 C6H X   1     146.680  53.480  41.540  0.00  0.00            
ATOM     97  C30 C6H X   1     147.880  53.410  42.390  0.00  0.00            
ATOM     98  H33 C6H X   1     145.860  52.930  42.040  0.00  0.00            
ATOM     99  H34 C6H X   1     146.370  54.530  41.510  0.00  0.00            
ATOM    100  N18 C6H X   1     148.880  53.350  42.950  0.00  0.00            
ATOM    101  H35 C6H X   1     149.390  54.220  36.680  0.00  0.00            
ATOM    102  H36 C6H X   1     149.580  53.170  35.290  0.00  0.00            
ATOM    103  H37 C6H X   1     148.290  51.370  36.490  0.00  0.00            
ATOM    104  C   C6H X   1     147.820  55.350  34.790  0.00  0.00            
ATOM    105  C31 C6H X   1     147.560  53.970  35.500  0.00  0.00            
ATOM    106  N   C6H X   1     146.800  52.960  34.690  0.00  0.00            
ATOM    107  N19 C6H X   1     147.340  52.410  33.550  0.00  0.00            
ATOM    108  C32 C6H X   1     145.580  52.390  35.030  0.00  0.00            
ATOM    109  C33 C6H X   1     146.480  51.460  33.260  0.00  0.00            
ATOM    110  N20 C6H X   1     145.350  51.420  34.070  0.00  0.00            
ATOM    111  H   C6H X   1     144.970  52.580  35.920  0.00  0.00            
ATOM    112  H38 C6H X   1     146.610  50.750  32.450  0.00  0.00            
ATOM    113  C34 C6H X   1     144.220  50.440  34.020  0.00  0.00            
ATOM    114  C35 C6H X   1     144.720  49.060  34.080  0.00  0.00            
ATOM    115  H39 C6H X   1     143.620  50.540  33.110  0.00  0.00            
ATOM    116  H40 C6H X   1     143.530  50.580  34.870  0.00  0.00            
ATOM    117  N21 C6H X   1     145.210  48.020  34.120  0.00  0.00            
ATOM    118  H41 C6H X   1     148.480  55.940  35.440  0.00  0.00            
ATOM    119  H42 C6H X   1     148.380  55.190  33.860  0.00  0.00            
ATOM    120  H43 C6H X   1     146.910  54.200  36.370  0.00  0.00            
ATOM    121  C   C6H X   1     146.940  57.670  34.010  0.00  0.00            
ATOM    122  C36 C6H X   1     146.550  56.240  34.520  0.00  0.00            
ATOM    123  N   C6H X   1     145.550  55.590  33.620  0.00  0.00            
ATOM    124  N22 C6H X   1     144.290  55.390  34.080  0.00  0.00            
ATOM    125  C37 C6H X   1     145.680  55.180  32.320  0.00  0.00            
ATOM    126  C38 C6H X   1     143.640  54.860  33.090  0.00  0.00            
ATOM    127  N23 C6H X   1     144.420  54.720  31.940  0.00  0.00            
ATOM    128  H   C6H X   1     146.590  55.180  31.740  0.00  0.00            
ATOM    129  H44 C6H X   1     142.590  54.560  33.140  0.00  0.00            
ATOM    130  C39 C6H X   1     144.010  54.150  30.630  0.00  0.00            
ATOM    131  C40 C6H X   1     144.720  52.910  30.320  0.00  0.00            
ATOM    132  H45 C6H X   1     144.240  54.870  29.840  0.00  0.00            
ATOM    133  H46 C6H X   1     142.920  53.960  30.600  0.00  0.00            
ATOM    134  N24 C6H X   1     145.350  51.970  30.090  0.00  0.00            
ATOM    135  H47 C6H X   1     147.720  58.080  34.680  0.00  0.00            
ATOM    136  H48 C6H X   1     147.440  57.580  33.030  0.00  0.00            
ATOM    137  H49 C6H X   1     146.060  56.370  35.500  0.00  0.00            
ATOM    138  C   C6H X   1     146.130  59.960  33.080  0.00  0.00            
ATOM    139  C41 C6H X   1     145.750  58.710  33.960  0.00  0.00            
ATOM    140  N   C6H X   1     145.310  59.070  35.330  0.00  0.00            
ATOM    141  N25 C6H X   1     146.220  59.660  36.170  0.00  0.00            
ATOM    142  C42 C6H X   1     144.130  58.750  35.980  0.00  0.00            
ATOM    143  C43 C6H X   1     145.590  59.720  37.320  0.00  0.00            
ATOM    144  N26 C6H X   1     144.340  59.130  37.300  0.00  0.00            
ATOM    145  H   C6H X   1     143.260  58.210  35.600  0.00  0.00            
ATOM    146  H50 C6H X   1     146.040  60.110  38.240  0.00  0.00            
ATOM    147  C44 C6H X   1     143.430  58.860  38.460  0.00  0.00            
ATOM    148  C45 C6H X   1     142.950  57.470  38.410  0.00  0.00            
ATOM    149  H51 C6H X   1     142.570  59.540  38.450  0.00  0.00            
ATOM    150  H52 C6H X   1     143.940  59.010  39.420  0.00  0.00            
ATOM    151  N27 C6H X   1     142.640  56.370  38.270  0.00  0.00            
ATOM    152  H53 C6H X   1     146.820  60.610  33.640  0.00  0.00            
ATOM    153  H54 C6H X   1     146.700  59.600  32.210  0.00  0.00            
ATOM    154  H55 C6H X   1     144.890  58.220  33.470  0.00  0.00            
ATOM    155  C   C6H X   1     145.500  62.010  31.580  0.00  0.00            
ATOM    156  C46 C6H X   1     144.960  60.840  32.500  0.00  0.00            
ATOM    157  N   C6H X   1     143.920  61.320  33.460  0.00  0.00            
ATOM    158  N28 C6H X   1     142.770  60.590  33.570  0.00  0.00            
ATOM    159  C47 C6H X   1     143.820  62.550  34.080  0.00  0.00            
ATOM    160  C48 C6H X   1     141.940  61.410  34.170  0.00  0.00            
ATOM    161  N29 C6H X   1     142.480  62.660  34.430  0.00  0.00            
ATOM    162  H   C6H X   1     144.560  63.340  34.210  0.00  0.00            
ATOM    163  H56 C6H X   1     140.910  61.160  34.430  0.00  0.00            
ATOM    164  C49 C6H X   1     141.830  63.870  35.010  0.00  0.00            
ATOM    165  C50 C6H X   1     142.590  64.360  36.160  0.00  0.00            
ATOM    166  H57 C6H X   1     140.780  63.700  35.310  0.00  0.00            
ATOM    167  H58 C6H X   1     141.810  64.690  34.260  0.00  0.00            
ATOM    168  N30 C6H X   1     143.280  64.670  37.020  0.00  0.00            
ATOM    169  H59 C6H X   1     145.540  62.950  32.160  0.00  0.00            
ATOM    170  H60 C6H X   1     146.540  61.850  31.290  0.00  0.00            
ATOM    171  H61 C6H X   1     144.410  60.150  31.830  0.00  0.00            
ATOM    172  C   C6H X   1     144.840  63.650  29.640  0.00  0.00            
ATOM    173  C51 C6H X   1     144.630  62.240  30.290  0.00  0.00            
ATOM    174  N   C6H X   1     144.850  61.100  29.350  0.00  0.00            
ATOM    175  N31 C6H X   1     143.830  60.260  29.020  0.00  0.00            
ATOM    176  C52 C6H X   1     146.070  60.640  28.900  0.00  0.00            
ATOM    177  C53 C6H X   1     144.420  59.260  28.450  0.00  0.00            
ATOM    178  N32 C6H X   1     145.810  59.360  28.420  0.00  0.00            
ATOM    179  H   C6H X   1     147.020  61.160  29.020  0.00  0.00            
ATOM    180  H62 C6H X   1     143.870  58.410  28.050  0.00  0.00            
ATOM    181  C54 C6H X   1     146.800  58.360  27.990  0.00  0.00            
ATOM    182  C55 C6H X   1     147.160  57.370  29.030  0.00  0.00            
ATOM    183  H63 C6H X   1     147.730  58.880  27.720  0.00  0.00            
ATOM    184  H64 C6H X   1     146.440  57.820  27.100  0.00  0.00            
ATOM    185  N33 C6H X   1     147.480  56.590  29.810  0.00  0.00            
ATOM    186  H65 C6H X   1     145.790  63.710  29.080  0.00  0.00            
ATOM    187  H66 C6H X   1     144.970  64.400  30.450  0.00  0.00            
ATOM    188  H67 C6H X   1     143.580  62.210  30.620  0.00  0.00            
ATOM    189  C   C6H X   1     143.700  63.480  27.310  0.00  0.00            
ATOM    190  C56 C6H X   1     143.640  64.130  28.740  0.00  0.00            
ATOM    191  N   C6H X   1     143.450  65.610  28.660  0.00  0.00            
ATOM    192  N34 C6H X   1     144.530  66.440  28.500  0.00  0.00            
ATOM    193  C57 C6H X   1     142.250  66.310  28.580  0.00  0.00            
ATOM    194  C58 C6H X   1     144.000  67.620  28.310  0.00  0.00            
ATOM    195  N35 C6H X   1     142.620  67.600  28.210  0.00  0.00            
ATOM    196  H   C6H X   1     141.230  65.960  28.740  0.00  0.00            
ATOM    197  H68 C6H X   1     144.570  68.540  28.190  0.00  0.00            
ATOM    198  C59 C6H X   1     141.710  68.720  27.840  0.00  0.00            
ATOM    199  C60 C6H X   1     140.760  69.030  28.910  0.00  0.00            
ATOM    200  H69 C6H X   1     141.120  68.450  26.950  0.00  0.00            
ATOM    201  H70 C6H X   1     142.260  69.630  27.590  0.00  0.00            
ATOM    202  N36 C6H X   1     140.030  69.190  29.780  0.00  0.00            
ATOM    203  H71 C6H X   1     144.020  62.440  27.360  0.00  0.00            
ATOM    204  H72 C6H X   1     144.490  64.000  26.730  0.00  0.00            
ATOM    205  H73 C6H X   1     142.730  63.790  29.250  0.00  0.00            
ATOM    206  C   C6H X   1     142.530  62.940  25.070  0.00  0.00            
ATOM    207  C61 C6H X   1     142.360  63.530  26.510  0.00  0.00            
ATOM    208  N   C6H X   1     141.220  62.920  27.260  0.00  0.00            
ATOM    209  N37 C6H X   1     140.150  63.710  27.560  0.00  0.00            
ATOM    210  C62 C6H X   1     141.050  61.630  27.720  0.00  0.00            
ATOM    211  C63 C6H X   1     139.300  62.920  28.140  0.00  0.00            
ATOM    212  N38 C6H X   1     139.770  61.610  28.270  0.00  0.00            
ATOM    213  H   C6H X   1     141.700  60.790  27.550  0.00  0.00            
ATOM    214  H74 C6H X   1     138.310  63.230  28.470  0.00  0.00            
ATOM    215  C64 C6H X   1     139.020  60.410  28.730  0.00  0.00            
ATOM    216  C65 C6H X   1     138.760  59.510  27.590  0.00  0.00            
ATOM    217  H75 C6H X   1     138.070  60.670  29.220  0.00  0.00            
ATOM    218  H76 C6H X   1     139.620  59.840  29.460  0.00  0.00            
ATOM    219  N39 C6H X   1     138.660  58.840  26.660  0.00  0.00            
ATOM    220  H77 C6H X   1     142.960  61.930  25.090  0.00  0.00            
ATOM    221  H78 C6H X   1     143.310  63.560  24.580  0.00  0.00            
ATOM    222  H79 C6H X   1     142.120  64.600  26.360  0.00  0.00            
ATOM    223  C   C6H X   1     140.520  61.560  24.060  0.00  0.00            
ATOM    224  C66 C6H X   1     141.230  62.970  24.170  0.00  0.00            
ATOM    225  N   C6H X   1     141.480  63.650  22.860  0.00  0.00            
ATOM    226  N40 C6H X   1     142.470  63.200  22.020  0.00  0.00            
ATOM    227  C67 C6H X   1     140.890  64.830  22.420  0.00  0.00            
ATOM    228  C68 C6H X   1     142.450  64.100  21.070  0.00  0.00            
ATOM    229  N41 C6H X   1     141.480  65.090  21.210  0.00  0.00            
ATOM    230  H   C6H X   1     140.090  65.410  22.890  0.00  0.00            
ATOM    231  H80 C6H X   1     143.130  64.100  20.220  0.00  0.00            
ATOM    232  C69 C6H X   1     141.140  66.180  20.260  0.00  0.00            
ATOM    233  C70 C6H X   1     142.330  66.690  19.570  0.00  0.00            
ATOM    234  H81 C6H X   1     140.650  67.030  20.780  0.00  0.00            
ATOM    235  H82 C6H X   1     140.410  65.820  19.510  0.00  0.00            
ATOM    236  N42 C6H X   1     143.320  66.990  19.070  0.00  0.00            
ATOM    237  H83 C6H X   1     140.220  61.220  25.060  0.00  0.00            
ATOM    238  H84 C6H X   1     141.250  60.830  23.690  0.00  0.00            
ATOM    239  H85 C6H X   1     140.500  63.640  24.670  0.00  0.00            
ATOM    240  C   C6H X   1     138.620  60.060  22.920  0.00  0.00            
ATOM    241  C71 C6H X   1     139.220  61.510  23.150  0.00  0.00            
ATOM    242  N   C6H X   1     138.170  62.450  23.630  0.00  0.00            
ATOM    243  N43 C6H X   1     138.150  63.730  23.140  0.00  0.00            
ATOM    244  C72 C6H X   1     137.100  62.220  24.490  0.00  0.00            
ATOM    245  C73 C6H X   1     137.040  64.240  23.610  0.00  0.00            
ATOM    246  N44 C6H X   1     136.450  63.440  24.580  0.00  0.00            
ATOM    247  H   C6H X   1     136.760  61.280  24.910  0.00  0.00            
ATOM    248  H86 C6H X   1     136.660  65.230  23.350  0.00  0.00            
ATOM    249  C74 C6H X   1     135.320  63.800  25.480  0.00  0.00            
ATOM    250  C75 C6H X   1     134.020  63.820  24.820  0.00  0.00            
ATOM    251  H87 C6H X   1     135.480  64.790  25.930  0.00  0.00            
ATOM    252  H88 C6H X   1     135.240  63.070  26.300  0.00  0.00            
ATOM    253  N45 C6H X   1     132.990  63.800  24.320  0.00  0.00            
ATOM    254  H89 C6H X   1     137.740  60.200  22.270  0.00  0.00            
ATOM    255  H90 C6H X   1     138.190  59.690  23.860  0.00  0.00            
ATOM    256  H91 C6H X   1     139.510  61.880  22.150  0.00  0.00            
ATOM    257  C   C6H X   1     140.070  57.960  23.360  0.00  0.00            
ATOM    258  C76 C6H X   1     139.480  58.920  22.250  0.00  0.00            
ATOM    259  N   C6H X   1     140.410  59.430  21.200  0.00  0.00            
ATOM    260  N46 C6H X   1     141.750  59.640  21.460  0.00  0.00            
ATOM    261  C77 C6H X   1     140.050  59.890  19.930  0.00  0.00            
ATOM    262  C78 C6H X   1     142.160  60.240  20.390  0.00  0.00            
ATOM    263  N47 C6H X   1     141.230  60.400  19.390  0.00  0.00            
ATOM    264  H   C6H X   1     139.040  59.910  19.470  0.00  0.00            
ATOM    265  H92 C6H X   1     143.170  60.610  20.260  0.00  0.00            
ATOM    266  C79 C6H X   1     141.440  61.040  18.060  0.00  0.00            
ATOM    267  C80 C6H X   1     141.340  62.500  18.140  0.00  0.00            
ATOM    268  H93 C6H X   1     140.730  60.670  17.300  0.00  0.00            
ATOM    269  H94 C6H X   1     142.450  60.810  17.680  0.00  0.00            
ATOM    270  N48 C6H X   1     141.310  63.640  18.270  0.00  0.00            
ATOM    271  H95 C6H X   1     140.580  58.590  24.090  0.00  0.00            
ATOM    272  H96 C6H X   1     139.230  57.500  23.910  0.00  0.00            
ATOM    273  H97 C6H X   1     138.750  58.290  21.710  0.00  0.00            
ATOM    274  C   C6H X   1     141.830  56.250  24.140  0.00  0.00            
ATOM    275  C81 C6H X   1     141.040  56.810  22.900  0.00  0.00            
ATOM    276  N   C6H X   1     140.420  55.730  22.070  0.00  0.00            
ATOM    277  N49 C6H X   1     139.590  54.810  22.640  0.00  0.00            
ATOM    278  C82 C6H X   1     140.650  55.460  20.730  0.00  0.00            
ATOM    279  C83 C6H X   1     139.220  54.040  21.640  0.00  0.00            
ATOM    280  N50 C6H X   1     139.910  54.320  20.460  0.00  0.00            
ATOM    281  H   C6H X   1     141.250  56.000  20.010  0.00  0.00            
ATOM    282  H98 C6H X   1     138.500  53.220  21.730  0.00  0.00            
ATOM    283  C84 C6H X   1     139.900  53.600  19.150  0.00  0.00            
ATOM    284  C85 C6H X   1     138.970  52.470  19.070  0.00  0.00            
ATOM    285  H99 C6H X   1     140.890  53.190  18.930  0.00  0.00            
ATOM    286 H100 C6H X   1     139.650  54.290  18.330  0.00  0.00            
ATOM    287  N51 C6H X   1     138.270  51.570  19.070  0.00  0.00            
ATOM    288 H101 C6H X   1     141.920  57.020  24.920  0.00  0.00            
ATOM    289 H102 C6H X   1     141.220  55.460  24.610  0.00  0.00            
ATOM    290 H103 C6H X   1     141.770  57.290  22.250  0.00  0.00            
ATOM    291  C   C6H X   1     143.790  54.910  25.030  0.00  0.00            
ATOM    292  C86 C6H X   1     143.260  55.710  23.800  0.00  0.00            
ATOM    293  N   C6H X   1     144.220  56.780  23.330  0.00  0.00            
ATOM    294  N52 C6H X   1     144.360  57.950  24.040  0.00  0.00            
ATOM    295  C87 C6H X   1     145.060  56.750  22.220  0.00  0.00            
ATOM    296  C88 C6H X   1     145.120  58.670  23.280  0.00  0.00            
ATOM    297  N53 C6H X   1     145.730  57.980  22.250  0.00  0.00            
ATOM    298  H   C6H X   1     145.130  55.960  21.460  0.00  0.00            
ATOM    299 H104 C6H X   1     145.350  59.710  23.480  0.00  0.00            
ATOM    300  C89 C6H X   1     146.820  58.500  21.370  0.00  0.00            
ATOM    301  C90 C6H X   1     147.090  57.710  20.180  0.00  0.00            
ATOM    302 H105 C6H X   1     147.770  58.530  21.930  0.00  0.00            
ATOM    303 H106 C6H X   1     146.610  59.540  21.060  0.00  0.00            
ATOM    304  N54 C6H X   1     147.330  57.040  19.270  0.00  0.00            
ATOM    305 H107 C6H X   1     143.790  55.600  25.890  0.00  0.00            
ATOM    306 H108 C6H X   1     143.060  54.120  25.290  0.00  0.00            
ATOM    307 H109 C6H X   1     143.130  54.990  22.970  0.00  0.00            
ATOM    308  C   C6H X   1     145.770  53.860  26.240  0.00  0.00            
ATOM    309  C91 C6H X   1     145.190  54.260  24.840  0.00  0.00            
ATOM    310  N   C6H X   1     145.240  53.190  23.810  0.00  0.00            
ATOM    311  N55 C6H X   1     145.900  53.460  22.640  0.00  0.00            
ATOM    312  C92 C6H X   1     144.710  51.900  23.830  0.00  0.00            
ATOM    313  C93 C6H X   1     145.720  52.370  21.920  0.00  0.00            
ATOM    314  N56 C6H X   1     145.070  51.350  22.600  0.00  0.00            
ATOM    315  H   C6H X   1     144.150  51.390  24.620  0.00  0.00            
ATOM    316 H110 C6H X   1     146.100  52.240  20.910  0.00  0.00            
ATOM    317  C94 C6H X   1     144.910  49.930  22.180  0.00  0.00            
ATOM    318  C95 C6H X   1     145.880  49.100  22.910  0.00  0.00            
ATOM    319 H111 C6H X   1     145.070  49.810  21.090  0.00  0.00            
ATOM    320 H112 C6H X   1     143.890  49.570  22.390  0.00  0.00            
ATOM    321  N57 C6H X   1     146.680  48.560  23.540  0.00  0.00            
ATOM    322 H113 C6H X   1     145.720  54.750  26.880  0.00  0.00            
ATOM    323 H114 C6H X   1     145.090  53.130  26.700  0.00  0.00            
ATOM    324 H115 C6H X   1     145.850  55.070  24.480  0.00  0.00            
ATOM    325  C   C6H X   1     147.660  53.140  27.750  0.00  0.00            
ATOM    326  C96 C6H X   1     147.230  53.310  26.260  0.00  0.00            
ATOM    327  N   C6H X   1     148.210  54.140  25.490  0.00  0.00            
ATOM    328  N58 C6H X   1     148.370  55.470  25.770  0.00  0.00            
ATOM    329  C97 C6H X   1     149.070  53.690  24.500  0.00  0.00            
ATOM    330  C98 C6H X   1     149.250  55.840  24.910  0.00  0.00            
ATOM    331  N59 C6H X   1     149.820  54.820  24.160  0.00  0.00            
ATOM    332  H   C6H X   1     149.150  52.680  24.070  0.00  0.00            
ATOM    333 H116 C6H X   1     149.590  56.870  24.810  0.00  0.00            
ATOM    334  C99 C6H X   1     150.930  54.920  23.190  0.00  0.00            
ATOM    335 C100 C6H X   1     150.740  56.000  22.220  0.00  0.00            
ATOM    336 H117 C6H X   1     151.070  53.970  22.650  0.00  0.00            
ATOM    337 H118 C6H X   1     151.870  55.120  23.730  0.00  0.00            
ATOM    338  N60 C6H X   1     150.580  56.890  21.520  0.00  0.00            
ATOM    339 H119 C6H X   1     147.440  54.070  28.280  0.00  0.00            
ATOM    340 H120 C6H X   1     147.000  52.380  28.200  0.00  0.00            
ATOM    341 H121 C6H X   1     147.200  52.320  25.790  0.00  0.00            
ATOM    342  C   C6H X   1     149.410  52.780  29.560  0.00  0.00            
ATOM    343 C101 C6H X   1     149.140  52.740  28.020  0.00  0.00            
ATOM    344  N   C6H X   1     149.530  51.450  27.390  0.00  0.00            
ATOM    345  N61 C6H X   1     150.670  51.420  26.630  0.00  0.00            
ATOM    346 C102 C6H X   1     148.900  50.220  27.470  0.00  0.00            
ATOM    347 C103 C6H X   1     150.720  50.180  26.220  0.00  0.00            
ATOM    348  N62 C6H X   1     149.640  49.400  26.620  0.00  0.00            
ATOM    349  H   C6H X   1     148.040  49.900  28.070  0.00  0.00            
ATOM    350 H122 C6H X   1     151.540  49.760  25.630  0.00  0.00            
ATOM    351 C104 C6H X   1     149.400  47.960  26.330  0.00  0.00            
ATOM    352 C105 C6H X   1     149.790  47.150  27.490  0.00  0.00            
ATOM    353 H123 C6H X   1     149.960  47.610  25.450  0.00  0.00            
ATOM    354 H124 C6H X   1     148.330  47.770  26.120  0.00  0.00            
ATOM    355  N63 C6H X   1     150.120  46.620  28.460  0.00  0.00            
ATOM    356 H125 C6H X   1     148.970  53.690  29.990  0.00  0.00            
ATOM    357 H126 C6H X   1     148.850  51.950  30.010  0.00  0.00            
ATOM    358 H127 C6H X   1     149.760  53.520  27.560  0.00  0.00            
ATOM    359  C   C6H X   1     150.940  52.790  31.590  0.00  0.00            
ATOM    360 C106 C6H X   1     150.910  52.670  30.030  0.00  0.00            
ATOM    361  N   C6H X   1     151.860  53.610  29.370  0.00  0.00            
ATOM    362  N64 C6H X   1     153.150  53.190  29.210  0.00  0.00            
ATOM    363 C107 C6H X   1     151.710  54.930  28.960  0.00  0.00            
ATOM    364 C108 C6H X   1     153.760  54.180  28.650  0.00  0.00            
ATOM    365  N65 C6H X   1     152.960  55.300  28.450  0.00  0.00            
ATOM    366  H   C6H X   1     150.810  55.540  29.020  0.00  0.00            
ATOM    367 H128 C6H X   1     154.820  54.150  28.410  0.00  0.00            
ATOM    368 C109 C6H X   1     153.350  56.580  27.810  0.00  0.00            
ATOM    369 C110 C6H X   1     153.400  57.710  28.750  0.00  0.00            
ATOM    370 H129 C6H X   1     152.640  56.830  27.010  0.00  0.00            
ATOM    371 H130 C6H X   1     154.340  56.480  27.340  0.00  0.00            
ATOM    372  N66 C6H X   1     153.400  58.590  29.490  0.00  0.00            
ATOM    373 H131 C6H X   1     150.630  53.820  31.830  0.00  0.00            
ATOM    374 H132 C6H X   1     150.160  52.160  32.040  0.00  0.00            
ATOM    375 H133 C6H X   1     151.240  51.650  29.760  0.00  0.00            
ATOM    376  C   C6H X   1     152.390  53.330  33.650  0.00  0.00            
ATOM    377 C111 C6H X   1     152.300  52.490  32.310  0.00  0.00            
ATOM    378  N   C6H X   1     152.720  51.050  32.450  0.00  0.00            
ATOM    379  N67 C6H X   1     153.970  50.830  32.950  0.00  0.00            
ATOM    380 C112 C6H X   1     152.090  49.860  32.090  0.00  0.00            
ATOM    381 C113 C6H X   1     154.110  49.530  32.910  0.00  0.00            
ATOM    382  N68 C6H X   1     153.030  48.860  32.370  0.00  0.00            
ATOM    383  H   C6H X   1     151.090  49.680  31.710  0.00  0.00            
ATOM    384 H134 C6H X   1     154.990  49.000  33.290  0.00  0.00            
ATOM    385 C114 C6H X   1     152.850  47.380  32.250  0.00  0.00            
ATOM    386 C115 C6H X   1     152.440  46.820  33.540  0.00  0.00            
ATOM    387 H135 C6H X   1     153.780  46.890  31.940  0.00  0.00            
ATOM    388 H136 C6H X   1     152.090  47.120  31.500  0.00  0.00            
ATOM    389  N69 C6H X   1     152.120  46.480  34.590  0.00  0.00            
ATOM    390 H137 C6H X   1     151.380  53.470  34.050  0.00  0.00            
ATOM    391 H138 C6H X   1     152.900  52.740  34.420  0.00  0.00            
ATOM    392 H139 C6H X   1     153.100  52.880  31.660  0.00  0.00            
ATOM    393  C   C6H X   1     152.980  55.550  34.860  0.00  0.00            
ATOM    394 C116 C6H X   1     153.110  54.720  33.520  0.00  0.00            
ATOM    395  N   C6H X   1     154.510  54.540  33.050  0.00  0.00            
ATOM    396  N70 C6H X   1     154.830  54.880  31.760  0.00  0.00            
ATOM    397 C117 C6H X   1     155.530  53.860  33.690  0.00  0.00            
ATOM    398 C118 C6H X   1     156.040  54.400  31.630  0.00  0.00            
ATOM    399  N71 C6H X   1     156.550  53.790  32.750  0.00  0.00            
ATOM    400  H   C6H X   1     155.520  53.420  34.690  0.00  0.00            
ATOM    401 H140 C6H X   1     156.610  54.470  30.710  0.00  0.00            
ATOM    402 C119 C6H X   1     157.900  53.170  32.900  0.00  0.00            
ATOM    403 C120 C6H X   1     158.710  53.840  33.920  0.00  0.00            
ATOM    404 H141 C6H X   1     158.460  53.220  31.960  0.00  0.00            
ATOM    405 H142 C6H X   1     157.810  52.100  33.160  0.00  0.00            
ATOM    406  N72 C6H X   1     159.300  54.420  34.710  0.00  0.00            
ATOM    407 H143 C6H X   1     151.900  55.650  35.090  0.00  0.00            
ATOM    408 H144 C6H X   1     153.350  54.930  35.680  0.00  0.00            
ATOM    409 H145 C6H X   1     152.580  55.290  32.750  0.00  0.00            
ATOM    410  C   C6H X   1     153.940  57.690  33.610  0.00  0.00            
ATOM    411 C121 C6H X   1     153.620  57.000  34.990  0.00  0.00            
ATOM    412  N   C6H X   1     154.770  57.010  35.940  0.00  0.00            
ATOM    413  N73 C6H X   1     156.010  56.640  35.480  0.00  0.00            
ATOM    414 C122 C6H X   1     154.770  57.250  37.320  0.00  0.00            
ATOM    415 C123 C6H X   1     156.750  56.650  36.560  0.00  0.00            
ATOM    416  N74 C6H X   1     156.080  56.990  37.720  0.00  0.00            
ATOM    417  H   C6H X   1     153.940  57.500  37.980  0.00  0.00            
ATOM    418 H146 C6H X   1     157.790  56.350  36.580  0.00  0.00            
ATOM    419 C124 C6H X   1     156.600  56.860  39.110  0.00  0.00            
ATOM    420 C125 C6H X   1     156.810  55.440  39.430  0.00  0.00            
ATOM    421 H147 C6H X   1     155.910  57.290  39.850  0.00  0.00            
ATOM    422 H148 C6H X   1     157.560  57.400  39.230  0.00  0.00            
ATOM    423  N75 C6H X   1     156.930  54.300  39.570  0.00  0.00            
ATOM    424 H149 C6H X   1     153.130  57.510  32.880  0.00  0.00            
ATOM    425 H150 C6H X   1     154.830  57.210  33.180  0.00  0.00            
ATOM    426 H151 C6H X   1     152.850  57.620  35.480  0.00  0.00            
ATOM    427  C   C6H X   1     155.180  59.730  32.560  0.00  0.00            
ATOM    428 C126 C6H X   1     154.200  59.240  33.700  0.00  0.00            
ATOM    429  N   C6H X   1     152.920  59.990  33.870  0.00  0.00            
ATOM    430  N76 C6H X   1     152.490  60.240  35.130  0.00  0.00            
ATOM    431 C127 C6H X   1     152.020  60.430  32.920  0.00  0.00            
ATOM    432 C128 C6H X   1     151.410  60.950  34.990  0.00  0.00            
ATOM    433  N77 C6H X   1     151.010  61.050  33.650  0.00  0.00            
ATOM    434  H   C6H X   1     152.090  60.340  31.850  0.00  0.00            
ATOM    435 H152 C6H X   1     150.840  61.360  35.820  0.00  0.00            
ATOM    436 C129 C6H X   1     149.790  61.720  33.110  0.00  0.00            
ATOM    437 C130 C6H X   1     149.280  61.060  31.890  0.00  0.00            
ATOM    438 H153 C6H X   1     150.030  62.780  32.870  0.00  0.00            
ATOM    439 H154 C6H X   1     149.000  61.750  33.870  0.00  0.00            
ATOM    440  N78 C6H X   1     148.920  60.500  30.950  0.00  0.00            
ATOM    441 H155 C6H X   1     154.930  59.220  31.620  0.00  0.00            
ATOM    442 H156 C6H X   1     156.180  59.370  32.840  0.00  0.00            
ATOM    443 H157 C6H X   1     154.760  59.400  34.640  0.00  0.00            
ATOM    444  C   C6H X   1     156.230  61.600  31.040  0.00  0.00            
ATOM    445 C131 C6H X   1     155.280  61.290  32.260  0.00  0.00            
ATOM    446  N   C6H X   1     155.490  62.200  33.430  0.00  0.00            
ATOM    447  N79 C6H X   1     155.780  61.680  34.670  0.00  0.00            
ATOM    448 C132 C6H X   1     155.380  63.580  33.460  0.00  0.00            
ATOM    449 C133 C6H X   1     155.850  62.730  35.440  0.00  0.00            
ATOM    450  N80 C6H X   1     155.650  63.940  34.770  0.00  0.00            
ATOM    451  H   C6H X   1     155.130  64.270  32.650  0.00  0.00            
ATOM    452 H158 C6H X   1     156.040  62.690  36.510  0.00  0.00            
ATOM    453 C134 C6H X   1     155.720  65.320  35.320  0.00  0.00            
ATOM    454 C135 C6H X   1     155.250  65.400  36.690  0.00  0.00            
ATOM    455 H159 C6H X   1     155.100  66.020  34.720  0.00  0.00            
ATOM    456 H160 C6H X   1     156.750  65.690  35.290  0.00  0.00            
ATOM    457  N81 C6H X   1     154.860  65.360  37.780  0.00  0.00            
ATOM    458 H161 C6H X   1     156.160  60.800  30.300  0.00  0.00            
ATOM    459 H162 C6H X   1     155.800  62.480  30.530  0.00  0.00            
ATOM    460 H163 C6H X   1     154.280  61.570  31.910  0.00  0.00            
ATOM    461  C   C6H X   1     158.510  62.230  29.950  0.00  0.00            
ATOM    462 C136 C6H X   1     157.750  61.950  31.310  0.00  0.00            
ATOM    463  N   C6H X   1     158.460  60.990  32.210  0.00  0.00            
ATOM    464  N82 C6H X   1     158.900  61.460  33.410  0.00  0.00            
ATOM    465 C137 C6H X   1     158.820  59.670  32.010  0.00  0.00            
ATOM    466 C138 C6H X   1     159.550  60.470  33.950  0.00  0.00            
ATOM    467  N83 C6H X   1     159.520  59.310  33.160  0.00  0.00            
ATOM    468  H   C6H X   1     158.590  59.050  31.160  0.00  0.00            
ATOM    469 H164 C6H X   1     160.020  60.520  34.930  0.00  0.00            
ATOM    470 C139 C6H X   1     160.090  57.970  33.500  0.00  0.00            
ATOM    471 C140 C6H X   1     160.080  57.680  34.930  0.00  0.00            
ATOM    472 H165 C6H X   1     161.120  57.870  33.130  0.00  0.00            
ATOM    473 H166 C6H X   1     159.490  57.180  33.030  0.00  0.00            
ATOM    474  N84 C6H X   1     160.010  57.480  36.060  0.00  0.00            
ATOM    475 H167 C6H X   1     158.460  61.330  29.320  0.00  0.00            
ATOM    476 H168 C6H X   1     157.970  63.010  29.390  0.00  0.00            
ATOM    477 H169 C6H X   1     157.750  62.910  31.850  0.00  0.00            
ATOM    478  C   C6H X   1     160.770  62.720  28.720  0.00  0.00            
ATOM    479 C141 C6H X   1     160.010  62.670  30.100  0.00  0.00            
ATOM    480  N   C6H X   1     160.170  63.880  30.950  0.00  0.00            
ATOM    481  N85 C6H X   1     160.960  63.780  32.060  0.00  0.00            
ATOM    482 C142 C6H X   1     159.510  65.100  30.900  0.00  0.00            
ATOM    483 C143 C6H X   1     160.790  64.900  32.690  0.00  0.00            
ATOM    484  N86 C6H X   1     159.860  65.740  32.090  0.00  0.00            
ATOM    485  H   C6H X   1     158.870  65.520  30.120  0.00  0.00            
ATOM    486 H170 C6H X   1     161.280  65.160  33.630  0.00  0.00            
ATOM    487 C144 C6H X   1     159.420  67.090  32.530  0.00  0.00            
ATOM    488 C145 C6H X   1     159.710  68.110  31.520  0.00  0.00            
ATOM    489 H171 C6H X   1     159.880  67.390  33.480  0.00  0.00            
ATOM    490 H172 C6H X   1     158.330  67.110  32.680  0.00  0.00            
ATOM    491  N87 C6H X   1     159.930  68.840  30.660  0.00  0.00            
ATOM    492 H173 C6H X   1     160.570  61.770  28.200  0.00  0.00            
ATOM    493 H174 C6H X   1     160.330  63.510  28.090  0.00  0.00            
ATOM    494 H175 C6H X   1     160.500  61.860  30.660  0.00  0.00            
ATOM    495  C   C6H X   1     162.950  62.700  27.340  0.00  0.00            
ATOM    496 C146 C6H X   1     162.340  62.910  28.780  0.00  0.00            
ATOM    497  N   C6H X   1     162.990  62.090  29.850  0.00  0.00            
ATOM    498  N88 C6H X   1     162.890  60.710  29.830  0.00  0.00            
ATOM    499 C147 C6H X   1     163.740  62.540  30.930  0.00  0.00            
ATOM    500 C148 C6H X   1     163.570  60.350  30.880  0.00  0.00            
ATOM    501  N89 C6H X   1     164.060  61.400  31.650  0.00  0.00            
ATOM    502  H   C6H X   1     164.000  63.570  31.190  0.00  0.00            
ATOM    503 H176 C6H X   1     163.710  59.320  31.170  0.00  0.00            
ATOM    504 C149 C6H X   1     164.690  61.320  33.010  0.00  0.00            
ATOM    505 C150 C6H X   1     163.800  60.660  33.970  0.00  0.00            
ATOM    506 H177 C6H X   1     164.920  62.330  33.390  0.00  0.00            
ATOM    507 H178 C6H X   1     165.650  60.780  32.970  0.00  0.00            
ATOM    508  N90 C6H X   1     163.040  60.120  34.650  0.00  0.00            
ATOM    509 H179 C6H X   1     162.660  63.550  26.690  0.00  0.00            
ATOM    510 H180 C6H X   1     162.480  61.810  26.890  0.00  0.00            
ATOM    511 H181 C6H X   1     162.530  63.960  29.060  0.00  0.00            
ATOM    512  C   C6H X   1     165.010  61.790  25.940  0.00  0.00            
ATOM    513 C151 C6H X   1     164.510  62.510  27.260  0.00  0.00            
ATOM    514  N   C6H X   1     165.280  63.730  27.650  0.00  0.00            
ATOM    515  N91 C6H X   1     165.980  63.680  28.820  0.00  0.00            
ATOM    516 C152 C6H X   1     165.340  64.980  27.050  0.00  0.00            
ATOM    517 C153 C6H X   1     166.490  64.880  28.930  0.00  0.00            
ATOM    518  N92 C6H X   1     166.120  65.750  27.910  0.00  0.00            
ATOM    519  H   C6H X   1     164.840  65.350  26.150  0.00  0.00            
ATOM    520 H182 C6H X   1     167.090  65.210  29.780  0.00  0.00            
ATOM    521 C154 C6H X   1     166.310  67.220  27.880  0.00  0.00            
ATOM    522 C155 C6H X   1     165.150  67.870  28.500  0.00  0.00            
ATOM    523 H183 C6H X   1     166.410  67.600  26.850  0.00  0.00            
ATOM    524 H184 C6H X   1     167.220  67.530  28.420  0.00  0.00            
ATOM    525  N93 C6H X   1     164.180  68.270  28.990  0.00  0.00            
ATOM    526 H185 C6H X   1     164.160  61.280  25.470  0.00  0.00            
ATOM    527 H186 C6H X   1     165.340  62.540  25.200  0.00  0.00            
ATOM    528 H187 C6H X   1     164.720  61.770  28.050  0.00  0.00            
ATOM    529  C   C6H X   1     167.580  61.310  26.320  0.00  0.00            
ATOM    530 C156 C6H X   1     166.140  60.720  26.200  0.00  0.00            
ATOM    531  N   C6H X   1     166.070  59.510  25.330  0.00  0.00            
ATOM    532  N94 C6H X   1     166.200  58.290  25.940  0.00  0.00            
ATOM    533 C157 C6H X   1     166.030  59.400  23.950  0.00  0.00            
ATOM    534 C158 C6H X   1     166.330  57.460  24.960  0.00  0.00            
ATOM    535  N95 C6H X   1     166.150  58.030  23.700  0.00  0.00            
ATOM    536  H   C6H X   1     166.020  60.220  23.230  0.00  0.00            
ATOM    537 H188 C6H X   1     166.560  56.400  25.090  0.00  0.00            
ATOM    538 C159 C6H X   1     166.180  57.360  22.370  0.00  0.00            
ATOM    539 C160 C6H X   1     166.300  55.890  22.380  0.00  0.00            
ATOM    540 H189 C6H X   1     167.020  57.740  21.790  0.00  0.00            
ATOM    541 H190 C6H X   1     165.260  57.600  21.820  0.00  0.00            
ATOM    542  N96 C6H X   1     166.400  54.750  22.370  0.00  0.00            
ATOM    543 H191 C6H X   1     167.510  62.270  26.860  0.00  0.00            
ATOM    544 H192 C6H X   1     167.980  61.590  25.330  0.00  0.00            
ATOM    545 H193 C6H X   1     165.920  60.320  27.210  0.00  0.00            
ATOM    546  C   C6H X   1     169.510  59.520  26.140  0.00  0.00            
ATOM    547 C161 C6H X   1     168.620  60.390  27.090  0.00  0.00            
ATOM    548  N   C6H X   1     169.410  61.170  28.090  0.00  0.00            
ATOM    549  N97 C6H X   1     169.250  60.890  29.420  0.00  0.00            
ATOM    550 C162 C6H X   1     170.250  62.250  27.870  0.00  0.00            
ATOM    551 C163 C6H X   1     169.990  61.800  30.010  0.00  0.00            
ATOM    552  N98 C6H X   1     170.530  62.740  29.140  0.00  0.00            
ATOM    553  H   C6H X   1     170.620  62.670  26.930  0.00  0.00            
ATOM    554 H194 C6H X   1     170.120  61.870  31.090  0.00  0.00            
ATOM    555 C164 C6H X   1     171.280  63.980  29.460  0.00  0.00            
ATOM    556 C165 C6H X   1     172.630  63.970  28.920  0.00  0.00            
ATOM    557 H195 C6H X   1     171.340  64.170  30.550  0.00  0.00            
ATOM    558 H196 C6H X   1     170.770  64.850  29.010  0.00  0.00            
ATOM    559  N99 C6H X   1     173.670  63.920  28.430  0.00  0.00            
ATOM    560 H197 C6H X   1     170.190  60.200  25.590  0.00  0.00            
ATOM    561 H198 C6H X   1     168.880  59.060  25.370  0.00  0.00            
ATOM    562 H199 C6H X   1     168.030  59.670  27.690  0.00  0.00            
ATOM    563  C   C6H X   1     171.400  57.810  25.780  0.00  0.00            
ATOM    564 C166 C6H X   1     170.360  58.380  26.820  0.00  0.00            
ATOM    565  N   C6H X   1     169.510  57.370  27.530  0.00  0.00            
ATOM    566 N100 C6H X   1     168.740  56.470  26.820  0.00  0.00            
ATOM    567 C167 C6H X   1     169.400  57.190  28.900  0.00  0.00            
ATOM    568 C168 C6H X   1     168.270  55.700  27.760  0.00  0.00            
ATOM    569 N101 C6H X   1     168.500  56.140  29.050  0.00  0.00            
ATOM    570  H   C6H X   1     169.960  57.700  29.690  0.00  0.00            
ATOM    571 H200 C6H X   1     167.660  54.820  27.550  0.00  0.00            
ATOM    572 C169 C6H X   1     167.990  55.550  30.320  0.00  0.00            
ATOM    573 C170 C6H X   1     168.880  54.540  30.890  0.00  0.00            
ATOM    574 H201 C6H X   1     167.010  55.070  30.180  0.00  0.00            
ATOM    575 H202 C6H X   1     167.870  56.330  31.080  0.00  0.00            
ATOM    576 N102 C6H X   1     169.600  53.760  31.310  0.00  0.00            
ATOM    577 H203 C6H X   1     170.940  57.820  24.780  0.00  0.00            
ATOM    578 H204 C6H X   1     172.230  58.530  25.710  0.00  0.00            
ATOM    579 H205 C6H X   1     170.970  58.850  27.610  0.00  0.00            
ATOM    580  C   C6H X   1     172.830  55.940  24.750  0.00  0.00            
ATOM    581 C171 C6H X   1     172.010  56.380  26.010  0.00  0.00            
ATOM    582  N   C6H X   1     172.690  56.190  27.310  0.00  0.00            
ATOM    583 N103 C6H X   1     172.080  55.380  28.240  0.00  0.00            
ATOM    584 C172 C6H X   1     173.900  56.700  27.760  0.00  0.00            
ATOM    585 C173 C6H X   1     172.920  55.390  29.250  0.00  0.00            
ATOM    586 N104 C6H X   1     173.960  56.290  29.090  0.00  0.00            
ATOM    587  H   C6H X   1     174.650  57.300  27.230  0.00  0.00            
ATOM    588 H206 C6H X   1     172.780  54.810  30.160  0.00  0.00            
ATOM    589 C174 C6H X   1     174.960  56.700  30.120  0.00  0.00            
ATOM    590 C175 C6H X   1     175.840  55.600  30.500  0.00  0.00            
ATOM    591 H207 C6H X   1     174.450  57.040  31.030  0.00  0.00            
ATOM    592 H208 C6H X   1     175.590  57.530  29.760  0.00  0.00            
ATOM    593 N105 C6H X   1     176.480  54.690  30.790  0.00  0.00            
ATOM    594 H209 C6H X   1     173.540  56.730  24.450  0.00  0.00            
ATOM    595 H210 C6H X   1     172.090  55.900  23.950  0.00  0.00            
ATOM    596 H211 C6H X   1     171.150  55.690  26.020  0.00  0.00            
ATOM    597  C   C6H X   1     174.220  54.140  23.410  0.00  0.00            
ATOM    598 C176 C6H X   1     173.590  54.560  24.790  0.00  0.00            
ATOM    599  N   C6H X   1     172.840  53.470  25.470  0.00  0.00            
ATOM    600 N106 C6H X   1     171.520  53.200  25.150  0.00  0.00            
ATOM    601 C177 C6H X   1     173.310  52.650  26.500  0.00  0.00            
ATOM    602 C178 C6H X   1     171.250  52.180  25.910  0.00  0.00            
ATOM    603 N107 C6H X   1     172.260  51.780  26.760  0.00  0.00            
ATOM    604  H   C6H X   1     174.300  52.660  26.980  0.00  0.00            
ATOM    605 H212 C6H X   1     170.280  51.690  25.920  0.00  0.00            
ATOM    606 C179 C6H X   1     172.240  50.640  27.730  0.00  0.00            
ATOM    607 C180 C6H X   1     172.130  51.110  29.120  0.00  0.00            
ATOM    608 H213 C6H X   1     173.140  50.020  27.620  0.00  0.00            
ATOM    609 H214 C6H X   1     171.370  49.980  27.550  0.00  0.00            
ATOM    610 N108 C6H X   1     172.010  51.550  30.170  0.00  0.00            
ATOM    611 H215 C6H X   1     175.010  54.860  23.120  0.00  0.00            
ATOM    612 H216 C6H X   1     174.780  53.210  23.570  0.00  0.00            
ATOM    613 H217 C6H X   1     174.470  54.740  25.430  0.00  0.00            
ATOM    614  C   C6H X   1     173.980  53.190  20.980  0.00  0.00            
ATOM    615 C181 C6H X   1     173.270  53.920  22.170  0.00  0.00            
ATOM    616  N   C6H X   1     172.620  55.170  21.670  0.00  0.00            
ATOM    617 N109 C6H X   1     173.390  56.220  21.270  0.00  0.00            
ATOM    618 C182 C6H X   1     171.280  55.440  21.500  0.00  0.00            
ATOM    619 C183 C6H X   1     172.580  57.120  20.860  0.00  0.00            
ATOM    620 N110 C6H X   1     171.240  56.750  21.000  0.00  0.00            
ATOM    621  H   C6H X   1     170.470  54.750  21.730  0.00  0.00            
ATOM    622 H218 C6H X   1     172.910  58.080  20.460  0.00  0.00            
ATOM    623 C184 C6H X   1     170.050  57.560  20.640  0.00  0.00            
ATOM    624 C185 C6H X   1     169.600  58.470  21.700  0.00  0.00            
ATOM    625 H219 C6H X   1     169.220  56.880  20.410  0.00  0.00            
ATOM    626 H220 C6H X   1     170.270  58.150  19.740  0.00  0.00            
ATOM    627 N111 C6H X   1     169.170  59.160  22.520  0.00  0.00            
ATOM    628 H221 C6H X   1     174.710  53.870  20.520  0.00  0.00            
ATOM    629 H222 C6H X   1     174.600  52.360  21.360  0.00  0.00            
ATOM    630 H223 C6H X   1     172.480  53.250  22.530  0.00  0.00            
ATOM    631  C   C6H X   1     173.450  52.710  18.420  0.00  0.00            
ATOM    632 C186 C6H X   1     172.960  52.630  19.920  0.00  0.00            
ATOM    633  N   C6H X   1     172.390  51.320  20.360  0.00  0.00            
ATOM    634 N112 C6H X   1     171.200  51.330  21.050  0.00  0.00            
ATOM    635 C187 C6H X   1     173.010  50.070  20.390  0.00  0.00            
ATOM    636 C188 C6H X   1     171.090  50.100  21.460  0.00  0.00            
ATOM    637 N113 C6H X   1     172.120  49.260  21.100  0.00  0.00            
ATOM    638  H   C6H X   1     174.020  49.790  20.060  0.00  0.00            
ATOM    639 H224 C6H X   1     170.280  49.750  22.090  0.00  0.00            
ATOM    640 C189 C6H X   1     172.290  47.850  21.550  0.00  0.00            
ATOM    641 C190 C6H X   1     173.240  47.760  22.670  0.00  0.00            
ATOM    642 H225 C6H X   1     172.620  47.190  20.730  0.00  0.00            
ATOM    643 H226 C6H X   1     171.340  47.440  21.920  0.00  0.00            
ATOM    644 N114 C6H X   1     173.940  47.790  23.570  0.00  0.00            
ATOM    645 H227 C6H X   1     173.960  51.780  18.150  0.00  0.00            
ATOM    646 H228 C6H X   1     174.250  53.470  18.340  0.00  0.00            
ATOM    647 H229 C6H X   1     172.110  53.320  19.930  0.00  0.00            
ATOM    648  C   C6H X   1     172.020  54.600  17.310  0.00  0.00            
ATOM    649 C191 C6H X   1     172.370  53.060  17.320  0.00  0.00            
ATOM    650  N   C6H X   1     171.200  52.130  17.340  0.00  0.00            
ATOM    651 N115 C6H X   1     170.090  52.370  18.130  0.00  0.00            
ATOM    652 C192 C6H X   1     171.120  50.940  16.630  0.00  0.00            
ATOM    653 C193 C6H X   1     169.380  51.290  17.920  0.00  0.00            
ATOM    654 N116 C6H X   1     169.900  50.390  17.030  0.00  0.00            
ATOM    655  H   C6H X   1     171.880  50.470  16.000  0.00  0.00            
ATOM    656 H230 C6H X   1     168.450  51.090  18.440  0.00  0.00            
ATOM    657 C194 C6H X   1     169.430  49.000  16.770  0.00  0.00            
ATOM    658 C195 C6H X   1     169.950  48.130  17.830  0.00  0.00            
ATOM    659 H231 C6H X   1     169.760  48.640  15.790  0.00  0.00            
ATOM    660 H232 C6H X   1     168.330  48.940  16.790  0.00  0.00            
ATOM    661 N117 C6H X   1     170.380  47.550  18.720  0.00  0.00            
ATOM    662 H233 C6H X   1     172.910  55.170  16.990  0.00  0.00            
ATOM    663 H234 C6H X   1     171.850  54.900  18.350  0.00  0.00            
ATOM    664 H235 C6H X   1     172.870  52.880  16.350  0.00  0.00            
ATOM    665  C   C6H X   1     170.210  56.420  16.970  0.00  0.00            
ATOM    666 C196 C6H X   1     170.780  55.060  16.440  0.00  0.00            
ATOM    667  N   C6H X   1     170.960  55.030  14.950  0.00  0.00            
ATOM    668 N118 C6H X   1     170.090  54.240  14.230  0.00  0.00            
ATOM    669 C197 C6H X   1     171.810  55.750  14.120  0.00  0.00            
ATOM    670 C198 C6H X   1     170.490  54.400  13.000  0.00  0.00            
ATOM    671 N119 C6H X   1     171.410  55.430  12.830  0.00  0.00            
ATOM    672  H   C6H X   1     172.640  56.420  14.390  0.00  0.00            
ATOM    673 H236 C6H X   1     170.080  53.850  12.150  0.00  0.00            
ATOM    674 C199 C6H X   1     171.890  56.020  11.550  0.00  0.00            
ATOM    675 C200 C6H X   1     172.490  55.050  10.640  0.00  0.00            
ATOM    676 H237 C6H X   1     172.640  56.810  11.720  0.00  0.00            
ATOM    677 H238 C6H X   1     171.050  56.490  11.000  0.00  0.00            
ATOM    678 N120 C6H X   1     172.920  54.240   9.950  0.00  0.00            
ATOM    679 H239 C6H X   1     170.910  57.220  16.680  0.00  0.00            
ATOM    680 H240 C6H X   1     170.220  56.400  18.060  0.00  0.00            
ATOM    681 H241 C6H X   1     170.000  54.320  16.640  0.00  0.00            
ATOM    682  C   C6H X   1     168.370  58.200  16.960  0.00  0.00            
ATOM    683 C201 C6H X   1     168.760  56.760  16.500  0.00  0.00            
ATOM    684  N   C6H X   1     167.750  55.740  16.930  0.00  0.00            
ATOM    685 N121 C6H X   1     167.600  55.420  18.260  0.00  0.00            
ATOM    686 C202 C6H X   1     166.880  55.020  16.110  0.00  0.00            
ATOM    687 C203 C6H X   1     166.740  54.450  18.230  0.00  0.00            
ATOM    688 N122 C6H X   1     166.130  54.250  17.000  0.00  0.00            
ATOM    689  H   C6H X   1     166.830  55.030  15.020  0.00  0.00            
ATOM    690 H242 C6H X   1     166.440  53.900  19.120  0.00  0.00            
ATOM    691 C204 C6H X   1     164.980  53.360  16.700  0.00  0.00            
ATOM    692 C205 C6H X   1     165.350  51.970  16.510  0.00  0.00            
ATOM    693 H243 C6H X   1     164.460  53.700  15.790  0.00  0.00            
ATOM    694 H244 C6H X   1     164.250  53.380  17.530  0.00  0.00            
ATOM    695 N123 C6H X   1     165.660  50.860  16.430  0.00  0.00            
ATOM    696 H245 C6H X   1     169.210  58.900  16.790  0.00  0.00            
ATOM    697 H246 C6H X   1     168.220  58.190  18.050  0.00  0.00            
ATOM    698 H247 C6H X   1     168.790  56.750  15.390  0.00  0.00            
ATOM    699  C   C6H X   1     166.500  59.970  17.060  0.00  0.00            
ATOM    700 C206 C6H X   1     167.100  58.780  16.250  0.00  0.00            
ATOM    701  N   C6H X   1     167.330  59.040  14.800  0.00  0.00            
ATOM    702 N124 C6H X   1     166.820  58.140  13.900  0.00  0.00            
ATOM    703 C207 C6H X   1     168.050  60.060  14.180  0.00  0.00            
ATOM    704 C208 C6H X   1     167.190  58.610  12.740  0.00  0.00            
ATOM    705 N125 C6H X   1     167.970  59.760  12.820  0.00  0.00            
ATOM    706  H   C6H X   1     168.560  60.910  14.610  0.00  0.00            
ATOM    707 H248 C6H X   1     166.940  58.150  11.780  0.00  0.00            
ATOM    708 C209 C6H X   1     168.520  60.570  11.700  0.00  0.00            
ATOM    709 C210 C6H X   1     167.810  61.850  11.600  0.00  0.00            
ATOM    710 H249 C6H X   1     168.450  60.050  10.730  0.00  0.00            
ATOM    711 H250 C6H X   1     169.590  60.780  11.870  0.00  0.00            
ATOM    712 N126 C6H X   1     167.210  62.830  11.610  0.00  0.00            
ATOM    713 H251 C6H X   1     166.420  59.640  18.110  0.00  0.00            
ATOM    714 H252 C6H X   1     167.230  60.800  17.080  0.00  0.00            
ATOM    715 H253 C6H X   1     166.350  57.980  16.280  0.00  0.00            
ATOM    716  C   C6H X   1     164.510  61.460  17.710  0.00  0.00            
ATOM    717 C211 C6H X   1     165.110  60.510  16.590  0.00  0.00            
ATOM    718  N   C6H X   1     164.180  59.460  16.050  0.00  0.00            
ATOM    719 N127 C6H X   1     163.930  59.480  14.720  0.00  0.00            
ATOM    720 C212 C6H X   1     163.520  58.410  16.670  0.00  0.00            
ATOM    721 C213 C6H X   1     163.110  58.500  14.500  0.00  0.00            
ATOM    722 N128 C6H X   1     162.780  57.800  15.660  0.00  0.00            
ATOM    723  H   C6H X   1     163.560  58.140  17.710  0.00  0.00            
ATOM    724 H254 C6H X   1     162.730  58.240  13.510  0.00  0.00            
ATOM    725 C214 C6H X   1     161.840  56.640  15.760  0.00  0.00            
ATOM    726 C215 C6H X   1     160.870  56.770  16.870  0.00  0.00            
ATOM    727 H255 C6H X   1     162.400  55.710  15.910  0.00  0.00            
ATOM    728 H256 C6H X   1     161.270  56.510  14.820  0.00  0.00            
ATOM    729 N129 C6H X   1     160.170  56.870  17.780  0.00  0.00            
ATOM    730 H257 C6H X   1     164.970  62.450  17.610  0.00  0.00            
ATOM    731 H258 C6H X   1     164.830  61.100  18.700  0.00  0.00            
ATOM    732 H259 C6H X   1     165.320  61.180  15.730  0.00  0.00            
ATOM    733  C   C6H X   1     162.480  62.300  19.060  0.00  0.00            
ATOM    734 C216 C6H X   1     162.950  61.620  17.730  0.00  0.00            
ATOM    735  N   C6H X   1     162.400  62.240  16.490  0.00  0.00            
ATOM    736 N130 C6H X   1     161.660  61.470  15.640  0.00  0.00            
ATOM    737 C217 C6H X   1     162.640  63.510  15.970  0.00  0.00            
ATOM    738 C218 C6H X   1     161.560  62.200  14.570  0.00  0.00            
ATOM    739 N131 C6H X   1     162.090  63.480  14.690  0.00  0.00            
ATOM    740  H   C6H X   1     163.170  64.360  16.420  0.00  0.00            
ATOM    741 H260 C6H X   1     161.080  61.870  13.650  0.00  0.00            
ATOM    742 C219 C6H X   1     162.070  64.590  13.700  0.00  0.00            
ATOM    743 C220 C6H X   1     162.060  65.900  14.360  0.00  0.00            
ATOM    744 H261 C6H X   1     161.170  64.540  13.050  0.00  0.00            
ATOM    745 H262 C6H X   1     162.940  64.540  13.030  0.00  0.00            
ATOM    746 N132 C6H X   1     162.060  66.860  14.990  0.00  0.00            
ATOM    747 H263 C6H X   1     163.110  61.980  19.900  0.00  0.00            
ATOM    748 H264 C6H X   1     162.680  63.380  18.960  0.00  0.00            
ATOM    749 H265 C6H X   1     162.550  60.600  17.760  0.00  0.00            
ATOM    750  C   C6H X   1     160.540  60.610  19.700  0.00  0.00            
ATOM    751 C221 C6H X   1     160.980  62.100  19.430  0.00  0.00            
ATOM    752  N   C6H X   1     160.590  63.030  20.520  0.00  0.00            
ATOM    753 N133 C6H X   1     159.830  64.110  20.190  0.00  0.00            
ATOM    754 C222 C6H X   1     161.050  63.110  21.820  0.00  0.00            
ATOM    755 C223 C6H X   1     159.960  64.920  21.200  0.00  0.00            
ATOM    756 N134 C6H X   1     160.560  64.320  22.300  0.00  0.00            
ATOM    757  H   C6H X   1     161.790  62.460  22.280  0.00  0.00            
ATOM    758 H266 C6H X   1     159.590  65.950  21.210  0.00  0.00            
ATOM    759 C224 C6H X   1     160.670  64.870  23.670  0.00  0.00            
ATOM    760 C225 C6H X   1     161.820  65.750  23.880  0.00  0.00            
ATOM    761 H267 C6H X   1     160.800  64.040  24.390  0.00  0.00            
ATOM    762 H268 C6H X   1     159.750  65.410  23.960  0.00  0.00            
ATOM    763 N135 C6H X   1     162.750  66.380  24.110  0.00  0.00            
ATOM    764 H269 C6H X   1     160.830  59.970  18.850  0.00  0.00            
ATOM    765 H270 C6H X   1     161.100  60.200  20.560  0.00  0.00            
ATOM    766 H271 C6H X   1     160.430  62.420  18.530  0.00  0.00            
ATOM    767  C   C6H X   1     158.630  58.930  20.270  0.00  0.00            
ATOM    768 C226 C6H X   1     158.990  60.430  19.910  0.00  0.00            
ATOM    769  N   C6H X   1     158.220  61.000  18.760  0.00  0.00            
ATOM    770 N136 C6H X   1     158.440  60.480  17.520  0.00  0.00            
ATOM    771 C227 C6H X   1     157.470  62.170  18.700  0.00  0.00            
ATOM    772 C228 C6H X   1     157.850  61.320  16.710  0.00  0.00            
ATOM    773 N137 C6H X   1     157.250  62.390  17.350  0.00  0.00            
ATOM    774  H   C6H X   1     157.200  62.850  19.510  0.00  0.00            
ATOM    775 H272 C6H X   1     157.850  61.220  15.620  0.00  0.00            
ATOM    776 C229 C6H X   1     156.530  63.540  16.720  0.00  0.00            
ATOM    777 C230 C6H X   1     155.380  63.110  15.930  0.00  0.00            
ATOM    778 H273 C6H X   1     157.200  64.120  16.070  0.00  0.00            
ATOM    779 H274 C6H X   1     156.150  64.240  17.480  0.00  0.00            
ATOM    780 N138 C6H X   1     154.470  62.700  15.350  0.00  0.00            
ATOM    781 H275 C6H X   1     158.740  58.330  19.360  0.00  0.00            
ATOM    782 H276 C6H X   1     159.380  58.520  20.970  0.00  0.00            
ATOM    783 H277 C6H X   1     158.730  61.050  20.780  0.00  0.00            
ATOM    784  C   C6H X   1     156.900  57.120  21.030  0.00  0.00            
ATOM    785 C231 C6H X   1     157.200  58.660  20.870  0.00  0.00            
ATOM    786  N   C6H X   1     156.960  59.450  22.110  0.00  0.00            
ATOM    787 N139 C6H X   1     156.490  60.720  21.970  0.00  0.00            
ATOM    788 C232 C6H X   1     157.200  59.140  23.440  0.00  0.00            
ATOM    789 C233 C6H X   1     156.410  61.190  23.170  0.00  0.00            
ATOM    790 N140 C6H X   1     156.860  60.310  24.150  0.00  0.00            
ATOM    791  H   C6H X   1     157.590  58.200  23.820  0.00  0.00            
ATOM    792 H278 C6H X   1     156.060  62.200  23.380  0.00  0.00            
ATOM    793 C234 C6H X   1     157.010  60.560  25.610  0.00  0.00            
ATOM    794 C235 C6H X   1     156.660  61.920  26.060  0.00  0.00            
ATOM    795 H279 C6H X   1     158.050  60.380  25.910  0.00  0.00            
ATOM    796 H280 C6H X   1     156.370  59.870  26.170  0.00  0.00            
ATOM    797 N141 C6H X   1     156.420  62.980  26.410  0.00  0.00            
ATOM    798 H281 C6H X   1     157.770  56.630  21.480  0.00  0.00            
ATOM    799 H282 C6H X   1     156.080  56.970  21.740  0.00  0.00            
ATOM    800 H283 C6H X   1     156.470  59.040  20.130  0.00  0.00            
ATOM    801  C   C6H X   1     157.120  54.950  19.660  0.00  0.00            
ATOM    802 C236 C6H X   1     156.490  56.370  19.700  0.00  0.00            
ATOM    803  N   C6H X   1     155.010  56.380  19.460  0.00  0.00            
ATOM    804 N142 C6H X   1     154.400  57.580  19.240  0.00  0.00            
ATOM    805 C237 C6H X   1     154.120  55.320  19.350  0.00  0.00            
ATOM    806 C238 C6H X   1     153.220  57.260  18.800  0.00  0.00            
ATOM    807 N143 C6H X   1     152.910  55.910  18.970  0.00  0.00            
ATOM    808  H   C6H X   1     154.350  54.250  19.380  0.00  0.00            
ATOM    809 H284 C6H X   1     152.490  57.970  18.420  0.00  0.00            
ATOM    810 C239 C6H X   1     151.640  55.240  18.580  0.00  0.00            
ATOM    811 C240 C6H X   1     151.490  55.150  17.130  0.00  0.00            
ATOM    812 H285 C6H X   1     150.780  55.820  18.940  0.00  0.00            
ATOM    813 H286 C6H X   1     151.580  54.220  18.980  0.00  0.00            
ATOM    814 N144 C6H X   1     151.390  55.140  15.990  0.00  0.00            
ATOM    815 H287 C6H X   1     158.220  55.000  19.640  0.00  0.00            
ATOM    816 H288 C6H X   1     156.830  54.340  20.530  0.00  0.00            
ATOM    817 H289 C6H X   1     156.930  56.900  18.840  0.00  0.00            
ATOM    818 H290 C6H X   1     156.830  54.400  18.750  0.00  0.00            
ATOM    819  C   C6H X   2      76.490 122.840 175.730  0.00  0.00            
ATOM    820  C1  C6H X   2      77.790 123.550 176.200  0.00  0.00            
ATOM    821  N   C6H X   2      78.780 123.710 175.100  0.00  0.00            
ATOM    822  N1  C6H X   2      78.770 124.860 174.360  0.00  0.00            
ATOM    823  C2  C6H X   2      79.740 122.820 174.680  0.00  0.00            
ATOM    824  C3  C6H X   2      79.840 124.750 173.620  0.00  0.00            
ATOM    825  N2  C6H X   2      80.390 123.470 173.630  0.00  0.00            
ATOM    826  H   C6H X   2      80.010 121.890 175.170  0.00  0.00            
ATOM    827  H1  C6H X   2      80.220 125.560 172.990  0.00  0.00            
ATOM    828  C4  C6H X   2      81.520 122.970 172.810  0.00  0.00            
ATOM    829  C5  C6H X   2      81.170 122.760 171.390  0.00  0.00            
ATOM    830  H2  C6H X   2      81.850 122.000 173.200  0.00  0.00            
ATOM    831  H3  C6H X   2      82.370 123.660 172.880  0.00  0.00            
ATOM    832  N3  C6H X   2      80.870 122.530 170.300  0.00  0.00            
ATOM    833  H4  C6H X   2      76.780 121.830 175.410  0.00  0.00            
ATOM    834  H5  C6H X   2      75.830 122.690 176.600  0.00  0.00            
ATOM    835  H6  C6H X   2      78.260 122.970 177.010  0.00  0.00            
ATOM    836  H7  C6H X   2      77.550 124.530 176.630  0.00  0.00            
ATOM    837  C   C6H X   2      74.700 122.580 173.910  0.00  0.00            
ATOM    838  C6  C6H X   2      75.720 123.570 174.570  0.00  0.00            
ATOM    839  N   C6H X   2      75.120 124.880 174.990  0.00  0.00            
ATOM    840  N4  C6H X   2      73.980 124.900 175.750  0.00  0.00            
ATOM    841  C7  C6H X   2      75.600 126.170 174.750  0.00  0.00            
ATOM    842  C8  C6H X   2      73.810 126.160 176.040  0.00  0.00            
ATOM    843  N5  C6H X   2      74.700 127.010 175.390  0.00  0.00            
ATOM    844  H   C6H X   2      76.520 126.480 174.260  0.00  0.00            
ATOM    845  H8  C6H X   2      73.030 126.540 176.700  0.00  0.00            
ATOM    846  C9  C6H X   2      74.760 128.510 175.440  0.00  0.00            
ATOM    847  C10 C6H X   2      74.290 129.050 176.720  0.00  0.00            
ATOM    848  H9  C6H X   2      75.790 128.870 175.300  0.00  0.00            
ATOM    849  H10 C6H X   2      74.150 128.960 174.640  0.00  0.00            
ATOM    850  N6  C6H X   2      73.900 129.380 177.740  0.00  0.00            
ATOM    851  H11 C6H X   2      75.110 121.560 173.900  0.00  0.00            
ATOM    852  H12 C6H X   2      73.850 122.520 174.600  0.00  0.00            
ATOM    853  H13 C6H X   2      76.460 123.820 173.800  0.00  0.00            
ATOM    854  C   C6H X   2      72.880 122.160 172.160  0.00  0.00            
ATOM    855  C11 C6H X   2      74.200 122.940 172.450  0.00  0.00            
ATOM    856  N   C6H X   2      75.180 122.730 171.330  0.00  0.00            
ATOM    857  N7  C6H X   2      76.320 121.960 171.460  0.00  0.00            
ATOM    858  C12 C6H X   2      75.070 123.250 170.040  0.00  0.00            
ATOM    859  C13 C6H X   2      76.960 122.190 170.360  0.00  0.00            
ATOM    860  N8  C6H X   2      76.230 122.850 169.370  0.00  0.00            
ATOM    861  H   C6H X   2      74.280 123.890 169.640  0.00  0.00            
ATOM    862  H14 C6H X   2      77.970 121.810 170.160  0.00  0.00            
ATOM    863  C14 C6H X   2      76.600 123.150 167.960  0.00  0.00            
ATOM    864  C15 C6H X   2      78.010 122.920 167.610  0.00  0.00            
ATOM    865  H15 C6H X   2      76.340 124.190 167.700  0.00  0.00            
ATOM    866  H16 C6H X   2      76.020 122.510 167.280  0.00  0.00            
ATOM    867  N9  C6H X   2      79.100 122.660 167.350  0.00  0.00            
ATOM    868  H17 C6H X   2      72.660 122.210 171.080  0.00  0.00            
ATOM    869  H18 C6H X   2      73.080 121.100 172.360  0.00  0.00            
ATOM    870  H19 C6H X   2      73.960 124.010 172.440  0.00  0.00            
ATOM    871  C   C6H X   2      70.450 121.590 172.680  0.00  0.00            
ATOM    872  C16 C6H X   2      71.570 122.630 172.940  0.00  0.00            
ATOM    873  N   C6H X   2      71.090 124.020 172.660  0.00  0.00            
ATOM    874  N10 C6H X   2      71.460 124.670 171.520  0.00  0.00            
ATOM    875  C17 C6H X   2      70.180 124.750 173.420  0.00  0.00            
ATOM    876  C18 C6H X   2      70.790 125.800 171.580  0.00  0.00            
ATOM    877  N11 C6H X   2      70.000 125.930 172.710  0.00  0.00            
ATOM    878  H   C6H X   2      69.640 124.460 174.320  0.00  0.00            
ATOM    879  H20 C6H X   2      70.830 126.580 170.820  0.00  0.00            
ATOM    880  C19 C6H X   2      69.040 127.020 173.060  0.00  0.00            
ATOM    881  C20 C6H X   2      67.660 126.500 173.080  0.00  0.00            
ATOM    882  H21 C6H X   2      69.090 127.860 172.350  0.00  0.00            
ATOM    883  H22 C6H X   2      69.270 127.440 174.060  0.00  0.00            
ATOM    884  N12 C6H X   2      66.630 126.000 173.100  0.00  0.00            
ATOM    885  H23 C6H X   2      69.460 122.040 172.850  0.00  0.00            
ATOM    886  H24 C6H X   2      70.430 121.400 171.590  0.00  0.00            
ATOM    887  H25 C6H X   2      71.780 122.640 174.020  0.00  0.00            
ATOM    888  C   C6H X   2      70.380 118.990 172.610  0.00  0.00            
ATOM    889  C21 C6H X   2      70.600 120.260 173.520  0.00  0.00            
ATOM    890  N   C6H X   2      69.900 120.260 174.850  0.00  0.00            
ATOM    891  N13 C6H X   2      68.720 120.930 175.000  0.00  0.00            
ATOM    892  C22 C6H X   2      70.260 119.640 176.040  0.00  0.00            
ATOM    893  C23 C6H X   2      68.380 120.770 176.250  0.00  0.00            
ATOM    894  N14 C6H X   2      69.220 119.890 176.930  0.00  0.00            
ATOM    895  H   C6H X   2      71.200 119.150 176.290  0.00  0.00            
ATOM    896  H26 C6H X   2      67.500 121.220 176.710  0.00  0.00            
ATOM    897  C24 C6H X   2      69.090 119.420 178.330  0.00  0.00            
ATOM    898  C25 C6H X   2      70.380 119.400 179.040  0.00  0.00            
ATOM    899  H27 C6H X   2      68.710 118.380 178.350  0.00  0.00            
ATOM    900  H28 C6H X   2      68.360 120.020 178.910  0.00  0.00            
ATOM    901  N15 C6H X   2      71.440 119.360 179.490  0.00  0.00            
ATOM    902  H29 C6H X   2      70.250 119.290 171.560  0.00  0.00            
ATOM    903  H30 C6H X   2      71.330 118.440 172.610  0.00  0.00            
ATOM    904  H31 C6H X   2      71.660 120.240 173.820  0.00  0.00            
ATOM    905  C   C6H X   2      69.210 116.800 172.000  0.00  0.00            
ATOM    906  C26 C6H X   2      69.210 118.020 172.990  0.00  0.00            
ATOM    907  N   C6H X   2      67.870 118.650 173.100  0.00  0.00            
ATOM    908  N16 C6H X   2      67.050 118.230 174.110  0.00  0.00            
ATOM    909  C27 C6H X   2      67.280 119.660 172.340  0.00  0.00            
ATOM    910  C28 C6H X   2      66.010 119.030 174.030  0.00  0.00            
ATOM    911  N17 C6H X   2      66.040 119.880 172.940  0.00  0.00            
ATOM    912  H   C6H X   2      67.680 120.230 171.510  0.00  0.00            
ATOM    913  H32 C6H X   2      65.160 119.000 174.720  0.00  0.00            
ATOM    914  C29 C6H X   2      64.990 120.850 172.500  0.00  0.00            
ATOM    915  C30 C6H X   2      65.580 122.010 171.820  0.00  0.00            
ATOM    916  H33 C6H X   2      64.370 121.210 173.340  0.00  0.00            
ATOM    917  H34 C6H X   2      64.310 120.370 171.780  0.00  0.00            
ATOM    918  N18 C6H X   2      66.140 122.850 171.270  0.00  0.00            
ATOM    919  H35 C6H X   2      68.980 117.200 171.000  0.00  0.00            
ATOM    920  H36 C6H X   2      70.220 116.380 171.940  0.00  0.00            
ATOM    921  H37 C6H X   2      69.460 117.630 173.990  0.00  0.00            
ATOM    922  C   C6H X   2      68.120 114.620 171.140  0.00  0.00            
ATOM    923  C31 C6H X   2      68.200 115.640 172.340  0.00  0.00            
ATOM    924  N   C6H X   2      68.430 115.030 173.690  0.00  0.00            
ATOM    925  N19 C6H X   2      69.610 114.380 174.000  0.00  0.00            
ATOM    926  C32 C6H X   2      67.570 115.120 174.780  0.00  0.00            
ATOM    927  C33 C6H X   2      69.470 114.160 175.280  0.00  0.00            
ATOM    928  N20 C6H X   2      68.250 114.520 175.830  0.00  0.00            
ATOM    929  H   C6H X   2      66.600 115.630 174.830  0.00  0.00            
ATOM    930  H38 C6H X   2      70.250 113.720 175.910  0.00  0.00            
ATOM    931  C34 C6H X   2      67.820 114.450 177.260  0.00  0.00            
ATOM    932  C35 C6H X   2      68.790 115.120 178.130  0.00  0.00            
ATOM    933  H39 C6H X   2      67.720 113.410 177.600  0.00  0.00            
ATOM    934  H40 C6H X   2      66.840 114.930 177.410  0.00  0.00            
ATOM    935  N21 C6H X   2      69.620 115.640 178.730  0.00  0.00            
ATOM    936  H41 C6H X   2      68.080 115.220 170.210  0.00  0.00            
ATOM    937  H42 C6H X   2      69.050 114.040 171.070  0.00  0.00            
ATOM    938  H43 C6H X   2      67.210 116.120 172.390  0.00  0.00            
ATOM    939  C   C6H X   2      66.790 112.870 169.770  0.00  0.00            
ATOM    940  C36 C6H X   2      66.870 113.670 171.120  0.00  0.00            
ATOM    941  N   C6H X   2      66.790 112.780 172.300  0.00  0.00            
ATOM    942  N22 C6H X   2      65.700 112.850 173.110  0.00  0.00            
ATOM    943  C37 C6H X   2      67.660 111.800 172.720  0.00  0.00            
ATOM    944  C38 C6H X   2      65.860 111.930 174.010  0.00  0.00            
ATOM    945  N23 C6H X   2      67.060 111.220 173.840  0.00  0.00            
ATOM    946  H   C6H X   2      68.610 111.580 172.280  0.00  0.00            
ATOM    947  H44 C6H X   2      65.150 111.730 174.810  0.00  0.00            
ATOM    948  C39 C6H X   2      67.580 110.120 174.690  0.00  0.00            
ATOM    949  C40 C6H X   2      68.820 110.490 175.380  0.00  0.00            
ATOM    950  H45 C6H X   2      67.790 109.250 174.060  0.00  0.00            
ATOM    951  H46 C6H X   2      66.830 109.800 175.430  0.00  0.00            
ATOM    952  N24 C6H X   2      69.820 110.800 175.850  0.00  0.00            
ATOM    953  H47 C6H X   2      66.900 113.570 168.930  0.00  0.00            
ATOM    954  H48 C6H X   2      67.650 112.190 169.690  0.00  0.00            
ATOM    955  H49 C6H X   2      65.980 114.330 171.140  0.00  0.00            
ATOM    956  C   C6H X   2      65.580 111.000 168.410  0.00  0.00            
ATOM    957  C41 C6H X   2      65.430 112.080 169.550  0.00  0.00            
ATOM    958  N   C6H X   2      64.310 113.030 169.320  0.00  0.00            
ATOM    959  N25 C6H X   2      64.380 113.880 168.250  0.00  0.00            
ATOM    960  C42 C6H X   2      63.230 113.320 170.150  0.00  0.00            
ATOM    961  C43 C6H X   2      63.330 114.660 168.390  0.00  0.00            
ATOM    962  N26 C6H X   2      62.620 114.430 169.560  0.00  0.00            
ATOM    963  H   C6H X   2      62.940 112.880 171.100  0.00  0.00            
ATOM    964  H50 C6H X   2      63.090 115.480 167.710  0.00  0.00            
ATOM    965  C44 C6H X   2      61.510 115.250 170.140  0.00  0.00            
ATOM    966  C45 C6H X   2      61.780 115.520 171.560  0.00  0.00            
ATOM    967  H51 C6H X   2      60.550 114.730 170.040  0.00  0.00            
ATOM    968  H52 C6H X   2      61.410 116.220 169.620  0.00  0.00            
ATOM    969  N27 C6H X   2      62.100 115.670 172.660  0.00  0.00            
ATOM    970  H53 C6H X   2      65.570 111.510 167.430  0.00  0.00            
ATOM    971  H54 C6H X   2      66.570 110.540 168.510  0.00  0.00            
ATOM    972  H55 C6H X   2      65.190 111.540 170.480  0.00  0.00            
ATOM    973  C   C6H X   2      64.860 108.780 167.220  0.00  0.00            
ATOM    974  C46 C6H X   2      64.540 109.810 168.380  0.00  0.00            
ATOM    975  N   C6H X   2      63.090 110.160 168.430  0.00  0.00            
ATOM    976  N28 C6H X   2      62.460 110.130 169.640  0.00  0.00            
ATOM    977  C47 C6H X   2      62.190 110.260 167.380  0.00  0.00            
ATOM    978  C48 C6H X   2      61.190 110.120 169.340  0.00  0.00            
ATOM    979  N29 C6H X   2      60.940 110.090 167.970  0.00  0.00            
ATOM    980  H   C6H X   2      62.360 110.350 166.300  0.00  0.00            
ATOM    981  H56 C6H X   2      60.380 110.090 170.070  0.00  0.00            
ATOM    982  C49 C6H X   2      59.640 109.980 167.240  0.00  0.00            
ATOM    983  C50 C6H X   2      59.500 111.090 166.290  0.00  0.00            
ATOM    984  H57 C6H X   2      58.770 109.970 167.920  0.00  0.00            
ATOM    985  H58 C6H X   2      59.610 109.050 166.660  0.00  0.00            
ATOM    986  N30 C6H X   2      59.530 111.970 165.560  0.00  0.00            
ATOM    987  H59 C6H X   2      64.230 108.990 166.350  0.00  0.00            
ATOM    988  H60 C6H X   2      65.870 108.920 166.830  0.00  0.00            
ATOM    989  H61 C6H X   2      64.720 109.280 169.330  0.00  0.00            
ATOM    990  C   C6H X   2      64.520 106.300 166.440  0.00  0.00            
ATOM    991  C51 C6H X   2      64.670 107.290 167.660  0.00  0.00            
ATOM    992  N   C6H X   2      65.770 106.910 168.600  0.00  0.00            
ATOM    993  N31 C6H X   2      65.500 106.580 169.900  0.00  0.00            
ATOM    994  C52 C6H X   2      67.120 107.060 168.370  0.00  0.00            
ATOM    995  C53 C6H X   2      66.650 106.600 170.470  0.00  0.00            
ATOM    996  N32 C6H X   2      67.700 106.990 169.640  0.00  0.00            
ATOM    997  H   C6H X   2      67.570 107.300 167.410  0.00  0.00            
ATOM    998  H62 C6H X   2      66.780 106.360 171.520  0.00  0.00            
ATOM    999  C54 C6H X   2      69.100 107.280 169.980  0.00  0.00            
ATOM   1000  C55 C6H X   2      69.350 108.630 170.500  0.00  0.00            
ATOM   1001  H63 C6H X   2      69.710 107.160 169.080  0.00  0.00            
ATOM   1002  H64 C6H X   2      69.460 106.550 170.720  0.00  0.00            
ATOM   1003  N33 C6H X   2      69.610 109.690 170.900  0.00  0.00            
ATOM   1004  H65 C6H X   2      65.480 106.100 165.950  0.00  0.00            
ATOM   1005  H66 C6H X   2      63.920 106.800 165.660  0.00  0.00            
ATOM   1006  H67 C6H X   2      63.720 107.240 168.210  0.00  0.00            
ATOM   1007  C   C6H X   2      64.770 103.930 167.480  0.00  0.00            
ATOM   1008  C56 C6H X   2      63.790 104.950 166.800  0.00  0.00            
ATOM   1009  N   C6H X   2      63.030 104.310 165.680  0.00  0.00            
ATOM   1010  N34 C6H X   2      63.590 104.240 164.430  0.00  0.00            
ATOM   1011  C57 C6H X   2      61.830 103.620 165.750  0.00  0.00            
ATOM   1012  C58 C6H X   2      62.740 103.510 163.750  0.00  0.00            
ATOM   1013  N35 C6H X   2      61.720 102.980 164.520  0.00  0.00            
ATOM   1014  H   C6H X   2      61.100 103.550 166.560  0.00  0.00            
ATOM   1015  H68 C6H X   2      62.830 103.280 162.690  0.00  0.00            
ATOM   1016  C59 C6H X   2      60.690 101.970 164.130  0.00  0.00            
ATOM   1017  C60 C6H X   2      59.330 102.510 164.260  0.00  0.00            
ATOM   1018  H69 C6H X   2      60.750 101.080 164.770  0.00  0.00            
ATOM   1019  H70 C6H X   2      60.830 101.620 163.090  0.00  0.00            
ATOM   1020  N36 C6H X   2      58.310 102.990 164.430  0.00  0.00            
ATOM   1021  H71 C6H X   2      65.450 104.430 168.170  0.00  0.00            
ATOM   1022  H72 C6H X   2      65.410 103.500 166.690  0.00  0.00            
ATOM   1023  H73 C6H X   2      62.990 105.220 167.510  0.00  0.00            
ATOM   1024  C   C6H X   2      65.110 101.750 168.830  0.00  0.00            
ATOM   1025  C61 C6H X   2      64.070 102.770 168.270  0.00  0.00            
ATOM   1026  N   C6H X   2      63.110 103.260 169.290  0.00  0.00            
ATOM   1027  N37 C6H X   2      61.800 102.910 169.180  0.00  0.00            
ATOM   1028  C62 C6H X   2      63.330 104.050 170.400  0.00  0.00            
ATOM   1029  C63 C6H X   2      61.210 103.410 170.230  0.00  0.00            
ATOM   1030  N38 C6H X   2      62.090 104.130 171.050  0.00  0.00            
ATOM   1031  H   C6H X   2      64.270 104.410 170.770  0.00  0.00            
ATOM   1032  H74 C6H X   2      60.160 103.280 170.460  0.00  0.00            
ATOM   1033  C64 C6H X   2      61.830 104.690 172.400  0.00  0.00            
ATOM   1034  C65 C6H X   2      62.550 103.920 173.420  0.00  0.00            
ATOM   1035  H75 C6H X   2      60.750 104.730 172.630  0.00  0.00            
ATOM   1036  H76 C6H X   2      62.190 105.730 172.450  0.00  0.00            
ATOM   1037  N39 C6H X   2      63.190 103.300 174.150  0.00  0.00            
ATOM   1038  H77 C6H X   2      65.880 102.250 169.430  0.00  0.00            
ATOM   1039  H78 C6H X   2      65.660 101.360 167.950  0.00  0.00            
ATOM   1040  H79 C6H X   2      63.480 102.200 167.520  0.00  0.00            
ATOM   1041  C   C6H X   2      64.610 100.670 171.190  0.00  0.00            
ATOM   1042  C66 C6H X   2      64.500 100.520 169.620  0.00  0.00            
ATOM   1043  N   C6H X   2      64.990  99.220 169.070  0.00  0.00            
ATOM   1044  N40 C6H X   2      66.330  98.950 169.020  0.00  0.00            
ATOM   1045  C67 C6H X   2      64.210  98.240 168.460  0.00  0.00            
ATOM   1046  C68 C6H X   2      66.350  97.800 168.380  0.00  0.00            
ATOM   1047  N41 C6H X   2      65.110  97.270 168.070  0.00  0.00            
ATOM   1048  H   C6H X   2      63.120  98.200 168.340  0.00  0.00            
ATOM   1049  H80 C6H X   2      67.260  97.270 168.110  0.00  0.00            
ATOM   1050  C69 C6H X   2      64.790  95.950 167.450  0.00  0.00            
ATOM   1051  C70 C6H X   2      65.820  95.560 166.490  0.00  0.00            
ATOM   1052  H81 C6H X   2      63.810  95.970 166.940  0.00  0.00            
ATOM   1053  H82 C6H X   2      64.720  95.170 168.230  0.00  0.00            
ATOM   1054  N42 C6H X   2      66.700  95.350 165.780  0.00  0.00            
ATOM   1055  H83 C6H X   2      64.080 101.570 171.510  0.00  0.00            
ATOM   1056  H84 C6H X   2      65.660 100.830 171.450  0.00  0.00            
ATOM   1057  H85 C6H X   2      63.420 100.500 169.390  0.00  0.00            
ATOM   1058  C   C6H X   2      64.310  99.550 173.600  0.00  0.00            
ATOM   1059  C71 C6H X   2      64.040  99.460 172.040  0.00  0.00            
ATOM   1060  N   C6H X   2      62.590  99.220 171.770  0.00  0.00            
ATOM   1061  N43 C6H X   2      62.250  98.350 170.770  0.00  0.00            
ATOM   1062  C72 C6H X   2      61.470  99.720 172.430  0.00  0.00            
ATOM   1063  C73 C6H X   2      60.950  98.230 170.880  0.00  0.00            
ATOM   1064  N44 C6H X   2      60.390  99.170 171.750  0.00  0.00            
ATOM   1065  H   C6H X   2      61.410 100.300 173.340  0.00  0.00            
ATOM   1066  H86 C6H X   2      60.340  97.540 170.300  0.00  0.00            
ATOM   1067  C74 C6H X   2      58.950  99.470 171.950  0.00  0.00            
ATOM   1068  C75 C6H X   2      58.240  98.470 172.730  0.00  0.00            
ATOM   1069  H87 C6H X   2      58.430  99.580 170.990  0.00  0.00            
ATOM   1070  H88 C6H X   2      58.820 100.420 172.500  0.00  0.00            
ATOM   1071  N45 C6H X   2      57.690  97.700 173.380  0.00  0.00            
ATOM   1072  H89 C6H X   2      63.860  98.650 174.040  0.00  0.00            
ATOM   1073  H90 C6H X   2      63.710 100.370 174.020  0.00  0.00            
ATOM   1074  H91 C6H X   2      64.560  98.550 171.700  0.00  0.00            
ATOM   1075  C   C6H X   2      66.150 101.120 174.520  0.00  0.00            
ATOM   1076  C76 C6H X   2      65.780  99.630 174.170  0.00  0.00            
ATOM   1077  N   C6H X   2      66.760  98.830 173.370  0.00  0.00            
ATOM   1078  N46 C6H X   2      67.600  99.430 172.450  0.00  0.00            
ATOM   1079  C77 C6H X   2      66.850  97.430 173.330  0.00  0.00            
ATOM   1080  C78 C6H X   2      68.120  98.410 171.840  0.00  0.00            
ATOM   1081  N47 C6H X   2      67.790  97.170 172.340  0.00  0.00            
ATOM   1082  H   C6H X   2      66.250  96.700 173.890  0.00  0.00            
ATOM   1083  H92 C6H X   2      68.790  98.500 170.990  0.00  0.00            
ATOM   1084  C79 C6H X   2      68.280  95.850 171.840  0.00  0.00            
ATOM   1085  C80 C6H X   2      67.530  95.400 170.670  0.00  0.00            
ATOM   1086  H93 C6H X   2      68.230  95.070 172.620  0.00  0.00            
ATOM   1087  H94 C6H X   2      69.330  95.920 171.530  0.00  0.00            
ATOM   1088  N48 C6H X   2      66.940  95.120 169.720  0.00  0.00            
ATOM   1089  H95 C6H X   2      65.940 101.730 173.630  0.00  0.00            
ATOM   1090  H96 C6H X   2      65.450 101.490 175.290  0.00  0.00            
ATOM   1091  H97 C6H X   2      65.730  99.130 175.150  0.00  0.00            
ATOM   1092  C   C6H X   2      67.910 102.970 174.890  0.00  0.00            
ATOM   1093  C81 C6H X   2      67.620 101.430 175.010  0.00  0.00            
ATOM   1094  N   C6H X   2      68.000 100.860 176.340  0.00  0.00            
ATOM   1095  N49 C6H X   2      67.520 101.420 177.490  0.00  0.00            
ATOM   1096  C82 C6H X   2      68.880  99.830 176.600  0.00  0.00            
ATOM   1097  C83 C6H X   2      67.980 100.660 178.440  0.00  0.00            
ATOM   1098  N50 C6H X   2      68.940  99.740 177.980  0.00  0.00            
ATOM   1099  H   C6H X   2      69.410  99.190 175.900  0.00  0.00            
ATOM   1100  H98 C6H X   2      67.740 100.770 179.500  0.00  0.00            
ATOM   1101  C84 C6H X   2      69.830  98.810 178.740  0.00  0.00            
ATOM   1102  C85 C6H X   2      69.660  98.840 180.190  0.00  0.00            
ATOM   1103  H99 C6H X   2      70.880  99.080 178.560  0.00  0.00            
ATOM   1104 H100 C6H X   2      69.690  97.770 178.400  0.00  0.00            
ATOM   1105  N51 C6H X   2      69.550  98.930 181.330  0.00  0.00            
ATOM   1106 H101 C6H X   2      67.290 103.420 174.110  0.00  0.00            
ATOM   1107 H102 C6H X   2      67.570 103.450 175.820  0.00  0.00            
ATOM   1108 H103 C6H X   2      68.270 100.930 174.290  0.00  0.00            
ATOM   1109  C   C6H X   2      69.620 104.840 174.850  0.00  0.00            
ATOM   1110  C86 C6H X   2      69.420 103.310 174.610  0.00  0.00            
ATOM   1111  N   C6H X   2      69.910 102.860 173.260  0.00  0.00            
ATOM   1112  N52 C6H X   2      69.190 103.140 172.130  0.00  0.00            
ATOM   1113  C87 C6H X   2      71.070 102.150 172.960  0.00  0.00            
ATOM   1114  C88 C6H X   2      69.790 102.460 171.200  0.00  0.00            
ATOM   1115  N53 C6H X   2      71.040 101.980 171.570  0.00  0.00            
ATOM   1116  H   C6H X   2      71.800 101.750 173.670  0.00  0.00            
ATOM   1117 H104 C6H X   2      69.420 102.360 170.190  0.00  0.00            
ATOM   1118  C89 C6H X   2      72.050 101.380 170.650  0.00  0.00            
ATOM   1119  C90 C6H X   2      73.160 100.690 171.310  0.00  0.00            
ATOM   1120 H105 C6H X   2      72.510 102.170 170.040  0.00  0.00            
ATOM   1121 H106 C6H X   2      71.580 100.670 169.950  0.00  0.00            
ATOM   1122  N54 C6H X   2      74.060 100.220 171.860  0.00  0.00            
ATOM   1123 H107 C6H X   2      68.930 105.370 174.170  0.00  0.00            
ATOM   1124 H108 C6H X   2      69.280 105.100 175.860  0.00  0.00            
ATOM   1125 H109 C6H X   2      70.000 102.780 175.380  0.00  0.00            
ATOM   1126  C   C6H X   2      71.060 106.910 174.500  0.00  0.00            
ATOM   1127  C91 C6H X   2      71.080 105.360 174.640  0.00  0.00            
ATOM   1128  N   C6H X   2      72.050 104.830 175.630  0.00  0.00            
ATOM   1129  N55 C6H X   2      72.990 103.920 175.200  0.00  0.00            
ATOM   1130  C92 C6H X   2      72.180 105.110 176.990  0.00  0.00            
ATOM   1131  C93 C6H X   2      73.630 103.590 176.290  0.00  0.00            
ATOM   1132  N56 C6H X   2      73.260 104.330 177.400  0.00  0.00            
ATOM   1133  H   C6H X   2      71.590 105.780 177.620  0.00  0.00            
ATOM   1134 H110 C6H X   2      74.430 102.860 176.320  0.00  0.00            
ATOM   1135  C94 C6H X   2      73.950 104.380 178.730  0.00  0.00            
ATOM   1136  C95 C6H X   2      74.750 105.610 178.820  0.00  0.00            
ATOM   1137 H111 C6H X   2      74.610 103.510 178.870  0.00  0.00            
ATOM   1138 H112 C6H X   2      73.210 104.360 179.550  0.00  0.00            
ATOM   1139  N57 C6H X   2      75.350 106.600 178.790  0.00  0.00            
ATOM   1140 H113 C6H X   2      70.340 107.160 173.710  0.00  0.00            
ATOM   1141 H114 C6H X   2      70.640 107.350 175.430  0.00  0.00            
ATOM   1142 H115 C6H X   2      71.390 104.970 173.660  0.00  0.00            
ATOM   1143  C   C6H X   2      72.160 109.110 173.910  0.00  0.00            
ATOM   1144  C96 C6H X   2      72.430 107.590 174.170  0.00  0.00            
ATOM   1145  N   C6H X   2      73.180 106.950 173.050  0.00  0.00            
ATOM   1146  N58 C6H X   2      72.580 106.810 171.820  0.00  0.00            
ATOM   1147  C97 C6H X   2      74.490 106.500 173.060  0.00  0.00            
ATOM   1148  C98 C6H X   2      73.490 106.200 171.120  0.00  0.00            
ATOM   1149  N59 C6H X   2      74.720 106.070 171.760  0.00  0.00            
ATOM   1150  H   C6H X   2      75.180 106.490 173.910  0.00  0.00            
ATOM   1151 H116 C6H X   2      73.340 105.880 170.100  0.00  0.00            
ATOM   1152  C99 C6H X   2      75.980 105.550 171.190  0.00  0.00            
ATOM   1153 C100 C6H X   2      75.820 104.260 170.520  0.00  0.00            
ATOM   1154 H117 C6H X   2      76.750 105.450 171.970  0.00  0.00            
ATOM   1155 H118 C6H X   2      76.370 106.260 170.440  0.00  0.00            
ATOM   1156  N60 C6H X   2      75.640 103.270 169.970  0.00  0.00            
ATOM   1157 H119 C6H X   2      71.340 109.190 173.180  0.00  0.00            
ATOM   1158 H120 C6H X   2      71.780 109.550 174.840  0.00  0.00            
ATOM   1159 H121 C6H X   2      73.060 107.500 175.070  0.00  0.00            
ATOM   1160  C   C6H X   2      72.850 111.400 173.040  0.00  0.00            
ATOM   1161 C101 C6H X   2      73.360 109.970 173.400  0.00  0.00            
ATOM   1162  N   C6H X   2      74.510 109.970 174.330  0.00  0.00            
ATOM   1163  N61 C6H X   2      75.760 109.680 173.840  0.00  0.00            
ATOM   1164 C102 C6H X   2      74.520 110.260 175.690  0.00  0.00            
ATOM   1165 C103 C6H X   2      76.520 109.760 174.900  0.00  0.00            
ATOM   1166  N62 C6H X   2      75.840 110.030 176.080  0.00  0.00            
ATOM   1167  H   C6H X   2      73.710 110.610 176.340  0.00  0.00            
ATOM   1168 H122 C6H X   2      77.600 109.650 174.880  0.00  0.00            
ATOM   1169 C104 C6H X   2      76.400 110.180 177.450  0.00  0.00            
ATOM   1170 C105 C6H X   2      76.560 111.590 177.780  0.00  0.00            
ATOM   1171 H123 C6H X   2      77.380 109.680 177.540  0.00  0.00            
ATOM   1172 H124 C6H X   2      75.740 109.710 178.200  0.00  0.00            
ATOM   1173  N63 C6H X   2      76.650 112.730 177.950  0.00  0.00            
ATOM   1174 H125 C6H X   2      71.920 111.330 172.470  0.00  0.00            
ATOM   1175 H126 C6H X   2      72.570 111.890 173.980  0.00  0.00            
ATOM   1176 H127 C6H X   2      73.700 109.490 172.470  0.00  0.00            
ATOM   1177  C   C6H X   2      73.110 113.680 171.960  0.00  0.00            
ATOM   1178 C106 C6H X   2      73.850 112.330 172.270  0.00  0.00            
ATOM   1179  N   C6H X   2      74.480 111.740 171.050  0.00  0.00            
ATOM   1180  N64 C6H X   2      75.740 112.150 170.730  0.00  0.00            
ATOM   1181 C107 C6H X   2      73.970 110.890 170.080  0.00  0.00            
ATOM   1182 C108 C6H X   2      76.030 111.540 169.630  0.00  0.00            
ATOM   1183  N65 C6H X   2      75.010 110.720 169.160  0.00  0.00            
ATOM   1184  H   C6H X   2      72.970 110.460 170.040  0.00  0.00            
ATOM   1185 H128 C6H X   2      76.960 111.690 169.100  0.00  0.00            
ATOM   1186 C109 C6H X   2      75.040 109.850 167.960  0.00  0.00            
ATOM   1187 C110 C6H X   2      74.160 110.310 166.880  0.00  0.00            
ATOM   1188 H129 C6H X   2      74.730 108.830 168.220  0.00  0.00            
ATOM   1189 H130 C6H X   2      76.060 109.780 167.560  0.00  0.00            
ATOM   1190  N66 C6H X   2      73.440 110.680 166.060  0.00  0.00            
ATOM   1191 H131 C6H X   2      72.320 113.440 171.240  0.00  0.00            
ATOM   1192 H132 C6H X   2      72.580 114.040 172.850  0.00  0.00            
ATOM   1193 H133 C6H X   2      74.680 112.550 172.970  0.00  0.00            
ATOM   1194  C   C6H X   2      73.070 115.790 170.490  0.00  0.00            
ATOM   1195 C111 C6H X   2      73.980 114.860 171.390  0.00  0.00            
ATOM   1196  N   C6H X   2      74.870 115.600 172.340  0.00  0.00            
ATOM   1197  N67 C6H X   2      75.730 116.520 171.790  0.00  0.00            
ATOM   1198 C112 C6H X   2      75.060 115.500 173.720  0.00  0.00            
ATOM   1199 C113 C6H X   2      76.390 116.990 172.800  0.00  0.00            
ATOM   1200  N68 C6H X   2      76.090 116.390 174.010  0.00  0.00            
ATOM   1201  H   C6H X   2      74.510 114.910 174.450  0.00  0.00            
ATOM   1202 H134 C6H X   2      77.130 117.790 172.720  0.00  0.00            
ATOM   1203 C114 C6H X   2      76.660 116.720 175.350  0.00  0.00            
ATOM   1204 C115 C6H X   2      76.010 117.920 175.900  0.00  0.00            
ATOM   1205 H135 C6H X   2      77.740 116.910 175.290  0.00  0.00            
ATOM   1206 H136 C6H X   2      76.520 115.900 176.070  0.00  0.00            
ATOM   1207  N69 C6H X   2      75.450 118.860 176.250  0.00  0.00            
ATOM   1208 H137 C6H X   2      72.040 115.770 170.860  0.00  0.00            
ATOM   1209 H138 C6H X   2      73.380 116.840 170.600  0.00  0.00            
ATOM   1210 H139 C6H X   2      74.720 114.410 170.710  0.00  0.00            
ATOM   1211  C   C6H X   2      72.010 116.300 168.180  0.00  0.00            
ATOM   1212 C116 C6H X   2      73.080 115.440 168.950  0.00  0.00            
ATOM   1213  N   C6H X   2      74.460 115.540 168.410  0.00  0.00            
ATOM   1214  N70 C6H X   2      75.160 114.390 168.120  0.00  0.00            
ATOM   1215 C117 C6H X   2      75.250 116.670 168.330  0.00  0.00            
ATOM   1216 C118 C6H X   2      76.340 114.830 167.850  0.00  0.00            
ATOM   1217  N71 C6H X   2      76.510 116.200 167.960  0.00  0.00            
ATOM   1218  H   C6H X   2      74.970 117.700 168.570  0.00  0.00            
ATOM   1219 H140 C6H X   2      77.180 114.190 167.590  0.00  0.00            
ATOM   1220 C119 C6H X   2      77.750 116.980 167.730  0.00  0.00            
ATOM   1221 C120 C6H X   2      77.630 117.920 166.620  0.00  0.00            
ATOM   1222 H141 C6H X   2      78.590 116.310 167.490  0.00  0.00            
ATOM   1223 H142 C6H X   2      78.040 117.540 168.640  0.00  0.00            
ATOM   1224  N72 C6H X   2      77.500 118.620 165.720  0.00  0.00            
ATOM   1225 H143 C6H X   2      71.020 116.120 168.640  0.00  0.00            
ATOM   1226 H144 C6H X   2      72.200 117.360 168.390  0.00  0.00            
ATOM   1227 H145 C6H X   2      72.760 114.390 168.860  0.00  0.00            
ATOM   1228  C   C6H X   2      72.390 114.780 166.020  0.00  0.00            
ATOM   1229 C121 C6H X   2      71.820 116.130 166.610  0.00  0.00            
ATOM   1230  N   C6H X   2      72.280 117.350 165.860  0.00  0.00            
ATOM   1231  N73 C6H X   2      73.610 117.480 165.570  0.00  0.00            
ATOM   1232 C122 C6H X   2      71.540 118.480 165.490  0.00  0.00            
ATOM   1233 C123 C6H X   2      73.680 118.660 165.010  0.00  0.00            
ATOM   1234  N74 C6H X   2      72.480 119.350 164.960  0.00  0.00            
ATOM   1235  H   C6H X   2      70.480 118.700 165.640  0.00  0.00            
ATOM   1236 H146 C6H X   2      74.610 119.120 164.690  0.00  0.00            
ATOM   1237 C124 C6H X   2      72.310 120.790 164.610  0.00  0.00            
ATOM   1238 C125 C6H X   2      72.960 121.620 165.650  0.00  0.00            
ATOM   1239 H147 C6H X   2      71.250 121.080 164.540  0.00  0.00            
ATOM   1240 H148 C6H X   2      72.760 121.030 163.630  0.00  0.00            
ATOM   1241  N75 C6H X   2      73.500 122.150 166.510  0.00  0.00            
ATOM   1242 H149 C6H X   2      72.170 113.940 166.690  0.00  0.00            
ATOM   1243 H150 C6H X   2      73.480 114.860 165.990  0.00  0.00            
ATOM   1244 H151 C6H X   2      70.730 116.110 166.440  0.00  0.00            
ATOM   1245  C   C6H X   2      72.930 113.570 163.780  0.00  0.00            
ATOM   1246 C126 C6H X   2      71.870 114.420 164.580  0.00  0.00            
ATOM   1247  N   C6H X   2      70.480 113.900 164.630  0.00  0.00            
ATOM   1248  N76 C6H X   2      69.450 114.790 164.520  0.00  0.00            
ATOM   1249 C127 C6H X   2      70.010 112.620 164.840  0.00  0.00            
ATOM   1250 C128 C6H X   2      68.370 114.080 164.500  0.00  0.00            
ATOM   1251  N77 C6H X   2      68.620 112.730 164.790  0.00  0.00            
ATOM   1252  H   C6H X   2      70.580 111.720 164.990  0.00  0.00            
ATOM   1253 H152 C6H X   2      67.370 114.490 164.360  0.00  0.00            
ATOM   1254 C129 C6H X   2      67.630 111.630 164.950  0.00  0.00            
ATOM   1255 C130 C6H X   2      68.070 110.610 165.940  0.00  0.00            
ATOM   1256 H153 C6H X   2      67.460 111.140 163.980  0.00  0.00            
ATOM   1257 H154 C6H X   2      66.650 112.030 165.270  0.00  0.00            
ATOM   1258  N78 C6H X   2      68.480 109.860 166.720  0.00  0.00            
ATOM   1259 H155 C6H X   2      73.390 112.840 164.450  0.00  0.00            
ATOM   1260 H156 C6H X   2      73.740 114.260 163.500  0.00  0.00            
ATOM   1261 H157 C6H X   2      71.800 115.380 164.030  0.00  0.00            
ATOM   1262  C   C6H X   2      73.620 111.940 161.830  0.00  0.00            
ATOM   1263 C131 C6H X   2      72.470 112.820 162.460  0.00  0.00            
ATOM   1264  N   C6H X   2      71.700 113.610 161.450  0.00  0.00            
ATOM   1265  N79 C6H X   2      71.590 114.970 161.570  0.00  0.00            
ATOM   1266 C132 C6H X   2      71.000 113.120 160.350  0.00  0.00            
ATOM   1267 C133 C6H X   2      70.840 115.320 160.560  0.00  0.00            
ATOM   1268  N80 C6H X   2      70.460 114.250 159.750  0.00  0.00            
ATOM   1269  H   C6H X   2      70.860 112.100 160.000  0.00  0.00            
ATOM   1270 H158 C6H X   2      70.510 116.340 160.370  0.00  0.00            
ATOM   1271 C134 C6H X   2      69.650 114.290 158.500  0.00  0.00            
ATOM   1272 C135 C6H X   2      68.630 115.330 158.530  0.00  0.00            
ATOM   1273 H159 C6H X   2      69.140 113.330 158.320  0.00  0.00            
ATOM   1274 H160 C6H X   2      70.300 114.480 157.630  0.00  0.00            
ATOM   1275  N81 C6H X   2      67.870 116.180 158.650  0.00  0.00            
ATOM   1276 H161 C6H X   2      74.260 111.530 162.630  0.00  0.00            
ATOM   1277 H162 C6H X   2      73.140 111.050 161.390  0.00  0.00            
ATOM   1278 H163 C6H X   2      71.720 112.090 162.800  0.00  0.00            
ATOM   1279  C   C6H X   2      75.610 111.510 160.210  0.00  0.00            
ATOM   1280 C136 C6H X   2      74.530 112.550 160.690  0.00  0.00            
ATOM   1281  N   C6H X   2      75.080 113.900 160.990  0.00  0.00            
ATOM   1282  N82 C6H X   2      74.680 114.950 160.220  0.00  0.00            
ATOM   1283 C137 C6H X   2      76.030 114.290 161.920  0.00  0.00            
ATOM   1284 C138 C6H X   2      75.360 115.970 160.630  0.00  0.00            
ATOM   1285  N83 C6H X   2      76.210 115.660 161.710  0.00  0.00            
ATOM   1286  H   C6H X   2      76.510 113.670 162.660  0.00  0.00            
ATOM   1287 H164 C6H X   2      75.260 116.970 160.210  0.00  0.00            
ATOM   1288 C139 C6H X   2      77.080 116.590 162.470  0.00  0.00            
ATOM   1289 C140 C6H X   2      76.560 117.960 162.550  0.00  0.00            
ATOM   1290 H165 C6H X   2      78.090 116.640 162.040  0.00  0.00            
ATOM   1291 H166 C6H X   2      77.180 116.250 163.510  0.00  0.00            
ATOM   1292  N84 C6H X   2      76.100 119.000 162.650  0.00  0.00            
ATOM   1293 H167 C6H X   2      76.250 111.230 161.060  0.00  0.00            
ATOM   1294 H168 C6H X   2      75.100 110.570 159.910  0.00  0.00            
ATOM   1295 H169 C6H X   2      73.860 112.700 159.820  0.00  0.00            
ATOM   1296  C   C6H X   2      77.700 110.990 158.730  0.00  0.00            
ATOM   1297 C141 C6H X   2      76.510 111.980 159.010  0.00  0.00            
ATOM   1298  N   C6H X   2      75.720 112.370 157.810  0.00  0.00            
ATOM   1299  N85 C6H X   2      75.880 113.640 157.350  0.00  0.00            
ATOM   1300 C142 C6H X   2      74.700 111.700 157.160  0.00  0.00            
ATOM   1301 C143 C6H X   2      74.960 113.760 156.420  0.00  0.00            
ATOM   1302  N86 C6H X   2      74.150 112.640 156.300  0.00  0.00            
ATOM   1303  H   C6H X   2      74.370 110.660 157.240  0.00  0.00            
ATOM   1304 H170 C6H X   2      74.810 114.660 155.820  0.00  0.00            
ATOM   1305 C144 C6H X   2      73.010 112.440 155.350  0.00  0.00            
ATOM   1306 C145 C6H X   2      73.260 111.290 154.470  0.00  0.00            
ATOM   1307 H171 C6H X   2      72.810 113.320 154.730  0.00  0.00            
ATOM   1308 H172 C6H X   2      72.090 112.210 155.910  0.00  0.00            
ATOM   1309  N87 C6H X   2      73.510 110.350 153.870  0.00  0.00            
ATOM   1310 H173 C6H X   2      78.200 110.780 159.690  0.00  0.00            
ATOM   1311 H174 C6H X   2      77.310 110.020 158.380  0.00  0.00            
ATOM   1312 H175 C6H X   2      76.990 112.900 159.360  0.00  0.00            
ATOM   1313  C   C6H X   2      80.040 110.480 157.730  0.00  0.00            
ATOM   1314 C146 C6H X   2      78.810 111.490 157.720  0.00  0.00            
ATOM   1315  N   C6H X   2      79.200 112.920 157.920  0.00  0.00            
ATOM   1316  N88 C6H X   2      79.740 113.340 159.120  0.00  0.00            
ATOM   1317 C147 C6H X   2      79.080 113.970 157.000  0.00  0.00            
ATOM   1318 C148 C6H X   2      79.930 114.610 158.920  0.00  0.00            
ATOM   1319  N89 C6H X   2      79.510 115.100 157.690  0.00  0.00            
ATOM   1320  H   C6H X   2      78.710 113.930 155.970  0.00  0.00            
ATOM   1321 H176 C6H X   2      80.350 115.270 159.670  0.00  0.00            
ATOM   1322 C149 C6H X   2      79.410 116.520 157.250  0.00  0.00            
ATOM   1323 C150 C6H X   2      78.590 117.310 158.180  0.00  0.00            
ATOM   1324 H177 C6H X   2      78.960 116.600 156.250  0.00  0.00            
ATOM   1325 H178 C6H X   2      80.410 116.990 157.180  0.00  0.00            
ATOM   1326  N90 C6H X   2      77.950 117.840 158.980  0.00  0.00            
ATOM   1327 H179 C6H X   2      79.730 109.530 157.260  0.00  0.00            
ATOM   1328 H180 C6H X   2      80.260 110.230 158.780  0.00  0.00            
ATOM   1329 H181 C6H X   2      78.370 111.440 156.700  0.00  0.00            
ATOM   1330  C   C6H X   2      82.670 110.230 157.540  0.00  0.00            
ATOM   1331 C151 C6H X   2      81.360 110.990 157.060  0.00  0.00            
ATOM   1332  N   C6H X   2      81.250 111.160 155.580  0.00  0.00            
ATOM   1333  N91 C6H X   2      81.300 112.440 155.090  0.00  0.00            
ATOM   1334 C152 C6H X   2      81.020 110.230 154.570  0.00  0.00            
ATOM   1335 C153 C6H X   2      81.100 112.300 153.810  0.00  0.00            
ATOM   1336  N92 C6H X   2      80.900 110.990 153.410  0.00  0.00            
ATOM   1337  H   C6H X   2      80.860 109.150 154.630  0.00  0.00            
ATOM   1338 H182 C6H X   2      81.040 113.130 153.100  0.00  0.00            
ATOM   1339 C154 C6H X   2      80.410 110.520 152.080  0.00  0.00            
ATOM   1340 C155 C6H X   2      78.950 110.480 152.110  0.00  0.00            
ATOM   1341 H183 C6H X   2      80.800 109.520 151.830  0.00  0.00            
ATOM   1342 H184 C6H X   2      80.740 111.190 151.260  0.00  0.00            
ATOM   1343  N93 C6H X   2      77.810 110.470 152.260  0.00  0.00            
ATOM   1344 H185 C6H X   2      82.440 109.710 158.480  0.00  0.00            
ATOM   1345 H186 C6H X   2      82.930 109.440 156.830  0.00  0.00            
ATOM   1346 H187 C6H X   2      81.480 112.010 157.460  0.00  0.00            
ATOM   1347  C   C6H X   2      84.700 111.570 156.510  0.00  0.00            
ATOM   1348 C156 C6H X   2      83.890 111.200 157.800  0.00  0.00            
ATOM   1349  N   C6H X   2      84.760 110.820 158.950  0.00  0.00            
ATOM   1350  N94 C6H X   2      85.120 111.800 159.820  0.00  0.00            
ATOM   1351 C157 C6H X   2      85.400 109.620 159.220  0.00  0.00            
ATOM   1352 C158 C6H X   2      86.040 111.260 160.550  0.00  0.00            
ATOM   1353  N95 C6H X   2      86.220 109.890 160.320  0.00  0.00            
ATOM   1354  H   C6H X   2      85.350 108.710 158.620  0.00  0.00            
ATOM   1355 H188 C6H X   2      86.610 111.810 161.290  0.00  0.00            
ATOM   1356 C159 C6H X   2      87.130 108.960 161.030  0.00  0.00            
ATOM   1357 C160 C6H X   2      87.860 109.500 162.180  0.00  0.00            
ATOM   1358 H189 C6H X   2      87.880 108.590 160.320  0.00  0.00            
ATOM   1359 H190 C6H X   2      86.560 108.090 161.380  0.00  0.00            
ATOM   1360  N96 C6H X   2      88.450 109.890 163.090  0.00  0.00            
ATOM   1361 H191 C6H X   2      83.980 111.690 155.690  0.00  0.00            
ATOM   1362 H192 C6H X   2      85.340 110.730 156.180  0.00  0.00            
ATOM   1363 H193 C6H X   2      83.440 112.150 158.120  0.00  0.00            
ATOM   1364  C   C6H X   2      87.060 112.640 156.980  0.00  0.00            
ATOM   1365 C161 C6H X   2      85.560 112.900 156.620  0.00  0.00            
ATOM   1366  N   C6H X   2      85.390 113.770 155.430  0.00  0.00            
ATOM   1367  N97 C6H X   2      84.790 114.990 155.590  0.00  0.00            
ATOM   1368 C162 C6H X   2      85.650 113.480 154.100  0.00  0.00            
ATOM   1369 C163 C6H X   2      84.680 115.440 154.360  0.00  0.00            
ATOM   1370  N98 C6H X   2      85.080 114.530 153.390  0.00  0.00            
ATOM   1371  H   C6H X   2      86.160 112.620 153.650  0.00  0.00            
ATOM   1372 H194 C6H X   2      84.260 116.410 154.100  0.00  0.00            
ATOM   1373 C164 C6H X   2      84.970 114.630 151.900  0.00  0.00            
ATOM   1374 C165 C6H X   2      86.280 114.610 151.260  0.00  0.00            
ATOM   1375 H195 C6H X   2      84.440 115.540 151.580  0.00  0.00            
ATOM   1376 H196 C6H X   2      84.410 113.770 151.510  0.00  0.00            
ATOM   1377  N99 C6H X   2      87.340 114.540 150.820  0.00  0.00            
ATOM   1378 H197 C6H X   2      87.540 112.150 156.120  0.00  0.00            
ATOM   1379 H198 C6H X   2      87.130 111.910 157.800  0.00  0.00            
ATOM   1380 H199 C6H X   2      85.140 113.470 157.460  0.00  0.00            
ATOM   1381  C   C6H X   2      89.440 113.520 157.430  0.00  0.00            
ATOM   1382 C166 C6H X   2      87.910 113.910 157.390  0.00  0.00            
ATOM   1383  N   C6H X   2      87.380 114.600 158.610  0.00  0.00            
ATOM   1384 N100 C6H X   2      87.500 114.040 159.860  0.00  0.00            
ATOM   1385 C167 C6H X   2      86.740 115.830 158.650  0.00  0.00            
ATOM   1386 C168 C6H X   2      87.030 114.960 160.640  0.00  0.00            
ATOM   1387 N101 C6H X   2      86.430 116.030 159.990  0.00  0.00            
ATOM   1388  H   C6H X   2      86.570 116.520 157.810  0.00  0.00            
ATOM   1389 H200 C6H X   2      87.020 114.880 161.720  0.00  0.00            
ATOM   1390 C169 C6H X   2      85.710 117.190 160.590  0.00  0.00            
ATOM   1391 C170 C6H X   2      86.600 118.310 160.900  0.00  0.00            
ATOM   1392 H201 C6H X   2      85.220 116.900 161.530  0.00  0.00            
ATOM   1393 H202 C6H X   2      84.940 117.560 159.910  0.00  0.00            
ATOM   1394 N102 C6H X   2      87.320 119.160 161.150  0.00  0.00            
ATOM   1395 H203 C6H X   2      89.530 112.480 157.780  0.00  0.00            
ATOM   1396 H204 C6H X   2      89.810 113.490 156.390  0.00  0.00            
ATOM   1397 H205 C6H X   2      87.820 114.640 156.570  0.00  0.00            
ATOM   1398  C   C6H X   2      91.840 113.700 158.340  0.00  0.00            
ATOM   1399 C171 C6H X   2      90.440 114.400 158.260  0.00  0.00            
ATOM   1400  N   C6H X   2      90.460 115.840 157.900  0.00  0.00            
ATOM   1401 N103 C6H X   2      89.940 116.740 158.800  0.00  0.00            
ATOM   1402 C172 C6H X   2      90.950 116.460 156.750  0.00  0.00            
ATOM   1403 C173 C6H X   2      90.100 117.890 158.200  0.00  0.00            
ATOM   1404 N104 C6H X   2      90.590 117.790 156.910  0.00  0.00            
ATOM   1405  H   C6H X   2      91.500 116.020 155.900  0.00  0.00            
ATOM   1406 H206 C6H X   2      89.820 118.850 158.640  0.00  0.00            
ATOM   1407 C174 C6H X   2      90.720 118.880 155.910  0.00  0.00            
ATOM   1408 C175 C6H X   2      91.710 119.880 156.310  0.00  0.00            
ATOM   1409 H207 C6H X   2      89.760 119.410 155.780  0.00  0.00            
ATOM   1410 H208 C6H X   2      91.010 118.490 154.920  0.00  0.00            
ATOM   1411 N105 C6H X   2      92.480 120.640 156.710  0.00  0.00            
ATOM   1412 H209 C6H X   2      92.180 113.410 157.330  0.00  0.00            
ATOM   1413 H210 C6H X   2      91.650 112.770 158.870  0.00  0.00            
ATOM   1414 H211 C6H X   2      90.070 114.370 159.300  0.00  0.00            
ATOM   1415  C   C6H X   2      94.310 113.580 159.240  0.00  0.00            
ATOM   1416 C176 C6H X   2      93.010 114.450 159.070  0.00  0.00            
ATOM   1417  N   C6H X   2      92.600 115.180 160.310  0.00  0.00            
ATOM   1418 N106 C6H X   2      91.860 114.550 161.290  0.00  0.00            
ATOM   1419 C177 C6H X   2      92.850 116.520 160.600  0.00  0.00            
ATOM   1420 C178 C6H X   2      91.720 115.500 162.170  0.00  0.00            
ATOM   1421 N107 C6H X   2      92.300 116.710 161.860  0.00  0.00            
ATOM   1422  H   C6H X   2      93.370 117.270 159.980  0.00  0.00            
ATOM   1423 H212 C6H X   2      91.160 115.360 163.090  0.00  0.00            
ATOM   1424 C179 C6H X   2      92.340 117.940 162.700  0.00  0.00            
ATOM   1425 C180 C6H X   2      91.420 118.980 162.210  0.00  0.00            
ATOM   1426 H213 C6H X   2      93.360 118.350 162.750  0.00  0.00            
ATOM   1427 H214 C6H X   2      92.040 117.720 163.740  0.00  0.00            
ATOM   1428 N108 C6H X   2      90.660 119.730 161.810  0.00  0.00            
ATOM   1429 H215 C6H X   2      94.730 113.340 158.250  0.00  0.00            
ATOM   1430 H216 C6H X   2      95.080 114.230 159.690  0.00  0.00            
ATOM   1431 H217 C6H X   2      93.320 115.250 158.360  0.00  0.00            
ATOM   1432  C   C6H X   2      95.640 111.680 160.470  0.00  0.00            
ATOM   1433 C181 C6H X   2      94.230 112.250 160.090  0.00  0.00            
ATOM   1434  N   C6H X   2      93.410 111.170 159.460  0.00  0.00            
ATOM   1435 N109 C6H X   2      93.750 110.700 158.230  0.00  0.00            
ATOM   1436 C182 C6H X   2      92.320 110.500 159.970  0.00  0.00            
ATOM   1437 C183 C6H X   2      92.890 109.790 157.940  0.00  0.00            
ATOM   1438 N110 C6H X   2      91.950 109.600 158.960  0.00  0.00            
ATOM   1439  H   C6H X   2      91.860 110.690 160.930  0.00  0.00            
ATOM   1440 H218 C6H X   2      92.900 109.220 157.010  0.00  0.00            
ATOM   1441 C184 C6H X   2      90.840 108.620 158.960  0.00  0.00            
ATOM   1442 C185 C6H X   2      89.600 109.110 158.340  0.00  0.00            
ATOM   1443 H219 C6H X   2      90.600 108.370 160.000  0.00  0.00            
ATOM   1444 H220 C6H X   2      91.150 107.700 158.450  0.00  0.00            
ATOM   1445 N111 C6H X   2      88.590 109.480 157.920  0.00  0.00            
ATOM   1446 H221 C6H X   2      96.120 111.280 159.550  0.00  0.00            
ATOM   1447 H222 C6H X   2      96.320 112.500 160.770  0.00  0.00            
ATOM   1448 H223 C6H X   2      93.750 112.540 161.030  0.00  0.00            
ATOM   1449  C   C6H X   2      96.600 109.410 161.440  0.00  0.00            
ATOM   1450 C186 C6H X   2      95.570 110.600 161.600  0.00  0.00            
ATOM   1451  N   C6H X   2      95.510 111.250 162.940  0.00  0.00            
ATOM   1452 N112 C6H X   2      94.270 111.440 163.510  0.00  0.00            
ATOM   1453 C187 C6H X   2      96.520 111.910 163.640  0.00  0.00            
ATOM   1454 C188 C6H X   2      94.530 112.220 164.510  0.00  0.00            
ATOM   1455 N113 C6H X   2      95.860 112.520 164.710  0.00  0.00            
ATOM   1456  H   C6H X   2      97.570 112.060 163.330  0.00  0.00            
ATOM   1457 H224 C6H X   2      93.760 112.640 165.160  0.00  0.00            
ATOM   1458 C189 C6H X   2      96.400 113.450 165.740  0.00  0.00            
ATOM   1459 C190 C6H X   2      96.690 114.770 165.180  0.00  0.00            
ATOM   1460 H225 C6H X   2      97.310 113.040 166.210  0.00  0.00            
ATOM   1461 H226 C6H X   2      95.670 113.600 166.540  0.00  0.00            
ATOM   1462 N114 C6H X   2      96.830 115.800 164.700  0.00  0.00            
ATOM   1463 H227 C6H X   2      97.540 109.660 161.970  0.00  0.00            
ATOM   1464 H228 C6H X   2      96.930 109.350 160.390  0.00  0.00            
ATOM   1465 H229 C6H X   2      94.610 110.100 161.470  0.00  0.00            
ATOM   1466  C   C6H X   2      95.170 107.320 160.780  0.00  0.00            
ATOM   1467 C191 C6H X   2      96.110 107.970 161.860  0.00  0.00            
ATOM   1468  N   C6H X   2      95.600 107.920 163.270  0.00  0.00            
ATOM   1469 N115 C6H X   2      94.280 108.180 163.580  0.00  0.00            
ATOM   1470 C192 C6H X   2      96.370 107.680 164.390  0.00  0.00            
ATOM   1471 C193 C6H X   2      94.280 108.130 164.870  0.00  0.00            
ATOM   1472 N116 C6H X   2      95.500 107.830 165.460  0.00  0.00            
ATOM   1473  H   C6H X   2      97.460 107.520 164.420  0.00  0.00            
ATOM   1474 H230 C6H X   2      93.410 108.350 165.470  0.00  0.00            
ATOM   1475 C194 C6H X   2      95.840 107.910 166.890  0.00  0.00            
ATOM   1476 C195 C6H X   2      96.170 109.290 167.240  0.00  0.00            
ATOM   1477 H231 C6H X   2      96.700 107.250 167.130  0.00  0.00            
ATOM   1478 H232 C6H X   2      95.000 107.580 167.520  0.00  0.00            
ATOM   1479 N117 C6H X   2      96.370 110.410 167.430  0.00  0.00            
ATOM   1480 H233 C6H X   2      95.750 107.140 159.860  0.00  0.00            
ATOM   1481 H234 C6H X   2      94.430 108.080 160.490  0.00  0.00            
ATOM   1482 H235 C6H X   2      97.010 107.340 161.850  0.00  0.00            
ATOM   1483  C   C6H X   2      93.130 105.820 160.280  0.00  0.00            
ATOM   1484 C196 C6H X   2      94.410 106.000 161.170  0.00  0.00            
ATOM   1485  N   C6H X   2      95.240 104.760 161.280  0.00  0.00            
ATOM   1486 N118 C6H X   2      95.260 104.120 162.490  0.00  0.00            
ATOM   1487 C197 C6H X   2      95.940 104.050 160.300  0.00  0.00            
ATOM   1488 C198 C6H X   2      96.020 103.080 162.280  0.00  0.00            
ATOM   1489 N119 C6H X   2      96.360 102.890 160.940  0.00  0.00            
ATOM   1490  H   C6H X   2      96.140 104.320 159.260  0.00  0.00            
ATOM   1491 H236 C6H X   2      96.330 102.370 163.050  0.00  0.00            
ATOM   1492 C199 C6H X   2      97.060 101.710 160.340  0.00  0.00            
ATOM   1493 C200 C6H X   2      98.360 101.440 160.960  0.00  0.00            
ATOM   1494 H237 C6H X   2      97.230 101.850 159.260  0.00  0.00            
ATOM   1495 H238 C6H X   2      96.450 100.800 160.460  0.00  0.00            
ATOM   1496 N120 C6H X   2      99.350 101.250 161.510  0.00  0.00            
ATOM   1497 H239 C6H X   2      93.450 105.520 159.260  0.00  0.00            
ATOM   1498 H240 C6H X   2      92.640 106.790 160.160  0.00  0.00            
ATOM   1499 H241 C6H X   2      94.020 106.170 162.180  0.00  0.00            
ATOM   1500  C   C6H X   2      90.920 104.610 159.800  0.00  0.00            
ATOM   1501 C201 C6H X   2      92.070 104.820 160.840  0.00  0.00            
ATOM   1502  N   C6H X   2      91.540 105.220 162.180  0.00  0.00            
ATOM   1503 N121 C6H X   2      90.980 106.460 162.370  0.00  0.00            
ATOM   1504 C202 C6H X   2      91.530 104.450 163.340  0.00  0.00            
ATOM   1505 C203 C6H X   2      90.710 106.470 163.640  0.00  0.00            
ATOM   1506 N122 C6H X   2      90.900 105.260 164.290  0.00  0.00            
ATOM   1507  H   C6H X   2      91.950 103.450 163.470  0.00  0.00            
ATOM   1508 H242 C6H X   2      90.300 107.340 164.140  0.00  0.00            
ATOM   1509 C204 C6H X   2      90.520 104.910 165.680  0.00  0.00            
ATOM   1510 C205 C6H X   2      91.500 105.330 166.680  0.00  0.00            
ATOM   1511 H243 C6H X   2      90.370 103.830 165.780  0.00  0.00            
ATOM   1512 H244 C6H X   2      89.570 105.400 165.940  0.00  0.00            
ATOM   1513 N123 C6H X   2      92.250 105.720 167.460  0.00  0.00            
ATOM   1514 H245 C6H X   2      91.340 104.500 158.780  0.00  0.00            
ATOM   1515 H246 C6H X   2      90.310 105.530 159.760  0.00  0.00            
ATOM   1516 H247 C6H X   2      92.590 103.850 160.960  0.00  0.00            
ATOM   1517  C   C6H X   2      88.650 103.490 159.310  0.00  0.00            
ATOM   1518 C206 C6H X   2      90.010 103.370 160.080  0.00  0.00            
ATOM   1519  N   C6H X   2      90.740 102.080 159.910  0.00  0.00            
ATOM   1520 N124 C6H X   2      91.160 101.440 161.050  0.00  0.00            
ATOM   1521 C207 C6H X   2      91.110 101.420 158.750  0.00  0.00            
ATOM   1522 C208 C6H X   2      91.740 100.360 160.580  0.00  0.00            
ATOM   1523 N125 C6H X   2      91.810 100.300 159.200  0.00  0.00            
ATOM   1524  H   C6H X   2      90.920 101.660 157.700  0.00  0.00            
ATOM   1525 H248 C6H X   2      92.170  99.580 161.210  0.00  0.00            
ATOM   1526 C209 C6H X   2      92.380  99.220 158.350  0.00  0.00            
ATOM   1527 C210 C6H X   2      91.310  98.460 157.700  0.00  0.00            
ATOM   1528 H249 C6H X   2      93.000  98.510 158.940  0.00  0.00            
ATOM   1529 H250 C6H X   2      93.030  99.640 157.570  0.00  0.00            
ATOM   1530 N126 C6H X   2      90.410  97.930 157.230  0.00  0.00            
ATOM   1531 H251 C6H X   2      88.250 104.500 159.500  0.00  0.00            
ATOM   1532 H252 C6H X   2      88.850 103.450 158.230  0.00  0.00            
ATOM   1533 H253 C6H X   2      89.750 103.420 161.150  0.00  0.00            
ATOM   1534  C   C6H X   2      86.160 102.910 159.080  0.00  0.00            
ATOM   1535 C211 C6H X   2      87.540 102.440 159.670  0.00  0.00            
ATOM   1536  N   C6H X   2      87.540 102.020 161.110  0.00  0.00            
ATOM   1537 N127 C6H X   2      87.970 100.760 161.400  0.00  0.00            
ATOM   1538 C212 C6H X   2      87.190 102.700 162.260  0.00  0.00            
ATOM   1539 C213 C6H X   2      87.820 100.620 162.670  0.00  0.00            
ATOM   1540 N128 C6H X   2      87.330 101.770 163.300  0.00  0.00            
ATOM   1541  H   C6H X   2      86.830 103.710 162.320  0.00  0.00            
ATOM   1542 H254 C6H X   2      88.070  99.700 163.210  0.00  0.00            
ATOM   1543 C214 C6H X   2      87.060 101.940 164.750  0.00  0.00            
ATOM   1544 C215 C6H X   2      85.770 102.580 165.050  0.00  0.00            
ATOM   1545 H255 C6H X   2      87.850 102.570 165.200  0.00  0.00            
ATOM   1546 H256 C6H X   2      87.110 100.970 165.270  0.00  0.00            
ATOM   1547 N129 C6H X   2      84.780 103.130 165.270  0.00  0.00            
ATOM   1548 H257 C6H X   2      86.130 102.640 158.010  0.00  0.00            
ATOM   1549 H258 C6H X   2      86.120 104.010 159.080  0.00  0.00            
ATOM   1550 H259 C6H X   2      87.800 101.520 159.100  0.00  0.00            
ATOM   1551  C   C6H X   2      83.600 103.160 159.310  0.00  0.00            
ATOM   1552 C216 C6H X   2      84.870 102.360 159.780  0.00  0.00            
ATOM   1553  N   C6H X   2      84.740 100.880 159.700  0.00  0.00            
ATOM   1554 N130 C6H X   2      84.910 100.150 160.850  0.00  0.00            
ATOM   1555 C217 C6H X   2      84.600 100.070 158.580  0.00  0.00            
ATOM   1556 C218 C6H X   2      84.970  98.920 160.420  0.00  0.00            
ATOM   1557 N131 C6H X   2      84.770  98.770 159.060  0.00  0.00            
ATOM   1558  H   C6H X   2      84.410 100.340 157.530  0.00  0.00            
ATOM   1559 H260 C6H X   2      85.150  98.050 161.060  0.00  0.00            
ATOM   1560 C219 C6H X   2      84.710  97.510 158.260  0.00  0.00            
ATOM   1561 C220 C6H X   2      83.830  97.660 157.100  0.00  0.00            
ATOM   1562 H261 C6H X   2      84.330  96.660 158.850  0.00  0.00            
ATOM   1563 H262 C6H X   2      85.710  97.210 157.900  0.00  0.00            
ATOM   1564 N132 C6H X   2      83.110  97.910 156.230  0.00  0.00            
ATOM   1565 H263 C6H X   2      83.850 104.210 159.130  0.00  0.00            
ATOM   1566 H264 C6H X   2      83.330 102.770 158.310  0.00  0.00            
ATOM   1567 H265 C6H X   2      84.990 102.600 160.840  0.00  0.00            
ATOM   1568  C   C6H X   2      82.550 103.660 161.690  0.00  0.00            
ATOM   1569 C221 C6H X   2      82.360 103.060 160.240  0.00  0.00            
ATOM   1570  N   C6H X   2      81.150 103.590 159.550  0.00  0.00            
ATOM   1571 N133 C6H X   2      80.230 102.690 159.110  0.00  0.00            
ATOM   1572 C222 C6H X   2      80.890 104.860 159.070  0.00  0.00            
ATOM   1573 C223 C6H X   2      79.530 103.330 158.230  0.00  0.00            
ATOM   1574 N134 C6H X   2      79.750 104.710 158.280  0.00  0.00            
ATOM   1575  H   C6H X   2      81.540 105.720 159.120  0.00  0.00            
ATOM   1576 H266 C6H X   2      78.790 102.860 157.570  0.00  0.00            
ATOM   1577 C224 C6H X   2      78.970 105.760 157.590  0.00  0.00            
ATOM   1578 C225 C6H X   2      79.400 106.040 156.220  0.00  0.00            
ATOM   1579 H267 C6H X   2      79.100 106.710 158.120  0.00  0.00            
ATOM   1580 H268 C6H X   2      77.900 105.530 157.580  0.00  0.00            
ATOM   1581 N135 C6H X   2      79.770 106.340 155.180  0.00  0.00            
ATOM   1582 H269 C6H X   2      83.430 103.210 162.170  0.00  0.00            
ATOM   1583 H270 C6H X   2      82.770 104.740 161.620  0.00  0.00            
ATOM   1584 H271 C6H X   2      82.190 101.980 160.370  0.00  0.00            
ATOM   1585  C   C6H X   2      81.540 104.120 164.050  0.00  0.00            
ATOM   1586 C226 C6H X   2      81.320 103.400 162.650  0.00  0.00            
ATOM   1587  N   C6H X   2      81.000 101.940 162.730  0.00  0.00            
ATOM   1588 N136 C6H X   2      81.960 101.090 163.200  0.00  0.00            
ATOM   1589 C227 C6H X   2      79.930 101.250 162.160  0.00  0.00            
ATOM   1590 C228 C6H X   2      81.510  99.900 162.900  0.00  0.00            
ATOM   1591 N137 C6H X   2      80.280  99.910 162.250  0.00  0.00            
ATOM   1592  H   C6H X   2      79.070 101.640 161.620  0.00  0.00            
ATOM   1593 H272 C6H X   2      82.040  98.970 163.100  0.00  0.00            
ATOM   1594 C229 C6H X   2      79.500  98.730 161.760  0.00  0.00            
ATOM   1595 C230 C6H X   2      79.160  97.820 162.850  0.00  0.00            
ATOM   1596 H273 C6H X   2      80.050  98.170 160.990  0.00  0.00            
ATOM   1597 H274 C6H X   2      78.550  99.040 161.290  0.00  0.00            
ATOM   1598 N138 C6H X   2      78.920  97.170 163.770  0.00  0.00            
ATOM   1599 H275 C6H X   2      82.300 103.550 164.600  0.00  0.00            
ATOM   1600 H276 C6H X   2      81.980 105.110 163.900  0.00  0.00            
ATOM   1601 H277 C6H X   2      80.460 103.870 162.170  0.00  0.00            
ATOM   1602  C   C6H X   2      80.640 104.830 166.400  0.00  0.00            
ATOM   1603 C231 C6H X   2      80.280 104.270 164.980  0.00  0.00            
ATOM   1604  N   C6H X   2      79.180 105.020 164.300  0.00  0.00            
ATOM   1605 N139 C6H X   2      78.320 104.310 163.520  0.00  0.00            
ATOM   1606 C232 C6H X   2      78.890 106.380 164.260  0.00  0.00            
ATOM   1607 C233 C6H X   2      77.510 105.180 163.020  0.00  0.00            
ATOM   1608 N140 C6H X   2      77.800 106.490 163.390  0.00  0.00            
ATOM   1609  H   C6H X   2      79.430 107.170 164.770  0.00  0.00            
ATOM   1610 H278 C6H X   2      76.700 104.910 162.340  0.00  0.00            
ATOM   1611 C234 C6H X   2      77.140 107.740 162.920  0.00  0.00            
ATOM   1612 C235 C6H X   2      76.080 107.580 161.920  0.00  0.00            
ATOM   1613 H279 C6H X   2      77.890 108.410 162.470  0.00  0.00            
ATOM   1614 H280 C6H X   2      76.690 108.270 163.770  0.00  0.00            
ATOM   1615 N141 C6H X   2      75.250 107.440 161.140  0.00  0.00            
ATOM   1616 H281 C6H X   2      81.330 105.680 166.290  0.00  0.00            
ATOM   1617 H282 C6H X   2      79.750 105.250 166.880  0.00  0.00            
ATOM   1618 H283 C6H X   2      79.880 103.250 165.140  0.00  0.00            
ATOM   1619  C   C6H X   2      82.390 104.430 168.260  0.00  0.00            
ATOM   1620 C236 C6H X   2      81.250 103.780 167.410  0.00  0.00            
ATOM   1621  N   C6H X   2      80.210 103.080 168.230  0.00  0.00            
ATOM   1622 N142 C6H X   2      79.330 102.270 167.580  0.00  0.00            
ATOM   1623 C237 C6H X   2      80.020 103.050 169.600  0.00  0.00            
ATOM   1624 C238 C6H X   2      78.730 101.620 168.530  0.00  0.00            
ATOM   1625 N143 C6H X   2      79.010 102.110 169.800  0.00  0.00            
ATOM   1626  H   C6H X   2      80.640 103.520 170.370  0.00  0.00            
ATOM   1627 H284 C6H X   2      78.020 100.810 168.360  0.00  0.00            
ATOM   1628 C239 C6H X   2      78.480 101.580 171.080  0.00  0.00            
ATOM   1629 C240 C6H X   2      79.080 100.300 171.440  0.00  0.00            
ATOM   1630 H285 C6H X   2      77.400 101.420 171.020  0.00  0.00            
ATOM   1631 H286 C6H X   2      78.670 102.270 171.920  0.00  0.00            
ATOM   1632 N144 C6H X   2      79.560  99.290 171.680  0.00  0.00            
ATOM   1633 H287 C6H X   2      83.220 104.760 167.620  0.00  0.00            
ATOM   1634 H288 C6H X   2      82.040 105.310 168.820  0.00  0.00            
ATOM   1635 H289 C6H X   2      81.750 102.990 166.830  0.00  0.00            
ATOM   1636 H290 C6H X   2      82.820 103.720 168.980  0.00  0.00            
ATOM   1637  C   C6H X   3     119.360 107.560 186.910  0.00  0.00            
ATOM   1638  C1  C6H X   3     120.720 108.320 186.950  0.00  0.00            
ATOM   1639  N   C6H X   3     121.590 107.880 188.070  0.00  0.00            
ATOM   1640  N1  C6H X   3     122.470 106.850 187.870  0.00  0.00            
ATOM   1641  C2  C6H X   3     121.630 108.360 189.360  0.00  0.00            
ATOM   1642  C3  C6H X   3     123.200 106.870 188.940  0.00  0.00            
ATOM   1643  N2  C6H X   3     122.630 107.600 189.980  0.00  0.00            
ATOM   1644  H   C6H X   3     121.120 109.240 189.750  0.00  0.00            
ATOM   1645  H1  C6H X   3     124.110 106.280 189.070  0.00  0.00            
ATOM   1646  C4  C6H X   3     123.080 107.680 191.390  0.00  0.00            
ATOM   1647  C5  C6H X   3     122.800 106.450 192.170  0.00  0.00            
ATOM   1648  H2  C6H X   3     122.560 108.510 191.900  0.00  0.00            
ATOM   1649  H3  C6H X   3     124.160 107.910 191.430  0.00  0.00            
ATOM   1650  N3  C6H X   3     122.500 105.500 192.750  0.00  0.00            
ATOM   1651  H4  C6H X   3     118.840 107.820 187.840  0.00  0.00            
ATOM   1652  H5  C6H X   3     118.750 107.990 186.100  0.00  0.00            
ATOM   1653  H6  C6H X   3     120.550 109.400 187.060  0.00  0.00            
ATOM   1654  H7  C6H X   3     121.260 108.210 186.000  0.00  0.00            
ATOM   1655  C   C6H X   3     118.120 105.330 187.150  0.00  0.00            
ATOM   1656  C6  C6H X   3     119.490 106.000 186.750  0.00  0.00            
ATOM   1657  N   C6H X   3     120.020 105.570 185.420  0.00  0.00            
ATOM   1658  N4  C6H X   3     119.190 105.580 184.320  0.00  0.00            
ATOM   1659  C7  C6H X   3     121.320 105.180 185.100  0.00  0.00            
ATOM   1660  C8  C6H X   3     120.010 105.320 183.330  0.00  0.00            
ATOM   1661  N5  C6H X   3     121.290 104.930 183.730  0.00  0.00            
ATOM   1662  H   C6H X   3     122.210 105.160 185.730  0.00  0.00            
ATOM   1663  H8  C6H X   3     119.730 105.340 182.280  0.00  0.00            
ATOM   1664  C9  C6H X   3     122.430 104.480 182.880  0.00  0.00            
ATOM   1665  C10 C6H X   3     122.390 105.050 181.530  0.00  0.00            
ATOM   1666  H9  C6H X   3     123.400 104.770 183.320  0.00  0.00            
ATOM   1667  H10 C6H X   3     122.450 103.390 182.770  0.00  0.00            
ATOM   1668  N6  C6H X   3     122.250 105.520 180.490  0.00  0.00            
ATOM   1669  H11 C6H X   3     117.660 105.890 187.980  0.00  0.00            
ATOM   1670  H12 C6H X   3     117.450 105.490 186.300  0.00  0.00            
ATOM   1671  H13 C6H X   3     120.230 105.670 187.490  0.00  0.00            
ATOM   1672  C   C6H X   3     116.740 103.190 187.430  0.00  0.00            
ATOM   1673  C11 C6H X   3     118.180 103.800 187.550  0.00  0.00            
ATOM   1674  N   C6H X   3     118.770 103.460 188.890  0.00  0.00            
ATOM   1675  N7  C6H X   3     118.930 104.390 189.890  0.00  0.00            
ATOM   1676  C12 C6H X   3     119.200 102.200 189.310  0.00  0.00            
ATOM   1677  C13 C6H X   3     119.660 103.770 190.770  0.00  0.00            
ATOM   1678  N8  C6H X   3     119.730 102.390 190.580  0.00  0.00            
ATOM   1679  H   C6H X   3     119.210 101.270 188.730  0.00  0.00            
ATOM   1680  H14 C6H X   3     120.070 104.250 191.660  0.00  0.00            
ATOM   1681  C14 C6H X   3     120.330 101.340 191.460  0.00  0.00            
ATOM   1682  C15 C6H X   3     121.120 101.830 192.590  0.00  0.00            
ATOM   1683  H15 C6H X   3     120.950 100.640 190.880  0.00  0.00            
ATOM   1684  H16 C6H X   3     119.530 100.740 191.910  0.00  0.00            
ATOM   1685  N9  C6H X   3     121.670 102.230 193.520  0.00  0.00            
ATOM   1686  H17 C6H X   3     116.730 102.210 187.930  0.00  0.00            
ATOM   1687  H18 C6H X   3     116.080 103.830 188.030  0.00  0.00            
ATOM   1688  H19 C6H X   3     118.820 103.300 186.810  0.00  0.00            
ATOM   1689  C   C6H X   3     114.650 102.610 186.100  0.00  0.00            
ATOM   1690  C16 C6H X   3     116.160 103.000 185.970  0.00  0.00            
ATOM   1691  N   C6H X   3     116.880 102.050 185.070  0.00  0.00            
ATOM   1692  N10 C6H X   3     117.680 101.070 185.590  0.00  0.00            
ATOM   1693  C17 C6H X   3     116.760 101.950 183.690  0.00  0.00            
ATOM   1694  C18 C6H X   3     118.090 100.410 184.530  0.00  0.00            
ATOM   1695  N11 C6H X   3     117.550 100.870 183.340  0.00  0.00            
ATOM   1696  H   C6H X   3     116.140 102.530 183.010  0.00  0.00            
ATOM   1697  H20 C6H X   3     118.770  99.550 184.570  0.00  0.00            
ATOM   1698  C19 C6H X   3     117.700 100.290 181.970  0.00  0.00            
ATOM   1699  C20 C6H X   3     116.390  99.820 181.480  0.00  0.00            
ATOM   1700  H21 C6H X   3     118.410  99.460 181.950  0.00  0.00            
ATOM   1701  H22 C6H X   3     118.080 101.050 181.270  0.00  0.00            
ATOM   1702  N12 C6H X   3     115.330  99.500 181.170  0.00  0.00            
ATOM   1703  H23 C6H X   3     114.310 102.110 185.180  0.00  0.00            
ATOM   1704  H24 C6H X   3     114.600 101.800 186.840  0.00  0.00            
ATOM   1705  H25 C6H X   3     116.220 103.960 185.430  0.00  0.00            
ATOM   1706  C   C6H X   3     112.700 103.450 187.590  0.00  0.00            
ATOM   1707  C21 C6H X   3     113.710 103.830 186.440  0.00  0.00            
ATOM   1708  N   C6H X   3     113.130 104.550 185.250  0.00  0.00            
ATOM   1709  N13 C6H X   3     112.790 103.840 184.130  0.00  0.00            
ATOM   1710  C22 C6H X   3     112.830 105.890 185.100  0.00  0.00            
ATOM   1711  C23 C6H X   3     112.390 104.740 183.280  0.00  0.00            
ATOM   1712  N14 C6H X   3     112.240 106.000 183.840  0.00  0.00            
ATOM   1713  H   C6H X   3     113.110 106.730 185.740  0.00  0.00            
ATOM   1714  H26 C6H X   3     112.100 104.520 182.250  0.00  0.00            
ATOM   1715  C24 C6H X   3     111.680 107.220 183.200  0.00  0.00            
ATOM   1716  C25 C6H X   3     112.470 108.420 183.490  0.00  0.00            
ATOM   1717  H27 C6H X   3     110.670 107.420 183.580  0.00  0.00            
ATOM   1718  H28 C6H X   3     111.600 107.100 182.100  0.00  0.00            
ATOM   1719  N15 C6H X   3     113.100 109.320 183.810  0.00  0.00            
ATOM   1720  H29 C6H X   3     112.920 102.450 187.980  0.00  0.00            
ATOM   1721  H30 C6H X   3     112.930 104.120 188.440  0.00  0.00            
ATOM   1722  H31 C6H X   3     114.380 104.600 186.870  0.00  0.00            
ATOM   1723  C   C6H X   3     110.350 103.170 188.560  0.00  0.00            
ATOM   1724  C26 C6H X   3     111.170 103.530 187.280  0.00  0.00            
ATOM   1725  N   C6H X   3     110.720 102.730 186.100  0.00  0.00            
ATOM   1726  N16 C6H X   3     109.770 103.270 185.280  0.00  0.00            
ATOM   1727  C27 C6H X   3     111.150 101.480 185.650  0.00  0.00            
ATOM   1728  C28 C6H X   3     109.700 102.420 184.280  0.00  0.00            
ATOM   1729  N17 C6H X   3     110.440 101.260 184.470  0.00  0.00            
ATOM   1730  H   C6H X   3     111.930 100.830 186.040  0.00  0.00            
ATOM   1731  H32 C6H X   3     109.060 102.560 183.410  0.00  0.00            
ATOM   1732  C29 C6H X   3     110.480 100.050 183.600  0.00  0.00            
ATOM   1733  C30 C6H X   3     111.780  99.370 183.660  0.00  0.00            
ATOM   1734  H33 C6H X   3     110.260 100.290 182.540  0.00  0.00            
ATOM   1735  H34 C6H X   3     109.730  99.320 183.930  0.00  0.00            
ATOM   1736  N18 C6H X   3     112.820  98.890 183.810  0.00  0.00            
ATOM   1737  H35 C6H X   3     110.580 102.120 188.810  0.00  0.00            
ATOM   1738  H36 C6H X   3     110.720 103.770 189.400  0.00  0.00            
ATOM   1739  H37 C6H X   3     110.970 104.580 187.030  0.00  0.00            
ATOM   1740  C   C6H X   3     108.090 102.720 189.720  0.00  0.00            
ATOM   1741  C31 C6H X   3     108.790 103.360 188.460  0.00  0.00            
ATOM   1742  N   C6H X   3     108.370 104.760 188.140  0.00  0.00            
ATOM   1743  N19 C6H X   3     108.640 105.810 188.980  0.00  0.00            
ATOM   1744  C32 C6H X   3     107.790 105.180 186.950  0.00  0.00            
ATOM   1745  C33 C6H X   3     108.320 106.850 188.260  0.00  0.00            
ATOM   1746  N20 C6H X   3     107.720 106.560 187.040  0.00  0.00            
ATOM   1747  H   C6H X   3     107.550 104.570 186.070  0.00  0.00            
ATOM   1748  H38 C6H X   3     108.480 107.890 188.570  0.00  0.00            
ATOM   1749  C34 C6H X   3     107.260 107.510 185.990  0.00  0.00            
ATOM   1750  C35 C6H X   3     108.320 108.440 185.600  0.00  0.00            
ATOM   1751  H39 C6H X   3     106.400 108.110 186.330  0.00  0.00            
ATOM   1752  H40 C6H X   3     106.930 106.980 185.080  0.00  0.00            
ATOM   1753  N21 C6H X   3     109.200 109.130 185.360  0.00  0.00            
ATOM   1754  H41 C6H X   3     108.580 101.750 189.920  0.00  0.00            
ATOM   1755  H42 C6H X   3     108.290 103.330 190.610  0.00  0.00            
ATOM   1756  H43 C6H X   3     108.480 102.740 187.600  0.00  0.00            
ATOM   1757  C   C6H X   3     106.010 101.600 190.800  0.00  0.00            
ATOM   1758  C36 C6H X   3     106.550 102.430 189.580  0.00  0.00            
ATOM   1759  N   C6H X   3     105.730 103.640 189.340  0.00  0.00            
ATOM   1760  N22 C6H X   3     104.970 103.720 188.220  0.00  0.00            
ATOM   1761  C37 C6H X   3     105.580 104.760 190.130  0.00  0.00            
ATOM   1762  C38 C6H X   3     104.360 104.860 188.290  0.00  0.00            
ATOM   1763  N23 C6H X   3     104.650 105.560 189.470  0.00  0.00            
ATOM   1764  H   C6H X   3     106.120 104.970 191.040  0.00  0.00            
ATOM   1765  H44 C6H X   3     103.670 105.240 187.530  0.00  0.00            
ATOM   1766  C39 C6H X   3     104.120 106.880 189.880  0.00  0.00            
ATOM   1767  C40 C6H X   3     105.150 107.910 189.920  0.00  0.00            
ATOM   1768  H45 C6H X   3     103.690 106.800 190.890  0.00  0.00            
ATOM   1769  H46 C6H X   3     103.310 107.220 189.210  0.00  0.00            
ATOM   1770  N24 C6H X   3     106.010 108.680 189.990  0.00  0.00            
ATOM   1771  H47 C6H X   3     106.680 100.740 190.970  0.00  0.00            
ATOM   1772  H48 C6H X   3     106.100 102.200 191.720  0.00  0.00            
ATOM   1773  H49 C6H X   3     106.450 101.780 188.690  0.00  0.00            
ATOM   1774  C   C6H X   3     103.940 100.590 192.020  0.00  0.00            
ATOM   1775  C41 C6H X   3     104.540 101.040 190.630  0.00  0.00            
ATOM   1776  N   C6H X   3     104.510  99.970 189.600  0.00  0.00            
ATOM   1777  N25 C6H X   3     105.250  98.840 189.810  0.00  0.00            
ATOM   1778  C42 C6H X   3     103.950 100.000 188.330  0.00  0.00            
ATOM   1779  C43 C6H X   3     105.150  98.170 188.690  0.00  0.00            
ATOM   1780  N26 C6H X   3     104.410  98.840 187.720  0.00  0.00            
ATOM   1781  H   C6H X   3     103.380 100.790 187.860  0.00  0.00            
ATOM   1782  H50 C6H X   3     105.660  97.230 188.500  0.00  0.00            
ATOM   1783  C44 C6H X   3     104.230  98.460 186.280  0.00  0.00            
ATOM   1784  C45 C6H X   3     104.450  99.610 185.410  0.00  0.00            
ATOM   1785  H51 C6H X   3     103.210  98.070 186.120  0.00  0.00            
ATOM   1786  H52 C6H X   3     104.930  97.660 185.990  0.00  0.00            
ATOM   1787  N27 C6H X   3     104.640 100.590 184.810  0.00  0.00            
ATOM   1788  H53 C6H X   3     104.390  99.630 192.320  0.00  0.00            
ATOM   1789  H54 C6H X   3     104.260 101.320 192.770  0.00  0.00            
ATOM   1790  H55 C6H X   3     103.910 101.860 190.260  0.00  0.00            
ATOM   1791  C   C6H X   3     101.920 100.090 193.600  0.00  0.00            
ATOM   1792  C46 C6H X   3     102.370 100.490 192.140  0.00  0.00            
ATOM   1793  N   C6H X   3     101.660  99.690 191.110  0.00  0.00            
ATOM   1794  N28 C6H X   3     101.100 100.350 190.050  0.00  0.00            
ATOM   1795  C47 C6H X   3     101.220  98.370 191.180  0.00  0.00            
ATOM   1796  C48 C6H X   3     100.270  99.470 189.530  0.00  0.00            
ATOM   1797  N29 C6H X   3     100.210  98.280 190.230  0.00  0.00            
ATOM   1798  H   C6H X   3     101.500  97.570 191.880  0.00  0.00            
ATOM   1799  H56 C6H X   3      99.650  99.660 188.650  0.00  0.00            
ATOM   1800  C49 C6H X   3      99.320  97.110 190.020  0.00  0.00            
ATOM   1801  C50 C6H X   3     100.110  95.890 189.850  0.00  0.00            
ATOM   1802  H57 C6H X   3      98.660  97.230 189.140  0.00  0.00            
ATOM   1803  H58 C6H X   3      98.670  96.950 190.900  0.00  0.00            
ATOM   1804  N30 C6H X   3     100.810  94.990 189.770  0.00  0.00            
ATOM   1805  H59 C6H X   3     101.720  99.010 193.660  0.00  0.00            
ATOM   1806  H60 C6H X   3     102.730 100.220 194.330  0.00  0.00            
ATOM   1807  H61 C6H X   3     102.020 101.520 191.980  0.00  0.00            
ATOM   1808  C   C6H X   3      99.920 100.180 195.300  0.00  0.00            
ATOM   1809  C51 C6H X   3     100.660 100.880 194.100  0.00  0.00            
ATOM   1810  N   C6H X   3     101.040 102.300 194.360  0.00  0.00            
ATOM   1811  N31 C6H X   3     100.500 103.310 193.620  0.00  0.00            
ATOM   1812  C52 C6H X   3     102.070 102.730 195.170  0.00  0.00            
ATOM   1813  C53 C6H X   3     101.240 104.330 193.910  0.00  0.00            
ATOM   1814  N32 C6H X   3     102.300 104.040 194.770  0.00  0.00            
ATOM   1815  H   C6H X   3     102.640 102.100 195.860  0.00  0.00            
ATOM   1816  H62 C6H X   3     101.070 105.320 193.500  0.00  0.00            
ATOM   1817  C54 C6H X   3     103.420 104.910 195.180  0.00  0.00            
ATOM   1818  C55 C6H X   3     104.530 104.950 194.210  0.00  0.00            
ATOM   1819  H63 C6H X   3     103.830 104.530 196.130  0.00  0.00            
ATOM   1820  H64 C6H X   3     103.070 105.930 195.350  0.00  0.00            
ATOM   1821  N33 C6H X   3     105.430 105.000 193.480  0.00  0.00            
ATOM   1822  H65 C6H X   3     100.460 100.340 196.250  0.00  0.00            
ATOM   1823  H66 C6H X   3      99.960  99.090 195.160  0.00  0.00            
ATOM   1824  H67 C6H X   3      99.940 100.860 193.260  0.00  0.00            
ATOM   1825  C   C6H X   3      98.250 101.970 196.180  0.00  0.00            
ATOM   1826  C56 C6H X   3      98.410 100.580 195.460  0.00  0.00            
ATOM   1827  N   C6H X   3      97.520  99.550 196.070  0.00  0.00            
ATOM   1828  N34 C6H X   3      97.950  98.840 197.160  0.00  0.00            
ATOM   1829  C57 C6H X   3      96.200  99.260 195.760  0.00  0.00            
ATOM   1830  C58 C6H X   3      96.900  98.150 197.530  0.00  0.00            
ATOM   1831  N35 C6H X   3      95.760  98.450 196.800  0.00  0.00            
ATOM   1832  H   C6H X   3      95.600  99.590 194.920  0.00  0.00            
ATOM   1833  H68 C6H X   3      96.890  97.440 198.360  0.00  0.00            
ATOM   1834  C59 C6H X   3      94.360  97.990 197.050  0.00  0.00            
ATOM   1835  C60 C6H X   3      93.820  97.250 195.900  0.00  0.00            
ATOM   1836  H69 C6H X   3      93.700  98.850 197.220  0.00  0.00            
ATOM   1837  H70 C6H X   3      94.290  97.350 197.940  0.00  0.00            
ATOM   1838  N36 C6H X   3      93.460  96.730 194.950  0.00  0.00            
ATOM   1839  H71 C6H X   3      99.020 102.670 195.860  0.00  0.00            
ATOM   1840  H72 C6H X   3      98.440 101.820 197.260  0.00  0.00            
ATOM   1841  H73 C6H X   3      98.020 100.670 194.440  0.00  0.00            
ATOM   1842  C   C6H X   3      96.760 103.990 196.810  0.00  0.00            
ATOM   1843  C61 C6H X   3      96.860 102.660 195.990  0.00  0.00            
ATOM   1844  N   C6H X   3      96.500 102.830 194.560  0.00  0.00            
ATOM   1845  N37 C6H X   3      95.370 102.230 194.090  0.00  0.00            
ATOM   1846  C62 C6H X   3      97.140 103.550 193.570  0.00  0.00            
ATOM   1847  C63 C6H X   3      95.280 102.600 192.850  0.00  0.00            
ATOM   1848  N38 C6H X   3      96.330 103.430 192.450  0.00  0.00            
ATOM   1849  H   C6H X   3      98.020 104.170 193.690  0.00  0.00            
ATOM   1850  H74 C6H X   3      94.460 102.310 192.190  0.00  0.00            
ATOM   1851  C64 C6H X   3      96.470 104.170 191.160  0.00  0.00            
ATOM   1852  C65 C6H X   3      96.250 105.610 191.370  0.00  0.00            
ATOM   1853  H75 C6H X   3      95.770 103.790 190.400  0.00  0.00            
ATOM   1854  H76 C6H X   3      97.480 104.040 190.760  0.00  0.00            
ATOM   1855  N39 C6H X   3      96.120 106.730 191.610  0.00  0.00            
ATOM   1856  H77 C6H X   3      97.590 104.670 196.590  0.00  0.00            
ATOM   1857  H78 C6H X   3      96.920 103.710 197.870  0.00  0.00            
ATOM   1858  H79 C6H X   3      96.110 101.980 196.440  0.00  0.00            
ATOM   1859  C   C6H X   3      95.430 106.010 195.730  0.00  0.00            
ATOM   1860  C66 C6H X   3      95.370 104.750 196.700  0.00  0.00            
ATOM   1861  N   C6H X   3      94.790 105.020 198.040  0.00  0.00            
ATOM   1862  N40 C6H X   3      95.490 105.750 198.980  0.00  0.00            
ATOM   1863  C67 C6H X   3      93.600 104.500 198.550  0.00  0.00            
ATOM   1864  C68 C6H X   3      94.720 105.660 200.030  0.00  0.00            
ATOM   1865  N41 C6H X   3      93.520 104.990 199.830  0.00  0.00            
ATOM   1866  H   C6H X   3      92.850 103.880 198.050  0.00  0.00            
ATOM   1867  H80 C6H X   3      94.970 106.090 201.000  0.00  0.00            
ATOM   1868  C69 C6H X   3      92.390 104.810 200.780  0.00  0.00            
ATOM   1869  C70 C6H X   3      92.860 104.680 202.160  0.00  0.00            
ATOM   1870  H81 C6H X   3      91.790 103.920 200.540  0.00  0.00            
ATOM   1871  H82 C6H X   3      91.700 105.680 200.730  0.00  0.00            
ATOM   1872  N42 C6H X   3      93.340 104.590 203.200  0.00  0.00            
ATOM   1873  H83 C6H X   3      95.710 105.680 194.730  0.00  0.00            
ATOM   1874  H84 C6H X   3      96.230 106.670 196.070  0.00  0.00            
ATOM   1875  H85 C6H X   3      94.660 104.050 196.250  0.00  0.00            
ATOM   1876  C   C6H X   3      94.210 108.170 194.760  0.00  0.00            
ATOM   1877  C71 C6H X   3      94.090 106.840 195.600  0.00  0.00            
ATOM   1878  N   C6H X   3      92.960 105.990 195.100  0.00  0.00            
ATOM   1879  N43 C6H X   3      92.170 105.340 196.000  0.00  0.00            
ATOM   1880  C72 C6H X   3      92.530 105.790 193.800  0.00  0.00            
ATOM   1881  C73 C6H X   3      91.210 104.830 195.290  0.00  0.00            
ATOM   1882  N44 C6H X   3      91.450 104.930 193.920  0.00  0.00            
ATOM   1883  H   C6H X   3      92.870 106.280 192.890  0.00  0.00            
ATOM   1884  H86 C6H X   3      90.350 104.300 195.700  0.00  0.00            
ATOM   1885  C74 C6H X   3      90.700 104.260 192.820  0.00  0.00            
ATOM   1886  C75 C6H X   3      89.410 104.870 192.510  0.00  0.00            
ATOM   1887  H87 C6H X   3      90.520 103.200 193.060  0.00  0.00            
ATOM   1888  H88 C6H X   3      91.280 104.290 191.890  0.00  0.00            
ATOM   1889  N45 C6H X   3      88.420 105.360 192.210  0.00  0.00            
ATOM   1890  H89 C6H X   3      93.200 108.630 194.770  0.00  0.00            
ATOM   1891  H90 C6H X   3      94.380 107.930 193.710  0.00  0.00            
ATOM   1892  H91 C6H X   3      93.800 107.140 196.620  0.00  0.00            
ATOM   1893  C   C6H X   3      96.520 109.250 194.340  0.00  0.00            
ATOM   1894  C76 C6H X   3      95.200 109.320 195.200  0.00  0.00            
ATOM   1895  N   C6H X   3      95.330 109.450 196.690  0.00  0.00            
ATOM   1896  N46 C6H X   3      96.400 108.900 197.350  0.00  0.00            
ATOM   1897  C77 C6H X   3      94.370 109.970 197.560  0.00  0.00            
ATOM   1898  C78 C6H X   3      96.080 109.070 198.600  0.00  0.00            
ATOM   1899  N47 C6H X   3      94.890 109.740 198.830  0.00  0.00            
ATOM   1900  H   C6H X   3      93.390 110.420 197.330  0.00  0.00            
ATOM   1901  H92 C6H X   3      96.680 108.700 199.430  0.00  0.00            
ATOM   1902  C79 C6H X   3      94.290 110.050 200.160  0.00  0.00            
ATOM   1903  C80 C6H X   3      93.530 108.910 200.680  0.00  0.00            
ATOM   1904  H93 C6H X   3      93.630 110.930 200.110  0.00  0.00            
ATOM   1905  H94 C6H X   3      95.070 110.280 200.900  0.00  0.00            
ATOM   1906  N48 C6H X   3      92.990 107.970 201.050  0.00  0.00            
ATOM   1907  H95 C6H X   3      96.900 108.230 194.410  0.00  0.00            
ATOM   1908  H96 C6H X   3      96.260 109.380 193.270  0.00  0.00            
ATOM   1909  H97 C6H X   3      94.720 110.270 194.870  0.00  0.00            
ATOM   1910  C   C6H X   3      99.030 109.770 194.030  0.00  0.00            
ATOM   1911  C81 C6H X   3      97.680 110.250 194.680  0.00  0.00            
ATOM   1912  N   C6H X   3      97.400 111.700 194.420  0.00  0.00            
ATOM   1913  N49 C6H X   3      97.350 112.170 193.140  0.00  0.00            
ATOM   1914  C82 C6H X   3      97.250 112.720 195.350  0.00  0.00            
ATOM   1915  C83 C6H X   3      97.090 113.450 193.280  0.00  0.00            
ATOM   1916  N50 C6H X   3      97.100 113.880 194.610  0.00  0.00            
ATOM   1917  H   C6H X   3      97.240 112.660 196.440  0.00  0.00            
ATOM   1918  H98 C6H X   3      96.950 114.140 192.440  0.00  0.00            
ATOM   1919  C84 C6H X   3      96.960 115.250 195.170  0.00  0.00            
ATOM   1920  C85 C6H X   3      96.700 116.290 194.180  0.00  0.00            
ATOM   1921  H99 C6H X   3      97.880 115.540 195.700  0.00  0.00            
ATOM   1922 H100 C6H X   3      96.140 115.290 195.920  0.00  0.00            
ATOM   1923  N51 C6H X   3      96.540 117.060 193.350  0.00  0.00            
ATOM   1924 H101 C6H X   3      99.020 108.680 193.890  0.00  0.00            
ATOM   1925 H102 C6H X   3      99.080 110.170 193.000  0.00  0.00            
ATOM   1926 H103 C6H X   3      97.820 110.180 195.770  0.00  0.00            
ATOM   1927  C   C6H X   3     101.560 109.890 193.930  0.00  0.00            
ATOM   1928  C86 C6H X   3     100.310 110.160 194.840  0.00  0.00            
ATOM   1929  N   C6H X   3     100.410 109.480 196.180  0.00  0.00            
ATOM   1930  N52 C6H X   3     100.200 108.130 196.300  0.00  0.00            
ATOM   1931  C87 C6H X   3     100.710 110.070 197.410  0.00  0.00            
ATOM   1932  C88 C6H X   3     100.230 107.930 197.590  0.00  0.00            
ATOM   1933  N53 C6H X   3     100.680 109.010 198.330  0.00  0.00            
ATOM   1934  H   C6H X   3     100.880 111.130 197.630  0.00  0.00            
ATOM   1935 H104 C6H X   3     100.000 106.980 198.060  0.00  0.00            
ATOM   1936  C89 C6H X   3     101.000 108.990 199.790  0.00  0.00            
ATOM   1937  C90 C6H X   3     101.150 110.300 200.400  0.00  0.00            
ATOM   1938 H105 C6H X   3     101.950 108.470 199.960  0.00  0.00            
ATOM   1939 H106 C6H X   3     100.230 108.440 200.360  0.00  0.00            
ATOM   1940  N54 C6H X   3     101.320 111.360 200.840  0.00  0.00            
ATOM   1941 H107 C6H X   3     101.550 108.830 193.660  0.00  0.00            
ATOM   1942 H108 C6H X   3     101.440 110.440 192.980  0.00  0.00            
ATOM   1943 H109 C6H X   3     100.260 111.240 195.010  0.00  0.00            
ATOM   1944  C   C6H X   3     104.080 109.600 193.750  0.00  0.00            
ATOM   1945  C91 C6H X   3     102.930 110.270 194.570  0.00  0.00            
ATOM   1946  N   C6H X   3     103.100 111.730 194.820  0.00  0.00            
ATOM   1947  N55 C6H X   3     103.070 112.160 196.120  0.00  0.00            
ATOM   1948  C92 C6H X   3     103.310 112.780 193.930  0.00  0.00            
ATOM   1949  C93 C6H X   3     103.210 113.460 196.030  0.00  0.00            
ATOM   1950  N56 C6H X   3     103.410 113.910 194.730  0.00  0.00            
ATOM   1951  H   C6H X   3     103.410 112.770 192.840  0.00  0.00            
ATOM   1952 H110 C6H X   3     103.230 114.140 196.880  0.00  0.00            
ATOM   1953  C94 C6H X   3     103.810 115.290 194.300  0.00  0.00            
ATOM   1954  C95 C6H X   3     105.240 115.290 193.950  0.00  0.00            
ATOM   1955 H111 C6H X   3     103.620 116.040 195.080  0.00  0.00            
ATOM   1956 H112 C6H X   3     103.230 115.610 193.420  0.00  0.00            
ATOM   1957  N57 C6H X   3     106.350 115.160 193.700  0.00  0.00            
ATOM   1958 H113 C6H X   3     103.850 108.530 193.690  0.00  0.00            
ATOM   1959 H114 C6H X   3     104.050 109.970 192.720  0.00  0.00            
ATOM   1960 H115 C6H X   3     102.950 109.790 195.550  0.00  0.00            
ATOM   1961  C   C6H X   3     106.490 108.880 193.460  0.00  0.00            
ATOM   1962  C96 C6H X   3     105.530 109.760 194.330  0.00  0.00            
ATOM   1963  N   C6H X   3     105.650 109.470 195.790  0.00  0.00            
ATOM   1964  N58 C6H X   3     105.230 108.260 196.280  0.00  0.00            
ATOM   1965  C97 C6H X   3     106.210 110.290 196.760  0.00  0.00            
ATOM   1966  C98 C6H X   3     105.480 108.370 197.550  0.00  0.00            
ATOM   1967  N59 C6H X   3     106.160 109.520 197.920  0.00  0.00            
ATOM   1968  H   C6H X   3     106.610 111.300 196.650  0.00  0.00            
ATOM   1969 H116 C6H X   3     105.240 107.590 198.270  0.00  0.00            
ATOM   1970  C99 C6H X   3     106.660 109.880 199.270  0.00  0.00            
ATOM   1971 C100 C6H X   3     105.640 109.710 200.310  0.00  0.00            
ATOM   1972 H117 C6H X   3     107.020 110.920 199.300  0.00  0.00            
ATOM   1973 H118 C6H X   3     107.510 109.240 199.530  0.00  0.00            
ATOM   1974  N60 C6H X   3     104.810 109.500 201.080  0.00  0.00            
ATOM   1975 H119 C6H X   3     106.060 107.870 193.400  0.00  0.00            
ATOM   1976 H120 C6H X   3     106.480 109.270 192.440  0.00  0.00            
ATOM   1977 H121 C6H X   3     105.820 110.820 194.190  0.00  0.00            
ATOM   1978  C   C6H X   3     108.720 107.720 193.060  0.00  0.00            
ATOM   1979 C101 C6H X   3     107.970 108.770 193.940  0.00  0.00            
ATOM   1980  N   C6H X   3     108.670 110.080 194.020  0.00  0.00            
ATOM   1981  N61 C6H X   3     109.310 110.400 195.180  0.00  0.00            
ATOM   1982 C102 C6H X   3     108.780 111.070 193.050  0.00  0.00            
ATOM   1983 C103 C6H X   3     109.810 111.590 194.940  0.00  0.00            
ATOM   1984  N62 C6H X   3     109.460 112.100 193.700  0.00  0.00            
ATOM   1985  H   C6H X   3     108.470 111.070 192.010  0.00  0.00            
ATOM   1986 H122 C6H X   3     110.460 112.130 195.620  0.00  0.00            
ATOM   1987 C104 C6H X   3     109.840 113.410 193.110  0.00  0.00            
ATOM   1988 C105 C6H X   3     110.940 113.220 192.150  0.00  0.00            
ATOM   1989 H123 C6H X   3     110.160 114.140 193.880  0.00  0.00            
ATOM   1990 H124 C6H X   3     108.990 113.870 192.570  0.00  0.00            
ATOM   1991  N63 C6H X   3     111.780 112.950 191.420  0.00  0.00            
ATOM   1992 H125 C6H X   3     108.080 106.830 192.920  0.00  0.00            
ATOM   1993 H126 C6H X   3     108.820 108.150 192.050  0.00  0.00            
ATOM   1994 H127 C6H X   3     107.940 108.370 194.970  0.00  0.00            
ATOM   1995  C   C6H X   3     110.660 106.170 192.540  0.00  0.00            
ATOM   1996 C106 C6H X   3     110.140 107.260 193.540  0.00  0.00            
ATOM   1997  N   C6H X   3     110.230 106.800 194.960  0.00  0.00            
ATOM   1998  N64 C6H X   3     111.400 107.010 195.610  0.00  0.00            
ATOM   1999 C107 C6H X   3     109.330 106.100 195.760  0.00  0.00            
ATOM   2000 C108 C6H X   3     111.240 106.530 196.790  0.00  0.00            
ATOM   2001  N65 C6H X   3     109.990 105.940 196.980  0.00  0.00            
ATOM   2002  H   C6H X   3     108.350 105.730 195.480  0.00  0.00            
ATOM   2003 H128 C6H X   3     112.020 106.530 197.550  0.00  0.00            
ATOM   2004 C109 C6H X   3     109.470 105.300 198.220  0.00  0.00            
ATOM   2005 C110 C6H X   3     109.290 103.850 198.110  0.00  0.00            
ATOM   2006 H129 C6H X   3     108.500 105.740 198.490  0.00  0.00            
ATOM   2007 H130 C6H X   3     110.150 105.510 199.070  0.00  0.00            
ATOM   2008  N66 C6H X   3     109.130 102.710 197.980  0.00  0.00            
ATOM   2009 H131 C6H X   3     110.020 105.290 192.670  0.00  0.00            
ATOM   2010 H132 C6H X   3     110.500 106.500 191.500  0.00  0.00            
ATOM   2011 H133 C6H X   3     110.800 108.140 193.470  0.00  0.00            
ATOM   2012  C   C6H X   3     112.320 104.230 192.200  0.00  0.00            
ATOM   2013 C111 C6H X   3     112.160 105.730 192.690  0.00  0.00            
ATOM   2014  N   C6H X   3     113.230 106.650 192.180  0.00  0.00            
ATOM   2015  N67 C6H X   3     114.520 106.300 192.440  0.00  0.00            
ATOM   2016 C112 C6H X   3     113.170 107.890 191.540  0.00  0.00            
ATOM   2017 C113 C6H X   3     115.240 107.280 191.980  0.00  0.00            
ATOM   2018  N68 C6H X   3     114.490 108.310 191.430  0.00  0.00            
ATOM   2019  H   C6H X   3     112.320 108.450 191.160  0.00  0.00            
ATOM   2020 H134 C6H X   3     116.330 107.300 191.980  0.00  0.00            
ATOM   2021 C114 C6H X   3     115.020 109.530 190.740  0.00  0.00            
ATOM   2022 C115 C6H X   3     115.390 109.210 189.360  0.00  0.00            
ATOM   2023 H135 C6H X   3     115.900 109.950 191.260  0.00  0.00            
ATOM   2024 H136 C6H X   3     114.270 110.340 190.710  0.00  0.00            
ATOM   2025  N69 C6H X   3     115.640 108.860 188.290  0.00  0.00            
ATOM   2026 H137 C6H X   3     111.580 104.030 191.410  0.00  0.00            
ATOM   2027 H138 C6H X   3     113.290 104.090 191.700  0.00  0.00            
ATOM   2028 H139 C6H X   3     112.390 105.710 193.760  0.00  0.00            
ATOM   2029  C   C6H X   3     112.170 101.680 192.700  0.00  0.00            
ATOM   2030 C116 C6H X   3     112.200 103.130 193.320  0.00  0.00            
ATOM   2031  N   C6H X   3     113.240 103.350 194.360  0.00  0.00            
ATOM   2032  N70 C6H X   3     112.870 103.850 195.590  0.00  0.00            
ATOM   2033 C117 C6H X   3     114.620 103.280 194.200  0.00  0.00            
ATOM   2034 C118 C6H X   3     114.020 104.090 196.150  0.00  0.00            
ATOM   2035  N71 C6H X   3     115.130 103.770 195.390  0.00  0.00            
ATOM   2036  H   C6H X   3     115.180 102.990 193.310  0.00  0.00            
ATOM   2037 H140 C6H X   3     114.130 104.530 197.140  0.00  0.00            
ATOM   2038 C119 C6H X   3     116.560 103.920 195.780  0.00  0.00            
ATOM   2039 C120 C6H X   3     117.250 102.630 195.840  0.00  0.00            
ATOM   2040 H141 C6H X   3     116.660 104.380 196.780  0.00  0.00            
ATOM   2041 H142 C6H X   3     117.090 104.580 195.080  0.00  0.00            
ATOM   2042  N72 C6H X   3     117.730 101.590 195.890  0.00  0.00            
ATOM   2043 H143 C6H X   3     111.340 101.640 191.980  0.00  0.00            
ATOM   2044 H144 C6H X   3     113.070 101.570 192.070  0.00  0.00            
ATOM   2045 H145 C6H X   3     111.220 103.280 193.810  0.00  0.00            
ATOM   2046  C   C6H X   3     111.480 100.700 195.070  0.00  0.00            
ATOM   2047 C121 C6H X   3     112.050 100.400 193.630  0.00  0.00            
ATOM   2048  N   C6H X   3     113.320  99.600 193.640  0.00  0.00            
ATOM   2049  N73 C6H X   3     114.320  99.970 194.490  0.00  0.00            
ATOM   2050 C122 C6H X   3     113.700  98.550 192.800  0.00  0.00            
ATOM   2051 C123 C6H X   3     115.300  99.160 194.190  0.00  0.00            
ATOM   2052  N74 C6H X   3     115.020  98.280 193.150  0.00  0.00            
ATOM   2053  H   C6H X   3     113.150  98.060 191.990  0.00  0.00            
ATOM   2054 H146 C6H X   3     116.290  99.200 194.630  0.00  0.00            
ATOM   2055 C124 C6H X   3     116.000  97.400 192.440  0.00  0.00            
ATOM   2056 C125 C6H X   3     116.940  98.250 191.690  0.00  0.00            
ATOM   2057 H147 C6H X   3     115.500  96.720 191.740  0.00  0.00            
ATOM   2058 H148 C6H X   3     116.560  96.770 193.150  0.00  0.00            
ATOM   2059  N75 C6H X   3     117.610  99.010 191.140  0.00  0.00            
ATOM   2060 H149 C6H X   3     110.660 101.420 195.030  0.00  0.00            
ATOM   2061 H150 C6H X   3     112.280 101.180 195.660  0.00  0.00            
ATOM   2062 H151 C6H X   3     111.320  99.740 193.140  0.00  0.00            
ATOM   2063  C   C6H X   3     111.140  99.610 197.420  0.00  0.00            
ATOM   2064 C126 C6H X   3     111.000  99.430 195.860  0.00  0.00            
ATOM   2065  N   C6H X   3     109.680  98.970 195.350  0.00  0.00            
ATOM   2066  N76 C6H X   3     109.650  98.050 194.340  0.00  0.00            
ATOM   2067 C127 C6H X   3     108.400  99.370 195.690  0.00  0.00            
ATOM   2068 C128 C6H X   3     108.400  97.770 194.160  0.00  0.00            
ATOM   2069  N77 C6H X   3     107.550  98.600 194.890  0.00  0.00            
ATOM   2070  H   C6H X   3     108.120 100.090 196.450  0.00  0.00            
ATOM   2071 H152 C6H X   3     108.050  97.010 193.460  0.00  0.00            
ATOM   2072 C129 C6H X   3     106.060  98.630 194.890  0.00  0.00            
ATOM   2073 C130 C6H X   3     105.520  99.990 195.110  0.00  0.00            
ATOM   2074 H153 C6H X   3     105.680  97.950 195.660  0.00  0.00            
ATOM   2075 H154 C6H X   3     105.690  98.250 193.920  0.00  0.00            
ATOM   2076  N78 C6H X   3     105.150 101.070 195.290  0.00  0.00            
ATOM   2077 H155 C6H X   3     110.850 100.640 197.690  0.00  0.00            
ATOM   2078 H156 C6H X   3     112.210  99.550 197.640  0.00  0.00            
ATOM   2079 H157 C6H X   3     111.710  98.620 195.600  0.00  0.00            
ATOM   2080  C   C6H X   3     110.560  98.980 199.910  0.00  0.00            
ATOM   2081 C131 C6H X   3     110.380  98.600 198.380  0.00  0.00            
ATOM   2082  N   C6H X   3     110.530  97.140 198.110  0.00  0.00            
ATOM   2083  N79 C6H X   3     111.440  96.700 197.180  0.00  0.00            
ATOM   2084 C132 C6H X   3     109.810  96.100 198.660  0.00  0.00            
ATOM   2085 C133 C6H X   3     111.300  95.400 197.180  0.00  0.00            
ATOM   2086  N80 C6H X   3     110.330  94.950 198.080  0.00  0.00            
ATOM   2087  H   C6H X   3     109.010  96.120 199.400  0.00  0.00            
ATOM   2088 H158 C6H X   3     111.860  94.720 196.540  0.00  0.00            
ATOM   2089 C134 C6H X   3     109.920  93.550 198.360  0.00  0.00            
ATOM   2090 C135 C6H X   3     109.990  92.700 197.170  0.00  0.00            
ATOM   2091 H159 C6H X   3     108.890  93.490 198.740  0.00  0.00            
ATOM   2092 H160 C6H X   3     110.580  93.110 199.130  0.00  0.00            
ATOM   2093  N81 C6H X   3     110.060  92.110 196.180  0.00  0.00            
ATOM   2094 H161 C6H X   3     110.620 100.080 200.020  0.00  0.00            
ATOM   2095 H162 C6H X   3     109.620  98.710 200.410  0.00  0.00            
ATOM   2096 H163 C6H X   3     109.320  98.780 198.180  0.00  0.00            
ATOM   2097  C   C6H X   3     111.710  98.830 202.230  0.00  0.00            
ATOM   2098 C136 C6H X   3     111.710  98.310 200.740  0.00  0.00            
ATOM   2099  N   C6H X   3     113.060  98.350 200.100  0.00  0.00            
ATOM   2100  N82 C6H X   3     113.610  97.160 199.720  0.00  0.00            
ATOM   2101 C137 C6H X   3     113.910  99.410 199.850  0.00  0.00            
ATOM   2102 C138 C6H X   3     114.800  97.460 199.290  0.00  0.00            
ATOM   2103  N83 C6H X   3     115.050  98.840 199.290  0.00  0.00            
ATOM   2104  H   C6H X   3     113.720 100.450 200.050  0.00  0.00            
ATOM   2105 H164 C6H X   3     115.520  96.720 198.910  0.00  0.00            
ATOM   2106 C139 C6H X   3     116.270  99.540 198.790  0.00  0.00            
ATOM   2107 C140 C6H X   3     116.900  98.860 197.660  0.00  0.00            
ATOM   2108 H165 C6H X   3     117.020  99.680 199.580  0.00  0.00            
ATOM   2109 H166 C6H X   3     115.990 100.540 198.420  0.00  0.00            
ATOM   2110  N84 C6H X   3     117.330  98.310 196.750  0.00  0.00            
ATOM   2111 H167 C6H X   3     111.860  99.920 202.240  0.00  0.00            
ATOM   2112 H168 C6H X   3     110.700  98.680 202.670  0.00  0.00            
ATOM   2113 H169 C6H X   3     111.450  97.240 200.810  0.00  0.00            
ATOM   2114  C   C6H X   3     112.850  98.860 204.590  0.00  0.00            
ATOM   2115 C141 C6H X   3     112.760  98.150 203.190  0.00  0.00            
ATOM   2116  N   C6H X   3     112.620  96.670 203.240  0.00  0.00            
ATOM   2117  N85 C6H X   3     113.700  95.920 202.870  0.00  0.00            
ATOM   2118 C142 C6H X   3     111.490  95.890 203.460  0.00  0.00            
ATOM   2119 C143 C6H X   3     113.260  94.690 202.860  0.00  0.00            
ATOM   2120  N86 C6H X   3     111.900  94.590 203.130  0.00  0.00            
ATOM   2121  H   C6H X   3     110.510  96.170 203.830  0.00  0.00            
ATOM   2122 H170 C6H X   3     113.870  93.830 202.620  0.00  0.00            
ATOM   2123 C144 C6H X   3     111.060  93.360 203.180  0.00  0.00            
ATOM   2124 C145 C6H X   3     110.450  93.180 204.500  0.00  0.00            
ATOM   2125 H171 C6H X   3     111.640  92.450 202.930  0.00  0.00            
ATOM   2126 H172 C6H X   3     110.240  93.430 202.460  0.00  0.00            
ATOM   2127  N87 C6H X   3     109.960  93.150 205.530  0.00  0.00            
ATOM   2128 H173 C6H X   3     112.950  99.940 204.410  0.00  0.00            
ATOM   2129 H174 C6H X   3     111.900  98.740 205.130  0.00  0.00            
ATOM   2130 H175 C6H X   3     113.740  98.340 202.720  0.00  0.00            
ATOM   2131  C   C6H X   3     114.120  99.400 206.770  0.00  0.00            
ATOM   2132 C146 C6H X   3     114.050  98.430 205.530  0.00  0.00            
ATOM   2133  N   C6H X   3     115.350  98.270 204.790  0.00  0.00            
ATOM   2134  N88 C6H X   3     115.900  99.330 204.130  0.00  0.00            
ATOM   2135 C147 C6H X   3     116.120  97.110 204.690  0.00  0.00            
ATOM   2136 C148 C6H X   3     117.000  98.830 203.640  0.00  0.00            
ATOM   2137  N89 C6H X   3     117.180  97.470 203.860  0.00  0.00            
ATOM   2138  H   C6H X   3     115.950  96.130 205.130  0.00  0.00            
ATOM   2139 H176 C6H X   3     117.710  99.410 203.050  0.00  0.00            
ATOM   2140 C149 C6H X   3     118.210  96.570 203.250  0.00  0.00            
ATOM   2141 C150 C6H X   3     118.150  96.610 201.780  0.00  0.00            
ATOM   2142 H177 C6H X   3     118.050  95.530 203.570  0.00  0.00            
ATOM   2143 H178 C6H X   3     119.220  96.840 203.580  0.00  0.00            
ATOM   2144  N90 C6H X   3     118.020  96.710 200.640  0.00  0.00            
ATOM   2145 H179 C6H X   3     113.260  99.210 207.430  0.00  0.00            
ATOM   2146 H180 C6H X   3     114.000 100.430 206.410  0.00  0.00            
ATOM   2147 H181 C6H X   3     113.800  97.420 205.920  0.00  0.00            
ATOM   2148  C   C6H X   3     115.710 100.630 208.500  0.00  0.00            
ATOM   2149 C151 C6H X   3     115.440  99.340 207.630  0.00  0.00            
ATOM   2150  N   C6H X   3     115.620  98.040 208.350  0.00  0.00            
ATOM   2151  N91 C6H X   3     116.620  97.220 207.920  0.00  0.00            
ATOM   2152 C152 C6H X   3     114.860  97.460 209.370  0.00  0.00            
ATOM   2153 C153 C6H X   3     116.510  96.160 208.680  0.00  0.00            
ATOM   2154  N92 C6H X   3     115.430  96.210 209.560  0.00  0.00            
ATOM   2155  H   C6H X   3     113.970  97.830 209.870  0.00  0.00            
ATOM   2156 H182 C6H X   3     117.140  95.280 208.600  0.00  0.00            
ATOM   2157 C154 C6H X   3     114.880  95.080 210.350  0.00  0.00            
ATOM   2158 C155 C6H X   3     113.860  94.390 209.560  0.00  0.00            
ATOM   2159 H183 C6H X   3     114.420  95.430 211.290  0.00  0.00            
ATOM   2160 H184 C6H X   3     115.660  94.360 210.640  0.00  0.00            
ATOM   2161  N93 C6H X   3     113.060  93.940 208.850  0.00  0.00            
ATOM   2162 H185 C6H X   3     115.100 101.450 208.110  0.00  0.00            
ATOM   2163 H186 C6H X   3     115.360 100.480 209.530  0.00  0.00            
ATOM   2164 H187 C6H X   3     116.240  99.360 206.870  0.00  0.00            
ATOM   2165  C   C6H X   3     118.150 100.340 209.490  0.00  0.00            
ATOM   2166 C156 C6H X   3     117.220 101.100 208.480  0.00  0.00            
ATOM   2167  N   C6H X   3     117.430 102.570 208.490  0.00  0.00            
ATOM   2168  N94 C6H X   3     118.310 103.100 207.590  0.00  0.00            
ATOM   2169 C157 C6H X   3     116.950 103.540 209.370  0.00  0.00            
ATOM   2170 C158 C6H X   3     118.470 104.320 207.980  0.00  0.00            
ATOM   2171  N95 C6H X   3     117.610 104.710 209.000  0.00  0.00            
ATOM   2172  H   C6H X   3     116.310 103.370 210.230  0.00  0.00            
ATOM   2173 H188 C6H X   3     119.210 104.990 207.540  0.00  0.00            
ATOM   2174 C159 C6H X   3     117.470 106.060 209.620  0.00  0.00            
ATOM   2175 C160 C6H X   3     118.270 107.140 209.010  0.00  0.00            
ATOM   2176 H189 C6H X   3     117.770 106.000 210.670  0.00  0.00            
ATOM   2177 H190 C6H X   3     116.430 106.380 209.590  0.00  0.00            
ATOM   2178  N96 C6H X   3     118.870 108.000 208.560  0.00  0.00            
ATOM   2179 H191 C6H X   3     117.820  99.280 209.510  0.00  0.00            
ATOM   2180 H192 C6H X   3     117.980 100.680 210.520  0.00  0.00            
ATOM   2181 H193 C6H X   3     117.590 100.790 207.490  0.00  0.00            
ATOM   2182  C   C6H X   3     120.480 101.490 209.900  0.00  0.00            
ATOM   2183 C161 C6H X   3     119.690 100.370 209.130  0.00  0.00            
ATOM   2184  N   C6H X   3     120.310  99.030 209.250  0.00  0.00            
ATOM   2185  N97 C6H X   3     120.780  98.410 208.120  0.00  0.00            
ATOM   2186 C162 C6H X   3     120.400  98.210 210.370  0.00  0.00            
ATOM   2187 C163 C6H X   3     121.170  97.240 208.540  0.00  0.00            
ATOM   2188  N98 C6H X   3     120.850  96.990 209.870  0.00  0.00            
ATOM   2189  H   C6H X   3     120.170  98.430 211.410  0.00  0.00            
ATOM   2190 H194 C6H X   3     121.640  96.480 207.910  0.00  0.00            
ATOM   2191 C164 C6H X   3     120.980  95.720 210.640  0.00  0.00            
ATOM   2192 C165 C6H X   3     121.880  95.850 211.780  0.00  0.00            
ATOM   2193 H195 C6H X   3     121.330  94.880 210.010  0.00  0.00            
ATOM   2194 H196 C6H X   3     120.000  95.430 211.050  0.00  0.00            
ATOM   2195  N99 C6H X   3     122.560  96.030 212.690  0.00  0.00            
ATOM   2196 H197 C6H X   3     120.510 101.210 210.970  0.00  0.00            
ATOM   2197 H198 C6H X   3     119.920 102.430 209.870  0.00  0.00            
ATOM   2198 H199 C6H X   3     119.760 100.640 208.060  0.00  0.00            
ATOM   2199  C   C6H X   3     122.680 102.700 210.450  0.00  0.00            
ATOM   2200 C166 C6H X   3     121.940 101.780 209.400  0.00  0.00            
ATOM   2201  N   C6H X   3     121.990 102.240 207.980  0.00  0.00            
ATOM   2202 N100 C6H X   3     121.540 103.490 207.620  0.00  0.00            
ATOM   2203 C167 C6H X   3     122.480 101.530 206.890  0.00  0.00            
ATOM   2204 C168 C6H X   3     121.870 103.560 206.360  0.00  0.00            
ATOM   2205 N101 C6H X   3     122.310 102.380 205.800  0.00  0.00            
ATOM   2206  H   C6H X   3     122.980 100.550 206.900  0.00  0.00            
ATOM   2207 H200 C6H X   3     121.720 104.460 205.760  0.00  0.00            
ATOM   2208 C169 C6H X   3     122.630 102.100 204.380  0.00  0.00            
ATOM   2209 C170 C6H X   3     124.020 102.360 204.040  0.00  0.00            
ATOM   2210 H201 C6H X   3     122.020 102.710 203.700  0.00  0.00            
ATOM   2211 H202 C6H X   3     122.440 101.040 204.140  0.00  0.00            
ATOM   2212 N102 C6H X   3     125.130 102.560 203.800  0.00  0.00            
ATOM   2213 H203 C6H X   3     121.950 103.400 210.880  0.00  0.00            
ATOM   2214 H204 C6H X   3     122.980 102.070 211.300  0.00  0.00            
ATOM   2215 H205 C6H X   3     122.500 100.830 209.430  0.00  0.00            
ATOM   2216  C   C6H X   3     124.340 104.540 211.140  0.00  0.00            
ATOM   2217 C171 C6H X   3     123.930 103.540 210.000  0.00  0.00            
ATOM   2218  N   C6H X   3     125.030 102.750 209.410  0.00  0.00            
ATOM   2219 N103 C6H X   3     125.250 102.860 208.060  0.00  0.00            
ATOM   2220 C172 C6H X   3     125.930 101.870 210.020  0.00  0.00            
ATOM   2221 C173 C6H X   3     126.290 102.090 207.850  0.00  0.00            
ATOM   2222 N104 C6H X   3     126.650 101.340 208.960  0.00  0.00            
ATOM   2223  H   C6H X   3     126.060 101.650 211.080  0.00  0.00            
ATOM   2224 H206 C6H X   3     126.780 101.980 206.880  0.00  0.00            
ATOM   2225 C174 C6H X   3     127.620 100.220 209.010  0.00  0.00            
ATOM   2226 C175 C6H X   3     128.990 100.660 208.740  0.00  0.00            
ATOM   2227 H207 C6H X   3     127.380  99.460 208.250  0.00  0.00            
ATOM   2228 H208 C6H X   3     127.610  99.710 209.980  0.00  0.00            
ATOM   2229 N105 C6H X   3     130.040 101.060 208.500  0.00  0.00            
ATOM   2230 H209 C6H X   3     124.440 104.010 212.100  0.00  0.00            
ATOM   2231 H210 C6H X   3     123.490 105.200 211.240  0.00  0.00            
ATOM   2232 H211 C6H X   3     123.570 104.200 209.190  0.00  0.00            
ATOM   2233  C   C6H X   3     125.840 106.520 212.040  0.00  0.00            
ATOM   2234 C176 C6H X   3     125.620 105.430 210.920  0.00  0.00            
ATOM   2235  N   C6H X   3     125.780 105.950 209.520  0.00  0.00            
ATOM   2236 N106 C6H X   3     124.730 106.570 208.880  0.00  0.00            
ATOM   2237 C177 C6H X   3     126.920 105.840 208.720  0.00  0.00            
ATOM   2238 C178 C6H X   3     125.270 106.910 207.740  0.00  0.00            
ATOM   2239 N107 C6H X   3     126.580 106.510 207.550  0.00  0.00            
ATOM   2240  H   C6H X   3     127.880 105.370 208.970  0.00  0.00            
ATOM   2241 H212 C6H X   3     124.730 107.430 206.960  0.00  0.00            
ATOM   2242 C179 C6H X   3     127.450 106.760 206.360  0.00  0.00            
ATOM   2243 C180 C6H X   3     127.630 105.540 205.560  0.00  0.00            
ATOM   2244 H213 C6H X   3     128.430 107.150 206.670  0.00  0.00            
ATOM   2245 H214 C6H X   3     127.000 107.520 205.700  0.00  0.00            
ATOM   2246 N108 C6H X   3     127.690 104.560 204.960  0.00  0.00            
ATOM   2247 H215 C6H X   3     126.030 106.020 213.010  0.00  0.00            
ATOM   2248 H216 C6H X   3     126.790 107.030 211.820  0.00  0.00            
ATOM   2249 H217 C6H X   3     126.480 104.740 211.060  0.00  0.00            
ATOM   2250  C   C6H X   3     125.220 108.820 213.130  0.00  0.00            
ATOM   2251 C181 C6H X   3     124.730 107.620 212.240  0.00  0.00            
ATOM   2252  N   C6H X   3     123.440 107.100 212.780  0.00  0.00            
ATOM   2253 N109 C6H X   3     123.420 106.430 213.970  0.00  0.00            
ATOM   2254 C182 C6H X   3     122.170 107.230 212.260  0.00  0.00            
ATOM   2255 C183 C6H X   3     122.190 106.150 214.200  0.00  0.00            
ATOM   2256 N110 C6H X   3     121.340 106.560 213.170  0.00  0.00            
ATOM   2257  H   C6H X   3     121.930 107.740 211.330  0.00  0.00            
ATOM   2258 H218 C6H X   3     121.860 105.620 215.090  0.00  0.00            
ATOM   2259 C184 C6H X   3     119.880 106.370 213.100  0.00  0.00            
ATOM   2260 C185 C6H X   3     119.450 105.080 212.530  0.00  0.00            
ATOM   2261 H219 C6H X   3     119.450 107.170 212.490  0.00  0.00            
ATOM   2262 H220 C6H X   3     119.450 106.450 214.110  0.00  0.00            
ATOM   2263 N111 C6H X   3     119.070 104.110 212.030  0.00  0.00            
ATOM   2264 H221 C6H X   3     125.320 108.470 214.180  0.00  0.00            
ATOM   2265 H222 C6H X   3     126.250 109.100 212.860  0.00  0.00            
ATOM   2266 H223 C6H X   3     124.550 108.040 211.250  0.00  0.00            
ATOM   2267  C   C6H X   3     124.110 110.880 214.380  0.00  0.00            
ATOM   2268 C186 C6H X   3     124.290 110.080 213.030  0.00  0.00            
ATOM   2269  N   C6H X   3     124.610 110.880 211.810  0.00  0.00            
ATOM   2270 N112 C6H X   3     123.890 110.630 210.670  0.00  0.00            
ATOM   2271 C187 C6H X   3     125.720 111.710 211.580  0.00  0.00            
ATOM   2272 C188 C6H X   3     124.540 111.320 209.770  0.00  0.00            
ATOM   2273 N113 C6H X   3     125.630 112.020 210.220  0.00  0.00            
ATOM   2274  H   C6H X   3     126.540 111.960 212.270  0.00  0.00            
ATOM   2275 H224 C6H X   3     124.280 111.330 208.720  0.00  0.00            
ATOM   2276 C189 C6H X   3     126.600 112.780 209.380  0.00  0.00            
ATOM   2277 C190 C6H X   3     127.800 111.970 209.110  0.00  0.00            
ATOM   2278 H225 C6H X   3     126.880 113.740 209.830  0.00  0.00            
ATOM   2279 H226 C6H X   3     126.160 113.010 208.400  0.00  0.00            
ATOM   2280 N114 C6H X   3     128.670 111.270 208.900  0.00  0.00            
ATOM   2281 H227 C6H X   3     124.870 111.680 214.440  0.00  0.00            
ATOM   2282 H228 C6H X   3     124.370 110.230 215.230  0.00  0.00            
ATOM   2283 H229 C6H X   3     123.280 109.690 212.860  0.00  0.00            
ATOM   2284  C   C6H X   3     121.660 110.390 215.180  0.00  0.00            
ATOM   2285 C191 C6H X   3     122.680 111.490 214.680  0.00  0.00            
ATOM   2286  N   C6H X   3     122.180 112.380 213.580  0.00  0.00            
ATOM   2287 N115 C6H X   3     121.460 111.880 212.510  0.00  0.00            
ATOM   2288 C192 C6H X   3     122.430 113.740 213.480  0.00  0.00            
ATOM   2289 C193 C6H X   3     121.330 112.940 211.760  0.00  0.00            
ATOM   2290 N116 C6H X   3     121.860 114.110 212.270  0.00  0.00            
ATOM   2291  H   C6H X   3     123.050 114.370 214.140  0.00  0.00            
ATOM   2292 H230 C6H X   3     120.860 112.920 210.780  0.00  0.00            
ATOM   2293 C194 C6H X   3     122.040 115.390 211.550  0.00  0.00            
ATOM   2294 C195 C6H X   3     123.250 115.300 210.730  0.00  0.00            
ATOM   2295 H231 C6H X   3     122.130 116.240 212.250  0.00  0.00            
ATOM   2296 H232 C6H X   3     121.190 115.610 210.880  0.00  0.00            
ATOM   2297 N117 C6H X   3     124.190 115.100 210.090  0.00  0.00            
ATOM   2298 H233 C6H X   3     122.000 110.010 216.160  0.00  0.00            
ATOM   2299 H234 C6H X   3     121.760 109.530 214.500  0.00  0.00            
ATOM   2300 H235 C6H X   3     122.820 112.160 215.550  0.00  0.00            
ATOM   2301  C   C6H X   3     119.230 109.530 215.200  0.00  0.00            
ATOM   2302 C196 C6H X   3     120.140 110.800 215.280  0.00  0.00            
ATOM   2303  N   C6H X   3     119.760 111.730 216.380  0.00  0.00            
ATOM   2304 N118 C6H X   3     119.180 112.920 216.030  0.00  0.00            
ATOM   2305 C197 C6H X   3     119.820 111.570 217.770  0.00  0.00            
ATOM   2306 C198 C6H X   3     118.980 113.520 217.180  0.00  0.00            
ATOM   2307 N119 C6H X   3     119.180 112.700 218.280  0.00  0.00            
ATOM   2308  H   C6H X   3     120.270 110.770 218.360  0.00  0.00            
ATOM   2309 H236 C6H X   3     118.610 114.550 217.280  0.00  0.00            
ATOM   2310 C199 C6H X   3     118.830 112.980 219.700  0.00  0.00            
ATOM   2311 C200 C6H X   3     119.440 114.190 220.220  0.00  0.00            
ATOM   2312 H237 C6H X   3     119.120 112.160 220.370  0.00  0.00            
ATOM   2313 H238 C6H X   3     117.740 113.110 219.810  0.00  0.00            
ATOM   2314 N120 C6H X   3     119.920 115.170 220.590  0.00  0.00            
ATOM   2315 H239 C6H X   3     119.310 108.980 216.160  0.00  0.00            
ATOM   2316 H240 C6H X   3     119.630 108.850 214.440  0.00  0.00            
ATOM   2317 H241 C6H X   3     119.930 111.350 214.360  0.00  0.00            
ATOM   2318  C   C6H X   3     116.900 108.490 214.960  0.00  0.00            
ATOM   2319 C201 C6H X   3     117.730 109.810 214.850  0.00  0.00            
ATOM   2320  N   C6H X   3     117.550 110.470 213.520  0.00  0.00            
ATOM   2321 N121 C6H X   3     118.050 109.890 212.380  0.00  0.00            
ATOM   2322 C202 C6H X   3     116.910 111.670 213.260  0.00  0.00            
ATOM   2323 C203 C6H X   3     117.820 110.780 211.470  0.00  0.00            
ATOM   2324 N122 C6H X   3     116.990 111.820 211.880  0.00  0.00            
ATOM   2325  H   C6H X   3     116.480 112.370 213.990  0.00  0.00            
ATOM   2326 H242 C6H X   3     118.160 110.690 210.440  0.00  0.00            
ATOM   2327 C204 C6H X   3     116.370 112.870 211.030  0.00  0.00            
ATOM   2328 C205 C6H X   3     117.260 113.980 210.730  0.00  0.00            
ATOM   2329 H243 C6H X   3     115.460 113.270 211.510  0.00  0.00            
ATOM   2330 H244 C6H X   3     116.070 112.450 210.060  0.00  0.00            
ATOM   2331 N123 C6H X   3     117.990 114.820 210.460  0.00  0.00            
ATOM   2332 H245 C6H X   3     117.180 107.930 215.870  0.00  0.00            
ATOM   2333 H246 C6H X   3     117.170 107.830 214.120  0.00  0.00            
ATOM   2334 H247 C6H X   3     117.360 110.510 215.620  0.00  0.00            
ATOM   2335  C   C6H X   3     114.600 107.390 214.620  0.00  0.00            
ATOM   2336 C206 C6H X   3     115.350 108.710 214.990  0.00  0.00            
ATOM   2337  N   C6H X   3     114.890 109.390 216.230  0.00  0.00            
ATOM   2338 N124 C6H X   3     114.580 110.720 216.150  0.00  0.00            
ATOM   2339 C207 C6H X   3     114.770 108.900 217.530  0.00  0.00            
ATOM   2340 C208 C6H X   3     114.250 111.040 217.370  0.00  0.00            
ATOM   2341 N125 C6H X   3     114.360 109.990 218.280  0.00  0.00            
ATOM   2342  H   C6H X   3     114.930 107.890 217.910  0.00  0.00            
ATOM   2343 H248 C6H X   3     113.920 112.040 217.680  0.00  0.00            
ATOM   2344 C209 C6H X   3     114.020 109.990 219.730  0.00  0.00            
ATOM   2345 C210 C6H X   3     112.810 109.200 219.970  0.00  0.00            
ATOM   2346 H249 C6H X   3     113.860 111.010 220.120  0.00  0.00            
ATOM   2347 H250 C6H X   3     114.840 109.550 220.320  0.00  0.00            
ATOM   2348 N126 C6H X   3     111.860 108.550 220.060  0.00  0.00            
ATOM   2349 H251 C6H X   3     115.060 106.980 213.710  0.00  0.00            
ATOM   2350 H252 C6H X   3     114.790 106.630 215.400  0.00  0.00            
ATOM   2351 H253 C6H X   3     115.130 109.410 214.170  0.00  0.00            
ATOM   2352  C   C6H X   3     112.520 106.180 213.710  0.00  0.00            
ATOM   2353 C211 C6H X   3     113.050 107.500 214.400  0.00  0.00            
ATOM   2354  N   C6H X   3     112.600 108.790 213.770  0.00  0.00            
ATOM   2355 N127 C6H X   3     111.900 109.660 214.540  0.00  0.00            
ATOM   2356 C212 C6H X   3     112.800 109.310 212.500  0.00  0.00            
ATOM   2357 C213 C6H X   3     111.650 110.680 213.790  0.00  0.00            
ATOM   2358 N128 C6H X   3     112.120 110.530 212.490  0.00  0.00            
ATOM   2359  H   C6H X   3     113.340 108.850 211.690  0.00  0.00            
ATOM   2360 H254 C6H X   3     111.110 111.560 214.140  0.00  0.00            
ATOM   2361 C214 C6H X   3     111.950 111.490 211.360  0.00  0.00            
ATOM   2362 C215 C6H X   3     111.510 110.860 210.100  0.00  0.00            
ATOM   2363 H255 C6H X   3     112.900 112.010 211.160  0.00  0.00            
ATOM   2364 H256 C6H X   3     111.230 112.280 211.630  0.00  0.00            
ATOM   2365 N129 C6H X   3     111.210 110.310 209.130  0.00  0.00            
ATOM   2366 H257 C6H X   3     112.390 105.410 214.490  0.00  0.00            
ATOM   2367 H258 C6H X   3     113.300 105.770 213.060  0.00  0.00            
ATOM   2368 H259 C6H X   3     112.600 107.500 215.410  0.00  0.00            
ATOM   2369  C   C6H X   3     110.970 105.010 212.010  0.00  0.00            
ATOM   2370 C216 C6H X   3     111.190 106.290 212.880  0.00  0.00            
ATOM   2371  N   C6H X   3     110.010 106.690 213.700  0.00  0.00            
ATOM   2372 N130 C6H X   3     109.480 107.940 213.510  0.00  0.00            
ATOM   2373 C217 C6H X   3     109.430 106.030 214.770  0.00  0.00            
ATOM   2374 C218 C6H X   3     108.670 108.090 214.530  0.00  0.00            
ATOM   2375 N131 C6H X   3     108.540 106.950 215.320  0.00  0.00            
ATOM   2376  H   C6H X   3     109.610 105.020 215.150  0.00  0.00            
ATOM   2377 H260 C6H X   3     108.110 109.000 214.740  0.00  0.00            
ATOM   2378 C219 C6H X   3     107.640 106.750 216.490  0.00  0.00            
ATOM   2379 C220 C6H X   3     107.240 105.340 216.620  0.00  0.00            
ATOM   2380 H261 C6H X   3     106.710 107.340 216.400  0.00  0.00            
ATOM   2381 H262 C6H X   3     108.130 107.060 217.430  0.00  0.00            
ATOM   2382 N132 C6H X   3     107.010 104.210 216.610  0.00  0.00            
ATOM   2383 H263 C6H X   3     111.930 104.620 211.650  0.00  0.00            
ATOM   2384 H264 C6H X   3     110.580 104.230 212.680  0.00  0.00            
ATOM   2385 H265 C6H X   3     111.360 107.110 212.180  0.00  0.00            
ATOM   2386  C   C6H X   3     110.440 106.210 209.700  0.00  0.00            
ATOM   2387 C221 C6H X   3     109.990 105.180 210.810  0.00  0.00            
ATOM   2388  N   C6H X   3     109.620 103.850 210.260  0.00  0.00            
ATOM   2389 N133 C6H X   3     108.380 103.360 210.530  0.00  0.00            
ATOM   2390 C222 C6H X   3     110.430 102.900 209.670  0.00  0.00            
ATOM   2391 C223 C6H X   3     108.470 102.090 210.300  0.00  0.00            
ATOM   2392 N134 C6H X   3     109.630 101.750 209.600  0.00  0.00            
ATOM   2393  H   C6H X   3     111.500 102.970 209.500  0.00  0.00            
ATOM   2394 H266 C6H X   3     107.690 101.370 210.540  0.00  0.00            
ATOM   2395 C224 C6H X   3     109.950 100.450 208.970  0.00  0.00            
ATOM   2396 C225 C6H X   3     110.530  99.460 209.870  0.00  0.00            
ATOM   2397 H267 C6H X   3     110.700 100.600 208.190  0.00  0.00            
ATOM   2398 H268 C6H X   3     109.060 100.010 208.500  0.00  0.00            
ATOM   2399 N135 C6H X   3     111.060  98.690 210.540  0.00  0.00            
ATOM   2400 H269 C6H X   3     110.660 107.180 210.170  0.00  0.00            
ATOM   2401 H270 C6H X   3     111.390 105.880 209.250  0.00  0.00            
ATOM   2402 H271 C6H X   3     109.070 105.600 211.260  0.00  0.00            
ATOM   2403  C   C6H X   3     109.900 107.430 207.460  0.00  0.00            
ATOM   2404 C226 C6H X   3     109.350 106.460 208.590  0.00  0.00            
ATOM   2405  N   C6H X   3     108.050 106.890 209.200  0.00  0.00            
ATOM   2406 N136 C6H X   3     108.020 108.030 209.940  0.00  0.00            
ATOM   2407 C227 C6H X   3     106.870 106.160 209.340  0.00  0.00            
ATOM   2408 C228 C6H X   3     106.870 108.010 210.550  0.00  0.00            
ATOM   2409 N137 C6H X   3     106.110 106.890 210.250  0.00  0.00            
ATOM   2410  H   C6H X   3     106.630 105.180 208.960  0.00  0.00            
ATOM   2411 H272 C6H X   3     106.530 108.770 211.250  0.00  0.00            
ATOM   2412 C229 C6H X   3     104.760 106.530 210.790  0.00  0.00            
ATOM   2413 C230 C6H X   3     103.750 107.550 210.470  0.00  0.00            
ATOM   2414 H273 C6H X   3     104.790 106.400 211.890  0.00  0.00            
ATOM   2415 H274 C6H X   3     104.400 105.580 210.370  0.00  0.00            
ATOM   2416 N138 C6H X   3     103.000 108.360 210.150  0.00  0.00            
ATOM   2417 H275 C6H X   3     109.940 108.440 207.880  0.00  0.00            
ATOM   2418 H276 C6H X   3     110.950 107.170 207.230  0.00  0.00            
ATOM   2419 H277 C6H X   3     109.160 105.490 208.130  0.00  0.00            
ATOM   2420  C   C6H X   3     109.630 108.600 205.140  0.00  0.00            
ATOM   2421 C231 C6H X   3     109.090 107.490 206.120  0.00  0.00            
ATOM   2422  N   C6H X   3     108.960 106.150 205.480  0.00  0.00            
ATOM   2423 N139 C6H X   3     107.920 105.360 205.870  0.00  0.00            
ATOM   2424 C232 C6H X   3     109.780 105.500 204.570  0.00  0.00            
ATOM   2425 C233 C6H X   3     108.080 104.250 205.230  0.00  0.00            
ATOM   2426 N140 C6H X   3     109.220 104.220 204.420  0.00  0.00            
ATOM   2427  H   C6H X   3     110.690 105.900 204.130  0.00  0.00            
ATOM   2428 H278 C6H X   3     107.400 103.410 205.350  0.00  0.00            
ATOM   2429 C234 C6H X   3     109.740 103.080 203.620  0.00  0.00            
ATOM   2430 C235 C6H X   3     108.980 101.820 203.730  0.00  0.00            
ATOM   2431 H279 C6H X   3     110.770 102.860 203.930  0.00  0.00            
ATOM   2432 H280 C6H X   3     109.750 103.350 202.560  0.00  0.00            
ATOM   2433 N141 C6H X   3     108.380 100.850 203.780  0.00  0.00            
ATOM   2434 H281 C6H X   3     110.730 108.550 205.110  0.00  0.00            
ATOM   2435 H282 C6H X   3     109.310 108.400 204.120  0.00  0.00            
ATOM   2436 H283 C6H X   3     108.060 107.790 206.390  0.00  0.00            
ATOM   2437  C   C6H X   3     110.350 111.080 205.230  0.00  0.00            
ATOM   2438 C236 C6H X   3     109.180 110.080 205.480  0.00  0.00            
ATOM   2439  N   C6H X   3     107.900 110.460 204.800  0.00  0.00            
ATOM   2440 N142 C6H X   3     106.760 109.790 205.150  0.00  0.00            
ATOM   2441 C237 C6H X   3     107.650 111.490 203.910  0.00  0.00            
ATOM   2442 C238 C6H X   3     105.820 110.520 204.640  0.00  0.00            
ATOM   2443 N143 C6H X   3     106.260 111.480 203.750  0.00  0.00            
ATOM   2444  H   C6H X   3     108.350 112.250 203.550  0.00  0.00            
ATOM   2445 H284 C6H X   3     104.760 110.340 204.820  0.00  0.00            
ATOM   2446 C239 C6H X   3     105.420 112.440 202.990  0.00  0.00            
ATOM   2447 C240 C6H X   3     104.810 113.450 203.850  0.00  0.00            
ATOM   2448 H285 C6H X   3     104.590 111.920 202.500  0.00  0.00            
ATOM   2449 H286 C6H X   3     106.000 112.970 202.220  0.00  0.00            
ATOM   2450 N144 C6H X   3     104.310 114.200 204.550  0.00  0.00            
ATOM   2451 H287 C6H X   3     111.200 110.870 205.890  0.00  0.00            
ATOM   2452 H288 C6H X   3     110.720 111.040 204.190  0.00  0.00            
ATOM   2453 H289 C6H X   3     108.980 110.150 206.560  0.00  0.00            
ATOM   2454 H290 C6H X   3     110.050 112.120 205.440  0.00  0.00            
ATOM   2455  C   C6H X   4     117.510 211.470  32.070  0.00  0.00            
ATOM   2456  C1  C6H X   4     118.170 210.070  32.190  0.00  0.00            
ATOM   2457  N   C6H X   4     118.210 209.340  30.900  0.00  0.00            
ATOM   2458  N1  C6H X   4     119.300 209.470  30.090  0.00  0.00            
ATOM   2459  C2  C6H X   4     117.250 208.520  30.360  0.00  0.00            
ATOM   2460  C3  C6H X   4     119.100 208.570  29.170  0.00  0.00            
ATOM   2461  N2  C6H X   4     117.800 208.090  29.150  0.00  0.00            
ATOM   2462  H   C6H X   4     116.340 208.170  30.850  0.00  0.00            
ATOM   2463  H1  C6H X   4     119.850 208.300  28.430  0.00  0.00            
ATOM   2464  C4  C6H X   4     117.180 207.190  28.140  0.00  0.00            
ATOM   2465  C5  C6H X   4     116.920 207.850  26.840  0.00  0.00            
ATOM   2466  H2  C6H X   4     116.220 206.820  28.510  0.00  0.00            
ATOM   2467  H3  C6H X   4     117.830 206.310  27.990  0.00  0.00            
ATOM   2468  N3  C6H X   4     116.670 208.400  25.860  0.00  0.00            
ATOM   2469  H4  C6H X   4     116.460 211.300  31.770  0.00  0.00            
ATOM   2470  H5  C6H X   4     117.450 211.930  33.070  0.00  0.00            
ATOM   2471  H6  C6H X   4     117.610 209.460  32.920  0.00  0.00            
ATOM   2472  H7  C6H X   4     119.180 210.160  32.610  0.00  0.00            
ATOM   2473  C   C6H X   4     117.240 213.630  30.690  0.00  0.00            
ATOM   2474  C6  C6H X   4     118.220 212.450  31.050  0.00  0.00            
ATOM   2475  N   C6H X   4     119.580 212.890  31.500  0.00  0.00            
ATOM   2476  N4  C6H X   4     119.700 213.850  32.470  0.00  0.00            
ATOM   2477  C7  C6H X   4     120.820 212.410  31.090  0.00  0.00            
ATOM   2478  C8  C6H X   4     120.980 213.870  32.720  0.00  0.00            
ATOM   2479  N5  C6H X   4     121.750 213.110  31.840  0.00  0.00            
ATOM   2480  H   C6H X   4     121.040 211.590  30.410  0.00  0.00            
ATOM   2481  H8  C6H X   4     121.440 214.460  33.520  0.00  0.00            
ATOM   2482  C9  C6H X   4     123.240 212.970  31.780  0.00  0.00            
ATOM   2483  C10 C6H X   4     123.880 213.150  33.080  0.00  0.00            
ATOM   2484  H9  C6H X   4     123.530 211.980  31.410  0.00  0.00            
ATOM   2485  H10 C6H X   4     123.680 213.710  31.090  0.00  0.00            
ATOM   2486  N6  C6H X   4     124.300 213.310  34.140  0.00  0.00            
ATOM   2487  H11 C6H X   4     116.210 213.260  30.660  0.00  0.00            
ATOM   2488  H12 C6H X   4     117.260 214.310  31.560  0.00  0.00            
ATOM   2489  H13 C6H X   4     118.380 211.880  30.130  0.00  0.00            
ATOM   2490  C   C6H X   4     116.830 215.800  29.410  0.00  0.00            
ATOM   2491  C11 C6H X   4     117.550 214.410  29.360  0.00  0.00            
ATOM   2492  N   C6H X   4     117.220 213.710  28.070  0.00  0.00            
ATOM   2493  N7  C6H X   4     116.400 212.610  28.010  0.00  0.00            
ATOM   2494  C12 C6H X   4     117.670 214.070  26.800  0.00  0.00            
ATOM   2495  C13 C6H X   4     116.530 212.200  26.780  0.00  0.00            
ATOM   2496  N8  C6H X   4     117.170 213.100  25.930  0.00  0.00            
ATOM   2497  H   C6H X   4     118.340 214.900  26.540  0.00  0.00            
ATOM   2498  H14 C6H X   4     116.080 211.280  26.400  0.00  0.00            
ATOM   2499  C14 C6H X   4     117.380 213.030  24.450  0.00  0.00            
ATOM   2500  C15 C6H X   4     117.050 211.750  23.820  0.00  0.00            
ATOM   2501  H15 C6H X   4     118.410 213.300  24.190  0.00  0.00            
ATOM   2502  H16 C6H X   4     116.730 213.770  23.960  0.00  0.00            
ATOM   2503  N9  C6H X   4     116.720 210.760  23.330  0.00  0.00            
ATOM   2504  H17 C6H X   4     116.830 216.250  28.400  0.00  0.00            
ATOM   2505  H18 C6H X   4     115.770 215.610  29.630  0.00  0.00            
ATOM   2506  H19 C6H X   4     118.630 214.600  29.330  0.00  0.00            
ATOM   2507  C   C6H X   4     116.420 218.080  30.470  0.00  0.00            
ATOM   2508  C16 C6H X   4     117.420 216.880  30.410  0.00  0.00            
ATOM   2509  N   C6H X   4     118.810 217.350  30.150  0.00  0.00            
ATOM   2510  N10 C6H X   4     119.370 217.230  28.910  0.00  0.00            
ATOM   2511  C17 C6H X   4     119.630 218.040  31.040  0.00  0.00            
ATOM   2512  C18 C6H X   4     120.540 217.810  29.050  0.00  0.00            
ATOM   2513  N11 C6H X   4     120.780 218.330  30.320  0.00  0.00            
ATOM   2514  H   C6H X   4     119.420 218.370  32.060  0.00  0.00            
ATOM   2515  H20 C6H X   4     121.280 217.900  28.250  0.00  0.00            
ATOM   2516  C19 C6H X   4     121.940 219.140  30.790  0.00  0.00            
ATOM   2517  C20 C6H X   4     121.510 220.500  31.130  0.00  0.00            
ATOM   2518  H21 C6H X   4     122.730 219.200  30.030  0.00  0.00            
ATOM   2519  H22 C6H X   4     122.390 218.680  31.680  0.00  0.00            
ATOM   2520  N12 C6H X   4     121.070 221.530  31.400  0.00  0.00            
ATOM   2521  H23 C6H X   4     116.930 218.990  30.830  0.00  0.00            
ATOM   2522  H24 C6H X   4     116.180 218.340  29.430  0.00  0.00            
ATOM   2523  H25 C6H X   4     117.470 216.440  31.420  0.00  0.00            
ATOM   2524  C   C6H X   4     113.840 218.260  30.600  0.00  0.00            
ATOM   2525  C21 C6H X   4     115.140 217.800  31.350  0.00  0.00            
ATOM   2526  N   C6H X   4     115.250 218.190  32.800  0.00  0.00            
ATOM   2527  N13 C6H X   4     115.990 219.290  33.150  0.00  0.00            
ATOM   2528  C22 C6H X   4     114.680 217.600  33.910  0.00  0.00            
ATOM   2529  C23 C6H X   4     115.920 219.350  34.450  0.00  0.00            
ATOM   2530  N14 C6H X   4     115.030 218.420  34.990  0.00  0.00            
ATOM   2531  H   C6H X   4     114.160 216.650  33.990  0.00  0.00            
ATOM   2532  H26 C6H X   4     116.440 220.090  35.060  0.00  0.00            
ATOM   2533  C24 C6H X   4     114.640 218.260  36.420  0.00  0.00            
ATOM   2534  C25 C6H X   4     114.610 216.850  36.830  0.00  0.00            
ATOM   2535  H27 C6H X   4     113.630 218.660  36.580  0.00  0.00            
ATOM   2536  H28 C6H X   4     115.320 218.820  37.090  0.00  0.00            
ATOM   2537  N15 C6H X   4     114.550 215.730  37.040  0.00  0.00            
ATOM   2538  H29 C6H X   4     114.080 218.610  29.580  0.00  0.00            
ATOM   2539  H30 C6H X   4     113.230 217.360  30.430  0.00  0.00            
ATOM   2540  H31 C6H X   4     115.070 216.700  31.410  0.00  0.00            
ATOM   2541  C   C6H X   4     111.680 219.640  30.400  0.00  0.00            
ATOM   2542  C26 C6H X   4     112.950 219.360  31.270  0.00  0.00            
ATOM   2543  N   C6H X   4     113.660 220.620  31.630  0.00  0.00            
ATOM   2544  N16 C6H X   4     113.340 221.230  32.820  0.00  0.00            
ATOM   2545  C27 C6H X   4     114.660 221.320  30.950  0.00  0.00            
ATOM   2546  C28 C6H X   4     114.190 222.220  32.910  0.00  0.00            
ATOM   2547  N17 C6H X   4     114.980 222.390  31.790  0.00  0.00            
ATOM   2548  H   C6H X   4     115.160 221.080  30.020  0.00  0.00            
ATOM   2549  H32 C6H X   4     114.250 222.890  33.770  0.00  0.00            
ATOM   2550  C29 C6H X   4     115.980 223.470  31.520  0.00  0.00            
ATOM   2551  C30 C6H X   4     117.070 223.010  30.650  0.00  0.00            
ATOM   2552  H33 C6H X   4     116.420 223.870  32.440  0.00  0.00            
ATOM   2553  H34 C6H X   4     115.490 224.310  31.000  0.00  0.00            
ATOM   2554  N18 C6H X   4     117.850 222.550  29.930  0.00  0.00            
ATOM   2555  H35 C6H X   4     112.030 220.060  29.440  0.00  0.00            
ATOM   2556  H36 C6H X   4     111.200 218.680  30.150  0.00  0.00            
ATOM   2557  H37 C6H X   4     112.610 218.920  32.230  0.00  0.00            
ATOM   2558  C   C6H X   4     109.530 220.970  29.930  0.00  0.00            
ATOM   2559  C31 C6H X   4     110.600 220.590  31.020  0.00  0.00            
ATOM   2560  N   C6H X   4     110.050 220.100  32.330  0.00  0.00            
ATOM   2561  N19 C6H X   4     109.350 218.920  32.420  0.00  0.00            
ATOM   2562  C32 C6H X   4     110.250 220.700  33.570  0.00  0.00            
ATOM   2563  C33 C6H X   4     109.220 218.770  33.710  0.00  0.00            
ATOM   2564  N20 C6H X   4     109.670 219.830  34.480  0.00  0.00            
ATOM   2565  H   C6H X   4     110.820 221.600  33.800  0.00  0.00            
ATOM   2566  H38 C6H X   4     108.770 217.890  34.180  0.00  0.00            
ATOM   2567  C34 C6H X   4     109.700 219.940  35.970  0.00  0.00            
ATOM   2568  C35 C6H X   4     110.380 218.780  36.570  0.00  0.00            
ATOM   2569  H39 C6H X   4     108.690 220.000  36.400  0.00  0.00            
ATOM   2570  H40 C6H X   4     110.240 220.840  36.300  0.00  0.00            
ATOM   2571  N21 C6H X   4     110.910 217.830  36.940  0.00  0.00            
ATOM   2572  H41 C6H X   4     110.070 221.190  29.000  0.00  0.00            
ATOM   2573  H42 C6H X   4     108.890 220.110  29.710  0.00  0.00            
ATOM   2574  H43 C6H X   4     111.140 221.530  31.260  0.00  0.00            
ATOM   2575  C   C6H X   4     107.770 222.650  29.000  0.00  0.00            
ATOM   2576  C36 C6H X   4     108.650 222.240  30.240  0.00  0.00            
ATOM   2577  N   C6H X   4     107.820 222.100  31.480  0.00  0.00            
ATOM   2578  N22 C6H X   4     107.990 222.990  32.490  0.00  0.00            
ATOM   2579  C37 C6H X   4     106.830 221.200  31.770  0.00  0.00            
ATOM   2580  C38 C6H X   4     107.130 222.670  33.390  0.00  0.00            
ATOM   2581  N23 C6H X   4     106.340 221.570  33.020  0.00  0.00            
ATOM   2582  H   C6H X   4     106.530 220.360  31.160  0.00  0.00            
ATOM   2583  H44 C6H X   4     107.010 223.190  34.350  0.00  0.00            
ATOM   2584  C39 C6H X   4     105.270 220.920  33.810  0.00  0.00            
ATOM   2585  C40 C6H X   4     105.610 219.550  34.190  0.00  0.00            
ATOM   2586  H45 C6H X   4     104.350 220.880  33.210  0.00  0.00            
ATOM   2587  H46 C6H X   4     105.020 221.500  34.720  0.00  0.00            
ATOM   2588  N24 C6H X   4     105.900 218.450  34.410  0.00  0.00            
ATOM   2589  H47 C6H X   4     108.420 222.690  28.110  0.00  0.00            
ATOM   2590  H48 C6H X   4     107.050 221.850  28.790  0.00  0.00            
ATOM   2591  H49 C6H X   4     109.360 223.070  30.420  0.00  0.00            
ATOM   2592  C   C6H X   4     105.910 224.200  28.060  0.00  0.00            
ATOM   2593  C41 C6H X   4     107.050 224.050  29.130  0.00  0.00            
ATOM   2594  N   C6H X   4     108.050 225.160  29.090  0.00  0.00            
ATOM   2595  N25 C6H X   4     108.820 225.290  27.970  0.00  0.00            
ATOM   2596  C42 C6H X   4     108.450 226.010  30.110  0.00  0.00            
ATOM   2597  C43 C6H X   4     109.670 226.240  28.280  0.00  0.00            
ATOM   2598  N26 C6H X   4     109.550 226.680  29.590  0.00  0.00            
ATOM   2599  H   C6H X   4     108.070 226.090  31.130  0.00  0.00            
ATOM   2600  H50 C6H X   4     110.470 226.590  27.620  0.00  0.00            
ATOM   2601  C44 C6H X   4     110.460 227.610  30.340  0.00  0.00            
ATOM   2602  C45 C6H X   4     110.800 227.040  31.650  0.00  0.00            
ATOM   2603  H51 C6H X   4     109.980 228.590  30.480  0.00  0.00            
ATOM   2604  H52 C6H X   4     111.400 227.780  29.790  0.00  0.00            
ATOM   2605  N27 C6H X   4     111.000 226.490  32.650  0.00  0.00            
ATOM   2606  H53 C6H X   4     106.350 224.400  27.080  0.00  0.00            
ATOM   2607  H54 C6H X   4     105.400 223.230  27.980  0.00  0.00            
ATOM   2608  H55 C6H X   4     106.570 224.100  30.130  0.00  0.00            
ATOM   2609  C   C6H X   4     103.660 225.250  27.210  0.00  0.00            
ATOM   2610  C46 C6H X   4     104.780 225.270  28.330  0.00  0.00            
ATOM   2611  N   C6H X   4     105.210 226.650  28.670  0.00  0.00            
ATOM   2612  N28 C6H X   4     105.280 227.010  29.990  0.00  0.00            
ATOM   2613  C47 C6H X   4     105.290 227.760  27.830  0.00  0.00            
ATOM   2614  C48 C6H X   4     105.310 228.320  29.970  0.00  0.00            
ATOM   2615  N29 C6H X   4     105.230 228.850  28.690  0.00  0.00            
ATOM   2616  H   C6H X   4     105.300 227.820  26.740  0.00  0.00            
ATOM   2617  H56 C6H X   4     105.370 228.950  30.850  0.00  0.00            
ATOM   2618  C49 C6H X   4     105.150 230.280  28.260  0.00  0.00            
ATOM   2619  C50 C6H X   4     106.200 230.590  27.300  0.00  0.00            
ATOM   2620  H57 C6H X   4     105.220 230.990  29.110  0.00  0.00            
ATOM   2621  H58 C6H X   4     104.180 230.480  27.760  0.00  0.00            
ATOM   2622  N30 C6H X   4     107.040 230.700  26.520  0.00  0.00            
ATOM   2623  H59 C6H X   4     103.860 226.050  26.480  0.00  0.00            
ATOM   2624  H60 C6H X   4     103.720 224.340  26.600  0.00  0.00            
ATOM   2625  H61 C6H X   4     104.290 224.910  29.260  0.00  0.00            
ATOM   2626  C   C6H X   4     101.170 225.860  26.680  0.00  0.00            
ATOM   2627  C51 C6H X   4     102.210 225.400  27.770  0.00  0.00            
ATOM   2628  N   C6H X   4     101.830 224.150  28.480  0.00  0.00            
ATOM   2629  N31 C6H X   4     101.580 224.140  29.820  0.00  0.00            
ATOM   2630  C52 C6H X   4     101.890 222.870  27.960  0.00  0.00            
ATOM   2631  C53 C6H X   4     101.560 222.890  30.140  0.00  0.00            
ATOM   2632  N32 C6H X   4     101.860 222.030  29.080  0.00  0.00            
ATOM   2633  H   C6H X   4     102.050 222.620  26.910  0.00  0.00            
ATOM   2634  H62 C6H X   4     101.380 222.550  31.150  0.00  0.00            
ATOM   2635  C54 C6H X   4     102.080 220.570  29.100  0.00  0.00            
ATOM   2636  C55 C6H X   4     103.460 220.170  29.450  0.00  0.00            
ATOM   2637  H63 C6H X   4     101.880 220.180  28.090  0.00  0.00            
ATOM   2638  H64 C6H X   4     101.380 220.090  29.790  0.00  0.00            
ATOM   2639  N33 C6H X   4     104.520 219.810  29.700  0.00  0.00            
ATOM   2640  H65 C6H X   4     100.880 225.040  26.010  0.00  0.00            
ATOM   2641  H66 C6H X   4     101.650 226.590  26.020  0.00  0.00            
ATOM   2642  H67 C6H X   4     102.250 226.210  28.520  0.00  0.00            
ATOM   2643  C   C6H X   4      98.840 225.490  27.800  0.00  0.00            
ATOM   2644  C56 C6H X   4      99.880 226.560  27.280  0.00  0.00            
ATOM   2645  N   C6H X   4      99.220 227.570  26.390  0.00  0.00            
ATOM   2646  N34 C6H X   4      99.060 227.310  25.060  0.00  0.00            
ATOM   2647  C57 C6H X   4      98.600 228.750  26.770  0.00  0.00            
ATOM   2648  C58 C6H X   4      98.330 228.310  24.630  0.00  0.00            
ATOM   2649  N35 C6H X   4      97.900 229.150  25.640  0.00  0.00            
ATOM   2650  H   C6H X   4      98.600 229.270  27.730  0.00  0.00            
ATOM   2651  H68 C6H X   4      98.030 228.460  23.600  0.00  0.00            
ATOM   2652  C59 C6H X   4      96.930 230.280  25.550  0.00  0.00            
ATOM   2653  C60 C6H X   4      97.550 231.550  25.920  0.00  0.00            
ATOM   2654  H69 C6H X   4      96.080 230.120  26.230  0.00  0.00            
ATOM   2655  H70 C6H X   4      96.510 230.390  24.540  0.00  0.00            
ATOM   2656  N36 C6H X   4      98.110 232.500  26.260  0.00  0.00            
ATOM   2657  H71 C6H X   4      99.350 224.660  28.290  0.00  0.00            
ATOM   2658  H72 C6H X   4      98.340 225.050  26.920  0.00  0.00            
ATOM   2659  H73 C6H X   4     100.230 227.160  28.130  0.00  0.00            
ATOM   2660  C   C6H X   4      96.730 224.960  29.190  0.00  0.00            
ATOM   2661  C61 C6H X   4      97.770 226.050  28.790  0.00  0.00            
ATOM   2662  N   C6H X   4      98.380 226.750  29.960  0.00  0.00            
ATOM   2663  N37 C6H X   4      98.110 228.060  30.160  0.00  0.00            
ATOM   2664  C62 C6H X   4      99.210 226.250  30.950  0.00  0.00            
ATOM   2665  C63 C6H X   4      98.680 228.380  31.280  0.00  0.00            
ATOM   2666  N38 C6H X   4      99.390 227.310  31.840  0.00  0.00            
ATOM   2667  H   C6H X   4      99.520 225.230  31.090  0.00  0.00            
ATOM   2668  H74 C6H X   4      98.610 229.360  31.740  0.00  0.00            
ATOM   2669  C64 C6H X   4     100.040 227.250  33.170  0.00  0.00            
ATOM   2670  C65 C6H X   4      99.290 226.370  34.070  0.00  0.00            
ATOM   2671  H75 C6H X   4     100.150 228.250  33.630  0.00  0.00            
ATOM   2672  H76 C6H X   4     101.060 226.840  33.080  0.00  0.00            
ATOM   2673  N39 C6H X   4      98.680 225.610  34.690  0.00  0.00            
ATOM   2674  H77 C6H X   4      97.220 224.060  29.580  0.00  0.00            
ATOM   2675  H78 C6H X   4      96.270 224.620  28.240  0.00  0.00            
ATOM   2676  H79 C6H X   4      97.200 226.820  28.240  0.00  0.00            
ATOM   2677  C   C6H X   4      95.810 224.980  31.670  0.00  0.00            
ATOM   2678  C66 C6H X   4      95.580 225.440  30.170  0.00  0.00            
ATOM   2679  N   C6H X   4      94.230 225.140  29.620  0.00  0.00            
ATOM   2680  N40 C6H X   4      93.880 223.850  29.290  0.00  0.00            
ATOM   2681  C67 C6H X   4      93.260 226.070  29.260  0.00  0.00            
ATOM   2682  C68 C6H X   4      92.700 224.010  28.760  0.00  0.00            
ATOM   2683  N41 C6H X   4      92.230 225.320  28.750  0.00  0.00            
ATOM   2684  H   C6H X   4      93.260 227.150  29.390  0.00  0.00            
ATOM   2685  H80 C6H X   4      92.110 223.200  28.340  0.00  0.00            
ATOM   2686  C69 C6H X   4      90.890 225.810  28.310  0.00  0.00            
ATOM   2687  C70 C6H X   4      90.390 225.040  27.170  0.00  0.00            
ATOM   2688  H81 C6H X   4      90.930 226.880  28.020  0.00  0.00            
ATOM   2689  H82 C6H X   4      90.160 225.740  29.130  0.00  0.00            
ATOM   2690  N42 C6H X   4      90.100 224.360  26.290  0.00  0.00            
ATOM   2691  H83 C6H X   4      96.760 225.390  32.030  0.00  0.00            
ATOM   2692  H84 C6H X   4      95.930 223.890  31.680  0.00  0.00            
ATOM   2693  H85 C6H X   4      95.610 226.540  30.180  0.00  0.00            
ATOM   2694  C   C6H X   4      94.850 224.790  34.150  0.00  0.00            
ATOM   2695  C71 C6H X   4      94.690 225.400  32.700  0.00  0.00            
ATOM   2696  N   C6H X   4      94.520 226.880  32.760  0.00  0.00            
ATOM   2697  N43 C6H X   4      93.620 227.470  31.920  0.00  0.00            
ATOM   2698  C72 C6H X   4      95.100 227.810  33.610  0.00  0.00            
ATOM   2699  C73 C6H X   4      93.560 228.720  32.320  0.00  0.00            
ATOM   2700  N44 C6H X   4      94.580 229.030  33.220  0.00  0.00            
ATOM   2701  H   C6H X   4      95.730 227.640  34.480  0.00  0.00            
ATOM   2702  H86 C6H X   4      92.870 229.470  31.930  0.00  0.00            
ATOM   2703  C74 C6H X   4      94.970 230.380  33.700  0.00  0.00            
ATOM   2704  C75 C6H X   4      94.060 230.950  34.680  0.00  0.00            
ATOM   2705  H87 C6H X   4      95.040 231.100  32.870  0.00  0.00            
ATOM   2706  H88 C6H X   4      95.950 230.350  34.190  0.00  0.00            
ATOM   2707  N45 C6H X   4      93.370 231.380  35.490  0.00  0.00            
ATOM   2708  H89 C6H X   4      94.000 225.170  34.740  0.00  0.00            
ATOM   2709  H90 C6H X   4      95.720 225.250  34.640  0.00  0.00            
ATOM   2710  H91 C6H X   4      93.730 225.010  32.320  0.00  0.00            
ATOM   2711  C   C6H X   4      96.370 222.730  34.550  0.00  0.00            
ATOM   2712  C76 C6H X   4      94.880 223.230  34.390  0.00  0.00            
ATOM   2713  N   C6H X   4      93.980 222.480  33.450  0.00  0.00            
ATOM   2714  N46 C6H X   4      94.480 221.850  32.330  0.00  0.00            
ATOM   2715  C77 C6H X   4      92.590 222.460  33.490  0.00  0.00            
ATOM   2716  C78 C6H X   4      93.400 221.500  31.700  0.00  0.00            
ATOM   2717  N47 C6H X   4      92.210 221.770  32.340  0.00  0.00            
ATOM   2718  H   C6H X   4      91.910 222.950  34.220  0.00  0.00            
ATOM   2719  H92 C6H X   4      93.410 221.020  30.730  0.00  0.00            
ATOM   2720  C79 C6H X   4      90.840 221.460  31.840  0.00  0.00            
ATOM   2721  C80 C6H X   4      90.370 222.460  30.890  0.00  0.00            
ATOM   2722  H93 C6H X   4      90.120 221.380  32.660  0.00  0.00            
ATOM   2723  H94 C6H X   4      90.840 220.500  31.310  0.00  0.00            
ATOM   2724  N48 C6H X   4      90.070 223.250  30.100  0.00  0.00            
ATOM   2725  H95 C6H X   4      96.930 223.100  33.690  0.00  0.00            
ATOM   2726  H96 C6H X   4      96.820 223.230  35.420  0.00  0.00            
ATOM   2727  H97 C6H X   4      94.430 223.080  35.390  0.00  0.00            
ATOM   2728  C   C6H X   4      98.130 220.850  34.420  0.00  0.00            
ATOM   2729  C81 C6H X   4      96.620 221.180  34.690  0.00  0.00            
ATOM   2730  N   C6H X   4      96.100 220.550  35.940  0.00  0.00            
ATOM   2731  N49 C6H X   4      96.740 220.750  37.130  0.00  0.00            
ATOM   2732  C82 C6H X   4      95.050 219.660  36.080  0.00  0.00            
ATOM   2733  C83 C6H X   4      96.020 220.100  38.010  0.00  0.00            
ATOM   2734  N50 C6H X   4      95.030 219.310  37.420  0.00  0.00            
ATOM   2735  H   C6H X   4      94.350 219.310  35.330  0.00  0.00            
ATOM   2736  H98 C6H X   4      96.220 220.100  39.090  0.00  0.00            
ATOM   2737  C84 C6H X   4      94.100 218.310  38.030  0.00  0.00            
ATOM   2738  C85 C6H X   4      94.220 218.170  39.480  0.00  0.00            
ATOM   2739  H99 C6H X   4      94.310 217.310  37.620  0.00  0.00            
ATOM   2740 H100 C6H X   4      93.060 218.550  37.800  0.00  0.00            
ATOM   2741  N51 C6H X   4      94.370 218.060  40.610  0.00  0.00            
ATOM   2742 H101 C6H X   4      98.580 221.610  33.760  0.00  0.00            
ATOM   2743 H102 C6H X   4      98.680 220.970  35.360  0.00  0.00            
ATOM   2744 H103 C6H X   4      96.040 220.720  33.890  0.00  0.00            
ATOM   2745  C   C6H X   4      99.900 219.120  33.880  0.00  0.00            
ATOM   2746  C86 C6H X   4      98.370 219.430  33.800  0.00  0.00            
ATOM   2747  N   C6H X   4      97.820 219.270  32.410  0.00  0.00            
ATOM   2748  N52 C6H X   4      98.070 220.210  31.440  0.00  0.00            
ATOM   2749  C87 C6H X   4      97.030 218.230  31.920  0.00  0.00            
ATOM   2750  C88 C6H X   4      97.310 219.840  30.460  0.00  0.00            
ATOM   2751  N53 C6H X   4      96.790 218.560  30.580  0.00  0.00            
ATOM   2752  H   C6H X   4      96.640 217.370  32.470  0.00  0.00            
ATOM   2753 H104 C6H X   4      97.170 220.420  29.550  0.00  0.00            
ATOM   2754  C89 C6H X   4      96.080 217.800  29.510  0.00  0.00            
ATOM   2755  C90 C6H X   4      95.360 216.610  29.960  0.00  0.00            
ATOM   2756 H105 C6H X   4      96.810 217.440  28.760  0.00  0.00            
ATOM   2757 H106 C6H X   4      95.370 218.450  28.970  0.00  0.00            
ATOM   2758  N54 C6H X   4      94.860 215.640  30.310  0.00  0.00            
ATOM   2759 H107 C6H X   4     100.430 219.910  33.330  0.00  0.00            
ATOM   2760 H108 C6H X   4     100.240 219.220  34.930  0.00  0.00            
ATOM   2761 H109 C6H X   4      97.850 218.720  34.460  0.00  0.00            
ATOM   2762  C   C6H X   4     101.860 217.700  33.100  0.00  0.00            
ATOM   2763  C91 C6H X   4     100.320 217.720  33.340  0.00  0.00            
ATOM   2764  N   C6H X   4      99.790 216.570  34.130  0.00  0.00            
ATOM   2765  N55 C6H X   4      98.810 215.800  33.570  0.00  0.00            
ATOM   2766  C92 C6H X   4     100.140 216.130  35.410  0.00  0.00            
ATOM   2767  C93 C6H X   4      98.510 214.940  34.510  0.00  0.00            
ATOM   2768  N56 C6H X   4      99.330 215.020  35.630  0.00  0.00            
ATOM   2769  H   C6H X   4     100.880 216.530  36.110  0.00  0.00            
ATOM   2770 H110 C6H X   4      97.740 214.170  34.410  0.00  0.00            
ATOM   2771  C94 C6H X   4      99.420 214.060  36.760  0.00  0.00            
ATOM   2772  C95 C6H X   4     100.610 213.220  36.590  0.00  0.00            
ATOM   2773 H111 C6H X   4      98.530 213.410  36.820  0.00  0.00            
ATOM   2774 H112 C6H X   4      99.480 214.590  37.730  0.00  0.00            
ATOM   2775  N57 C6H X   4     101.580 212.630  36.350  0.00  0.00            
ATOM   2776 H113 C6H X   4     102.110 218.560  32.470  0.00  0.00            
ATOM   2777 H114 C6H X   4     102.370 217.880  34.060  0.00  0.00            
ATOM   2778 H115 C6H X   4      99.870 217.640  32.340  0.00  0.00            
ATOM   2779  C   C6H X   4     103.960 216.660  32.140  0.00  0.00            
ATOM   2780  C96 C6H X   4     102.450 216.410  32.430  0.00  0.00            
ATOM   2781  N   C6H X   4     101.700 215.950  31.230  0.00  0.00            
ATOM   2782  N58 C6H X   4     101.530 216.800  30.160  0.00  0.00            
ATOM   2783  C97 C6H X   4     101.190 214.680  31.000  0.00  0.00            
ATOM   2784  C98 C6H X   4     100.830 216.080  29.340  0.00  0.00            
ATOM   2785  N59 C6H X   4     100.670 214.750  29.710  0.00  0.00            
ATOM   2786  H   C6H X   4     101.180 213.820  31.680  0.00  0.00            
ATOM   2787 H116 C6H X   4     100.460 216.460  28.390  0.00  0.00            
ATOM   2788  C99 C6H X   4     100.050 213.660  28.920  0.00  0.00            
ATOM   2789 C100 C6H X   4      98.740 214.040  28.380  0.00  0.00            
ATOM   2790 H117 C6H X   4      99.930 212.750  29.520  0.00  0.00            
ATOM   2791 H118 C6H X   4     100.690 213.410  28.070  0.00  0.00            
ATOM   2792  N60 C6H X   4      97.740 214.390  27.930  0.00  0.00            
ATOM   2793 H119 C6H X   4     104.050 217.620  31.600  0.00  0.00            
ATOM   2794 H120 C6H X   4     104.470 216.810  33.100  0.00  0.00            
ATOM   2795 H121 C6H X   4     102.380 215.600  33.190  0.00  0.00            
ATOM   2796  C   C6H X   4     106.160 216.080  30.990  0.00  0.00            
ATOM   2797 C101 C6H X   4     104.720 215.570  31.330  0.00  0.00            
ATOM   2798  N   C6H X   4     104.720 214.240  32.000  0.00  0.00            
ATOM   2799  N61 C6H X   4     104.330 213.140  31.270  0.00  0.00            
ATOM   2800 C102 C6H X   4     105.070 213.910  33.300  0.00  0.00            
ATOM   2801 C103 C6H X   4     104.420 212.160  32.130  0.00  0.00            
ATOM   2802  N62 C6H X   4     104.790 212.560  33.410  0.00  0.00            
ATOM   2803  H   C6H X   4     105.500 214.540  34.090  0.00  0.00            
ATOM   2804 H122 C6H X   4     104.250 211.110  31.880  0.00  0.00            
ATOM   2805 C104 C6H X   4     104.990 211.700  34.610  0.00  0.00            
ATOM   2806 C105 C6H X   4     106.410 211.440  34.800  0.00  0.00            
ATOM   2807 H123 C6H X   4     104.460 210.740  34.510  0.00  0.00            
ATOM   2808 H124 C6H X   4     104.590 212.190  35.510  0.00  0.00            
ATOM   2809  N63 C6H X   4     107.560 211.300  34.850  0.00  0.00            
ATOM   2810 H125 C6H X   4     106.100 217.120  30.640  0.00  0.00            
ATOM   2811 H126 C6H X   4     106.720 216.130  31.930  0.00  0.00            
ATOM   2812 H127 C6H X   4     104.180 215.450  30.380  0.00  0.00            
ATOM   2813  C   C6H X   4     108.360 215.960  29.730  0.00  0.00            
ATOM   2814 C106 C6H X   4     106.990 215.240  29.960  0.00  0.00            
ATOM   2815  N   C6H X   4     106.300 214.910  28.670  0.00  0.00            
ATOM   2816  N64 C6H X   4     106.630 213.740  28.060  0.00  0.00            
ATOM   2817 C107 C6H X   4     105.420 215.650  27.900  0.00  0.00            
ATOM   2818 C108 C6H X   4     105.930 213.720  26.990  0.00  0.00            
ATOM   2819  N65 C6H X   4     105.140 214.850  26.790  0.00  0.00            
ATOM   2820  H   C6H X   4     105.030 216.650  28.120  0.00  0.00            
ATOM   2821 H128 C6H X   4     105.990 212.900  26.260  0.00  0.00            
ATOM   2822 C109 C6H X   4     104.210 215.120  25.670  0.00  0.00            
ATOM   2823 C110 C6H X   4     104.650 216.190  24.780  0.00  0.00            
ATOM   2824 H129 C6H X   4     103.220 215.400  26.070  0.00  0.00            
ATOM   2825 H130 C6H X   4     104.060 214.210  25.070  0.00  0.00            
ATOM   2826  N66 C6H X   4     105.010 217.060  24.100  0.00  0.00            
ATOM   2827 H131 C6H X   4     108.120 216.910  29.220  0.00  0.00            
ATOM   2828 H132 C6H X   4     108.800 216.270  30.690  0.00  0.00            
ATOM   2829 H133 C6H X   4     107.200 214.270  30.450  0.00  0.00            
ATOM   2830  C   C6H X   4     110.380 216.240  28.160  0.00  0.00            
ATOM   2831 C111 C6H X   4     109.450 215.190  28.910  0.00  0.00            
ATOM   2832  N   C6H X   4     110.200 214.090  29.600  0.00  0.00            
ATOM   2833  N67 C6H X   4     111.050 213.340  28.820  0.00  0.00            
ATOM   2834 C112 C6H X   4     110.150 213.600  30.910  0.00  0.00            
ATOM   2835 C113 C6H X   4     111.520 212.440  29.630  0.00  0.00            
ATOM   2836  N68 C6H X   4     111.000 212.490  30.910  0.00  0.00            
ATOM   2837  H   C6H X   4     109.620 213.980  31.780  0.00  0.00            
ATOM   2838 H134 C6H X   4     112.270 211.700  29.340  0.00  0.00            
ATOM   2839 C114 C6H X   4     111.380 211.640  32.070  0.00  0.00            
ATOM   2840 C115 C6H X   4     112.640 212.110  32.660  0.00  0.00            
ATOM   2841 H135 C6H X   4     111.510 210.580  31.780  0.00  0.00            
ATOM   2842 H136 C6H X   4     110.610 211.650  32.860  0.00  0.00            
ATOM   2843  N69 C6H X   4     113.630 212.560  33.040  0.00  0.00            
ATOM   2844 H137 C6H X   4     110.440 217.160  28.750  0.00  0.00            
ATOM   2845 H138 C6H X   4     111.420 215.870  28.140  0.00  0.00            
ATOM   2846 H139 C6H X   4     108.930 214.640  28.120  0.00  0.00            
ATOM   2847  C   C6H X   4     110.810 217.760  26.100  0.00  0.00            
ATOM   2848 C116 C6H X   4     109.950 216.580  26.690  0.00  0.00            
ATOM   2849  N   C6H X   4     109.940 215.350  25.850  0.00  0.00            
ATOM   2850  N70 C6H X   4     108.730 214.790  25.480  0.00  0.00            
ATOM   2851 C117 C6H X   4     111.020 214.540  25.540  0.00  0.00            
ATOM   2852 C118 C6H X   4     109.090 213.650  24.960  0.00  0.00            
ATOM   2853  N71 C6H X   4     110.460 213.420  24.940  0.00  0.00            
ATOM   2854  H   C6H X   4     112.070 214.700  25.780  0.00  0.00            
ATOM   2855 H140 C6H X   4     108.390 212.920  24.580  0.00  0.00            
ATOM   2856 C119 C6H X   4     111.150 212.220  24.400  0.00  0.00            
ATOM   2857 C120 C6H X   4     112.030 212.550  23.270  0.00  0.00            
ATOM   2858 H141 C6H X   4     110.430 211.480  24.030  0.00  0.00            
ATOM   2859 H142 C6H X   4     111.740 211.720  25.180  0.00  0.00            
ATOM   2860  N72 C6H X   4     112.680 212.860  22.380  0.00  0.00            
ATOM   2861 H143 C6H X   4     110.710 218.620  26.780  0.00  0.00            
ATOM   2862 H144 C6H X   4     111.880 217.480  26.200  0.00  0.00            
ATOM   2863 H145 C6H X   4     108.910 216.950  26.740  0.00  0.00            
ATOM   2864  C   C6H X   4     109.160 217.920  24.020  0.00  0.00            
ATOM   2865 C121 C6H X   4     110.570 218.290  24.630  0.00  0.00            
ATOM   2866  N   C6H X   4     111.720 217.960  23.720  0.00  0.00            
ATOM   2867  N73 C6H X   4     111.750 216.720  23.130  0.00  0.00            
ATOM   2868 C122 C6H X   4     112.870 218.700  23.450  0.00  0.00            
ATOM   2869 C123 C6H X   4     112.890 216.720  22.500  0.00  0.00            
ATOM   2870  N74 C6H X   4     113.650 217.860  22.660  0.00  0.00            
ATOM   2871  H   C6H X   4     113.160 219.690  23.810  0.00  0.00            
ATOM   2872 H146 C6H X   4     113.280 215.850  21.970  0.00  0.00            
ATOM   2873 C124 C6H X   4     115.080 218.040  22.270  0.00  0.00            
ATOM   2874 C125 C6H X   4     115.930 217.160  23.080  0.00  0.00            
ATOM   2875 H147 C6H X   4     115.410 219.090  22.410  0.00  0.00            
ATOM   2876 H148 C6H X   4     115.230 217.810  21.200  0.00  0.00            
ATOM   2877  N75 C6H X   4     116.490 216.430  23.770  0.00  0.00            
ATOM   2878 H149 C6H X   4     108.370 218.030  24.780  0.00  0.00            
ATOM   2879 H150 C6H X   4     109.180 216.860  23.750  0.00  0.00            
ATOM   2880 H151 C6H X   4     110.600 219.400  24.700  0.00  0.00            
ATOM   2881  C   C6H X   4     107.800 217.930  21.800  0.00  0.00            
ATOM   2882 C126 C6H X   4     108.750 218.750  22.750  0.00  0.00            
ATOM   2883  N   C6H X   4     108.310 220.130  23.130  0.00  0.00            
ATOM   2884  N76 C6H X   4     109.250 221.110  23.170  0.00  0.00            
ATOM   2885 C127 C6H X   4     107.080 220.590  23.540  0.00  0.00            
ATOM   2886 C128 C6H X   4     108.600 222.200  23.450  0.00  0.00            
ATOM   2887  N77 C6H X   4     107.260 221.950  23.780  0.00  0.00            
ATOM   2888  H   C6H X   4     106.160 220.020  23.630  0.00  0.00            
ATOM   2889 H152 C6H X   4     109.060 223.190  23.510  0.00  0.00            
ATOM   2890 C129 C6H X   4     106.220 222.920  24.220  0.00  0.00            
ATOM   2891 C130 C6H X   4     105.240 222.330  25.140  0.00  0.00            
ATOM   2892 H153 C6H X   4     105.690 223.320  23.340  0.00  0.00            
ATOM   2893 H154 C6H X   4     106.700 223.790  24.710  0.00  0.00            
ATOM   2894  N78 C6H X   4     104.510 221.790  25.870  0.00  0.00            
ATOM   2895 H155 C6H X   4     107.080 217.370  22.410  0.00  0.00            
ATOM   2896 H156 C6H X   4     108.430 217.170  21.320  0.00  0.00            
ATOM   2897 H157 C6H X   4     109.680 218.900  22.170  0.00  0.00            
ATOM   2898  C   C6H X   4     106.030 217.750  19.870  0.00  0.00            
ATOM   2899 C131 C6H X   4     107.000 218.700  20.670  0.00  0.00            
ATOM   2900  N   C6H X   4     107.780 219.630  19.790  0.00  0.00            
ATOM   2901  N79 C6H X   4     109.140 219.660  19.850  0.00  0.00            
ATOM   2902 C132 C6H X   4     107.270 220.580  18.910  0.00  0.00            
ATOM   2903 C133 C6H X   4     109.480 220.600  19.000  0.00  0.00            
ATOM   2904  N80 C6H X   4     108.390 221.190  18.360  0.00  0.00            
ATOM   2905  H   C6H X   4     106.240 220.820  18.670  0.00  0.00            
ATOM   2906 H158 C6H X   4     110.500 220.920  18.820  0.00  0.00            
ATOM   2907 C134 C6H X   4     108.400 222.250  17.310  0.00  0.00            
ATOM   2908 C135 C6H X   4     109.500 223.190  17.490  0.00  0.00            
ATOM   2909 H159 C6H X   4     107.460 222.830  17.320  0.00  0.00            
ATOM   2910 H160 C6H X   4     108.510 221.790  16.320  0.00  0.00            
ATOM   2911  N81 C6H X   4     110.390 223.890  17.700  0.00  0.00            
ATOM   2912 H161 C6H X   4     105.630 216.970  20.530  0.00  0.00            
ATOM   2913 H162 C6H X   4     105.140 218.350  19.600  0.00  0.00            
ATOM   2914 H163 C6H X   4     106.330 219.380  21.210  0.00  0.00            
ATOM   2915  C   C6H X   4     105.400 216.180  17.890  0.00  0.00            
ATOM   2916 C136 C6H X   4     106.520 217.090  18.520  0.00  0.00            
ATOM   2917  N   C6H X   4     107.860 216.420  18.610  0.00  0.00            
ATOM   2918  N82 C6H X   4     108.880 216.940  17.870  0.00  0.00            
ATOM   2919 C137 C6H X   4     108.250 215.280  19.280  0.00  0.00            
ATOM   2920 C138 C6H X   4     109.880 216.140  18.060  0.00  0.00            
ATOM   2921  N83 C6H X   4     109.590 215.090  18.950  0.00  0.00            
ATOM   2922  H   C6H X   4     107.640 214.680  19.940  0.00  0.00            
ATOM   2923 H164 C6H X   4     110.860 216.280  17.610  0.00  0.00            
ATOM   2924 C139 C6H X   4     110.510 214.040  19.440  0.00  0.00            
ATOM   2925 C140 C6H X   4     111.900 214.470  19.540  0.00  0.00            
ATOM   2926 H165 C6H X   4     110.470 213.140  18.810  0.00  0.00            
ATOM   2927 H166 C6H X   4     110.220 213.730  20.460  0.00  0.00            
ATOM   2928  N84 C6H X   4     112.970 214.880  19.640  0.00  0.00            
ATOM   2929 H167 C6H X   4     105.130 215.390  18.600  0.00  0.00            
ATOM   2930 H168 C6H X   4     104.480 216.780  17.770  0.00  0.00            
ATOM   2931 H169 C6H X   4     106.660 217.920  17.810  0.00  0.00            
ATOM   2932  C   C6H X   4     104.680 214.480  16.030  0.00  0.00            
ATOM   2933 C141 C6H X   4     105.750 215.540  16.500  0.00  0.00            
ATOM   2934  N   C6H X   4     106.120 216.560  15.470  0.00  0.00            
ATOM   2935  N85 C6H X   4     107.350 216.450  14.890  0.00  0.00            
ATOM   2936 C142 C6H X   4     105.460 217.730  15.100  0.00  0.00            
ATOM   2937 C143 C6H X   4     107.470 217.540  14.180  0.00  0.00            
ATOM   2938  N86 C6H X   4     106.390 218.410  14.310  0.00  0.00            
ATOM   2939  H   C6H X   4     104.450 218.070  15.330  0.00  0.00            
ATOM   2940 H170 C6H X   4     108.340 217.780  13.580  0.00  0.00            
ATOM   2941 C144 C6H X   4     106.190 219.730  13.650  0.00  0.00            
ATOM   2942 C145 C6H X   4     104.990 219.730  12.810  0.00  0.00            
ATOM   2943 H171 C6H X   4     107.060 220.030  13.040  0.00  0.00            
ATOM   2944 H172 C6H X   4     106.050 220.510  14.410  0.00  0.00            
ATOM   2945  N87 C6H X   4     104.010 219.670  12.220  0.00  0.00            
ATOM   2946 H173 C6H X   4     104.500 213.800  16.870  0.00  0.00            
ATOM   2947 H174 C6H X   4     103.720 214.990  15.840  0.00  0.00            
ATOM   2948 H175 C6H X   4     106.670 214.960  16.670  0.00  0.00            
ATOM   2949  C   C6H X   4     103.990 212.450  14.600  0.00  0.00            
ATOM   2950 C146 C6H X   4     105.060 213.600  14.770  0.00  0.00            
ATOM   2951  N   C6H X   4     106.480 213.120  14.790  0.00  0.00            
ATOM   2952  N88 C6H X   4     106.930 212.320  15.820  0.00  0.00            
ATOM   2953 C147 C6H X   4     107.480 213.380  13.860  0.00  0.00            
ATOM   2954 C148 C6H X   4     108.180 212.110  15.500  0.00  0.00            
ATOM   2955  N89 C6H X   4     108.620 212.770  14.370  0.00  0.00            
ATOM   2956  H   C6H X   4     107.410 213.970  12.940  0.00  0.00            
ATOM   2957 H176 C6H X   4     108.850 211.510  16.110  0.00  0.00            
ATOM   2958 C149 C6H X   4     110.020 212.900  13.860  0.00  0.00            
ATOM   2959 C150 C6H X   4     110.900 213.480  14.890  0.00  0.00            
ATOM   2960 H177 C6H X   4     110.060 213.550  12.970  0.00  0.00            
ATOM   2961 H178 C6H X   4     110.420 211.920  13.550  0.00  0.00            
ATOM   2962  N90 C6H X   4     111.520 213.930  15.750  0.00  0.00            
ATOM   2963 H179 C6H X   4     103.040 212.880  14.260  0.00  0.00            
ATOM   2964 H180 C6H X   4     103.790 212.010  15.580  0.00  0.00            
ATOM   2965 H181 C6H X   4     104.980 214.250  13.890  0.00  0.00            
ATOM   2966  C   C6H X   4     103.590 209.930  13.860  0.00  0.00            
ATOM   2967 C151 C6H X   4     104.390 211.280  13.620  0.00  0.00            
ATOM   2968  N   C6H X   4     104.490 211.700  12.190  0.00  0.00            
ATOM   2969  N91 C6H X   4     105.730 211.710  11.630  0.00  0.00            
ATOM   2970 C152 C6H X   4     103.510 212.180  11.330  0.00  0.00            
ATOM   2971 C153 C6H X   4     105.530 212.180  10.430  0.00  0.00            
ATOM   2972  N92 C6H X   4     104.210 212.520  10.170  0.00  0.00            
ATOM   2973  H   C6H X   4     102.450 212.360  11.500  0.00  0.00            
ATOM   2974 H182 C6H X   4     106.320 212.360   9.700  0.00  0.00            
ATOM   2975 C154 C6H X   4     103.700 213.300   9.010  0.00  0.00            
ATOM   2976 C155 C6H X   4     103.730 214.730   9.340  0.00  0.00            
ATOM   2977 H183 C6H X   4     102.670 213.020   8.750  0.00  0.00            
ATOM   2978 H184 C6H X   4     104.310 213.130   8.100  0.00  0.00            
ATOM   2979  N93 C6H X   4     103.790 215.820   9.710  0.00  0.00            
ATOM   2980 H185 C6H X   4     103.130 209.970  14.860  0.00  0.00            
ATOM   2981 H186 C6H X   4     102.740 209.860  13.170  0.00  0.00            
ATOM   2982 H187 C6H X   4     105.420 211.030  13.920  0.00  0.00            
ATOM   2983  C   C6H X   4     104.750 208.120  12.330  0.00  0.00            
ATOM   2984 C156 C6H X   4     104.490 208.640  13.790  0.00  0.00            
ATOM   2985  N   C6H X   4     104.130 207.550  14.740  0.00  0.00            
ATOM   2986  N94 C6H X   4     105.140 206.970  15.450  0.00  0.00            
ATOM   2987 C157 C6H X   4     102.910 206.920  14.960  0.00  0.00            
ATOM   2988 C158 C6H X   4     104.590 205.950  16.010  0.00  0.00            
ATOM   2989  N95 C6H X   4     103.210 205.880  15.840  0.00  0.00            
ATOM   2990  H   C6H X   4     101.970 207.130  14.450  0.00  0.00            
ATOM   2991 H188 C6H X   4     105.150 205.210  16.580  0.00  0.00            
ATOM   2992 C159 C6H X   4     102.260 204.870  16.390  0.00  0.00            
ATOM   2993 C160 C6H X   4     102.830 203.890  17.330  0.00  0.00            
ATOM   2994 H189 C6H X   4     101.810 204.310  15.570  0.00  0.00            
ATOM   2995 H190 C6H X   4     101.450 205.380  16.930  0.00  0.00            
ATOM   2996  N96 C6H X   4     103.260 203.100  18.040  0.00  0.00            
ATOM   2997 H191 C6H X   4     104.870 208.990  11.680  0.00  0.00            
ATOM   2998 H192 C6H X   4     103.860 207.600  11.930  0.00  0.00            
ATOM   2999 H193 C6H X   4     105.480 208.970  14.130  0.00  0.00            
ATOM   3000  C   C6H X   4     105.710 205.670  12.210  0.00  0.00            
ATOM   3001 C161 C6H X   4     106.030 207.200  12.170  0.00  0.00            
ATOM   3002  N   C6H X   4     106.850 207.590  10.990  0.00  0.00            
ATOM   3003  N97 C6H X   4     108.100 208.100  11.190  0.00  0.00            
ATOM   3004 C162 C6H X   4     106.470 207.630   9.650  0.00  0.00            
ATOM   3005 C163 C6H X   4     108.490 208.440   9.990  0.00  0.00            
ATOM   3006  N98 C6H X   4     107.510 208.300   9.020  0.00  0.00            
ATOM   3007  H   C6H X   4     105.560 207.250   9.170  0.00  0.00            
ATOM   3008 H194 C6H X   4     109.470 208.860   9.760  0.00  0.00            
ATOM   3009 C164 C6H X   4     107.540 208.730   7.590  0.00  0.00            
ATOM   3010 C165 C6H X   4     107.390 207.600   6.670  0.00  0.00            
ATOM   3011 H195 C6H X   4     108.460 209.270   7.330  0.00  0.00            
ATOM   3012 H196 C6H X   4     106.690 209.400   7.380  0.00  0.00            
ATOM   3013  N99 C6H X   4     107.240 206.680   6.000  0.00  0.00            
ATOM   3014 H197 C6H X   4     105.150 205.410  11.300  0.00  0.00            
ATOM   3015 H198 C6H X   4     105.030 205.460  13.040  0.00  0.00            
ATOM   3016 H199 C6H X   4     106.670 207.400  13.050  0.00  0.00            
ATOM   3017  C   C6H X   4     106.480 203.220  12.080  0.00  0.00            
ATOM   3018 C166 C6H X   4     106.950 204.700  12.350  0.00  0.00            
ATOM   3019  N   C6H X   4     107.730 204.930  13.600  0.00  0.00            
ATOM   3020 N100 C6H X   4     107.230 204.560  14.830  0.00  0.00            
ATOM   3021 C167 C6H X   4     109.000 205.480  13.700  0.00  0.00            
ATOM   3022 C168 C6H X   4     108.220 204.800  15.630  0.00  0.00            
ATOM   3023 N101 C6H X   4     109.290 205.480  15.060  0.00  0.00            
ATOM   3024  H   C6H X   4     109.670 205.780  12.880  0.00  0.00            
ATOM   3025 H200 C6H X   4     108.200 204.570  16.700  0.00  0.00            
ATOM   3026 C169 C6H X   4     110.510 206.000  15.730  0.00  0.00            
ATOM   3027 C170 C6H X   4     111.610 205.030  15.750  0.00  0.00            
ATOM   3028 H201 C6H X   4     110.310 206.270  16.780  0.00  0.00            
ATOM   3029 H202 C6H X   4     110.880 206.890  15.220  0.00  0.00            
ATOM   3030 N102 C6H X   4     112.440 204.250  15.750  0.00  0.00            
ATOM   3031 H203 C6H X   4     105.460 203.090  12.480  0.00  0.00            
ATOM   3032 H204 C6H X   4     106.360 203.080  10.990  0.00  0.00            
ATOM   3033 H205 C6H X   4     107.640 204.930  11.520  0.00  0.00            
ATOM   3034  C   C6H X   4     106.580 200.670  12.440  0.00  0.00            
ATOM   3035 C171 C6H X   4     107.350 202.020  12.630  0.00  0.00            
ATOM   3036  N   C6H X   4     108.760 202.020  12.170  0.00  0.00            
ATOM   3037 N103 C6H X   4     109.740 202.320  13.090  0.00  0.00            
ATOM   3038 C172 C6H X   4     109.290 201.750  10.910  0.00  0.00            
ATOM   3039 C173 C6H X   4     110.840 202.220  12.410  0.00  0.00            
ATOM   3040 N104 C6H X   4     110.640 202.020  11.050  0.00  0.00            
ATOM   3041  H   C6H X   4     108.780 201.410  10.000  0.00  0.00            
ATOM   3042 H206 C6H X   4     111.840 202.340  12.840  0.00  0.00            
ATOM   3043 C174 C6H X   4     111.670 202.070   9.970  0.00  0.00            
ATOM   3044 C175 C6H X   4     112.630 200.980  10.080  0.00  0.00            
ATOM   3045 H207 C6H X   4     112.240 203.010  10.020  0.00  0.00            
ATOM   3046 H208 C6H X   4     111.210 202.020   8.970  0.00  0.00            
ATOM   3047 N105 C6H X   4     113.380 200.120  10.240  0.00  0.00            
ATOM   3048 H209 C6H X   4     106.210 200.560  11.410  0.00  0.00            
ATOM   3049 H210 C6H X   4     105.690 200.780  13.060  0.00  0.00            
ATOM   3050 H211 C6H X   4     107.400 202.160  13.720  0.00  0.00            
ATOM   3051  C   C6H X   4     106.370 198.060  12.810  0.00  0.00            
ATOM   3052 C176 C6H X   4     107.310 199.340  12.850  0.00  0.00            
ATOM   3053  N   C6H X   4     108.130 199.440  14.100  0.00  0.00            
ATOM   3054 N106 C6H X   4     107.600 199.990  15.250  0.00  0.00            
ATOM   3055 C177 C6H X   4     109.460 199.070  14.250  0.00  0.00            
ATOM   3056 C178 C6H X   4     108.580 199.870  16.090  0.00  0.00            
ATOM   3057 N107 C6H X   4     109.750 199.320  15.590  0.00  0.00            
ATOM   3058  H   C6H X   4     110.140 198.640  13.500  0.00  0.00            
ATOM   3059 H212 C6H X   4     108.520 200.200  17.120  0.00  0.00            
ATOM   3060 C179 C6H X   4     111.020 199.050  16.320  0.00  0.00            
ATOM   3061 C180 C6H X   4     112.070 200.010  15.950  0.00  0.00            
ATOM   3062 H213 C6H X   4     111.370 198.030  16.120  0.00  0.00            
ATOM   3063 H214 C6H X   4     110.870 199.130  17.400  0.00  0.00            
ATOM   3064 N108 C6H X   4     112.840 200.810  15.660  0.00  0.00            
ATOM   3065 H215 C6H X   4     106.060 197.880  11.760  0.00  0.00            
ATOM   3066 H216 C6H X   4     107.000 197.190  13.040  0.00  0.00            
ATOM   3067 H217 C6H X   4     108.040 199.150  12.050  0.00  0.00            
ATOM   3068  C   C6H X   4     104.480 196.580  13.840  0.00  0.00            
ATOM   3069 C181 C6H X   4     105.100 198.020  13.740  0.00  0.00            
ATOM   3070  N   C6H X   4     104.040 199.000  13.370  0.00  0.00            
ATOM   3071 N109 C6H X   4     103.490 198.970  12.120  0.00  0.00            
ATOM   3072 C182 C6H X   4     103.450 199.970  14.150  0.00  0.00            
ATOM   3073 C183 C6H X   4     102.600 199.890  12.110  0.00  0.00            
ATOM   3074 N110 C6H X   4     102.520 200.600  13.310  0.00  0.00            
ATOM   3075  H   C6H X   4     103.710 200.180  15.190  0.00  0.00            
ATOM   3076 H218 C6H X   4     101.980 200.100  11.240  0.00  0.00            
ATOM   3077 C184 C6H X   4     101.610 201.720  13.620  0.00  0.00            
ATOM   3078 C185 C6H X   4     102.120 203.040  13.230  0.00  0.00            
ATOM   3079 H219 C6H X   4     101.440 201.740  14.710  0.00  0.00            
ATOM   3080 H220 C6H X   4     100.640 201.560  13.130  0.00  0.00            
ATOM   3081 N111 C6H X   4     102.510 204.100  12.990  0.00  0.00            
ATOM   3082 H221 C6H X   4     104.000 196.330  12.870  0.00  0.00            
ATOM   3083 H222 C6H X   4     105.270 195.820  13.930  0.00  0.00            
ATOM   3084 H223 C6H X   4     105.470 198.270  14.740  0.00  0.00            
ATOM   3085  C   C6H X   4     102.210 195.520  14.740  0.00  0.00            
ATOM   3086 C186 C6H X   4     103.460 196.440  15.030  0.00  0.00            
ATOM   3087  N   C6H X   4     104.200 196.190  16.310  0.00  0.00            
ATOM   3088 N112 C6H X   4     104.510 197.270  17.100  0.00  0.00            
ATOM   3089 C187 C6H X   4     104.830 195.020  16.740  0.00  0.00            
ATOM   3090 C188 C6H X   4     105.290 196.760  18.000  0.00  0.00            
ATOM   3091 N113 C6H X   4     105.530 195.400  17.880  0.00  0.00            
ATOM   3092  H   C6H X   4     104.880 194.040  16.230  0.00  0.00            
ATOM   3093 H224 C6H X   4     105.780 197.340  18.770  0.00  0.00            
ATOM   3094 C189 C6H X   4     106.480 194.610  18.710  0.00  0.00            
ATOM   3095 C190 C6H X   4     107.760 194.420  18.000  0.00  0.00            
ATOM   3096 H225 C6H X   4     106.060 193.640  19.000  0.00  0.00            
ATOM   3097 H226 C6H X   4     106.720 195.140  19.640  0.00  0.00            
ATOM   3098 N114 C6H X   4     108.740 194.350  17.410  0.00  0.00            
ATOM   3099 H227 C6H X   4     102.440 194.490  15.040  0.00  0.00            
ATOM   3100 H228 C6H X   4     102.070 195.430  13.650  0.00  0.00            
ATOM   3101 H229 C6H X   4     103.010 197.430  15.150  0.00  0.00            
ATOM   3102  C   C6H X   4     100.170 197.160  14.540  0.00  0.00            
ATOM   3103 C191 C6H X   4     100.830 195.980  15.360  0.00  0.00            
ATOM   3104  N   C6H X   4     100.880 196.170  16.840  0.00  0.00            
ATOM   3105 N115 C6H X   4     101.230 197.380  17.400  0.00  0.00            
ATOM   3106 C192 C6H X   4     100.660 195.180  17.780  0.00  0.00            
ATOM   3107 C193 C6H X   4     101.250 197.090  18.670  0.00  0.00            
ATOM   3108 N116 C6H X   4     100.910 195.800  19.000  0.00  0.00            
ATOM   3109  H   C6H X   4     100.450 194.110  17.610  0.00  0.00            
ATOM   3110 H230 C6H X   4     101.550 197.800  19.440  0.00  0.00            
ATOM   3111 C194 C6H X   4     101.060 195.140  20.320  0.00  0.00            
ATOM   3112 C195 C6H X   4     102.450 194.700  20.470  0.00  0.00            
ATOM   3113 H231 C6H X   4     100.380 194.270  20.420  0.00  0.00            
ATOM   3114 H232 C6H X   4     100.820 195.820  21.150  0.00  0.00            
ATOM   3115 N117 C6H X   4     103.570 194.440  20.500  0.00  0.00            
ATOM   3116 H233 C6H X   4      99.910 196.790  13.530  0.00  0.00            
ATOM   3117 H234 C6H X   4     100.960 197.900  14.370  0.00  0.00            
ATOM   3118 H235 C6H X   4     100.150 195.120  15.200  0.00  0.00            
ATOM   3119  C   C6H X   4      98.760 199.320  14.590  0.00  0.00            
ATOM   3120 C196 C6H X   4      98.920 197.870  15.170  0.00  0.00            
ATOM   3121  N   C6H X   4      97.640 197.100  15.180  0.00  0.00            
ATOM   3122 N118 C6H X   4      97.060 196.860  16.400  0.00  0.00            
ATOM   3123 C197 C6H X   4      96.850 196.630  14.130  0.00  0.00            
ATOM   3124 C198 C6H X   4      95.990 196.170  16.110  0.00  0.00            
ATOM   3125 N119 C6H X   4      95.700 196.140  14.750  0.00  0.00            
ATOM   3126  H   C6H X   4      97.050 196.630  13.060  0.00  0.00            
ATOM   3127 H236 C6H X   4      95.320 195.730  16.850  0.00  0.00            
ATOM   3128 C199 C6H X   4      94.460 195.640  14.090  0.00  0.00            
ATOM   3129 C200 C6H X   4      94.140 194.250  14.410  0.00  0.00            
ATOM   3130 H237 C6H X   4      94.520 195.710  13.000  0.00  0.00            
ATOM   3131 H238 C6H X   4      93.590 196.240  14.410  0.00  0.00            
ATOM   3132 N120 C6H X   4      93.920 193.170  14.720  0.00  0.00            
ATOM   3133 H239 C6H X   4      98.390 199.240  13.550  0.00  0.00            
ATOM   3134 H240 C6H X   4      99.750 199.780  14.510  0.00  0.00            
ATOM   3135 H241 C6H X   4      99.170 198.020  16.230  0.00  0.00            
ATOM   3136  C   C6H X   4      97.650 201.630  14.670  0.00  0.00            
ATOM   3137 C201 C6H X   4      97.850 200.270  15.430  0.00  0.00            
ATOM   3138  N   C6H X   4      98.350 200.490  16.830  0.00  0.00            
ATOM   3139 N121 C6H X   4      99.630 200.960  17.050  0.00  0.00            
ATOM   3140 C202 C6H X   4      97.660 200.260  18.010  0.00  0.00            
ATOM   3141 C203 C6H X   4      99.730 200.920  18.340  0.00  0.00            
ATOM   3142 N122 C6H X   4      98.550 200.650  19.010  0.00  0.00            
ATOM   3143  H   C6H X   4      96.660 199.830  18.130  0.00  0.00            
ATOM   3144 H242 C6H X   4     100.650 201.150  18.870  0.00  0.00            
ATOM   3145 C204 C6H X   4      98.300 200.720  20.470  0.00  0.00            
ATOM   3146 C205 C6H X   4      98.730 199.530  21.190  0.00  0.00            
ATOM   3147 H243 C6H X   4      97.240 200.880  20.690  0.00  0.00            
ATOM   3148 H244 C6H X   4      98.860 201.570  20.910  0.00  0.00            
ATOM   3149 N123 C6H X   4      99.130 198.600  21.750  0.00  0.00            
ATOM   3150 H245 C6H X   4      97.460 201.440  13.600  0.00  0.00            
ATOM   3151 H246 C6H X   4      98.590 202.190  14.700  0.00  0.00            
ATOM   3152 H247 C6H X   4      96.870 199.780  15.500  0.00  0.00            
ATOM   3153  C   C6H X   4      96.640 203.990  14.760  0.00  0.00            
ATOM   3154 C206 C6H X   4      96.480 202.500  15.230  0.00  0.00            
ATOM   3155  N   C6H X   4      95.140 201.900  15.000  0.00  0.00            
ATOM   3156 N124 C6H X   4      94.540 201.270  16.060  0.00  0.00            
ATOM   3157 C207 C6H X   4      94.400 201.790  13.830  0.00  0.00            
ATOM   3158 C208 C6H X   4      93.420 200.830  15.560  0.00  0.00            
ATOM   3159 N125 C6H X   4      93.270 201.070  14.200  0.00  0.00            
ATOM   3160  H   C6H X   4      94.610 202.180  12.830  0.00  0.00            
ATOM   3161 H248 C6H X   4      92.660 200.300  16.130  0.00  0.00            
ATOM   3162 C209 C6H X   4      92.110 200.740  13.320  0.00  0.00            
ATOM   3163 C210 C6H X   4      91.380 201.950  12.940  0.00  0.00            
ATOM   3164 H249 C6H X   4      91.410 200.040  13.810  0.00  0.00            
ATOM   3165 H250 C6H X   4      92.460 200.240  12.400  0.00  0.00            
ATOM   3166 N126 C6H X   4      90.890 202.950  12.690  0.00  0.00            
ATOM   3167 H251 C6H X   4      97.670 204.290  14.970  0.00  0.00            
ATOM   3168 H252 C6H X   4      96.530 204.040  13.670  0.00  0.00            
ATOM   3169 H253 C6H X   4      96.610 202.520  16.320  0.00  0.00            
ATOM   3170  C   C6H X   4      96.180 206.500  15.110  0.00  0.00            
ATOM   3171 C211 C6H X   4      95.670 205.040  15.420  0.00  0.00            
ATOM   3172  N   C6H X   4      95.330 204.750  16.850  0.00  0.00            
ATOM   3173 N127 C6H X   4      94.060 204.350  17.130  0.00  0.00            
ATOM   3174 C212 C6H X   4      96.090 204.800  18.000  0.00  0.00            
ATOM   3175 C213 C6H X   4      94.010 204.180  18.410  0.00  0.00            
ATOM   3176 N128 C6H X   4      95.220 204.470  19.050  0.00  0.00            
ATOM   3177  H   C6H X   4      97.130 205.070  18.080  0.00  0.00            
ATOM   3178 H254 C6H X   4      93.110 203.850  18.940  0.00  0.00            
ATOM   3179 C214 C6H X   4      95.490 204.410  20.510  0.00  0.00            
ATOM   3180 C215 C6H X   4      96.200 205.590  21.030  0.00  0.00            
ATOM   3181 H255 C6H X   4      96.100 203.530  20.740  0.00  0.00            
ATOM   3182 H256 C6H X   4      94.550 204.290  21.080  0.00  0.00            
ATOM   3183 N129 C6H X   4      96.810 206.510  21.380  0.00  0.00            
ATOM   3184 H257 C6H X   4      95.860 206.770  14.090  0.00  0.00            
ATOM   3185 H258 C6H X   4      97.280 206.490  15.040  0.00  0.00            
ATOM   3186 H259 C6H X   4      94.710 204.950  14.870  0.00  0.00            
ATOM   3187  C   C6H X   4      96.580 208.930  15.850  0.00  0.00            
ATOM   3188 C216 C6H X   4      95.750 207.630  16.100  0.00  0.00            
ATOM   3189  N   C6H X   4      94.280 207.840  16.150  0.00  0.00            
ATOM   3190 N130 C6H X   4      93.610 207.460  17.290  0.00  0.00            
ATOM   3191 C217 C6H X   4      93.410 208.240  15.150  0.00  0.00            
ATOM   3192 C218 C6H X   4      92.350 207.530  16.940  0.00  0.00            
ATOM   3193 N131 C6H X   4      92.140 208.030  15.660  0.00  0.00            
ATOM   3194  H   C6H X   4      93.640 208.630  14.150  0.00  0.00            
ATOM   3195 H260 C6H X   4      91.520 207.250  17.580  0.00  0.00            
ATOM   3196 C219 C6H X   4      90.830 208.310  14.980  0.00  0.00            
ATOM   3197 C220 C6H X   4      90.960 209.420  14.020  0.00  0.00            
ATOM   3198 H261 C6H X   4      90.050 208.590  15.710  0.00  0.00            
ATOM   3199 H262 C6H X   4      90.470 207.420  14.440  0.00  0.00            
ATOM   3200 N132 C6H X   4      91.180 210.280  13.300  0.00  0.00            
ATOM   3201 H263 C6H X   4      97.610 208.690  15.560  0.00  0.00            
ATOM   3202 H264 C6H X   4      96.150 209.430  14.970  0.00  0.00            
ATOM   3203 H265 C6H X   4      96.040 207.270  17.090  0.00  0.00            
ATOM   3204  C   C6H X   4      97.280 209.420  18.370  0.00  0.00            
ATOM   3205 C221 C6H X   4      96.610 209.940  17.040  0.00  0.00            
ATOM   3206  N   C6H X   4      97.150 211.250  16.590  0.00  0.00            
ATOM   3207 N133 C6H X   4      96.280 212.270  16.400  0.00  0.00            
ATOM   3208 C222 C6H X   4      98.410 211.560  16.100  0.00  0.00            
ATOM   3209 C223 C6H X   4      96.920 213.130  15.670  0.00  0.00            
ATOM   3210 N134 C6H X   4      98.290 212.840  15.580  0.00  0.00            
ATOM   3211  H   C6H X   4      99.240 210.870  15.990  0.00  0.00            
ATOM   3212 H266 C6H X   4      96.470 214.020  15.220  0.00  0.00            
ATOM   3213 C224 C6H X   4      99.350 213.700  15.010  0.00  0.00            
ATOM   3214 C225 C6H X   4      99.510 213.590  13.560  0.00  0.00            
ATOM   3215 H267 C6H X   4     100.320 213.420  15.430  0.00  0.00            
ATOM   3216 H268 C6H X   4      99.170 214.760  15.260  0.00  0.00            
ATOM   3217 N135 C6H X   4      99.720 213.460  12.440  0.00  0.00            
ATOM   3218 H269 C6H X   4      96.810 208.470  18.670  0.00  0.00            
ATOM   3219 H270 C6H X   4      98.340 209.180  18.190  0.00  0.00            
ATOM   3220 H271 C6H X   4      95.540 210.120  17.280  0.00  0.00            
ATOM   3221  C   C6H X   4      97.920 209.870  20.860  0.00  0.00            
ATOM   3222 C226 C6H X   4      97.140 210.410  19.590  0.00  0.00            
ATOM   3223  N   C6H X   4      95.710 210.770  19.830  0.00  0.00            
ATOM   3224 N136 C6H X   4      94.830 209.770  20.120  0.00  0.00            
ATOM   3225 C227 C6H X   4      95.050 211.970  19.560  0.00  0.00            
ATOM   3226 C228 C6H X   4      93.650 210.330  20.030  0.00  0.00            
ATOM   3227 N137 C6H X   4      93.700 211.670  19.660  0.00  0.00            
ATOM   3228  H   C6H X   4      95.460 212.910  19.220  0.00  0.00            
ATOM   3229 H272 C6H X   4      92.710 209.800  20.190  0.00  0.00            
ATOM   3230 C229 C6H X   4      92.540 212.580  19.430  0.00  0.00            
ATOM   3231 C230 C6H X   4      91.700 212.720  20.620  0.00  0.00            
ATOM   3232 H273 C6H X   4      91.910 212.230  18.600  0.00  0.00            
ATOM   3233 H274 C6H X   4      92.870 213.600  19.160  0.00  0.00            
ATOM   3234 N138 C6H X   4      91.090 212.800  21.590  0.00  0.00            
ATOM   3235 H275 C6H X   4      97.340 209.040  21.270  0.00  0.00            
ATOM   3236 H276 C6H X   4      98.870 209.430  20.550  0.00  0.00            
ATOM   3237 H277 C6H X   4      97.630 211.340  19.270  0.00  0.00            
ATOM   3238  C   C6H X   4      98.810 210.200  23.290  0.00  0.00            
ATOM   3239 C231 C6H X   4      98.190 210.900  22.020  0.00  0.00            
ATOM   3240  N   C6H X   4      98.960 212.080  21.540  0.00  0.00            
ATOM   3241 N139 C6H X   4      98.260 213.120  21.000  0.00  0.00            
ATOM   3242 C232 C6H X   4     100.330 212.310  21.490  0.00  0.00            
ATOM   3243 C233 C6H X   4      99.140 213.980  20.650  0.00  0.00            
ATOM   3244 N140 C6H X   4     100.460 213.560  20.860  0.00  0.00            
ATOM   3245  H   C6H X   4     101.110 211.630  21.830  0.00  0.00            
ATOM   3246 H278 C6H X   4      98.880 214.930  20.180  0.00  0.00            
ATOM   3247 C234 C6H X   4     101.710 214.260  20.470  0.00  0.00            
ATOM   3248 C235 C6H X   4     101.540 215.510  19.730  0.00  0.00            
ATOM   3249 H279 C6H X   4     102.310 213.590  19.830  0.00  0.00            
ATOM   3250 H280 C6H X   4     102.310 214.490  21.360  0.00  0.00            
ATOM   3251 N141 C6H X   4     101.430 216.490  19.130  0.00  0.00            
ATOM   3252 H281 C6H X   4      99.610 209.520  22.980  0.00  0.00            
ATOM   3253 H282 C6H X   4      99.300 210.960  23.920  0.00  0.00            
ATOM   3254 H283 C6H X   4      97.200 211.290  22.330  0.00  0.00            
ATOM   3255  C   C6H X   4      98.420 208.120  24.750  0.00  0.00            
ATOM   3256 C236 C6H X   4      97.790 209.430  24.210  0.00  0.00            
ATOM   3257  N   C6H X   4      97.190 210.300  25.280  0.00  0.00            
ATOM   3258 N142 C6H X   4      96.400 211.350  24.890  0.00  0.00            
ATOM   3259 C237 C6H X   4      97.250 210.180  26.670  0.00  0.00            
ATOM   3260 C238 C6H X   4      95.840 211.730  26.000  0.00  0.00            
ATOM   3261 N143 C6H X   4      96.390 211.170  27.140  0.00  0.00            
ATOM   3262  H   C6H X   4      97.720 209.380  27.240  0.00  0.00            
ATOM   3263 H284 C6H X   4      95.060 212.490  26.050  0.00  0.00            
ATOM   3264 C239 C6H X   4      95.960 211.410  28.540  0.00  0.00            
ATOM   3265 C240 C6H X   4      94.660 210.830  28.830  0.00  0.00            
ATOM   3266 H285 C6H X   4      95.860 212.490  28.730  0.00  0.00            
ATOM   3267 H286 C6H X   4      96.670 211.000  29.270  0.00  0.00            
ATOM   3268 N144 C6H X   4      93.610 210.380  29.010  0.00  0.00            
ATOM   3269 H287 C6H X   4      98.660 207.430  23.930  0.00  0.00            
ATOM   3270 H288 C6H X   4      99.340 208.300  25.320  0.00  0.00            
ATOM   3271 H289 C6H X   4      96.930 209.110  23.600  0.00  0.00            
ATOM   3272 H290 C6H X   4      97.720 207.570  25.410  0.00  0.00            
ATOM   3273  C   *** X   5     209.790 223.940 285.000  0.00  0.00            
ATOM   3274  C1  *** X   5     210.720 222.880 284.860  0.00  0.00            
ATOM   3275  C2  *** X   5     210.200 221.590 284.520  0.00  0.00            
ATOM   3276  C3  *** X   5     208.810 221.350 284.330  0.00  0.00            
ATOM   3277  C4  *** X   5     207.930 222.450 284.510  0.00  0.00            
ATOM   3278  C5  *** X   5     208.380 223.760 284.840  0.00  0.00            
ATOM   3279  C6  *** X   5     207.400 224.930 285.020  0.00  0.00            
ATOM   3280  C7  *** X   5     208.280 219.960 283.960  0.00  0.00            
ATOM   3281  C8  *** X   5     212.230 223.100 285.070  0.00  0.00            
ATOM   3282  O   *** X   5     206.190 224.710 285.010  0.00  0.00            
ATOM   3283  O1  *** X   5     207.820 226.070 285.180  0.00  0.00            
ATOM   3284  O2  *** X   5     212.980 222.140 285.140  0.00  0.00            
ATOM   3285  O3  *** X   5     212.660 224.240 285.180  0.00  0.00            
ATOM   3286  O4  *** X   5     209.070 219.070 283.640  0.00  0.00            
ATOM   3287  O5  *** X   5     207.080 219.740 283.980  0.00  0.00            
ATOM   3288  H   *** X   5     210.160 224.930 285.250  0.00  0.00            
ATOM   3289  H1  *** X   5     210.900 220.770 284.390  0.00  0.00            
ATOM   3290  H2  *** X   5     206.860 222.290 284.380  0.00  0.00            
ATOM   3291  C   *** X   6      94.290 174.440 240.130  0.00  0.00            
ATOM   3292  C1  *** X   6      93.750 173.230 239.610  0.00  0.00            
ATOM   3293  C2  *** X   6      92.450 173.290 239.030  0.00  0.00            
ATOM   3294  C3  *** X   6      91.700 174.500 238.950  0.00  0.00            
ATOM   3295  C4  *** X   6      92.290 175.680 239.500  0.00  0.00            
ATOM   3296  C5  *** X   6      93.590 175.670 240.090  0.00  0.00            
ATOM   3297  C6  *** X   6      94.200 176.960 240.670  0.00  0.00            
ATOM   3298  C7  *** X   6      90.310 174.530 238.290  0.00  0.00            
ATOM   3299  C8  *** X   6      94.520 171.900 239.690  0.00  0.00            
ATOM   3300  O   *** X   6      93.520 177.970 240.760  0.00  0.00            
ATOM   3301  O1  *** X   6      95.370 176.940 241.050  0.00  0.00            
ATOM   3302  O2  *** X   6      93.950 170.850 239.420  0.00  0.00            
ATOM   3303  O3  *** X   6      95.700 171.900 240.020  0.00  0.00            
ATOM   3304  O4  *** X   6      89.920 173.550 237.670  0.00  0.00            
ATOM   3305  O5  *** X   6      89.610 175.530 238.400  0.00  0.00            
ATOM   3306  H   *** X   6      95.280 174.420 240.580  0.00  0.00            
ATOM   3307  H1  *** X   6      92.020 172.390 238.620  0.00  0.00            
ATOM   3308  H2  *** X   6      91.730 176.610 239.460  0.00  0.00            
ATOM   3309  C   *** X   7      89.000 127.010  20.520  0.00  0.00            
ATOM   3310  C1  *** X   7      88.620 125.650  20.710  0.00  0.00            
ATOM   3311  C2  *** X   7      88.160 124.930  19.580  0.00  0.00            
ATOM   3312  C3  *** X   7      88.060 125.520  18.280  0.00  0.00            
ATOM   3313  C4  *** X   7      88.430 126.890  18.160  0.00  0.00            
ATOM   3314  C5  *** X   7      88.910 127.660  19.260  0.00  0.00            
ATOM   3315  C6  *** X   7      89.330 129.130  19.090  0.00  0.00            
ATOM   3316  C7  *** X   7      87.590 124.710  17.070  0.00  0.00            
ATOM   3317  C8  *** X   7      88.720 124.980  22.100  0.00  0.00            
ATOM   3318  O   *** X   7      89.130 129.700  18.020  0.00  0.00            
ATOM   3319  O1  *** X   7      89.870 129.720  20.020  0.00  0.00            
ATOM   3320  O2  *** X   7      88.210 123.880  22.280  0.00  0.00            
ATOM   3321  O3  *** X   7      89.300 125.560  23.010  0.00  0.00            
ATOM   3322  O4  *** X   7      87.460 123.500  17.160  0.00  0.00            
ATOM   3323  O5  *** X   7      87.360 125.290  16.010  0.00  0.00            
ATOM   3324  H   *** X   7      89.360 127.570  21.380  0.00  0.00            
ATOM   3325  H1  *** X   7      87.870 123.890  19.700  0.00  0.00            
ATOM   3326  H2  *** X   7      88.360 127.360  17.190  0.00  0.00            
ATOM   3327  C   *** X   8     147.230 198.230 120.470  0.00  0.00            
ATOM   3328  C1  *** X   8     148.620 198.540 120.470  0.00  0.00            
ATOM   3329  C2  *** X   8     149.020 199.800 120.990  0.00  0.00            
ATOM   3330  C3  *** X   8     148.080 200.750 121.490  0.00  0.00            
ATOM   3331  C4  *** X   8     146.700 200.400 121.440  0.00  0.00            
ATOM   3332  C5  *** X   8     146.250 199.150 120.940  0.00  0.00            
ATOM   3333  C6  *** X   8     144.750 198.800 120.900  0.00  0.00            
ATOM   3334  C7  *** X   8     148.530 202.110 122.050  0.00  0.00            
ATOM   3335  C8  *** X   8     149.660 197.540 119.920  0.00  0.00            
ATOM   3336  O   *** X   8     143.920 199.650 121.180  0.00  0.00            
ATOM   3337  O1  *** X   8     144.390 197.670 120.580  0.00  0.00            
ATOM   3338  O2  *** X   8     150.810 197.910 119.740  0.00  0.00            
ATOM   3339  O3  *** X   8     149.300 196.400 119.640  0.00  0.00            
ATOM   3340  O4  *** X   8     149.730 202.320 122.240  0.00  0.00            
ATOM   3341  O5  *** X   8     147.700 202.970 122.300  0.00  0.00            
ATOM   3342  H   *** X   8     146.910 197.270 120.080  0.00  0.00            
ATOM   3343  H1  *** X   8     150.070 200.050 121.010  0.00  0.00            
ATOM   3344  H2  *** X   8     145.970 201.110 121.800  0.00  0.00            
ATOM   3345  C   *** X   9     251.440   8.560 233.550  0.00  0.00            
ATOM   3346  C1  *** X   9     252.630   9.260 233.880  0.00  0.00            
ATOM   3347  C2  *** X   9     253.670   8.520 234.520  0.00  0.00            
ATOM   3348  C3  *** X   9     253.540   7.140 234.850  0.00  0.00            
ATOM   3349  C4  *** X   9     252.310   6.500 234.520  0.00  0.00            
ATOM   3350  C5  *** X   9     251.240   7.180 233.860  0.00  0.00            
ATOM   3351  C6  *** X   9     249.930   6.460 233.510  0.00  0.00            
ATOM   3352  C7  *** X   9     254.680   6.370 235.540  0.00  0.00            
ATOM   3353  C8  *** X   9     252.800  10.750 233.560  0.00  0.00            
ATOM   3354  O   *** X   9     249.740   5.320 233.920  0.00  0.00            
ATOM   3355  O1  *** X   9     249.080   7.040 232.840  0.00  0.00            
ATOM   3356  O2  *** X   9     253.740  11.380 234.030  0.00  0.00            
ATOM   3357  O3  *** X   9     251.970  11.320 232.840  0.00  0.00            
ATOM   3358  O4  *** X   9     255.780   6.900 235.650  0.00  0.00            
ATOM   3359  O5  *** X   9     254.470   5.240 235.960  0.00  0.00            
ATOM   3360  H   *** X   9     250.640   9.100 233.050  0.00  0.00            
ATOM   3361  H1  *** X   9     254.590   9.030 234.780  0.00  0.00            
ATOM   3362  H2  *** X   9     252.190   5.450 234.760  0.00  0.00            
ATOM   3363  C   *** X  10      29.120 210.790 191.560  0.00  0.00            
ATOM   3364  C1  *** X  10      29.890 211.260 192.660  0.00  0.00            
ATOM   3365  C2  *** X  10      30.670 210.310 193.370  0.00  0.00            
ATOM   3366  C3  *** X  10      30.700 208.930 193.020  0.00  0.00            
ATOM   3367  C4  *** X  10      29.890 208.520 191.920  0.00  0.00            
ATOM   3368  C5  *** X  10      29.090 209.430 191.170  0.00  0.00            
ATOM   3369  C6  *** X  10      28.250 208.940 189.980  0.00  0.00            
ATOM   3370  C7  *** X  10      31.570 207.920 193.780  0.00  0.00            
ATOM   3371  C8  *** X  10      29.880 212.750 193.070  0.00  0.00            
ATOM   3372  O   *** X  10      28.170 207.740 189.740  0.00  0.00            
ATOM   3373  O1  *** X  10      27.690 209.750 189.250  0.00  0.00            
ATOM   3374  O2  *** X  10      30.410 213.080 194.130  0.00  0.00            
ATOM   3375  O3  *** X  10      29.360 213.570 192.330  0.00  0.00            
ATOM   3376  O4  *** X  10      32.400 208.320 194.590  0.00  0.00            
ATOM   3377  O5  *** X  10      31.460 206.720 193.550  0.00  0.00            
ATOM   3378  H   *** X  10      28.510 211.510 191.010  0.00  0.00            
ATOM   3379  H1  *** X  10      31.270 210.650 194.210  0.00  0.00            
ATOM   3380  H2  *** X  10      29.890 207.470 191.640  0.00  0.00            
ATOM   3381  C   *** X  11     280.660  67.130 259.330  0.00  0.00            
ATOM   3382  C1  *** X  11     280.380  68.450 258.870  0.00  0.00            
ATOM   3383  C2  *** X  11     279.550  68.570 257.720  0.00  0.00            
ATOM   3384  C3  *** X  11     279.010  67.450 257.030  0.00  0.00            
ATOM   3385  C4  *** X  11     279.340  66.160 257.530  0.00  0.00            
ATOM   3386  C5  *** X  11     280.160  65.970 258.680  0.00  0.00            
ATOM   3387  C6  *** X  11     280.490  64.560 259.200  0.00  0.00            
ATOM   3388  C7  *** X  11     278.100  67.620 255.810  0.00  0.00            
ATOM   3389  C8  *** X  11     280.960  69.690 259.580  0.00  0.00            
ATOM   3390  O   *** X  11     280.160  63.580 258.550  0.00  0.00            
ATOM   3391  O1  *** X  11     281.090  64.430 260.270  0.00  0.00            
ATOM   3392  O2  *** X  11     280.870  70.790 259.040  0.00  0.00            
ATOM   3393  O3  *** X  11     281.510  69.560 260.660  0.00  0.00            
ATOM   3394  O4  *** X  11     277.680  68.740 255.510  0.00  0.00            
ATOM   3395  O5  *** X  11     277.790  66.640 255.140  0.00  0.00            
ATOM   3396  H   *** X  11     281.290  67.010 260.210  0.00  0.00            
ATOM   3397  H1  *** X  11     279.310  69.570 257.350  0.00  0.00            
ATOM   3398  H2  *** X  11     278.950  65.280 257.020  0.00  0.00            
ATOM   3399  C   *** X  12     230.900  46.420  30.640  0.00  0.00            
ATOM   3400  C1  *** X  12     231.470  45.840  31.810  0.00  0.00            
ATOM   3401  C2  *** X  12     231.400  44.420  31.930  0.00  0.00            
ATOM   3402  C3  *** X  12     230.780  43.600  30.950  0.00  0.00            
ATOM   3403  C4  *** X  12     230.210  44.240  29.820  0.00  0.00            
ATOM   3404  C5  *** X  12     230.260  45.650  29.630  0.00  0.00            
ATOM   3405  C6  *** X  12     229.630  46.320  28.390  0.00  0.00            
ATOM   3406  C7  *** X  12     230.720  42.070  31.110  0.00  0.00            
ATOM   3407  C8  *** X  12     232.120  46.710  32.900  0.00  0.00            
ATOM   3408  O   *** X  12     228.950  45.650  27.620  0.00  0.00            
ATOM   3409  O1  *** X  12     229.780  47.520  28.210  0.00  0.00            
ATOM   3410  O2  *** X  12     232.390  46.210  33.990  0.00  0.00            
ATOM   3411  O3  *** X  12     232.310  47.900  32.690  0.00  0.00            
ATOM   3412  O4  *** X  12     231.360  41.530  32.000  0.00  0.00            
ATOM   3413  O5  *** X  12     230.020  41.410  30.340  0.00  0.00            
ATOM   3414  H   *** X  12     230.950  47.500  30.530  0.00  0.00            
ATOM   3415  H1  *** X  12     231.830  43.950  32.810  0.00  0.00            
ATOM   3416  H2  *** X  12     229.730  43.630  29.060  0.00  0.00            
ATOM   3417  C   *** X  13       4.220 276.840  80.070  0.00  0.00            
ATOM   3418  C1  *** X  13       2.870 276.480  80.380  0.00  0.00            
ATOM   3419  C2  *** X  13       2.130 277.370  81.200  0.00  0.00            
ATOM   3420  C3  *** X  13       2.690 278.580  81.720  0.00  0.00            
ATOM   3421  C4  *** X  13       4.040 278.860  81.400  0.00  0.00            
ATOM   3422  C5  *** X  13       4.830 278.020  80.580  0.00  0.00            
ATOM   3423  C6  *** X  13       6.290 278.370  80.240  0.00  0.00            
ATOM   3424  C7  *** X  13       1.850 279.530  82.600  0.00  0.00            
ATOM   3425  C8  *** X  13       2.250 275.180  79.830  0.00  0.00            
ATOM   3426  O   *** X  13       6.830 279.320  80.790  0.00  0.00            
ATOM   3427  O1  *** X  13       6.900 277.690  79.420  0.00  0.00            
ATOM   3428  O2  *** X  13       1.170 274.800  80.270  0.00  0.00            
ATOM   3429  O3  *** X  13       2.850 274.540  78.980  0.00  0.00            
ATOM   3430  O4  *** X  13       0.640 279.350  82.700  0.00  0.00            
ATOM   3431  O5  *** X  13       2.400 280.460  83.170  0.00  0.00            
ATOM   3432  H   *** X  13       4.800 276.170  79.440  0.00  0.00            
ATOM   3433  H1  *** X  13       1.100 277.130  81.440  0.00  0.00            
ATOM   3434  H2  *** X  13       4.490 279.770  81.800  0.00  0.00            
ATOM   3435  C   *** X  14     135.960 232.210  81.980  0.00  0.00            
ATOM   3436  C1  *** X  14     134.720 232.910  82.090  0.00  0.00            
ATOM   3437  C2  *** X  14     133.780 232.420  83.040  0.00  0.00            
ATOM   3438  C3  *** X  14     134.020 231.280  83.850  0.00  0.00            
ATOM   3439  C4  *** X  14     135.270 230.610  83.680  0.00  0.00            
ATOM   3440  C5  *** X  14     136.260 231.050  82.760  0.00  0.00            
ATOM   3441  C6  *** X  14     137.590 230.300  82.590  0.00  0.00            
ATOM   3442  C7  *** X  14     132.980 230.780  84.860  0.00  0.00            
ATOM   3443  C8  *** X  14     134.410 234.130  81.210  0.00  0.00            
ATOM   3444  O   *** X  14     137.750 229.220  83.150  0.00  0.00            
ATOM   3445  O1  *** X  14     138.460 230.780  81.870  0.00  0.00            
ATOM   3446  O2  *** X  14     133.270 234.570  81.170  0.00  0.00            
ATOM   3447  O3  *** X  14     135.300 234.630  80.530  0.00  0.00            
ATOM   3448  O4  *** X  14     131.990 231.460  85.090  0.00  0.00            
ATOM   3449  O5  *** X  14     133.130 229.680  85.390  0.00  0.00            
ATOM   3450  H   *** X  14     136.700 232.570  81.280  0.00  0.00            
ATOM   3451  H1  *** X  14     132.830 232.940  83.150  0.00  0.00            
ATOM   3452  H2  *** X  14     135.480 229.730  84.280  0.00  0.00            
ATOM   3453  C   *** X  15     138.910 124.620 185.000  0.00  0.00            
ATOM   3454  C1  *** X  15     138.910 123.430 184.210  0.00  0.00            
ATOM   3455  C2  *** X  15     139.930 122.480 184.470  0.00  0.00            
ATOM   3456  C3  *** X  15     140.910 122.660 185.490  0.00  0.00            
ATOM   3457  C4  *** X  15     140.880 123.880 186.230  0.00  0.00            
ATOM   3458  C5  *** X  15     139.880 124.870 186.010  0.00  0.00            
ATOM   3459  C6  *** X  15     139.800 126.140 186.880  0.00  0.00            
ATOM   3460  C7  *** X  15     141.930 121.550 185.800  0.00  0.00            
ATOM   3461  C8  *** X  15     137.820 123.170 183.160  0.00  0.00            
ATOM   3462  O   *** X  15     140.670 126.350 187.720  0.00  0.00            
ATOM   3463  O1  *** X  15     138.800 126.840 186.810  0.00  0.00            
ATOM   3464  O2  *** X  15     137.890 122.190 182.430  0.00  0.00            
ATOM   3465  O3  *** X  15     136.800 123.870 183.150  0.00  0.00            
ATOM   3466  O4  *** X  15     141.750 120.430 185.340  0.00  0.00            
ATOM   3467  O5  *** X  15     142.820 121.760 186.610  0.00  0.00            
ATOM   3468  H   *** X  15     138.160 125.370 184.810  0.00  0.00            
ATOM   3469  H1  *** X  15     139.960 121.560 183.890  0.00  0.00            
ATOM   3470  H2  *** X  15     141.630 124.050 186.990  0.00  0.00            
ATOM   3471  C   *** X  16      85.460 238.930  30.450  0.00  0.00            
ATOM   3472  C1  *** X  16      84.860 240.210  30.610  0.00  0.00            
ATOM   3473  C2  *** X  16      83.890 240.360  31.640  0.00  0.00            
ATOM   3474  C3  *** X  16      83.520 239.270  32.480  0.00  0.00            
ATOM   3475  C4  *** X  16      84.150 238.010  32.260  0.00  0.00            
ATOM   3476  C5  *** X  16      85.140 237.800  31.260  0.00  0.00            
ATOM   3477  C6  *** X  16      85.840 236.430  31.060  0.00  0.00            
ATOM   3478  C7  *** X  16      82.500 239.440  33.620  0.00  0.00            
ATOM   3479  C8  *** X  16      85.270 241.370  29.690  0.00  0.00            
ATOM   3480  O   *** X  16      85.480 235.440  31.690  0.00  0.00            
ATOM   3481  O1  *** X  16      86.800 236.320  30.300  0.00  0.00            
ATOM   3482  O2  *** X  16      84.630 242.400  29.700  0.00  0.00            
ATOM   3483  O3  *** X  16      86.260 241.220  28.970  0.00  0.00            
ATOM   3484  O4  *** X  16      82.140 240.560  33.940  0.00  0.00            
ATOM   3485  O5  *** X  16      82.130 238.440  34.230  0.00  0.00            
ATOM   3486  H   *** X  16      86.200 238.810  29.670  0.00  0.00            
ATOM   3487  H1  *** X  16      83.410 241.330  31.790  0.00  0.00            
ATOM   3488  H2  *** X  16      83.860 237.190  32.900  0.00  0.00            
ATOM   3489  C   *** X  17      41.960 226.060 242.550  0.00  0.00            
ATOM   3490  C1  *** X  17      42.940 227.100 242.520  0.00  0.00            
ATOM   3491  C2  *** X  17      42.500 228.420 242.800  0.00  0.00            
ATOM   3492  C3  *** X  17      41.140 228.730 243.090  0.00  0.00            
ATOM   3493  C4  *** X  17      40.200 227.660 243.080  0.00  0.00            
ATOM   3494  C5  *** X  17      40.580 226.320 242.820  0.00  0.00            
ATOM   3495  C6  *** X  17      39.550 225.170 242.840  0.00  0.00            
ATOM   3496  C7  *** X  17      40.690 230.170 243.410  0.00  0.00            
ATOM   3497  C8  *** X  17      44.410 226.790 242.210  0.00  0.00            
ATOM   3498  O   *** X  17      38.360 225.440 242.940  0.00  0.00            
ATOM   3499  O1  *** X  17      39.930 224.010 242.750  0.00  0.00            
ATOM   3500  O2  *** X  17      45.200 227.700 242.000  0.00  0.00            
ATOM   3501  O3  *** X  17      44.790 225.620 242.170  0.00  0.00            
ATOM   3502  O4  *** X  17      41.540 231.030 243.600  0.00  0.00            
ATOM   3503  O5  *** X  17      39.500 230.430 243.490  0.00  0.00            
ATOM   3504  H   *** X  17      42.270 225.050 242.350  0.00  0.00            
ATOM   3505  H1  *** X  17      43.220 229.230 242.790  0.00  0.00            
ATOM   3506  H2  *** X  17      39.160 227.880 243.290  0.00  0.00            
ATOM   3507  C   *** X  18     264.940  21.420 123.150  0.00  0.00            
ATOM   3508  C1  *** X  18     265.270  20.080 122.820  0.00  0.00            
ATOM   3509  C2  *** X  18     264.280  19.300 122.160  0.00  0.00            
ATOM   3510  C3  *** X  18     262.990  19.820 121.850  0.00  0.00            
ATOM   3511  C4  *** X  18     262.710  21.160 122.230  0.00  0.00            
ATOM   3512  C5  *** X  18     263.660  21.990 122.870  0.00  0.00            
ATOM   3513  C6  *** X  18     263.330  23.440 123.250  0.00  0.00            
ATOM   3514  C7  *** X  18     261.940  18.960 121.120  0.00  0.00            
ATOM   3515  C8  *** X  18     266.650  19.490 123.150  0.00  0.00            
ATOM   3516  O   *** X  18     262.180  23.860 123.110  0.00  0.00            
ATOM   3517  O1  *** X  18     264.210  24.170 123.680  0.00  0.00            
ATOM   3518  O2  *** X  18     266.840  18.290 123.030  0.00  0.00            
ATOM   3519  O3  *** X  18     267.550  20.230 123.540  0.00  0.00            
ATOM   3520  O4  *** X  18     262.270  17.880 120.640  0.00  0.00            
ATOM   3521  O5  *** X  18     260.790  19.370 121.010  0.00  0.00            
ATOM   3522  H   *** X  18     265.690  22.040 123.650  0.00  0.00            
ATOM   3523  H1  *** X  18     264.510  18.280 121.890  0.00  0.00            
ATOM   3524  H2  *** X  18     261.730  21.570 122.000  0.00  0.00            
ATOM   3525  C   *** X  19      66.040  62.350  91.070  0.00  0.00            
ATOM   3526  C1  *** X  19      64.980  61.810  90.290  0.00  0.00            
ATOM   3527  C2  *** X  19      63.860  62.650  90.030  0.00  0.00            
ATOM   3528  C3  *** X  19      63.780  63.990  90.510  0.00  0.00            
ATOM   3529  C4  *** X  19      64.870  64.470  91.300  0.00  0.00            
ATOM   3530  C5  *** X  19      66.020  63.680  91.590  0.00  0.00            
ATOM   3531  C6  *** X  19      67.180  64.230  92.420  0.00  0.00            
ATOM   3532  C7  *** X  19      62.580  64.890  90.190  0.00  0.00            
ATOM   3533  C8  *** X  19      65.040  60.370  89.760  0.00  0.00            
ATOM   3534  O   *** X  19      67.080  65.330  92.960  0.00  0.00            
ATOM   3535  O1  *** X  19      68.220  63.580  92.540  0.00  0.00            
ATOM   3536  O2  *** X  19      64.040  59.860  89.270  0.00  0.00            
ATOM   3537  O3  *** X  19      66.090  59.740  89.840  0.00  0.00            
ATOM   3538  O4  *** X  19      61.760  64.520  89.360  0.00  0.00            
ATOM   3539  O5  *** X  19      62.470  65.970  90.760  0.00  0.00            
ATOM   3540  H   *** X  19      66.910  61.730  91.270  0.00  0.00            
ATOM   3541  H1  *** X  19      63.040  62.260  89.440  0.00  0.00            
ATOM   3542  H2  *** X  19      64.820  65.480  91.680  0.00  0.00            
ATOM   3543  C   *** X  20     172.000 157.360 277.390  0.00  0.00            
ATOM   3544  C1  *** X  20     170.660 157.630 276.960  0.00  0.00            
ATOM   3545  C2  *** X  20     170.490 158.540 275.880  0.00  0.00            
ATOM   3546  C3  *** X  20     171.590 159.180 275.240  0.00  0.00            
ATOM   3547  C4  *** X  20     172.890 158.890 275.720  0.00  0.00            
ATOM   3548  C5  *** X  20     173.130 157.980 276.790  0.00  0.00            
ATOM   3549  C6  *** X  20     174.560 157.670 277.280  0.00  0.00            
ATOM   3550  C7  *** X  20     171.370 160.140 274.060  0.00  0.00            
ATOM   3551  C8  *** X  20     169.460 156.950 277.640  0.00  0.00            
ATOM   3552  O   *** X  20     175.500 158.310 276.840  0.00  0.00            
ATOM   3553  O1  *** X  20     174.730 156.780 278.110  0.00  0.00            
ATOM   3554  O2  *** X  20     168.320 157.330 277.390  0.00  0.00            
ATOM   3555  O3  *** X  20     169.650 156.030 278.430  0.00  0.00            
ATOM   3556  O4  *** X  20     170.260 160.220 273.540  0.00  0.00            
ATOM   3557  O5  *** X  20     172.310 160.800 273.630  0.00  0.00            
ATOM   3558  H   *** X  20     172.150 156.670 278.210  0.00  0.00            
ATOM   3559  H1  *** X  20     169.490 158.750 275.540  0.00  0.00            
ATOM   3560  H2  *** X  20     173.740 159.380 275.250  0.00  0.00            
ATOM   3561  C   *** X  21     226.480 294.780 190.310  0.00  0.00            
ATOM   3562  C1  *** X  21     226.420 293.370 190.510  0.00  0.00            
ATOM   3563  C2  *** X  21     227.600 292.720 190.960  0.00  0.00            
ATOM   3564  C3  *** X  21     228.820 293.420 191.200  0.00  0.00            
ATOM   3565  C4  *** X  21     228.830 294.820 190.950  0.00  0.00            
ATOM   3566  C5  *** X  21     227.670 295.530 190.510  0.00  0.00            
ATOM   3567  C6  *** X  21     227.710 297.050 190.270  0.00  0.00            
ATOM   3568  C7  *** X  21     230.070 292.690 191.700  0.00  0.00            
ATOM   3569  C8  *** X  21     225.120 292.590 190.260  0.00  0.00            
ATOM   3570  O   *** X  21     228.780 297.650 190.320  0.00  0.00            
ATOM   3571  O1  *** X  21     226.670 297.650 190.020  0.00  0.00            
ATOM   3572  O2  *** X  21     225.140 291.360 190.250  0.00  0.00            
ATOM   3573  O3  *** X  21     224.070 293.200 190.060  0.00  0.00            
ATOM   3574  O4  *** X  21     229.980 291.520 192.070  0.00  0.00            
ATOM   3575  O5  *** X  21     231.150 293.280 191.720  0.00  0.00            
ATOM   3576  H   *** X  21     225.590 295.300 189.970  0.00  0.00            
ATOM   3577  H1  *** X  21     227.570 291.650 191.140  0.00  0.00            
ATOM   3578  H2  *** X  21     229.750 295.380 191.110  0.00  0.00            
ATOM   3579  C   *** X  22      87.520  40.610  19.790  0.00  0.00            
ATOM   3580  C1  *** X  22      88.710  39.970  19.340  0.00  0.00            
ATOM   3581  C2  *** X  22      88.720  38.550  19.310  0.00  0.00            
ATOM   3582  C3  *** X  22      87.600  37.770  19.720  0.00  0.00            
ATOM   3583  C4  *** X  22      86.450  38.470  20.180  0.00  0.00            
ATOM   3584  C5  *** X  22      86.380  39.890  20.230  0.00  0.00            
ATOM   3585  C6  *** X  22      85.120  40.610  20.730  0.00  0.00            
ATOM   3586  C7  *** X  22      87.640  36.230  19.660  0.00  0.00            
ATOM   3587  C8  *** X  22      89.950  40.790  18.910  0.00  0.00            
ATOM   3588  O   *** X  22      84.210  39.970  21.230  0.00  0.00            
ATOM   3589  O1  *** X  22      85.050  41.830  20.630  0.00  0.00            
ATOM   3590  O2  *** X  22      91.020  40.220  18.720  0.00  0.00            
ATOM   3591  O3  *** X  22      89.860  42.000  18.770  0.00  0.00            
ATOM   3592  O4  *** X  22      88.580  35.680  19.100  0.00  0.00            
ATOM   3593  O5  *** X  22      86.750  35.580  20.190  0.00  0.00            
ATOM   3594  H   *** X  22      87.490  41.700  19.820  0.00  0.00            
ATOM   3595  H1  *** X  22      89.610  38.040  18.960  0.00  0.00            
ATOM   3596  H2  *** X  22      85.580  37.890  20.510  0.00  0.00            
ATOM   3597  C   *** X  23      23.550 128.840 217.410  0.00  0.00            
ATOM   3598  C1  *** X  23      22.740 129.290 218.500  0.00  0.00            
ATOM   3599  C2  *** X  23      21.740 130.260 218.210  0.00  0.00            
ATOM   3600  C3  *** X  23      21.530 130.780 216.900  0.00  0.00            
ATOM   3601  C4  *** X  23      22.380 130.300 215.860  0.00  0.00            
ATOM   3602  C5  *** X  23      23.390 129.330 216.080  0.00  0.00            
ATOM   3603  C6  *** X  23      24.290 128.820 214.940  0.00  0.00            
ATOM   3604  C7  *** X  23      20.430 131.810 216.620  0.00  0.00            
ATOM   3605  C8  *** X  23      22.970 128.760 219.920  0.00  0.00            
ATOM   3606  O   *** X  23      24.230 129.360 213.830  0.00  0.00            
ATOM   3607  O1  *** X  23      25.070 127.890 215.130  0.00  0.00            
ATOM   3608  O2  *** X  23      22.420 129.300 220.870  0.00  0.00            
ATOM   3609  O3  *** X  23      23.710 127.800 220.100  0.00  0.00            
ATOM   3610  O4  *** X  23      19.600 132.060 217.480  0.00  0.00            
ATOM   3611  O5  *** X  23      20.390 132.360 215.520  0.00  0.00            
ATOM   3612  H   *** X  23      24.310 128.100 217.610  0.00  0.00            
ATOM   3613  H1  *** X  23      21.110 130.620 219.020  0.00  0.00            
ATOM   3614  H2  *** X  23      22.230 130.690 214.860  0.00  0.00            
ATOM   3615  C   *** X  24     101.210 254.440 137.950  0.00  0.00            
ATOM   3616  C1  *** X  24     100.100 253.540 138.020  0.00  0.00            
ATOM   3617  C2  *** X  24     100.030 252.680 139.150  0.00  0.00            
ATOM   3618  C3  *** X  24     101.010 252.680 140.180  0.00  0.00            
ATOM   3619  C4  *** X  24     102.100 253.590 140.040  0.00  0.00            
ATOM   3620  C5  *** X  24     102.220 254.480 138.940  0.00  0.00            
ATOM   3621  C6  *** X  24     103.410 255.450 138.830  0.00  0.00            
ATOM   3622  C7  *** X  24     100.890 251.750 141.400  0.00  0.00            
ATOM   3623  C8  *** X  24      99.040 253.510 136.910  0.00  0.00            
ATOM   3624  O   *** X  24     104.340 255.370 139.630  0.00  0.00            
ATOM   3625  O1  *** X  24     103.420 256.300 137.940  0.00  0.00            
ATOM   3626  O2  *** X  24      98.220 252.590 136.880  0.00  0.00            
ATOM   3627  O3  *** X  24      99.030 254.380 136.050  0.00  0.00            
ATOM   3628  O4  *** X  24      99.860 251.110 141.570  0.00  0.00            
ATOM   3629  O5  *** X  24     101.840 251.650 142.170  0.00  0.00            
ATOM   3630  H   *** X  24     101.280 255.110 137.100  0.00  0.00            
ATOM   3631  H1  *** X  24      99.190 251.990 139.230  0.00  0.00            
ATOM   3632  H2  *** X  24     102.860 253.600 140.820  0.00  0.00            
ATOM   3633  C   *** X  25     222.640  90.180 119.610  0.00  0.00            
ATOM   3634  C1  *** X  25     222.670  89.220 120.670  0.00  0.00            
ATOM   3635  C2  *** X  25     223.260  89.620 121.900  0.00  0.00            
ATOM   3636  C3  *** X  25     223.810  90.920 122.100  0.00  0.00            
ATOM   3637  C4  *** X  25     223.770  91.830 121.000  0.00  0.00            
ATOM   3638  C5  *** X  25     223.180  91.490 119.750  0.00  0.00            
ATOM   3639  C6  *** X  25     223.130  92.500 118.590  0.00  0.00            
ATOM   3640  C7  *** X  25     224.430  91.330 123.450  0.00  0.00            
ATOM   3641  C8  *** X  25     222.080  87.810 120.480  0.00  0.00            
ATOM   3642  O   *** X  25     223.720  93.570 118.690  0.00  0.00            
ATOM   3643  O1  *** X  25     222.490  92.220 117.580  0.00  0.00            
ATOM   3644  O2  *** X  25     222.290  86.950 121.320  0.00  0.00            
ATOM   3645  O3  *** X  25     221.410  87.570 119.480  0.00  0.00            
ATOM   3646  O4  *** X  25     224.280  90.600 124.420  0.00  0.00            
ATOM   3647  O5  *** X  25     225.040  92.390 123.540  0.00  0.00            
ATOM   3648  H   *** X  25     222.180  89.900 118.670  0.00  0.00            
ATOM   3649  H1  *** X  25     223.290  88.910 122.720  0.00  0.00            
ATOM   3650  H2  *** X  25     224.200  92.820 121.130  0.00  0.00            
ATOM   3651  C   *** X  26     284.580  56.580 157.430  0.00  0.00            
ATOM   3652  C1  *** X  26     284.040  55.870 156.320  0.00  0.00            
ATOM   3653  C2  *** X  26     282.630  55.850 156.180  0.00  0.00            
ATOM   3654  C3  *** X  26     281.760  56.500 157.100  0.00  0.00            
ATOM   3655  C4  *** X  26     282.360  57.170 158.210  0.00  0.00            
ATOM   3656  C5  *** X  26     283.760  57.240 158.400  0.00  0.00            
ATOM   3657  C6  *** X  26     284.380  57.990 159.590  0.00  0.00            
ATOM   3658  C7  *** X  26     280.230  56.480 156.920  0.00  0.00            
ATOM   3659  C8  *** X  26     284.960  55.160 155.310  0.00  0.00            
ATOM   3660  O   *** X  26     283.650  58.430 160.470  0.00  0.00            
ATOM   3661  O1  *** X  26     285.590  58.150 159.650  0.00  0.00            
ATOM   3662  O2  *** X  26     284.470  54.410 154.480  0.00  0.00            
ATOM   3663  O3  *** X  26     286.170  55.370 155.340  0.00  0.00            
ATOM   3664  O4  *** X  26     279.760  56.060 155.870  0.00  0.00            
ATOM   3665  O5  *** X  26     279.510  56.900 157.810  0.00  0.00            
ATOM   3666  H   *** X  26     285.660  56.620 157.550  0.00  0.00            
ATOM   3667  H1  *** X  26     282.190  55.330 155.340  0.00  0.00            
ATOM   3668  H2  *** X  26     281.710  57.660 158.930  0.00  0.00            
ATOM   3669  C   *** X  27     181.060  98.050 275.200  0.00  0.00            
ATOM   3670  C1  *** X  27     181.840  97.030 274.590  0.00  0.00            
ATOM   3671  C2  *** X  27     181.730  95.710 275.110  0.00  0.00            
ATOM   3672  C3  *** X  27     180.880  95.390 276.200  0.00  0.00            
ATOM   3673  C4  *** X  27     180.140  96.450 276.790  0.00  0.00            
ATOM   3674  C5  *** X  27     180.200  97.790 276.300  0.00  0.00            
ATOM   3675  C6  *** X  27     179.360  98.900 276.950  0.00  0.00            
ATOM   3676  C7  *** X  27     180.760  93.950 276.730  0.00  0.00            
ATOM   3677  C8  *** X  27     182.770  97.340 273.400  0.00  0.00            
ATOM   3678  O   *** X  27     178.730  98.670 277.980  0.00  0.00            
ATOM   3679  O1  *** X  27     179.320 100.010 276.440  0.00  0.00            
ATOM   3680  O2  *** X  27     183.570  96.490 273.020  0.00  0.00            
ATOM   3681  O3  *** X  27     182.700  98.430 272.850  0.00  0.00            
ATOM   3682  O4  *** X  27     181.260  93.020 276.100  0.00  0.00            
ATOM   3683  O5  *** X  27     180.150  93.740 277.780  0.00  0.00            
ATOM   3684  H   *** X  27     181.130  99.060 274.810  0.00  0.00            
ATOM   3685  H1  *** X  27     182.320  94.920 274.650  0.00  0.00            
ATOM   3686  H2  *** X  27     179.490  96.230 277.630  0.00  0.00            
ATOM   3687  C   *** X  28     257.880   5.780 198.370  0.00  0.00            
ATOM   3688  C1  *** X  28     258.510   6.290 197.200  0.00  0.00            
ATOM   3689  C2  *** X  28     259.360   5.410 196.480  0.00  0.00            
ATOM   3690  C3  *** X  28     259.600   4.070 196.890  0.00  0.00            
ATOM   3691  C4  *** X  28     258.960   3.620 198.080  0.00  0.00            
ATOM   3692  C5  *** X  28     258.090   4.450 198.840  0.00  0.00            
ATOM   3693  C6  *** X  28     257.410   3.930 200.110  0.00  0.00            
ATOM   3694  C7  *** X  28     260.520   3.140 196.070  0.00  0.00            
ATOM   3695  C8  *** X  28     258.270   7.740 196.740  0.00  0.00            
ATOM   3696  O   *** X  28     257.720   2.840 200.560  0.00  0.00            
ATOM   3697  O1  *** X  28     256.560   4.630 200.670  0.00  0.00            
ATOM   3698  O2  *** X  28     258.970   8.210 195.850  0.00  0.00            
ATOM   3699  O3  *** X  28     257.390   8.410 197.260  0.00  0.00            
ATOM   3700  O4  *** X  28     260.910   3.490 194.960  0.00  0.00            
ATOM   3701  O5  *** X  28     260.850   2.060 196.540  0.00  0.00            
ATOM   3702  H   *** X  28     257.220   6.430 198.940  0.00  0.00            
ATOM   3703  H1  *** X  28     259.840   5.780 195.580  0.00  0.00            
ATOM   3704  H2  *** X  28     259.140   2.610 198.410  0.00  0.00            
ATOM   3705  C   *** X  29     287.380 110.770 115.660  0.00  0.00            
ATOM   3706  C1  *** X  29     286.350 109.820 115.380  0.00  0.00            
ATOM   3707  C2  *** X  29     285.080 110.330 114.970  0.00  0.00            
ATOM   3708  C3  *** X  29     284.820 111.720 114.850  0.00  0.00            
ATOM   3709  C4  *** X  29     285.880 112.620 115.160  0.00  0.00            
ATOM   3710  C5  *** X  29     287.170 112.180 115.560  0.00  0.00            
ATOM   3711  C6  *** X  29     288.300 113.170 115.870  0.00  0.00            
ATOM   3712  C7  *** X  29     283.450 112.240 114.380  0.00  0.00            
ATOM   3713  C8  *** X  29     286.610 108.310 115.510  0.00  0.00            
ATOM   3714  O   *** X  29     288.060 114.380 115.900  0.00  0.00            
ATOM   3715  O1  *** X  29     289.440 112.760 116.080  0.00  0.00            
ATOM   3716  O2  *** X  29     285.660 107.530 115.460  0.00  0.00            
ATOM   3717  O3  *** X  29     287.750 107.910 115.680  0.00  0.00            
ATOM   3718  O4  *** X  29     282.620 111.450 113.940  0.00  0.00            
ATOM   3719  O5  *** X  29     283.200 113.440 114.440  0.00  0.00            
ATOM   3720  H   *** X  29     288.350 110.410 115.960  0.00  0.00            
ATOM   3721  H1  *** X  29     284.290 109.620 114.750  0.00  0.00            
ATOM   3722  H2  *** X  29     285.700 113.690 115.070  0.00  0.00            
ATOM   3723  C   *** X  30      65.170   5.920 207.560  0.00  0.00            
ATOM   3724  C1  *** X  30      66.530   5.960 207.970  0.00  0.00            
ATOM   3725  C2  *** X  30      67.350   4.850 207.630  0.00  0.00            
ATOM   3726  C3  *** X  30      66.850   3.720 206.910  0.00  0.00            
ATOM   3727  C4  *** X  30      65.480   3.730 206.540  0.00  0.00            
ATOM   3728  C5  *** X  30      64.610   4.820 206.840  0.00  0.00            
ATOM   3729  C6  *** X  30      63.140   4.820 206.410  0.00  0.00            
ATOM   3730  C7  *** X  30      67.770   2.550 206.540  0.00  0.00            
ATOM   3731  C8  *** X  30      67.100   7.160 208.750  0.00  0.00            
ATOM   3732  O   *** X  30      62.660   3.810 205.910  0.00  0.00            
ATOM   3733  O1  *** X  30      62.460   5.830 206.560  0.00  0.00            
ATOM   3734  O2  *** X  30      68.210   7.090 209.260  0.00  0.00            
ATOM   3735  O3  *** X  30      66.430   8.190 208.860  0.00  0.00            
ATOM   3736  O4  *** X  30      68.990   2.660 206.700  0.00  0.00            
ATOM   3737  O5  *** X  30      67.290   1.530 206.060  0.00  0.00            
ATOM   3738  H   *** X  30      64.530   6.760 207.800  0.00  0.00            
ATOM   3739  H1  *** X  30      68.390   4.850 207.930  0.00  0.00            
ATOM   3740  H2  *** X  30      65.080   2.880 206.000  0.00  0.00            
ATOM   3741  C   *** X  31     234.090 120.940 194.710  0.00  0.00            
ATOM   3742  C1  *** X  31     232.740 121.410 194.760  0.00  0.00            
ATOM   3743  C2  *** X  31     232.480 122.710 194.260  0.00  0.00            
ATOM   3744  C3  *** X  31     233.510 123.550 193.740  0.00  0.00            
ATOM   3745  C4  *** X  31     234.840 123.040 193.740  0.00  0.00            
ATOM   3746  C5  *** X  31     235.160 121.740 194.210  0.00  0.00            
ATOM   3747  C6  *** X  31     236.600 121.220 194.190  0.00  0.00            
ATOM   3748  C7  *** X  31     233.190 124.950 193.190  0.00  0.00            
ATOM   3749  C8  *** X  31     231.620 120.530 195.330  0.00  0.00            
ATOM   3750  O   *** X  31     237.520 121.970 193.880  0.00  0.00            
ATOM   3751  O1  *** X  31     236.830 120.050 194.480  0.00  0.00            
ATOM   3752  O2  *** X  31     230.510 121.020 195.550  0.00  0.00            
ATOM   3753  O3  *** X  31     231.830 119.350 195.580  0.00  0.00            
ATOM   3754  O4  *** X  31     232.020 125.290 193.040  0.00  0.00            
ATOM   3755  O5  *** X  31     234.100 125.720 192.910  0.00  0.00            
ATOM   3756  H   *** X  31     234.310 119.950 195.080  0.00  0.00            
ATOM   3757  H1  *** X  31     231.460 123.080 194.280  0.00  0.00            
ATOM   3758  H2  *** X  31     235.630 123.670 193.350  0.00  0.00            
ATOM   3759  C   *** X  32      82.740 100.500 138.770  0.00  0.00            
ATOM   3760  C1  *** X  32      83.410 100.640 140.020  0.00  0.00            
ATOM   3761  C2  *** X  32      83.830  99.440 140.650  0.00  0.00            
ATOM   3762  C3  *** X  32      83.610  98.150 140.110  0.00  0.00            
ATOM   3763  C4  *** X  32      82.910  98.070 138.870  0.00  0.00            
ATOM   3764  C5  *** X  32      82.470  99.230 138.180  0.00  0.00            
ATOM   3765  C6  *** X  32      81.700  99.140 136.850  0.00  0.00            
ATOM   3766  C7  *** X  32      84.090  96.910 140.880  0.00  0.00            
ATOM   3767  C8  *** X  32      83.640 102.000 140.710  0.00  0.00            
ATOM   3768  O   *** X  32      81.320  98.040 136.470  0.00  0.00            
ATOM   3769  O1  *** X  32      81.420 100.170 136.260  0.00  0.00            
ATOM   3770  O2  *** X  32      83.990 102.050 141.900  0.00  0.00            
ATOM   3771  O3  *** X  32      83.410 103.050 140.130  0.00  0.00            
ATOM   3772  O4  *** X  32      84.770  97.060 141.900  0.00  0.00            
ATOM   3773  O5  *** X  32      83.690  95.800 140.560  0.00  0.00            
ATOM   3774  H   *** X  32      82.410 101.390 138.240  0.00  0.00            
ATOM   3775  H1  *** X  32      84.360  99.510 141.590  0.00  0.00            
ATOM   3776  H2  *** X  32      82.710  97.090 138.420  0.00  0.00            
ATOM   3777  C   *** X  33     132.310 166.770 280.730  0.00  0.00            
ATOM   3778  C1  *** X  33     131.250 167.610 281.180  0.00  0.00            
ATOM   3779  C2  *** X  33     131.610 168.920 281.630  0.00  0.00            
ATOM   3780  C3  *** X  33     132.950 169.380 281.650  0.00  0.00            
ATOM   3781  C4  *** X  33     133.970 168.490 281.210  0.00  0.00            
ATOM   3782  C5  *** X  33     133.670 167.170 280.750  0.00  0.00            
ATOM   3783  C6  *** X  33     134.790 166.220 280.280  0.00  0.00            
ATOM   3784  C7  *** X  33     133.280 170.800 282.140  0.00  0.00            
ATOM   3785  C8  *** X  33     129.790 167.130 281.190  0.00  0.00            
ATOM   3786  O   *** X  33     135.960 166.530 280.440  0.00  0.00            
ATOM   3787  O1  *** X  33     134.490 165.150 279.770  0.00  0.00            
ATOM   3788  O2  *** X  33     128.940 167.790 281.770  0.00  0.00            
ATOM   3789  O3  *** X  33     129.490 166.080 280.640  0.00  0.00            
ATOM   3790  O4  *** X  33     132.370 171.600 282.360  0.00  0.00            
ATOM   3791  O5  *** X  33     134.450 171.120 282.340  0.00  0.00            
ATOM   3792  H   *** X  33     132.070 165.770 280.380  0.00  0.00            
ATOM   3793  H1  *** X  33     130.820 169.580 281.960  0.00  0.00            
ATOM   3794  H2  *** X  33     135.000 168.820 281.230  0.00  0.00            
ATOM   3795  C   *** X  34     188.840  11.610 250.170  0.00  0.00            
ATOM   3796  C1  *** X  34     189.220  12.200 251.410  0.00  0.00            
ATOM   3797  C2  *** X  34     188.830  13.550 251.630  0.00  0.00            
ATOM   3798  C3  *** X  34     188.100  14.310 250.670  0.00  0.00            
ATOM   3799  C4  *** X  34     187.770  13.670 249.450  0.00  0.00            
ATOM   3800  C5  *** X  34     188.120  12.320 249.170  0.00  0.00            
ATOM   3801  C6  *** X  34     187.720  11.650 247.840  0.00  0.00            
ATOM   3802  C7  *** X  34     187.670  15.760 250.960  0.00  0.00            
ATOM   3803  C8  *** X  34     190.010  11.420 252.460  0.00  0.00            
ATOM   3804  O   *** X  34     187.210  12.330 246.950  0.00  0.00            
ATOM   3805  O1  *** X  34     187.910  10.450 247.680  0.00  0.00            
ATOM   3806  O2  *** X  34     190.470  12.010 253.430  0.00  0.00            
ATOM   3807  O3  *** X  34     190.150  10.200 252.340  0.00  0.00            
ATOM   3808  O4  *** X  34     187.790  16.220 252.090  0.00  0.00            
ATOM   3809  O5  *** X  34     187.180  16.440 250.060  0.00  0.00            
ATOM   3810  H   *** X  34     189.120  10.580 249.980  0.00  0.00            
ATOM   3811  H1  *** X  34     189.100  14.020 252.570  0.00  0.00            
ATOM   3812  H2  *** X  34     187.220  14.230 248.690  0.00  0.00            
ATOM   3813  C   *** X  35      83.220 211.280 240.960  0.00  0.00            
ATOM   3814  C1  *** X  35      82.920 212.660 240.800  0.00  0.00            
ATOM   3815  C2  *** X  35      81.550 213.050 240.790  0.00  0.00            
ATOM   3816  C3  *** X  35      80.500 212.100 240.930  0.00  0.00            
ATOM   3817  C4  *** X  35      80.860 210.730 241.070  0.00  0.00            
ATOM   3818  C5  *** X  35      82.210 210.290 241.100  0.00  0.00            
ATOM   3819  C6  *** X  35      82.560 208.800 241.280  0.00  0.00            
ATOM   3820  C7  *** X  35      79.020 212.550 240.960  0.00  0.00            
ATOM   3821  C8  *** X  35      84.040 213.710 240.650  0.00  0.00            
ATOM   3822  O   *** X  35      81.660 207.960 241.290  0.00  0.00            
ATOM   3823  O1  *** X  35      83.730 208.470 241.460  0.00  0.00            
ATOM   3824  O2  *** X  35      83.760 214.860 240.340  0.00  0.00            
ATOM   3825  O3  *** X  35      85.200 213.380 240.890  0.00  0.00            
ATOM   3826  O4  *** X  35      78.750 213.740 241.050  0.00  0.00            
ATOM   3827  O5  *** X  35      78.140 211.700 240.930  0.00  0.00            
ATOM   3828  H   *** X  35      84.260 210.970 240.970  0.00  0.00            
ATOM   3829  H1  *** X  35      81.300 214.100 240.670  0.00  0.00            
ATOM   3830  H2  *** X  35      80.060 210.000 241.180  0.00  0.00            
ATOM   3831  C   *** X  36      17.680 210.230 201.820  0.00  0.00            
ATOM   3832  C1  *** X  36      16.390 209.630 201.880  0.00  0.00            
ATOM   3833  C2  *** X  36      16.220 208.520 202.750  0.00  0.00            
ATOM   3834  C3  *** X  36      17.290 207.990 203.530  0.00  0.00            
ATOM   3835  C4  *** X  36      18.560 208.620 203.410  0.00  0.00            
ATOM   3836  C5  *** X  36      18.780 209.740 202.570  0.00  0.00            
ATOM   3837  C6  *** X  36      20.170 210.410 202.490  0.00  0.00            
ATOM   3838  C7  *** X  36      17.070 206.800 204.480  0.00  0.00            
ATOM   3839  C8  *** X  36      15.210 210.170 201.050  0.00  0.00            
ATOM   3840  O   *** X  36      21.120 209.880 203.060  0.00  0.00            
ATOM   3841  O1  *** X  36      20.290 211.460 201.880  0.00  0.00            
ATOM   3842  O2  *** X  36      14.170 209.520 200.980  0.00  0.00            
ATOM   3843  O3  *** X  36      15.310 211.240 200.470  0.00  0.00            
ATOM   3844  O4  *** X  36      15.930 206.400 204.700  0.00  0.00            
ATOM   3845  O5  *** X  36      18.030 206.260 205.020  0.00  0.00            
ATOM   3846  H   *** X  36      17.830 211.090 201.160  0.00  0.00            
ATOM   3847  H1  *** X  36      15.250 208.060 202.820  0.00  0.00            
ATOM   3848  H2  *** X  36      19.400 208.230 203.990  0.00  0.00            
ATOM   3849  C   *** X  37     263.170  79.130 132.260  0.00  0.00            
ATOM   3850  C1  *** X  37     264.390  79.580 132.840  0.00  0.00            
ATOM   3851  C2  *** X  37     264.320  80.680 133.740  0.00  0.00            
ATOM   3852  C3  *** X  37     263.090  81.330 134.060  0.00  0.00            
ATOM   3853  C4  *** X  37     261.910  80.850 133.430  0.00  0.00            
ATOM   3854  C5  *** X  37     261.910  79.750 132.530  0.00  0.00            
ATOM   3855  C6  *** X  37     260.620  79.250 131.880  0.00  0.00            
ATOM   3856  C7  *** X  37     263.050  82.510 135.060  0.00  0.00            
ATOM   3857  C8  *** X  37     265.730  78.910 132.500  0.00  0.00            
ATOM   3858  O   *** X  37     259.580  79.880 132.030  0.00  0.00            
ATOM   3859  O1  *** X  37     260.630  78.220 131.210  0.00  0.00            
ATOM   3860  O2  *** X  37     266.780  79.440 132.860  0.00  0.00            
ATOM   3861  O3  *** X  37     265.740  77.860 131.880  0.00  0.00            
ATOM   3862  O4  *** X  37     264.040  82.780 135.720  0.00  0.00            
ATOM   3863  O5  *** X  37     262.010  83.160 135.180  0.00  0.00            
ATOM   3864  H   *** X  37     263.200  78.290 131.570  0.00  0.00            
ATOM   3865  H1  *** X  37     265.230  81.040 134.210  0.00  0.00            
ATOM   3866  H2  *** X  37     260.960  81.340 133.660  0.00  0.00            
ATOM   3867  C   *** X  38     128.750  37.700 169.380  0.00  0.00            
ATOM   3868  C1  *** X  38     129.320  36.760 168.470  0.00  0.00            
ATOM   3869  C2  *** X  38     128.460  35.770 167.910  0.00  0.00            
ATOM   3870  C3  *** X  38     127.070  35.700 168.230  0.00  0.00            
ATOM   3871  C4  *** X  38     126.560  36.650 169.160  0.00  0.00            
ATOM   3872  C5  *** X  38     127.370  37.670 169.750  0.00  0.00            
ATOM   3873  C6  *** X  38     126.790  38.700 170.730  0.00  0.00            
ATOM   3874  C7  *** X  38     126.150  34.650 167.590  0.00  0.00            
ATOM   3875  C8  *** X  38     130.810  36.820 168.110  0.00  0.00            
ATOM   3876  O   *** X  38     125.630  38.580 171.110  0.00  0.00            
ATOM   3877  O1  *** X  38     127.470  39.650 171.090  0.00  0.00            
ATOM   3878  O2  *** X  38     131.320  35.900 167.480  0.00  0.00            
ATOM   3879  O3  *** X  38     131.470  37.790 168.440  0.00  0.00            
ATOM   3880  O4  *** X  38     126.560  33.980 166.650  0.00  0.00            
ATOM   3881  O5  *** X  38     125.000  34.520 168.010  0.00  0.00            
ATOM   3882  H   *** X  38     129.390  38.460 169.810  0.00  0.00            
ATOM   3883  H1  *** X  38     128.870  35.050 167.210  0.00  0.00            
ATOM   3884  H2  *** X  38     125.510  36.610 169.430  0.00  0.00            
ATOM   3885  C   *** X  39     222.850 127.370 155.610  0.00  0.00            
ATOM   3886  C1  *** X  39     223.320 128.520 154.910  0.00  0.00            
ATOM   3887  C2  *** X  39     224.510 128.390 154.150  0.00  0.00            
ATOM   3888  C3  *** X  39     225.230 127.170 154.070  0.00  0.00            
ATOM   3889  C4  *** X  39     224.730 126.050 154.800  0.00  0.00            
ATOM   3890  C5  *** X  39     223.530 126.120 155.570  0.00  0.00            
ATOM   3891  C6  *** X  39     223.000 124.900 156.340  0.00  0.00            
ATOM   3892  C7  *** X  39     226.510 127.050 153.210  0.00  0.00            
ATOM   3893  C8  *** X  39     222.560 129.860 154.990  0.00  0.00            
ATOM   3894  O   *** X  39     223.680 123.880 156.400  0.00  0.00            
ATOM   3895  O1  *** X  39     221.910 124.950 156.880  0.00  0.00            
ATOM   3896  O2  *** X  39     223.080 130.880 154.550  0.00  0.00            
ATOM   3897  O3  *** X  39     221.440 129.890 155.490  0.00  0.00            
ATOM   3898  O4  *** X  39     226.810 127.960 152.450  0.00  0.00            
ATOM   3899  O5  *** X  39     227.200 126.040 153.300  0.00  0.00            
ATOM   3900  H   *** X  39     221.940 127.450 156.190  0.00  0.00            
ATOM   3901  H1  *** X  39     224.880 129.250 153.610  0.00  0.00            
ATOM   3902  H2  *** X  39     225.270 125.110 154.760  0.00  0.00            
ATOM   3903  C   *** X  40     168.610 241.520  80.060  0.00  0.00            
ATOM   3904  C1  *** X  40     167.480 240.680  80.290  0.00  0.00            
ATOM   3905  C2  *** X  40     167.730 239.340  80.700  0.00  0.00            
ATOM   3906  C3  *** X  40     169.050 238.830  80.890  0.00  0.00            
ATOM   3907  C4  *** X  40     170.140 239.710  80.630  0.00  0.00            
ATOM   3908  C5  *** X  40     169.950 241.070  80.220  0.00  0.00            
ATOM   3909  C6  *** X  40     171.140 242.000  79.950  0.00  0.00            
ATOM   3910  C7  *** X  40     169.290 237.380  81.350  0.00  0.00            
ATOM   3911  C8  *** X  40     166.050 241.200  80.080  0.00  0.00            
ATOM   3912  O   *** X  40     172.280 241.540  79.960  0.00  0.00            
ATOM   3913  O1  *** X  40     170.940 243.190  79.720  0.00  0.00            
ATOM   3914  O2  *** X  40     165.110 240.400  80.070  0.00  0.00            
ATOM   3915  O3  *** X  40     165.850 242.390  79.900  0.00  0.00            
ATOM   3916  O4  *** X  40     168.340 236.710  81.730  0.00  0.00            
ATOM   3917  O5  *** X  40     170.420 236.920  81.320  0.00  0.00            
ATOM   3918  H   *** X  40     168.440 242.550  79.750  0.00  0.00            
ATOM   3919  H1  *** X  40     166.890 238.680  80.890  0.00  0.00            
ATOM   3920  H2  *** X  40     171.150 239.350  80.760  0.00  0.00            
ATOM   3921  C   *** X  41     150.860 115.330 155.830  0.00  0.00            
ATOM   3922  C1  *** X  41     151.090 114.340 156.830  0.00  0.00            
ATOM   3923  C2  *** X  41     150.020 114.020 157.710  0.00  0.00            
ATOM   3924  C3  *** X  41     148.750 114.650 157.630  0.00  0.00            
ATOM   3925  C4  *** X  41     148.580 115.650 156.630  0.00  0.00            
ATOM   3926  C5  *** X  41     149.610 116.000 155.710  0.00  0.00            
ATOM   3927  C6  *** X  41     149.360 117.070 154.640  0.00  0.00            
ATOM   3928  C7  *** X  41     147.590 114.260 158.580  0.00  0.00            
ATOM   3929  C8  *** X  41     152.450 113.630 156.950  0.00  0.00            
ATOM   3930  O   *** X  41     148.310 117.700 154.650  0.00  0.00            
ATOM   3931  O1  *** X  41     150.200 117.250 153.760  0.00  0.00            
ATOM   3932  O2  *** X  41     152.670 112.920 157.930  0.00  0.00            
ATOM   3933  O3  *** X  41     153.280 113.760 156.060  0.00  0.00            
ATOM   3934  O4  *** X  41     147.700 113.280 159.300  0.00  0.00            
ATOM   3935  O5  *** X  41     146.560 114.930 158.590  0.00  0.00            
ATOM   3936  H   *** X  41     151.660 115.580 155.140  0.00  0.00            
ATOM   3937  H1  *** X  41     150.180 113.260 158.470  0.00  0.00            
ATOM   3938  H2  *** X  41     147.620 116.150 156.550  0.00  0.00            
ATOM   3939  C   *** X  42     279.590  15.400   9.100  0.00  0.00            
ATOM   3940  C1  *** X  42     280.600  15.520   8.100  0.00  0.00            
ATOM   3941  C2  *** X  42     281.920  15.130   8.450  0.00  0.00            
ATOM   3942  C3  *** X  42     282.260  14.630   9.740  0.00  0.00            
ATOM   3943  C4  *** X  42     281.210  14.550  10.700  0.00  0.00            
ATOM   3944  C5  *** X  42     279.870  14.920  10.410  0.00  0.00            
ATOM   3945  C6  *** X  42     278.760  14.810  11.480  0.00  0.00            
ATOM   3946  C7  *** X  42     283.690  14.200  10.080  0.00  0.00            
ATOM   3947  C8  *** X  42     280.260  16.060   6.700  0.00  0.00            
ATOM   3948  O   *** X  42     279.060  14.530  12.630  0.00  0.00            
ATOM   3949  O1  *** X  42     277.600  15.010  11.160  0.00  0.00            
ATOM   3950  O2  *** X  42     281.180  16.350   5.930  0.00  0.00            
ATOM   3951  O3  *** X  42     279.090  16.220   6.370  0.00  0.00            
ATOM   3952  O4  *** X  42     284.530  14.110   9.180  0.00  0.00            
ATOM   3953  O5  *** X  42     283.990  13.950  11.240  0.00  0.00            
ATOM   3954  H   *** X  42     278.570  15.690   8.860  0.00  0.00            
ATOM   3955  H1  *** X  42     282.700  15.200   7.700  0.00  0.00            
ATOM   3956  H2  *** X  42     281.450  14.190  11.700  0.00  0.00            
ATOM   3957  C   *** X  43     153.900 178.410 131.910  0.00  0.00            
ATOM   3958  C1  *** X  43     153.720 179.800 131.660  0.00  0.00            
ATOM   3959  C2  *** X  43     154.170 180.310 130.410  0.00  0.00            
ATOM   3960  C3  *** X  43     154.790 179.490 129.430  0.00  0.00            
ATOM   3961  C4  *** X  43     154.970 178.110 129.750  0.00  0.00            
ATOM   3962  C5  *** X  43     154.530 177.540 130.970  0.00  0.00            
ATOM   3963  C6  *** X  43     154.720 176.050 131.280  0.00  0.00            
ATOM   3964  C7  *** X  43     155.250 180.060 128.080  0.00  0.00            
ATOM   3965  C8  *** X  43     153.050 180.720 132.700  0.00  0.00            
ATOM   3966  O   *** X  43     155.370 175.350 130.510  0.00  0.00            
ATOM   3967  O1  *** X  43     154.200 175.560 132.280  0.00  0.00            
ATOM   3968  O2  *** X  43     153.080 181.930 132.550  0.00  0.00            
ATOM   3969  O3  *** X  43     152.500 180.220 133.680  0.00  0.00            
ATOM   3970  O4  *** X  43     154.920 181.190 127.750  0.00  0.00            
ATOM   3971  O5  *** X  43     155.930 179.360 127.320  0.00  0.00            
ATOM   3972  H   *** X  43     153.560 178.010 132.850  0.00  0.00            
ATOM   3973  H1  *** X  43     154.030 181.370 130.190  0.00  0.00            
ATOM   3974  H2  *** X  43     155.450 177.470 129.020  0.00  0.00            
ATOM   3975  C   *** X  44      80.160 293.210  62.190  0.00  0.00            
ATOM   3976  C1  *** X  44      79.120 294.160  61.970  0.00  0.00            
ATOM   3977  C2  *** X  44      77.830 293.660  61.630  0.00  0.00            
ATOM   3978  C3  *** X  44      77.560 292.270  61.510  0.00  0.00            
ATOM   3979  C4  *** X  44      78.640 291.370  61.720  0.00  0.00            
ATOM   3980  C5  *** X  44      79.950 291.810  62.070  0.00  0.00            
ATOM   3981  C6  *** X  44      81.100 290.800  62.300  0.00  0.00            
ATOM   3982  C7  *** X  44      76.150 291.750  61.160  0.00  0.00            
ATOM   3983  C8  *** X  44      79.390 295.670  62.080  0.00  0.00            
ATOM   3984  O   *** X  44      80.920 289.620  62.050  0.00  0.00            
ATOM   3985  O1  *** X  44      82.180 291.200  62.720  0.00  0.00            
ATOM   3986  O2  *** X  44      78.550 296.470  61.690  0.00  0.00            
ATOM   3987  O3  *** X  44      80.460 296.060  62.550  0.00  0.00            
ATOM   3988  O4  *** X  44      75.210 292.530  61.150  0.00  0.00            
ATOM   3989  O5  *** X  44      76.000 290.570  60.880  0.00  0.00            
ATOM   3990  H   *** X  44      81.150 293.570  62.450  0.00  0.00            
ATOM   3991  H1  *** X  44      77.020 294.370  61.470  0.00  0.00            
ATOM   3992  H2  *** X  44      78.460 290.300  61.620  0.00  0.00            
ATOM   3993  C   *** X  45      43.230  85.490  99.960  0.00  0.00            
ATOM   3994  C1  *** X  45      43.500  84.100  99.800  0.00  0.00            
ATOM   3995  C2  *** X  45      44.200  83.450 100.860  0.00  0.00            
ATOM   3996  C3  *** X  45      44.630  84.130 102.030  0.00  0.00            
ATOM   3997  C4  *** X  45      44.350  85.520 102.120  0.00  0.00            
ATOM   3998  C5  *** X  45      43.640  86.230 101.100  0.00  0.00            
ATOM   3999  C6  *** X  45      43.350  87.730 101.230  0.00  0.00            
ATOM   4000  C7  *** X  45      45.370  83.400 103.170  0.00  0.00            
ATOM   4001  C8  *** X  45      43.070  83.340  98.540  0.00  0.00            
ATOM   4002  O   *** X  45      43.840  88.370 102.170  0.00  0.00            
ATOM   4003  O1  *** X  45      42.640  88.290 100.410  0.00  0.00            
ATOM   4004  O2  *** X  45      43.490  82.200  98.350  0.00  0.00            
ATOM   4005  O3  *** X  45      42.310  83.880  97.740  0.00  0.00            
ATOM   4006  O4  *** X  45      45.450  82.180 103.160  0.00  0.00            
ATOM   4007  O5  *** X  45      45.880  84.060 104.080  0.00  0.00            
ATOM   4008  H   *** X  45      42.690  86.000  99.160  0.00  0.00            
ATOM   4009  H1  *** X  45      44.410  82.380 100.770  0.00  0.00            
ATOM   4010  H2  *** X  45      44.670  86.070 103.000  0.00  0.00            
ATOM   4011  C   *** X  46     228.800   6.730  28.130  0.00  0.00            
ATOM   4012  C1  *** X  46     227.690   5.840  28.020  0.00  0.00            
ATOM   4013  C2  *** X  46     226.490   6.350  27.450  0.00  0.00            
ATOM   4014  C3  *** X  46     226.360   7.700  27.020  0.00  0.00            
ATOM   4015  C4  *** X  46     227.490   8.550  27.190  0.00  0.00            
ATOM   4016  C5  *** X  46     228.730   8.090  27.730  0.00  0.00            
ATOM   4017  C6  *** X  46     229.930   9.040  27.890  0.00  0.00            
ATOM   4018  C7  *** X  46     225.050   8.220  26.410  0.00  0.00            
ATOM   4019  C8  *** X  46     227.790   4.380  28.480  0.00  0.00            
ATOM   4020  O   *** X  46     229.790  10.240  27.660  0.00  0.00            
ATOM   4021  O1  *** X  46     231.010   8.590  28.240  0.00  0.00            
ATOM   4022  O2  *** X  46     226.770   3.700  28.560  0.00  0.00            
ATOM   4023  O3  *** X  46     228.880   3.910  28.790  0.00  0.00            
ATOM   4024  O4  *** X  46     224.160   7.440  26.120  0.00  0.00            
ATOM   4025  O5  *** X  46     224.910   9.430  26.210  0.00  0.00            
ATOM   4026  H   *** X  46     229.730   6.360  28.550  0.00  0.00            
ATOM   4027  H1  *** X  46     225.640   5.690  27.340  0.00  0.00            
ATOM   4028  H2  *** X  46     227.420   9.590  26.870  0.00  0.00            
ATOM   4029  C   *** X  47      16.620  31.050  59.630  0.00  0.00            
ATOM   4030  C1  *** X  47      17.270  29.980  60.310  0.00  0.00            
ATOM   4031  C2  *** X  47      17.520  30.150  61.710  0.00  0.00            
ATOM   4032  C3  *** X  47      17.160  31.330  62.410  0.00  0.00            
ATOM   4033  C4  *** X  47      16.540  32.370  61.670  0.00  0.00            
ATOM   4034  C5  *** X  47      16.250  32.260  60.280  0.00  0.00            
ATOM   4035  C6  *** X  47      15.570  33.410  59.510  0.00  0.00            
ATOM   4036  C7  *** X  47      17.440  31.480  63.920  0.00  0.00            
ATOM   4037  C8  *** X  47      17.680  28.700  59.580  0.00  0.00            
ATOM   4038  O   *** X  47      15.390  34.480  60.070  0.00  0.00            
ATOM   4039  O1  *** X  47      15.220  33.230  58.350  0.00  0.00            
ATOM   4040  O2  *** X  47      18.420  27.890  60.140  0.00  0.00            
ATOM   4041  O3  *** X  47      17.290  28.500  58.430  0.00  0.00            
ATOM   4042  O4  *** X  47      17.810  30.500  64.560  0.00  0.00            
ATOM   4043  O5  *** X  47      17.280  32.570  64.460  0.00  0.00            
ATOM   4044  H   *** X  47      16.420  30.940  58.570  0.00  0.00            
ATOM   4045  H1  *** X  47      18.010  29.340  62.250  0.00  0.00            
ATOM   4046  H2  *** X  47      16.270  33.290  62.190  0.00  0.00            
ATOM   4047  C   *** X  48     151.360 154.340 138.620  0.00  0.00            
ATOM   4048  C1  *** X  48     150.280 154.590 137.740  0.00  0.00            
ATOM   4049  C2  *** X  48     149.210 153.650 137.720  0.00  0.00            
ATOM   4050  C3  *** X  48     149.200 152.480 138.550  0.00  0.00            
ATOM   4051  C4  *** X  48     150.320 152.280 139.390  0.00  0.00            
ATOM   4052  C5  *** X  48     151.420 153.190 139.460  0.00  0.00            
ATOM   4053  C6  *** X  48     152.600 152.930 140.410  0.00  0.00            
ATOM   4054  C7  *** X  48     148.020 151.490 138.530  0.00  0.00            
ATOM   4055  C8  *** X  48     150.250 155.820 136.830  0.00  0.00            
ATOM   4056  O   *** X  48     152.660 151.870 141.020  0.00  0.00            
ATOM   4057  O1  *** X  48     153.460 153.790 140.550  0.00  0.00            
ATOM   4058  O2  *** X  48     149.400 155.900 135.950  0.00  0.00            
ATOM   4059  O3  *** X  48     151.070 156.720 137.000  0.00  0.00            
ATOM   4060  O4  *** X  48     146.980 151.790 137.940  0.00  0.00            
ATOM   4061  O5  *** X  48     148.110 150.430 139.120  0.00  0.00            
ATOM   4062  H   *** X  48     152.190 155.050 138.650  0.00  0.00            
ATOM   4063  H1  *** X  48     148.370 153.830 137.060  0.00  0.00            
ATOM   4064  H2  *** X  48     150.350 151.390 140.020  0.00  0.00            
ATOM   4065  C   *** X  49      63.880 258.720 146.590  0.00  0.00            
ATOM   4066  C1  *** X  49      62.730 259.550 146.530  0.00  0.00            
ATOM   4067  C2  *** X  49      61.650 259.130 145.720  0.00  0.00            
ATOM   4068  C3  *** X  49      61.690 257.920 144.960  0.00  0.00            
ATOM   4069  C4  *** X  49      62.880 257.140 145.040  0.00  0.00            
ATOM   4070  C5  *** X  49      63.990 257.510 145.840  0.00  0.00            
ATOM   4071  C6  *** X  49      65.250 256.640 145.900  0.00  0.00            
ATOM   4072  C7  *** X  49      60.490 257.480 144.100  0.00  0.00            
ATOM   4073  C8  *** X  49      62.660 260.870 147.330  0.00  0.00            
ATOM   4074  O   *** X  49      65.360 255.680 145.150  0.00  0.00            
ATOM   4075  O1  *** X  49      66.140 256.910 146.700  0.00  0.00            
ATOM   4076  O2  *** X  49      61.760 261.670 147.100  0.00  0.00            
ATOM   4077  O3  *** X  49      63.530 261.120 148.160  0.00  0.00            
ATOM   4078  O4  *** X  49      59.430 258.070 144.190  0.00  0.00            
ATOM   4079  O5  *** X  49      60.620 256.530 143.320  0.00  0.00            
ATOM   4080  H   *** X  49      64.720 259.020 147.210  0.00  0.00            
ATOM   4081  H1  *** X  49      60.750 259.740 145.670  0.00  0.00            
ATOM   4082  H2  *** X  49      62.930 256.220 144.460  0.00  0.00            
ATOM   4083  C   *** X  50      65.220 261.410 241.070  0.00  0.00            
ATOM   4084  C1  *** X  50      66.530 261.710 241.540  0.00  0.00            
ATOM   4085  C2  *** X  50      67.480 260.650 241.570  0.00  0.00            
ATOM   4086  C3  *** X  50      67.160 259.320 241.160  0.00  0.00            
ATOM   4087  C4  *** X  50      65.830 259.070 240.720  0.00  0.00            
ATOM   4088  C5  *** X  50      64.840 260.100 240.650  0.00  0.00            
ATOM   4089  C6  *** X  50      63.420 259.810 240.150  0.00  0.00            
ATOM   4090  C7  *** X  50      68.220 258.210 241.190  0.00  0.00            
ATOM   4091  C8  *** X  50      66.910 263.130 242.010  0.00  0.00            
ATOM   4092  O   *** X  50      63.080 258.650 239.930  0.00  0.00            
ATOM   4093  O1  *** X  50      62.640 260.740 239.980  0.00  0.00            
ATOM   4094  O2  *** X  50      67.970 263.310 242.590  0.00  0.00            
ATOM   4095  O3  *** X  50      66.140 264.060 241.790  0.00  0.00            
ATOM   4096  O4  *** X  50      69.390 258.490 241.410  0.00  0.00            
ATOM   4097  O5  *** X  50      67.880 257.040 241.000  0.00  0.00            
ATOM   4098  H   *** X  50      64.480 262.200 241.030  0.00  0.00            
ATOM   4099  H1  *** X  50      68.480 260.850 241.920  0.00  0.00            
ATOM   4100  H2  *** X  50      65.560 258.070 240.400  0.00  0.00            
ATOM   4101  C   *** X  51       7.360  43.800 163.960  0.00  0.00            
ATOM   4102  C1  *** X  51       7.360  43.070 162.730  0.00  0.00            
ATOM   4103  C2  *** X  51       6.700  41.810 162.730  0.00  0.00            
ATOM   4104  C3  *** X  51       6.090  41.260 163.890  0.00  0.00            
ATOM   4105  C4  *** X  51       6.150  42.020 165.090  0.00  0.00            
ATOM   4106  C5  *** X  51       6.780  43.290 165.150  0.00  0.00            
ATOM   4107  C6  *** X  51       6.830  44.100 166.470  0.00  0.00            
ATOM   4108  C7  *** X  51       5.390  39.890 163.840  0.00  0.00            
ATOM   4109  C8  *** X  51       8.030  43.640 161.470  0.00  0.00            
ATOM   4110  O   *** X  51       6.450  43.580 167.510  0.00  0.00            
ATOM   4111  O1  *** X  51       7.270  45.240 166.460  0.00  0.00            
ATOM   4112  O2  *** X  51       8.200  42.910 160.500  0.00  0.00            
ATOM   4113  O3  *** X  51       8.430  44.800 161.470  0.00  0.00            
ATOM   4114  O4  *** X  51       5.210  39.340 162.770  0.00  0.00            
ATOM   4115  O5  *** X  51       5.040  39.360 164.890  0.00  0.00            
ATOM   4116  H   *** X  51       7.850  44.770 163.990  0.00  0.00            
ATOM   4117  H1  *** X  51       6.680  41.240 161.800  0.00  0.00            
ATOM   4118  H2  *** X  51       5.690  41.610 165.980  0.00  0.00            
ATOM   4119  C   *** X  52      48.380 214.360 182.850  0.00  0.00            
ATOM   4120  C1  *** X  52      49.330 213.330 183.070  0.00  0.00            
ATOM   4121  C2  *** X  52      48.850 212.000 183.140  0.00  0.00            
ATOM   4122  C3  *** X  52      47.470 211.670 182.980  0.00  0.00            
ATOM   4123  C4  *** X  52      46.560 212.750 182.780  0.00  0.00            
ATOM   4124  C5  *** X  52      46.990 214.110 182.700  0.00  0.00            
ATOM   4125  C6  *** X  52      46.000 215.250 182.440  0.00  0.00            
ATOM   4126  C7  *** X  52      46.990 210.210 183.020  0.00  0.00            
ATOM   4127  C8  *** X  52      50.830 213.640 183.240  0.00  0.00            
ATOM   4128  O   *** X  52      44.800 215.010 182.430  0.00  0.00            
ATOM   4129  O1  *** X  52      46.420 216.380 182.230  0.00  0.00            
ATOM   4130  O2  *** X  52      51.600 212.750 183.610  0.00  0.00            
ATOM   4131  O3  *** X  52      51.260 214.760 182.970  0.00  0.00            
ATOM   4132  O4  *** X  52      47.820 209.300 183.000  0.00  0.00            
ATOM   4133  O5  *** X  52      45.790 209.960 183.030  0.00  0.00            
ATOM   4134  H   *** X  52      48.730 215.390 182.790  0.00  0.00            
ATOM   4135  H1  *** X  52      49.550 211.190 183.300  0.00  0.00            
ATOM   4136  H2  *** X  52      45.500 212.530 182.670  0.00  0.00            
ATOM   4137  C   *** X  53      27.050 232.950 181.810  0.00  0.00            
ATOM   4138  C1  *** X  53      26.840 231.640 181.280  0.00  0.00            
ATOM   4139  C2  *** X  53      27.570 231.280 180.120  0.00  0.00            
ATOM   4140  C3  *** X  53      28.480 232.170 179.480  0.00  0.00            
ATOM   4141  C4  *** X  53      28.640 233.460 180.040  0.00  0.00            
ATOM   4142  C5  *** X  53      27.940 233.880 181.210  0.00  0.00            
ATOM   4143  C6  *** X  53      28.140 235.290 181.790  0.00  0.00            
ATOM   4144  C7  *** X  53      29.260 231.750 178.220  0.00  0.00            
ATOM   4145  C8  *** X  53      25.840 230.670 181.940  0.00  0.00            
ATOM   4146  O   *** X  53      28.800 236.120 181.170  0.00  0.00            
ATOM   4147  O1  *** X  53      27.620 235.590 182.870  0.00  0.00            
ATOM   4148  O2  *** X  53      25.510 229.650 181.340  0.00  0.00            
ATOM   4149  O3  *** X  53      25.360 230.950 183.030  0.00  0.00            
ATOM   4150  O4  *** X  53      29.240 230.580 177.850  0.00  0.00            
ATOM   4151  O5  *** X  53      29.900 232.590 177.590  0.00  0.00            
ATOM   4152  H   *** X  53      26.510 233.240 182.710  0.00  0.00            
ATOM   4153  H1  *** X  53      27.430 230.280 179.700  0.00  0.00            
ATOM   4154  H2  *** X  53      29.320 234.160 179.570  0.00  0.00            
ATOM   4155  C   *** X  54     186.740 142.880 125.860  0.00  0.00            
ATOM   4156  C1  *** X  54     186.020 142.290 124.780  0.00  0.00            
ATOM   4157  C2  *** X  54     185.810 143.100 123.620  0.00  0.00            
ATOM   4158  C3  *** X  54     186.280 144.430 123.520  0.00  0.00            
ATOM   4159  C4  *** X  54     186.980 144.970 124.640  0.00  0.00            
ATOM   4160  C5  *** X  54     187.230 144.220 125.820  0.00  0.00            
ATOM   4161  C6  *** X  54     187.990 144.820 127.010  0.00  0.00            
ATOM   4162  C7  *** X  54     186.060 145.260 122.240  0.00  0.00            
ATOM   4163  C8  *** X  54     185.480 140.860 124.860  0.00  0.00            
ATOM   4164  O   *** X  54     188.280 146.010 126.990  0.00  0.00            
ATOM   4165  O1  *** X  54     188.300 144.110 127.950  0.00  0.00            
ATOM   4166  O2  *** X  54     184.700 140.450 124.000  0.00  0.00            
ATOM   4167  O3  *** X  54     185.830 140.130 125.780  0.00  0.00            
ATOM   4168  O4  *** X  54     185.620 144.720 121.230  0.00  0.00            
ATOM   4169  O5  *** X  54     186.320 146.460 122.240  0.00  0.00            
ATOM   4170  H   *** X  54     186.920 142.290 126.750  0.00  0.00            
ATOM   4171  H1  *** X  54     185.270 142.670 122.780  0.00  0.00            
ATOM   4172  H2  *** X  54     187.340 145.990 124.580  0.00  0.00            
ATOM   4173  C   *** X  55      42.600 244.620 242.960  0.00  0.00            
ATOM   4174  C1  *** X  55      43.230 245.450 241.990  0.00  0.00            
ATOM   4175  C2  *** X  55      43.850 246.650 242.450  0.00  0.00            
ATOM   4176  C3  *** X  55      43.840 247.030 243.820  0.00  0.00            
ATOM   4177  C4  *** X  55      43.180 246.180 244.740  0.00  0.00            
ATOM   4178  C5  *** X  55      42.550 244.960 244.340  0.00  0.00            
ATOM   4179  C6  *** X  55      41.850 244.070 245.370  0.00  0.00            
ATOM   4180  C7  *** X  55      44.530 248.330 244.290  0.00  0.00            
ATOM   4181  C8  *** X  55      43.240 245.080 240.490  0.00  0.00            
ATOM   4182  O   *** X  55      41.710 244.460 246.530  0.00  0.00            
ATOM   4183  O1  *** X  55      41.420 242.970 245.030  0.00  0.00            
ATOM   4184  O2  *** X  55      43.610 245.910 239.670  0.00  0.00            
ATOM   4185  O3  *** X  55      42.870 243.960 240.150  0.00  0.00            
ATOM   4186  O4  *** X  55      45.250 248.950 243.520  0.00  0.00            
ATOM   4187  O5  *** X  55      44.360 248.720 245.440  0.00  0.00            
ATOM   4188  H   *** X  55      42.120 243.700 242.630  0.00  0.00            
ATOM   4189  H1  *** X  55      44.340 247.290 241.720  0.00  0.00            
ATOM   4190  H2  *** X  55      43.150 246.450 245.780  0.00  0.00            
ATOM   4191  C   *** X  56      94.340 215.190 229.650  0.00  0.00            
ATOM   4192  C1  *** X  56      95.620 215.510 230.170  0.00  0.00            
ATOM   4193  C2  *** X  56      96.720 215.520 229.250  0.00  0.00            
ATOM   4194  C3  *** X  56      96.560 215.230 227.870  0.00  0.00            
ATOM   4195  C4  *** X  56      95.260 214.890 227.410  0.00  0.00            
ATOM   4196  C5  *** X  56      94.130 214.870 228.270  0.00  0.00            
ATOM   4197  C6  *** X  56      92.730 214.510 227.730  0.00  0.00            
ATOM   4198  C7  *** X  56      97.760 215.270 226.910  0.00  0.00            
ATOM   4199  C8  *** X  56      95.840 215.820 231.660  0.00  0.00            
ATOM   4200  O   *** X  56      92.620 214.100 226.580  0.00  0.00            
ATOM   4201  O1  *** X  56      91.750 214.630 228.460  0.00  0.00            
ATOM   4202  O2  *** X  56      96.980 215.890 232.100  0.00  0.00            
ATOM   4203  O3  *** X  56      94.870 216.000 232.380  0.00  0.00            
ATOM   4204  O4  *** X  56      98.840 215.730 227.290  0.00  0.00            
ATOM   4205  O5  *** X  56      97.640 214.830 225.770  0.00  0.00            
ATOM   4206  H   *** X  56      93.490 215.170 230.320  0.00  0.00            
ATOM   4207  H1  *** X  56      97.700 215.780 229.630  0.00  0.00            
ATOM   4208  H2  *** X  56      95.120 214.650 226.360  0.00  0.00            
ATOM   4209  C   *** X  57     146.700 184.870 281.200  0.00  0.00            
ATOM   4210  C1  *** X  57     146.830 185.870 280.200  0.00  0.00            
ATOM   4211  C2  *** X  57     147.950 186.750 280.290  0.00  0.00            
ATOM   4212  C3  *** X  57     148.900 186.660 281.350  0.00  0.00            
ATOM   4213  C4  *** X  57     148.700 185.660 282.330  0.00  0.00            
ATOM   4214  C5  *** X  57     147.610 184.750 282.290  0.00  0.00            
ATOM   4215  C6  *** X  57     147.420 183.680 283.380  0.00  0.00            
ATOM   4216  C7  *** X  57     150.090 187.630 281.430  0.00  0.00            
ATOM   4217  C8  *** X  57     145.800 186.000 279.060  0.00  0.00            
ATOM   4218  O   *** X  57     148.120 183.700 284.380  0.00  0.00            
ATOM   4219  O1  *** X  57     146.530 182.840 283.260  0.00  0.00            
ATOM   4220  O2  *** X  57     145.810 187.000 278.350  0.00  0.00            
ATOM   4221  O3  *** X  57     144.950 185.130 278.920  0.00  0.00            
ATOM   4222  O4  *** X  57     150.340 188.370 280.490  0.00  0.00            
ATOM   4223  O5  *** X  57     150.780 187.660 282.450  0.00  0.00            
ATOM   4224  H   *** X  57     145.860 184.180 281.140  0.00  0.00            
ATOM   4225  H1  *** X  57     148.080 187.510 279.530  0.00  0.00            
ATOM   4226  H2  *** X  57     149.410 185.580 283.150  0.00  0.00            
ATOM   4227  C   *** X  58      66.210  73.540 280.530  0.00  0.00            
ATOM   4228  C1  *** X  58      67.580  73.350 280.200  0.00  0.00            
ATOM   4229  C2  *** X  58      68.050  72.010 280.100  0.00  0.00            
ATOM   4230  C3  *** X  58      67.210  70.880 280.320  0.00  0.00            
ATOM   4231  C4  *** X  58      65.850  71.130 280.670  0.00  0.00            
ATOM   4232  C5  *** X  58      65.320  72.450 280.770  0.00  0.00            
ATOM   4233  C6  *** X  58      63.850  72.690 281.130  0.00  0.00            
ATOM   4234  C7  *** X  58      67.750  69.450 280.180  0.00  0.00            
ATOM   4235  C8  *** X  58      68.520  74.540 279.970  0.00  0.00            
ATOM   4236  O   *** X  58      63.140  71.740 281.460  0.00  0.00            
ATOM   4237  O1  *** X  58      63.390  73.830 281.070  0.00  0.00            
ATOM   4238  O2  *** X  58      69.730  74.360 279.880  0.00  0.00            
ATOM   4239  O3  *** X  58      68.060  75.670 279.870  0.00  0.00            
ATOM   4240  O4  *** X  58      68.870  69.270 279.710  0.00  0.00            
ATOM   4241  O5  *** X  58      67.060  68.500 280.540  0.00  0.00            
ATOM   4242  H   *** X  58      65.820  74.550 280.610  0.00  0.00            
ATOM   4243  H1  *** X  58      69.090  71.840 279.850  0.00  0.00            
ATOM   4244  H2  *** X  58      65.190  70.290 280.840  0.00  0.00            
ATOM   4245  C   *** X  59      81.970  80.700 151.360  0.00  0.00            
ATOM   4246  C1  *** X  59      83.200  80.430 150.700  0.00  0.00            
ATOM   4247  C2  *** X  59      84.190  81.460 150.680  0.00  0.00            
ATOM   4248  C3  *** X  59      83.980  82.730 151.290  0.00  0.00            
ATOM   4249  C4  *** X  59      82.710  82.950 151.910  0.00  0.00            
ATOM   4250  C5  *** X  59      81.690  81.960 151.970  0.00  0.00            
ATOM   4251  C6  *** X  59      80.370  82.270 152.700  0.00  0.00            
ATOM   4252  C7  *** X  59      85.050  83.840 151.330  0.00  0.00            
ATOM   4253  C8  *** X  59      83.470  79.070 150.050  0.00  0.00            
ATOM   4254  O   *** X  59      80.180  83.410 153.150  0.00  0.00            
ATOM   4255  O1  *** X  59      79.560  81.380 152.920  0.00  0.00            
ATOM   4256  O2  *** X  59      84.470  78.930 149.360  0.00  0.00            
ATOM   4257  O3  *** X  59      82.710  78.140 150.280  0.00  0.00            
ATOM   4258  O4  *** X  59      86.210  83.600 151.020  0.00  0.00            
ATOM   4259  O5  *** X  59      84.760  84.950 151.780  0.00  0.00            
ATOM   4260  H   *** X  59      81.210  79.920 151.380  0.00  0.00            
ATOM   4261  H1  *** X  59      85.140  81.250 150.190  0.00  0.00            
ATOM   4262  H2  *** X  59      82.520  83.910 152.360  0.00  0.00            
ATOM   4263  C   *** X  60     297.420 277.850 265.630  0.00  0.00            
ATOM   4264  C1  *** X  60     297.680 279.150 266.130  0.00  0.00            
ATOM   4265  C2  *** X  60     297.500 280.250 265.240  0.00  0.00            
ATOM   4266  C3  *** X  60     297.090 280.080 263.890  0.00  0.00            
ATOM   4267  C4  *** X  60     296.860 278.750 263.440  0.00  0.00            
ATOM   4268  C5  *** X  60     297.010 277.610 264.290  0.00  0.00            
ATOM   4269  C6  *** X  60     296.750 276.190 263.770  0.00  0.00            
ATOM   4270  C7  *** X  60     296.890 281.280 262.960  0.00  0.00            
ATOM   4271  C8  *** X  60     298.140 279.370 267.590  0.00  0.00            
ATOM   4272  O   *** X  60     296.530 276.010 262.580  0.00  0.00            
ATOM   4273  O1  *** X  60     296.760 275.250 264.560  0.00  0.00            
ATOM   4274  O2  *** X  60     298.550 280.480 267.930  0.00  0.00            
ATOM   4275  O3  *** X  60     298.100 278.440 268.380  0.00  0.00            
ATOM   4276  O4  *** X  60     296.910 282.420 263.420  0.00  0.00            
ATOM   4277  O5  *** X  60     296.700 281.100 261.760  0.00  0.00            
ATOM   4278  H   *** X  60     297.540 277.000 266.290  0.00  0.00            
ATOM   4279  H1  *** X  60     297.690 281.250 265.610  0.00  0.00            
ATOM   4280  H2  *** X  60     296.550 278.590 262.410  0.00  0.00            
ATOM   4281  C   *** X  61     169.890 234.900 245.940  0.00  0.00            
ATOM   4282  C1  *** X  61     170.970 235.830 245.840  0.00  0.00            
ATOM   4283  C2  *** X  61     172.240 235.320 245.460  0.00  0.00            
ATOM   4284  C3  *** X  61     172.460 233.940 245.180  0.00  0.00            
ATOM   4285  C4  *** X  61     171.350 233.060 245.320  0.00  0.00            
ATOM   4286  C5  *** X  61     170.060 233.510 245.690  0.00  0.00            
ATOM   4287  C6  *** X  61     168.870 232.540 245.810  0.00  0.00            
ATOM   4288  C7  *** X  61     173.850 233.420 244.750  0.00  0.00            
ATOM   4289  C8  *** X  61     170.760 237.320 246.140  0.00  0.00            
ATOM   4290  O   *** X  61     169.070 231.330 245.720  0.00  0.00            
ATOM   4291  O1  *** X  61     167.740 232.970 246.000  0.00  0.00            
ATOM   4292  O2  *** X  61     171.740 238.060 246.250  0.00  0.00            
ATOM   4293  O3  *** X  61     169.630 237.760 246.280  0.00  0.00            
ATOM   4294  O4  *** X  61     174.730 234.220 244.470  0.00  0.00            
ATOM   4295  O5  *** X  61     174.050 232.210 244.690  0.00  0.00            
ATOM   4296  H   *** X  61     168.910 235.270 246.220  0.00  0.00            
ATOM   4297  H1  *** X  61     173.080 236.010 245.370  0.00  0.00            
ATOM   4298  H2  *** X  61     171.500 232.000 245.120  0.00  0.00            
ATOM   4299  C   *** X  62     153.760 196.660 259.230  0.00  0.00            
ATOM   4300  C1  *** X  62     152.870 195.620 258.820  0.00  0.00            
ATOM   4301  C2  *** X  62     151.480 195.910 258.820  0.00  0.00            
ATOM   4302  C3  *** X  62     150.960 197.180 259.220  0.00  0.00            
ATOM   4303  C4  *** X  62     151.890 198.160 259.650  0.00  0.00            
ATOM   4304  C5  *** X  62     153.300 197.930 259.660  0.00  0.00            
ATOM   4305  C6  *** X  62     154.280 199.030 260.120  0.00  0.00            
ATOM   4306  C7  *** X  62     149.450 197.470 259.200  0.00  0.00            
ATOM   4307  C8  *** X  62     153.400 194.240 258.380  0.00  0.00            
ATOM   4308  O   *** X  62     153.840 200.070 260.600  0.00  0.00            
ATOM   4309  O1  *** X  62     155.480 198.860 259.990  0.00  0.00            
ATOM   4310  O2  *** X  62     152.610 193.320 258.220  0.00  0.00            
ATOM   4311  O3  *** X  62     154.600 194.080 258.200  0.00  0.00            
ATOM   4312  O4  *** X  62     148.690 196.670 258.660  0.00  0.00            
ATOM   4313  O5  *** X  62     149.020 198.490 259.710  0.00  0.00            
ATOM   4314  H   *** X  62     154.830 196.460 259.230  0.00  0.00            
ATOM   4315  H1  *** X  62     150.790 195.140 258.500  0.00  0.00            
ATOM   4316  H2  *** X  62     151.520 199.130 259.970  0.00  0.00            
ATOM   4317  C   *** X  63     261.430 175.400 142.610  0.00  0.00            
ATOM   4318  C1  *** X  63     262.790 175.320 143.030  0.00  0.00            
ATOM   4319  C2  *** X  63     263.480 176.540 143.260  0.00  0.00            
ATOM   4320  C3  *** X  63     262.870 177.810 143.080  0.00  0.00            
ATOM   4321  C4  *** X  63     261.520 177.830 142.630  0.00  0.00            
ATOM   4322  C5  *** X  63     260.770 176.650 142.390  0.00  0.00            
ATOM   4323  C6  *** X  63     259.310 176.700 141.920  0.00  0.00            
ATOM   4324  C7  *** X  63     263.640 179.120 143.350  0.00  0.00            
ATOM   4325  C8  *** X  63     263.480 173.960 143.230  0.00  0.00            
ATOM   4326  O   *** X  63     258.820 177.780 141.610  0.00  0.00            
ATOM   4327  O1  *** X  63     258.660 175.670 141.850  0.00  0.00            
ATOM   4328  O2  *** X  63     264.700 173.920 143.400  0.00  0.00            
ATOM   4329  O3  *** X  63     262.820 172.930 143.210  0.00  0.00            
ATOM   4330  O4  *** X  63     264.730 179.070 143.910  0.00  0.00            
ATOM   4331  O5  *** X  63     263.150 180.190 143.020  0.00  0.00            
ATOM   4332  H   *** X  63     260.880 174.480 142.430  0.00  0.00            
ATOM   4333  H1  *** X  63     264.510 176.500 143.600  0.00  0.00            
ATOM   4334  H2  *** X  63     261.040 178.790 142.470  0.00  0.00            
ATOM   4335  C   *** X  64     216.730 220.760 235.490  0.00  0.00            
ATOM   4336  C1  *** X  64     215.900 221.610 236.280  0.00  0.00            
ATOM   4337  C2  *** X  64     216.540 222.510 237.170  0.00  0.00            
ATOM   4338  C3  *** X  64     217.950 222.580 237.310  0.00  0.00            
ATOM   4339  C4  *** X  64     218.730 221.690 236.520  0.00  0.00            
ATOM   4340  C5  *** X  64     218.150 220.780 235.590  0.00  0.00            
ATOM   4341  C6  *** X  64     219.020 219.840 234.740  0.00  0.00            
ATOM   4342  C7  *** X  64     218.610 223.570 238.280  0.00  0.00            
ATOM   4343  C8  *** X  64     214.360 221.550 236.160  0.00  0.00            
ATOM   4344  O   *** X  64     220.230 219.780 234.950  0.00  0.00            
ATOM   4345  O1  *** X  64     218.500 219.160 233.860  0.00  0.00            
ATOM   4346  O2  *** X  64     213.670 222.140 236.980  0.00  0.00            
ATOM   4347  O3  *** X  64     213.850 220.910 235.250  0.00  0.00            
ATOM   4348  O4  *** X  64     217.930 224.440 238.810  0.00  0.00            
ATOM   4349  O5  *** X  64     219.820 223.490 238.500  0.00  0.00            
ATOM   4350  H   *** X  64     216.270 220.070 234.790  0.00  0.00            
ATOM   4351  H1  *** X  64     215.920 223.170 237.780  0.00  0.00            
ATOM   4352  H2  *** X  64     219.810 221.720 236.610  0.00  0.00            
ATOM   4353  C   *** X  65     150.690  43.840 201.730  0.00  0.00            
ATOM   4354  C1  *** X  65     150.930  42.510 202.150  0.00  0.00            
ATOM   4355  C2  *** X  65     151.910  42.310 203.170  0.00  0.00            
ATOM   4356  C3  *** X  65     152.630  43.390 203.750  0.00  0.00            
ATOM   4357  C4  *** X  65     152.360  44.700 203.270  0.00  0.00            
ATOM   4358  C5  *** X  65     151.390  44.960 202.270  0.00  0.00            
ATOM   4359  C6  *** X  65     151.100  46.400 201.790  0.00  0.00            
ATOM   4360  C7  *** X  65     153.660  43.150 204.870  0.00  0.00            
ATOM   4361  C8  *** X  65     150.160  41.330 201.540  0.00  0.00            
ATOM   4362  O   *** X  65     151.790  47.320 202.190  0.00  0.00            
ATOM   4363  O1  *** X  65     150.150  46.610 201.030  0.00  0.00            
ATOM   4364  O2  *** X  65     150.510  40.180 201.780  0.00  0.00            
ATOM   4365  O3  *** X  65     149.190  41.550 200.820  0.00  0.00            
ATOM   4366  O4  *** X  65     153.730  42.050 205.410  0.00  0.00            
ATOM   4367  O5  *** X  65     154.370  44.080 205.240  0.00  0.00            
ATOM   4368  H   *** X  65     149.940  44.010 200.960  0.00  0.00            
ATOM   4369  H1  *** X  65     152.110  41.300 203.510  0.00  0.00            
ATOM   4370  H2  *** X  65     152.910  45.530 203.700  0.00  0.00            
ATOM   4371  C   *** X  66      87.560 131.820 214.980  0.00  0.00            
ATOM   4372  C1  *** X  66      88.730 132.630 214.930  0.00  0.00            
ATOM   4373  C2  *** X  66      88.570 134.010 215.270  0.00  0.00            
ATOM   4374  C3  *** X  66      87.320 134.570 215.630  0.00  0.00            
ATOM   4375  C4  *** X  66      86.180 133.710 215.650  0.00  0.00            
ATOM   4376  C5  *** X  66      86.280 132.330 215.330  0.00  0.00            
ATOM   4377  C6  *** X  66      85.050 131.390 215.320  0.00  0.00            
ATOM   4378  C7  *** X  66      87.190 136.060 215.990  0.00  0.00            
ATOM   4379  C8  *** X  66      90.080 132.030 214.500  0.00  0.00            
ATOM   4380  O   *** X  66      83.930 131.860 215.440  0.00  0.00            
ATOM   4381  O1  *** X  66      85.210 130.190 215.120  0.00  0.00            
ATOM   4382  O2  *** X  66      91.030 132.760 214.230  0.00  0.00            
ATOM   4383  O3  *** X  66      90.200 130.810 214.360  0.00  0.00            
ATOM   4384  O4  *** X  66      88.220 136.720 216.120  0.00  0.00            
ATOM   4385  O5  *** X  66      86.080 136.550 216.100  0.00  0.00            
ATOM   4386  H   *** X  66      87.650 130.770 214.740  0.00  0.00            
ATOM   4387  H1  *** X  66      89.440 134.660 215.250  0.00  0.00            
ATOM   4388  H2  *** X  66      85.210 134.130 215.920  0.00  0.00            
ATOM   4389  C   *** X  67     248.890 230.750 296.490  0.00  0.00            
ATOM   4390  C1  *** X  67     249.930 231.660 296.810  0.00  0.00            
ATOM   4391  C2  *** X  67     250.200 232.700 295.880  0.00  0.00            
ATOM   4392  C3  *** X  67     249.480 232.850 294.660  0.00  0.00            
ATOM   4393  C4  *** X  67     248.470 231.890 294.380  0.00  0.00            
ATOM   4394  C5  *** X  67     248.150 230.830 295.280  0.00  0.00            
ATOM   4395  C6  *** X  67     247.030 229.820 294.950  0.00  0.00            
ATOM   4396  C7  *** X  67     249.790 233.990 293.680  0.00  0.00            
ATOM   4397  C8  *** X  67     250.730 231.530 298.120  0.00  0.00            
ATOM   4398  O   *** X  67     246.500 229.840 293.850  0.00  0.00            
ATOM   4399  O1  *** X  67     246.690 229.010 295.810  0.00  0.00            
ATOM   4400  O2  *** X  67     251.750 232.200 298.280  0.00  0.00            
ATOM   4401  O3  *** X  67     250.350 230.750 298.980  0.00  0.00            
ATOM   4402  O4  *** X  67     250.530 234.900 294.030  0.00  0.00            
ATOM   4403  O5  *** X  67     249.280 233.990 292.570  0.00  0.00            
ATOM   4404  H   *** X  67     248.660 229.950 297.190  0.00  0.00            
ATOM   4405  H1  *** X  67     250.990 233.420 296.110  0.00  0.00            
ATOM   4406  H2  *** X  67     247.910 231.970 293.450  0.00  0.00            
ATOM   4407  C   *** X  68      34.960 212.320 260.950  0.00  0.00            
ATOM   4408  C1  *** X  68      35.360 213.390 260.110  0.00  0.00            
ATOM   4409  C2  *** X  68      34.700 213.520 258.850  0.00  0.00            
ATOM   4410  C3  *** X  68      33.680 212.620 258.440  0.00  0.00            
ATOM   4411  C4  *** X  68      33.330 211.560 259.320  0.00  0.00            
ATOM   4412  C5  *** X  68      33.950 211.380 260.590  0.00  0.00            
ATOM   4413  C6  *** X  68      33.550 210.230 261.530  0.00  0.00            
ATOM   4414  C7  *** X  68      32.960 212.790 257.090  0.00  0.00            
ATOM   4415  C8  *** X  68      36.480 214.360 260.540  0.00  0.00            
ATOM   4416  O   *** X  68      32.780 209.360 261.130  0.00  0.00            
ATOM   4417  O1  *** X  68      34.010 210.180 262.660  0.00  0.00            
ATOM   4418  O2  *** X  68      36.950 215.140 259.720  0.00  0.00            
ATOM   4419  O3  *** X  68      36.890 214.320 261.690  0.00  0.00            
ATOM   4420  O4  *** X  68      33.130 213.810 256.440  0.00  0.00            
ATOM   4421  O5  *** X  68      32.210 211.910 256.690  0.00  0.00            
ATOM   4422  H   *** X  68      35.450 212.210 261.910  0.00  0.00            
ATOM   4423  H1  *** X  68      34.980 214.330 258.190  0.00  0.00            
ATOM   4424  H2  *** X  68      32.560 210.860 259.010  0.00  0.00            
END
