# Supplementary material for: In situ molecular weaving of ionic polymers into metal-organic frameworks for radioactive anion capture
Source: Nat Commun. 2025 Aug 11;16:7393. doi: 10.1038/s41467-025-62246-3 (PMC12339677; doi:10.1038/s41467-025-62246-3)
Supplement: Supplementary file 3 — Supplementary Data-1-3 [file 41467_2025_62246_MOESM3_ESM.zip › Supplementary Data-3/MW-Ptriaz@MOFC Final]

CRYST1   49.637   49.557  160.982  90.00  94.71  90.00 P 1           1
ATOM      1  N   MOL X   1      13.430  30.150  70.440  0.00  0.00            
ATOM      2  O   MOL X   1      13.540  31.270  69.480  0.00  0.00            
ATOM      3  O   MOL X   1      13.850  28.860  70.010  0.00  0.00            
ATOM      4  O   MOL X   1      13.940  30.550  71.770  0.00  0.00            
ATOM      5  N   MOL X   2      18.780  22.040  98.550  0.00  0.00            
ATOM      6  O   MOL X   2      18.920  21.930 100.000  0.00  0.00            
ATOM      7  O   MOL X   2      17.610  22.830  98.180  0.00  0.00            
ATOM      8  O   MOL X   2      18.960  20.800  97.820  0.00  0.00            
ATOM      9  N   MOL X   3      17.940  29.410  70.870  0.00  0.00            
ATOM     10  O   MOL X   3      17.760  29.930  69.530  0.00  0.00            
ATOM     11  O   MOL X   3      17.390  28.100  71.290  0.00  0.00            
ATOM     12  O   MOL X   3      17.970  30.490  71.900  0.00  0.00            
ATOM     13  N   MOL X   4      21.740   5.980  61.620  0.00  0.00            
ATOM     14  O   MOL X   4      21.650   4.450  61.370  0.00  0.00            
ATOM     15  O   MOL X   4      22.720   6.710  60.860  0.00  0.00            
ATOM     16  O   MOL X   4      20.550   6.720  62.210  0.00  0.00            
ATOM     17  N   MOL X   5      35.860  35.400  73.510  0.00  0.00            
ATOM     18  O   MOL X   5      36.370  36.790  73.390  0.00  0.00            
ATOM     19  O   MOL X   5      36.890  34.330  73.510  0.00  0.00            
ATOM     20  O   MOL X   5      34.670  35.210  74.320  0.00  0.00            
ATOM     21  N   MOL X   6      11.810  38.560  62.500  0.00  0.00            
ATOM     22  O   MOL X   6      10.750  37.790  61.800  0.00  0.00            
ATOM     23  O   MOL X   6      12.860  39.190  61.670  0.00  0.00            
ATOM     24  O   MOL X   6      11.560  39.040  63.870  0.00  0.00            
ATOM     25  N   MOL X   7      30.700  23.570  63.350  0.00  0.00            
ATOM     26  O   MOL X   7      31.800  24.380  63.970  0.00  0.00            
ATOM     27  O   MOL X   7      29.750  24.390  62.540  0.00  0.00            
ATOM     28  O   MOL X   7      30.120  22.480  64.130  0.00  0.00            
ATOM     29  N   MOL X   8      33.430  33.720  64.420  0.00  0.00            
ATOM     30  O   MOL X   8      32.510  34.080  63.360  0.00  0.00            
ATOM     31  O   MOL X   8      34.830  33.480  64.100  0.00  0.00            
ATOM     32  O   MOL X   8      33.290  34.370  65.740  0.00  0.00            
ATOM     33  N   MOL X   9       4.220  37.500  75.220  0.00  0.00            
ATOM     34  O   MOL X   9       4.970  37.220  74.010  0.00  0.00            
ATOM     35  O   MOL X   9       4.900  37.810  76.480  0.00  0.00            
ATOM     36  O   MOL X   9       2.910  38.090  75.010  0.00  0.00            
ATOM     37  N   MOL X  10       9.700  23.640  68.650  0.00  0.00            
ATOM     38  O   MOL X  10      10.060  25.000  68.260  0.00  0.00            
ATOM     39  O   MOL X  10       9.370  22.910  67.440  0.00  0.00            
ATOM     40  O   MOL X  10      10.620  22.970  69.510  0.00  0.00            
ATOM     41  N   MOL X  11      22.380  32.730  57.740  0.00  0.00            
ATOM     42  O   MOL X  11      21.190  31.950  58.180  0.00  0.00            
ATOM     43  O   MOL X  11      23.550  31.830  57.540  0.00  0.00            
ATOM     44  O   MOL X  11      22.180  33.810  56.680  0.00  0.00            
ATOM     45  N   MOL X  12      37.820  41.380  69.850  0.00  0.00            
ATOM     46  O   MOL X  12      36.490  41.270  70.490  0.00  0.00            
ATOM     47  O   MOL X  12      38.070  42.610  69.090  0.00  0.00            
ATOM     48  O   MOL X  12      38.390  40.190  69.170  0.00  0.00            
ATOM     49  N   MOL X  13      46.020  19.140  57.030  0.00  0.00            
ATOM     50  O   MOL X  13      44.640  18.940  56.530  0.00  0.00            
ATOM     51  O   MOL X  13      46.530  17.920  57.780  0.00  0.00            
ATOM     52  O   MOL X  13      46.980  19.810  56.160  0.00  0.00            
ATOM     53  N   MOL X  14      17.140  44.640  53.340  0.00  0.00            
ATOM     54  O   MOL X  14      16.780  44.030  52.050  0.00  0.00            
ATOM     55  O   MOL X  14      18.230  45.670  53.400  0.00  0.00            
ATOM     56  O   MOL X  14      15.920  45.150  54.010  0.00  0.00            
ATOM     57  N   MOL X  15      13.770  13.180  56.270  0.00  0.00            
ATOM     58  O   MOL X  15      14.360  11.970  56.840  0.00  0.00            
ATOM     59  O   MOL X  15      12.570  13.670  56.890  0.00  0.00            
ATOM     60  O   MOL X  15      13.950  13.280  54.790  0.00  0.00            
ATOM     61  N   MOL X  16       1.280  32.570  64.110  0.00  0.00            
ATOM     62  O   MOL X  16       0.840  32.250  65.450  0.00  0.00            
ATOM     63  O   MOL X  16       2.130  33.780  64.110  0.00  0.00            
ATOM     64  O   MOL X  16       1.960  31.480  63.470  0.00  0.00            
ATOM     65  N   MOL X  17      36.980  13.000  62.340  0.00  0.00            
ATOM     66  O   MOL X  17      36.160  13.610  61.260  0.00  0.00            
ATOM     67  O   MOL X  17      37.760  14.040  63.090  0.00  0.00            
ATOM     68  O   MOL X  17      37.800  11.920  61.920  0.00  0.00            
ATOM     69  N   MOL X  18      39.300  18.810  73.490  0.00  0.00            
ATOM     70  O   MOL X  18      39.110  17.370  73.560  0.00  0.00            
ATOM     71  O   MOL X  18      38.130  19.630  73.630  0.00  0.00            
ATOM     72  O   MOL X  18      40.480  19.320  74.210  0.00  0.00            
ATOM     73  N   MOL X  19      12.770  45.550  63.770  0.00  0.00            
ATOM     74  O   MOL X  19      12.530  45.480  62.290  0.00  0.00            
ATOM     75  O   MOL X  19      12.140  46.710  64.440  0.00  0.00            
ATOM     76  O   MOL X  19      13.080  44.370  64.550  0.00  0.00            
ATOM     77  N   MOL X  20       4.150  36.240  55.800  0.00  0.00            
ATOM     78  O   MOL X  20       2.940  36.570  56.580  0.00  0.00            
ATOM     79  O   MOL X  20       4.720  34.920  55.950  0.00  0.00            
ATOM     80  O   MOL X  20       5.090  37.390  55.590  0.00  0.00            
ATOM     81  N   MOL X  21       3.730  20.860  75.970  0.00  0.00            
ATOM     82  O   MOL X  21       4.960  20.130  75.810  0.00  0.00            
ATOM     83  O   MOL X  21       2.870  20.800  74.780  0.00  0.00            
ATOM     84  O   MOL X  21       3.800  22.070  76.810  0.00  0.00            
ATOM     85  N   MOL X  22       4.370  47.600  60.720  0.00  0.00            
ATOM     86  O   MOL X  22       5.260  47.550  59.510  0.00  0.00            
ATOM     87  O   MOL X  22       4.520  46.330  61.600  0.00  0.00            
ATOM     88  O   MOL X  22       3.010  47.950  60.340  0.00  0.00            
ATOM     89  N   MOL X  23      21.690  36.380  58.860  0.00  0.00            
ATOM     90  O   MOL X  23      20.610  36.230  59.790  0.00  0.00            
ATOM     91  O   MOL X  23      23.000  35.990  59.400  0.00  0.00            
ATOM     92  O   MOL X  23      21.760  37.670  58.100  0.00  0.00            
ATOM     93  N   MOL X  24      40.940   3.060  52.390  0.00  0.00            
ATOM     94  O   MOL X  24      40.340   4.410  52.220  0.00  0.00            
ATOM     95  O   MOL X  24      41.830   2.830  53.490  0.00  0.00            
ATOM     96  O   MOL X  24      41.010   2.190  51.240  0.00  0.00            
ATOM     97  N   MOL X  25      11.930   4.680  69.700  0.00  0.00            
ATOM     98  O   MOL X  25      10.660   5.220  69.240  0.00  0.00            
ATOM     99  O   MOL X  25      13.130   4.950  68.960  0.00  0.00            
ATOM    100  O   MOL X  25      11.810   3.290  70.140  0.00  0.00            
ATOM    101  N   MOL X  26       3.240   7.270 102.200  0.00  0.00            
ATOM    102  O   MOL X  26       2.060   8.190 102.330  0.00  0.00            
ATOM    103  O   MOL X  26       3.910   7.050 100.930  0.00  0.00            
ATOM    104  O   MOL X  26       4.220   7.590 103.240  0.00  0.00            
ATOM    105  N   MOL X  27       0.440  25.550  54.230  0.00  0.00            
ATOM    106  O   MOL X  27       1.520  26.340  54.900  0.00  0.00            
ATOM    107  O   MOL X  27      48.760  25.830  54.820  0.00  0.00            
ATOM    108  O   MOL X  27       0.560  25.100  52.870  0.00  0.00            
ATOM    109  N   MOL X  28      13.650  42.470  55.310  0.00  0.00            
ATOM    110  O   MOL X  28      13.690  41.630  56.520  0.00  0.00            
ATOM    111  O   MOL X  28      14.670  42.280  54.230  0.00  0.00            
ATOM    112  O   MOL X  28      12.460  43.210  54.850  0.00  0.00            
ATOM    113  N   MOL X  29       6.880   0.560  75.440  0.00  0.00            
ATOM    114  O   MOL X  29       6.160  49.510  74.300  0.00  0.00            
ATOM    115  O   MOL X  29       6.230   1.140  76.660  0.00  0.00            
ATOM    116  O   MOL X  29       8.140   1.250  75.090  0.00  0.00            
ATOM    117  N   MOL X  30       8.930  11.280  65.960  0.00  0.00            
ATOM    118  O   MOL X  30       7.600  12.010  65.970  0.00  0.00            
ATOM    119  O   MOL X  30       8.790  10.250  64.890  0.00  0.00            
ATOM    120  O   MOL X  30       9.450  10.750  67.220  0.00  0.00            
ATOM    121  N   MOL X  31      43.220   0.510  67.440  0.00  0.00            
ATOM    122  O   MOL X  31      42.270   1.300  66.640  0.00  0.00            
ATOM    123  O   MOL X  31      42.940  48.600  67.670  0.00  0.00            
ATOM    124  O   MOL X  31      44.640   0.900  67.270  0.00  0.00            
ATOM    125  N   MOL X  32      42.660  39.860  91.270  0.00  0.00            
ATOM    126  O   MOL X  32      42.150  38.900  92.260  0.00  0.00            
ATOM    127  O   MOL X  32      44.050  39.670  90.950  0.00  0.00            
ATOM    128  O   MOL X  32      42.220  41.250  91.410  0.00  0.00            
ATOM    129  N   MOL X  33       7.600  34.080  79.420  0.00  0.00            
ATOM    130  O   MOL X  33       7.090  32.940  78.630  0.00  0.00            
ATOM    131  O   MOL X  33       7.870  35.280  78.620  0.00  0.00            
ATOM    132  O   MOL X  33       7.590  34.130  80.920  0.00  0.00            
ATOM    133  N   MOL X  34       4.170  47.560  90.650  0.00  0.00            
ATOM    134  O   MOL X  34       3.750  46.990  89.360  0.00  0.00            
ATOM    135  O   MOL X  34       5.370  46.950  91.130  0.00  0.00            
ATOM    136  O   MOL X  34       3.060  47.950  91.510  0.00  0.00            
ATOM    137  N   MOL X  35      26.770  34.640  52.670  0.00  0.00            
ATOM    138  O   MOL X  35      26.500  34.940  51.230  0.00  0.00            
ATOM    139  O   MOL X  35      28.110  34.080  52.980  0.00  0.00            
ATOM    140  O   MOL X  35      25.760  33.680  53.250  0.00  0.00            
ATOM    141  N   MOL X  36      43.910  32.500  67.940  0.00  0.00            
ATOM    142  O   MOL X  36      44.110  33.600  66.980  0.00  0.00            
ATOM    143  O   MOL X  36      42.850  31.540  67.570  0.00  0.00            
ATOM    144  O   MOL X  36      45.160  31.890  68.570  0.00  0.00            
ATOM    145  N   MOL X  37      44.770  45.950  80.890  0.00  0.00            
ATOM    146  O   MOL X  37      46.210  45.910  80.430  0.00  0.00            
ATOM    147  O   MOL X  37      43.930  44.810  80.550  0.00  0.00            
ATOM    148  O   MOL X  37      44.580  46.510  82.250  0.00  0.00            
ATOM    149  N   MOL X  38       6.700   5.460  71.390  0.00  0.00            
ATOM    150  O   MOL X  38       5.470   5.900  71.990  0.00  0.00            
ATOM    151  O   MOL X  38       7.090   6.210  70.240  0.00  0.00            
ATOM    152  O   MOL X  38       6.800   3.950  71.180  0.00  0.00            
ATOM    153  N   MOL X  39       1.820  21.990  55.210  0.00  0.00            
ATOM    154  O   MOL X  39       0.520  22.610  55.240  0.00  0.00            
ATOM    155  O   MOL X  39       1.880  20.790  55.950  0.00  0.00            
ATOM    156  O   MOL X  39       2.570  22.010  53.930  0.00  0.00            
ATOM    157  N   MOL X  40      35.630   1.510  67.820  0.00  0.00            
ATOM    158  O   MOL X  40      36.480   2.770  67.610  0.00  0.00            
ATOM    159  O   MOL X  40      36.240   0.230  67.430  0.00  0.00            
ATOM    160  O   MOL X  40      34.400   1.410  68.620  0.00  0.00            
ATOM    161  N   MOL X  41      49.090  25.000  80.960  0.00  0.00            
ATOM    162  O   MOL X  41       0.290  24.330  80.070  0.00  0.00            
ATOM    163  O   MOL X  41      47.700  25.320  80.540  0.00  0.00            
ATOM    164  O   MOL X  41      49.590  25.500  82.250  0.00  0.00            
ATOM    165  N   MOL X  42      11.140  30.130  67.640  0.00  0.00            
ATOM    166  O   MOL X  42      10.370  30.710  68.730  0.00  0.00            
ATOM    167  O   MOL X  42      10.670  28.880  66.920  0.00  0.00            
ATOM    168  O   MOL X  42      11.630  31.230  66.820  0.00  0.00            
ATOM    169  N   MOL X  43      33.450  18.530  56.950  0.00  0.00            
ATOM    170  O   MOL X  43      33.600  18.270  58.370  0.00  0.00            
ATOM    171  O   MOL X  43      32.050  18.610  56.390  0.00  0.00            
ATOM    172  O   MOL X  43      34.330  17.640  56.130  0.00  0.00            
ATOM    173  N   MOL X  44      44.470  37.530  62.930  0.00  0.00            
ATOM    174  O   MOL X  44      44.540  38.360  64.170  0.00  0.00            
ATOM    175  O   MOL X  44      43.610  38.040  61.830  0.00  0.00            
ATOM    176  O   MOL X  44      45.730  37.070  62.500  0.00  0.00            
ATOM    177  N   MOL X  45      33.490  47.910  71.230  0.00  0.00            
ATOM    178  O   MOL X  45      34.930  47.720  71.620  0.00  0.00            
ATOM    179  O   MOL X  45      33.070  47.170  70.020  0.00  0.00            
ATOM    180  O   MOL X  45      32.540  47.940  72.340  0.00  0.00            
ATOM    181  N   MOL X  46      26.710   9.850  49.980  0.00  0.00            
ATOM    182  O   MOL X  46      27.510  11.000  49.590  0.00  0.00            
ATOM    183  O   MOL X  46      25.250  10.070  50.370  0.00  0.00            
ATOM    184  O   MOL X  46      27.360   8.600  50.520  0.00  0.00            
ATOM    185  N   MOL X  47      45.350  26.370  62.130  0.00  0.00            
ATOM    186  O   MOL X  47      44.260  27.330  61.850  0.00  0.00            
ATOM    187  O   MOL X  47      46.470  26.250  61.180  0.00  0.00            
ATOM    188  O   MOL X  47      44.930  25.060  62.650  0.00  0.00            
ATOM    189  N   MOL X  48      33.830  41.500  64.190  0.00  0.00            
ATOM    190  O   MOL X  48      33.390  40.160  64.270  0.00  0.00            
ATOM    191  O   MOL X  48      33.670  42.420  65.330  0.00  0.00            
ATOM    192  O   MOL X  48      34.900  41.890  63.240  0.00  0.00            
ATOM    193  N   MOL X  49      46.580  15.390  49.480  0.00  0.00            
ATOM    194  O   MOL X  49      47.970  15.200  49.890  0.00  0.00            
ATOM    195  O   MOL X  49      45.580  14.520  50.190  0.00  0.00            
ATOM    196  O   MOL X  49      46.110  16.740  49.250  0.00  0.00            
ATOM    197  N   MOL X  50      25.200   0.460  61.530  0.00  0.00            
ATOM    198  O   MOL X  50      24.180   1.520  61.790  0.00  0.00            
ATOM    199  O   MOL X  50      26.470   1.130  61.130  0.00  0.00            
ATOM    200  O   MOL X  50      24.750  48.960  60.710  0.00  0.00            
ATOM    201  Tc  MOL X  51      45.910  41.520  50.440  0.00  0.00            
ATOM    202  O   MOL X  51      44.980  43.170  49.940  0.00  0.00            
ATOM    203  O   MOL X  51      45.600  41.290  52.360  0.00  0.00            
ATOM    204  O   MOL X  51      47.840  41.860  50.330  0.00  0.00            
ATOM    205  O   MOL X  51      45.170  40.080  49.450  0.00  0.00            
ATOM    206  Tc  MOL X  52       8.400  27.680  56.080  0.00  0.00            
ATOM    207  O   MOL X  52       7.720  26.040  55.470  0.00  0.00            
ATOM    208  O   MOL X  52       9.800  28.420  54.830  0.00  0.00            
ATOM    209  O   MOL X  52       9.030  27.470  57.950  0.00  0.00            
ATOM    210  O   MOL X  52       6.940  29.000  56.010  0.00  0.00            
ATOM    211  Tc  MOL X  53      25.640  42.660  49.260  0.00  0.00            
ATOM    212  O   MOL X  53      26.400  43.540  50.800  0.00  0.00            
ATOM    213  O   MOL X  53      24.230  43.840  48.530  0.00  0.00            
ATOM    214  O   MOL X  53      24.670  41.050  49.650  0.00  0.00            
ATOM    215  O   MOL X  53      26.960  42.250  47.900  0.00  0.00            
ATOM    216  Tc  MOL X  54      32.850  29.060  70.210  0.00  0.00            
ATOM    217  O   MOL X  54      31.240  29.360  69.120  0.00  0.00            
ATOM    218  O   MOL X  54      33.100  27.280  70.700  0.00  0.00            
ATOM    219  O   MOL X  54      32.840  30.150  71.790  0.00  0.00            
ATOM    220  O   MOL X  54      34.370  29.640  69.190  0.00  0.00            
ATOM    221  Tc  MOL X  55      36.670   2.740  78.640  0.00  0.00            
ATOM    222  O   MOL X  55      37.570   4.410  78.360  0.00  0.00            
ATOM    223  O   MOL X  55      37.860   1.180  78.390  0.00  0.00            
ATOM    224  O   MOL X  55      35.160   2.530  77.520  0.00  0.00            
ATOM    225  O   MOL X  55      35.710   2.800  80.330  0.00  0.00            
ATOM    226  Tc  MOL X  56      36.690   6.970  87.590  0.00  0.00            
ATOM    227  O   MOL X  56      36.570   5.690  86.110  0.00  0.00            
ATOM    228  O   MOL X  56      35.490   6.430  89.030  0.00  0.00            
ATOM    229  O   MOL X  56      36.200   8.790  86.990  0.00  0.00            
ATOM    230  O   MOL X  56      38.540   7.160  88.150  0.00  0.00            
ATOM    231  Tc  MOL X  57      22.310  26.230  49.770  0.00  0.00            
ATOM    232  O   MOL X  57      20.810  26.330  48.590  0.00  0.00            
ATOM    233  O   MOL X  57      22.840  24.370  50.020  0.00  0.00            
ATOM    234  O   MOL X  57      21.800  26.870  51.500  0.00  0.00            
ATOM    235  O   MOL X  57      23.810  27.340  49.130  0.00  0.00            
ATOM    236  Tc  MOL X  58      25.590  41.820  62.830  0.00  0.00            
ATOM    237  O   MOL X  58      26.040  41.210  64.680  0.00  0.00            
ATOM    238  O   MOL X  58      24.850  40.180  62.020  0.00  0.00            
ATOM    239  O   MOL X  58      27.210  42.390  61.920  0.00  0.00            
ATOM    240  O   MOL X  58      24.210  43.140  62.920  0.00  0.00            
ATOM    241  Tc  MOL X  59      32.450  40.300  49.460  0.00  0.00            
ATOM    242  O   MOL X  59      31.160  39.860  50.860  0.00  0.00            
ATOM    243  O   MOL X  59      31.660  41.900  48.690  0.00  0.00            
ATOM    244  O   MOL X  59      32.580  38.790  48.220  0.00  0.00            
ATOM    245  O   MOL X  59      34.100  40.790  50.350  0.00  0.00            
ATOM    246  Tc  MOL X  60      16.570  34.160  54.480  0.00  0.00            
ATOM    247  O   MOL X  60      15.370  35.570  55.010  0.00  0.00            
ATOM    248  O   MOL X  60      16.000  33.510  52.780  0.00  0.00            
ATOM    249  O   MOL X  60      16.540  32.750  55.840  0.00  0.00            
ATOM    250  O   MOL X  60      18.290  34.920  54.260  0.00  0.00            
ATOM    251  Tc  MOL X  61      10.720  14.830  69.750  0.00  0.00            
ATOM    252  O   MOL X  61      10.710  15.930  71.390  0.00  0.00            
ATOM    253  O   MOL X  61      10.590  12.870  70.050  0.00  0.00            
ATOM    254  O   MOL X  61      12.300  15.360  68.710  0.00  0.00            
ATOM    255  O   MOL X  61       9.180  15.510  68.730  0.00  0.00            
ATOM    256  Tc  MOL X  62      21.000  22.410  58.920  0.00  0.00            
ATOM    257  O   MOL X  62      22.550  22.900  60.010  0.00  0.00            
ATOM    258  O   MOL X  62      19.840  21.230  59.940  0.00  0.00            
ATOM    259  O   MOL X  62      21.700  21.240  57.510  0.00  0.00            
ATOM    260  O   MOL X  62      19.990  24.020  58.240  0.00  0.00            
ATOM    261  Tc  MOL X  63      48.470   0.750  62.420  0.00  0.00            
ATOM    262  O   MOL X  63      46.930   0.410  63.490  0.00  0.00            
ATOM    263  O   MOL X  63      49.360   2.440  62.940  0.00  0.00            
ATOM    264  O   MOL X  63      47.990   1.020  60.560  0.00  0.00            
ATOM    265  O   MOL X  63       0.100  48.860  62.550  0.00  0.00            
ATOM    266  Tc  MOL X  64       3.980   9.420  58.520  0.00  0.00            
ATOM    267  O   MOL X  64       4.550   8.230  57.060  0.00  0.00            
ATOM    268  O   MOL X  64       2.660  10.710  57.910  0.00  0.00            
ATOM    269  O   MOL X  64       5.540  10.330  59.430  0.00  0.00            
ATOM    270  O   MOL X  64       3.300   8.230  59.920  0.00  0.00            
ATOM    271  Tc  MOL X  65      28.080   1.100  49.340  0.00  0.00            
ATOM    272  O   MOL X  65      26.300   0.420  49.120  0.00  0.00            
ATOM    273  O   MOL X  65      28.540   0.820  51.230  0.00  0.00            
ATOM    274  O   MOL X  65      28.010   3.040  48.980  0.00  0.00            
ATOM    275  O   MOL X  65      29.510   0.180  48.420  0.00  0.00            
ATOM    276  Tc  MOL X  66      14.000  49.390  70.010  0.00  0.00            
ATOM    277  O   MOL X  66      12.620  49.220  68.710  0.00  0.00            
ATOM    278  O   MOL X  66      15.660  49.110  68.980  0.00  0.00            
ATOM    279  O   MOL X  66      13.920  47.980  71.330  0.00  0.00            
ATOM    280  O   MOL X  66      14.000   1.630  70.810  0.00  0.00            
ATOM    281  Tc  MOL X  67      10.550  22.520  55.080  0.00  0.00            
ATOM    282  O   MOL X  67      10.670  24.290  55.820  0.00  0.00            
ATOM    283  O   MOL X  67      12.090  22.020  53.940  0.00  0.00            
ATOM    284  O   MOL X  67       8.890  22.320  54.020  0.00  0.00            
ATOM    285  O   MOL X  67      10.540  21.310  56.640  0.00  0.00            
ATOM    286  Tc  MOL X  68      49.300  29.110  73.000  0.00  0.00            
ATOM    287  O   MOL X  68       0.220  27.280  72.470  0.00  0.00            
ATOM    288  O   MOL X  68       0.810  30.340  72.130  0.00  0.00            
ATOM    289  O   MOL X  68      49.510  29.440  74.920  0.00  0.00            
ATOM    290  O   MOL X  68      47.470  29.450  72.340  0.00  0.00            
ATOM    291  Tc  MOL X  69       7.150  49.250  50.550  0.00  0.00            
ATOM    292  O   MOL X  69       6.850  47.880  49.150  0.00  0.00            
ATOM    293  O   MOL X  69       8.940   0.430  50.370  0.00  0.00            
ATOM    294  O   MOL X  69       6.860  48.540  52.330  0.00  0.00            
ATOM    295  O   MOL X  69       5.830   1.120  50.040  0.00  0.00            
ATOM    296  Tc  MOL X  70      12.210  24.750  49.470  0.00  0.00            
ATOM    297  O   MOL X  70      13.430  26.030  50.270  0.00  0.00            
ATOM    298  O   MOL X  70      10.960  25.660  48.220  0.00  0.00            
ATOM    299  O   MOL X  70      11.250  23.890  50.880  0.00  0.00            
ATOM    300  O   MOL X  70      13.280  23.480  48.470  0.00  0.00            
ATOM    301  Tc  MOL X  71      25.780  38.580  53.000  0.00  0.00            
ATOM    302  O   MOL X  71      27.280  39.840  53.140  0.00  0.00            
ATOM    303  O   MOL X  71      25.730  37.920  51.140  0.00  0.00            
ATOM    304  O   MOL X  71      24.080  39.500  53.350  0.00  0.00            
ATOM    305  O   MOL X  71      25.900  37.270  54.380  0.00  0.00            
ATOM    306  Tc  MOL X  72      43.930  22.490  47.540  0.00  0.00            
ATOM    307  O   MOL X  72      45.780  23.140  47.340  0.00  0.00            
ATOM    308  O   MOL X  72      43.380  21.190  46.190  0.00  0.00            
ATOM    309  O   MOL X  72      42.790  24.070  47.300  0.00  0.00            
ATOM    310  O   MOL X  72      43.600  21.720  49.240  0.00  0.00            
ATOM    311  Tc  MOL X  73      36.600  18.630  76.810  0.00  0.00            
ATOM    312  O   MOL X  73      36.890  16.690  76.580  0.00  0.00            
ATOM    313  O   MOL X  73      35.410  19.280  75.430  0.00  0.00            
ATOM    314  O   MOL X  73      38.220  19.640  76.780  0.00  0.00            
ATOM    315  O   MOL X  73      35.580  19.060  78.410  0.00  0.00            
ATOM    316  Tc  MOL X  74       0.790  28.950  49.720  0.00  0.00            
ATOM    317  O   MOL X  74       0.660  26.960  49.630  0.00  0.00            
ATOM    318  O   MOL X  74      49.590  29.490  51.420  0.00  0.00            
ATOM    319  O   MOL X  74      49.440  29.620  48.160  0.00  0.00            
ATOM    320  O   MOL X  74       2.640  29.600  49.750  0.00  0.00            
ATOM    321  Tc  MOL X  75       3.250  47.220  70.870  0.00  0.00            
ATOM    322  O   MOL X  75       4.560  47.150  72.330  0.00  0.00            
ATOM    323  O   MOL X  75       3.080  45.590  69.790  0.00  0.00            
ATOM    324  O   MOL X  75       3.740  48.740  69.750  0.00  0.00            
ATOM    325  O   MOL X  75       1.600  47.840  71.770  0.00  0.00            
ATOM    326  Tc  MOL X  76       2.440  25.490  86.350  0.00  0.00            
ATOM    327  O   MOL X  76       0.650  25.710  85.470  0.00  0.00            
ATOM    328  O   MOL X  76       2.240  25.390  88.280  0.00  0.00            
ATOM    329  O   MOL X  76       3.440  27.130  86.070  0.00  0.00            
ATOM    330  O   MOL X  76       3.390  23.950  85.670  0.00  0.00            
ATOM    331  Tc  MOL X  77       5.170  43.630  56.060  0.00  0.00            
ATOM    332  O   MOL X  77       3.490  43.180  55.080  0.00  0.00            
ATOM    333  O   MOL X  77       4.910  43.130  57.950  0.00  0.00            
ATOM    334  O   MOL X  77       5.610  45.520  55.820  0.00  0.00            
ATOM    335  O   MOL X  77       6.640  42.500  55.400  0.00  0.00            
ATOM    336  Tc  MOL X  78      29.680  12.980  69.560  0.00  0.00            
ATOM    337  O   MOL X  78      31.270  12.680  70.700  0.00  0.00            
ATOM    338  O   MOL X  78      30.150  14.010  67.980  0.00  0.00            
ATOM    339  O   MOL X  78      28.230  13.890  70.470  0.00  0.00            
ATOM    340  O   MOL X  78      29.220  11.160  69.060  0.00  0.00            
ATOM    341  Tc  MOL X  79       5.680  38.940  49.990  0.00  0.00            
ATOM    342  O   MOL X  79       5.840  40.640  50.950  0.00  0.00            
ATOM    343  O   MOL X  79       6.090  39.270  48.080  0.00  0.00            
ATOM    344  O   MOL X  79       3.810  38.290  50.260  0.00  0.00            
ATOM    345  O   MOL X  79       7.020  37.600  50.580  0.00  0.00            
ATOM    346  Tc  MOL X  80      23.380  17.620  49.730  0.00  0.00            
ATOM    347  O   MOL X  80      21.980  16.350  49.270  0.00  0.00            
ATOM    348  O   MOL X  80      23.270  17.860  51.660  0.00  0.00            
ATOM    349  O   MOL X  80      23.140  19.300  48.800  0.00  0.00            
ATOM    350  O   MOL X  80      25.140  16.940  49.270  0.00  0.00            
ATOM    351  Tc  MOL X  81      32.110  27.010  51.130  0.00  0.00            
ATOM    352  O   MOL X  81      32.790  25.330  51.780  0.00  0.00            
ATOM    353  O   MOL X  81      32.590  28.480  52.400  0.00  0.00            
ATOM    354  O   MOL X  81      30.160  27.000  50.930  0.00  0.00            
ATOM    355  O   MOL X  81      32.890  27.470  49.380  0.00  0.00            
ATOM    356  Tc  MOL X  82      22.620  43.410  57.920  0.00  0.00            
ATOM    357  O   MOL X  82      23.770  42.580  59.310  0.00  0.00            
ATOM    358  O   MOL X  82      21.960  45.110  58.540  0.00  0.00            
ATOM    359  O   MOL X  82      21.150  42.070  57.920  0.00  0.00            
ATOM    360  O   MOL X  82      23.620  43.450  56.270  0.00  0.00            
ATOM    361  Tc  MOL X  83      17.160  20.670  56.640  0.00  0.00            
ATOM    362  O   MOL X  83      15.900  21.030  55.200  0.00  0.00            
ATOM    363  O   MOL X  83      16.300  21.130  58.300  0.00  0.00            
ATOM    364  O   MOL X  83      18.840  21.620  56.440  0.00  0.00            
ATOM    365  O   MOL X  83      17.430  18.760  56.690  0.00  0.00            
ATOM    366  Tc  MOL X  84      21.260  27.110  69.970  0.00  0.00            
ATOM    367  O   MOL X  84      20.970  28.940  70.530  0.00  0.00            
ATOM    368  O   MOL X  84      20.310  25.900  71.200  0.00  0.00            
ATOM    369  O   MOL X  84      23.130  26.700  69.930  0.00  0.00            
ATOM    370  O   MOL X  84      20.520  26.740  68.260  0.00  0.00            
ATOM    371  Tc  MOL X  85       4.610   3.140  56.440  0.00  0.00            
ATOM    372  O   MOL X  85       5.130   3.570  58.270  0.00  0.00            
ATOM    373  O   MOL X  85       3.390   4.460  55.740  0.00  0.00            
ATOM    374  O   MOL X  85       3.680   1.430  56.430  0.00  0.00            
ATOM    375  O   MOL X  85       6.240   3.050  55.450  0.00  0.00            
ATOM    376  Tc  MOL X  86      38.700  22.290  71.660  0.00  0.00            
ATOM    377  O   MOL X  86      38.180  22.580  73.510  0.00  0.00            
ATOM    378  O   MOL X  86      40.060  20.970  71.510  0.00  0.00            
ATOM    379  O   MOL X  86      39.480  23.850  70.900  0.00  0.00            
ATOM    380  O   MOL X  86      37.290  21.550  70.510  0.00  0.00            
ATOM    381  Tc  MOL X  87      29.440  44.000  65.310  0.00  0.00            
ATOM    382  O   MOL X  87      27.560  43.630  65.320  0.00  0.00            
ATOM    383  O   MOL X  87      30.350  42.270  65.210  0.00  0.00            
ATOM    384  O   MOL X  87      30.100  44.900  66.940  0.00  0.00            
ATOM    385  O   MOL X  87      29.990  44.970  63.680  0.00  0.00            
ATOM    386  Tc  MOL X  88      40.690   3.550  57.390  0.00  0.00            
ATOM    387  O   MOL X  88      39.930   2.000  56.550  0.00  0.00            
ATOM    388  O   MOL X  88      39.550   5.070  56.870  0.00  0.00            
ATOM    389  O   MOL X  88      42.550   3.740  56.920  0.00  0.00            
ATOM    390  O   MOL X  88      40.580   3.430  59.390  0.00  0.00            
ATOM    391  Tc  MOL X  89      26.330  11.230  57.750  0.00  0.00            
ATOM    392  O   MOL X  89      28.040  11.190  58.650  0.00  0.00            
ATOM    393  O   MOL X  89      26.370  12.240  56.040  0.00  0.00            
ATOM    394  O   MOL X  89      25.090  12.190  58.920  0.00  0.00            
ATOM    395  O   MOL X  89      25.880   9.390  57.300  0.00  0.00            
ATOM    396  Tc  MOL X  90      10.100  10.870  49.280  0.00  0.00            
ATOM    397  O   MOL X  90      11.350   9.390  49.560  0.00  0.00            
ATOM    398  O   MOL X  90       9.160  11.250  51.000  0.00  0.00            
ATOM    399  O   MOL X  90       8.830  10.460  47.770  0.00  0.00            
ATOM    400  O   MOL X  90      11.110  12.500  48.870  0.00  0.00            
ATOM    401  Tc  MOL X  91      44.780   5.070  59.990  0.00  0.00            
ATOM    402  O   MOL X  91      43.620   4.340  61.360  0.00  0.00            
ATOM    403  O   MOL X  91      43.810   6.630  59.290  0.00  0.00            
ATOM    404  O   MOL X  91      45.200   3.770  58.520  0.00  0.00            
ATOM    405  O   MOL X  91      46.310   5.800  60.770  0.00  0.00            
ATOM    406  Tc  MOL X  92      12.040  32.190  49.830  0.00  0.00            
ATOM    407  O   MOL X  92      12.690  32.780  51.520  0.00  0.00            
ATOM    408  O   MOL X  92      12.900  33.300  48.470  0.00  0.00            
ATOM    409  O   MOL X  92      10.130  32.360  49.910  0.00  0.00            
ATOM    410  O   MOL X  92      12.530  30.330  49.490  0.00  0.00            
ATOM    411  Tc  MOL X  93      31.740  16.580  65.530  0.00  0.00            
ATOM    412  O   MOL X  93      32.710  17.810  64.420  0.00  0.00            
ATOM    413  O   MOL X  93      33.050  15.560  66.520  0.00  0.00            
ATOM    414  O   MOL X  93      30.740  15.440  64.270  0.00  0.00            
ATOM    415  O   MOL X  93      30.560  17.590  66.690  0.00  0.00            
ATOM    416  Tc  MOL X  94      37.560   7.520  54.040  0.00  0.00            
ATOM    417  O   MOL X  94      38.880   8.040  55.370  0.00  0.00            
ATOM    418  O   MOL X  94      36.640   9.180  53.490  0.00  0.00            
ATOM    419  O   MOL X  94      36.230   6.390  54.890  0.00  0.00            
ATOM    420  O   MOL X  94      38.260   6.570  52.450  0.00  0.00            
ATOM    421  Tc  MOL X  95      28.210  28.150  64.600  0.00  0.00            
ATOM    422  O   MOL X  95      29.590  26.790  65.070  0.00  0.00            
ATOM    423  O   MOL X  95      27.790  29.080  66.260  0.00  0.00            
ATOM    424  O   MOL X  95      26.710  27.290  63.710  0.00  0.00            
ATOM    425  O   MOL X  95      28.920  29.470  63.490  0.00  0.00            
ATOM    426  Tc  MOL X  96      26.560  22.000  50.280  0.00  0.00            
ATOM    427  O   MOL X  96      24.660  21.850  50.420  0.00  0.00            
ATOM    428  O   MOL X  96      27.200  21.210  48.590  0.00  0.00            
ATOM    429  O   MOL X  96      27.470  21.140  51.770  0.00  0.00            
ATOM    430  O   MOL X  96      27.120  23.870  50.320  0.00  0.00            
ATOM    431  Tc  MOL X  97      19.130   3.090  73.380  0.00  0.00            
ATOM    432  O   MOL X  97      18.700   4.300  71.880  0.00  0.00            
ATOM    433  O   MOL X  97      17.390   2.130  73.720  0.00  0.00            
ATOM    434  O   MOL X  97      19.520   4.160  74.990  0.00  0.00            
ATOM    435  O   MOL X  97      20.520   1.770  72.980  0.00  0.00            
ATOM    436  Tc  MOL X  98       6.220  13.260  55.280  0.00  0.00            
ATOM    437  O   MOL X  98       6.090  11.460  56.000  0.00  0.00            
ATOM    438  O   MOL X  98       6.080  14.590  56.660  0.00  0.00            
ATOM    439  O   MOL X  98       4.680  13.480  54.200  0.00  0.00            
ATOM    440  O   MOL X  98       7.860  13.300  54.200  0.00  0.00            
ATOM    441  Tc  MOL X  99      43.080  11.190  47.600  0.00  0.00            
ATOM    442  O   MOL X  99      41.620  10.020  48.160  0.00  0.00            
ATOM    443  O   MOL X  99      44.560  10.290  46.710  0.00  0.00            
ATOM    444  O   MOL X  99      43.880  12.010  49.170  0.00  0.00            
ATOM    445  O   MOL X  99      42.340  12.680  46.460  0.00  0.00            
ATOM    446  Tc  MOL X 100      49.270  47.510  67.550  0.00  0.00            
ATOM    447  O   MOL X 100      47.660  47.280  68.550  0.00  0.00            
ATOM    448  O   MOL X 100      49.050  48.910  66.240  0.00  0.00            
ATOM    449  O   MOL X 100       0.450  45.940  66.760  0.00  0.00            
ATOM    450  O   MOL X 100       0.960  48.090  68.800  0.00  0.00            
ATOM    451  S   MOL X 101      37.900  43.070  61.820  0.00  0.00            
ATOM    452  O   MOL X 101      37.930  41.890  62.670  0.00  0.00            
ATOM    453  O   MOL X 101      37.650  44.160  62.740  0.00  0.00            
ATOM    454  O   MOL X 101      36.890  42.910  60.820  0.00  0.00            
ATOM    455  O   MOL X 101      39.160  43.260  61.220  0.00  0.00            
ATOM    456  S   MOL X 102      28.450  21.220  55.910  0.00  0.00            
ATOM    457  O   MOL X 102      28.930  21.270  54.540  0.00  0.00            
ATOM    458  O   MOL X 102      29.230  20.310  56.670  0.00  0.00            
ATOM    459  O   MOL X 102      27.060  20.970  55.950  0.00  0.00            
ATOM    460  O   MOL X 102      28.480  22.550  56.500  0.00  0.00            
ATOM    461  S   MOL X 103      28.470  26.020  54.270  0.00  0.00            
ATOM    462  O   MOL X 103      27.980  25.840  55.600  0.00  0.00            
ATOM    463  O   MOL X 103      28.160  24.770  53.580  0.00  0.00            
ATOM    464  O   MOL X 103      29.890  26.370  54.250  0.00  0.00            
ATOM    465  O   MOL X 103      27.580  27.010  53.660  0.00  0.00            
ATOM    466  S   MOL X 104      23.660  33.020  63.460  0.00  0.00            
ATOM    467  O   MOL X 104      24.850  33.700  63.990  0.00  0.00            
ATOM    468  O   MOL X 104      23.510  33.160  62.030  0.00  0.00            
ATOM    469  O   MOL X 104      22.470  33.570  64.090  0.00  0.00            
ATOM    470  O   MOL X 104      23.740  31.580  63.670  0.00  0.00            
ATOM    471  S   MOL X 105      14.520  36.070  61.650  0.00  0.00            
ATOM    472  O   MOL X 105      13.140  35.860  61.280  0.00  0.00            
ATOM    473  O   MOL X 105      15.170  36.990  60.700  0.00  0.00            
ATOM    474  O   MOL X 105      15.090  34.750  61.520  0.00  0.00            
ATOM    475  O   MOL X 105      14.600  36.550  63.020  0.00  0.00            
ATOM    476  S   MOL X 106      13.570  31.770  62.660  0.00  0.00            
ATOM    477  O   MOL X 106      14.710  32.260  63.340  0.00  0.00            
ATOM    478  O   MOL X 106      13.090  30.500  63.100  0.00  0.00            
ATOM    479  O   MOL X 106      13.930  31.690  61.280  0.00  0.00            
ATOM    480  O   MOL X 106      12.540  32.790  62.820  0.00  0.00            
ATOM    481  S   MOL X 107      36.260  30.790  57.830  0.00  0.00            
ATOM    482  O   MOL X 107      35.440  29.850  57.190  0.00  0.00            
ATOM    483  O   MOL X 107      37.680  30.510  57.560  0.00  0.00            
ATOM    484  O   MOL X 107      36.040  30.640  59.260  0.00  0.00            
ATOM    485  O   MOL X 107      35.870  32.100  57.460  0.00  0.00            
ATOM    486  S   MOL X 108      25.540  26.110  58.410  0.00  0.00            
ATOM    487  O   MOL X 108      25.820  26.990  59.510  0.00  0.00            
ATOM    488  O   MOL X 108      26.170  24.770  58.420  0.00  0.00            
ATOM    489  O   MOL X 108      25.950  26.850  57.220  0.00  0.00            
ATOM    490  O   MOL X 108      24.130  25.930  58.400  0.00  0.00            
ATOM    491  S   MOL X 109      19.590  10.060  65.580  0.00  0.00            
ATOM    492  O   MOL X 109      20.890  10.520  65.070  0.00  0.00            
ATOM    493  O   MOL X 109      18.520  10.550  64.780  0.00  0.00            
ATOM    494  O   MOL X 109      19.480  10.530  66.900  0.00  0.00            
ATOM    495  O   MOL X 109      19.520   8.690  65.480  0.00  0.00            
ATOM    496  S   MOL X 110      27.400  31.620  61.120  0.00  0.00            
ATOM    497  O   MOL X 110      28.760  31.430  60.810  0.00  0.00            
ATOM    498  O   MOL X 110      26.780  30.330  61.310  0.00  0.00            
ATOM    499  O   MOL X 110      26.730  32.260  60.080  0.00  0.00            
ATOM    500  O   MOL X 110      27.220  32.360  62.340  0.00  0.00            
ATOM    501  S   MOL X 111      28.840   6.860  67.210  0.00  0.00            
ATOM    502  O   MOL X 111      29.460   8.160  67.350  0.00  0.00            
ATOM    503  O   MOL X 111      28.800   6.450  65.820  0.00  0.00            
ATOM    504  O   MOL X 111      27.570   7.160  67.820  0.00  0.00            
ATOM    505  O   MOL X 111      29.700   6.020  68.010  0.00  0.00            
ATOM    506  S   MOL X 112      41.910  24.000  53.410  0.00  0.00            
ATOM    507  O   MOL X 112      41.950  24.000  51.960  0.00  0.00            
ATOM    508  O   MOL X 112      40.820  24.860  53.900  0.00  0.00            
ATOM    509  O   MOL X 112      43.190  24.380  53.880  0.00  0.00            
ATOM    510  O   MOL X 112      41.620  22.710  53.910  0.00  0.00            
ATOM    511  S   MOL X 113      27.040  35.700  59.640  0.00  0.00            
ATOM    512  O   MOL X 113      26.010  35.460  60.610  0.00  0.00            
ATOM    513  O   MOL X 113      26.610  35.030  58.500  0.00  0.00            
ATOM    514  O   MOL X 113      28.360  35.180  60.080  0.00  0.00            
ATOM    515  O   MOL X 113      27.100  37.140  59.510  0.00  0.00            
ATOM    516  S   MOL X 114      10.900  22.860  62.880  0.00  0.00            
ATOM    517  O   MOL X 114      11.280  24.020  63.660  0.00  0.00            
ATOM    518  O   MOL X 114      11.960  21.910  62.630  0.00  0.00            
ATOM    519  O   MOL X 114      10.340  23.320  61.640  0.00  0.00            
ATOM    520  O   MOL X 114       9.900  22.140  63.650  0.00  0.00            
ATOM    521  S   MOL X 115      32.140  27.850  57.110  0.00  0.00            
ATOM    522  O   MOL X 115      31.110  26.860  56.930  0.00  0.00            
ATOM    523  O   MOL X 115      31.980  28.320  58.450  0.00  0.00            
ATOM    524  O   MOL X 115      32.030  28.910  56.130  0.00  0.00            
ATOM    525  O   MOL X 115      33.450  27.190  57.040  0.00  0.00            
ATOM    526  S   MOL X 116      33.310   3.990  66.230  0.00  0.00            
ATOM    527  O   MOL X 116      32.790   2.700  66.190  0.00  0.00            
ATOM    528  O   MOL X 116      34.560   4.190  65.560  0.00  0.00            
ATOM    529  O   MOL X 116      33.340   4.520  67.540  0.00  0.00            
ATOM    530  O   MOL X 116      32.380   4.830  65.530  0.00  0.00            
ATOM    531  S   MOL X 117      49.310  19.270  66.120  0.00  0.00            
ATOM    532  O   MOL X 117      49.340  20.410  67.010  0.00  0.00            
ATOM    533  O   MOL X 117      49.190  18.010  66.790  0.00  0.00            
ATOM    534  O   MOL X 117       0.920  19.330  65.420  0.00  0.00            
ATOM    535  O   MOL X 117      48.190  19.470  65.240  0.00  0.00            
ATOM    536  S   MOL X 118       8.970  19.620  60.530  0.00  0.00            
ATOM    537  O   MOL X 118       7.820  20.240  61.160  0.00  0.00            
ATOM    538  O   MOL X 118       9.160  20.350  59.260  0.00  0.00            
ATOM    539  O   MOL X 118       8.680  18.330  60.030  0.00  0.00            
ATOM    540  O   MOL X 118      10.140  19.650  61.250  0.00  0.00            
ATOM    541  S   MOL X 119       6.400  33.510  69.460  0.00  0.00            
ATOM    542  O   MOL X 119       7.560  33.890  70.180  0.00  0.00            
ATOM    543  O   MOL X 119       5.690  34.680  69.020  0.00  0.00            
ATOM    544  O   MOL X 119       5.600  32.760  70.370  0.00  0.00            
ATOM    545  O   MOL X 119       6.760  32.590  68.390  0.00  0.00            
ATOM    546  S   MOL X 120       9.460  34.250  60.480  0.00  0.00            
ATOM    547  O   MOL X 120       9.230  35.210  61.540  0.00  0.00            
ATOM    548  O   MOL X 120       8.810  34.790  59.270  0.00  0.00            
ATOM    549  O   MOL X 120       8.910  33.040  60.870  0.00  0.00            
ATOM    550  O   MOL X 120      10.870  34.210  60.390  0.00  0.00            
ATOM    551  S   MOL X 121      37.030   2.220  58.590  0.00  0.00            
ATOM    552  O   MOL X 121      37.130   1.470  57.380  0.00  0.00            
ATOM    553  O   MOL X 121      37.970   1.920  59.600  0.00  0.00            
ATOM    554  O   MOL X 121      35.790   1.830  59.170  0.00  0.00            
ATOM    555  O   MOL X 121      37.050   3.620  58.270  0.00  0.00            
ATOM    556  S   MOL X 122      40.560  39.290  60.020  0.00  0.00            
ATOM    557  O   MOL X 122      39.230  39.610  59.630  0.00  0.00            
ATOM    558  O   MOL X 122      40.500  39.050  61.510  0.00  0.00            
ATOM    559  O   MOL X 122      41.320  40.480  59.690  0.00  0.00            
ATOM    560  O   MOL X 122      41.100  38.190  59.260  0.00  0.00            
ATOM    561  S   MOL X 123      15.190   9.950  66.500  0.00  0.00            
ATOM    562  O   MOL X 123      16.310   9.360  67.140  0.00  0.00            
ATOM    563  O   MOL X 123      13.910   9.760  67.110  0.00  0.00            
ATOM    564  O   MOL X 123      15.270   9.320  65.200  0.00  0.00            
ATOM    565  O   MOL X 123      15.360  11.380  66.310  0.00  0.00            
ATOM    566  S   MOL X 124      23.240  27.690  62.370  0.00  0.00            
ATOM    567  O   MOL X 124      24.260  28.660  62.130  0.00  0.00            
ATOM    568  O   MOL X 124      22.370  27.730  61.200  0.00  0.00            
ATOM    569  O   MOL X 124      22.550  28.020  63.620  0.00  0.00            
ATOM    570  O   MOL X 124      23.740  26.290  62.510  0.00  0.00            
ATOM    571  S   MOL X 125      41.590  21.510  61.830  0.00  0.00            
ATOM    572  O   MOL X 125      42.490  20.850  62.750  0.00  0.00            
ATOM    573  O   MOL X 125      41.750  20.880  60.570  0.00  0.00            
ATOM    574  O   MOL X 125      41.900  22.860  61.770  0.00  0.00            
ATOM    575  O   MOL X 125      40.210  21.420  62.280  0.00  0.00            
ATOM    576  S   MOL X 126      42.750  23.840  57.110  0.00  0.00            
ATOM    577  O   MOL X 126      43.020  25.230  56.770  0.00  0.00            
ATOM    578  O   MOL X 126      41.520  23.330  56.590  0.00  0.00            
ATOM    579  O   MOL X 126      42.780  23.490  58.460  0.00  0.00            
ATOM    580  O   MOL X 126      43.790  23.040  56.480  0.00  0.00            
ATOM    581  S   MOL X 127      15.340  27.430  63.210  0.00  0.00            
ATOM    582  O   MOL X 127      15.110  28.160  64.460  0.00  0.00            
ATOM    583  O   MOL X 127      14.540  26.210  63.130  0.00  0.00            
ATOM    584  O   MOL X 127      16.740  27.190  63.290  0.00  0.00            
ATOM    585  O   MOL X 127      15.040  28.360  62.190  0.00  0.00            
ATOM    586  S   MOL X 128       4.940  17.910  63.090  0.00  0.00            
ATOM    587  O   MOL X 128       4.070  16.840  63.290  0.00  0.00            
ATOM    588  O   MOL X 128       6.220  17.220  62.940  0.00  0.00            
ATOM    589  O   MOL X 128       4.830  18.650  64.300  0.00  0.00            
ATOM    590  O   MOL X 128       4.690  18.630  61.860  0.00  0.00            
ATOM    591  S   MOL X 129      29.650   1.410  65.330  0.00  0.00            
ATOM    592  O   MOL X 129      30.210   0.570  66.310  0.00  0.00            
ATOM    593  O   MOL X 129      30.480   1.560  64.130  0.00  0.00            
ATOM    594  O   MOL X 129      29.410   2.710  65.850  0.00  0.00            
ATOM    595  O   MOL X 129      28.370   0.990  64.840  0.00  0.00            
ATOM    596  S   MOL X 130      32.030  32.610  58.600  0.00  0.00            
ATOM    597  O   MOL X 130      32.460  32.530  57.260  0.00  0.00            
ATOM    598  O   MOL X 130      33.100  33.360  59.290  0.00  0.00            
ATOM    599  O   MOL X 130      32.110  31.360  59.300  0.00  0.00            
ATOM    600  O   MOL X 130      30.750  33.230  58.690  0.00  0.00            
ATOM    601  S   MOL X 131       1.780  16.650  59.100  0.00  0.00            
ATOM    602  O   MOL X 131       2.130  16.170  57.810  0.00  0.00            
ATOM    603  O   MOL X 131       0.380  16.470  59.240  0.00  0.00            
ATOM    604  O   MOL X 131       2.060  18.050  59.240  0.00  0.00            
ATOM    605  O   MOL X 131       2.620  15.950  60.030  0.00  0.00            
ATOM    606  S   MOL X 132      33.430   2.060  55.980  0.00  0.00            
ATOM    607  O   MOL X 132      32.400   2.430  55.150  0.00  0.00            
ATOM    608  O   MOL X 132      33.240   2.650  57.280  0.00  0.00            
ATOM    609  O   MOL X 132      34.700   2.420  55.430  0.00  0.00            
ATOM    610  O   MOL X 132      33.450   0.650  56.190  0.00  0.00            
ATOM    611  S   MOL X 133      10.830  27.730  63.830  0.00  0.00            
ATOM    612  O   MOL X 133       9.740  26.840  64.160  0.00  0.00            
ATOM    613  O   MOL X 133      11.210  27.530  62.520  0.00  0.00            
ATOM    614  O   MOL X 133      11.930  27.340  64.630  0.00  0.00            
ATOM    615  O   MOL X 133      10.540  29.100  64.050  0.00  0.00            
ATOM    616  S   MOL X 134      37.220  27.190  59.860  0.00  0.00            
ATOM    617  O   MOL X 134      36.020  27.470  59.070  0.00  0.00            
ATOM    618  O   MOL X 134      37.450  28.130  60.930  0.00  0.00            
ATOM    619  O   MOL X 134      38.330  27.080  59.020  0.00  0.00            
ATOM    620  O   MOL X 134      36.860  25.890  60.510  0.00  0.00            
ATOM    621  S   MOL X 135       0.560  16.380  63.270  0.00  0.00            
ATOM    622  O   MOL X 135      48.840  16.340  63.730  0.00  0.00            
ATOM    623  O   MOL X 135       0.820  17.550  62.570  0.00  0.00            
ATOM    624  O   MOL X 135       0.780  15.310  62.350  0.00  0.00            
ATOM    625  O   MOL X 135       1.450  16.200  64.370  0.00  0.00            
ATOM    626  S   MOL X 136      14.580  18.270  61.860  0.00  0.00            
ATOM    627  O   MOL X 136      13.940  19.410  62.460  0.00  0.00            
ATOM    628  O   MOL X 136      15.660  18.660  61.020  0.00  0.00            
ATOM    629  O   MOL X 136      13.530  17.670  61.130  0.00  0.00            
ATOM    630  O   MOL X 136      15.140  17.400  62.890  0.00  0.00            
ATOM    631  S   MOL X 137      29.250   9.490  62.460  0.00  0.00            
ATOM    632  O   MOL X 137      29.050  10.870  62.050  0.00  0.00            
ATOM    633  O   MOL X 137      29.410   9.340  63.880  0.00  0.00            
ATOM    634  O   MOL X 137      30.290   8.860  61.760  0.00  0.00            
ATOM    635  O   MOL X 137      28.100   8.770  62.120  0.00  0.00            
ATOM    636  S   MOL X 138      23.430   8.310  67.760  0.00  0.00            
ATOM    637  O   MOL X 138      24.190   7.180  68.160  0.00  0.00            
ATOM    638  O   MOL X 138      23.930   8.980  66.560  0.00  0.00            
ATOM    639  O   MOL X 138      23.420   9.240  68.850  0.00  0.00            
ATOM    640  O   MOL X 138      22.080   7.960  67.390  0.00  0.00            
ATOM    641  S   MOL X 139      27.840   4.590  61.670  0.00  0.00            
ATOM    642  O   MOL X 139      26.590   5.090  61.220  0.00  0.00            
ATOM    643  O   MOL X 139      27.610   3.490  62.570  0.00  0.00            
ATOM    644  O   MOL X 139      28.600   5.650  62.270  0.00  0.00            
ATOM    645  O   MOL X 139      28.500   4.140  60.470  0.00  0.00            
ATOM    646  S   MOL X 140      28.210  29.560  57.430  0.00  0.00            
ATOM    647  O   MOL X 140      28.520  28.560  58.400  0.00  0.00            
ATOM    648  O   MOL X 140      28.290  28.990  56.110  0.00  0.00            
ATOM    649  O   MOL X 140      29.080  30.680  57.580  0.00  0.00            
ATOM    650  O   MOL X 140      26.850  30.060  57.590  0.00  0.00            
ATOM    651  S   MOL X 141      32.730   3.840  61.620  0.00  0.00            
ATOM    652  O   MOL X 141      33.270   3.120  62.740  0.00  0.00            
ATOM    653  O   MOL X 141      31.560   3.110  61.110  0.00  0.00            
ATOM    654  O   MOL X 141      33.750   3.630  60.620  0.00  0.00            
ATOM    655  O   MOL X 141      32.460   5.280  61.780  0.00  0.00            
ATOM    656  S   MOL X 142      36.570   5.650  61.850  0.00  0.00            
ATOM    657  O   MOL X 142      37.750   6.390  62.050  0.00  0.00            
ATOM    658  O   MOL X 142      35.980   6.130  60.610  0.00  0.00            
ATOM    659  O   MOL X 142      35.680   5.740  63.040  0.00  0.00            
ATOM    660  O   MOL X 142      36.960   4.260  61.600  0.00  0.00            
ATOM    661  S   MOL X 143      41.070  43.390  64.260  0.00  0.00            
ATOM    662  O   MOL X 143      41.200  42.100  63.540  0.00  0.00            
ATOM    663  O   MOL X 143      41.100  44.480  63.250  0.00  0.00            
ATOM    664  O   MOL X 143      42.230  43.500  65.170  0.00  0.00            
ATOM    665  O   MOL X 143      39.830  43.330  64.960  0.00  0.00            
ATOM    666  S   MOL X 144      40.490  17.730  64.800  0.00  0.00            
ATOM    667  O   MOL X 144      40.940  19.060  64.720  0.00  0.00            
ATOM    668  O   MOL X 144      41.130  16.960  65.860  0.00  0.00            
ATOM    669  O   MOL X 144      40.580  17.060  63.500  0.00  0.00            
ATOM    670  O   MOL X 144      39.110  17.830  64.920  0.00  0.00            
ATOM    671  S   MOL X 145       6.690  24.540  63.040  0.00  0.00            
ATOM    672  O   MOL X 145       7.250  24.210  64.300  0.00  0.00            
ATOM    673  O   MOL X 145       6.650  23.330  62.250  0.00  0.00            
ATOM    674  O   MOL X 145       7.550  25.490  62.440  0.00  0.00            
ATOM    675  O   MOL X 145       5.390  25.040  63.290  0.00  0.00            
ATOM    676  S   MOL X 146      16.760  14.400  65.050  0.00  0.00            
ATOM    677  O   MOL X 146      17.780  13.810  65.910  0.00  0.00            
ATOM    678  O   MOL X 146      15.760  14.990  65.890  0.00  0.00            
ATOM    679  O   MOL X 146      16.090  13.390  64.250  0.00  0.00            
ATOM    680  O   MOL X 146      17.220  15.510  64.230  0.00  0.00            
ATOM    681  S   MOL X 147      41.160  19.570  56.330  0.00  0.00            
ATOM    682  O   MOL X 147      42.190  20.350  56.970  0.00  0.00            
ATOM    683  O   MOL X 147      41.030  18.290  57.010  0.00  0.00            
ATOM    684  O   MOL X 147      41.620  19.310  55.040  0.00  0.00            
ATOM    685  O   MOL X 147      40.010  20.400  56.310  0.00  0.00            
ATOM    686  S   MOL X 148      19.470  31.160  62.150  0.00  0.00            
ATOM    687  O   MOL X 148      19.720  32.580  62.290  0.00  0.00            
ATOM    688  O   MOL X 148      20.590  30.400  62.650  0.00  0.00            
ATOM    689  O   MOL X 148      19.340  30.770  60.790  0.00  0.00            
ATOM    690  O   MOL X 148      18.310  30.650  62.840  0.00  0.00            
ATOM    691  S   MOL X 149      45.140  17.630  64.020  0.00  0.00            
ATOM    692  O   MOL X 149      44.000  16.970  63.410  0.00  0.00            
ATOM    693  O   MOL X 149      45.310  17.060  65.320  0.00  0.00            
ATOM    694  O   MOL X 149      44.890  19.030  64.070  0.00  0.00            
ATOM    695  O   MOL X 149      46.390  17.430  63.280  0.00  0.00            
ATOM    696  S   MOL X 150      32.790   9.450  65.470  0.00  0.00            
ATOM    697  O   MOL X 150      34.080   9.760  66.000  0.00  0.00            
ATOM    698  O   MOL X 150      31.760  10.420  65.770  0.00  0.00            
ATOM    699  O   MOL X 150      32.420   8.140  65.900  0.00  0.00            
ATOM    700  O   MOL X 150      33.070   9.280  64.060  0.00  0.00            
ATOM    701  O   MOL X 151      20.990  39.620  73.570  0.00  0.00            
ATOM    702  H   MOL X 151      20.830  40.510  74.010  0.00  0.00            
ATOM    703  H   MOL X 151      21.450  39.110  74.280  0.00  0.00            
ATOM    704  O   MOL X 152      34.570  24.460  79.370  0.00  0.00            
ATOM    705  H   MOL X 152      34.900  23.470  79.290  0.00  0.00            
ATOM    706  H   MOL X 152      35.210  24.890  79.920  0.00  0.00            
ATOM    707  O   MOL X 153      31.540   9.250  57.120  0.00  0.00            
ATOM    708  H   MOL X 153      31.650   9.180  56.110  0.00  0.00            
ATOM    709  H   MOL X 153      30.550   9.180  57.350  0.00  0.00            
ATOM    710  O   MOL X 154      13.960  23.280  52.690  0.00  0.00            
ATOM    711  H   MOL X 154      13.340  22.850  53.250  0.00  0.00            
ATOM    712  H   MOL X 154      13.770  24.260  52.850  0.00  0.00            
ATOM    713  O   MOL X 155       0.470  19.840  53.730  0.00  0.00            
ATOM    714  H   MOL X 155       0.860  18.890  53.550  0.00  0.00            
ATOM    715  H   MOL X 155       0.810  20.000  54.620  0.00  0.00            
ATOM    716  O   MOL X 156      41.150  33.850  57.290  0.00  0.00            
ATOM    717  H   MOL X 156      41.050  34.690  56.750  0.00  0.00            
ATOM    718  H   MOL X 156      42.070  33.980  57.680  0.00  0.00            
ATOM    719  O   MOL X 157       5.960  10.300  67.050  0.00  0.00            
ATOM    720  H   MOL X 157       5.390  10.140  66.290  0.00  0.00            
ATOM    721  H   MOL X 157       6.560  11.000  66.620  0.00  0.00            
ATOM    722  O   MOL X 158      35.440  47.150 100.160  0.00  0.00            
ATOM    723  H   MOL X 158      35.110  47.970 100.540  0.00  0.00            
ATOM    724  H   MOL X 158      36.410  47.200 100.440  0.00  0.00            
ATOM    725  O   MOL X 159      39.560  37.990  68.210  0.00  0.00            
ATOM    726  H   MOL X 159      39.190  38.890  68.450  0.00  0.00            
ATOM    727  H   MOL X 159      38.860  37.460  68.670  0.00  0.00            
ATOM    728  O   MOL X 160      28.980  44.290  51.330  0.00  0.00            
ATOM    729  H   MOL X 160      29.210  43.330  51.640  0.00  0.00            
ATOM    730  H   MOL X 160      28.060  44.230  51.100  0.00  0.00            
ATOM    731  O   MOL X 161      15.960  24.600  72.320  0.00  0.00            
ATOM    732  H   MOL X 161      15.890  23.770  72.930  0.00  0.00            
ATOM    733  H   MOL X 161      16.490  25.170  72.920  0.00  0.00            
ATOM    734  O   MOL X 162      35.610  20.300  72.000  0.00  0.00            
ATOM    735  H   MOL X 162      36.450  20.040  72.490  0.00  0.00            
ATOM    736  H   MOL X 162      36.120  20.860  71.290  0.00  0.00            
ATOM    737  O   MOL X 163      31.000   9.160  69.360  0.00  0.00            
ATOM    738  H   MOL X 163      30.470   8.620  68.630  0.00  0.00            
ATOM    739  H   MOL X 163      30.420   9.890  69.300  0.00  0.00            
ATOM    740  O   MOL X 164      22.960  17.980  54.360  0.00  0.00            
ATOM    741  H   MOL X 164      22.020  18.010  54.510  0.00  0.00            
ATOM    742  H   MOL X 164      22.980  18.030  53.340  0.00  0.00            
ATOM    743  O   MOL X 165      31.490  14.660  58.680  0.00  0.00            
ATOM    744  H   MOL X 165      32.300  14.350  59.070  0.00  0.00            
ATOM    745  H   MOL X 165      31.770  14.820  57.700  0.00  0.00            
ATOM    746  O   MOL X 166      49.150  27.540  67.320  0.00  0.00            
ATOM    747  H   MOL X 166      48.540  28.240  67.650  0.00  0.00            
ATOM    748  H   MOL X 166      48.610  26.750  67.310  0.00  0.00            
ATOM    749  O   MOL X 167      44.560  12.930  54.090  0.00  0.00            
ATOM    750  H   MOL X 167      43.940  13.390  54.720  0.00  0.00            
ATOM    751  H   MOL X 167      44.630  13.690  53.410  0.00  0.00            
ATOM    752  O   MOL X 168      26.720   5.270  55.070  0.00  0.00            
ATOM    753  H   MOL X 168      26.960   5.510  54.100  0.00  0.00            
ATOM    754  H   MOL X 168      25.740   5.590  55.200  0.00  0.00            
ATOM    755  O   MOL X 169      23.170   9.390  83.110  0.00  0.00            
ATOM    756  H   MOL X 169      23.880   8.990  83.660  0.00  0.00            
ATOM    757  H   MOL X 169      23.700   9.750  82.330  0.00  0.00            
ATOM    758  O   MOL X 170      20.290  17.230  62.850  0.00  0.00            
ATOM    759  H   MOL X 170      20.370  16.410  62.280  0.00  0.00            
ATOM    760  H   MOL X 170      21.180  17.090  63.280  0.00  0.00            
ATOM    761  O   MOL X 171      12.230  33.090  56.390  0.00  0.00            
ATOM    762  H   MOL X 171      12.200  32.650  55.480  0.00  0.00            
ATOM    763  H   MOL X 171      12.520  32.290  56.880  0.00  0.00            
ATOM    764  O   MOL X 172      45.010  44.540  53.680  0.00  0.00            
ATOM    765  H   MOL X 172      44.520  43.920  53.010  0.00  0.00            
ATOM    766  H   MOL X 172      46.000  44.230  53.750  0.00  0.00            
ATOM    767  O   MOL X 173      23.230  23.730  52.450  0.00  0.00            
ATOM    768  H   MOL X 173      23.050  23.900  51.460  0.00  0.00            
ATOM    769  H   MOL X 173      24.060  24.330  52.630  0.00  0.00            
ATOM    770  O   MOL X 174      31.990  23.140  50.330  0.00  0.00            
ATOM    771  H   MOL X 174      32.330  23.910  50.840  0.00  0.00            
ATOM    772  H   MOL X 174      31.190  23.490  49.800  0.00  0.00            
ATOM    773  O   MOL X 175      22.950  16.900  74.090  0.00  0.00            
ATOM    774  H   MOL X 175      22.400  17.370  73.430  0.00  0.00            
ATOM    775  H   MOL X 175      23.490  17.650  74.340  0.00  0.00            
ATOM    776  O   MOL X 176      44.530  43.850  56.140  0.00  0.00            
ATOM    777  H   MOL X 176      43.760  43.240  55.740  0.00  0.00            
ATOM    778  H   MOL X 176      44.800  44.350  55.320  0.00  0.00            
ATOM    779  O   MOL X 177      39.780  43.090  56.380  0.00  0.00            
ATOM    780  H   MOL X 177      39.510  42.820  57.290  0.00  0.00            
ATOM    781  H   MOL X 177      38.910  43.580  56.180  0.00  0.00            
ATOM    782  O   MOL X 178      28.100  19.170  72.020  0.00  0.00            
ATOM    783  H   MOL X 178      27.210  18.740  72.290  0.00  0.00            
ATOM    784  H   MOL X 178      28.650  18.910  72.830  0.00  0.00            
ATOM    785  O   MOL X 179      14.090   5.300  47.510  0.00  0.00            
ATOM    786  H   MOL X 179      13.860   5.320  46.570  0.00  0.00            
ATOM    787  H   MOL X 179      13.790   6.160  47.950  0.00  0.00            
ATOM    788  O   MOL X 180       0.220  37.700  51.370  0.00  0.00            
ATOM    789  H   MOL X 180      49.380  38.410  51.960  0.00  0.00            
ATOM    790  H   MOL X 180       0.070  38.170  50.490  0.00  0.00            
ATOM    791  O   MOL X 181      20.300  33.270  88.620  0.00  0.00            
ATOM    792  H   MOL X 181      20.640  33.930  89.290  0.00  0.00            
ATOM    793  H   MOL X 181      19.350  33.480  88.740  0.00  0.00            
ATOM    794  O   MOL X 182      12.600  27.570  55.040  0.00  0.00            
ATOM    795  H   MOL X 182      11.740  27.850  54.650  0.00  0.00            
ATOM    796  H   MOL X 182      13.150  28.420  54.810  0.00  0.00            
ATOM    797  O   MOL X 183      10.520  35.160  48.410  0.00  0.00            
ATOM    798  H   MOL X 183      11.230  34.500  48.160  0.00  0.00            
ATOM    799  H   MOL X 183       9.650  34.630  48.210  0.00  0.00            
ATOM    800  O   MOL X 184       0.450  23.350  47.960  0.00  0.00            
ATOM    801  H   MOL X 184       0.290  23.560  47.040  0.00  0.00            
ATOM    802  H   MOL X 184       1.430  23.160  48.100  0.00  0.00            
ATOM    803  O   MOL X 185      22.940   5.400  89.980  0.00  0.00            
ATOM    804  H   MOL X 185      22.540   4.530  89.730  0.00  0.00            
ATOM    805  H   MOL X 185      23.110   5.780  89.110  0.00  0.00            
ATOM    806  O   MOL X 186       5.340  33.080  61.050  0.00  0.00            
ATOM    807  H   MOL X 186       5.240  32.950  62.040  0.00  0.00            
ATOM    808  H   MOL X 186       4.350  32.790  60.900  0.00  0.00            
ATOM    809  O   MOL X 187      39.320  27.580  49.400  0.00  0.00            
ATOM    810  H   MOL X 187      40.110  27.030  49.440  0.00  0.00            
ATOM    811  H   MOL X 187      39.560  28.480  49.510  0.00  0.00            
ATOM    812  O   MOL X 188      45.230  31.550  92.840  0.00  0.00            
ATOM    813  H   MOL X 188      45.540  32.390  92.400  0.00  0.00            
ATOM    814  H   MOL X 188      45.390  31.670  93.800  0.00  0.00            
ATOM    815  O   MOL X 189      43.280  30.000  49.110  0.00  0.00            
ATOM    816  H   MOL X 189      43.000  30.830  48.620  0.00  0.00            
ATOM    817  H   MOL X 189      42.490  29.710  49.610  0.00  0.00            
ATOM    818  O   MOL X 190       1.520  23.850  91.910  0.00  0.00            
ATOM    819  H   MOL X 190       1.830  24.750  92.120  0.00  0.00            
ATOM    820  H   MOL X 190       2.280  23.370  92.330  0.00  0.00            
ATOM    821  O   MOL X 191      49.340   9.150  56.640  0.00  0.00            
ATOM    822  H   MOL X 191       0.560   8.950  56.210  0.00  0.00            
ATOM    823  H   MOL X 191      48.750   8.460  56.210  0.00  0.00            
ATOM    824  O   MOL X 192      32.410   3.810  76.110  0.00  0.00            
ATOM    825  H   MOL X 192      32.980   4.590  76.160  0.00  0.00            
ATOM    826  H   MOL X 192      32.080   3.790  77.030  0.00  0.00            
ATOM    827  O   MOL X 193      12.640   8.990  56.660  0.00  0.00            
ATOM    828  H   MOL X 193      12.000   9.220  57.320  0.00  0.00            
ATOM    829  H   MOL X 193      11.980   8.940  55.890  0.00  0.00            
ATOM    830  O   MOL X 194      48.260  20.180 106.200  0.00  0.00            
ATOM    831  H   MOL X 194      48.300  21.210 106.230  0.00  0.00            
ATOM    832  H   MOL X 194      47.310  19.940 106.190  0.00  0.00            
ATOM    833  O   MOL X 195      29.290   9.510  52.180  0.00  0.00            
ATOM    834  H   MOL X 195      29.780   9.830  51.340  0.00  0.00            
ATOM    835  H   MOL X 195      28.430   9.100  51.860  0.00  0.00            
ATOM    836  O   MOL X 196      31.500  32.030  89.250  0.00  0.00            
ATOM    837  H   MOL X 196      31.670  32.780  88.530  0.00  0.00            
ATOM    838  H   MOL X 196      31.140  31.220  88.740  0.00  0.00            
ATOM    839  O   MOL X 197      12.050  40.960  69.020  0.00  0.00            
ATOM    840  H   MOL X 197      11.940  41.040  68.010  0.00  0.00            
ATOM    841  H   MOL X 197      11.160  41.060  69.330  0.00  0.00            
ATOM    842  O   MOL X 198      22.360  22.210  69.030  0.00  0.00            
ATOM    843  H   MOL X 198      21.420  22.340  68.670  0.00  0.00            
ATOM    844  H   MOL X 198      22.260  21.930  70.020  0.00  0.00            
ATOM    845  O   MOL X 199      29.190  40.680  48.400  0.00  0.00            
ATOM    846  H   MOL X 199      28.570  41.120  47.870  0.00  0.00            
ATOM    847  H   MOL X 199      30.050  41.150  48.220  0.00  0.00            
ATOM    848  O   MOL X 200       1.670  42.410 100.360  0.00  0.00            
ATOM    849  H   MOL X 200       1.990  42.180  99.440  0.00  0.00            
ATOM    850  H   MOL X 200       2.040  43.320 100.440  0.00  0.00            
ATOM    851  O   MOL X 201      37.640   7.880  71.570  0.00  0.00            
ATOM    852  H   MOL X 201      38.120   7.150  72.070  0.00  0.00            
ATOM    853  H   MOL X 201      37.530   7.510  70.630  0.00  0.00            
ATOM    854  O   MOL X 202      22.700  14.480  64.990  0.00  0.00            
ATOM    855  H   MOL X 202      21.770  14.100  64.820  0.00  0.00            
ATOM    856  H   MOL X 202      23.080  14.130  64.140  0.00  0.00            
ATOM    857  O   MOL X 203      41.910  44.850  59.080  0.00  0.00            
ATOM    858  H   MOL X 203      42.130  45.380  58.240  0.00  0.00            
ATOM    859  H   MOL X 203      42.810  44.560  59.470  0.00  0.00            
ATOM    860  O   MOL X 204      19.760   2.990  78.130  0.00  0.00            
ATOM    861  H   MOL X 204      19.660   1.970  78.230  0.00  0.00            
ATOM    862  H   MOL X 204      19.120   3.330  78.850  0.00  0.00            
ATOM    863  O   MOL X 205       2.980  35.870  65.580  0.00  0.00            
ATOM    864  H   MOL X 205       2.510  35.260  64.940  0.00  0.00            
ATOM    865  H   MOL X 205       2.110  36.240  65.980  0.00  0.00            
ATOM    866  O   MOL X 206       5.050  28.210  50.270  0.00  0.00            
ATOM    867  H   MOL X 206       4.160  28.720  50.140  0.00  0.00            
ATOM    868  H   MOL X 206       5.420  28.110  49.310  0.00  0.00            
ATOM    869  O   MOL X 207      13.880  29.680  53.580  0.00  0.00            
ATOM    870  H   MOL X 207      13.230  29.310  52.930  0.00  0.00            
ATOM    871  H   MOL X 207      14.690  29.700  53.050  0.00  0.00            
ATOM    872  O   MOL X 208       8.800   3.920  56.830  0.00  0.00            
ATOM    873  H   MOL X 208       8.440   4.020  55.950  0.00  0.00            
ATOM    874  H   MOL X 208       9.740   4.290  56.770  0.00  0.00            
ATOM    875  O   MOL X 209      36.320   8.610  50.840  0.00  0.00            
ATOM    876  H   MOL X 209      36.440   8.750  51.820  0.00  0.00            
ATOM    877  H   MOL X 209      35.800   9.470  50.650  0.00  0.00            
ATOM    878  O   MOL X 210      29.380  13.920  93.200  0.00  0.00            
ATOM    879  H   MOL X 210      30.170  14.460  92.850  0.00  0.00            
ATOM    880  H   MOL X 210      29.590  13.810  94.150  0.00  0.00            
ATOM    881  O   MOL X 211      27.710  49.030  67.300  0.00  0.00            
ATOM    882  H   MOL X 211      27.910   0.090  66.570  0.00  0.00            
ATOM    883  H   MOL X 211      28.360  49.240  67.990  0.00  0.00            
ATOM    884  O   MOL X 212      13.130  23.610  58.710  0.00  0.00            
ATOM    885  H   MOL X 212      13.790  22.920  59.040  0.00  0.00            
ATOM    886  H   MOL X 212      13.130  24.220  59.580  0.00  0.00            
ATOM    887  O   MOL X 213      28.080  42.950  94.440  0.00  0.00            
ATOM    888  H   MOL X 213      28.080  43.970  94.450  0.00  0.00            
ATOM    889  H   MOL X 213      27.740  42.910  93.480  0.00  0.00            
ATOM    890  O   MOL X 214       1.610  34.810  68.690  0.00  0.00            
ATOM    891  H   MOL X 214       0.800  34.990  68.160  0.00  0.00            
ATOM    892  H   MOL X 214       1.200  34.370  69.510  0.00  0.00            
ATOM    893  O   MOL X 215       5.460  38.630  62.720  0.00  0.00            
ATOM    894  H   MOL X 215       4.640  39.190  62.990  0.00  0.00            
ATOM    895  H   MOL X 215       6.070  39.390  62.450  0.00  0.00            
ATOM    896  O   MOL X 216      36.560  42.290 111.370  0.00  0.00            
ATOM    897  H   MOL X 216      37.070  42.640 110.590  0.00  0.00            
ATOM    898  H   MOL X 216      37.170  41.490 111.600  0.00  0.00            
ATOM    899  O   MOL X 217       4.060  10.800 100.020  0.00  0.00            
ATOM    900  H   MOL X 217       4.630  10.310  99.300  0.00  0.00            
ATOM    901  H   MOL X 217       4.570  10.380 100.810  0.00  0.00            
ATOM    902  O   MOL X 218       6.530  34.370 104.290  0.00  0.00            
ATOM    903  H   MOL X 218       6.320  35.020 103.550  0.00  0.00            
ATOM    904  H   MOL X 218       5.600  34.120 104.470  0.00  0.00            
ATOM    905  O   MOL X 219      32.950  45.430  73.480  0.00  0.00            
ATOM    906  H   MOL X 219      33.210  45.690  74.380  0.00  0.00            
ATOM    907  H   MOL X 219      32.510  46.270  73.150  0.00  0.00            
ATOM    908  O   MOL X 220      39.140  33.710  47.950  0.00  0.00            
ATOM    909  H   MOL X 220      39.610  34.580  48.040  0.00  0.00            
ATOM    910  H   MOL X 220      38.680  33.640  48.770  0.00  0.00            
ATOM    911  O   MOL X 221      35.620  18.020  87.120  0.00  0.00            
ATOM    912  H   MOL X 221      35.650  19.030  87.000  0.00  0.00            
ATOM    913  H   MOL X 221      36.380  17.840  87.720  0.00  0.00            
ATOM    914  O   MOL X 222      48.710  18.480  71.100  0.00  0.00            
ATOM    915  H   MOL X 222      47.950  19.030  70.780  0.00  0.00            
ATOM    916  H   MOL X 222      48.300  17.670  71.540  0.00  0.00            
ATOM    917  O   MOL X 223      42.070  37.430  68.700  0.00  0.00            
ATOM    918  H   MOL X 223      41.970  36.460  68.510  0.00  0.00            
ATOM    919  H   MOL X 223      41.190  37.820  68.650  0.00  0.00            
ATOM    920  O   MOL X 224      14.350  10.700  90.130  0.00  0.00            
ATOM    921  H   MOL X 224      14.450  11.580  89.760  0.00  0.00            
ATOM    922  H   MOL X 224      15.150  10.660  90.720  0.00  0.00            
ATOM    923  O   MOL X 225      44.480  44.460  62.850  0.00  0.00            
ATOM    924  H   MOL X 225      44.390  43.640  63.340  0.00  0.00            
ATOM    925  H   MOL X 225      43.750  45.020  63.180  0.00  0.00            
ATOM    926  O   MOL X 226      35.490   3.840  48.200  0.00  0.00            
ATOM    927  H   MOL X 226      35.630   4.720  48.700  0.00  0.00            
ATOM    928  H   MOL X 226      34.680   4.040  47.820  0.00  0.00            
ATOM    929  O   MOL X 227      35.130  42.140  67.780  0.00  0.00            
ATOM    930  H   MOL X 227      34.310  42.300  67.150  0.00  0.00            
ATOM    931  H   MOL X 227      35.600  43.020  67.840  0.00  0.00            
ATOM    932  O   MOL X 228       8.370  29.560  65.420  0.00  0.00            
ATOM    933  H   MOL X 228       9.270  29.420  64.990  0.00  0.00            
ATOM    934  H   MOL X 228       8.490  28.860  66.200  0.00  0.00            
ATOM    935  O   MOL X 229      12.720  34.490  86.760  0.00  0.00            
ATOM    936  H   MOL X 229      12.840  34.390  87.750  0.00  0.00            
ATOM    937  H   MOL X 229      12.260  33.680  86.390  0.00  0.00            
ATOM    938  O   MOL X 230      37.280  23.320  77.170  0.00  0.00            
ATOM    939  H   MOL X 230      38.060  23.150  77.810  0.00  0.00            
ATOM    940  H   MOL X 230      36.490  22.820  77.560  0.00  0.00            
ATOM    941  O   MOL X 231      28.280  11.830  53.350  0.00  0.00            
ATOM    942  H   MOL X 231      28.360  11.630  54.350  0.00  0.00            
ATOM    943  H   MOL X 231      28.690  10.970  53.050  0.00  0.00            
ATOM    944  O   MOL X 232      19.300  16.690  75.060  0.00  0.00            
ATOM    945  H   MOL X 232      18.310  16.650  75.310  0.00  0.00            
ATOM    946  H   MOL X 232      19.330  17.650  74.730  0.00  0.00            
ATOM    947  O   MOL X 233      47.580  34.860  75.000  0.00  0.00            
ATOM    948  H   MOL X 233      46.700  34.910  75.620  0.00  0.00            
ATOM    949  H   MOL X 233      47.240  34.490  74.130  0.00  0.00            
ATOM    950  O   MOL X 234      21.620   4.810  67.300  0.00  0.00            
ATOM    951  H   MOL X 234      20.920   5.210  66.710  0.00  0.00            
ATOM    952  H   MOL X 234      22.400   4.730  66.670  0.00  0.00            
ATOM    953  O   MOL X 235      22.780  32.550  51.450  0.00  0.00            
ATOM    954  H   MOL X 235      21.990  31.970  51.200  0.00  0.00            
ATOM    955  H   MOL X 235      22.390  33.470  51.460  0.00  0.00            
ATOM    956  O   MOL X 236      36.130   6.240  49.340  0.00  0.00            
ATOM    957  H   MOL X 236      36.160   5.570  50.050  0.00  0.00            
ATOM    958  H   MOL X 236      36.200   7.160  49.820  0.00  0.00            
ATOM    959  O   MOL X 237      42.610   3.010  75.250  0.00  0.00            
ATOM    960  H   MOL X 237      42.920   2.950  74.370  0.00  0.00            
ATOM    961  H   MOL X 237      42.740   2.090  75.560  0.00  0.00            
ATOM    962  O   MOL X 238      20.960  44.780  52.980  0.00  0.00            
ATOM    963  H   MOL X 238      21.000  45.310  52.030  0.00  0.00            
ATOM    964  H   MOL X 238      20.080  45.150  53.350  0.00  0.00            
ATOM    965  O   MOL X 239      45.440  31.150 106.160  0.00  0.00            
ATOM    966  H   MOL X 239      45.340  31.890 105.490  0.00  0.00            
ATOM    967  H   MOL X 239      45.450  30.370 105.450  0.00  0.00            
ATOM    968  O   MOL X 240      24.190  20.050 108.480  0.00  0.00            
ATOM    969  H   MOL X 240      24.800  19.240 108.260  0.00  0.00            
ATOM    970  H   MOL X 240      24.100  20.440 107.470  0.00  0.00            
ATOM    971  O   MOL X 241      47.290  21.350  72.130  0.00  0.00            
ATOM    972  H   MOL X 241      46.580  21.780  71.660  0.00  0.00            
ATOM    973  H   MOL X 241      48.080  21.900  71.950  0.00  0.00            
ATOM    974  O   MOL X 242      15.870  31.210  91.070  0.00  0.00            
ATOM    975  H   MOL X 242      15.870  31.080  92.040  0.00  0.00            
ATOM    976  H   MOL X 242      15.730  32.220  91.050  0.00  0.00            
ATOM    977  O   MOL X 243      40.380  38.140  79.680  0.00  0.00            
ATOM    978  H   MOL X 243      40.460  38.890  79.090  0.00  0.00            
ATOM    979  H   MOL X 243      41.350  38.050  79.820  0.00  0.00            
ATOM    980  O   MOL X 244       6.350  41.640  69.140  0.00  0.00            
ATOM    981  H   MOL X 244       5.960  42.360  69.620  0.00  0.00            
ATOM    982  H   MOL X 244       5.630  40.880  69.210  0.00  0.00            
ATOM    983  O   MOL X 245      12.110  42.580  62.790  0.00  0.00            
ATOM    984  H   MOL X 245      12.660  43.430  62.960  0.00  0.00            
ATOM    985  H   MOL X 245      11.360  42.660  63.490  0.00  0.00            
ATOM    986  O   MOL X 246      19.820  42.850  71.020  0.00  0.00            
ATOM    987  H   MOL X 246      20.440  43.510  70.610  0.00  0.00            
ATOM    988  H   MOL X 246      20.200  41.950  70.880  0.00  0.00            
ATOM    989  O   MOL X 247      36.870  31.230  87.920  0.00  0.00            
ATOM    990  H   MOL X 247      37.730  31.170  87.380  0.00  0.00            
ATOM    991  H   MOL X 247      36.970  32.190  88.250  0.00  0.00            
ATOM    992  O   MOL X 248      49.250  44.770  88.260  0.00  0.00            
ATOM    993  H   MOL X 248      48.930  45.110  87.370  0.00  0.00            
ATOM    994  H   MOL X 248       0.580  45.040  88.320  0.00  0.00            
ATOM    995  O   MOL X 249      39.700  44.320  67.350  0.00  0.00            
ATOM    996  H   MOL X 249      39.280  43.540  67.780  0.00  0.00            
ATOM    997  H   MOL X 249      39.830  44.100  66.370  0.00  0.00            
ATOM    998  O   MOL X 250      11.300  39.010  57.150  0.00  0.00            
ATOM    999  H   MOL X 250      11.200  38.220  56.570  0.00  0.00            
ATOM   1000  H   MOL X 250      11.230  39.730  56.460  0.00  0.00            
ATOM   1001  O   MOL X 251      20.580  10.650  62.490  0.00  0.00            
ATOM   1002  H   MOL X 251      20.810  10.740  63.450  0.00  0.00            
ATOM   1003  H   MOL X 251      19.860  11.330  62.420  0.00  0.00            
ATOM   1004  O   MOL X 252      32.390   4.700  82.280  0.00  0.00            
ATOM   1005  H   MOL X 252      32.020   5.550  82.730  0.00  0.00            
ATOM   1006  H   MOL X 252      32.060   3.980  82.880  0.00  0.00            
ATOM   1007  O   MOL X 253      40.870  22.000  50.720  0.00  0.00            
ATOM   1008  H   MOL X 253      41.460  22.760  51.150  0.00  0.00            
ATOM   1009  H   MOL X 253      40.030  22.290  51.200  0.00  0.00            
ATOM   1010  O   MOL X 254      48.280  11.750  64.000  0.00  0.00            
ATOM   1011  H   MOL X 254      47.870  12.660  64.030  0.00  0.00            
ATOM   1012  H   MOL X 254      49.180  11.930  64.290  0.00  0.00            
ATOM   1013  O   MOL X 255      46.940  19.420  73.770  0.00  0.00            
ATOM   1014  H   MOL X 255      46.240  18.910  73.360  0.00  0.00            
ATOM   1015  H   MOL X 255      47.100  20.210  73.100  0.00  0.00            
ATOM   1016  O   MOL X 256      10.070  37.690  69.100  0.00  0.00            
ATOM   1017  H   MOL X 256      10.000  38.650  69.170  0.00  0.00            
ATOM   1018  H   MOL X 256       9.400  37.490  68.470  0.00  0.00            
ATOM   1019  O   MOL X 257      36.560  32.260  47.730  0.00  0.00            
ATOM   1020  H   MOL X 257      37.100  32.730  47.000  0.00  0.00            
ATOM   1021  H   MOL X 257      36.880  31.290  47.630  0.00  0.00            
ATOM   1022  O   MOL X 258      13.920  16.400  58.820  0.00  0.00            
ATOM   1023  H   MOL X 258      13.010  16.270  58.390  0.00  0.00            
ATOM   1024  H   MOL X 258      13.760  16.960  59.690  0.00  0.00            
ATOM   1025  O   MOL X 259      36.310  41.540  58.180  0.00  0.00            
ATOM   1026  H   MOL X 259      37.100  42.020  58.580  0.00  0.00            
ATOM   1027  H   MOL X 259      36.550  40.560  58.060  0.00  0.00            
ATOM   1028  O   MOL X 260      42.110  14.810  61.000  0.00  0.00            
ATOM   1029  H   MOL X 260      41.140  15.100  61.100  0.00  0.00            
ATOM   1030  H   MOL X 260      41.940  13.880  60.750  0.00  0.00            
ATOM   1031  O   MOL X 261      29.500  23.670  69.220  0.00  0.00            
ATOM   1032  H   MOL X 261      29.850  23.160  69.990  0.00  0.00            
ATOM   1033  H   MOL X 261      28.660  23.230  68.930  0.00  0.00            
ATOM   1034  O   MOL X 262      13.120  21.570  76.930  0.00  0.00            
ATOM   1035  H   MOL X 262      13.030  22.390  76.330  0.00  0.00            
ATOM   1036  H   MOL X 262      14.110  21.200  76.720  0.00  0.00            
ATOM   1037  O   MOL X 263      14.410  47.160  55.520  0.00  0.00            
ATOM   1038  H   MOL X 263      14.950  46.330  55.170  0.00  0.00            
ATOM   1039  H   MOL X 263      14.000  47.600  54.680  0.00  0.00            
ATOM   1040  O   MOL X 264      18.970  11.250  52.200  0.00  0.00            
ATOM   1041  H   MOL X 264      19.930  11.120  52.570  0.00  0.00            
ATOM   1042  H   MOL X 264      19.000  12.030  51.630  0.00  0.00            
ATOM   1043  O   MOL X 265      16.800   3.950  76.520  0.00  0.00            
ATOM   1044  H   MOL X 265      17.550   3.530  75.980  0.00  0.00            
ATOM   1045  H   MOL X 265      16.980   4.950  76.350  0.00  0.00            
ATOM   1046  O   MOL X 266      28.430  38.770 103.730  0.00  0.00            
ATOM   1047  H   MOL X 266      28.280  38.640 102.780  0.00  0.00            
ATOM   1048  H   MOL X 266      28.140  37.900 104.050  0.00  0.00            
ATOM   1049  O   MOL X 267      14.040  43.260  68.490  0.00  0.00            
ATOM   1050  H   MOL X 267      13.070  43.390  68.640  0.00  0.00            
ATOM   1051  H   MOL X 267      14.380  44.160  68.730  0.00  0.00            
ATOM   1052  O   MOL X 268      21.710  36.330  62.790  0.00  0.00            
ATOM   1053  H   MOL X 268      22.260  37.110  62.530  0.00  0.00            
ATOM   1054  H   MOL X 268      21.090  36.800  63.400  0.00  0.00            
ATOM   1055  O   MOL X 269      14.120  35.460  72.190  0.00  0.00            
ATOM   1056  H   MOL X 269      13.730  35.050  71.410  0.00  0.00            
ATOM   1057  H   MOL X 269      15.010  35.270  72.080  0.00  0.00            
ATOM   1058  O   MOL X 270      49.340   2.120  54.070  0.00  0.00            
ATOM   1059  H   MOL X 270      49.290   3.120  53.950  0.00  0.00            
ATOM   1060  H   MOL X 270      48.390   1.710  53.880  0.00  0.00            
ATOM   1061  O   MOL X 271       3.690  34.450 109.290  0.00  0.00            
ATOM   1062  H   MOL X 271       4.520  34.440 108.820  0.00  0.00            
ATOM   1063  H   MOL X 271       3.630  33.450 109.410  0.00  0.00            
ATOM   1064  O   MOL X 272      17.860  30.370  53.630  0.00  0.00            
ATOM   1065  H   MOL X 272      17.260  29.870  54.240  0.00  0.00            
ATOM   1066  H   MOL X 272      17.410  30.460  52.790  0.00  0.00            
ATOM   1067  O   MOL X 273       0.880  36.870  66.610  0.00  0.00            
ATOM   1068  H   MOL X 273       0.320  37.630  66.970  0.00  0.00            
ATOM   1069  H   MOL X 273       0.220  36.250  66.240  0.00  0.00            
ATOM   1070  O   MOL X 274      36.370  42.090  76.950  0.00  0.00            
ATOM   1071  H   MOL X 274      35.500  42.460  76.570  0.00  0.00            
ATOM   1072  H   MOL X 274      36.220  42.270  77.970  0.00  0.00            
ATOM   1073  O   MOL X 275      19.250  48.880  90.970  0.00  0.00            
ATOM   1074  H   MOL X 275      18.660  49.090  90.170  0.00  0.00            
ATOM   1075  H   MOL X 275      19.140  47.910  91.010  0.00  0.00            
ATOM   1076  O   MOL X 276      15.100  43.330  65.970  0.00  0.00            
ATOM   1077  H   MOL X 276      14.620  43.240  66.870  0.00  0.00            
ATOM   1078  H   MOL X 276      14.350  43.600  65.410  0.00  0.00            
ATOM   1079  O   MOL X 277      43.680  49.000  92.740  0.00  0.00            
ATOM   1080  H   MOL X 277      44.100  48.620  91.970  0.00  0.00            
ATOM   1081  H   MOL X 277      44.220   0.300  92.930  0.00  0.00            
ATOM   1082  O   MOL X 278       8.490  32.270  66.260  0.00  0.00            
ATOM   1083  H   MOL X 278       8.780  31.370  66.010  0.00  0.00            
ATOM   1084  H   MOL X 278       7.900  32.140  67.090  0.00  0.00            
ATOM   1085  O   MOL X 279      15.870  24.200  64.050  0.00  0.00            
ATOM   1086  H   MOL X 279      15.460  25.060  63.770  0.00  0.00            
ATOM   1087  H   MOL X 279      15.990  23.710  63.190  0.00  0.00            
ATOM   1088  O   MOL X 280       1.400  27.250  76.520  0.00  0.00            
ATOM   1089  H   MOL X 280       1.430  26.250  76.650  0.00  0.00            
ATOM   1090  H   MOL X 280       0.590  27.390  75.940  0.00  0.00            
ATOM   1091  O   MOL X 281       9.580  45.960  63.420  0.00  0.00            
ATOM   1092  H   MOL X 281       9.660  45.300  62.690  0.00  0.00            
ATOM   1093  H   MOL X 281      10.460  46.080  63.870  0.00  0.00            
ATOM   1094  O   MOL X 282       3.440  44.680  78.270  0.00  0.00            
ATOM   1095  H   MOL X 282       3.230  43.720  78.330  0.00  0.00            
ATOM   1096  H   MOL X 282       3.810  44.820  77.340  0.00  0.00            
ATOM   1097  O   MOL X 283      31.190  12.560  64.690  0.00  0.00            
ATOM   1098  H   MOL X 283      31.530  11.610  65.060  0.00  0.00            
ATOM   1099  H   MOL X 283      31.270  13.120  65.510  0.00  0.00            
ATOM   1100  O   MOL X 284      26.220  23.870  67.350  0.00  0.00            
ATOM   1101  H   MOL X 284      26.220  24.860  67.540  0.00  0.00            
ATOM   1102  H   MOL X 284      26.830  23.760  66.610  0.00  0.00            
ATOM   1103  O   MOL X 285      33.820  45.180  84.880  0.00  0.00            
ATOM   1104  H   MOL X 285      34.230  45.480  85.750  0.00  0.00            
ATOM   1105  H   MOL X 285      34.520  45.530  84.260  0.00  0.00            
ATOM   1106  O   MOL X 286       1.640   1.920  85.450  0.00  0.00            
ATOM   1107  H   MOL X 286       2.210   2.370  86.180  0.00  0.00            
ATOM   1108  H   MOL X 286       2.300   1.240  85.100  0.00  0.00            
ATOM   1109  O   MOL X 287      38.460   2.120  97.250  0.00  0.00            
ATOM   1110  H   MOL X 287      38.440   1.310  96.650  0.00  0.00            
ATOM   1111  H   MOL X 287      38.750   2.880  96.650  0.00  0.00            
ATOM   1112  O   MOL X 288      33.510  49.380 112.200  0.00  0.00            
ATOM   1113  H   MOL X 288      32.990  49.500 111.400  0.00  0.00            
ATOM   1114  H   MOL X 288      33.810  48.450 112.300  0.00  0.00            
ATOM   1115  O   MOL X 289      49.100  21.240  96.670  0.00  0.00            
ATOM   1116  H   MOL X 289       0.470  21.140  96.960  0.00  0.00            
ATOM   1117  H   MOL X 289      48.490  21.060  97.440  0.00  0.00            
ATOM   1118  O   MOL X 290      13.760   2.290  68.020  0.00  0.00            
ATOM   1119  H   MOL X 290      13.620   2.990  68.680  0.00  0.00            
ATOM   1120  H   MOL X 290      13.360   1.520  68.460  0.00  0.00            
ATOM   1121  O   MOL X 291      18.940  37.770  90.900  0.00  0.00            
ATOM   1122  H   MOL X 291      18.700  37.910  89.900  0.00  0.00            
ATOM   1123  H   MOL X 291      18.120  37.310  91.250  0.00  0.00            
ATOM   1124  O   MOL X 292      15.840  45.850  69.170  0.00  0.00            
ATOM   1125  H   MOL X 292      14.970  46.320  69.080  0.00  0.00            
ATOM   1126  H   MOL X 292      16.340  46.360  68.510  0.00  0.00            
ATOM   1127  O   MOL X 293      38.230  10.200  68.220  0.00  0.00            
ATOM   1128  H   MOL X 293      38.390   9.420  68.740  0.00  0.00            
ATOM   1129  H   MOL X 293      37.230  10.010  68.000  0.00  0.00            
ATOM   1130  O   MOL X 294       0.890  38.640  55.180  0.00  0.00            
ATOM   1131  H   MOL X 294       1.010  39.600  55.410  0.00  0.00            
ATOM   1132  H   MOL X 294       0.640  38.240  56.120  0.00  0.00            
ATOM   1133  O   MOL X 295      32.560  38.070  60.800  0.00  0.00            
ATOM   1134  H   MOL X 295      32.720  37.110  60.630  0.00  0.00            
ATOM   1135  H   MOL X 295      33.440  38.290  61.230  0.00  0.00            
ATOM   1136  O   MOL X 296      25.130   6.470  59.110  0.00  0.00            
ATOM   1137  H   MOL X 296      25.910   6.960  58.820  0.00  0.00            
ATOM   1138  H   MOL X 296      25.260   5.560  58.690  0.00  0.00            
ATOM   1139  O   MOL X 297      20.020   0.300  77.800  0.00  0.00            
ATOM   1140  H   MOL X 297      20.070  49.400  76.880  0.00  0.00            
ATOM   1141  H   MOL X 297      19.510  49.180  78.350  0.00  0.00            
ATOM   1142  O   MOL X 298      10.160  39.220  49.350  0.00  0.00            
ATOM   1143  H   MOL X 298      10.930  38.620  49.600  0.00  0.00            
ATOM   1144  H   MOL X 298       9.740  38.740  48.510  0.00  0.00            
ATOM   1145  O   MOL X 299      16.380  44.930  74.350  0.00  0.00            
ATOM   1146  H   MOL X 299      16.320  44.170  74.940  0.00  0.00            
ATOM   1147  H   MOL X 299      17.160  44.760  73.760  0.00  0.00            
ATOM   1148  O   MOL X 300      14.850  38.110  93.770  0.00  0.00            
ATOM   1149  H   MOL X 300      14.440  37.650  94.530  0.00  0.00            
ATOM   1150  H   MOL X 300      14.130  38.810  93.720  0.00  0.00            
ATOM   1151  O   MOL X 301      35.660  24.620  68.770  0.00  0.00            
ATOM   1152  H   MOL X 301      36.210  25.390  68.990  0.00  0.00            
ATOM   1153  H   MOL X 301      35.840  24.150  69.600  0.00  0.00            
ATOM   1154  O   MOL X 302       0.410  33.820  80.700  0.00  0.00            
ATOM   1155  H   MOL X 302       0.100  32.960  80.270  0.00  0.00            
ATOM   1156  H   MOL X 302       1.230  33.540  81.140  0.00  0.00            
ATOM   1157  O   MOL X 303      19.500  48.530  48.540  0.00  0.00            
ATOM   1158  H   MOL X 303      20.460  48.530  48.770  0.00  0.00            
ATOM   1159  H   MOL X 303      19.410  49.390  48.040  0.00  0.00            
ATOM   1160  O   MOL X 304      34.770  42.370  94.950  0.00  0.00            
ATOM   1161  H   MOL X 304      35.440  42.170  94.220  0.00  0.00            
ATOM   1162  H   MOL X 304      35.270  42.940  95.530  0.00  0.00            
ATOM   1163  O   MOL X 305      39.970  10.150  57.330  0.00  0.00            
ATOM   1164  H   MOL X 305      39.830  10.350  58.330  0.00  0.00            
ATOM   1165  H   MOL X 305      40.910   9.970  57.220  0.00  0.00            
ATOM   1166  O   MOL X 306      14.150  45.990  60.080  0.00  0.00            
ATOM   1167  H   MOL X 306      13.960  45.920  61.060  0.00  0.00            
ATOM   1168  H   MOL X 306      14.230  45.040  59.800  0.00  0.00            
ATOM   1169  O   MOL X 307      27.850  36.340 104.650  0.00  0.00            
ATOM   1170  H   MOL X 307      28.790  36.110 104.900  0.00  0.00            
ATOM   1171  H   MOL X 307      27.580  35.420 104.270  0.00  0.00            
ATOM   1172  O   MOL X 308       7.630  13.200  63.190  0.00  0.00            
ATOM   1173  H   MOL X 308       8.600  13.040  63.060  0.00  0.00            
ATOM   1174  H   MOL X 308       7.330  12.460  63.750  0.00  0.00            
ATOM   1175  O   MOL X 309       6.560   8.980  54.750  0.00  0.00            
ATOM   1176  H   MOL X 309       6.420   9.750  55.300  0.00  0.00            
ATOM   1177  H   MOL X 309       7.450   9.050  54.350  0.00  0.00            
ATOM   1178  O   MOL X 310      48.430  35.440  63.010  0.00  0.00            
ATOM   1179  H   MOL X 310      48.890  36.290  62.870  0.00  0.00            
ATOM   1180  H   MOL X 310      48.790  35.240  63.940  0.00  0.00            
ATOM   1181  O   MOL X 311      27.890  47.610  59.610  0.00  0.00            
ATOM   1182  H   MOL X 311      27.600  46.740  60.090  0.00  0.00            
ATOM   1183  H   MOL X 311      28.840  47.420  59.550  0.00  0.00            
ATOM   1184  O   MOL X 312      12.070   3.890  51.010  0.00  0.00            
ATOM   1185  H   MOL X 312      11.370   3.770  50.260  0.00  0.00            
ATOM   1186  H   MOL X 312      11.380   4.000  51.760  0.00  0.00            
ATOM   1187  O   MOL X 313       7.880  34.210  48.360  0.00  0.00            
ATOM   1188  H   MOL X 313       7.380  34.490  47.540  0.00  0.00            
ATOM   1189  H   MOL X 313       7.110  34.140  48.940  0.00  0.00            
ATOM   1190  O   MOL X 314      11.710   6.710  52.980  0.00  0.00            
ATOM   1191  H   MOL X 314      11.270   6.850  52.130  0.00  0.00            
ATOM   1192  H   MOL X 314      11.330   5.810  53.320  0.00  0.00            
ATOM   1193  O   MOL X 315      46.680   4.370  64.570  0.00  0.00            
ATOM   1194  H   MOL X 315      47.110   5.020  63.940  0.00  0.00            
ATOM   1195  H   MOL X 315      46.670   4.750  65.540  0.00  0.00            
ATOM   1196  O   MOL X 316      35.490  27.140  50.790  0.00  0.00            
ATOM   1197  H   MOL X 316      34.750  27.350  50.120  0.00  0.00            
ATOM   1198  H   MOL X 316      36.110  27.910  50.710  0.00  0.00            
ATOM   1199  O   MOL X 317      11.240  41.500  60.230  0.00  0.00            
ATOM   1200  H   MOL X 317      11.970  40.940  59.860  0.00  0.00            
ATOM   1201  H   MOL X 317      11.660  41.770  61.100  0.00  0.00            
ATOM   1202  O   MOL X 318       0.670  12.630  56.250  0.00  0.00            
ATOM   1203  H   MOL X 318       0.240  11.850  56.730  0.00  0.00            
ATOM   1204  H   MOL X 318       0.310  12.530  55.350  0.00  0.00            
ATOM   1205  O   MOL X 319      47.340   4.090  50.510  0.00  0.00            
ATOM   1206  H   MOL X 319      46.750   3.280  50.300  0.00  0.00            
ATOM   1207  H   MOL X 319      46.650   4.830  50.710  0.00  0.00            
ATOM   1208  O   MOL X 320      49.180  31.180  61.920  0.00  0.00            
ATOM   1209  H   MOL X 320       0.140  31.930  61.720  0.00  0.00            
ATOM   1210  H   MOL X 320      48.430  31.550  62.270  0.00  0.00            
ATOM   1211  O   MOL X 321      33.660  38.620  52.380  0.00  0.00            
ATOM   1212  H   MOL X 321      32.980  39.210  51.910  0.00  0.00            
ATOM   1213  H   MOL X 321      34.330  39.260  52.810  0.00  0.00            
ATOM   1214  O   MOL X 322       0.420  41.110  51.960  0.00  0.00            
ATOM   1215  H   MOL X 322       0.440  41.950  52.570  0.00  0.00            
ATOM   1216  H   MOL X 322      49.400  41.420  51.240  0.00  0.00            
ATOM   1217  O   MOL X 323      23.260  11.960  61.770  0.00  0.00            
ATOM   1218  H   MOL X 323      22.500  11.280  61.870  0.00  0.00            
ATOM   1219  H   MOL X 323      23.860  11.580  60.990  0.00  0.00            
ATOM   1220  O   MOL X 324      11.330  48.310  49.850  0.00  0.00            
ATOM   1221  H   MOL X 324      10.940  49.220  50.020  0.00  0.00            
ATOM   1222  H   MOL X 324      10.620  47.760  49.500  0.00  0.00            
ATOM   1223  O   MOL X 325      48.350   7.860  71.370  0.00  0.00            
ATOM   1224  H   MOL X 325      47.420   7.700  71.080  0.00  0.00            
ATOM   1225  H   MOL X 325      48.360   7.590  72.390  0.00  0.00            
ATOM   1226  O   MOL X 326      43.880  35.100  55.320  0.00  0.00            
ATOM   1227  H   MOL X 326      44.330  35.660  56.040  0.00  0.00            
ATOM   1228  H   MOL X 326      43.020  35.330  55.680  0.00  0.00            
ATOM   1229  O   MOL X 327       2.860  21.500 107.960  0.00  0.00            
ATOM   1230  H   MOL X 327       3.240  20.780 108.460  0.00  0.00            
ATOM   1231  H   MOL X 327       3.150  22.230 108.520  0.00  0.00            
ATOM   1232  O   MOL X 328      31.960   6.780 103.350  0.00  0.00            
ATOM   1233  H   MOL X 328      32.530   6.940 104.170  0.00  0.00            
ATOM   1234  H   MOL X 328      31.130   6.500 103.750  0.00  0.00            
ATOM   1235  O   MOL X 329      27.200  45.520  61.090  0.00  0.00            
ATOM   1236  H   MOL X 329      26.230  45.420  60.790  0.00  0.00            
ATOM   1237  H   MOL X 329      27.520  44.610  61.010  0.00  0.00            
ATOM   1238  O   MOL X 330      45.250  49.320  55.490  0.00  0.00            
ATOM   1239  H   MOL X 330      45.640   0.300  56.190  0.00  0.00            
ATOM   1240  H   MOL X 330      44.330   0.170  55.500  0.00  0.00            
ATOM   1241  O   MOL X 331       2.070  14.170  49.670  0.00  0.00            
ATOM   1242  H   MOL X 331       2.850  13.550  49.750  0.00  0.00            
ATOM   1243  H   MOL X 331       1.680  13.830  48.840  0.00  0.00            
ATOM   1244  O   MOL X 332      32.640  20.880  77.760  0.00  0.00            
ATOM   1245  H   MOL X 332      33.120  20.510  78.540  0.00  0.00            
ATOM   1246  H   MOL X 332      32.650  20.020  77.220  0.00  0.00            
ATOM   1247  O   MOL X 333      27.590   2.030 103.740  0.00  0.00            
ATOM   1248  H   MOL X 333      27.720   2.280 104.730  0.00  0.00            
ATOM   1249  H   MOL X 333      26.660   2.420 103.610  0.00  0.00            
ATOM   1250  O   MOL X 334      18.620  38.580  55.930  0.00  0.00            
ATOM   1251  H   MOL X 334      19.340  39.190  56.250  0.00  0.00            
ATOM   1252  H   MOL X 334      18.910  38.400  54.980  0.00  0.00            
ATOM   1253  O   MOL X 335      11.630  34.000  67.180  0.00  0.00            
ATOM   1254  H   MOL X 335      11.280  33.170  66.810  0.00  0.00            
ATOM   1255  H   MOL X 335      10.920  34.290  67.800  0.00  0.00            
ATOM   1256  O   MOL X 336      19.510  40.480  53.740  0.00  0.00            
ATOM   1257  H   MOL X 336      19.770  39.910  52.980  0.00  0.00            
ATOM   1258  H   MOL X 336      18.600  40.600  53.430  0.00  0.00            
ATOM   1259  O   MOL X 337      46.480  15.820  53.220  0.00  0.00            
ATOM   1260  H   MOL X 337      45.580  16.100  53.070  0.00  0.00            
ATOM   1261  H   MOL X 337      46.460  15.850  54.230  0.00  0.00            
ATOM   1262  O   MOL X 338      27.940  14.730  67.030  0.00  0.00            
ATOM   1263  H   MOL X 338      27.270  14.130  67.550  0.00  0.00            
ATOM   1264  H   MOL X 338      28.900  14.370  67.240  0.00  0.00            
ATOM   1265  O   MOL X 339      33.210  17.310  72.760  0.00  0.00            
ATOM   1266  H   MOL X 339      33.930  17.340  72.130  0.00  0.00            
ATOM   1267  H   MOL X 339      32.580  16.690  72.240  0.00  0.00            
ATOM   1268  O   MOL X 340       9.650   7.950  61.790  0.00  0.00            
ATOM   1269  H   MOL X 340       8.840   8.420  61.490  0.00  0.00            
ATOM   1270  H   MOL X 340       9.370   7.460  62.620  0.00  0.00            
ATOM   1271  O   MOL X 341      27.090  34.660  70.470  0.00  0.00            
ATOM   1272  H   MOL X 341      27.000  34.740  71.480  0.00  0.00            
ATOM   1273  H   MOL X 341      28.020  34.780  70.300  0.00  0.00            
ATOM   1274  O   MOL X 342       6.700  37.190  57.740  0.00  0.00            
ATOM   1275  H   MOL X 342       6.090  37.430  57.040  0.00  0.00            
ATOM   1276  H   MOL X 342       6.820  38.110  58.100  0.00  0.00            
ATOM   1277  O   MOL X 343      24.350   0.650 103.490  0.00  0.00            
ATOM   1278  H   MOL X 343      25.180   0.180 103.030  0.00  0.00            
ATOM   1279  H   MOL X 343      24.580   1.680 103.380  0.00  0.00            
ATOM   1280  O   MOL X 344      49.520   3.240  49.200  0.00  0.00            
ATOM   1281  H   MOL X 344      48.680   3.620  49.670  0.00  0.00            
ATOM   1282  H   MOL X 344       0.470   3.960  48.820  0.00  0.00            
ATOM   1283  O   MOL X 345       4.650  17.120  70.400  0.00  0.00            
ATOM   1284  H   MOL X 345       3.960  16.490  70.730  0.00  0.00            
ATOM   1285  H   MOL X 345       5.390  16.510  70.370  0.00  0.00            
ATOM   1286  O   MOL X 346      36.310  39.260  49.830  0.00  0.00            
ATOM   1287  H   MOL X 346      35.600  38.650  49.520  0.00  0.00            
ATOM   1288  H   MOL X 346      35.740  40.060  49.900  0.00  0.00            
ATOM   1289  O   MOL X 347      20.150  21.890  65.150  0.00  0.00            
ATOM   1290  H   MOL X 347      19.270  21.810  64.590  0.00  0.00            
ATOM   1291  H   MOL X 347      20.280  21.010  65.630  0.00  0.00            
ATOM   1292  O   MOL X 348      37.980  38.410  51.790  0.00  0.00            
ATOM   1293  H   MOL X 348      37.380  38.750  51.030  0.00  0.00            
ATOM   1294  H   MOL X 348      38.870  38.240  51.330  0.00  0.00            
ATOM   1295  O   MOL X 349      13.630  12.310  69.090  0.00  0.00            
ATOM   1296  H   MOL X 349      14.080  13.060  68.540  0.00  0.00            
ATOM   1297  H   MOL X 349      14.360  12.250  69.770  0.00  0.00            
ATOM   1298  O   MOL X 350      19.740  48.520  75.500  0.00  0.00            
ATOM   1299  H   MOL X 350      18.960  47.870  75.790  0.00  0.00            
ATOM   1300  H   MOL X 350      19.640  48.450  74.540  0.00  0.00            
ATOM   1301  O   MOL X 351      16.450  17.830 101.990  0.00  0.00            
ATOM   1302  H   MOL X 351      16.100  17.420 101.100  0.00  0.00            
ATOM   1303  H   MOL X 351      16.610  16.940 102.480  0.00  0.00            
ATOM   1304  O   MOL X 352       7.380  45.260 100.400  0.00  0.00            
ATOM   1305  H   MOL X 352       7.750  45.490  99.480  0.00  0.00            
ATOM   1306  H   MOL X 352       6.430  45.590 100.480  0.00  0.00            
ATOM   1307  O   MOL X 353      14.450  34.520  97.730  0.00  0.00            
ATOM   1308  H   MOL X 353      14.570  33.840  96.940  0.00  0.00            
ATOM   1309  H   MOL X 353      14.950  35.270  97.360  0.00  0.00            
ATOM   1310  O   MOL X 354       0.750  31.990  75.150  0.00  0.00            
ATOM   1311  H   MOL X 354       0.080  32.210  75.800  0.00  0.00            
ATOM   1312  H   MOL X 354       0.370  31.170  74.760  0.00  0.00            
ATOM   1313  O   MOL X 355       6.430   6.460  56.400  0.00  0.00            
ATOM   1314  H   MOL X 355       5.740   7.200  56.370  0.00  0.00            
ATOM   1315  H   MOL X 355       6.470   6.490  57.380  0.00  0.00            
ATOM   1316  O   MOL X 356      31.390  25.080 106.330  0.00  0.00            
ATOM   1317  H   MOL X 356      30.440  24.990 106.810  0.00  0.00            
ATOM   1318  H   MOL X 356      31.830  25.570 107.030  0.00  0.00            
ATOM   1319  O   MOL X 357      14.280   4.490  53.030  0.00  0.00            
ATOM   1320  H   MOL X 357      13.460   4.580  52.470  0.00  0.00            
ATOM   1321  H   MOL X 357      14.290   3.530  53.190  0.00  0.00            
ATOM   1322  O   MOL X 358      16.200  15.310  52.780  0.00  0.00            
ATOM   1323  H   MOL X 358      17.190  15.070  52.710  0.00  0.00            
ATOM   1324  H   MOL X 358      16.410  16.140  52.280  0.00  0.00            
ATOM   1325  O   MOL X 359      33.130  48.520  67.540  0.00  0.00            
ATOM   1326  H   MOL X 359      32.820  47.730  68.070  0.00  0.00            
ATOM   1327  H   MOL X 359      33.730  48.150  66.790  0.00  0.00            
ATOM   1328  O   MOL X 360      47.740   6.760  73.760  0.00  0.00            
ATOM   1329  H   MOL X 360      48.230   5.850  73.820  0.00  0.00            
ATOM   1330  H   MOL X 360      46.810   6.430  73.830  0.00  0.00            
ATOM   1331  O   MOL X 361      31.960  20.250  62.520  0.00  0.00            
ATOM   1332  H   MOL X 361      32.070  20.780  61.670  0.00  0.00            
ATOM   1333  H   MOL X 361      32.560  20.580  63.290  0.00  0.00            
ATOM   1334  O   MOL X 362      23.300  41.040  66.520  0.00  0.00            
ATOM   1335  H   MOL X 362      24.040  41.610  66.250  0.00  0.00            
ATOM   1336  H   MOL X 362      22.970  41.410  67.380  0.00  0.00            
ATOM   1337  O   MOL X 363       0.020  47.970  85.230  0.00  0.00            
ATOM   1338  H   MOL X 363       0.700  47.350  84.800  0.00  0.00            
ATOM   1339  H   MOL X 363      49.480  48.740  84.640  0.00  0.00            
ATOM   1340  O   MOL X 364       0.250   8.290 107.200  0.00  0.00            
ATOM   1341  H   MOL X 364       0.640   8.410 106.300  0.00  0.00            
ATOM   1342  H   MOL X 364       0.230   7.350 107.490  0.00  0.00            
ATOM   1343  O   MOL X 365      23.650   5.770  52.500  0.00  0.00            
ATOM   1344  H   MOL X 365      23.690   5.570  53.460  0.00  0.00            
ATOM   1345  H   MOL X 365      24.120   6.620  52.670  0.00  0.00            
ATOM   1346  O   MOL X 366      34.000   1.960  89.990  0.00  0.00            
ATOM   1347  H   MOL X 366      34.110   2.850  89.470  0.00  0.00            
ATOM   1348  H   MOL X 366      33.780   2.260  90.890  0.00  0.00            
ATOM   1349  O   MOL X 367      32.280  12.690  91.050  0.00  0.00            
ATOM   1350  H   MOL X 367      32.930  12.800  91.730  0.00  0.00            
ATOM   1351  H   MOL X 367      31.590  12.160  91.540  0.00  0.00            
ATOM   1352  O   MOL X 368      40.470  37.730  50.770  0.00  0.00            
ATOM   1353  H   MOL X 368      40.610  36.910  50.210  0.00  0.00            
ATOM   1354  H   MOL X 368      41.210  38.150  50.330  0.00  0.00            
ATOM   1355  O   MOL X 369      23.680   0.810  49.590  0.00  0.00            
ATOM   1356  H   MOL X 369      23.650   1.830  49.600  0.00  0.00            
ATOM   1357  H   MOL X 369      24.540   0.660  49.070  0.00  0.00            
ATOM   1358  O   MOL X 370      26.630  35.670  65.710  0.00  0.00            
ATOM   1359  H   MOL X 370      26.820  36.470  65.210  0.00  0.00            
ATOM   1360  H   MOL X 370      27.450  35.410  66.230  0.00  0.00            
ATOM   1361  O   MOL X 371      33.200  10.540 109.360  0.00  0.00            
ATOM   1362  H   MOL X 371      32.670  11.250 109.760  0.00  0.00            
ATOM   1363  H   MOL X 371      32.780   9.720 109.680  0.00  0.00            
ATOM   1364  O   MOL X 372      24.370  48.190 108.500  0.00  0.00            
ATOM   1365  H   MOL X 372      24.110  49.200 108.460  0.00  0.00            
ATOM   1366  H   MOL X 372      25.330  48.190 108.740  0.00  0.00            
ATOM   1367  O   MOL X 373       5.540   9.570 102.050  0.00  0.00            
ATOM   1368  H   MOL X 373       5.070   8.740 102.430  0.00  0.00            
ATOM   1369  H   MOL X 373       6.440   9.190 101.920  0.00  0.00            
ATOM   1370  O   MOL X 374      28.140  14.900 109.180  0.00  0.00            
ATOM   1371  H   MOL X 374      27.780  14.000 109.280  0.00  0.00            
ATOM   1372  H   MOL X 374      28.810  14.980 109.990  0.00  0.00            
ATOM   1373  O   MOL X 375      36.990  37.100  99.460  0.00  0.00            
ATOM   1374  H   MOL X 375      37.430  36.520  98.730  0.00  0.00            
ATOM   1375  H   MOL X 375      37.690  37.130 100.200  0.00  0.00            
ATOM   1376  O   MOL X 376      40.620   9.240  53.480  0.00  0.00            
ATOM   1377  H   MOL X 376      41.670   9.330  53.340  0.00  0.00            
ATOM   1378  H   MOL X 376      40.610   8.250  53.270  0.00  0.00            
ATOM   1379  O   MOL X 377      22.360  35.460  53.830  0.00  0.00            
ATOM   1380  H   MOL X 377      22.980  35.730  53.080  0.00  0.00            
ATOM   1381  H   MOL X 377      21.710  34.840  53.360  0.00  0.00            
ATOM   1382  O   MOL X 378       7.750  41.270  47.700  0.00  0.00            
ATOM   1383  H   MOL X 378       7.780  40.910  46.790  0.00  0.00            
ATOM   1384  H   MOL X 378       7.120  40.610  48.070  0.00  0.00            
ATOM   1385  O   MOL X 379      26.200   6.190  70.690  0.00  0.00            
ATOM   1386  H   MOL X 379      25.910   5.510  71.400  0.00  0.00            
ATOM   1387  H   MOL X 379      27.220   5.930  70.730  0.00  0.00            
ATOM   1388  O   MOL X 380      15.860  26.650  66.460  0.00  0.00            
ATOM   1389  H   MOL X 380      16.040  27.340  67.160  0.00  0.00            
ATOM   1390  H   MOL X 380      15.610  27.260  65.730  0.00  0.00            
ATOM   1391  O   MOL X 381      35.420  36.380  64.130  0.00  0.00            
ATOM   1392  H   MOL X 381      35.370  35.370  64.270  0.00  0.00            
ATOM   1393  H   MOL X 381      35.850  36.570  63.220  0.00  0.00            
ATOM   1394  O   MOL X 382       2.020  17.210  72.130  0.00  0.00            
ATOM   1395  H   MOL X 382       1.230  16.720  72.530  0.00  0.00            
ATOM   1396  H   MOL X 382       2.450  16.410  71.720  0.00  0.00            
ATOM   1397  O   MOL X 383      19.000  28.640  67.240  0.00  0.00            
ATOM   1398  H   MOL X 383      19.480  27.880  67.580  0.00  0.00            
ATOM   1399  H   MOL X 383      18.420  28.970  67.930  0.00  0.00            
ATOM   1400  O   MOL X 384       3.610  44.080  60.010  0.00  0.00            
ATOM   1401  H   MOL X 384       4.390  43.970  60.570  0.00  0.00            
ATOM   1402  H   MOL X 384       3.910  43.630  59.160  0.00  0.00            
ATOM   1403  O   MOL X 385      15.620   1.880  96.370  0.00  0.00            
ATOM   1404  H   MOL X 385      16.540   2.120  96.050  0.00  0.00            
ATOM   1405  H   MOL X 385      15.270   1.700  95.420  0.00  0.00            
ATOM   1406  O   MOL X 386      38.860   7.300 100.110  0.00  0.00            
ATOM   1407  H   MOL X 386      38.290   7.210  99.300  0.00  0.00            
ATOM   1408  H   MOL X 386      39.070   8.350  99.890  0.00  0.00            
ATOM   1409  O   MOL X 387      18.360   1.430 100.110  0.00  0.00            
ATOM   1410  H   MOL X 387      18.890   2.160  99.710  0.00  0.00            
ATOM   1411  H   MOL X 387      19.030   1.090 100.720  0.00  0.00            
ATOM   1412  O   MOL X 388      34.970  11.330  60.530  0.00  0.00            
ATOM   1413  H   MOL X 388      35.520  10.750  61.120  0.00  0.00            
ATOM   1414  H   MOL X 388      35.390  12.130  60.760  0.00  0.00            
ATOM   1415  O   MOL X 389      31.010   8.750  54.360  0.00  0.00            
ATOM   1416  H   MOL X 389      30.560   8.930  53.510  0.00  0.00            
ATOM   1417  H   MOL X 389      31.670   8.070  54.100  0.00  0.00            
ATOM   1418  O   MOL X 390      41.470  36.310  55.810  0.00  0.00            
ATOM   1419  H   MOL X 390      41.250  37.200  56.270  0.00  0.00            
ATOM   1420  H   MOL X 390      41.250  36.720  54.920  0.00  0.00            
ATOM   1421  O   MOL X 391      37.110  30.170  53.710  0.00  0.00            
ATOM   1422  H   MOL X 391      37.650  30.590  53.030  0.00  0.00            
ATOM   1423  H   MOL X 391      36.920  30.960  54.300  0.00  0.00            
ATOM   1424  O   MOL X 392       9.560  16.030  51.740  0.00  0.00            
ATOM   1425  H   MOL X 392       9.840  15.110  51.990  0.00  0.00            
ATOM   1426  H   MOL X 392       9.590  16.010  50.750  0.00  0.00            
ATOM   1427  O   MOL X 393      15.370   1.210 101.850  0.00  0.00            
ATOM   1428  H   MOL X 393      14.640   0.660 102.280  0.00  0.00            
ATOM   1429  H   MOL X 393      15.790   0.530 101.250  0.00  0.00            
ATOM   1430  O   MOL X 394       4.630  22.210  58.920  0.00  0.00            
ATOM   1431  H   MOL X 394       5.280  22.940  58.990  0.00  0.00            
ATOM   1432  H   MOL X 394       5.220  21.390  58.920  0.00  0.00            
ATOM   1433  O   MOL X 395      43.910  45.730  94.720  0.00  0.00            
ATOM   1434  H   MOL X 395      43.430  45.130  95.360  0.00  0.00            
ATOM   1435  H   MOL X 395      43.390  45.610  93.840  0.00  0.00            
ATOM   1436  O   MOL X 396      46.260  15.670  55.800  0.00  0.00            
ATOM   1437  H   MOL X 396      46.580  14.850  56.230  0.00  0.00            
ATOM   1438  H   MOL X 396      46.520  16.390  56.420  0.00  0.00            
ATOM   1439  O   MOL X 397      31.350  26.950 104.190  0.00  0.00            
ATOM   1440  H   MOL X 397      31.260  26.250 104.940  0.00  0.00            
ATOM   1441  H   MOL X 397      31.460  26.440 103.350  0.00  0.00            
ATOM   1442  O   MOL X 398      49.120  29.540  92.280  0.00  0.00            
ATOM   1443  H   MOL X 398      49.040  28.620  91.920  0.00  0.00            
ATOM   1444  H   MOL X 398      48.320  29.610  92.930  0.00  0.00            
ATOM   1445  O   MOL X 399      20.860  11.070  75.120  0.00  0.00            
ATOM   1446  H   MOL X 399      20.340  10.780  75.900  0.00  0.00            
ATOM   1447  H   MOL X 399      21.630  11.350  75.700  0.00  0.00            
ATOM   1448  O   MOL X 400       8.170  18.510  94.800  0.00  0.00            
ATOM   1449  H   MOL X 400       8.820  18.780  94.070  0.00  0.00            
ATOM   1450  H   MOL X 400       7.540  19.230  94.540  0.00  0.00            
ATOM   1451  O   MOL X 401      29.620   0.920  76.510  0.00  0.00            
ATOM   1452  H   MOL X 401      28.710   1.180  76.170  0.00  0.00            
ATOM   1453  H   MOL X 401      30.190   0.700  75.710  0.00  0.00            
ATOM   1454  O   MOL X 402       8.750  17.670  91.400  0.00  0.00            
ATOM   1455  H   MOL X 402       8.900  16.900  92.090  0.00  0.00            
ATOM   1456  H   MOL X 402       9.280  18.390  91.910  0.00  0.00            
ATOM   1457  O   MOL X 403      30.820  23.680  56.890  0.00  0.00            
ATOM   1458  H   MOL X 403      31.180  23.600  57.810  0.00  0.00            
ATOM   1459  H   MOL X 403      29.900  23.320  57.010  0.00  0.00            
ATOM   1460  O   MOL X 404      10.110  25.230 103.330  0.00  0.00            
ATOM   1461  H   MOL X 404      10.860  25.530 103.910  0.00  0.00            
ATOM   1462  H   MOL X 404       9.500  26.000 103.620  0.00  0.00            
ATOM   1463  O   MOL X 405       2.450  13.400  94.690  0.00  0.00            
ATOM   1464  H   MOL X 405       2.690  12.910  93.820  0.00  0.00            
ATOM   1465  H   MOL X 405       1.970  14.130  94.300  0.00  0.00            
ATOM   1466  O   MOL X 406       2.540   4.930 100.110  0.00  0.00            
ATOM   1467  H   MOL X 406       3.070   5.740 100.030  0.00  0.00            
ATOM   1468  H   MOL X 406       2.620   4.680 101.090  0.00  0.00            
ATOM   1469  O   MOL X 407      16.130  43.500  57.180  0.00  0.00            
ATOM   1470  H   MOL X 407      16.640  42.830  56.680  0.00  0.00            
ATOM   1471  H   MOL X 407      16.850  44.220  57.220  0.00  0.00            
ATOM   1472  O   MOL X 408      46.530   9.340  67.940  0.00  0.00            
ATOM   1473  H   MOL X 408      45.680   8.770  68.040  0.00  0.00            
ATOM   1474  H   MOL X 408      47.070   8.580  67.580  0.00  0.00            
ATOM   1475  O   MOL X 409      22.770  11.700  68.380  0.00  0.00            
ATOM   1476  H   MOL X 409      23.450  12.020  69.060  0.00  0.00            
ATOM   1477  H   MOL X 409      22.930  10.710  68.700  0.00  0.00            
ATOM   1478  O   MOL X 410      17.110  14.990  72.310  0.00  0.00            
ATOM   1479  H   MOL X 410      17.460  14.190  72.740  0.00  0.00            
ATOM   1480  H   MOL X 410      16.610  15.330  73.090  0.00  0.00            
ATOM   1481  O   MOL X 411       0.380   0.240  73.920  0.00  0.00            
ATOM   1482  H   MOL X 411       0.240  48.860  74.310  0.00  0.00            
ATOM   1483  H   MOL X 411       0.280   0.860  74.730  0.00  0.00            
ATOM   1484  O   MOL X 412      35.960  22.590 100.040  0.00  0.00            
ATOM   1485  H   MOL X 412      36.090  21.660 100.070  0.00  0.00            
ATOM   1486  H   MOL X 412      36.670  22.930 100.680  0.00  0.00            
ATOM   1487  O   MOL X 413      16.220   6.970  54.510  0.00  0.00            
ATOM   1488  H   MOL X 413      15.550   7.690  54.820  0.00  0.00            
ATOM   1489  H   MOL X 413      16.790   6.930  55.310  0.00  0.00            
ATOM   1490  O   MOL X 414      13.250  46.460  68.490  0.00  0.00            
ATOM   1491  H   MOL X 414      12.520  45.730  68.540  0.00  0.00            
ATOM   1492  H   MOL X 414      12.710  47.280  68.750  0.00  0.00            
ATOM   1493  O   MOL X 415      37.410  14.080  56.630  0.00  0.00            
ATOM   1494  H   MOL X 415      38.010  14.950  56.810  0.00  0.00            
ATOM   1495  H   MOL X 415      37.790  13.620  57.420  0.00  0.00            
ATOM   1496  O   MOL X 416       4.360  48.760  86.830  0.00  0.00            
ATOM   1497  H   MOL X 416       3.700  48.090  87.130  0.00  0.00            
ATOM   1498  H   MOL X 416       3.920  49.000  85.970  0.00  0.00            
ATOM   1499  O   MOL X 417      36.660  27.210  73.550  0.00  0.00            
ATOM   1500  H   MOL X 417      37.490  26.890  73.100  0.00  0.00            
ATOM   1501  H   MOL X 417      36.320  27.960  73.000  0.00  0.00            
ATOM   1502  O   MOL X 418      28.560  39.960  65.340  0.00  0.00            
ATOM   1503  H   MOL X 418      27.640  40.340  65.110  0.00  0.00            
ATOM   1504  H   MOL X 418      29.130  40.690  65.050  0.00  0.00            
ATOM   1505  O   MOL X 419      49.220   9.360  53.470  0.00  0.00            
ATOM   1506  H   MOL X 419      48.260   8.940  53.580  0.00  0.00            
ATOM   1507  H   MOL X 419      49.140  10.360  53.430  0.00  0.00            
ATOM   1508  O   MOL X 420      44.380  26.360  48.650  0.00  0.00            
ATOM   1509  H   MOL X 420      44.170  25.780  49.440  0.00  0.00            
ATOM   1510  H   MOL X 420      44.220  25.650  47.960  0.00  0.00            
ATOM   1511  O   MOL X 421      46.640  47.580  83.520  0.00  0.00            
ATOM   1512  H   MOL X 421      47.240  46.810  83.730  0.00  0.00            
ATOM   1513  H   MOL X 421      45.810  47.200  83.090  0.00  0.00            
ATOM   1514  O   MOL X 422      39.900  22.010  58.310  0.00  0.00            
ATOM   1515  H   MOL X 422      40.430  22.710  57.800  0.00  0.00            
ATOM   1516  H   MOL X 422      40.100  21.080  57.800  0.00  0.00            
ATOM   1517  O   MOL X 423      43.370  33.920  62.290  0.00  0.00            
ATOM   1518  H   MOL X 423      43.810  34.480  61.610  0.00  0.00            
ATOM   1519  H   MOL X 423      43.590  34.270  63.230  0.00  0.00            
ATOM   1520  O   MOL X 424      43.770  26.830  54.250  0.00  0.00            
ATOM   1521  H   MOL X 424      43.840  26.910  53.290  0.00  0.00            
ATOM   1522  H   MOL X 424      43.420  25.860  54.290  0.00  0.00            
ATOM   1523  O   MOL X 425      43.200  40.340  53.320  0.00  0.00            
ATOM   1524  H   MOL X 425      42.500  40.440  52.680  0.00  0.00            
ATOM   1525  H   MOL X 425      43.950  40.850  52.950  0.00  0.00            
ATOM   1526  O   MOL X 426       7.540  34.650  55.130  0.00  0.00            
ATOM   1527  H   MOL X 426       6.870  35.100  55.650  0.00  0.00            
ATOM   1528  H   MOL X 426       8.320  34.620  55.710  0.00  0.00            
ATOM   1529  O   MOL X 427       1.890  32.990  99.380  0.00  0.00            
ATOM   1530  H   MOL X 427       2.720  33.320  99.800  0.00  0.00            
ATOM   1531  H   MOL X 427       1.760  33.840  98.860  0.00  0.00            
ATOM   1532  O   MOL X 428      46.650  30.320  56.840  0.00  0.00            
ATOM   1533  H   MOL X 428      46.480  31.320  56.550  0.00  0.00            
ATOM   1534  H   MOL X 428      46.590  30.360  57.820  0.00  0.00            
ATOM   1535  O   MOL X 429      35.720   9.540  68.010  0.00  0.00            
ATOM   1536  H   MOL X 429      34.980   9.560  67.330  0.00  0.00            
ATOM   1537  H   MOL X 429      35.170   9.640  68.830  0.00  0.00            
ATOM   1538  O   MOL X 430       0.190  10.600  94.770  0.00  0.00            
ATOM   1539  H   MOL X 430      49.120  10.120  95.230  0.00  0.00            
ATOM   1540  H   MOL X 430       0.230  10.020  93.950  0.00  0.00            
ATOM   1541  O   MOL X 431      45.460   1.870  60.640  0.00  0.00            
ATOM   1542  H   MOL X 431      45.750   2.530  60.030  0.00  0.00            
ATOM   1543  H   MOL X 431      46.350   1.450  60.690  0.00  0.00            
ATOM   1544  O   MOL X 432      18.480  21.930  73.830  0.00  0.00            
ATOM   1545  H   MOL X 432      17.590  22.300  73.790  0.00  0.00            
ATOM   1546  H   MOL X 432      19.080  22.440  73.210  0.00  0.00            
ATOM   1547  O   MOL X 433      31.940  23.320  79.210  0.00  0.00            
ATOM   1548  H   MOL X 433      32.850  23.680  79.280  0.00  0.00            
ATOM   1549  H   MOL X 433      31.960  22.710  78.450  0.00  0.00            
ATOM   1550  O   MOL X 434       7.230  28.500  81.790  0.00  0.00            
ATOM   1551  H   MOL X 434       6.580  27.730  81.890  0.00  0.00            
ATOM   1552  H   MOL X 434       6.620  29.240  81.580  0.00  0.00            
ATOM   1553  O   MOL X 435      11.660  28.620  47.230  0.00  0.00            
ATOM   1554  H   MOL X 435      11.840  29.230  47.960  0.00  0.00            
ATOM   1555  H   MOL X 435      12.500  28.470  46.700  0.00  0.00            
ATOM   1556  O   MOL X 436       4.700  48.160  76.670  0.00  0.00            
ATOM   1557  H   MOL X 436       3.800  48.560  76.720  0.00  0.00            
ATOM   1558  H   MOL X 436       5.020  48.660  75.870  0.00  0.00            
ATOM   1559  O   MOL X 437      43.740   4.630  66.380  0.00  0.00            
ATOM   1560  H   MOL X 437      43.700   4.100  67.230  0.00  0.00            
ATOM   1561  H   MOL X 437      44.530   5.120  66.570  0.00  0.00            
ATOM   1562  O   MOL X 438       0.570   6.360  58.800  0.00  0.00            
ATOM   1563  H   MOL X 438       1.390   5.930  59.230  0.00  0.00            
ATOM   1564  H   MOL X 438       1.020   6.670  57.950  0.00  0.00            
ATOM   1565  O   MOL X 439      40.800  24.790 105.820  0.00  0.00            
ATOM   1566  H   MOL X 439      40.810  24.220 106.620  0.00  0.00            
ATOM   1567  H   MOL X 439      40.530  25.740 106.070  0.00  0.00            
ATOM   1568  O   MOL X 440       3.000   9.520  75.110  0.00  0.00            
ATOM   1569  H   MOL X 440       2.790  10.340  74.600  0.00  0.00            
ATOM   1570  H   MOL X 440       2.880   8.780  74.450  0.00  0.00            
ATOM   1571  O   MOL X 441      31.060  33.620  68.650  0.00  0.00            
ATOM   1572  H   MOL X 441      32.000  33.780  68.630  0.00  0.00            
ATOM   1573  H   MOL X 441      31.040  32.770  68.180  0.00  0.00            
ATOM   1574  O   MOL X 442      30.400  40.350 104.180  0.00  0.00            
ATOM   1575  H   MOL X 442      31.200  39.890 103.930  0.00  0.00            
ATOM   1576  H   MOL X 442      29.680  39.690 104.050  0.00  0.00            
ATOM   1577  O   MOL X 443      19.740  18.100 109.360  0.00  0.00            
ATOM   1578  H   MOL X 443      20.240  18.670 108.680  0.00  0.00            
ATOM   1579  H   MOL X 443      19.110  18.820 109.630  0.00  0.00            
ATOM   1580  O   MOL X 444      13.240  21.020  50.760  0.00  0.00            
ATOM   1581  H   MOL X 444      13.450  21.820  51.240  0.00  0.00            
ATOM   1582  H   MOL X 444      12.290  21.150  50.570  0.00  0.00            
ATOM   1583  O   MOL X 445       3.230  40.630 103.380  0.00  0.00            
ATOM   1584  H   MOL X 445       2.790  40.780 104.200  0.00  0.00            
ATOM   1585  H   MOL X 445       2.480  40.340 102.780  0.00  0.00            
ATOM   1586  O   MOL X 446      34.020  47.780  55.170  0.00  0.00            
ATOM   1587  H   MOL X 446      33.660  48.720  55.300  0.00  0.00            
ATOM   1588  H   MOL X 446      34.690  47.880  54.430  0.00  0.00            
ATOM   1589  O   MOL X 447      44.560  41.700  68.730  0.00  0.00            
ATOM   1590  H   MOL X 447      45.000  42.580  68.590  0.00  0.00            
ATOM   1591  H   MOL X 447      44.540  41.530  69.740  0.00  0.00            
ATOM   1592  O   MOL X 448      41.810  34.820  74.890  0.00  0.00            
ATOM   1593  H   MOL X 448      41.330  35.340  75.550  0.00  0.00            
ATOM   1594  H   MOL X 448      41.650  34.010  75.420  0.00  0.00            
ATOM   1595  O   MOL X 449      33.150   1.300  86.140  0.00  0.00            
ATOM   1596  H   MOL X 449      32.360   1.420  86.730  0.00  0.00            
ATOM   1597  H   MOL X 449      33.320   2.240  85.850  0.00  0.00            
ATOM   1598  O   MOL X 450      22.350  47.690  56.200  0.00  0.00            
ATOM   1599  H   MOL X 450      22.700  47.060  55.490  0.00  0.00            
ATOM   1600  H   MOL X 450      22.910  47.430  57.010  0.00  0.00            
ATOM   1601  O   MOL X 451      41.870   9.720  63.160  0.00  0.00            
ATOM   1602  H   MOL X 451      41.310   9.800  62.330  0.00  0.00            
ATOM   1603  H   MOL X 451      42.760   9.910  62.720  0.00  0.00            
ATOM   1604  O   MOL X 452      32.520  29.590 101.410  0.00  0.00            
ATOM   1605  H   MOL X 452      32.870  29.780 100.490  0.00  0.00            
ATOM   1606  H   MOL X 452      31.570  29.790 101.230  0.00  0.00            
ATOM   1607  O   MOL X 453       4.180  26.520  54.050  0.00  0.00            
ATOM   1608  H   MOL X 453       4.450  25.540  54.250  0.00  0.00            
ATOM   1609  H   MOL X 453       3.250  26.460  54.210  0.00  0.00            
ATOM   1610  O   MOL X 454      19.330   6.380  59.350  0.00  0.00            
ATOM   1611  H   MOL X 454      20.220   5.980  59.380  0.00  0.00            
ATOM   1612  H   MOL X 454      19.490   7.200  59.910  0.00  0.00            
ATOM   1613  O   MOL X 455      20.490   9.870  48.510  0.00  0.00            
ATOM   1614  H   MOL X 455      19.900  10.690  48.720  0.00  0.00            
ATOM   1615  H   MOL X 455      21.350  10.320  48.340  0.00  0.00            
ATOM   1616  O   MOL X 456      32.960  44.830  67.640  0.00  0.00            
ATOM   1617  H   MOL X 456      32.030  45.080  67.800  0.00  0.00            
ATOM   1618  H   MOL X 456      33.220  45.170  66.770  0.00  0.00            
ATOM   1619  O   MOL X 457      31.070  20.760  58.470  0.00  0.00            
ATOM   1620  H   MOL X 457      31.790  21.420  58.120  0.00  0.00            
ATOM   1621  H   MOL X 457      30.420  20.640  57.770  0.00  0.00            
ATOM   1622  O   MOL X 458       7.020  36.060  72.870  0.00  0.00            
ATOM   1623  H   MOL X 458       6.370  36.600  73.420  0.00  0.00            
ATOM   1624  H   MOL X 458       6.780  36.420  71.970  0.00  0.00            
ATOM   1625  O   MOL X 459      12.490   0.250  87.720  0.00  0.00            
ATOM   1626  H   MOL X 459      11.680   0.560  87.210  0.00  0.00            
ATOM   1627  H   MOL X 459      12.710   0.970  88.320  0.00  0.00            
ATOM   1628  O   MOL X 460      32.770  35.370  60.940  0.00  0.00            
ATOM   1629  H   MOL X 460      32.910  34.570  60.310  0.00  0.00            
ATOM   1630  H   MOL X 460      32.670  34.920  61.810  0.00  0.00            
ATOM   1631  O   MOL X 461      43.130  43.560  90.080  0.00  0.00            
ATOM   1632  H   MOL X 461      42.740  42.890  90.680  0.00  0.00            
ATOM   1633  H   MOL X 461      44.070  43.210  90.140  0.00  0.00            
ATOM   1634  O   MOL X 462      41.520  27.910  62.470  0.00  0.00            
ATOM   1635  H   MOL X 462      42.440  27.800  62.130  0.00  0.00            
ATOM   1636  H   MOL X 462      41.130  28.390  61.680  0.00  0.00            
ATOM   1637  O   MOL X 463      24.110  15.140  78.000  0.00  0.00            
ATOM   1638  H   MOL X 463      23.880  14.940  77.060  0.00  0.00            
ATOM   1639  H   MOL X 463      24.040  14.270  78.500  0.00  0.00            
ATOM   1640  O   MOL X 464      32.240  29.630  65.120  0.00  0.00            
ATOM   1641  H   MOL X 464      33.160  29.660  65.580  0.00  0.00            
ATOM   1642  H   MOL X 464      32.140  28.650  64.870  0.00  0.00            
ATOM   1643  O   MOL X 465      47.900  49.040 111.820  0.00  0.00            
ATOM   1644  H   MOL X 465      48.660  48.550 111.330  0.00  0.00            
ATOM   1645  H   MOL X 465      48.410  49.210 112.660  0.00  0.00            
ATOM   1646  O   MOL X 466      10.980  32.960  70.120  0.00  0.00            
ATOM   1647  H   MOL X 466      10.310  33.540  69.700  0.00  0.00            
ATOM   1648  H   MOL X 466      10.800  32.070  69.740  0.00  0.00            
ATOM   1649  O   MOL X 467      17.550  33.670  63.950  0.00  0.00            
ATOM   1650  H   MOL X 467      17.370  33.210  64.810  0.00  0.00            
ATOM   1651  H   MOL X 467      17.580  34.640  64.210  0.00  0.00            
ATOM   1652  O   MOL X 468      23.390  20.090  59.700  0.00  0.00            
ATOM   1653  H   MOL X 468      23.050  20.380  60.600  0.00  0.00            
ATOM   1654  H   MOL X 468      22.740  19.420  59.440  0.00  0.00            
ATOM   1655  O   MOL X 469      42.070   3.320  96.120  0.00  0.00            
ATOM   1656  H   MOL X 469      41.120   3.640  96.100  0.00  0.00            
ATOM   1657  H   MOL X 469      42.680   3.990  95.700  0.00  0.00            
ATOM   1658  O   MOL X 470      22.520   4.030 106.450  0.00  0.00            
ATOM   1659  H   MOL X 470      21.700   4.430 106.850  0.00  0.00            
ATOM   1660  H   MOL X 470      22.260   3.140 105.970  0.00  0.00            
ATOM   1661  O   MOL X 471       0.570   5.190  90.490  0.00  0.00            
ATOM   1662  H   MOL X 471       0.810   4.450  91.110  0.00  0.00            
ATOM   1663  H   MOL X 471      49.190   5.300  90.620  0.00  0.00            
ATOM   1664  O   MOL X 472      22.190  13.940  72.730  0.00  0.00            
ATOM   1665  H   MOL X 472      21.250  14.320  72.830  0.00  0.00            
ATOM   1666  H   MOL X 472      22.090  13.530  71.890  0.00  0.00            
ATOM   1667  O   MOL X 473      30.880  16.930  83.220  0.00  0.00            
ATOM   1668  H   MOL X 473      31.790  16.990  83.000  0.00  0.00            
ATOM   1669  H   MOL X 473      30.960  16.420  84.070  0.00  0.00            
ATOM   1670  O   MOL X 474      29.130  36.040  47.370  0.00  0.00            
ATOM   1671  H   MOL X 474      29.020  35.790  46.450  0.00  0.00            
ATOM   1672  H   MOL X 474      28.530  35.430  47.900  0.00  0.00            
ATOM   1673  O   MOL X 475      39.150  38.270  84.080  0.00  0.00            
ATOM   1674  H   MOL X 475      38.240  38.120  83.980  0.00  0.00            
ATOM   1675  H   MOL X 475      39.330  38.530  83.120  0.00  0.00            
ATOM   1676  O   MOL X 476      18.460  30.980  74.570  0.00  0.00            
ATOM   1677  H   MOL X 476      18.740  31.940  74.710  0.00  0.00            
ATOM   1678  H   MOL X 476      18.520  30.840  73.590  0.00  0.00            
ATOM   1679  O   MOL X 477      34.780   0.390  53.550  0.00  0.00            
ATOM   1680  H   MOL X 477      34.090  49.550  52.950  0.00  0.00            
ATOM   1681  H   MOL X 477      34.300   0.850  54.280  0.00  0.00            
ATOM   1682  O   MOL X 478      41.470  29.380 107.480  0.00  0.00            
ATOM   1683  H   MOL X 478      41.830  29.500 108.410  0.00  0.00            
ATOM   1684  H   MOL X 478      41.840  28.540 107.090  0.00  0.00            
ATOM   1685  O   MOL X 479      37.030  25.770  96.130  0.00  0.00            
ATOM   1686  H   MOL X 479      37.120  26.580  96.670  0.00  0.00            
ATOM   1687  H   MOL X 479      36.770  25.140  96.900  0.00  0.00            
ATOM   1688  O   MOL X 480       6.320  27.500  52.500  0.00  0.00            
ATOM   1689  H   MOL X 480       5.680  27.770  51.830  0.00  0.00            
ATOM   1690  H   MOL X 480       5.750  27.060  53.210  0.00  0.00            
ATOM   1691  O   MOL X 481      12.010   4.030  66.160  0.00  0.00            
ATOM   1692  H   MOL X 481      12.590   3.310  66.470  0.00  0.00            
ATOM   1693  H   MOL X 481      12.050   4.610  66.910  0.00  0.00            
ATOM   1694  O   MOL X 482       0.160  48.500  78.650  0.00  0.00            
ATOM   1695  H   MOL X 482      49.240  47.780  78.320  0.00  0.00            
ATOM   1696  H   MOL X 482       0.900  47.980  78.980  0.00  0.00            
ATOM   1697  O   MOL X 483       2.720  38.940  80.960  0.00  0.00            
ATOM   1698  H   MOL X 483       3.620  39.240  80.620  0.00  0.00            
ATOM   1699  H   MOL X 483       2.080  39.240  80.230  0.00  0.00            
ATOM   1700  O   MOL X 484      31.840  43.510  62.330  0.00  0.00            
ATOM   1701  H   MOL X 484      31.100  42.950  62.010  0.00  0.00            
ATOM   1702  H   MOL X 484      31.290  44.140  62.890  0.00  0.00            
ATOM   1703  O   MOL X 485       2.700  32.330  60.960  0.00  0.00            
ATOM   1704  H   MOL X 485       2.560  31.750  61.800  0.00  0.00            
ATOM   1705  H   MOL X 485       1.920  32.940  60.960  0.00  0.00            
ATOM   1706  O   MOL X 486      34.140  43.180  51.870  0.00  0.00            
ATOM   1707  H   MOL X 486      33.380  43.810  51.770  0.00  0.00            
ATOM   1708  H   MOL X 486      34.230  42.700  50.970  0.00  0.00            
ATOM   1709  O   MOL X 487      33.830  40.670  70.160  0.00  0.00            
ATOM   1710  H   MOL X 487      33.250  41.070  69.470  0.00  0.00            
ATOM   1711  H   MOL X 487      34.790  41.100  69.940  0.00  0.00            
ATOM   1712  O   MOL X 488      47.780  16.150  93.290  0.00  0.00            
ATOM   1713  H   MOL X 488      47.080  15.460  93.360  0.00  0.00            
ATOM   1714  H   MOL X 488      47.570  16.950  93.850  0.00  0.00            
ATOM   1715  O   MOL X 489      44.300  48.690  52.430  0.00  0.00            
ATOM   1716  H   MOL X 489      44.060  48.340  53.310  0.00  0.00            
ATOM   1717  H   MOL X 489      44.390   0.080  52.680  0.00  0.00            
ATOM   1718  O   MOL X 490       3.360  12.750  82.060  0.00  0.00            
ATOM   1719  H   MOL X 490       3.870  11.960  82.340  0.00  0.00            
ATOM   1720  H   MOL X 490       2.970  12.980  82.950  0.00  0.00            
ATOM   1721  O   MOL X 491      43.530   5.990  99.970  0.00  0.00            
ATOM   1722  H   MOL X 491      44.410   5.920  99.480  0.00  0.00            
ATOM   1723  H   MOL X 491      42.950   5.200  99.660  0.00  0.00            
ATOM   1724  O   MOL X 492      48.390  39.280  53.300  0.00  0.00            
ATOM   1725  H   MOL X 492      48.800  40.050  52.780  0.00  0.00            
ATOM   1726  H   MOL X 492      49.020  39.080  54.010  0.00  0.00            
ATOM   1727  O   MOL X 493      20.430  27.710  56.250  0.00  0.00            
ATOM   1728  H   MOL X 493      21.260  27.670  56.850  0.00  0.00            
ATOM   1729  H   MOL X 493      20.120  28.700  56.370  0.00  0.00            
ATOM   1730  O   MOL X 494      32.270  27.110  64.200  0.00  0.00            
ATOM   1731  H   MOL X 494      31.590  27.140  63.440  0.00  0.00            
ATOM   1732  H   MOL X 494      32.110  26.170  64.430  0.00  0.00            
ATOM   1733  O   MOL X 495      39.820  22.850  68.290  0.00  0.00            
ATOM   1734  H   MOL X 495      38.830  22.870  68.160  0.00  0.00            
ATOM   1735  H   MOL X 495      39.990  23.460  69.040  0.00  0.00            
ATOM   1736  O   MOL X 496      15.040  24.940 107.800  0.00  0.00            
ATOM   1737  H   MOL X 496      14.170  24.690 108.240  0.00  0.00            
ATOM   1738  H   MOL X 496      15.800  24.460 108.310  0.00  0.00            
ATOM   1739  O   MOL X 497      35.500  37.330  60.090  0.00  0.00            
ATOM   1740  H   MOL X 497      36.170  36.610  60.310  0.00  0.00            
ATOM   1741  H   MOL X 497      35.290  37.720  60.910  0.00  0.00            
ATOM   1742  O   MOL X 498      34.230  22.790  52.500  0.00  0.00            
ATOM   1743  H   MOL X 498      34.980  22.120  52.350  0.00  0.00            
ATOM   1744  H   MOL X 498      34.500  23.590  51.950  0.00  0.00            
ATOM   1745  O   MOL X 499      23.980  30.620  77.550  0.00  0.00            
ATOM   1746  H   MOL X 499      24.760  30.580  76.960  0.00  0.00            
ATOM   1747  H   MOL X 499      23.520  29.720  77.340  0.00  0.00            
ATOM   1748  O   MOL X 500      31.000   7.990  78.460  0.00  0.00            
ATOM   1749  H   MOL X 500      31.910   7.700  78.140  0.00  0.00            
ATOM   1750  H   MOL X 500      30.620   7.240  79.020  0.00  0.00            
ATOM   1751  O   MOL X 501      25.060   8.420  52.800  0.00  0.00            
ATOM   1752  H   MOL X 501      24.920   8.830  51.890  0.00  0.00            
ATOM   1753  H   MOL X 501      25.360   9.140  53.320  0.00  0.00            
ATOM   1754  O   MOL X 502       2.090  43.310  47.580  0.00  0.00            
ATOM   1755  H   MOL X 502       2.620  42.580  47.960  0.00  0.00            
ATOM   1756  H   MOL X 502       2.780  43.760  47.040  0.00  0.00            
ATOM   1757  O   MOL X 503      32.270  37.590  56.320  0.00  0.00            
ATOM   1758  H   MOL X 503      31.730  37.940  57.090  0.00  0.00            
ATOM   1759  H   MOL X 503      32.430  36.590  56.400  0.00  0.00            
ATOM   1760  O   MOL X 504      36.850  29.480  50.680  0.00  0.00            
ATOM   1761  H   MOL X 504      36.890  29.230  49.730  0.00  0.00            
ATOM   1762  H   MOL X 504      37.770  29.710  50.800  0.00  0.00            
ATOM   1763  O   MOL X 505       2.980  15.450  67.580  0.00  0.00            
ATOM   1764  H   MOL X 505       3.260  14.600  67.110  0.00  0.00            
ATOM   1765  H   MOL X 505       3.870  15.730  67.820  0.00  0.00            
ATOM   1766  O   MOL X 506      31.910  13.610  54.540  0.00  0.00            
ATOM   1767  H   MOL X 506      31.310  13.110  55.120  0.00  0.00            
ATOM   1768  H   MOL X 506      32.190  14.340  55.230  0.00  0.00            
ATOM   1769  O   MOL X 507      33.000   5.540  48.430  0.00  0.00            
ATOM   1770  H   MOL X 507      33.250   5.450  49.410  0.00  0.00            
ATOM   1771  H   MOL X 507      32.080   5.220  48.470  0.00  0.00            
ATOM   1772  O   MOL X 508       2.360  21.510  79.490  0.00  0.00            
ATOM   1773  H   MOL X 508       1.550  20.930  79.330  0.00  0.00            
ATOM   1774  H   MOL X 508       2.870  21.600  78.610  0.00  0.00            
ATOM   1775  O   MOL X 509      48.690  28.540  61.440  0.00  0.00            
ATOM   1776  H   MOL X 509      49.380  28.040  61.910  0.00  0.00            
ATOM   1777  H   MOL X 509      48.920  29.540  61.550  0.00  0.00            
ATOM   1778  O   MOL X 510       7.360   0.380  59.120  0.00  0.00            
ATOM   1779  H   MOL X 510       7.810  49.070  59.400  0.00  0.00            
ATOM   1780  H   MOL X 510       6.880   0.600  59.990  0.00  0.00            
ATOM   1781  O   MOL X 511      23.080  28.780  52.890  0.00  0.00            
ATOM   1782  H   MOL X 511      22.400  28.190  52.430  0.00  0.00            
ATOM   1783  H   MOL X 511      22.440  29.540  53.120  0.00  0.00            
ATOM   1784  O   MOL X 512      14.220  41.060  62.930  0.00  0.00            
ATOM   1785  H   MOL X 512      13.380  41.620  63.100  0.00  0.00            
ATOM   1786  H   MOL X 512      13.820  40.360  62.370  0.00  0.00            
ATOM   1787  O   MOL X 513       7.860   9.920  68.860  0.00  0.00            
ATOM   1788  H   MOL X 513       8.660  10.170  68.270  0.00  0.00            
ATOM   1789  H   MOL X 513       7.100   9.930  68.210  0.00  0.00            
ATOM   1790  O   MOL X 514      23.470   5.010  69.570  0.00  0.00            
ATOM   1791  H   MOL X 514      23.250   5.760  68.940  0.00  0.00            
ATOM   1792  H   MOL X 514      23.180   5.480  70.440  0.00  0.00            
ATOM   1793  O   MOL X 515       0.880  30.100  77.520  0.00  0.00            
ATOM   1794  H   MOL X 515       1.150  29.180  77.190  0.00  0.00            
ATOM   1795  H   MOL X 515       0.660  30.510  76.660  0.00  0.00            
ATOM   1796  O   MOL X 516      22.100  39.500  62.060  0.00  0.00            
ATOM   1797  H   MOL X 516      21.880  39.750  62.960  0.00  0.00            
ATOM   1798  H   MOL X 516      23.090  39.640  62.030  0.00  0.00            
ATOM   1799  O   MOL X 517      22.580  21.150  62.060  0.00  0.00            
ATOM   1800  H   MOL X 517      22.350  21.980  61.630  0.00  0.00            
ATOM   1801  H   MOL X 517      21.680  20.760  62.320  0.00  0.00            
ATOM   1802  O   MOL X 518      38.970  35.470  79.470  0.00  0.00            
ATOM   1803  H   MOL X 518      39.300  34.610  79.190  0.00  0.00            
ATOM   1804  H   MOL X 518      39.800  35.920  79.850  0.00  0.00            
ATOM   1805  O   MOL X 519      29.930   0.430  57.910  0.00  0.00            
ATOM   1806  H   MOL X 519      30.740   1.060  58.040  0.00  0.00            
ATOM   1807  H   MOL X 519      29.300   1.050  58.400  0.00  0.00            
ATOM   1808  O   MOL X 520       3.010  15.570  86.650  0.00  0.00            
ATOM   1809  H   MOL X 520       3.670  14.900  86.810  0.00  0.00            
ATOM   1810  H   MOL X 520       2.690  15.160  85.800  0.00  0.00            
ATOM   1811  O   MOL X 521      29.890  18.880  77.490  0.00  0.00            
ATOM   1812  H   MOL X 521      30.780  18.880  77.140  0.00  0.00            
ATOM   1813  H   MOL X 521      29.290  18.520  76.780  0.00  0.00            
ATOM   1814  O   MOL X 522      47.540  41.060  61.090  0.00  0.00            
ATOM   1815  H   MOL X 522      47.650  40.280  61.630  0.00  0.00            
ATOM   1816  H   MOL X 522      46.710  40.970  60.550  0.00  0.00            
ATOM   1817  O   MOL X 523       1.990  48.860  76.620  0.00  0.00            
ATOM   1818  H   MOL X 523       1.340  48.770  77.380  0.00  0.00            
ATOM   1819  H   MOL X 523       1.480  48.430  75.870  0.00  0.00            
ATOM   1820  O   MOL X 524      26.170   4.070  50.790  0.00  0.00            
ATOM   1821  H   MOL X 524      26.460   4.980  51.090  0.00  0.00            
ATOM   1822  H   MOL X 524      26.840   3.760  50.110  0.00  0.00            
ATOM   1823  O   MOL X 525       0.140  23.820  94.590  0.00  0.00            
ATOM   1824  H   MOL X 525       0.630  23.070  94.990  0.00  0.00            
ATOM   1825  H   MOL X 525       0.840  24.560  94.780  0.00  0.00            
ATOM   1826  O   MOL X 526      33.840   0.530 104.010  0.00  0.00            
ATOM   1827  H   MOL X 526      34.620   1.120 103.720  0.00  0.00            
ATOM   1828  H   MOL X 526      34.100  49.240 103.550  0.00  0.00            
ATOM   1829  O   MOL X 527      47.450  33.690  97.890  0.00  0.00            
ATOM   1830  H   MOL X 527      48.000  33.720  97.010  0.00  0.00            
ATOM   1831  H   MOL X 527      47.900  34.370  98.460  0.00  0.00            
ATOM   1832  O   MOL X 528      38.590  12.840  66.160  0.00  0.00            
ATOM   1833  H   MOL X 528      39.220  13.420  65.660  0.00  0.00            
ATOM   1834  H   MOL X 528      38.680  12.120  65.480  0.00  0.00            
ATOM   1835  O   MOL X 529      16.330   8.210  71.360  0.00  0.00            
ATOM   1836  H   MOL X 529      16.540   7.720  72.220  0.00  0.00            
ATOM   1837  H   MOL X 529      15.880   7.360  71.000  0.00  0.00            
ATOM   1838  O   MOL X 530       1.140   2.720  78.630  0.00  0.00            
ATOM   1839  H   MOL X 530       0.350   2.070  78.760  0.00  0.00            
ATOM   1840  H   MOL X 530       1.720   2.380  79.280  0.00  0.00            
ATOM   1841  O   MOL X 531      24.940   7.340  62.100  0.00  0.00            
ATOM   1842  H   MOL X 531      24.170   7.100  61.540  0.00  0.00            
ATOM   1843  H   MOL X 531      25.620   6.770  61.630  0.00  0.00            
ATOM   1844  O   MOL X 532      46.160  46.730  55.730  0.00  0.00            
ATOM   1845  H   MOL X 532      46.490  46.360  54.810  0.00  0.00            
ATOM   1846  H   MOL X 532      45.510  47.410  55.450  0.00  0.00            
ATOM   1847  O   MOL X 533      36.230  17.390  73.310  0.00  0.00            
ATOM   1848  H   MOL X 533      37.210  17.340  73.400  0.00  0.00            
ATOM   1849  H   MOL X 533      35.860  17.740  74.160  0.00  0.00            
ATOM   1850  O   MOL X 534      13.070  36.020 100.120  0.00  0.00            
ATOM   1851  H   MOL X 534      12.620  35.940 101.020  0.00  0.00            
ATOM   1852  H   MOL X 534      13.850  36.600 100.480  0.00  0.00            
ATOM   1853  O   MOL X 535      25.720  36.590  69.180  0.00  0.00            
ATOM   1854  H   MOL X 535      24.760  36.250  69.290  0.00  0.00            
ATOM   1855  H   MOL X 535      26.230  35.830  69.660  0.00  0.00            
ATOM   1856  O   MOL X 536       3.700  46.940  97.970  0.00  0.00            
ATOM   1857  H   MOL X 536       4.610  46.600  97.560  0.00  0.00            
ATOM   1858  H   MOL X 536       3.350  47.370  97.150  0.00  0.00            
ATOM   1859  O   MOL X 537      27.810   3.030  69.580  0.00  0.00            
ATOM   1860  H   MOL X 537      28.670   3.220  69.040  0.00  0.00            
ATOM   1861  H   MOL X 537      27.880   3.850  70.220  0.00  0.00            
ATOM   1862  O   MOL X 538      43.730  38.430  67.000  0.00  0.00            
ATOM   1863  H   MOL X 538      43.030  38.020  67.580  0.00  0.00            
ATOM   1864  H   MOL X 538      43.310  38.450  66.150  0.00  0.00            
ATOM   1865  O   MOL X 539       2.340  21.020  67.510  0.00  0.00            
ATOM   1866  H   MOL X 539       1.470  20.820  67.060  0.00  0.00            
ATOM   1867  H   MOL X 539       2.690  20.160  67.800  0.00  0.00            
ATOM   1868  O   MOL X 540      14.270  18.840  49.660  0.00  0.00            
ATOM   1869  H   MOL X 540      13.830  19.530  50.190  0.00  0.00            
ATOM   1870  H   MOL X 540      13.880  19.170  48.820  0.00  0.00            
ATOM   1871  O   MOL X 541      21.310   4.710  57.500  0.00  0.00            
ATOM   1872  H   MOL X 541      21.610   4.680  56.480  0.00  0.00            
ATOM   1873  H   MOL X 541      20.780   3.890  57.690  0.00  0.00            
ATOM   1874  O   MOL X 542      40.960  37.600  53.450  0.00  0.00            
ATOM   1875  H   MOL X 542      40.580  37.420  52.540  0.00  0.00            
ATOM   1876  H   MOL X 542      40.780  38.560  53.570  0.00  0.00            
ATOM   1877  O   MOL X 543      41.370  16.490  69.830  0.00  0.00            
ATOM   1878  H   MOL X 543      41.100  15.570  70.070  0.00  0.00            
ATOM   1879  H   MOL X 543      40.470  16.900  70.140  0.00  0.00            
ATOM   1880  O   MOL X 544      18.870  43.270 108.280  0.00  0.00            
ATOM   1881  H   MOL X 544      18.220  43.600 109.010  0.00  0.00            
ATOM   1882  H   MOL X 544      19.320  44.100 108.060  0.00  0.00            
ATOM   1883  O   MOL X 545       9.680  42.970  58.680  0.00  0.00            
ATOM   1884  H   MOL X 545       8.840  43.160  59.190  0.00  0.00            
ATOM   1885  H   MOL X 545      10.310  42.420  59.280  0.00  0.00            
ATOM   1886  O   MOL X 546      33.310  34.350  71.060  0.00  0.00            
ATOM   1887  H   MOL X 546      33.720  34.260  70.180  0.00  0.00            
ATOM   1888  H   MOL X 546      33.120  35.290  71.190  0.00  0.00            
ATOM   1889  O   MOL X 547      31.930   5.380  56.360  0.00  0.00            
ATOM   1890  H   MOL X 547      31.780   4.500  56.710  0.00  0.00            
ATOM   1891  H   MOL X 547      31.020   5.850  56.410  0.00  0.00            
ATOM   1892  O   MOL X 548      10.480   7.350  67.260  0.00  0.00            
ATOM   1893  H   MOL X 548      10.570   6.610  67.950  0.00  0.00            
ATOM   1894  H   MOL X 548       9.470   7.450  67.300  0.00  0.00            
ATOM   1895  O   MOL X 549       6.530  17.390  57.200  0.00  0.00            
ATOM   1896  H   MOL X 549       5.670  17.860  57.410  0.00  0.00            
ATOM   1897  H   MOL X 549       6.190  16.790  56.450  0.00  0.00            
ATOM   1898  O   MOL X 550      31.250  23.110 104.590  0.00  0.00            
ATOM   1899  H   MOL X 550      30.880  23.730 105.240  0.00  0.00            
ATOM   1900  H   MOL X 550      30.660  22.350 104.760  0.00  0.00            
ATOM   1901  O   MOL X 551      33.310  18.580  84.730  0.00  0.00            
ATOM   1902  H   MOL X 551      33.680  19.320  85.310  0.00  0.00            
ATOM   1903  H   MOL X 551      33.710  17.830  85.120  0.00  0.00            
ATOM   1904  O   MOL X 552      33.660   9.110  69.890  0.00  0.00            
ATOM   1905  H   MOL X 552      32.730   9.010  69.630  0.00  0.00            
ATOM   1906  H   MOL X 552      33.480   9.910  70.520  0.00  0.00            
ATOM   1907  O   MOL X 553      10.780  48.940  55.410  0.00  0.00            
ATOM   1908  H   MOL X 553      10.520  48.730  56.360  0.00  0.00            
ATOM   1909  H   MOL X 553      10.010  48.540  54.850  0.00  0.00            
ATOM   1910  O   MOL X 554       1.310  23.590  68.360  0.00  0.00            
ATOM   1911  H   MOL X 554       1.840  22.850  67.990  0.00  0.00            
ATOM   1912  H   MOL X 554       0.420  23.170  68.740  0.00  0.00            
ATOM   1913  O   MOL X 555      43.750  22.330 100.550  0.00  0.00            
ATOM   1914  H   MOL X 555      43.520  22.220 101.510  0.00  0.00            
ATOM   1915  H   MOL X 555      44.210  21.470 100.290  0.00  0.00            
ATOM   1916  O   MOL X 556      20.800  35.310  73.350  0.00  0.00            
ATOM   1917  H   MOL X 556      20.000  34.990  73.800  0.00  0.00            
ATOM   1918  H   MOL X 556      21.490  34.870  73.920  0.00  0.00            
ATOM   1919  O   MOL X 557      22.640   2.540  65.170  0.00  0.00            
ATOM   1920  H   MOL X 557      21.960   3.090  64.650  0.00  0.00            
ATOM   1921  H   MOL X 557      23.430   2.470  64.540  0.00  0.00            
ATOM   1922  O   MOL X 558      18.440  17.930  49.380  0.00  0.00            
ATOM   1923  H   MOL X 558      18.620  18.470  48.550  0.00  0.00            
ATOM   1924  H   MOL X 558      19.130  18.500  49.880  0.00  0.00            
ATOM   1925  O   MOL X 559      24.900  39.030  47.370  0.00  0.00            
ATOM   1926  H   MOL X 559      25.650  39.460  46.940  0.00  0.00            
ATOM   1927  H   MOL X 559      24.540  39.680  48.050  0.00  0.00            
ATOM   1928  O   MOL X 560      26.740  10.070  80.260  0.00  0.00            
ATOM   1929  H   MOL X 560      27.140  10.090  79.370  0.00  0.00            
ATOM   1930  H   MOL X 560      27.200   9.310  80.640  0.00  0.00            
ATOM   1931  O   MOL X 561       8.870   9.390  53.380  0.00  0.00            
ATOM   1932  H   MOL X 561       8.370   8.810  52.770  0.00  0.00            
ATOM   1933  H   MOL X 561       9.100  10.100  52.750  0.00  0.00            
ATOM   1934  O   MOL X 562      34.400  20.030  82.580  0.00  0.00            
ATOM   1935  H   MOL X 562      34.070  19.510  83.350  0.00  0.00            
ATOM   1936  H   MOL X 562      34.960  20.750  83.030  0.00  0.00            
ATOM   1937  O   MOL X 563       3.650  17.330  49.620  0.00  0.00            
ATOM   1938  H   MOL X 563       2.750  17.560  50.010  0.00  0.00            
ATOM   1939  H   MOL X 563       3.710  18.070  48.920  0.00  0.00            
ATOM   1940  O   MOL X 564      38.380   3.200  64.580  0.00  0.00            
ATOM   1941  H   MOL X 564      38.310   2.710  63.690  0.00  0.00            
ATOM   1942  H   MOL X 564      39.040   2.640  64.960  0.00  0.00            
ATOM   1943  O   MOL X 565      20.500  37.740  64.720  0.00  0.00            
ATOM   1944  H   MOL X 565      20.610  38.690  64.590  0.00  0.00            
ATOM   1945  H   MOL X 565      20.870  37.710  65.670  0.00  0.00            
ATOM   1946  O   MOL X 566      46.680  11.560  45.960  0.00  0.00            
ATOM   1947  H   MOL X 566      46.940  11.030  45.140  0.00  0.00            
ATOM   1948  H   MOL X 566      45.730  11.300  46.210  0.00  0.00            
ATOM   1949  O   MOL X 567      20.000  27.900  63.580  0.00  0.00            
ATOM   1950  H   MOL X 567      20.030  28.750  63.020  0.00  0.00            
ATOM   1951  H   MOL X 567      20.970  27.740  63.730  0.00  0.00            
ATOM   1952  O   MOL X 568      33.160  41.180  58.110  0.00  0.00            
ATOM   1953  H   MOL X 568      32.690  40.350  57.990  0.00  0.00            
ATOM   1954  H   MOL X 568      32.350  41.710  58.320  0.00  0.00            
ATOM   1955  O   MOL X 569      17.880  20.420  67.330  0.00  0.00            
ATOM   1956  H   MOL X 569      18.740  19.940  67.120  0.00  0.00            
ATOM   1957  H   MOL X 569      17.240  19.760  67.610  0.00  0.00            
ATOM   1958  O   MOL X 570      10.960  17.360  86.940  0.00  0.00            
ATOM   1959  H   MOL X 570      11.570  16.710  87.360  0.00  0.00            
ATOM   1960  H   MOL X 570      11.410  17.580  86.080  0.00  0.00            
ATOM   1961  O   MOL X 571      15.920  46.080  50.260  0.00  0.00            
ATOM   1962  H   MOL X 571      16.110  45.420  50.990  0.00  0.00            
ATOM   1963  H   MOL X 571      15.180  46.600  50.600  0.00  0.00            
ATOM   1964  O   MOL X 572      30.600  20.500  79.940  0.00  0.00            
ATOM   1965  H   MOL X 572      31.390  19.910  80.230  0.00  0.00            
ATOM   1966  H   MOL X 572      30.750  20.520  78.920  0.00  0.00            
ATOM   1967  O   MOL X 573      17.000  46.810  66.710  0.00  0.00            
ATOM   1968  H   MOL X 573      17.120  45.890  66.340  0.00  0.00            
ATOM   1969  H   MOL X 573      16.040  46.990  66.470  0.00  0.00            
ATOM   1970  O   MOL X 574      42.430  31.940  54.710  0.00  0.00            
ATOM   1971  H   MOL X 574      41.480  32.160  54.450  0.00  0.00            
ATOM   1972  H   MOL X 574      43.000  32.530  54.230  0.00  0.00            
ATOM   1973  O   MOL X 575      49.210  22.450  87.090  0.00  0.00            
ATOM   1974  H   MOL X 575      48.510  23.160  86.780  0.00  0.00            
ATOM   1975  H   MOL X 575      49.490  22.820  87.960  0.00  0.00            
ATOM   1976  O   MOL X 576      19.430  19.010  73.810  0.00  0.00            
ATOM   1977  H   MOL X 576      18.680  18.660  73.230  0.00  0.00            
ATOM   1978  H   MOL X 576      19.270  19.970  73.810  0.00  0.00            
ATOM   1979  O   MOL X 577      43.140  13.460  56.320  0.00  0.00            
ATOM   1980  H   MOL X 577      43.530  12.880  56.970  0.00  0.00            
ATOM   1981  H   MOL X 577      42.550  14.040  56.940  0.00  0.00            
ATOM   1982  O   MOL X 578      43.040  17.610  58.480  0.00  0.00            
ATOM   1983  H   MOL X 578      43.710  17.790  57.790  0.00  0.00            
ATOM   1984  H   MOL X 578      42.240  17.940  57.960  0.00  0.00            
ATOM   1985  O   MOL X 579       6.440  35.540  63.330  0.00  0.00            
ATOM   1986  H   MOL X 579       5.450  35.440  63.010  0.00  0.00            
ATOM   1987  H   MOL X 579       6.280  35.170  64.230  0.00  0.00            
ATOM   1988  O   MOL X 580      41.620   0.940 105.190  0.00  0.00            
ATOM   1989  H   MOL X 580      41.510   0.650 104.200  0.00  0.00            
ATOM   1990  H   MOL X 580      42.120   1.770 105.090  0.00  0.00            
ATOM   1991  O   MOL X 581      44.460   9.790  62.140  0.00  0.00            
ATOM   1992  H   MOL X 581      45.440  10.090  62.310  0.00  0.00            
ATOM   1993  H   MOL X 581      44.660   8.780  62.260  0.00  0.00            
ATOM   1994  O   MOL X 582      18.970  44.240  48.780  0.00  0.00            
ATOM   1995  H   MOL X 582      19.950  43.900  48.870  0.00  0.00            
ATOM   1996  H   MOL X 582      18.540  43.420  49.130  0.00  0.00            
ATOM   1997  O   MOL X 583      33.170  43.730  60.010  0.00  0.00            
ATOM   1998  H   MOL X 583      32.500  43.210  59.460  0.00  0.00            
ATOM   1999  H   MOL X 583      32.670  43.800  60.850  0.00  0.00            
ATOM   2000  O   MOL X 584       2.950  33.580  81.700  0.00  0.00            
ATOM   2001  H   MOL X 584       3.930  33.360  81.790  0.00  0.00            
ATOM   2002  H   MOL X 584       2.910  34.580  81.630  0.00  0.00            
ATOM   2003  O   MOL X 585      27.680  14.610  55.750  0.00  0.00            
ATOM   2004  H   MOL X 585      27.510  14.910  56.620  0.00  0.00            
ATOM   2005  H   MOL X 585      27.030  13.800  55.820  0.00  0.00            
ATOM   2006  O   MOL X 586      44.540   6.890  56.720  0.00  0.00            
ATOM   2007  H   MOL X 586      44.150   6.070  56.280  0.00  0.00            
ATOM   2008  H   MOL X 586      44.240   6.880  57.680  0.00  0.00            
ATOM   2009  O   MOL X 587      46.370  28.800  60.040  0.00  0.00            
ATOM   2010  H   MOL X 587      45.750  28.490  60.730  0.00  0.00            
ATOM   2011  H   MOL X 587      47.240  28.400  60.380  0.00  0.00            
ATOM   2012  O   MOL X 588      25.390  21.580  62.670  0.00  0.00            
ATOM   2013  H   MOL X 588      24.480  21.730  62.300  0.00  0.00            
ATOM   2014  H   MOL X 588      25.530  20.750  62.190  0.00  0.00            
ATOM   2015  O   MOL X 589       0.930  26.240  64.850  0.00  0.00            
ATOM   2016  H   MOL X 589       0.440  25.550  65.340  0.00  0.00            
ATOM   2017  H   MOL X 589       0.890  27.010  65.510  0.00  0.00            
ATOM   2018  O   MOL X 590       1.860  46.770  64.620  0.00  0.00            
ATOM   2019  H   MOL X 590       1.270  46.480  65.370  0.00  0.00            
ATOM   2020  H   MOL X 590       1.830  47.750  64.790  0.00  0.00            
ATOM   2021  O   MOL X 591      28.090   2.640  93.060  0.00  0.00            
ATOM   2022  H   MOL X 591      27.620   1.720  92.870  0.00  0.00            
ATOM   2023  H   MOL X 591      28.920   2.370  92.580  0.00  0.00            
ATOM   2024  O   MOL X 592      20.260  19.290  50.760  0.00  0.00            
ATOM   2025  H   MOL X 592      19.850  19.580  51.610  0.00  0.00            
ATOM   2026  H   MOL X 592      20.960  20.010  50.580  0.00  0.00            
ATOM   2027  O   MOL X 593      38.390  39.400 108.020  0.00  0.00            
ATOM   2028  H   MOL X 593      37.870  40.250 107.770  0.00  0.00            
ATOM   2029  H   MOL X 593      37.710  38.760 107.620  0.00  0.00            
ATOM   2030  O   MOL X 594      25.700  24.160  63.800  0.00  0.00            
ATOM   2031  H   MOL X 594      25.400  23.270  63.630  0.00  0.00            
ATOM   2032  H   MOL X 594      26.540  24.110  64.400  0.00  0.00            
ATOM   2033  O   MOL X 595       6.810  28.250  48.080  0.00  0.00            
ATOM   2034  H   MOL X 595       7.500  28.080  48.770  0.00  0.00            
ATOM   2035  H   MOL X 595       7.280  27.840  47.300  0.00  0.00            
ATOM   2036  O   MOL X 596       3.570  33.240  54.340  0.00  0.00            
ATOM   2037  H   MOL X 596       3.970  33.560  53.490  0.00  0.00            
ATOM   2038  H   MOL X 596       4.000  33.830  55.060  0.00  0.00            
ATOM   2039  O   MOL X 597      11.560  40.600  66.130  0.00  0.00            
ATOM   2040  H   MOL X 597      11.660  39.970  65.360  0.00  0.00            
ATOM   2041  H   MOL X 597      11.490  41.550  65.710  0.00  0.00            
ATOM   2042  O   MOL X 598      22.390  30.930  69.500  0.00  0.00            
ATOM   2043  H   MOL X 598      21.980  30.280  70.110  0.00  0.00            
ATOM   2044  H   MOL X 598      22.920  30.330  68.890  0.00  0.00            
ATOM   2045  O   MOL X 599      34.460  32.480  49.270  0.00  0.00            
ATOM   2046  H   MOL X 599      34.130  31.560  49.290  0.00  0.00            
ATOM   2047  H   MOL X 599      35.160  32.390  48.540  0.00  0.00            
ATOM   2048  O   MOL X 600      29.160  10.520  55.670  0.00  0.00            
ATOM   2049  H   MOL X 600      29.920  10.090  55.210  0.00  0.00            
ATOM   2050  H   MOL X 600      29.650  11.200  56.250  0.00  0.00            
ATOM   2051  O   MOL X 601      12.590  41.540  90.460  0.00  0.00            
ATOM   2052  H   MOL X 601      12.430  42.110  89.630  0.00  0.00            
ATOM   2053  H   MOL X 601      12.850  40.770  89.890  0.00  0.00            
ATOM   2054  O   MOL X 602      20.740  22.000  51.670  0.00  0.00            
ATOM   2055  H   MOL X 602      21.580  22.040  51.150  0.00  0.00            
ATOM   2056  H   MOL X 602      21.010  21.420  52.460  0.00  0.00            
ATOM   2057  O   MOL X 603      20.980  14.940  54.140  0.00  0.00            
ATOM   2058  H   MOL X 603      21.690  14.440  54.680  0.00  0.00            
ATOM   2059  H   MOL X 603      20.610  15.630  54.740  0.00  0.00            
ATOM   2060  O   MOL X 604      30.340  34.450  51.470  0.00  0.00            
ATOM   2061  H   MOL X 604      30.960  34.050  52.150  0.00  0.00            
ATOM   2062  H   MOL X 604      29.450  34.300  51.940  0.00  0.00            
ATOM   2063  O   MOL X 605      21.200  37.530  67.530  0.00  0.00            
ATOM   2064  H   MOL X 605      21.780  37.760  68.320  0.00  0.00            
ATOM   2065  H   MOL X 605      20.800  38.380  67.370  0.00  0.00            
ATOM   2066  O   MOL X 606      13.690  42.080  80.050  0.00  0.00            
ATOM   2067  H   MOL X 606      14.280  42.460  79.350  0.00  0.00            
ATOM   2068  H   MOL X 606      14.030  42.520  80.830  0.00  0.00            
ATOM   2069  O   MOL X 607      49.460  27.800  94.990  0.00  0.00            
ATOM   2070  H   MOL X 607      48.720  27.440  94.460  0.00  0.00            
ATOM   2071  H   MOL X 607       0.420  26.970  95.150  0.00  0.00            
ATOM   2072  O   MOL X 608      42.970   2.070  72.380  0.00  0.00            
ATOM   2073  H   MOL X 608      42.790   2.520  71.500  0.00  0.00            
ATOM   2074  H   MOL X 608      43.940   2.090  72.320  0.00  0.00            
ATOM   2075  O   MOL X 609      25.930  20.720  65.170  0.00  0.00            
ATOM   2076  H   MOL X 609      24.960  20.480  65.190  0.00  0.00            
ATOM   2077  H   MOL X 609      25.990  21.060  64.260  0.00  0.00            
ATOM   2078  O   MOL X 610       5.990  10.800  48.100  0.00  0.00            
ATOM   2079  H   MOL X 610       5.540  10.160  47.500  0.00  0.00            
ATOM   2080  H   MOL X 610       6.890  10.840  47.820  0.00  0.00            
ATOM   2081  O   MOL X 611      19.590  19.980  70.870  0.00  0.00            
ATOM   2082  H   MOL X 611      19.310  19.370  70.160  0.00  0.00            
ATOM   2083  H   MOL X 611      18.790  20.620  70.980  0.00  0.00            
ATOM   2084  O   MOL X 612      33.690   6.440  75.770  0.00  0.00            
ATOM   2085  H   MOL X 612      34.620   6.150  75.490  0.00  0.00            
ATOM   2086  H   MOL X 612      33.860   6.400  76.730  0.00  0.00            
ATOM   2087  O   MOL X 613      13.680   5.600  64.170  0.00  0.00            
ATOM   2088  H   MOL X 613      13.170   5.050  64.860  0.00  0.00            
ATOM   2089  H   MOL X 613      14.030   4.890  63.600  0.00  0.00            
ATOM   2090  O   MOL X 614      15.020  25.880  77.970  0.00  0.00            
ATOM   2091  H   MOL X 614      14.240  25.850  77.310  0.00  0.00            
ATOM   2092  H   MOL X 614      15.710  26.320  77.380  0.00  0.00            
ATOM   2093  O   MOL X 615      35.280  40.350  53.610  0.00  0.00            
ATOM   2094  H   MOL X 615      35.790  40.560  52.800  0.00  0.00            
ATOM   2095  H   MOL X 615      35.480  41.170  54.210  0.00  0.00            
ATOM   2096  O   MOL X 616      35.970  45.150  51.770  0.00  0.00            
ATOM   2097  H   MOL X 616      35.240  44.530  52.080  0.00  0.00            
ATOM   2098  H   MOL X 616      36.560  44.540  51.200  0.00  0.00            
ATOM   2099  O   MOL X 617       6.860   3.430  66.300  0.00  0.00            
ATOM   2100  H   MOL X 617       6.260   2.670  66.620  0.00  0.00            
ATOM   2101  H   MOL X 617       7.380   3.660  67.130  0.00  0.00            
ATOM   2102  O   MOL X 618      18.060  41.680  60.810  0.00  0.00            
ATOM   2103  H   MOL X 618      17.370  42.180  61.230  0.00  0.00            
ATOM   2104  H   MOL X 618      18.470  42.330  60.150  0.00  0.00            
ATOM   2105  O   MOL X 619      33.830  16.130  74.910  0.00  0.00            
ATOM   2106  H   MOL X 619      33.460  16.640  74.160  0.00  0.00            
ATOM   2107  H   MOL X 619      34.560  15.610  74.500  0.00  0.00            
ATOM   2108  O   MOL X 620      13.340  20.480  68.820  0.00  0.00            
ATOM   2109  H   MOL X 620      13.890  21.270  68.560  0.00  0.00            
ATOM   2110  H   MOL X 620      13.880  19.680  68.600  0.00  0.00            
ATOM   2111  O   MOL X 621       1.110   2.470  51.410  0.00  0.00            
ATOM   2112  H   MOL X 621       0.480   1.690  51.470  0.00  0.00            
ATOM   2113  H   MOL X 621       0.600   2.980  50.710  0.00  0.00            
ATOM   2114  O   MOL X 622      42.720  40.760  56.700  0.00  0.00            
ATOM   2115  H   MOL X 622      42.030  40.000  56.530  0.00  0.00            
ATOM   2116  H   MOL X 622      42.310  41.630  56.390  0.00  0.00            
ATOM   2117  O   MOL X 623       8.680  12.670  96.320  0.00  0.00            
ATOM   2118  H   MOL X 623       9.500  12.970  95.880  0.00  0.00            
ATOM   2119  H   MOL X 623       8.820  13.260  97.200  0.00  0.00            
ATOM   2120  O   MOL X 624      35.480  31.860  71.100  0.00  0.00            
ATOM   2121  H   MOL X 624      36.410  32.060  71.230  0.00  0.00            
ATOM   2122  H   MOL X 624      35.390  32.130  70.200  0.00  0.00            
ATOM   2123  O   MOL X 625      32.140  37.790 104.530  0.00  0.00            
ATOM   2124  H   MOL X 625      32.420  38.170 103.690  0.00  0.00            
ATOM   2125  H   MOL X 625      32.950  37.880 105.170  0.00  0.00            
ATOM   2126  O   MOL X 626      38.260  25.470  50.760  0.00  0.00            
ATOM   2127  H   MOL X 626      38.730  24.740  50.320  0.00  0.00            
ATOM   2128  H   MOL X 626      38.610  26.250  50.200  0.00  0.00            
ATOM   2129  O   MOL X 627      12.720  34.610  74.750  0.00  0.00            
ATOM   2130  H   MOL X 627      13.670  34.200  74.820  0.00  0.00            
ATOM   2131  H   MOL X 627      12.310  34.200  73.920  0.00  0.00            
ATOM   2132  O   MOL X 628      37.660  48.730  70.640  0.00  0.00            
ATOM   2133  H   MOL X 628      37.450  49.180  71.500  0.00  0.00            
ATOM   2134  H   MOL X 628      38.410  48.240  70.950  0.00  0.00            
ATOM   2135  O   MOL X 629      17.200  10.770  49.460  0.00  0.00            
ATOM   2136  H   MOL X 629      16.660  11.510  49.890  0.00  0.00            
ATOM   2137  H   MOL X 629      18.130  11.030  49.690  0.00  0.00            
ATOM   2138  O   MOL X 630       7.970   0.940  61.760  0.00  0.00            
ATOM   2139  H   MOL X 630       8.300   1.620  62.340  0.00  0.00            
ATOM   2140  H   MOL X 630       8.300   0.210  62.250  0.00  0.00            
ATOM   2141  O   MOL X 631       8.430  15.300  78.640  0.00  0.00            
ATOM   2142  H   MOL X 631       8.210  14.610  79.330  0.00  0.00            
ATOM   2143  H   MOL X 631       7.450  15.530  78.470  0.00  0.00            
ATOM   2144  O   MOL X 632      29.570  35.500  70.110  0.00  0.00            
ATOM   2145  H   MOL X 632      29.680  35.720  71.100  0.00  0.00            
ATOM   2146  H   MOL X 632      30.210  34.790  69.900  0.00  0.00            
ATOM   2147  O   MOL X 633       2.950  24.840  74.310  0.00  0.00            
ATOM   2148  H   MOL X 633       3.120  25.600  73.610  0.00  0.00            
ATOM   2149  H   MOL X 633       1.990  24.810  74.270  0.00  0.00            
ATOM   2150  O   MOL X 634      48.700  40.510 105.240  0.00  0.00            
ATOM   2151  H   MOL X 634      48.660  41.330 105.750  0.00  0.00            
ATOM   2152  H   MOL X 634      47.890  40.040 105.550  0.00  0.00            
ATOM   2153  O   MOL X 635      22.020  40.860  49.060  0.00  0.00            
ATOM   2154  H   MOL X 635      23.000  40.890  49.280  0.00  0.00            
ATOM   2155  H   MOL X 635      21.710  40.350  49.850  0.00  0.00            
ATOM   2156  O   MOL X 636      16.310  48.100  82.400  0.00  0.00            
ATOM   2157  H   MOL X 636      16.840  48.080  83.280  0.00  0.00            
ATOM   2158  H   MOL X 636      15.870  49.020  82.420  0.00  0.00            
ATOM   2159  O   MOL X 637       2.510   7.640  68.580  0.00  0.00            
ATOM   2160  H   MOL X 637       1.560   7.820  68.750  0.00  0.00            
ATOM   2161  H   MOL X 637       2.580   7.320  67.610  0.00  0.00            
ATOM   2162  O   MOL X 638      40.810  25.400  66.750  0.00  0.00            
ATOM   2163  H   MOL X 638      40.940  26.030  67.440  0.00  0.00            
ATOM   2164  H   MOL X 638      39.860  25.500  66.450  0.00  0.00            
ATOM   2165  O   MOL X 639      40.280  23.070  48.270  0.00  0.00            
ATOM   2166  H   MOL X 639      41.030  23.490  47.820  0.00  0.00            
ATOM   2167  H   MOL X 639      40.650  22.930  49.190  0.00  0.00            
ATOM   2168  O   MOL X 640       1.250   4.970  64.050  0.00  0.00            
ATOM   2169  H   MOL X 640       0.980   4.250  63.450  0.00  0.00            
ATOM   2170  H   MOL X 640       1.820   5.540  63.510  0.00  0.00            
ATOM   2171  O   MOL X 641      28.870   4.490  57.910  0.00  0.00            
ATOM   2172  H   MOL X 641      28.860   4.590  58.900  0.00  0.00            
ATOM   2173  H   MOL X 641      29.270   3.590  57.940  0.00  0.00            
ATOM   2174  O   MOL X 642       8.250   5.380  54.520  0.00  0.00            
ATOM   2175  H   MOL X 642       7.470   5.050  54.000  0.00  0.00            
ATOM   2176  H   MOL X 642       7.840   5.830  55.340  0.00  0.00            
ATOM   2177  O   MOL X 643      45.590  30.000 101.490  0.00  0.00            
ATOM   2178  H   MOL X 643      45.900  30.410 100.590  0.00  0.00            
ATOM   2179  H   MOL X 643      44.990  29.220 101.250  0.00  0.00            
ATOM   2180  O   MOL X 644       3.290  27.090  59.010  0.00  0.00            
ATOM   2181  H   MOL X 644       3.990  27.300  58.280  0.00  0.00            
ATOM   2182  H   MOL X 644       2.660  26.470  58.550  0.00  0.00            
ATOM   2183  O   MOL X 645      10.310  42.500  99.140  0.00  0.00            
ATOM   2184  H   MOL X 645      10.400  43.390  99.430  0.00  0.00            
ATOM   2185  H   MOL X 645       9.500  42.740  98.620  0.00  0.00            
ATOM   2186  O   MOL X 646      31.210  45.730 103.070  0.00  0.00            
ATOM   2187  H   MOL X 646      31.260  46.370 102.350  0.00  0.00            
ATOM   2188  H   MOL X 646      31.530  46.200 103.850  0.00  0.00            
ATOM   2189  O   MOL X 647      18.740  43.100  58.450  0.00  0.00            
ATOM   2190  H   MOL X 647      19.570  42.550  58.260  0.00  0.00            
ATOM   2191  H   MOL X 647      18.580  43.470  57.520  0.00  0.00            
ATOM   2192  O   MOL X 648      18.680  46.130  91.120  0.00  0.00            
ATOM   2193  H   MOL X 648      18.010  45.590  91.670  0.00  0.00            
ATOM   2194  H   MOL X 648      18.190  46.110  90.230  0.00  0.00            
ATOM   2195  O   MOL X 649      32.870  41.800  79.410  0.00  0.00            
ATOM   2196  H   MOL X 649      32.230  42.300  78.760  0.00  0.00            
ATOM   2197  H   MOL X 649      32.460  42.020  80.290  0.00  0.00            
ATOM   2198  O   MOL X 650      36.960  48.200  60.340  0.00  0.00            
ATOM   2199  H   MOL X 650      36.090  48.250  60.800  0.00  0.00            
ATOM   2200  H   MOL X 650      37.550  48.400  61.180  0.00  0.00            
ATOM   2201  O   MOL X 651      38.540   3.490 101.860  0.00  0.00            
ATOM   2202  H   MOL X 651      38.370   3.070 102.710  0.00  0.00            
ATOM   2203  H   MOL X 651      39.190   4.170 102.060  0.00  0.00            
ATOM   2204  O   MOL X 652      20.610   2.860  50.880  0.00  0.00            
ATOM   2205  H   MOL X 652      20.420   3.820  50.890  0.00  0.00            
ATOM   2206  H   MOL X 652      21.370   2.790  51.510  0.00  0.00            
ATOM   2207  O   MOL X 653      40.550  46.930  91.000  0.00  0.00            
ATOM   2208  H   MOL X 653      41.210  46.970  90.290  0.00  0.00            
ATOM   2209  H   MOL X 653      40.910  46.330  91.660  0.00  0.00            
ATOM   2210  O   MOL X 654      41.000  30.510  64.360  0.00  0.00            
ATOM   2211  H   MOL X 654      41.420  29.770  64.020  0.00  0.00            
ATOM   2212  H   MOL X 654      40.760  30.240  65.290  0.00  0.00            
ATOM   2213  O   MOL X 655      40.620   1.790  64.530  0.00  0.00            
ATOM   2214  H   MOL X 655      40.200   0.960  64.680  0.00  0.00            
ATOM   2215  H   MOL X 655      41.450   1.620  65.050  0.00  0.00            
ATOM   2216  O   MOL X 656      10.010  30.790  61.010  0.00  0.00            
ATOM   2217  H   MOL X 656       9.660  31.700  60.850  0.00  0.00            
ATOM   2218  H   MOL X 656      10.200  30.770  62.040  0.00  0.00            
ATOM   2219  O   MOL X 657      46.440   0.410  84.480  0.00  0.00            
ATOM   2220  H   MOL X 657      46.440  49.020  84.070  0.00  0.00            
ATOM   2221  H   MOL X 657      47.450   0.710  84.410  0.00  0.00            
ATOM   2222  O   MOL X 658      35.720   2.120  64.530  0.00  0.00            
ATOM   2223  H   MOL X 658      35.080   2.860  64.770  0.00  0.00            
ATOM   2224  H   MOL X 658      36.480   2.340  65.130  0.00  0.00            
ATOM   2225  O   MOL X 659      15.780  40.860  67.480  0.00  0.00            
ATOM   2226  H   MOL X 659      16.420  40.440  66.870  0.00  0.00            
ATOM   2227  H   MOL X 659      15.550  41.580  66.770  0.00  0.00            
ATOM   2228  O   MOL X 660      24.040   1.470  58.550  0.00  0.00            
ATOM   2229  H   MOL X 660      24.290   0.960  59.360  0.00  0.00            
ATOM   2230  H   MOL X 660      23.210   1.910  58.920  0.00  0.00            
ATOM   2231  O   MOL X 661      15.800  21.280  52.590  0.00  0.00            
ATOM   2232  H   MOL X 661      15.900  20.880  53.490  0.00  0.00            
ATOM   2233  H   MOL X 661      15.060  21.940  52.680  0.00  0.00            
ATOM   2234  O   MOL X 662      17.890  13.300  55.000  0.00  0.00            
ATOM   2235  H   MOL X 662      18.350  13.670  54.220  0.00  0.00            
ATOM   2236  H   MOL X 662      18.610  13.180  55.610  0.00  0.00            
ATOM   2237  O   MOL X 663      34.790  24.190  54.820  0.00  0.00            
ATOM   2238  H   MOL X 663      34.480  23.600  54.130  0.00  0.00            
ATOM   2239  H   MOL X 663      35.370  24.870  54.310  0.00  0.00            
ATOM   2240  O   MOL X 664      23.180   8.980  63.380  0.00  0.00            
ATOM   2241  H   MOL X 664      23.850   8.360  63.020  0.00  0.00            
ATOM   2242  H   MOL X 664      22.880   9.370  62.510  0.00  0.00            
ATOM   2243  O   MOL X 665       0.180  34.650  56.240  0.00  0.00            
ATOM   2244  H   MOL X 665       0.450  34.610  55.260  0.00  0.00            
ATOM   2245  H   MOL X 665      49.240  35.560  56.310  0.00  0.00            
ATOM   2246  O   MOL X 666      38.940  36.180  70.250  0.00  0.00            
ATOM   2247  H   MOL X 666      38.630  35.270  69.950  0.00  0.00            
ATOM   2248  H   MOL X 666      39.380  36.040  71.160  0.00  0.00            
ATOM   2249  O   MOL X 667      42.530  43.300 106.770  0.00  0.00            
ATOM   2250  H   MOL X 667      42.610  43.150 107.760  0.00  0.00            
ATOM   2251  H   MOL X 667      41.790  42.660 106.590  0.00  0.00            
ATOM   2252  O   MOL X 668      15.350  15.670 105.070  0.00  0.00            
ATOM   2253  H   MOL X 668      15.350  14.830 104.610  0.00  0.00            
ATOM   2254  H   MOL X 668      16.300  15.790 105.350  0.00  0.00            
ATOM   2255  O   MOL X 669      31.200  15.760  75.970  0.00  0.00            
ATOM   2256  H   MOL X 669      30.440  15.420  75.420  0.00  0.00            
ATOM   2257  H   MOL X 669      31.980  15.430  75.450  0.00  0.00            
ATOM   2258  O   MOL X 670      12.830  17.210  65.040  0.00  0.00            
ATOM   2259  H   MOL X 670      12.400  16.710  64.300  0.00  0.00            
ATOM   2260  H   MOL X 670      11.970  17.610  65.450  0.00  0.00            
ATOM   2261  O   MOL X 671      31.750  35.220  48.280  0.00  0.00            
ATOM   2262  H   MOL X 671      31.220  34.360  48.420  0.00  0.00            
ATOM   2263  H   MOL X 671      30.990  35.850  48.140  0.00  0.00            
ATOM   2264  O   MOL X 672      45.600   0.500  89.370  0.00  0.00            
ATOM   2265  H   MOL X 672      45.250   0.490  88.410  0.00  0.00            
ATOM   2266  H   MOL X 672      45.280  49.220  89.820  0.00  0.00            
ATOM   2267  O   MOL X 673       4.490  42.930 101.710  0.00  0.00            
ATOM   2268  H   MOL X 673       4.070  43.590 102.380  0.00  0.00            
ATOM   2269  H   MOL X 673       3.920  42.110 101.870  0.00  0.00            
ATOM   2270  O   MOL X 674      47.910  22.980  49.380  0.00  0.00            
ATOM   2271  H   MOL X 674      48.680  23.150  48.640  0.00  0.00            
ATOM   2272  H   MOL X 674      47.150  23.130  48.690  0.00  0.00            
ATOM   2273  O   MOL X 675      36.370   7.040  57.580  0.00  0.00            
ATOM   2274  H   MOL X 675      36.350   6.790  56.590  0.00  0.00            
ATOM   2275  H   MOL X 675      35.830   7.850  57.480  0.00  0.00            
ATOM   2276  O   MOL X 676      21.530  20.570  53.680  0.00  0.00            
ATOM   2277  H   MOL X 676      21.390  20.200  54.570  0.00  0.00            
ATOM   2278  H   MOL X 676      22.570  20.390  53.650  0.00  0.00            
ATOM   2279  O   MOL X 677      40.290  29.960  49.740  0.00  0.00            
ATOM   2280  H   MOL X 677      40.400  29.980  50.750  0.00  0.00            
ATOM   2281  H   MOL X 677      40.450  30.890  49.500  0.00  0.00            
ATOM   2282  O   MOL X 678       1.770  12.990  59.940  0.00  0.00            
ATOM   2283  H   MOL X 678       2.620  12.620  60.320  0.00  0.00            
ATOM   2284  H   MOL X 678       1.150  12.260  60.270  0.00  0.00            
ATOM   2285  O   MOL X 679       9.050  40.140  68.790  0.00  0.00            
ATOM   2286  H   MOL X 679       9.480  41.010  68.450  0.00  0.00            
ATOM   2287  H   MOL X 679       8.160  40.440  69.180  0.00  0.00            
ATOM   2288  O   MOL X 680      29.790  14.090  88.730  0.00  0.00            
ATOM   2289  H   MOL X 680      30.700  14.560  88.880  0.00  0.00            
ATOM   2290  H   MOL X 680      29.780  13.360  89.360  0.00  0.00            
ATOM   2291  O   MOL X 681      31.670  14.250  78.390  0.00  0.00            
ATOM   2292  H   MOL X 681      31.340  14.620  77.520  0.00  0.00            
ATOM   2293  H   MOL X 681      32.630  14.600  78.260  0.00  0.00            
ATOM   2294  O   MOL X 682      29.380  19.630  91.920  0.00  0.00            
ATOM   2295  H   MOL X 682      29.780  19.580  91.010  0.00  0.00            
ATOM   2296  H   MOL X 682      28.920  18.750  92.140  0.00  0.00            
ATOM   2297  O   MOL X 683      46.290  22.840  63.130  0.00  0.00            
ATOM   2298  H   MOL X 683      47.200  23.230  62.990  0.00  0.00            
ATOM   2299  H   MOL X 683      45.720  23.620  63.010  0.00  0.00            
ATOM   2300  O   MOL X 684      44.860  36.900  57.430  0.00  0.00            
ATOM   2301  H   MOL X 684      44.260  36.930  58.210  0.00  0.00            
ATOM   2302  H   MOL X 684      45.600  36.350  57.860  0.00  0.00            
ATOM   2303  O   MOL X 685      22.680  49.470  52.040  0.00  0.00            
ATOM   2304  H   MOL X 685      23.100   0.290  51.200  0.00  0.00            
ATOM   2305  H   MOL X 685      22.990  48.550  51.920  0.00  0.00            
ATOM   2306  O   MOL X 686      19.630  10.110  77.990  0.00  0.00            
ATOM   2307  H   MOL X 686      20.500  10.500  78.270  0.00  0.00            
ATOM   2308  H   MOL X 686      19.050  10.700  78.550  0.00  0.00            
ATOM   2309  O   MOL X 687      17.380  20.580  61.310  0.00  0.00            
ATOM   2310  H   MOL X 687      16.570  19.910  61.160  0.00  0.00            
ATOM   2311  H   MOL X 687      17.880  20.350  60.490  0.00  0.00            
ATOM   2312  O   MOL X 688       2.410  15.210  55.030  0.00  0.00            
ATOM   2313  H   MOL X 688       3.310  14.960  54.860  0.00  0.00            
ATOM   2314  H   MOL X 688       1.880  14.770  54.350  0.00  0.00            
ATOM   2315  O   MOL X 689      12.410  21.210  92.140  0.00  0.00            
ATOM   2316  H   MOL X 689      12.790  21.470  93.010  0.00  0.00            
ATOM   2317  H   MOL X 689      13.190  20.910  91.670  0.00  0.00            
ATOM   2318  O   MOL X 690       7.400  44.020  59.770  0.00  0.00            
ATOM   2319  H   MOL X 690       6.940  44.780  59.230  0.00  0.00            
ATOM   2320  H   MOL X 690       6.550  43.730  60.240  0.00  0.00            
ATOM   2321  O   MOL X 691       1.210  26.140 105.530  0.00  0.00            
ATOM   2322  H   MOL X 691       1.580  26.400 106.390  0.00  0.00            
ATOM   2323  H   MOL X 691       0.360  25.740 105.780  0.00  0.00            
ATOM   2324  O   MOL X 692      36.720  38.070  70.130  0.00  0.00            
ATOM   2325  H   MOL X 692      36.860  39.010  70.340  0.00  0.00            
ATOM   2326  H   MOL X 692      37.590  37.680  70.400  0.00  0.00            
ATOM   2327  O   MOL X 693      39.210  15.480  67.300  0.00  0.00            
ATOM   2328  H   MOL X 693      39.690  15.760  68.160  0.00  0.00            
ATOM   2329  H   MOL X 693      39.920  15.800  66.680  0.00  0.00            
ATOM   2330  O   MOL X 694       0.730  38.070  78.770  0.00  0.00            
ATOM   2331  H   MOL X 694      49.480  38.480  78.600  0.00  0.00            
ATOM   2332  H   MOL X 694       0.640  37.190  78.320  0.00  0.00            
ATOM   2333  O   MOL X 695      14.130   6.960  57.820  0.00  0.00            
ATOM   2334  H   MOL X 695      13.750   7.760  57.400  0.00  0.00            
ATOM   2335  H   MOL X 695      13.940   6.350  57.060  0.00  0.00            
ATOM   2336  O   MOL X 696      18.290  23.130  50.900  0.00  0.00            
ATOM   2337  H   MOL X 696      19.280  23.080  51.010  0.00  0.00            
ATOM   2338  H   MOL X 696      18.120  24.050  51.120  0.00  0.00            
ATOM   2339  O   MOL X 697      17.540  28.720  97.040  0.00  0.00            
ATOM   2340  H   MOL X 697      16.950  28.370  96.320  0.00  0.00            
ATOM   2341  H   MOL X 697      17.070  29.530  97.290  0.00  0.00            
ATOM   2342  O   MOL X 698       7.950  29.530  52.170  0.00  0.00            
ATOM   2343  H   MOL X 698       7.320  28.810  52.360  0.00  0.00            
ATOM   2344  H   MOL X 698       8.090  29.470  51.180  0.00  0.00            
ATOM   2345  O   MOL X 699      13.670  25.870  53.360  0.00  0.00            
ATOM   2346  H   MOL X 699      13.510  26.380  52.520  0.00  0.00            
ATOM   2347  H   MOL X 699      13.360  26.540  54.070  0.00  0.00            
ATOM   2348  O   MOL X 700      35.010  10.800  50.810  0.00  0.00            
ATOM   2349  H   MOL X 700      34.320  11.370  51.210  0.00  0.00            
ATOM   2350  H   MOL X 700      35.500  11.460  50.260  0.00  0.00            
ATOM   2351  O   MOL X 701      49.060  16.860  78.820  0.00  0.00            
ATOM   2352  H   MOL X 701      49.020  16.830  79.790  0.00  0.00            
ATOM   2353  H   MOL X 701      49.330  15.940  78.690  0.00  0.00            
ATOM   2354  O   MOL X 702       8.120  46.920  65.680  0.00  0.00            
ATOM   2355  H   MOL X 702       9.050  46.920  65.950  0.00  0.00            
ATOM   2356  H   MOL X 702       7.760  47.360  66.550  0.00  0.00            
ATOM   2357  O   MOL X 703      33.380  12.490  52.520  0.00  0.00            
ATOM   2358  H   MOL X 703      33.700  13.440  52.490  0.00  0.00            
ATOM   2359  H   MOL X 703      32.740  12.600  53.280  0.00  0.00            
ATOM   2360  O   MOL X 704      29.340  41.980  56.190  0.00  0.00            
ATOM   2361  H   MOL X 704      29.250  42.830  55.580  0.00  0.00            
ATOM   2362  H   MOL X 704      28.600  42.130  56.880  0.00  0.00            
ATOM   2363  O   MOL X 705      24.130  46.060  66.740  0.00  0.00            
ATOM   2364  H   MOL X 705      23.820  46.460  65.880  0.00  0.00            
ATOM   2365  H   MOL X 705      25.110  46.210  66.680  0.00  0.00            
ATOM   2366  O   MOL X 706      26.510  39.780  55.700  0.00  0.00            
ATOM   2367  H   MOL X 706      26.940  39.860  54.750  0.00  0.00            
ATOM   2368  H   MOL X 706      26.450  40.780  55.900  0.00  0.00            
ATOM   2369  O   MOL X 707       8.500  43.500  48.940  0.00  0.00            
ATOM   2370  H   MOL X 707       7.750  44.080  48.640  0.00  0.00            
ATOM   2371  H   MOL X 707       8.270  42.620  48.480  0.00  0.00            
ATOM   2372  O   MOL X 708       2.750  10.150  95.320  0.00  0.00            
ATOM   2373  H   MOL X 708       2.740   9.240  94.880  0.00  0.00            
ATOM   2374  H   MOL X 708       1.790  10.340  95.290  0.00  0.00            
ATOM   2375  O   MOL X 709      34.410  12.970  69.850  0.00  0.00            
ATOM   2376  H   MOL X 709      34.380  13.900  69.430  0.00  0.00            
ATOM   2377  H   MOL X 709      33.470  12.680  69.640  0.00  0.00            
ATOM   2378  O   MOL X 710      25.480  19.120  60.980  0.00  0.00            
ATOM   2379  H   MOL X 710      25.900  18.330  60.520  0.00  0.00            
ATOM   2380  H   MOL X 710      24.770  19.430  60.350  0.00  0.00            
ATOM   2381  O   MOL X 711      34.010  15.160  77.430  0.00  0.00            
ATOM   2382  H   MOL X 711      34.090  15.710  76.570  0.00  0.00            
ATOM   2383  H   MOL X 711      34.840  14.570  77.340  0.00  0.00            
ATOM   2384  O   MOL X 712      33.250   9.380  49.360  0.00  0.00            
ATOM   2385  H   MOL X 712      33.820   9.900  49.990  0.00  0.00            
ATOM   2386  H   MOL X 712      32.430   9.920  49.480  0.00  0.00            
ATOM   2387  O   MOL X 713      37.970  13.970 109.190  0.00  0.00            
ATOM   2388  H   MOL X 713      37.780  14.920 109.410  0.00  0.00            
ATOM   2389  H   MOL X 713      37.060  13.530 109.390  0.00  0.00            
ATOM   2390  O   MOL X 714       7.230   0.410  56.040  0.00  0.00            
ATOM   2391  H   MOL X 714       7.420   1.410  55.970  0.00  0.00            
ATOM   2392  H   MOL X 714       7.180   0.350  57.050  0.00  0.00            
ATOM   2393  O   MOL X 715       8.920  33.200  52.490  0.00  0.00            
ATOM   2394  H   MOL X 715       8.210  33.750  52.910  0.00  0.00            
ATOM   2395  H   MOL X 715       9.220  33.870  51.850  0.00  0.00            
ATOM   2396  O   MOL X 716      18.900  46.460  64.150  0.00  0.00            
ATOM   2397  H   MOL X 716      19.460  46.080  63.410  0.00  0.00            
ATOM   2398  H   MOL X 716      18.170  45.790  64.260  0.00  0.00            
ATOM   2399  O   MOL X 717      44.570   5.480  51.160  0.00  0.00            
ATOM   2400  H   MOL X 717      44.470   6.250  50.520  0.00  0.00            
ATOM   2401  H   MOL X 717      43.820   4.950  50.780  0.00  0.00            
ATOM   2402  O   MOL X 718      25.290  26.530  68.180  0.00  0.00            
ATOM   2403  H   MOL X 718      24.560  26.420  68.810  0.00  0.00            
ATOM   2404  H   MOL X 718      24.860  27.290  67.680  0.00  0.00            
ATOM   2405  O   MOL X 719      43.810   0.660  75.700  0.00  0.00            
ATOM   2406  H   MOL X 719      44.500   0.340  76.280  0.00  0.00            
ATOM   2407  H   MOL X 719      42.970   0.270  76.150  0.00  0.00            
ATOM   2408  O   MOL X 720      24.020  19.180  71.320  0.00  0.00            
ATOM   2409  H   MOL X 720      24.680  18.720  71.970  0.00  0.00            
ATOM   2410  H   MOL X 720      23.100  19.000  71.590  0.00  0.00            
ATOM   2411  O   MOL X 721      45.540  18.780  67.200  0.00  0.00            
ATOM   2412  H   MOL X 721      45.540  18.090  66.470  0.00  0.00            
ATOM   2413  H   MOL X 721      44.570  18.830  67.440  0.00  0.00            
ATOM   2414  O   MOL X 722      28.330   9.650  92.930  0.00  0.00            
ATOM   2415  H   MOL X 722      29.310   9.680  92.700  0.00  0.00            
ATOM   2416  H   MOL X 722      27.900  10.610  92.940  0.00  0.00            
ATOM   2417  O   MOL X 723       0.280  47.510  75.140  0.00  0.00            
ATOM   2418  H   MOL X 723       1.040  46.970  74.880  0.00  0.00            
ATOM   2419  H   MOL X 723      49.280  46.830  75.510  0.00  0.00            
ATOM   2420  O   MOL X 724      42.900   0.800  55.560  0.00  0.00            
ATOM   2421  H   MOL X 724      42.330   1.430  55.070  0.00  0.00            
ATOM   2422  H   MOL X 724      42.210   0.270  56.040  0.00  0.00            
ATOM   2423  O   MOL X 725       7.510  37.400  76.970  0.00  0.00            
ATOM   2424  H   MOL X 725       7.440  36.740  77.740  0.00  0.00            
ATOM   2425  H   MOL X 725       6.520  37.520  76.900  0.00  0.00            
ATOM   2426  O   MOL X 726       3.730  24.340  79.230  0.00  0.00            
ATOM   2427  H   MOL X 726       3.310  24.310  80.080  0.00  0.00            
ATOM   2428  H   MOL X 726       4.490  23.770  79.450  0.00  0.00            
ATOM   2429  O   MOL X 727      45.570  42.710  80.060  0.00  0.00            
ATOM   2430  H   MOL X 727      46.090  42.810  80.890  0.00  0.00            
ATOM   2431  H   MOL X 727      45.160  43.600  80.040  0.00  0.00            
ATOM   2432  O   MOL X 728      25.790   9.900  60.620  0.00  0.00            
ATOM   2433  H   MOL X 728      24.840   9.780  60.350  0.00  0.00            
ATOM   2434  H   MOL X 728      26.120   8.950  60.570  0.00  0.00            
ATOM   2435  O   MOL X 729      42.650  30.450  95.650  0.00  0.00            
ATOM   2436  H   MOL X 729      42.370  29.640  96.080  0.00  0.00            
ATOM   2437  H   MOL X 729      43.000  30.000  94.820  0.00  0.00            
ATOM   2438  O   MOL X 730      40.340  31.780  67.990  0.00  0.00            
ATOM   2439  H   MOL X 730      41.260  31.710  67.680  0.00  0.00            
ATOM   2440  H   MOL X 730      40.000  32.700  67.710  0.00  0.00            
ATOM   2441  O   MOL X 731      10.960  46.080  60.060  0.00  0.00            
ATOM   2442  H   MOL X 731      11.310  46.050  60.920  0.00  0.00            
ATOM   2443  H   MOL X 731      11.660  45.690  59.510  0.00  0.00            
ATOM   2444  O   MOL X 732      44.660  24.590 107.890  0.00  0.00            
ATOM   2445  H   MOL X 732      45.340  25.340 107.950  0.00  0.00            
ATOM   2446  H   MOL X 732      44.530  24.390 106.930  0.00  0.00            
ATOM   2447  O   MOL X 733      33.460   6.490  54.570  0.00  0.00            
ATOM   2448  H   MOL X 733      32.980   6.040  55.390  0.00  0.00            
ATOM   2449  H   MOL X 733      34.320   6.690  54.960  0.00  0.00            
ATOM   2450  O   MOL X 734       7.410  24.670  50.700  0.00  0.00            
ATOM   2451  H   MOL X 734       7.830  25.280  51.300  0.00  0.00            
ATOM   2452  H   MOL X 734       6.420  24.860  50.690  0.00  0.00            
ATOM   2453  O   MOL X 735      32.760  26.590  60.280  0.00  0.00            
ATOM   2454  H   MOL X 735      31.940  26.610  60.790  0.00  0.00            
ATOM   2455  H   MOL X 735      32.290  27.100  59.500  0.00  0.00            
ATOM   2456  O   MOL X 736      42.880  23.910  63.870  0.00  0.00            
ATOM   2457  H   MOL X 736      43.660  24.260  63.410  0.00  0.00            
ATOM   2458  H   MOL X 736      42.380  23.410  63.150  0.00  0.00            
ATOM   2459  O   MOL X 737      45.330  11.690 100.120  0.00  0.00            
ATOM   2460  H   MOL X 737      44.970  12.220  99.370  0.00  0.00            
ATOM   2461  H   MOL X 737      45.020  12.210 100.930  0.00  0.00            
ATOM   2462  O   MOL X 738      21.420  47.690  96.800  0.00  0.00            
ATOM   2463  H   MOL X 738      21.000  48.370  96.190  0.00  0.00            
ATOM   2464  H   MOL X 738      21.560  48.230  97.660  0.00  0.00            
ATOM   2465  O   MOL X 739      37.450   8.700  61.110  0.00  0.00            
ATOM   2466  H   MOL X 739      36.700   8.930  61.640  0.00  0.00            
ATOM   2467  H   MOL X 739      37.660   7.770  61.440  0.00  0.00            
ATOM   2468  O   MOL X 740      42.290  42.880  49.290  0.00  0.00            
ATOM   2469  H   MOL X 740      43.160  43.170  49.080  0.00  0.00            
ATOM   2470  H   MOL X 740      41.810  43.760  49.330  0.00  0.00            
ATOM   2471  O   MOL X 741      38.600   2.300  62.050  0.00  0.00            
ATOM   2472  H   MOL X 741      38.290   3.200  61.850  0.00  0.00            
ATOM   2473  H   MOL X 741      38.530   2.020  61.040  0.00  0.00            
ATOM   2474  O   MOL X 742      18.160  45.880  82.910  0.00  0.00            
ATOM   2475  H   MOL X 742      18.820  45.940  82.180  0.00  0.00            
ATOM   2476  H   MOL X 742      18.030  46.830  83.130  0.00  0.00            
ATOM   2477  O   MOL X 743      19.300  44.510  77.190  0.00  0.00            
ATOM   2478  H   MOL X 743      20.030  45.130  76.910  0.00  0.00            
ATOM   2479  H   MOL X 743      19.880  43.810  77.580  0.00  0.00            
ATOM   2480  O   MOL X 744      10.370  35.940  71.420  0.00  0.00            
ATOM   2481  H   MOL X 744      10.250  36.520  70.590  0.00  0.00            
ATOM   2482  H   MOL X 744      11.340  35.710  71.380  0.00  0.00            
ATOM   2483  O   MOL X 745       0.830  14.550  66.310  0.00  0.00            
ATOM   2484  H   MOL X 745       1.380  14.820  67.110  0.00  0.00            
ATOM   2485  H   MOL X 745       1.140  15.250  65.580  0.00  0.00            
ATOM   2486  O   MOL X 746       1.100  19.460 105.680  0.00  0.00            
ATOM   2487  H   MOL X 746       0.360  19.920 106.060  0.00  0.00            
ATOM   2488  H   MOL X 746       1.310  18.890 106.480  0.00  0.00            
ATOM   2489  O   MOL X 747      16.180   3.070  71.070  0.00  0.00            
ATOM   2490  H   MOL X 747      16.580   2.790  71.920  0.00  0.00            
ATOM   2491  H   MOL X 747      15.440   2.430  70.900  0.00  0.00            
ATOM   2492  O   MOL X 748      42.840  38.730  49.860  0.00  0.00            
ATOM   2493  H   MOL X 748      42.330  39.580  50.020  0.00  0.00            
ATOM   2494  H   MOL X 748      43.690  39.110  49.430  0.00  0.00            
ATOM   2495  O   MOL X 749       1.880  34.740  58.160  0.00  0.00            
ATOM   2496  H   MOL X 749       2.260  35.400  57.510  0.00  0.00            
ATOM   2497  H   MOL X 749       0.980  34.560  57.780  0.00  0.00            
ATOM   2498  O   MOL X 750      26.240  15.070  52.060  0.00  0.00            
ATOM   2499  H   MOL X 750      26.090  14.080  52.280  0.00  0.00            
ATOM   2500  H   MOL X 750      26.280  15.090  51.070  0.00  0.00            
ATOM   2501  O   MOL X 751      13.060  19.800  57.100  0.00  0.00            
ATOM   2502  H   MOL X 751      12.320  20.490  56.980  0.00  0.00            
ATOM   2503  H   MOL X 751      12.890  19.550  58.110  0.00  0.00            
ATOM   2504  O   MOL X 752      49.420  26.840  97.980  0.00  0.00            
ATOM   2505  H   MOL X 752      49.610  26.960  98.930  0.00  0.00            
ATOM   2506  H   MOL X 752       0.680  26.640  97.670  0.00  0.00            
ATOM   2507  O   MOL X 753      49.530  49.300  82.580  0.00  0.00            
ATOM   2508  H   MOL X 753      48.730   0.150  82.160  0.00  0.00            
ATOM   2509  H   MOL X 753       0.620   0.420  82.520  0.00  0.00            
ATOM   2510  O   MOL X 754      18.730  20.210  53.210  0.00  0.00            
ATOM   2511  H   MOL X 754      18.670  21.220  53.250  0.00  0.00            
ATOM   2512  H   MOL X 754      19.660  20.100  53.530  0.00  0.00            
ATOM   2513  O   MOL X 755      16.470  46.490  71.700  0.00  0.00            
ATOM   2514  H   MOL X 755      17.090  47.230  71.420  0.00  0.00            
ATOM   2515  H   MOL X 755      16.110  46.090  70.770  0.00  0.00            
ATOM   2516  O   MOL X 756      40.660  41.370 105.970  0.00  0.00            
ATOM   2517  H   MOL X 756      40.890  40.410 106.280  0.00  0.00            
ATOM   2518  H   MOL X 756      40.510  41.350 105.030  0.00  0.00            
ATOM   2519  O   MOL X 757       5.670  19.830  59.800  0.00  0.00            
ATOM   2520  H   MOL X 757       6.530  20.110  60.180  0.00  0.00            
ATOM   2521  H   MOL X 757       5.180  19.480  60.570  0.00  0.00            
ATOM   2522  O   MOL X 758       2.980  40.080  52.080  0.00  0.00            
ATOM   2523  H   MOL X 758       2.160  40.460  51.730  0.00  0.00            
ATOM   2524  H   MOL X 758       2.970  39.220  51.590  0.00  0.00            
ATOM   2525  O   MOL X 759      46.610  11.760  55.340  0.00  0.00            
ATOM   2526  H   MOL X 759      45.810  12.090  54.820  0.00  0.00            
ATOM   2527  H   MOL X 759      46.450  10.780  55.380  0.00  0.00            
ATOM   2528  O   MOL X 760      49.410  31.860  56.810  0.00  0.00            
ATOM   2529  H   MOL X 760      49.110  31.590  55.870  0.00  0.00            
ATOM   2530  H   MOL X 760      49.500  32.820  56.570  0.00  0.00            
ATOM   2531  O   MOL X 761       2.090  30.930  82.390  0.00  0.00            
ATOM   2532  H   MOL X 761       2.500  31.820  82.070  0.00  0.00            
ATOM   2533  H   MOL X 761       1.110  31.050  82.460  0.00  0.00            
ATOM   2534  O   MOL X 762      38.560  31.320  51.600  0.00  0.00            
ATOM   2535  H   MOL X 762      39.370  31.760  51.900  0.00  0.00            
ATOM   2536  H   MOL X 762      37.930  32.100  51.290  0.00  0.00            
ATOM   2537  O   MOL X 763      41.770  25.560  96.060  0.00  0.00            
ATOM   2538  H   MOL X 763      41.300  24.910  96.650  0.00  0.00            
ATOM   2539  H   MOL X 763      40.980  25.750  95.550  0.00  0.00            
ATOM   2540  O   MOL X 764      13.520   7.170  91.350  0.00  0.00            
ATOM   2541  H   MOL X 764      14.340   7.680  91.260  0.00  0.00            
ATOM   2542  H   MOL X 764      13.750   6.460  90.730  0.00  0.00            
ATOM   2543  O   MOL X 765      21.440  43.510  49.040  0.00  0.00            
ATOM   2544  H   MOL X 765      22.370  43.700  48.730  0.00  0.00            
ATOM   2545  H   MOL X 765      21.510  42.500  49.020  0.00  0.00            
ATOM   2546  O   MOL X 766      44.390  16.120  60.080  0.00  0.00            
ATOM   2547  H   MOL X 766      43.490  15.750  60.420  0.00  0.00            
ATOM   2548  H   MOL X 766      44.050  16.730  59.380  0.00  0.00            
ATOM   2549  O   MOL X 767      21.480  13.670  70.090  0.00  0.00            
ATOM   2550  H   MOL X 767      20.710  13.660  69.530  0.00  0.00            
ATOM   2551  H   MOL X 767      21.910  12.870  69.780  0.00  0.00            
ATOM   2552  O   MOL X 768      37.630  14.900 105.510  0.00  0.00            
ATOM   2553  H   MOL X 768      37.810  15.380 106.370  0.00  0.00            
ATOM   2554  H   MOL X 768      38.480  14.840 105.070  0.00  0.00            
ATOM   2555  O   MOL X 769      10.840  17.400  99.980  0.00  0.00            
ATOM   2556  H   MOL X 769      10.620  17.930 100.870  0.00  0.00            
ATOM   2557  H   MOL X 769      11.660  17.050 100.290  0.00  0.00            
ATOM   2558  O   MOL X 770      47.400  13.420  57.460  0.00  0.00            
ATOM   2559  H   MOL X 770      47.020  12.720  56.830  0.00  0.00            
ATOM   2560  H   MOL X 770      48.050  12.820  57.860  0.00  0.00            
ATOM   2561  O   MOL X 771       3.490  23.690  56.950  0.00  0.00            
ATOM   2562  H   MOL X 771       3.980  22.940  57.340  0.00  0.00            
ATOM   2563  H   MOL X 771       4.080  23.990  56.180  0.00  0.00            
ATOM   2564  O   MOL X 772      26.010   9.600 106.390  0.00  0.00            
ATOM   2565  H   MOL X 772      25.700   9.120 107.190  0.00  0.00            
ATOM   2566  H   MOL X 772      25.220  10.210 106.250  0.00  0.00            
ATOM   2567  O   MOL X 773      34.380   5.230  80.760  0.00  0.00            
ATOM   2568  H   MOL X 773      33.610   5.030  81.380  0.00  0.00            
ATOM   2569  H   MOL X 773      34.810   4.370  80.800  0.00  0.00            
ATOM   2570  O   MOL X 774       9.520  37.190  58.980  0.00  0.00            
ATOM   2571  H   MOL X 774       8.690  37.370  58.530  0.00  0.00            
ATOM   2572  H   MOL X 774       9.190  36.220  59.040  0.00  0.00            
ATOM   2573  O   MOL X 775      10.020  16.400  64.240  0.00  0.00            
ATOM   2574  H   MOL X 775      10.380  16.180  63.310  0.00  0.00            
ATOM   2575  H   MOL X 775       9.420  17.140  64.050  0.00  0.00            
ATOM   2576  O   MOL X 776      18.380  23.550  90.230  0.00  0.00            
ATOM   2577  H   MOL X 776      19.260  24.040  90.130  0.00  0.00            
ATOM   2578  H   MOL X 776      18.020  23.760  89.320  0.00  0.00            
ATOM   2579  O   MOL X 777      21.100  48.860  83.520  0.00  0.00            
ATOM   2580  H   MOL X 777      21.840  49.490  83.660  0.00  0.00            
ATOM   2581  H   MOL X 777      21.510  47.990  83.580  0.00  0.00            
ATOM   2582  O   MOL X 778      10.860  36.750  55.710  0.00  0.00            
ATOM   2583  H   MOL X 778      10.530  35.930  56.220  0.00  0.00            
ATOM   2584  H   MOL X 778      11.530  36.310  55.050  0.00  0.00            
ATOM   2585  O   MOL X 779      24.200   7.280  94.220  0.00  0.00            
ATOM   2586  H   MOL X 779      24.250   8.160  94.810  0.00  0.00            
ATOM   2587  H   MOL X 779      25.020   7.300  93.750  0.00  0.00            
ATOM   2588  O   MOL X 780      45.260   2.360  50.010  0.00  0.00            
ATOM   2589  H   MOL X 780      45.800   1.790  49.380  0.00  0.00            
ATOM   2590  H   MOL X 780      44.720   2.900  49.380  0.00  0.00            
ATOM   2591  O   MOL X 781      35.820  47.380  57.430  0.00  0.00            
ATOM   2592  H   MOL X 781      35.170  47.640  56.710  0.00  0.00            
ATOM   2593  H   MOL X 781      35.210  46.790  57.920  0.00  0.00            
ATOM   2594  O   MOL X 782      46.080  23.770  51.980  0.00  0.00            
ATOM   2595  H   MOL X 782      46.530  24.640  51.870  0.00  0.00            
ATOM   2596  H   MOL X 782      45.220  24.040  51.620  0.00  0.00            
ATOM   2597  O   MOL X 783      25.630   7.180 104.090  0.00  0.00            
ATOM   2598  H   MOL X 783      25.180   7.930 103.760  0.00  0.00            
ATOM   2599  H   MOL X 783      25.130   7.050 104.920  0.00  0.00            
ATOM   2600  O   MOL X 784      49.080   1.400  47.290  0.00  0.00            
ATOM   2601  H   MOL X 784      48.190   1.050  47.640  0.00  0.00            
ATOM   2602  H   MOL X 784      49.150   2.190  47.910  0.00  0.00            
ATOM   2603  O   MOL X 785       4.410  46.210  64.660  0.00  0.00            
ATOM   2604  H   MOL X 785       4.180  46.490  65.550  0.00  0.00            
ATOM   2605  H   MOL X 785       3.440  46.300  64.420  0.00  0.00            
ATOM   2606  O   MOL X 786      37.700  19.080  55.800  0.00  0.00            
ATOM   2607  H   MOL X 786      37.050  19.180  56.540  0.00  0.00            
ATOM   2608  H   MOL X 786      38.400  19.710  56.120  0.00  0.00            
ATOM   2609  O   MOL X 787       5.490   2.580  98.160  0.00  0.00            
ATOM   2610  H   MOL X 787       5.390   2.810  97.220  0.00  0.00            
ATOM   2611  H   MOL X 787       6.220   3.170  98.550  0.00  0.00            
ATOM   2612  O   MOL X 788      18.780  49.320  57.420  0.00  0.00            
ATOM   2613  H   MOL X 788      19.210  48.450  57.640  0.00  0.00            
ATOM   2614  H   MOL X 788      17.880  49.050  57.070  0.00  0.00            
ATOM   2615  O   MOL X 789      35.950  27.360  69.500  0.00  0.00            
ATOM   2616  H   MOL X 789      35.380  28.230  69.430  0.00  0.00            
ATOM   2617  H   MOL X 789      35.690  27.000  70.400  0.00  0.00            
ATOM   2618  O   MOL X 790       1.870  23.980  50.730  0.00  0.00            
ATOM   2619  H   MOL X 790       1.150  24.290  50.120  0.00  0.00            
ATOM   2620  H   MOL X 790       1.660  24.540  51.530  0.00  0.00            
ATOM   2621  O   MOL X 791      37.630   9.900  91.700  0.00  0.00            
ATOM   2622  H   MOL X 791      37.570  10.100  90.710  0.00  0.00            
ATOM   2623  H   MOL X 791      37.780  10.820  92.020  0.00  0.00            
ATOM   2624  O   MOL X 792       8.590  36.820  66.930  0.00  0.00            
ATOM   2625  H   MOL X 792       7.790  37.370  67.090  0.00  0.00            
ATOM   2626  H   MOL X 792       9.050  37.250  66.180  0.00  0.00            
ATOM   2627  O   MOL X 793      46.690   0.610  48.400  0.00  0.00            
ATOM   2628  H   MOL X 793      47.160  49.360  48.790  0.00  0.00            
ATOM   2629  H   MOL X 793      45.780   0.230  48.280  0.00  0.00            
ATOM   2630  O   MOL X 794      43.640  14.640  47.820  0.00  0.00            
ATOM   2631  H   MOL X 794      44.210  14.310  48.620  0.00  0.00            
ATOM   2632  H   MOL X 794      43.230  13.850  47.410  0.00  0.00            
ATOM   2633  O   MOL X 795      45.050   9.310  55.570  0.00  0.00            
ATOM   2634  H   MOL X 795      44.780   8.510  55.930  0.00  0.00            
ATOM   2635  H   MOL X 795      45.320   9.730  56.460  0.00  0.00            
ATOM   2636  O   MOL X 796      45.210   7.080  95.840  0.00  0.00            
ATOM   2637  H   MOL X 796      45.730   7.790  96.180  0.00  0.00            
ATOM   2638  H   MOL X 796      44.690   7.600  95.110  0.00  0.00            
ATOM   2639  O   MOL X 797      12.350  16.630  50.290  0.00  0.00            
ATOM   2640  H   MOL X 797      12.820  15.800  50.610  0.00  0.00            
ATOM   2641  H   MOL X 797      13.120  17.380  50.250  0.00  0.00            
ATOM   2642  O   MOL X 798      44.060  35.140 103.740  0.00  0.00            
ATOM   2643  H   MOL X 798      43.340  34.700 104.200  0.00  0.00            
ATOM   2644  H   MOL X 798      43.660  35.330 102.840  0.00  0.00            
ATOM   2645  O   MOL X 799       6.170  42.660  79.800  0.00  0.00            
ATOM   2646  H   MOL X 799       6.070  41.880  79.130  0.00  0.00            
ATOM   2647  H   MOL X 799       5.240  42.640  80.210  0.00  0.00            
ATOM   2648  O   MOL X 800       4.590  39.100  59.880  0.00  0.00            
ATOM   2649  H   MOL X 800       4.150  39.730  59.290  0.00  0.00            
ATOM   2650  H   MOL X 800       5.530  39.400  59.620  0.00  0.00            
ATOM   2651  O   MOL X 801      34.810  30.580  51.870  0.00  0.00            
ATOM   2652  H   MOL X 801      35.710  30.310  51.540  0.00  0.00            
ATOM   2653  H   MOL X 801      34.210  30.410  51.070  0.00  0.00            
ATOM   2654  O   MOL X 802      38.340  48.030 106.550  0.00  0.00            
ATOM   2655  H   MOL X 802      39.030  48.270 107.210  0.00  0.00            
ATOM   2656  H   MOL X 802      38.190  47.040 106.600  0.00  0.00            
ATOM   2657  O   MOL X 803       2.410  38.730  61.330  0.00  0.00            
ATOM   2658  H   MOL X 803       2.380  39.720  61.330  0.00  0.00            
ATOM   2659  H   MOL X 803       3.230  38.530  60.810  0.00  0.00            
ATOM   2660  O   MOL X 804      32.050  36.900  84.680  0.00  0.00            
ATOM   2661  H   MOL X 804      31.660  37.760  85.030  0.00  0.00            
ATOM   2662  H   MOL X 804      32.750  36.840  85.300  0.00  0.00            
ATOM   2663  O   MOL X 805      17.740   6.490  68.100  0.00  0.00            
ATOM   2664  H   MOL X 805      16.920   5.980  68.340  0.00  0.00            
ATOM   2665  H   MOL X 805      18.330   6.630  68.890  0.00  0.00            
ATOM   2666  O   MOL X 806       2.710   4.760  59.480  0.00  0.00            
ATOM   2667  H   MOL X 806       2.210   4.220  60.170  0.00  0.00            
ATOM   2668  H   MOL X 806       3.430   4.120  59.310  0.00  0.00            
ATOM   2669  O   MOL X 807       5.440   2.810  73.190  0.00  0.00            
ATOM   2670  H   MOL X 807       6.170   2.050  73.220  0.00  0.00            
ATOM   2671  H   MOL X 807       5.900   3.410  72.510  0.00  0.00            
ATOM   2672  O   MOL X 808      36.090   4.040  84.090  0.00  0.00            
ATOM   2673  H   MOL X 808      35.220   3.840  84.570  0.00  0.00            
ATOM   2674  H   MOL X 808      36.390   4.900  84.670  0.00  0.00            
ATOM   2675  O   MOL X 809      45.920   8.800  51.030  0.00  0.00            
ATOM   2676  H   MOL X 809      45.570   9.620  51.390  0.00  0.00            
ATOM   2677  H   MOL X 809      46.280   8.420  51.890  0.00  0.00            
ATOM   2678  O   MOL X 810      36.880  15.050  93.240  0.00  0.00            
ATOM   2679  H   MOL X 810      36.720  15.780  92.560  0.00  0.00            
ATOM   2680  H   MOL X 810      37.150  15.590  94.010  0.00  0.00            
ATOM   2681  O   MOL X 811      28.680  34.900  67.310  0.00  0.00            
ATOM   2682  H   MOL X 811      28.960  35.360  68.110  0.00  0.00            
ATOM   2683  H   MOL X 811      29.290  34.110  67.370  0.00  0.00            
ATOM   2684  O   MOL X 812      34.400  23.200  64.270  0.00  0.00            
ATOM   2685  H   MOL X 812      33.600  23.860  64.400  0.00  0.00            
ATOM   2686  H   MOL X 812      34.870  23.760  63.650  0.00  0.00            
ATOM   2687  O   MOL X 813      44.310  44.300  59.980  0.00  0.00            
ATOM   2688  H   MOL X 813      44.910  44.940  59.450  0.00  0.00            
ATOM   2689  H   MOL X 813      44.470  44.500  60.910  0.00  0.00            
ATOM   2690  O   MOL X 814      34.630  46.370  60.890  0.00  0.00            
ATOM   2691  H   MOL X 814      34.780  45.710  61.620  0.00  0.00            
ATOM   2692  H   MOL X 814      34.270  45.730  60.200  0.00  0.00            
ATOM   2693  O   MOL X 815       4.420  24.930  60.170  0.00  0.00            
ATOM   2694  H   MOL X 815       3.900  25.710  59.850  0.00  0.00            
ATOM   2695  H   MOL X 815       5.310  25.350  60.120  0.00  0.00            
ATOM   2696  O   MOL X 816      38.110  34.700  54.560  0.00  0.00            
ATOM   2697  H   MOL X 816      38.160  35.120  55.480  0.00  0.00            
ATOM   2698  H   MOL X 816      37.580  35.470  54.160  0.00  0.00            
ATOM   2699  O   MOL X 817      36.020  16.510  54.280  0.00  0.00            
ATOM   2700  H   MOL X 817      35.530  17.130  54.880  0.00  0.00            
ATOM   2701  H   MOL X 817      36.360  17.210  53.690  0.00  0.00            
ATOM   2702  O   MOL X 818      39.140  16.080  51.750  0.00  0.00            
ATOM   2703  H   MOL X 818      40.010  15.930  51.290  0.00  0.00            
ATOM   2704  H   MOL X 818      39.040  17.100  51.670  0.00  0.00            
ATOM   2705  O   MOL X 819      13.090   7.250  66.800  0.00  0.00            
ATOM   2706  H   MOL X 819      13.450   8.140  67.040  0.00  0.00            
ATOM   2707  H   MOL X 819      12.090   7.400  66.860  0.00  0.00            
ATOM   2708  O   MOL X 820      14.350  21.480  60.090  0.00  0.00            
ATOM   2709  H   MOL X 820      13.730  20.690  60.000  0.00  0.00            
ATOM   2710  H   MOL X 820      15.020  21.250  59.360  0.00  0.00            
ATOM   2711  O   MOL X 821      38.900  42.240  58.850  0.00  0.00            
ATOM   2712  H   MOL X 821      38.960  42.870  59.580  0.00  0.00            
ATOM   2713  H   MOL X 821      39.200  41.370  59.190  0.00  0.00            
ATOM   2714  O   MOL X 822      17.780  49.080  98.460  0.00  0.00            
ATOM   2715  H   MOL X 822      18.150   0.120  99.240  0.00  0.00            
ATOM   2716  H   MOL X 822      18.540  49.350  97.800  0.00  0.00            
ATOM   2717  O   MOL X 823      18.490   3.910  55.600  0.00  0.00            
ATOM   2718  H   MOL X 823      17.630   3.990  56.080  0.00  0.00            
ATOM   2719  H   MOL X 823      19.000   3.970  56.400  0.00  0.00            
ATOM   2720  O   MOL X 824      35.460   9.280  63.020  0.00  0.00            
ATOM   2721  H   MOL X 824      34.530   9.190  63.350  0.00  0.00            
ATOM   2722  H   MOL X 824      35.910   9.080  63.890  0.00  0.00            
ATOM   2723  O   MOL X 825       1.040  36.200  60.450  0.00  0.00            
ATOM   2724  H   MOL X 825       1.710  36.130  59.660  0.00  0.00            
ATOM   2725  H   MOL X 825       0.400  36.850  60.020  0.00  0.00            
ATOM   2726  O   MOL X 826      30.850  12.330  56.810  0.00  0.00            
ATOM   2727  H   MOL X 826      30.910  12.840  57.660  0.00  0.00            
ATOM   2728  H   MOL X 826      31.720  11.890  56.840  0.00  0.00            
ATOM   2729  O   MOL X 827      10.060  37.790  52.950  0.00  0.00            
ATOM   2730  H   MOL X 827      10.240  37.170  53.730  0.00  0.00            
ATOM   2731  H   MOL X 827      10.000  37.120  52.200  0.00  0.00            
ATOM   2732  O   MOL X 828      44.170   0.700  82.530  0.00  0.00            
ATOM   2733  H   MOL X 828      44.490   0.230  83.370  0.00  0.00            
ATOM   2734  H   MOL X 828      43.460   1.390  82.760  0.00  0.00            
ATOM   2735  O   MOL X 829      19.570  31.950  54.850  0.00  0.00            
ATOM   2736  H   MOL X 829      18.870  31.580  54.260  0.00  0.00            
ATOM   2737  H   MOL X 829      19.650  32.870  54.510  0.00  0.00            
ATOM   2738  O   MOL X 830      36.360  46.620  54.030  0.00  0.00            
ATOM   2739  H   MOL X 830      36.720  46.330  53.150  0.00  0.00            
ATOM   2740  H   MOL X 830      35.580  46.100  53.930  0.00  0.00            
ATOM   2741  O   MOL X 831       5.330  29.300  60.830  0.00  0.00            
ATOM   2742  H   MOL X 831       4.350  29.580  60.960  0.00  0.00            
ATOM   2743  H   MOL X 831       5.420  28.610  60.120  0.00  0.00            
ATOM   2744  O   MOL X 832      11.090  38.070 104.800  0.00  0.00            
ATOM   2745  H   MOL X 832      11.560  37.860 104.030  0.00  0.00            
ATOM   2746  H   MOL X 832      10.890  39.060 104.740  0.00  0.00            
ATOM   2747  O   MOL X 833       2.480  21.190 102.120  0.00  0.00            
ATOM   2748  H   MOL X 833       2.060  20.300 102.380  0.00  0.00            
ATOM   2749  H   MOL X 833       2.040  21.270 101.150  0.00  0.00            
ATOM   2750  O   MOL X 834      49.270  36.990  74.620  0.00  0.00            
ATOM   2751  H   MOL X 834      49.140  36.610  73.700  0.00  0.00            
ATOM   2752  H   MOL X 834      48.770  36.220  75.160  0.00  0.00            
ATOM   2753  O   MOL X 835      37.210  13.090  70.450  0.00  0.00            
ATOM   2754  H   MOL X 835      36.230  13.260  70.480  0.00  0.00            
ATOM   2755  H   MOL X 835      37.160  12.240  70.940  0.00  0.00            
ATOM   2756  O   MOL X 836      30.640  29.780  96.500  0.00  0.00            
ATOM   2757  H   MOL X 836      30.500  28.770  96.590  0.00  0.00            
ATOM   2758  H   MOL X 836      30.750  30.010  97.430  0.00  0.00            
ATOM   2759  O   MOL X 837      30.550   6.390  51.880  0.00  0.00            
ATOM   2760  H   MOL X 837      30.010   6.550  51.060  0.00  0.00            
ATOM   2761  H   MOL X 837      29.930   6.840  52.490  0.00  0.00            
ATOM   2762  O   MOL X 838      19.880  23.260  71.640  0.00  0.00            
ATOM   2763  H   MOL X 838      20.750  22.770  71.630  0.00  0.00            
ATOM   2764  H   MOL X 838      20.180  24.190  71.510  0.00  0.00            
ATOM   2765  O   MOL X 839      27.580  31.520  67.640  0.00  0.00            
ATOM   2766  H   MOL X 839      27.460  30.700  67.090  0.00  0.00            
ATOM   2767  H   MOL X 839      28.130  31.190  68.380  0.00  0.00            
ATOM   2768  O   MOL X 840      15.370   6.160 101.700  0.00  0.00            
ATOM   2769  H   MOL X 840      14.940   5.730 102.520  0.00  0.00            
ATOM   2770  H   MOL X 840      15.290   5.360 101.120  0.00  0.00            
ATOM   2771  O   MOL X 841       9.740  35.990  50.850  0.00  0.00            
ATOM   2772  H   MOL X 841       9.910  35.610  49.940  0.00  0.00            
ATOM   2773  H   MOL X 841       8.870  36.420  50.750  0.00  0.00            
ATOM   2774  O   MOL X 842      14.500  10.350  59.020  0.00  0.00            
ATOM   2775  H   MOL X 842      15.210   9.900  58.500  0.00  0.00            
ATOM   2776  H   MOL X 842      14.280  11.020  58.320  0.00  0.00            
ATOM   2777  O   MOL X 843      29.670  15.730  60.260  0.00  0.00            
ATOM   2778  H   MOL X 843      30.420  15.480  59.630  0.00  0.00            
ATOM   2779  H   MOL X 843      29.200  14.890  60.240  0.00  0.00            
ATOM   2780  O   MOL X 844      40.250  29.440  66.700  0.00  0.00            
ATOM   2781  H   MOL X 844      40.650  28.660  67.190  0.00  0.00            
ATOM   2782  H   MOL X 844      40.270  30.180  67.280  0.00  0.00            
ATOM   2783  O   MOL X 845      41.370  44.170  81.000  0.00  0.00            
ATOM   2784  H   MOL X 845      42.300  44.310  80.750  0.00  0.00            
ATOM   2785  H   MOL X 845      41.530  43.660  81.850  0.00  0.00            
ATOM   2786  O   MOL X 846       9.600  23.570 100.340  0.00  0.00            
ATOM   2787  H   MOL X 846       9.670  24.440  99.830  0.00  0.00            
ATOM   2788  H   MOL X 846      10.390  23.050 100.000  0.00  0.00            
ATOM   2789  O   MOL X 847      32.070   3.620  70.210  0.00  0.00            
ATOM   2790  H   MOL X 847      31.340   3.470  69.540  0.00  0.00            
ATOM   2791  H   MOL X 847      32.260   2.700  70.560  0.00  0.00            
ATOM   2792  O   MOL X 848       0.410  16.900  86.980  0.00  0.00            
ATOM   2793  H   MOL X 848       0.660  17.540  86.220  0.00  0.00            
ATOM   2794  H   MOL X 848      49.540  16.200  86.440  0.00  0.00            
ATOM   2795  O   MOL X 849      39.460  36.160  58.900  0.00  0.00            
ATOM   2796  H   MOL X 849      40.090  36.880  59.070  0.00  0.00            
ATOM   2797  H   MOL X 849      39.860  35.450  59.480  0.00  0.00            
ATOM   2798  O   MOL X 850      31.050   2.900  58.340  0.00  0.00            
ATOM   2799  H   MOL X 850      31.270   2.840  59.300  0.00  0.00            
ATOM   2800  H   MOL X 850      32.010   2.730  57.920  0.00  0.00            
ATOM   2801  O   MOL X 851       5.310   0.930  82.540  0.00  0.00            
ATOM   2802  H   MOL X 851       4.930   1.670  81.900  0.00  0.00            
ATOM   2803  H   MOL X 851       6.110   0.720  81.980  0.00  0.00            
ATOM   2804  O   MOL X 852      19.530  48.640  60.280  0.00  0.00            
ATOM   2805  H   MOL X 852      19.380  49.390  59.700  0.00  0.00            
ATOM   2806  H   MOL X 852      18.560  48.500  60.500  0.00  0.00            
ATOM   2807  O   MOL X 853      16.080  20.910  99.570  0.00  0.00            
ATOM   2808  H   MOL X 853      16.850  21.450  99.420  0.00  0.00            
ATOM   2809  H   MOL X 853      16.210  20.020  99.110  0.00  0.00            
ATOM   2810  O   MOL X 854       3.370  49.420  73.380  0.00  0.00            
ATOM   2811  H   MOL X 854       2.540  48.900  73.420  0.00  0.00            
ATOM   2812  H   MOL X 854       4.050  48.700  73.450  0.00  0.00            
ATOM   2813  O   MOL X 855      21.260  40.540  64.620  0.00  0.00            
ATOM   2814  H   MOL X 855      20.760  41.370  64.600  0.00  0.00            
ATOM   2815  H   MOL X 855      21.970  40.680  65.260  0.00  0.00            
ATOM   2816  O   MOL X 856      38.980  37.620  73.530  0.00  0.00            
ATOM   2817  H   MOL X 856      39.450  36.730  73.280  0.00  0.00            
ATOM   2818  H   MOL X 856      38.000  37.380  73.550  0.00  0.00            
ATOM   2819  O   MOL X 857      38.340  13.810  52.940  0.00  0.00            
ATOM   2820  H   MOL X 857      38.450  14.630  52.350  0.00  0.00            
ATOM   2821  H   MOL X 857      39.030  13.200  52.670  0.00  0.00            
ATOM   2822  O   MOL X 858      34.350  20.510 105.760  0.00  0.00            
ATOM   2823  H   MOL X 858      33.510  19.930 105.670  0.00  0.00            
ATOM   2824  H   MOL X 858      33.920  21.160 106.400  0.00  0.00            
ATOM   2825  O   MOL X 859       4.710  27.570  56.810  0.00  0.00            
ATOM   2826  H   MOL X 859       4.470  26.900  56.170  0.00  0.00            
ATOM   2827  H   MOL X 859       5.470  28.030  56.390  0.00  0.00            
ATOM   2828  O   MOL X 860      48.570  10.910  68.490  0.00  0.00            
ATOM   2829  H   MOL X 860      49.140  10.170  68.950  0.00  0.00            
ATOM   2830  H   MOL X 860      47.810  10.340  68.210  0.00  0.00            
ATOM   2831  O   MOL X 861      39.340  34.200  67.190  0.00  0.00            
ATOM   2832  H   MOL X 861      38.980  34.450  66.320  0.00  0.00            
ATOM   2833  H   MOL X 861      38.510  34.630  67.660  0.00  0.00            
ATOM   2834  O   MOL X 862      13.960  25.130  60.940  0.00  0.00            
ATOM   2835  H   MOL X 862      14.610  25.480  60.240  0.00  0.00            
ATOM   2836  H   MOL X 862      14.270  25.660  61.790  0.00  0.00            
ATOM   2837  O   MOL X 863      47.650  13.970  71.770  0.00  0.00            
ATOM   2838  H   MOL X 863      46.770  13.740  71.350  0.00  0.00            
ATOM   2839  H   MOL X 863      48.220  13.630  71.020  0.00  0.00            
ATOM   2840  O   MOL X 864      20.230   8.780  60.560  0.00  0.00            
ATOM   2841  H   MOL X 864      20.480   8.130  61.320  0.00  0.00            
ATOM   2842  H   MOL X 864      20.270   9.600  61.030  0.00  0.00            
ATOM   2843  O   MOL X 865      10.480  26.470  51.230  0.00  0.00            
ATOM   2844  H   MOL X 865       9.710  26.420  51.790  0.00  0.00            
ATOM   2845  H   MOL X 865      10.840  25.550  51.420  0.00  0.00            
ATOM   2846  O   MOL X 866      32.420  23.350  72.320  0.00  0.00            
ATOM   2847  H   MOL X 866      33.030  22.630  72.490  0.00  0.00            
ATOM   2848  H   MOL X 866      31.670  22.900  71.800  0.00  0.00            
ATOM   2849  O   MOL X 867      17.640  10.220  72.720  0.00  0.00            
ATOM   2850  H   MOL X 867      18.370   9.770  73.280  0.00  0.00            
ATOM   2851  H   MOL X 867      17.210   9.480  72.210  0.00  0.00            
ATOM   2852  O   MOL X 868      37.540  18.720  59.650  0.00  0.00            
ATOM   2853  H   MOL X 868      36.910  19.280  59.080  0.00  0.00            
ATOM   2854  H   MOL X 868      38.370  19.140  59.510  0.00  0.00            
ATOM   2855  O   MOL X 869       0.600  42.080  72.190  0.00  0.00            
ATOM   2856  H   MOL X 869       1.260  42.730  72.530  0.00  0.00            
ATOM   2857  H   MOL X 869       0.790  41.180  72.680  0.00  0.00            
ATOM   2858  O   MOL X 870      44.140  42.040  64.050  0.00  0.00            
ATOM   2859  H   MOL X 870      43.440  42.510  64.670  0.00  0.00            
ATOM   2860  H   MOL X 870      44.560  41.450  64.770  0.00  0.00            
ATOM   2861  O   MOL X 871       9.030  45.300  50.990  0.00  0.00            
ATOM   2862  H   MOL X 871       9.320  46.060  50.380  0.00  0.00            
ATOM   2863  H   MOL X 871       9.030  44.670  50.220  0.00  0.00            
ATOM   2864  O   MOL X 872      25.330  32.210  50.810  0.00  0.00            
ATOM   2865  H   MOL X 872      24.480  32.700  51.180  0.00  0.00            
ATOM   2866  H   MOL X 872      25.950  32.850  51.230  0.00  0.00            
ATOM   2867  O   MOL X 873      13.770  39.690 101.880  0.00  0.00            
ATOM   2868  H   MOL X 873      13.560  40.540 102.420  0.00  0.00            
ATOM   2869  H   MOL X 873      13.060  39.890 101.250  0.00  0.00            
ATOM   2870  O   MOL X 874      26.160   4.530  57.650  0.00  0.00            
ATOM   2871  H   MOL X 874      26.210   4.810  56.690  0.00  0.00            
ATOM   2872  H   MOL X 874      27.160   4.440  57.840  0.00  0.00            
ATOM   2873  O   MOL X 875       0.630  19.870  87.690  0.00  0.00            
ATOM   2874  H   MOL X 875       1.240  19.310  88.140  0.00  0.00            
ATOM   2875  H   MOL X 875      49.590  20.150  88.350  0.00  0.00            
ATOM   2876  O   MOL X 876      25.560  14.250  49.230  0.00  0.00            
ATOM   2877  H   MOL X 876      25.280  15.210  49.070  0.00  0.00            
ATOM   2878  H   MOL X 876      24.740  13.840  49.660  0.00  0.00            
ATOM   2879  O   MOL X 877      19.750   4.460  95.320  0.00  0.00            
ATOM   2880  H   MOL X 877      20.380   3.690  95.140  0.00  0.00            
ATOM   2881  H   MOL X 877      18.960   3.860  95.440  0.00  0.00            
ATOM   2882  O   MOL X 878      42.790  10.740  57.290  0.00  0.00            
ATOM   2883  H   MOL X 878      43.570  10.650  57.810  0.00  0.00            
ATOM   2884  H   MOL X 878      42.720   9.910  56.720  0.00  0.00            
ATOM   2885  O   MOL X 879      23.930   5.740  55.320  0.00  0.00            
ATOM   2886  H   MOL X 879      23.100   5.170  55.120  0.00  0.00            
ATOM   2887  H   MOL X 879      23.730   6.000  56.280  0.00  0.00            
ATOM   2888  O   MOL X 880       9.350  29.150  92.920  0.00  0.00            
ATOM   2889  H   MOL X 880       8.450  29.570  92.970  0.00  0.00            
ATOM   2890  H   MOL X 880       9.850  29.580  92.180  0.00  0.00            
ATOM   2891  O   MOL X 881       9.390  46.810  48.780  0.00  0.00            
ATOM   2892  H   MOL X 881       9.360  46.320  47.900  0.00  0.00            
ATOM   2893  H   MOL X 881       8.490  47.200  48.830  0.00  0.00            
ATOM   2894  O   MOL X 882      18.510  31.620  66.810  0.00  0.00            
ATOM   2895  H   MOL X 882      19.200  31.970  66.100  0.00  0.00            
ATOM   2896  H   MOL X 882      18.820  30.620  67.010  0.00  0.00            
ATOM   2897  O   MOL X 883      18.590  36.540  48.120  0.00  0.00            
ATOM   2898  H   MOL X 883      17.800  37.040  48.460  0.00  0.00            
ATOM   2899  H   MOL X 883      19.160  37.240  47.770  0.00  0.00            
ATOM   2900  O   MOL X 884      15.530  38.060  56.630  0.00  0.00            
ATOM   2901  H   MOL X 884      16.380  37.680  56.990  0.00  0.00            
ATOM   2902  H   MOL X 884      15.250  37.230  56.190  0.00  0.00            
ATOM   2903  O   MOL X 885       4.040  35.500  98.260  0.00  0.00            
ATOM   2904  H   MOL X 885       3.080  35.620  97.940  0.00  0.00            
ATOM   2905  H   MOL X 885       4.460  35.320  97.370  0.00  0.00            
ATOM   2906  O   MOL X 886      40.370  34.500  60.930  0.00  0.00            
ATOM   2907  H   MOL X 886      40.680  33.740  61.490  0.00  0.00            
ATOM   2908  H   MOL X 886      40.810  35.260  61.380  0.00  0.00            
ATOM   2909  O   MOL X 887      49.620  11.260  60.930  0.00  0.00            
ATOM   2910  H   MOL X 887      48.760  10.970  61.390  0.00  0.00            
ATOM   2911  H   MOL X 887       0.540  10.860  61.740  0.00  0.00            
ATOM   2912  O   MOL X 888      18.050  23.340  94.920  0.00  0.00            
ATOM   2913  H   MOL X 888      18.320  24.150  95.400  0.00  0.00            
ATOM   2914  H   MOL X 888      18.780  23.440  94.220  0.00  0.00            
ATOM   2915  O   MOL X 889      40.980  10.520  92.110  0.00  0.00            
ATOM   2916  H   MOL X 889      40.490  11.320  91.630  0.00  0.00            
ATOM   2917  H   MOL X 889      40.660   9.790  91.580  0.00  0.00            
ATOM   2918  O   MOL X 890      10.670  21.150 107.210  0.00  0.00            
ATOM   2919  H   MOL X 890       9.800  21.640 107.250  0.00  0.00            
ATOM   2920  H   MOL X 890      11.140  21.820 106.670  0.00  0.00            
ATOM   2921  O   MOL X 891      20.470  37.230  54.240  0.00  0.00            
ATOM   2922  H   MOL X 891      20.280  37.420  53.260  0.00  0.00            
ATOM   2923  H   MOL X 891      21.040  36.390  54.070  0.00  0.00            
ATOM   2924  O   MOL X 892      34.220  12.960  63.660  0.00  0.00            
ATOM   2925  H   MOL X 892      34.220  14.020  63.630  0.00  0.00            
ATOM   2926  H   MOL X 892      33.400  12.650  63.130  0.00  0.00            
ATOM   2927  O   MOL X 893       1.090  19.140  78.710  0.00  0.00            
ATOM   2928  H   MOL X 893       0.450  18.430  79.000  0.00  0.00            
ATOM   2929  H   MOL X 893       0.890  19.220  77.790  0.00  0.00            
ATOM   2930  O   MOL X 894      38.430  49.480  65.600  0.00  0.00            
ATOM   2931  H   MOL X 894      37.470  49.500  66.010  0.00  0.00            
ATOM   2932  H   MOL X 894      39.060   0.070  66.420  0.00  0.00            
ATOM   2933  O   MOL X 895      47.780  13.260  66.850  0.00  0.00            
ATOM   2934  H   MOL X 895      48.680  13.090  66.530  0.00  0.00            
ATOM   2935  H   MOL X 895      47.900  12.770  67.710  0.00  0.00            
ATOM   2936  O   MOL X 896      34.830  31.980  68.080  0.00  0.00            
ATOM   2937  H   MOL X 896      35.550  31.800  67.430  0.00  0.00            
ATOM   2938  H   MOL X 896      34.480  31.080  68.370  0.00  0.00            
ATOM   2939  O   MOL X 897      41.100  38.650  56.640  0.00  0.00            
ATOM   2940  H   MOL X 897      40.140  38.750  56.390  0.00  0.00            
ATOM   2941  H   MOL X 897      41.040  38.620  57.650  0.00  0.00            
ATOM   2942  O   MOL X 898      11.580  12.820  67.050  0.00  0.00            
ATOM   2943  H   MOL X 898      11.050  13.110  66.250  0.00  0.00            
ATOM   2944  H   MOL X 898      11.840  13.560  67.670  0.00  0.00            
ATOM   2945  O   MOL X 899      40.710  13.830 109.880  0.00  0.00            
ATOM   2946  H   MOL X 899      39.740  14.010 109.760  0.00  0.00            
ATOM   2947  H   MOL X 899      40.700  12.920 110.200  0.00  0.00            
ATOM   2948  O   MOL X 900       3.840  10.430  65.390  0.00  0.00            
ATOM   2949  H   MOL X 900       4.180   9.600  64.940  0.00  0.00            
ATOM   2950  H   MOL X 900       3.430  10.860  64.590  0.00  0.00            
ATOM   2951  O   MOL X 901       9.490  44.090  61.420  0.00  0.00            
ATOM   2952  H   MOL X 901      10.040  44.530  60.710  0.00  0.00            
ATOM   2953  H   MOL X 901       8.610  44.080  60.930  0.00  0.00            
ATOM   2954  O   MOL X 902       2.960   3.000  47.430  0.00  0.00            
ATOM   2955  H   MOL X 902       2.610   3.920  47.270  0.00  0.00            
ATOM   2956  H   MOL X 902       3.250   3.130  48.380  0.00  0.00            
ATOM   2957  O   MOL X 903      34.600  44.210 105.170  0.00  0.00            
ATOM   2958  H   MOL X 903      33.610  44.180 105.060  0.00  0.00            
ATOM   2959  H   MOL X 903      34.680  44.990 105.870  0.00  0.00            
ATOM   2960  O   MOL X 904      29.840  25.150  95.730  0.00  0.00            
ATOM   2961  H   MOL X 904      30.310  25.450  96.550  0.00  0.00            
ATOM   2962  H   MOL X 904      30.220  24.240  95.570  0.00  0.00            
ATOM   2963  O   MOL X 905       6.650  13.330  51.580  0.00  0.00            
ATOM   2964  H   MOL X 905       7.410  12.810  51.050  0.00  0.00            
ATOM   2965  H   MOL X 905       6.990  13.300  52.550  0.00  0.00            
ATOM   2966  O   MOL X 906      44.280   7.460  49.290  0.00  0.00            
ATOM   2967  H   MOL X 906      44.820   8.120  49.790  0.00  0.00            
ATOM   2968  H   MOL X 906      43.420   7.950  49.480  0.00  0.00            
ATOM   2969  O   MOL X 907       6.780  19.440  65.650  0.00  0.00            
ATOM   2970  H   MOL X 907       6.000  19.200  65.040  0.00  0.00            
ATOM   2971  H   MOL X 907       6.660  20.430  65.730  0.00  0.00            
ATOM   2972  O   MOL X 908      20.150  12.530  49.260  0.00  0.00            
ATOM   2973  H   MOL X 908      20.930  12.350  49.820  0.00  0.00            
ATOM   2974  H   MOL X 908      19.900  13.440  49.500  0.00  0.00            
ATOM   2975  O   MOL X 909      22.340  15.460  60.730  0.00  0.00            
ATOM   2976  H   MOL X 909      21.530  15.260  61.320  0.00  0.00            
ATOM   2977  H   MOL X 909      23.040  15.750  61.320  0.00  0.00            
ATOM   2978  O   MOL X 910      15.710  22.340  74.050  0.00  0.00            
ATOM   2979  H   MOL X 910      15.910  21.720  74.790  0.00  0.00            
ATOM   2980  H   MOL X 910      14.780  22.580  74.280  0.00  0.00            
ATOM   2981  O   MOL X 911       0.620  28.650  87.650  0.00  0.00            
ATOM   2982  H   MOL X 911      49.410  29.230  87.850  0.00  0.00            
ATOM   2983  H   MOL X 911       0.140  27.900  87.160  0.00  0.00            
ATOM   2984  O   MOL X 912      11.520   0.110  61.930  0.00  0.00            
ATOM   2985  H   MOL X 912      11.040  49.110  62.660  0.00  0.00            
ATOM   2986  H   MOL X 912      12.290   0.280  62.540  0.00  0.00            
ATOM   2987  O   MOL X 913      20.190  18.730  59.470  0.00  0.00            
ATOM   2988  H   MOL X 913      19.990  19.690  59.770  0.00  0.00            
ATOM   2989  H   MOL X 913      19.220  18.410  59.270  0.00  0.00            
ATOM   2990  O   MOL X 914      38.190  33.630  70.890  0.00  0.00            
ATOM   2991  H   MOL X 914      37.930  34.030  71.750  0.00  0.00            
ATOM   2992  H   MOL X 914      38.230  32.710  71.170  0.00  0.00            
ATOM   2993  O   MOL X 915      47.590  36.920  96.800  0.00  0.00            
ATOM   2994  H   MOL X 915      47.000  36.400  96.160  0.00  0.00            
ATOM   2995  H   MOL X 915      48.380  37.110  96.290  0.00  0.00            
ATOM   2996  O   MOL X 916      11.060  29.620  97.380  0.00  0.00            
ATOM   2997  H   MOL X 916      10.710  29.530  96.440  0.00  0.00            
ATOM   2998  H   MOL X 916      10.670  30.450  97.670  0.00  0.00            
ATOM   2999  O   MOL X 917       2.190  41.430  60.590  0.00  0.00            
ATOM   3000  H   MOL X 917       2.340  42.040  61.370  0.00  0.00            
ATOM   3001  H   MOL X 917       1.310  41.790  60.260  0.00  0.00            
ATOM   3002  O   MOL X 918      34.790  28.890  54.070  0.00  0.00            
ATOM   3003  H   MOL X 918      34.280  29.130  53.280  0.00  0.00            
ATOM   3004  H   MOL X 918      35.710  29.330  53.900  0.00  0.00            
ATOM   3005  O   MOL X 919       7.590  30.260  69.140  0.00  0.00            
ATOM   3006  H   MOL X 919       8.580  30.200  69.000  0.00  0.00            
ATOM   3007  H   MOL X 919       7.380  31.200  68.820  0.00  0.00            
ATOM   3008  O   MOL X 920      18.400   2.730  88.650  0.00  0.00            
ATOM   3009  H   MOL X 920      18.130   1.850  88.930  0.00  0.00            
ATOM   3010  H   MOL X 920      19.370   2.760  89.000  0.00  0.00            
ATOM   3011  O   MOL X 921      47.920  24.190  46.090  0.00  0.00            
ATOM   3012  H   MOL X 921      47.020  23.900  46.450  0.00  0.00            
ATOM   3013  H   MOL X 921      48.020  23.610  45.290  0.00  0.00            
ATOM   3014  O   MOL X 922       8.590  26.790  67.190  0.00  0.00            
ATOM   3015  H   MOL X 922       9.120  26.130  67.720  0.00  0.00            
ATOM   3016  H   MOL X 922       9.340  27.410  67.040  0.00  0.00            
ATOM   3017  O   MOL X 923       9.880  44.420  54.740  0.00  0.00            
ATOM   3018  H   MOL X 923      10.850  44.240  54.830  0.00  0.00            
ATOM   3019  H   MOL X 923       9.780  44.790  55.620  0.00  0.00            
ATOM   3020  O   MOL X 924      48.910  25.570  69.920  0.00  0.00            
ATOM   3021  H   MOL X 924      49.480  24.870  70.440  0.00  0.00            
ATOM   3022  H   MOL X 924      49.310  26.530  70.100  0.00  0.00            
ATOM   3023  O   MOL X 925      16.030  31.740  65.370  0.00  0.00            
ATOM   3024  H   MOL X 925      15.400  31.860  64.570  0.00  0.00            
ATOM   3025  H   MOL X 925      15.480  32.230  66.080  0.00  0.00            
ATOM   3026  O   MOL X 926      45.170  28.230  98.760  0.00  0.00            
ATOM   3027  H   MOL X 926      44.490  27.470  98.930  0.00  0.00            
ATOM   3028  H   MOL X 926      45.970  27.930  99.150  0.00  0.00            
ATOM   3029  O   MOL X 927      46.010   6.830  70.360  0.00  0.00            
ATOM   3030  H   MOL X 927      46.330   5.930  70.130  0.00  0.00            
ATOM   3031  H   MOL X 927      45.090   6.840  70.350  0.00  0.00            
ATOM   3032  O   MOL X 928      17.550  27.180  57.430  0.00  0.00            
ATOM   3033  H   MOL X 928      16.950  27.580  56.790  0.00  0.00            
ATOM   3034  H   MOL X 928      17.910  26.350  56.940  0.00  0.00            
ATOM   3035  O   MOL X 929      23.540  49.060  71.570  0.00  0.00            
ATOM   3036  H   MOL X 929      23.470  49.310  72.520  0.00  0.00            
ATOM   3037  H   MOL X 929      24.250   0.160  71.190  0.00  0.00            
ATOM   3038  O   MOL X 930      45.910   5.420  53.430  0.00  0.00            
ATOM   3039  H   MOL X 930      45.640   5.610  52.500  0.00  0.00            
ATOM   3040  H   MOL X 930      45.030   5.320  53.880  0.00  0.00            
ATOM   3041  O   MOL X 931       5.410  11.950  69.110  0.00  0.00            
ATOM   3042  H   MOL X 931       4.580  11.590  69.530  0.00  0.00            
ATOM   3043  H   MOL X 931       5.580  11.360  68.270  0.00  0.00            
ATOM   3044  O   MOL X 932      37.130  10.930  78.400  0.00  0.00            
ATOM   3045  H   MOL X 932      36.880  11.090  77.410  0.00  0.00            
ATOM   3046  H   MOL X 932      38.000  10.370  78.290  0.00  0.00            
ATOM   3047  O   MOL X 933      14.020  39.290  49.610  0.00  0.00            
ATOM   3048  H   MOL X 933      13.330  38.610  49.620  0.00  0.00            
ATOM   3049  H   MOL X 933      13.530  39.990  49.100  0.00  0.00            
ATOM   3050  O   MOL X 934      46.370  36.240  48.250  0.00  0.00            
ATOM   3051  H   MOL X 934      47.270  36.150  48.610  0.00  0.00            
ATOM   3052  H   MOL X 934      46.340  37.090  47.780  0.00  0.00            
ATOM   3053  O   MOL X 935      37.000  19.130  53.180  0.00  0.00            
ATOM   3054  H   MOL X 935      37.910  19.200  52.770  0.00  0.00            
ATOM   3055  H   MOL X 935      37.280  19.150  54.130  0.00  0.00            
ATOM   3056  O   MOL X 936      20.330  10.680  93.410  0.00  0.00            
ATOM   3057  H   MOL X 936      20.880  10.100  93.990  0.00  0.00            
ATOM   3058  H   MOL X 936      19.540  10.180  93.130  0.00  0.00            
ATOM   3059  O   MOL X 937      26.970  48.110  79.880  0.00  0.00            
ATOM   3060  H   MOL X 937      27.830  48.240  79.370  0.00  0.00            
ATOM   3061  H   MOL X 937      27.210  48.670  80.660  0.00  0.00            
ATOM   3062  O   MOL X 938       2.790  15.120  70.600  0.00  0.00            
ATOM   3063  H   MOL X 938       2.850  14.140  70.720  0.00  0.00            
ATOM   3064  H   MOL X 938       2.540  15.120  69.660  0.00  0.00            
ATOM   3065  O   MOL X 939      15.090   6.700  80.700  0.00  0.00            
ATOM   3066  H   MOL X 939      14.400   7.440  80.820  0.00  0.00            
ATOM   3067  H   MOL X 939      15.870   7.020  81.230  0.00  0.00            
ATOM   3068  O   MOL X 940      44.820  20.330  61.630  0.00  0.00            
ATOM   3069  H   MOL X 940      44.030  20.690  62.160  0.00  0.00            
ATOM   3070  H   MOL X 940      45.270  19.870  62.400  0.00  0.00            
ATOM   3071  O   MOL X 941       5.200  48.750  54.800  0.00  0.00            
ATOM   3072  H   MOL X 941       5.920  49.380  55.200  0.00  0.00            
ATOM   3073  H   MOL X 941       4.930  48.230  55.620  0.00  0.00            
ATOM   3074  O   MOL X 942       9.040  45.040  57.230  0.00  0.00            
ATOM   3075  H   MOL X 942       8.160  45.330  57.650  0.00  0.00            
ATOM   3076  H   MOL X 942       9.320  44.260  57.740  0.00  0.00            
ATOM   3077  O   MOL X 943      26.800  40.260  58.790  0.00  0.00            
ATOM   3078  H   MOL X 943      27.100  41.250  58.840  0.00  0.00            
ATOM   3079  H   MOL X 943      27.700  39.740  58.640  0.00  0.00            
ATOM   3080  O   MOL X 944      18.750  31.220  98.200  0.00  0.00            
ATOM   3081  H   MOL X 944      19.190  30.820  98.970  0.00  0.00            
ATOM   3082  H   MOL X 944      18.360  32.000  98.770  0.00  0.00            
ATOM   3083  O   MOL X 945      46.530  11.160 103.000  0.00  0.00            
ATOM   3084  H   MOL X 945      47.050  10.450 103.480  0.00  0.00            
ATOM   3085  H   MOL X 945      46.400  10.880 102.120  0.00  0.00            
ATOM   3086  O   MOL X 946      49.080  20.260  94.170  0.00  0.00            
ATOM   3087  H   MOL X 946      49.090  20.940  94.900  0.00  0.00            
ATOM   3088  H   MOL X 946      48.830  19.430  94.550  0.00  0.00            
ATOM   3089  O   MOL X 947      23.030  20.460  65.070  0.00  0.00            
ATOM   3090  H   MOL X 947      22.840  20.970  65.880  0.00  0.00            
ATOM   3091  H   MOL X 947      22.770  21.120  64.360  0.00  0.00            
ATOM   3092  O   MOL X 948      18.970  10.610  55.270  0.00  0.00            
ATOM   3093  H   MOL X 948      18.700  11.290  55.890  0.00  0.00            
ATOM   3094  H   MOL X 948      19.930  10.780  55.060  0.00  0.00            
ATOM   3095  O   MOL X 949      38.990  18.640  51.290  0.00  0.00            
ATOM   3096  H   MOL X 949      39.730  18.840  50.600  0.00  0.00            
ATOM   3097  H   MOL X 949      38.270  19.050  50.730  0.00  0.00            
ATOM   3098  O   MOL X 950      31.790  31.280  67.210  0.00  0.00            
ATOM   3099  H   MOL X 950      31.890  30.570  66.460  0.00  0.00            
ATOM   3100  H   MOL X 950      31.690  30.550  67.950  0.00  0.00            
ATOM   3101  O   MOL X 951      40.130  33.970 100.400  0.00  0.00            
ATOM   3102  H   MOL X 951      39.110  33.840 100.330  0.00  0.00            
ATOM   3103  H   MOL X 951      40.360  34.040 101.400  0.00  0.00            
ATOM   3104  O   MOL X 952      34.410   6.820  73.080  0.00  0.00            
ATOM   3105  H   MOL X 952      35.090   6.180  72.990  0.00  0.00            
ATOM   3106  H   MOL X 952      35.010   7.530  73.470  0.00  0.00            
ATOM   3107  O   MOL X 953      21.920  46.640  71.960  0.00  0.00            
ATOM   3108  H   MOL X 953      21.140  47.130  72.470  0.00  0.00            
ATOM   3109  H   MOL X 953      22.500  47.370  71.620  0.00  0.00            
ATOM   3110  O   MOL X 954       2.380  37.440  84.860  0.00  0.00            
ATOM   3111  H   MOL X 954       1.990  38.180  84.320  0.00  0.00            
ATOM   3112  H   MOL X 954       2.020  36.590  84.450  0.00  0.00            
ATOM   3113  O   MOL X 955      48.510  39.490  81.470  0.00  0.00            
ATOM   3114  H   MOL X 955      48.780  38.570  81.200  0.00  0.00            
ATOM   3115  H   MOL X 955      49.350  39.940  81.680  0.00  0.00            
ATOM   3116  O   MOL X 956      20.610  34.130  52.460  0.00  0.00            
ATOM   3117  H   MOL X 956      19.720  34.420  52.810  0.00  0.00            
ATOM   3118  H   MOL X 956      20.360  34.260  51.520  0.00  0.00            
ATOM   3119  O   MOL X 957      42.820  45.900  56.800  0.00  0.00            
ATOM   3120  H   MOL X 957      43.170  45.030  56.810  0.00  0.00            
ATOM   3121  H   MOL X 957      43.100  46.320  55.900  0.00  0.00            
ATOM   3122  O   MOL X 958      43.320  17.120  48.420  0.00  0.00            
ATOM   3123  H   MOL X 958      43.490  16.130  48.120  0.00  0.00            
ATOM   3124  H   MOL X 958      44.220  17.180  48.770  0.00  0.00            
ATOM   3125  O   MOL X 959      20.120  46.630  66.590  0.00  0.00            
ATOM   3126  H   MOL X 959      19.420  46.600  65.910  0.00  0.00            
ATOM   3127  H   MOL X 959      19.540  46.610  67.430  0.00  0.00            
ATOM   3128  O   MOL X 960       1.320  39.620  82.920  0.00  0.00            
ATOM   3129  H   MOL X 960       1.940  39.210  82.250  0.00  0.00            
ATOM   3130  H   MOL X 960       1.550  40.570  82.690  0.00  0.00            
ATOM   3131  O   MOL X 961      14.530  11.360  82.350  0.00  0.00            
ATOM   3132  H   MOL X 961      14.280  11.700  83.230  0.00  0.00            
ATOM   3133  H   MOL X 961      14.980  10.530  82.610  0.00  0.00            
ATOM   3134  O   MOL X 962      49.370  31.950 100.480  0.00  0.00            
ATOM   3135  H   MOL X 962       0.060  31.250 101.090  0.00  0.00            
ATOM   3136  H   MOL X 962       0.590  32.170 100.050  0.00  0.00            
ATOM   3137  O   MOL X 963       0.830   5.530  72.200  0.00  0.00            
ATOM   3138  H   MOL X 963       1.080   6.280  72.820  0.00  0.00            
ATOM   3139  H   MOL X 963       0.350   4.840  72.760  0.00  0.00            
ATOM   3140  O   MOL X 964      46.330  34.130  72.850  0.00  0.00            
ATOM   3141  H   MOL X 964      45.310  34.270  72.890  0.00  0.00            
ATOM   3142  H   MOL X 964      46.210  33.270  72.360  0.00  0.00            
ATOM   3143  O   MOL X 965      34.150  20.530  67.350  0.00  0.00            
ATOM   3144  H   MOL X 965      33.890  19.850  68.000  0.00  0.00            
ATOM   3145  H   MOL X 965      33.710  21.440  67.730  0.00  0.00            
ATOM   3146  O   MOL X 966      32.350  11.260  62.590  0.00  0.00            
ATOM   3147  H   MOL X 966      32.420  10.560  63.320  0.00  0.00            
ATOM   3148  H   MOL X 966      32.560  10.810  61.750  0.00  0.00            
ATOM   3149  O   MOL X 967      15.330  16.540  80.550  0.00  0.00            
ATOM   3150  H   MOL X 967      14.930  15.720  81.060  0.00  0.00            
ATOM   3151  H   MOL X 967      15.250  16.090  79.730  0.00  0.00            
ATOM   3152  O   MOL X 968      43.760  48.780  47.950  0.00  0.00            
ATOM   3153  H   MOL X 968      43.610  48.160  47.190  0.00  0.00            
ATOM   3154  H   MOL X 968      43.840  48.160  48.790  0.00  0.00            
ATOM   3155  O   MOL X 969       0.390  21.220  71.500  0.00  0.00            
ATOM   3156  H   MOL X 969       1.160  20.570  71.280  0.00  0.00            
ATOM   3157  H   MOL X 969      49.640  20.820  72.340  0.00  0.00            
ATOM   3158  O   MOL X 970      47.130   6.590  56.520  0.00  0.00            
ATOM   3159  H   MOL X 970      46.170   6.600  56.510  0.00  0.00            
ATOM   3160  H   MOL X 970      47.330   6.910  57.410  0.00  0.00            
ATOM   3161  O   MOL X 971      30.170  39.480  61.100  0.00  0.00            
ATOM   3162  H   MOL X 971      30.260  39.690  62.090  0.00  0.00            
ATOM   3163  H   MOL X 971      30.960  38.850  61.030  0.00  0.00            
ATOM   3164  O   MOL X 972      17.240   6.460  73.240  0.00  0.00            
ATOM   3165  H   MOL X 972      17.300   6.580  74.240  0.00  0.00            
ATOM   3166  H   MOL X 972      17.820   5.680  73.040  0.00  0.00            
ATOM   3167  O   MOL X 973      47.850   8.070  49.150  0.00  0.00            
ATOM   3168  H   MOL X 973      47.260   7.920  48.350  0.00  0.00            
ATOM   3169  H   MOL X 973      47.210   8.350  49.820  0.00  0.00            
ATOM   3170  O   MOL X 974      38.760  12.070  49.730  0.00  0.00            
ATOM   3171  H   MOL X 974      39.240  11.950  50.590  0.00  0.00            
ATOM   3172  H   MOL X 974      38.620  11.110  49.350  0.00  0.00            
ATOM   3173  O   MOL X 975      22.960  24.850  56.290  0.00  0.00            
ATOM   3174  H   MOL X 975      23.170  25.590  55.640  0.00  0.00            
ATOM   3175  H   MOL X 975      23.420  25.200  57.150  0.00  0.00            
ATOM   3176  O   MOL X 976      17.650  18.240  59.420  0.00  0.00            
ATOM   3177  H   MOL X 976      17.330  17.850  58.590  0.00  0.00            
ATOM   3178  H   MOL X 976      16.730  18.520  59.870  0.00  0.00            
ATOM   3179  O   MOL X 977      10.710  44.790  96.480  0.00  0.00            
ATOM   3180  H   MOL X 977      11.220  45.590  96.480  0.00  0.00            
ATOM   3181  H   MOL X 977      11.380  44.140  96.930  0.00  0.00            
ATOM   3182  O   MOL X 978      31.300  46.400  89.810  0.00  0.00            
ATOM   3183  H   MOL X 978      31.060  46.050  88.900  0.00  0.00            
ATOM   3184  H   MOL X 978      30.420  46.630  90.170  0.00  0.00            
ATOM   3185  O   MOL X 979       0.940  39.880  73.370  0.00  0.00            
ATOM   3186  H   MOL X 979       0.500  39.820  74.250  0.00  0.00            
ATOM   3187  H   MOL X 979       1.910  39.700  73.610  0.00  0.00            
ATOM   3188  O   MOL X 980       6.820  35.730  52.560  0.00  0.00            
ATOM   3189  H   MOL X 980       7.150  36.570  52.100  0.00  0.00            
ATOM   3190  H   MOL X 980       7.310  35.820  53.390  0.00  0.00            
ATOM   3191  O   MOL X 981      47.170  48.780  91.980  0.00  0.00            
ATOM   3192  H   MOL X 981      46.510  48.260  91.430  0.00  0.00            
ATOM   3193  H   MOL X 981      47.480  48.000  92.550  0.00  0.00            
ATOM   3194  O   MOL X 982      13.430  22.010  71.210  0.00  0.00            
ATOM   3195  H   MOL X 982      13.600  21.540  70.350  0.00  0.00            
ATOM   3196  H   MOL X 982      13.970  21.520  71.790  0.00  0.00            
ATOM   3197  O   MOL X 983      27.240  17.610  69.750  0.00  0.00            
ATOM   3198  H   MOL X 983      27.460  18.370  70.330  0.00  0.00            
ATOM   3199  H   MOL X 983      28.060  17.060  69.760  0.00  0.00            
ATOM   3200  O   MOL X 984      18.040  25.980  48.450  0.00  0.00            
ATOM   3201  H   MOL X 984      17.800  27.000  48.430  0.00  0.00            
ATOM   3202  H   MOL X 984      19.000  25.970  48.410  0.00  0.00            
ATOM   3203  O   MOL X 985      19.590  22.310  68.520  0.00  0.00            
ATOM   3204  H   MOL X 985      19.300  22.630  69.410  0.00  0.00            
ATOM   3205  H   MOL X 985      18.990  21.560  68.290  0.00  0.00            
ATOM   3206  O   MOL X 986      16.710  40.420  58.460  0.00  0.00            
ATOM   3207  H   MOL X 986      16.710  40.100  57.550  0.00  0.00            
ATOM   3208  H   MOL X 986      17.270  41.240  58.480  0.00  0.00            
ATOM   3209  O   MOL X 987      48.300   6.420  80.570  0.00  0.00            
ATOM   3210  H   MOL X 987      47.480   6.970  80.420  0.00  0.00            
ATOM   3211  H   MOL X 987      48.680   6.910  81.330  0.00  0.00            
ATOM   3212  O   MOL X 988      12.760  27.190  68.190  0.00  0.00            
ATOM   3213  H   MOL X 988      12.950  27.750  69.010  0.00  0.00            
ATOM   3214  H   MOL X 988      12.190  27.730  67.590  0.00  0.00            
ATOM   3215  O   MOL X 989      46.470  34.330  61.100  0.00  0.00            
ATOM   3216  H   MOL X 989      46.500  33.400  61.410  0.00  0.00            
ATOM   3217  H   MOL X 989      46.880  34.870  61.870  0.00  0.00            
ATOM   3218  O   MOL X 990      19.260  12.830  58.860  0.00  0.00            
ATOM   3219  H   MOL X 990      18.480  12.340  58.380  0.00  0.00            
ATOM   3220  H   MOL X 990      19.250  13.730  58.420  0.00  0.00            
ATOM   3221  O   MOL X 991      11.510  23.330 105.480  0.00  0.00            
ATOM   3222  H   MOL X 991      12.190  22.810 105.050  0.00  0.00            
ATOM   3223  H   MOL X 991      11.490  24.070 104.840  0.00  0.00            
ATOM   3224  O   MOL X 992      45.770  33.390  49.030  0.00  0.00            
ATOM   3225  H   MOL X 992      45.980  34.230  48.580  0.00  0.00            
ATOM   3226  H   MOL X 992      45.130  33.770  49.680  0.00  0.00            
ATOM   3227  O   MOL X 993      31.900  20.550  51.510  0.00  0.00            
ATOM   3228  H   MOL X 993      32.030  21.420  50.950  0.00  0.00            
ATOM   3229  H   MOL X 993      31.150  20.120  51.070  0.00  0.00            
ATOM   3230  O   MOL X 994      21.250   0.050  70.060  0.00  0.00            
ATOM   3231  H   MOL X 994      21.440  49.020  69.260  0.00  0.00            
ATOM   3232  H   MOL X 994      21.940  49.460  70.820  0.00  0.00            
ATOM   3233  O   MOL X 995      20.100  17.490 105.380  0.00  0.00            
ATOM   3234  H   MOL X 995      19.920  16.680 104.820  0.00  0.00            
ATOM   3235  H   MOL X 995      20.720  17.830 104.750  0.00  0.00            
ATOM   3236  O   MOL X 996       5.180  43.220  64.100  0.00  0.00            
ATOM   3237  H   MOL X 996       5.490  43.680  64.920  0.00  0.00            
ATOM   3238  H   MOL X 996       4.830  42.330  64.300  0.00  0.00            
ATOM   3239  O   MOL X 997       6.960  24.870  58.420  0.00  0.00            
ATOM   3240  H   MOL X 997       6.790  24.420  57.500  0.00  0.00            
ATOM   3241  H   MOL X 997       7.170  24.060  58.970  0.00  0.00            
ATOM   3242  O   MOL X 998      24.880  35.950  72.920  0.00  0.00            
ATOM   3243  H   MOL X 998      25.850  35.720  72.910  0.00  0.00            
ATOM   3244  H   MOL X 998      24.610  36.120  73.770  0.00  0.00            
ATOM   3245  O   MOL X 999       2.760  42.100  78.340  0.00  0.00            
ATOM   3246  H   MOL X 999       3.510  41.760  78.850  0.00  0.00            
ATOM   3247  H   MOL X 999       1.980  41.780  78.870  0.00  0.00            
ATOM   3248  O   MOL X1000      29.140  20.000  69.860  0.00  0.00            
ATOM   3249  H   MOL X1000      28.320  20.400  69.480  0.00  0.00            
ATOM   3250  H   MOL X1000      28.770  19.740  70.800  0.00  0.00            
ATOM   3251  O   MOL X1001       1.330   5.210  48.300  0.00  0.00            
ATOM   3252  H   MOL X1001       1.950   5.600  49.000  0.00  0.00            
ATOM   3253  H   MOL X1001       0.990   6.070  47.940  0.00  0.00            
ATOM   3254  O   MOL X1002      40.820  32.890  63.080  0.00  0.00            
ATOM   3255  H   MOL X1002      41.680  33.310  63.190  0.00  0.00            
ATOM   3256  H   MOL X1002      41.030  32.030  63.500  0.00  0.00            
ATOM   3257  O   MOL X1003      10.520  14.490  54.440  0.00  0.00            
ATOM   3258  H   MOL X1003       9.800  13.930  54.780  0.00  0.00            
ATOM   3259  H   MOL X1003      10.740  14.000  53.640  0.00  0.00            
ATOM   3260  O   MOL X1004      14.490  43.350  59.240  0.00  0.00            
ATOM   3261  H   MOL X1004      15.110  43.420  58.450  0.00  0.00            
ATOM   3262  H   MOL X1004      13.640  43.630  58.740  0.00  0.00            
ATOM   3263  O   MOL X1005       7.750   9.800  80.200  0.00  0.00            
ATOM   3264  H   MOL X1005       8.630  10.260  80.060  0.00  0.00            
ATOM   3265  H   MOL X1005       7.140  10.510  80.670  0.00  0.00            
ATOM   3266  O   MOL X1006      16.610   5.650  52.240  0.00  0.00            
ATOM   3267  H   MOL X1006      16.770   5.980  53.190  0.00  0.00            
ATOM   3268  H   MOL X1006      15.820   5.050  52.490  0.00  0.00            
ATOM   3269  O   MOL X1007      47.620  48.000  49.920  0.00  0.00            
ATOM   3270  H   MOL X1007      47.990  48.240  50.810  0.00  0.00            
ATOM   3271  H   MOL X1007      47.060  47.200  50.150  0.00  0.00            
ATOM   3272  O   MOL X1008      18.230  28.050  61.150  0.00  0.00            
ATOM   3273  H   MOL X1008      18.210  28.980  61.520  0.00  0.00            
ATOM   3274  H   MOL X1008      17.810  27.660  62.000  0.00  0.00            
ATOM   3275  O   MOL X1009      21.520  49.460  62.290  0.00  0.00            
ATOM   3276  H   MOL X1009      22.270   0.360  61.880  0.00  0.00            
ATOM   3277  H   MOL X1009      21.110  49.020  61.510  0.00  0.00            
ATOM   3278  O   MOL X1010      41.680  40.720  50.940  0.00  0.00            
ATOM   3279  H   MOL X1010      42.010  41.470  50.410  0.00  0.00            
ATOM   3280  H   MOL X1010      40.930  41.030  51.540  0.00  0.00            
ATOM   3281  O   MOL X1011      18.040  33.610  58.740  0.00  0.00            
ATOM   3282  H   MOL X1011      18.810  33.950  58.130  0.00  0.00            
ATOM   3283  H   MOL X1011      18.030  34.220  59.510  0.00  0.00            
ATOM   3284  O   MOL X1012      13.330  40.100  58.690  0.00  0.00            
ATOM   3285  H   MOL X1012      12.480  39.700  58.280  0.00  0.00            
ATOM   3286  H   MOL X1012      13.540  40.860  58.090  0.00  0.00            
ATOM   3287  O   MOL X1013      38.190   4.730  67.680  0.00  0.00            
ATOM   3288  H   MOL X1013      39.050   4.290  67.710  0.00  0.00            
ATOM   3289  H   MOL X1013      37.590   4.020  67.840  0.00  0.00            
ATOM   3290  O   MOL X1014      34.970  38.240  55.280  0.00  0.00            
ATOM   3291  H   MOL X1014      35.220  39.130  54.840  0.00  0.00            
ATOM   3292  H   MOL X1014      33.940  38.170  55.440  0.00  0.00            
ATOM   3293  O   MOL X1015      29.430   7.150  49.420  0.00  0.00            
ATOM   3294  H   MOL X1015      28.570   7.590  49.660  0.00  0.00            
ATOM   3295  H   MOL X1015      30.050   7.970  49.440  0.00  0.00            
ATOM   3296  O   MOL X1016      36.490  39.690  64.300  0.00  0.00            
ATOM   3297  H   MOL X1016      36.240  39.780  65.240  0.00  0.00            
ATOM   3298  H   MOL X1016      36.140  40.520  63.980  0.00  0.00            
ATOM   3299  O   MOL X1017      23.870  30.760 105.960  0.00  0.00            
ATOM   3300  H   MOL X1017      24.680  30.280 106.360  0.00  0.00            
ATOM   3301  H   MOL X1017      23.740  31.460 106.680  0.00  0.00            
ATOM   3302  O   MOL X1018      27.380  34.570  48.870  0.00  0.00            
ATOM   3303  H   MOL X1018      27.160  34.810  49.830  0.00  0.00            
ATOM   3304  H   MOL X1018      26.680  35.130  48.490  0.00  0.00            
ATOM   3305  O   MOL X1019      43.820  49.240  80.070  0.00  0.00            
ATOM   3306  H   MOL X1019      44.100   0.180  80.930  0.00  0.00            
ATOM   3307  H   MOL X1019      44.700  49.000  79.700  0.00  0.00            
ATOM   3308  O   MOL X1020      37.500  28.390  96.710  0.00  0.00            
ATOM   3309  H   MOL X1020      38.360  28.790  96.380  0.00  0.00            
ATOM   3310  H   MOL X1020      37.080  28.810  97.580  0.00  0.00            
ATOM   3311  O   MOL X1021      15.960  49.340  50.990  0.00  0.00            
ATOM   3312  H   MOL X1021      15.140  48.840  51.170  0.00  0.00            
ATOM   3313  H   MOL X1021      16.640  48.660  50.870  0.00  0.00            
ATOM   3314  O   MOL X1022      14.330  17.350 108.280  0.00  0.00            
ATOM   3315  H   MOL X1022      13.770  16.540 108.040  0.00  0.00            
ATOM   3316  H   MOL X1022      13.590  18.060 108.510  0.00  0.00            
ATOM   3317  O   MOL X1023      31.860  19.280 105.790  0.00  0.00            
ATOM   3318  H   MOL X1023      31.620  18.540 106.380  0.00  0.00            
ATOM   3319  H   MOL X1023      31.240  19.040 105.030  0.00  0.00            
ATOM   3320  O   MOL X1024      47.420  38.430  57.960  0.00  0.00            
ATOM   3321  H   MOL X1024      48.100  38.980  58.490  0.00  0.00            
ATOM   3322  H   MOL X1024      47.010  37.870  58.680  0.00  0.00            
ATOM   3323  O   MOL X1025      35.130  37.240  76.120  0.00  0.00            
ATOM   3324  H   MOL X1025      35.330  36.720  75.250  0.00  0.00            
ATOM   3325  H   MOL X1025      34.580  36.560  76.580  0.00  0.00            
ATOM   3326  O   MOL X1026      32.770  39.090 111.300  0.00  0.00            
ATOM   3327  H   MOL X1026      31.970  39.610 110.950  0.00  0.00            
ATOM   3328  H   MOL X1026      33.480  39.420 110.760  0.00  0.00            
ATOM   3329  O   MOL X1027      20.210  39.740  58.810  0.00  0.00            
ATOM   3330  H   MOL X1027      20.370  40.550  58.270  0.00  0.00            
ATOM   3331  H   MOL X1027      20.760  39.010  58.430  0.00  0.00            
ATOM   3332  O   MOL X1028      39.130  24.240 109.510  0.00  0.00            
ATOM   3333  H   MOL X1028      39.410  25.060 108.960  0.00  0.00            
ATOM   3334  H   MOL X1028      39.990  24.080 110.010  0.00  0.00            
ATOM   3335  O   MOL X1029      17.010  23.960  58.720  0.00  0.00            
ATOM   3336  H   MOL X1029      16.870  23.510  57.840  0.00  0.00            
ATOM   3337  H   MOL X1029      18.000  24.130  58.560  0.00  0.00            
ATOM   3338  O   MOL X1030      25.000  49.130  65.750  0.00  0.00            
ATOM   3339  H   MOL X1030      25.850  48.700  65.400  0.00  0.00            
ATOM   3340  H   MOL X1030      24.350  48.610  65.150  0.00  0.00            
ATOM   3341  O   MOL X1031      32.570  42.690  72.810  0.00  0.00            
ATOM   3342  H   MOL X1031      32.470  42.950  71.830  0.00  0.00            
ATOM   3343  H   MOL X1031      32.800  43.560  73.230  0.00  0.00            
ATOM   3344  O   MOL X1032      44.810  29.420  66.380  0.00  0.00            
ATOM   3345  H   MOL X1032      44.350  29.660  67.180  0.00  0.00            
ATOM   3346  H   MOL X1032      44.040  29.210  65.760  0.00  0.00            
ATOM   3347  O   MOL X1033      30.670  40.210  63.600  0.00  0.00            
ATOM   3348  H   MOL X1033      30.540  41.110  64.060  0.00  0.00            
ATOM   3349  H   MOL X1033      31.660  40.000  63.880  0.00  0.00            
ATOM   3350  O   MOL X1034      11.700  12.250  58.940  0.00  0.00            
ATOM   3351  H   MOL X1034      12.120  12.550  58.070  0.00  0.00            
ATOM   3352  H   MOL X1034      11.430  11.280  58.870  0.00  0.00            
ATOM   3353  O   MOL X1035       2.580   6.260  61.760  0.00  0.00            
ATOM   3354  H   MOL X1035       3.260   5.670  61.350  0.00  0.00            
ATOM   3355  H   MOL X1035       2.540   6.950  61.130  0.00  0.00            
ATOM   3356  O   MOL X1036      11.430  32.670 105.530  0.00  0.00            
ATOM   3357  H   MOL X1036      10.710  32.960 106.180  0.00  0.00            
ATOM   3358  H   MOL X1036      11.940  33.460 105.180  0.00  0.00            
ATOM   3359  O   MOL X1037      37.490  29.960  66.380  0.00  0.00            
ATOM   3360  H   MOL X1037      38.440  29.930  66.780  0.00  0.00            
ATOM   3361  H   MOL X1037      37.210  30.950  66.430  0.00  0.00            
ATOM   3362  O   MOL X1038      21.520  39.850  77.280  0.00  0.00            
ATOM   3363  H   MOL X1038      21.570  40.770  76.970  0.00  0.00            
ATOM   3364  H   MOL X1038      20.670  39.500  76.830  0.00  0.00            
ATOM   3365  O   MOL X1039       9.610  15.880  93.080  0.00  0.00            
ATOM   3366  H   MOL X1039      10.080  16.560  93.660  0.00  0.00            
ATOM   3367  H   MOL X1039      10.370  15.220  92.950  0.00  0.00            
ATOM   3368  O   MOL X1040      48.940  11.970  53.900  0.00  0.00            
ATOM   3369  H   MOL X1040      48.770  12.650  53.180  0.00  0.00            
ATOM   3370  H   MOL X1040      48.050  11.860  54.370  0.00  0.00            
ATOM   3371  O   MOL X1041       7.250  24.420  81.210  0.00  0.00            
ATOM   3372  H   MOL X1041       6.770  23.640  80.840  0.00  0.00            
ATOM   3373  H   MOL X1041       6.540  25.080  81.530  0.00  0.00            
ATOM   3374  O   MOL X1042      20.220  42.530  67.840  0.00  0.00            
ATOM   3375  H   MOL X1042      19.340  42.970  67.980  0.00  0.00            
ATOM   3376  H   MOL X1042      20.480  43.110  67.060  0.00  0.00            
ATOM   3377  O   MOL X1043      47.260  29.650  68.110  0.00  0.00            
ATOM   3378  H   MOL X1043      47.910  30.310  67.780  0.00  0.00            
ATOM   3379  H   MOL X1043      46.440  30.170  68.010  0.00  0.00            
ATOM   3380  O   MOL X1044      39.690  48.060  49.160  0.00  0.00            
ATOM   3381  H   MOL X1044      39.470  48.080  50.080  0.00  0.00            
ATOM   3382  H   MOL X1044      40.180  48.890  48.910  0.00  0.00            
ATOM   3383  O   MOL X1045      48.880  22.580  65.430  0.00  0.00            
ATOM   3384  H   MOL X1045      49.290  22.350  64.570  0.00  0.00            
ATOM   3385  H   MOL X1045      48.990  21.810  66.060  0.00  0.00            
ATOM   3386  O   MOL X1046      37.160  44.240  56.670  0.00  0.00            
ATOM   3387  H   MOL X1046      36.840  44.970  56.100  0.00  0.00            
ATOM   3388  H   MOL X1046      37.160  44.670  57.560  0.00  0.00            
ATOM   3389  O   MOL X1047      19.010   9.050  88.190  0.00  0.00            
ATOM   3390  H   MOL X1047      18.570   9.340  87.310  0.00  0.00            
ATOM   3391  H   MOL X1047      19.390   9.890  88.500  0.00  0.00            
ATOM   3392  O   MOL X1048      25.650  24.740  52.280  0.00  0.00            
ATOM   3393  H   MOL X1048      26.090  24.620  51.410  0.00  0.00            
ATOM   3394  H   MOL X1048      26.450  24.780  52.880  0.00  0.00            
ATOM   3395  O   MOL X1049      40.180  47.610  54.100  0.00  0.00            
ATOM   3396  H   MOL X1049      40.850  46.890  53.790  0.00  0.00            
ATOM   3397  H   MOL X1049      40.580  48.390  53.540  0.00  0.00            
ATOM   3398  O   MOL X1050      49.440  22.030  62.740  0.00  0.00            
ATOM   3399  H   MOL X1050       0.070  22.900  62.390  0.00  0.00            
ATOM   3400  H   MOL X1050      48.980  21.740  61.950  0.00  0.00            
ATOM   3401  O   MOL X1051      40.150   5.450  62.150  0.00  0.00            
ATOM   3402  H   MOL X1051      40.680   6.190  61.680  0.00  0.00            
ATOM   3403  H   MOL X1051      39.210   5.690  62.000  0.00  0.00            
ATOM   3404  O   MOL X1052       4.570   0.270  79.150  0.00  0.00            
ATOM   3405  H   MOL X1052       4.620   1.240  78.920  0.00  0.00            
ATOM   3406  H   MOL X1052       4.570  49.280  78.320  0.00  0.00            
ATOM   3407  O   MOL X1053      32.410  36.950  73.570  0.00  0.00            
ATOM   3408  H   MOL X1053      33.140  36.410  73.870  0.00  0.00            
ATOM   3409  H   MOL X1053      32.170  37.360  74.400  0.00  0.00            
ATOM   3410  O   MOL X1054      16.420   7.210  78.210  0.00  0.00            
ATOM   3411  H   MOL X1054      15.940   6.870  79.020  0.00  0.00            
ATOM   3412  H   MOL X1054      16.260   8.120  78.340  0.00  0.00            
ATOM   3413  O   MOL X1055      10.500  16.570  59.850  0.00  0.00            
ATOM   3414  H   MOL X1055      10.660  16.700  58.910  0.00  0.00            
ATOM   3415  H   MOL X1055       9.810  17.290  59.960  0.00  0.00            
ATOM   3416  O   MOL X1056      18.630  49.300 104.590  0.00  0.00            
ATOM   3417  H   MOL X1056      19.240  49.090 105.360  0.00  0.00            
ATOM   3418  H   MOL X1056      17.740  49.160 104.960  0.00  0.00            
ATOM   3419  O   MOL X1057      19.430   8.190  52.850  0.00  0.00            
ATOM   3420  H   MOL X1057      19.590   7.210  52.910  0.00  0.00            
ATOM   3421  H   MOL X1057      20.310   8.510  53.160  0.00  0.00            
ATOM   3422  O   MOL X1058      17.190  21.230  70.420  0.00  0.00            
ATOM   3423  H   MOL X1058      16.710  21.110  71.260  0.00  0.00            
ATOM   3424  H   MOL X1058      16.680  20.650  69.710  0.00  0.00            
ATOM   3425  O   MOL X1059       4.760  32.670  63.720  0.00  0.00            
ATOM   3426  H   MOL X1059       3.840  32.410  64.030  0.00  0.00            
ATOM   3427  H   MOL X1059       4.970  33.380  64.350  0.00  0.00            
ATOM   3428  O   MOL X1060      10.260  31.710  63.700  0.00  0.00            
ATOM   3429  H   MOL X1060      10.370  30.730  64.020  0.00  0.00            
ATOM   3430  H   MOL X1060      11.190  31.930  63.350  0.00  0.00            
ATOM   3431  O   MOL X1061      45.920  10.190  58.050  0.00  0.00            
ATOM   3432  H   MOL X1061      46.270   9.350  58.370  0.00  0.00            
ATOM   3433  H   MOL X1061      46.430  10.890  58.480  0.00  0.00            
ATOM   3434  O   MOL X1062      16.330  16.130  57.880  0.00  0.00            
ATOM   3435  H   MOL X1062      15.480  16.360  58.210  0.00  0.00            
ATOM   3436  H   MOL X1062      16.010  15.780  56.950  0.00  0.00            
ATOM   3437  O   MOL X1063      49.240  22.540  52.520  0.00  0.00            
ATOM   3438  H   MOL X1063      49.580  23.500  52.520  0.00  0.00            
ATOM   3439  H   MOL X1063       0.090  22.270  53.370  0.00  0.00            
ATOM   3440  O   MOL X1064      21.660   2.290  97.840  0.00  0.00            
ATOM   3441  H   MOL X1064      22.410   2.820  98.150  0.00  0.00            
ATOM   3442  H   MOL X1064      20.970   2.710  98.350  0.00  0.00            
ATOM   3443  O   MOL X1065      19.180  36.040  69.900  0.00  0.00            
ATOM   3444  H   MOL X1065      19.930  36.700  70.020  0.00  0.00            
ATOM   3445  H   MOL X1065      19.550  35.180  70.140  0.00  0.00            
ATOM   3446  O   MOL X1066      48.960  35.640  48.860  0.00  0.00            
ATOM   3447  H   MOL X1066       0.160  36.120  48.680  0.00  0.00            
ATOM   3448  H   MOL X1066      49.320  34.840  49.250  0.00  0.00            
ATOM   3449  O   MOL X1067      20.070  24.060  66.540  0.00  0.00            
ATOM   3450  H   MOL X1067      20.030  23.410  67.350  0.00  0.00            
ATOM   3451  H   MOL X1067      20.080  23.370  65.870  0.00  0.00            
ATOM   3452  O   MOL X1068      39.540   4.330  96.050  0.00  0.00            
ATOM   3453  H   MOL X1068      39.560   5.300  96.370  0.00  0.00            
ATOM   3454  H   MOL X1068      39.850   4.460  95.130  0.00  0.00            
ATOM   3455  O   MOL X1069      40.110  32.880  54.120  0.00  0.00            
ATOM   3456  H   MOL X1069      40.320  33.060  53.190  0.00  0.00            
ATOM   3457  H   MOL X1069      39.380  33.550  54.420  0.00  0.00            
ATOM   3458  O   MOL X1070      25.090   9.590  95.830  0.00  0.00            
ATOM   3459  H   MOL X1070      26.000   9.560  96.110  0.00  0.00            
ATOM   3460  H   MOL X1070      24.600   9.450  96.660  0.00  0.00            
ATOM   3461  O   MOL X1071       1.460  35.260  83.710  0.00  0.00            
ATOM   3462  H   MOL X1071       0.480  35.400  83.490  0.00  0.00            
ATOM   3463  H   MOL X1071       1.860  35.510  82.810  0.00  0.00            
ATOM   3464  O   MOL X1072      16.490  16.240  75.030  0.00  0.00            
ATOM   3465  H   MOL X1072      16.440  17.130  75.550  0.00  0.00            
ATOM   3466  H   MOL X1072      15.660  15.740  75.080  0.00  0.00            
ATOM   3467  O   MOL X1073      18.350  36.390  65.360  0.00  0.00            
ATOM   3468  H   MOL X1073      19.180  36.820  65.090  0.00  0.00            
ATOM   3469  H   MOL X1073      18.820  35.730  65.980  0.00  0.00            
ATOM   3470  O   MOL X1074      21.170  41.750  60.870  0.00  0.00            
ATOM   3471  H   MOL X1074      21.410  40.790  61.160  0.00  0.00            
ATOM   3472  H   MOL X1074      21.410  41.800  59.910  0.00  0.00            
ATOM   3473  O   MOL X1075       6.100  37.560 105.390  0.00  0.00            
ATOM   3474  H   MOL X1075       6.600  37.330 104.510  0.00  0.00            
ATOM   3475  H   MOL X1075       6.810  38.100 105.790  0.00  0.00            
ATOM   3476  O   MOL X1076      32.910  21.930  60.810  0.00  0.00            
ATOM   3477  H   MOL X1076      32.440  22.660  60.350  0.00  0.00            
ATOM   3478  H   MOL X1076      33.240  21.460  60.000  0.00  0.00            
ATOM   3479  O   MOL X1077      36.830  12.480  84.980  0.00  0.00            
ATOM   3480  H   MOL X1077      35.850  12.690  84.850  0.00  0.00            
ATOM   3481  H   MOL X1077      36.700  12.470  85.970  0.00  0.00            
ATOM   3482  O   MOL X1078      33.670  23.160  76.430  0.00  0.00            
ATOM   3483  H   MOL X1078      32.970  22.690  75.930  0.00  0.00            
ATOM   3484  H   MOL X1078      34.000  22.470  77.060  0.00  0.00            
ATOM   3485  O   MOL X1079      31.830  15.620  56.240  0.00  0.00            
ATOM   3486  H   MOL X1079      31.040  16.130  55.870  0.00  0.00            
ATOM   3487  H   MOL X1079      32.400  16.400  56.340  0.00  0.00            
ATOM   3488  O   MOL X1080       4.390  27.810  65.640  0.00  0.00            
ATOM   3489  H   MOL X1080       5.100  28.200  66.220  0.00  0.00            
ATOM   3490  H   MOL X1080       4.150  27.020  66.090  0.00  0.00            
ATOM   3491  O   MOL X1081      20.870   2.750 109.630  0.00  0.00            
ATOM   3492  H   MOL X1081      20.710   3.730 109.910  0.00  0.00            
ATOM   3493  H   MOL X1081      20.320   2.640 108.830  0.00  0.00            
ATOM   3494  O   MOL X1082       4.390  32.550  79.270  0.00  0.00            
ATOM   3495  H   MOL X1082       5.400  32.630  79.200  0.00  0.00            
ATOM   3496  H   MOL X1082       4.200  33.400  78.830  0.00  0.00            
ATOM   3497  O   MOL X1083       6.670   0.330 109.480  0.00  0.00            
ATOM   3498  H   MOL X1083       6.710   1.080 108.830  0.00  0.00            
ATOM   3499  H   MOL X1083       5.670   0.180 109.500  0.00  0.00            
ATOM   3500  O   MOL X1084      18.170  47.700  51.230  0.00  0.00            
ATOM   3501  H   MOL X1084      18.970  48.300  51.490  0.00  0.00            
ATOM   3502  H   MOL X1084      18.070  47.090  52.070  0.00  0.00            
ATOM   3503  O   MOL X1085      44.390  35.610  69.250  0.00  0.00            
ATOM   3504  H   MOL X1085      43.800  36.360  69.480  0.00  0.00            
ATOM   3505  H   MOL X1085      43.750  34.840  69.440  0.00  0.00            
ATOM   3506  O   MOL X1086      14.720   9.830  55.250  0.00  0.00            
ATOM   3507  H   MOL X1086      14.800  10.700  55.650  0.00  0.00            
ATOM   3508  H   MOL X1086      13.850   9.560  55.720  0.00  0.00            
ATOM   3509  O   MOL X1087      48.450  13.980  52.480  0.00  0.00            
ATOM   3510  H   MOL X1087      47.820  14.680  52.750  0.00  0.00            
ATOM   3511  H   MOL X1087      48.070  13.840  51.590  0.00  0.00            
ATOM   3512  O   MOL X1088      46.890  16.080  61.180  0.00  0.00            
ATOM   3513  H   MOL X1088      46.630  16.760  61.900  0.00  0.00            
ATOM   3514  H   MOL X1088      45.980  16.080  60.800  0.00  0.00            
ATOM   3515  O   MOL X1089      33.230  11.380  58.310  0.00  0.00            
ATOM   3516  H   MOL X1089      32.440  10.940  58.780  0.00  0.00            
ATOM   3517  H   MOL X1089      33.900  11.220  59.020  0.00  0.00            
ATOM   3518  O   MOL X1090       7.920  30.660  77.230  0.00  0.00            
ATOM   3519  H   MOL X1090       7.670  31.470  77.830  0.00  0.00            
ATOM   3520  H   MOL X1090       7.080  30.380  76.750  0.00  0.00            
ATOM   3521  O   MOL X1091      49.400  47.410  60.410  0.00  0.00            
ATOM   3522  H   MOL X1091      48.430  47.640  60.340  0.00  0.00            
ATOM   3523  H   MOL X1091       0.140  47.980  61.160  0.00  0.00            
ATOM   3524  O   MOL X1092      45.510  41.570  59.340  0.00  0.00            
ATOM   3525  H   MOL X1092      45.950  41.720  58.490  0.00  0.00            
ATOM   3526  H   MOL X1092      45.330  42.510  59.590  0.00  0.00            
ATOM   3527  O   MOL X1093      15.000  22.470  68.500  0.00  0.00            
ATOM   3528  H   MOL X1093      15.620  22.850  67.800  0.00  0.00            
ATOM   3529  H   MOL X1093      14.430  23.250  68.700  0.00  0.00            
ATOM   3530  O   MOL X1094      34.080  15.120  80.180  0.00  0.00            
ATOM   3531  H   MOL X1094      34.170  15.100  79.250  0.00  0.00            
ATOM   3532  H   MOL X1094      34.250  16.110  80.310  0.00  0.00            
ATOM   3533  O   MOL X1095      27.260  30.280 108.330  0.00  0.00            
ATOM   3534  H   MOL X1095      26.900  29.580 108.980  0.00  0.00            
ATOM   3535  H   MOL X1095      26.760  29.940 107.490  0.00  0.00            
ATOM   3536  O   MOL X1096      31.220  41.010  54.520  0.00  0.00            
ATOM   3537  H   MOL X1096      30.390  41.250  55.000  0.00  0.00            
ATOM   3538  H   MOL X1096      31.840  41.490  55.110  0.00  0.00            
ATOM   3539  O   MOL X1097      44.230   7.710  67.870  0.00  0.00            
ATOM   3540  H   MOL X1097      44.280   6.970  68.490  0.00  0.00            
ATOM   3541  H   MOL X1097      43.290   7.680  67.710  0.00  0.00            
ATOM   3542  O   MOL X1098      20.410  49.330  55.050  0.00  0.00            
ATOM   3543  H   MOL X1098      21.190  49.020  55.480  0.00  0.00            
ATOM   3544  H   MOL X1098      19.700  49.280  55.740  0.00  0.00            
ATOM   3545  O   MOL X1099       2.970  43.150  96.920  0.00  0.00            
ATOM   3546  H   MOL X1099       3.730  43.040  97.600  0.00  0.00            
ATOM   3547  H   MOL X1099       2.850  42.220  96.680  0.00  0.00            
ATOM   3548  O   MOL X1100      30.400  26.850  61.900  0.00  0.00            
ATOM   3549  H   MOL X1100      29.490  27.180  61.600  0.00  0.00            
ATOM   3550  H   MOL X1100      30.110  25.910  62.160  0.00  0.00            
ATOM   3551  O   MOL X1101      45.380  26.970  67.540  0.00  0.00            
ATOM   3552  H   MOL X1101      44.560  26.980  67.140  0.00  0.00            
ATOM   3553  H   MOL X1101      45.700  27.920  67.490  0.00  0.00            
ATOM   3554  O   MOL X1102      30.680  23.470  59.700  0.00  0.00            
ATOM   3555  H   MOL X1102      29.920  22.860  59.460  0.00  0.00            
ATOM   3556  H   MOL X1102      30.250  23.970  60.390  0.00  0.00            
ATOM   3557  O   MOL X1103      37.070  16.160  59.200  0.00  0.00            
ATOM   3558  H   MOL X1103      37.310  17.160  59.160  0.00  0.00            
ATOM   3559  H   MOL X1103      37.890  15.660  59.010  0.00  0.00            
ATOM   3560  O   MOL X1104      11.100   9.500  58.980  0.00  0.00            
ATOM   3561  H   MOL X1104      10.770   9.660  59.900  0.00  0.00            
ATOM   3562  H   MOL X1104      10.520   8.750  58.740  0.00  0.00            
ATOM   3563  O   MOL X1105      30.300  47.440  47.320  0.00  0.00            
ATOM   3564  H   MOL X1105      29.670  48.220  47.670  0.00  0.00            
ATOM   3565  H   MOL X1105      30.930  47.260  48.080  0.00  0.00            
ATOM   3566  O   MOL X1106      13.000  35.650  51.470  0.00  0.00            
ATOM   3567  H   MOL X1106      13.160  35.810  52.400  0.00  0.00            
ATOM   3568  H   MOL X1106      12.820  34.630  51.520  0.00  0.00            
ATOM   3569  O   MOL X1107      16.390  23.580  56.150  0.00  0.00            
ATOM   3570  H   MOL X1107      15.730  24.300  56.110  0.00  0.00            
ATOM   3571  H   MOL X1107      15.940  22.840  55.660  0.00  0.00            
ATOM   3572  O   MOL X1108      31.440  19.560  73.170  0.00  0.00            
ATOM   3573  H   MOL X1108      32.060  20.260  73.530  0.00  0.00            
ATOM   3574  H   MOL X1108      32.110  18.880  72.860  0.00  0.00            
ATOM   3575  O   MOL X1109      15.630  18.940  68.120  0.00  0.00            
ATOM   3576  H   MOL X1109      16.310  18.240  68.170  0.00  0.00            
ATOM   3577  H   MOL X1109      14.820  18.400  67.950  0.00  0.00            
ATOM   3578  O   MOL X1110      10.780  41.100  55.170  0.00  0.00            
ATOM   3579  H   MOL X1110       9.860  41.260  55.010  0.00  0.00            
ATOM   3580  H   MOL X1110      11.350  41.840  54.710  0.00  0.00            
ATOM   3581  O   MOL X1111      36.710  11.040  57.050  0.00  0.00            
ATOM   3582  H   MOL X1111      35.960  10.440  56.930  0.00  0.00            
ATOM   3583  H   MOL X1111      36.240  11.890  56.750  0.00  0.00            
ATOM   3584  O   MOL X1112       3.270  40.800  58.320  0.00  0.00            
ATOM   3585  H   MOL X1112       2.740  41.150  59.110  0.00  0.00            
ATOM   3586  H   MOL X1112       3.830  41.550  57.970  0.00  0.00            
ATOM   3587  O   MOL X1113      29.040  19.100  53.020  0.00  0.00            
ATOM   3588  H   MOL X1113      29.100  20.000  53.530  0.00  0.00            
ATOM   3589  H   MOL X1113      29.280  19.350  52.100  0.00  0.00            
ATOM   3590  O   MOL X1114      24.810  26.220  93.550  0.00  0.00            
ATOM   3591  H   MOL X1114      24.010  26.660  94.020  0.00  0.00            
ATOM   3592  H   MOL X1114      24.330  25.450  93.140  0.00  0.00            
ATOM   3593  O   MOL X1115       3.750   5.860  77.640  0.00  0.00            
ATOM   3594  H   MOL X1115       3.560   6.840  77.810  0.00  0.00            
ATOM   3595  H   MOL X1115       3.400   5.470  78.470  0.00  0.00            
ATOM   3596  O   MOL X1116      41.930   8.700  65.700  0.00  0.00            
ATOM   3597  H   MOL X1116      42.920   8.910  65.710  0.00  0.00            
ATOM   3598  H   MOL X1116      41.620   9.070  64.810  0.00  0.00            
ATOM   3599  O   MOL X1117      38.460  18.930  67.380  0.00  0.00            
ATOM   3600  H   MOL X1117      37.720  19.570  67.080  0.00  0.00            
ATOM   3601  H   MOL X1117      38.710  18.460  66.510  0.00  0.00            
ATOM   3602  O   MOL X1118      43.160   6.490  64.100  0.00  0.00            
ATOM   3603  H   MOL X1118      42.780   7.240  64.640  0.00  0.00            
ATOM   3604  H   MOL X1118      43.960   6.920  63.690  0.00  0.00            
ATOM   3605  O   MOL X1119      31.850  11.820  50.180  0.00  0.00            
ATOM   3606  H   MOL X1119      32.310  12.090  51.040  0.00  0.00            
ATOM   3607  H   MOL X1119      32.280  12.630  49.630  0.00  0.00            
ATOM   3608  O   MOL X1120      36.660  48.430  49.450  0.00  0.00            
ATOM   3609  H   MOL X1120      37.000  48.590  48.540  0.00  0.00            
ATOM   3610  H   MOL X1120      36.790  49.270  50.000  0.00  0.00            
ATOM   3611  O   MOL X1121      34.540  46.900 111.330  0.00  0.00            
ATOM   3612  H   MOL X1121      34.220  46.120 111.850  0.00  0.00            
ATOM   3613  H   MOL X1121      33.800  47.040 110.670  0.00  0.00            
ATOM   3614  O   MOL X1122       9.780   7.380  57.800  0.00  0.00            
ATOM   3615  H   MOL X1122      10.100   6.470  57.620  0.00  0.00            
ATOM   3616  H   MOL X1122       9.790   7.830  56.880  0.00  0.00            
ATOM   3617  O   MOL X1123      25.690  32.760  69.070  0.00  0.00            
ATOM   3618  H   MOL X1123      26.180  33.320  69.790  0.00  0.00            
ATOM   3619  H   MOL X1123      26.490  32.320  68.670  0.00  0.00            
ATOM   3620  O   MOL X1124      32.380  11.460  68.270  0.00  0.00            
ATOM   3621  H   MOL X1124      32.270  11.260  67.300  0.00  0.00            
ATOM   3622  H   MOL X1124      32.080  10.580  68.720  0.00  0.00            
ATOM   3623  O   MOL X1125       3.410  32.170  58.050  0.00  0.00            
ATOM   3624  H   MOL X1125       3.310  32.030  58.990  0.00  0.00            
ATOM   3625  H   MOL X1125       2.900  33.050  57.900  0.00  0.00            
ATOM   3626  O   MOL X1126      40.070  19.150  59.560  0.00  0.00            
ATOM   3627  H   MOL X1126      40.370  18.770  58.700  0.00  0.00            
ATOM   3628  H   MOL X1126      40.800  19.790  59.860  0.00  0.00            
ATOM   3629  O   MOL X1127      10.560  40.530 104.160  0.00  0.00            
ATOM   3630  H   MOL X1127      10.370  41.170 103.400  0.00  0.00            
ATOM   3631  H   MOL X1127      10.270  41.160 104.920  0.00  0.00            
ATOM   3632  O   MOL X1128       0.400  24.270  73.900  0.00  0.00            
ATOM   3633  H   MOL X1128       0.280  23.640  74.670  0.00  0.00            
ATOM   3634  H   MOL X1128      49.030  24.490  73.750  0.00  0.00            
ATOM   3635  O   MOL X1129      37.790  29.390  47.960  0.00  0.00            
ATOM   3636  H   MOL X1129      38.260  28.470  48.110  0.00  0.00            
ATOM   3637  H   MOL X1129      38.580  29.910  47.530  0.00  0.00            
ATOM   3638  O   MOL X1130      21.180  37.630  71.730  0.00  0.00            
ATOM   3639  H   MOL X1130      21.060  36.690  72.180  0.00  0.00            
ATOM   3640  H   MOL X1130      21.170  38.360  72.430  0.00  0.00            
ATOM   3641  O   MOL X1131      30.340   5.720  94.100  0.00  0.00            
ATOM   3642  H   MOL X1131      30.390   5.770  95.130  0.00  0.00            
ATOM   3643  H   MOL X1131      30.650   4.760  94.010  0.00  0.00            
ATOM   3644  O   MOL X1132      16.110  37.210  66.460  0.00  0.00            
ATOM   3645  H   MOL X1132      17.040  36.850  66.160  0.00  0.00            
ATOM   3646  H   MOL X1132      16.260  37.270  67.420  0.00  0.00            
ATOM   3647  O   MOL X1133      35.120  47.230  66.200  0.00  0.00            
ATOM   3648  H   MOL X1133      34.750  46.410  65.820  0.00  0.00            
ATOM   3649  H   MOL X1133      35.430  47.740  65.410  0.00  0.00            
ATOM   3650  O   MOL X1134      16.530  45.340  62.440  0.00  0.00            
ATOM   3651  H   MOL X1134      17.350  45.420  61.960  0.00  0.00            
ATOM   3652  H   MOL X1134      16.150  44.380  62.220  0.00  0.00            
ATOM   3653  O   MOL X1135      17.770  39.750  75.330  0.00  0.00            
ATOM   3654  H   MOL X1135      17.020  39.190  75.750  0.00  0.00            
ATOM   3655  H   MOL X1135      18.590  39.320  75.540  0.00  0.00            
ATOM   3656  O   MOL X1136      46.230  31.220  59.310  0.00  0.00            
ATOM   3657  H   MOL X1136      46.370  30.280  59.580  0.00  0.00            
ATOM   3658  H   MOL X1136      45.980  31.610  60.170  0.00  0.00            
ATOM   3659  O   MOL X1137      30.550  18.660  97.510  0.00  0.00            
ATOM   3660  H   MOL X1137      29.720  18.350  98.030  0.00  0.00            
ATOM   3661  H   MOL X1137      30.270  18.600  96.580  0.00  0.00            
ATOM   3662  O   MOL X1138      18.040  45.330  56.670  0.00  0.00            
ATOM   3663  H   MOL X1138      18.850  45.780  57.000  0.00  0.00            
ATOM   3664  H   MOL X1138      17.780  45.730  55.820  0.00  0.00            
ATOM   3665  O   MOL X1139      20.120   5.510  54.110  0.00  0.00            
ATOM   3666  H   MOL X1139      20.140   6.300  54.700  0.00  0.00            
ATOM   3667  H   MOL X1139      19.320   5.020  54.490  0.00  0.00            
ATOM   3668  O   MOL X1140       5.860  30.690  65.490  0.00  0.00            
ATOM   3669  H   MOL X1140       6.750  30.190  65.610  0.00  0.00            
ATOM   3670  H   MOL X1140       5.920  30.990  64.480  0.00  0.00            
ATOM   3671  O   MOL X1141      19.870  38.120  51.810  0.00  0.00            
ATOM   3672  H   MOL X1141      20.200  37.350  51.240  0.00  0.00            
ATOM   3673  H   MOL X1141      18.870  37.810  52.020  0.00  0.00            
ATOM   3674  O   MOL X1142      47.320  43.260  53.950  0.00  0.00            
ATOM   3675  H   MOL X1142      47.080  42.350  53.620  0.00  0.00            
ATOM   3676  H   MOL X1142      47.740  43.090  54.860  0.00  0.00            
ATOM   3677  O   MOL X1143      21.190  41.370 110.980  0.00  0.00            
ATOM   3678  H   MOL X1143      20.350  41.940 111.280  0.00  0.00            
ATOM   3679  H   MOL X1143      21.820  42.190 110.900  0.00  0.00            
ATOM   3680  O   MOL X1144      39.660  30.230 100.580  0.00  0.00            
ATOM   3681  H   MOL X1144      38.680  30.300 100.840  0.00  0.00            
ATOM   3682  H   MOL X1144      40.070  30.390 101.520  0.00  0.00            
ATOM   3683  O   MOL X1145      37.250  39.750  61.260  0.00  0.00            
ATOM   3684  H   MOL X1145      38.040  39.640  60.680  0.00  0.00            
ATOM   3685  H   MOL X1145      37.310  40.630  61.650  0.00  0.00            
ATOM   3686  O   MOL X1146      45.180  47.520  62.660  0.00  0.00            
ATOM   3687  H   MOL X1146      44.290  47.250  63.050  0.00  0.00            
ATOM   3688  H   MOL X1146      45.590  48.040  63.410  0.00  0.00            
ATOM   3689  O   MOL X1147       0.890  34.440 108.940  0.00  0.00            
ATOM   3690  H   MOL X1147       0.970  34.880 108.060  0.00  0.00            
ATOM   3691  H   MOL X1147       1.840  34.510 109.250  0.00  0.00            
ATOM   3692  O   MOL X1148      22.060   7.810  53.780  0.00  0.00            
ATOM   3693  H   MOL X1148      22.360   8.170  52.940  0.00  0.00            
ATOM   3694  H   MOL X1148      22.880   7.850  54.380  0.00  0.00            
ATOM   3695  O   MOL X1149       2.210  46.720  79.340  0.00  0.00            
ATOM   3696  H   MOL X1149       2.660  46.160  78.570  0.00  0.00            
ATOM   3697  H   MOL X1149       2.110  46.050  80.000  0.00  0.00            
ATOM   3698  O   MOL X1150      13.890  14.750  71.110  0.00  0.00            
ATOM   3699  H   MOL X1150      13.780  14.790  70.090  0.00  0.00            
ATOM   3700  H   MOL X1150      14.520  14.060  71.100  0.00  0.00            
ATOM   3701  O   MOL X1151      30.030  40.310 101.420  0.00  0.00            
ATOM   3702  H   MOL X1151      30.870  39.950 101.820  0.00  0.00            
ATOM   3703  H   MOL X1151      29.890  41.110 102.040  0.00  0.00            
ATOM   3704  O   MOL X1152      42.180  35.620  64.390  0.00  0.00            
ATOM   3705  H   MOL X1152      41.920  36.130  65.140  0.00  0.00            
ATOM   3706  H   MOL X1152      41.610  35.910  63.620  0.00  0.00            
ATOM   3707  O   MOL X1153      36.700  27.260  66.950  0.00  0.00            
ATOM   3708  H   MOL X1153      37.020  28.210  66.840  0.00  0.00            
ATOM   3709  H   MOL X1153      36.710  27.240  67.940  0.00  0.00            
ATOM   3710  O   MOL X1154      13.150  11.260  63.540  0.00  0.00            
ATOM   3711  H   MOL X1154      12.210  11.070  63.410  0.00  0.00            
ATOM   3712  H   MOL X1154      13.380  11.540  62.590  0.00  0.00            
ATOM   3713  O   MOL X1155       7.770  28.320  98.590  0.00  0.00            
ATOM   3714  H   MOL X1155       6.810  28.160  98.210  0.00  0.00            
ATOM   3715  H   MOL X1155       8.300  28.080  97.780  0.00  0.00            
ATOM   3716  O   MOL X1156      18.910  14.940  57.380  0.00  0.00            
ATOM   3717  H   MOL X1156      19.070  15.690  56.720  0.00  0.00            
ATOM   3718  H   MOL X1156      18.230  15.320  57.960  0.00  0.00            
ATOM   3719  O   MOL X1157      16.560  17.530  51.350  0.00  0.00            
ATOM   3720  H   MOL X1157      15.710  17.690  50.930  0.00  0.00            
ATOM   3721  H   MOL X1157      17.290  17.780  50.690  0.00  0.00            
ATOM   3722  O   MOL X1158      17.010  40.860  52.760  0.00  0.00            
ATOM   3723  H   MOL X1158      16.280  40.160  52.690  0.00  0.00            
ATOM   3724  H   MOL X1158      16.750  41.320  53.570  0.00  0.00            
ATOM   3725  O   MOL X1159       3.990   9.120  62.770  0.00  0.00            
ATOM   3726  H   MOL X1159       4.700   8.490  63.110  0.00  0.00            
ATOM   3727  H   MOL X1159       4.110   9.220  61.780  0.00  0.00            
ATOM   3728  O   MOL X1160      13.590  46.260 106.050  0.00  0.00            
ATOM   3729  H   MOL X1160      13.990  46.670 106.870  0.00  0.00            
ATOM   3730  H   MOL X1160      13.560  45.360 106.330  0.00  0.00            
ATOM   3731  O   MOL X1161      29.680  42.180  60.980  0.00  0.00            
ATOM   3732  H   MOL X1161      28.750  42.010  61.170  0.00  0.00            
ATOM   3733  H   MOL X1161      30.010  41.260  61.150  0.00  0.00            
ATOM   3734  O   MOL X1162      10.450   4.210  53.270  0.00  0.00            
ATOM   3735  H   MOL X1162      10.740   3.520  53.890  0.00  0.00            
ATOM   3736  H   MOL X1162       9.640   4.600  53.800  0.00  0.00            
ATOM   3737  O   MOL X1163       1.680  25.710  95.440  0.00  0.00            
ATOM   3738  H   MOL X1163       2.480  26.230  95.050  0.00  0.00            
ATOM   3739  H   MOL X1163       2.060  25.340  96.320  0.00  0.00            
ATOM   3740  O   MOL X1164       8.410  26.030  52.680  0.00  0.00            
ATOM   3741  H   MOL X1164       7.670  26.660  52.780  0.00  0.00            
ATOM   3742  H   MOL X1164       8.590  25.890  53.670  0.00  0.00            
ATOM   3743  O   MOL X1165      20.610   6.350  73.120  0.00  0.00            
ATOM   3744  H   MOL X1165      20.480   6.100  74.060  0.00  0.00            
ATOM   3745  H   MOL X1165      20.270   7.290  73.190  0.00  0.00            
ATOM   3746  O   MOL X1166       1.620  29.290  68.190  0.00  0.00            
ATOM   3747  H   MOL X1166       0.940  28.710  67.840  0.00  0.00            
ATOM   3748  H   MOL X1166       2.050  29.590  67.300  0.00  0.00            
ATOM   3749  O   MOL X1167      38.730  16.440  70.300  0.00  0.00            
ATOM   3750  H   MOL X1167      38.110  17.160  70.140  0.00  0.00            
ATOM   3751  H   MOL X1167      38.580  16.010  71.190  0.00  0.00            
ATOM   3752  O   MOL X1168      13.380  37.420 103.200  0.00  0.00            
ATOM   3753  H   MOL X1168      13.750  38.130 102.590  0.00  0.00            
ATOM   3754  H   MOL X1168      13.900  36.680 102.870  0.00  0.00            
ATOM   3755  O   MOL X1169      26.800  20.480  95.880  0.00  0.00            
ATOM   3756  H   MOL X1169      27.140  21.280  96.390  0.00  0.00            
ATOM   3757  H   MOL X1169      27.260  20.600  94.960  0.00  0.00            
ATOM   3758  O   MOL X1170       2.820  42.060  70.090  0.00  0.00            
ATOM   3759  H   MOL X1170       2.840  42.380  69.150  0.00  0.00            
ATOM   3760  H   MOL X1170       1.870  42.070  70.320  0.00  0.00            
ATOM   3761  O   MOL X1171      19.660  42.760  64.750  0.00  0.00            
ATOM   3762  H   MOL X1171      19.510  43.130  63.790  0.00  0.00            
ATOM   3763  H   MOL X1171      20.340  43.340  65.190  0.00  0.00            
ATOM   3764  O   MOL X1172      34.210  46.130  75.810  0.00  0.00            
ATOM   3765  H   MOL X1172      35.020  45.580  75.700  0.00  0.00            
ATOM   3766  H   MOL X1172      33.880  45.790  76.720  0.00  0.00            
ATOM   3767  O   MOL X1173      33.180  21.330  48.640  0.00  0.00            
ATOM   3768  H   MOL X1173      32.310  21.030  48.240  0.00  0.00            
ATOM   3769  H   MOL X1173      33.000  22.070  49.240  0.00  0.00            
ATOM   3770  O   MOL X1174      36.250  21.060  51.690  0.00  0.00            
ATOM   3771  H   MOL X1174      36.290  20.690  50.790  0.00  0.00            
ATOM   3772  H   MOL X1174      36.370  20.170  52.260  0.00  0.00            
ATOM   3773  O   MOL X1175      41.850  15.890  50.460  0.00  0.00            
ATOM   3774  H   MOL X1175      41.300  15.210  49.900  0.00  0.00            
ATOM   3775  H   MOL X1175      42.290  16.440  49.730  0.00  0.00            
ATOM   3776  O   MOL X1176      19.530   5.290  65.120  0.00  0.00            
ATOM   3777  H   MOL X1176      18.660   5.100  64.910  0.00  0.00            
ATOM   3778  H   MOL X1176      20.040   4.520  64.640  0.00  0.00            
ATOM   3779  O   MOL X1177      23.230  46.820  60.930  0.00  0.00            
ATOM   3780  H   MOL X1177      23.800  46.000  60.970  0.00  0.00            
ATOM   3781  H   MOL X1177      23.880  47.580  60.950  0.00  0.00            
ATOM   3782  O   MOL X1178      34.350  10.140  54.140  0.00  0.00            
ATOM   3783  H   MOL X1178      34.150  10.950  53.630  0.00  0.00            
ATOM   3784  H   MOL X1178      35.230   9.690  53.820  0.00  0.00            
ATOM   3785  O   MOL X1179       7.240  40.590  62.220  0.00  0.00            
ATOM   3786  H   MOL X1179       7.530  40.780  63.160  0.00  0.00            
ATOM   3787  H   MOL X1179       8.080  40.410  61.760  0.00  0.00            
ATOM   3788  O   MOL X1180      21.610  42.290  53.990  0.00  0.00            
ATOM   3789  H   MOL X1180      21.560  43.200  53.540  0.00  0.00            
ATOM   3790  H   MOL X1180      20.760  41.750  53.720  0.00  0.00            
ATOM   3791  O   MOL X1181      24.290  10.540  81.080  0.00  0.00            
ATOM   3792  H   MOL X1181      25.230  10.270  80.770  0.00  0.00            
ATOM   3793  H   MOL X1181      23.980  10.880  80.280  0.00  0.00            
ATOM   3794  O   MOL X1182       5.460  29.800  90.070  0.00  0.00            
ATOM   3795  H   MOL X1182       4.830  29.560  89.320  0.00  0.00            
ATOM   3796  H   MOL X1182       5.900  30.570  89.690  0.00  0.00            
ATOM   3797  O   MOL X1183      31.120  42.670  58.790  0.00  0.00            
ATOM   3798  H   MOL X1183      30.600  43.220  58.130  0.00  0.00            
ATOM   3799  H   MOL X1183      30.390  42.510  59.520  0.00  0.00            
ATOM   3800  O   MOL X1184      16.160   7.190  59.570  0.00  0.00            
ATOM   3801  H   MOL X1184      15.320   7.150  59.000  0.00  0.00            
ATOM   3802  H   MOL X1184      16.640   6.380  59.490  0.00  0.00            
ATOM   3803  O   MOL X1185      19.040  45.990  68.940  0.00  0.00            
ATOM   3804  H   MOL X1185      18.560  45.120  68.950  0.00  0.00            
ATOM   3805  H   MOL X1185      19.890  45.660  69.390  0.00  0.00            
ATOM   3806  O   MOL X1186      27.620   7.280  59.930  0.00  0.00            
ATOM   3807  H   MOL X1186      27.730   7.760  60.790  0.00  0.00            
ATOM   3808  H   MOL X1186      27.250   6.370  60.140  0.00  0.00            
ATOM   3809  O   MOL X1187      28.760  29.990  52.060  0.00  0.00            
ATOM   3810  H   MOL X1187      29.670  30.320  52.230  0.00  0.00            
ATOM   3811  H   MOL X1187      28.250  30.670  52.520  0.00  0.00            
ATOM   3812  O   MOL X1188      32.140   0.880  60.040  0.00  0.00            
ATOM   3813  H   MOL X1188      31.990   1.740  60.550  0.00  0.00            
ATOM   3814  H   MOL X1188      31.720   0.280  60.730  0.00  0.00            
ATOM   3815  O   MOL X1189       6.990  22.140  66.130  0.00  0.00            
ATOM   3816  H   MOL X1189       6.820  22.800  65.370  0.00  0.00            
ATOM   3817  H   MOL X1189       7.790  22.540  66.490  0.00  0.00            
ATOM   3818  O   MOL X1190      15.880   8.470  61.980  0.00  0.00            
ATOM   3819  H   MOL X1190      16.150   8.130  61.070  0.00  0.00            
ATOM   3820  H   MOL X1190      16.780   8.300  62.430  0.00  0.00            
ATOM   3821  O   MOL X1191       8.480  47.770  54.440  0.00  0.00            
ATOM   3822  H   MOL X1191       7.860  48.050  53.650  0.00  0.00            
ATOM   3823  H   MOL X1191       7.920  48.140  55.240  0.00  0.00            
ATOM   3824  O   MOL X1192       0.880  43.620 104.340  0.00  0.00            
ATOM   3825  H   MOL X1192       1.360  42.880 104.790  0.00  0.00            
ATOM   3826  H   MOL X1192       1.210  44.410 104.870  0.00  0.00            
ATOM   3827  O   MOL X1193      46.150  37.970  53.940  0.00  0.00            
ATOM   3828  H   MOL X1193      46.980  38.570  53.820  0.00  0.00            
ATOM   3829  H   MOL X1193      46.070  37.510  53.040  0.00  0.00            
ATOM   3830  O   MOL X1194       2.570   7.320  86.940  0.00  0.00            
ATOM   3831  H   MOL X1194       3.300   7.920  86.600  0.00  0.00            
ATOM   3832  H   MOL X1194       3.180   6.680  87.470  0.00  0.00            
ATOM   3833  O   MOL X1195      38.850  47.150  72.570  0.00  0.00            
ATOM   3834  H   MOL X1195      39.070  47.810  73.240  0.00  0.00            
ATOM   3835  H   MOL X1195      37.970  46.750  72.940  0.00  0.00            
ATOM   3836  O   MOL X1196      28.650  48.660 103.390  0.00  0.00            
ATOM   3837  H   MOL X1196      29.600  48.420 103.550  0.00  0.00            
ATOM   3838  H   MOL X1196      28.730   0.050 103.680  0.00  0.00            
ATOM   3839  O   MOL X1197      13.630  21.480  94.690  0.00  0.00            
ATOM   3840  H   MOL X1197      13.040  22.240  95.020  0.00  0.00            
ATOM   3841  H   MOL X1197      13.050  20.680  94.720  0.00  0.00            
ATOM   3842  O   MOL X1198      46.490  21.840  54.330  0.00  0.00            
ATOM   3843  H   MOL X1198      46.740  21.390  55.190  0.00  0.00            
ATOM   3844  H   MOL X1198      46.670  21.190  53.700  0.00  0.00            
ATOM   3845  O   MOL X1199      17.740  42.290  50.280  0.00  0.00            
ATOM   3846  H   MOL X1199      17.390  41.690  50.990  0.00  0.00            
ATOM   3847  H   MOL X1199      17.730  43.060  50.960  0.00  0.00            
ATOM   3848  O   MOL X1200       2.510  44.990  81.840  0.00  0.00            
ATOM   3849  H   MOL X1200       1.680  45.510  82.010  0.00  0.00            
ATOM   3850  H   MOL X1200       3.230  45.540  82.200  0.00  0.00            
ATOM   3851  O   MOL X1201       6.650  36.520  47.170  0.00  0.00            
ATOM   3852  H   MOL X1201       6.430  37.440  47.310  0.00  0.00            
ATOM   3853  H   MOL X1201       5.890  36.210  47.660  0.00  0.00            
ATOM   3854  O   MOL X1202      13.290  48.160  79.950  0.00  0.00            
ATOM   3855  H   MOL X1202      13.490  49.090  79.610  0.00  0.00            
ATOM   3856  H   MOL X1202      12.330  48.120  79.840  0.00  0.00            
ATOM   3857  O   MOL X1203      24.430  31.340  94.310  0.00  0.00            
ATOM   3858  H   MOL X1203      23.980  32.220  94.190  0.00  0.00            
ATOM   3859  H   MOL X1203      24.960  31.330  93.440  0.00  0.00            
ATOM   3860  O   MOL X1204      24.740  44.660  60.720  0.00  0.00            
ATOM   3861  H   MOL X1204      24.610  44.010  59.960  0.00  0.00            
ATOM   3862  H   MOL X1204      24.540  43.950  61.440  0.00  0.00            
ATOM   3863  O   MOL X1205       0.890   7.920  48.710  0.00  0.00            
ATOM   3864  H   MOL X1205       0.970   8.090  49.660  0.00  0.00            
ATOM   3865  H   MOL X1205      49.590   7.970  48.720  0.00  0.00            
ATOM   3866  O   MOL X1206      49.200   8.190  82.600  0.00  0.00            
ATOM   3867  H   MOL X1206      48.850   9.060  82.470  0.00  0.00            
ATOM   3868  H   MOL X1206      48.720   7.910  83.420  0.00  0.00            
ATOM   3869  O   MOL X1207      45.790  45.700  66.270  0.00  0.00            
ATOM   3870  H   MOL X1207      45.620  46.690  66.050  0.00  0.00            
ATOM   3871  H   MOL X1207      46.180  45.330  65.430  0.00  0.00            
ATOM   3872  O   MOL X1208      34.150  19.280  49.880  0.00  0.00            
ATOM   3873  H   MOL X1208      33.570  18.530  49.670  0.00  0.00            
ATOM   3874  H   MOL X1208      33.790  19.980  49.270  0.00  0.00            
ATOM   3875  O   MOL X1209      35.120   1.110  75.040  0.00  0.00            
ATOM   3876  H   MOL X1209      34.420   0.440  75.370  0.00  0.00            
ATOM   3877  H   MOL X1209      34.920   1.820  75.690  0.00  0.00            
ATOM   3878  O   MOL X1210      21.640  40.610 108.120  0.00  0.00            
ATOM   3879  H   MOL X1210      22.590  40.230 108.260  0.00  0.00            
ATOM   3880  H   MOL X1210      21.160  40.620 109.000  0.00  0.00            
ATOM   3881  O   MOL X1211       7.010  47.060  61.940  0.00  0.00            
ATOM   3882  H   MOL X1211       6.090  46.830  61.570  0.00  0.00            
ATOM   3883  H   MOL X1211       7.540  47.540  61.210  0.00  0.00            
ATOM   3884  O   MOL X1212      20.450   8.070  90.930  0.00  0.00            
ATOM   3885  H   MOL X1212      19.900   8.280  91.740  0.00  0.00            
ATOM   3886  H   MOL X1212      21.430   8.440  91.130  0.00  0.00            
ATOM   3887  O   MOL X1213       2.410   0.360  88.660  0.00  0.00            
ATOM   3888  H   MOL X1213       2.240  49.040  88.190  0.00  0.00            
ATOM   3889  H   MOL X1213       3.400   0.440  88.700  0.00  0.00            
ATOM   3890  O   MOL X1214      48.180  24.040  56.780  0.00  0.00            
ATOM   3891  H   MOL X1214      48.290  24.710  56.060  0.00  0.00            
ATOM   3892  H   MOL X1214      48.670  23.270  56.390  0.00  0.00            
ATOM   3893  O   MOL X1215      42.860  48.250 110.570  0.00  0.00            
ATOM   3894  H   MOL X1215      42.680  47.270 110.500  0.00  0.00            
ATOM   3895  H   MOL X1215      43.860  48.140 110.690  0.00  0.00            
ATOM   3896  O   MOL X1216      38.270  27.750  54.570  0.00  0.00            
ATOM   3897  H   MOL X1216      38.020  28.680  54.350  0.00  0.00            
ATOM   3898  H   MOL X1216      38.780  27.900  55.420  0.00  0.00            
ATOM   3899  O   MOL X1217      30.830  31.330  55.720  0.00  0.00            
ATOM   3900  H   MOL X1217      30.150  31.080  56.430  0.00  0.00            
ATOM   3901  H   MOL X1217      31.340  31.970  56.300  0.00  0.00            
ATOM   3902  O   MOL X1218      13.170  23.430  75.060  0.00  0.00            
ATOM   3903  H   MOL X1218      12.390  23.680  74.540  0.00  0.00            
ATOM   3904  H   MOL X1218      13.720  24.230  74.900  0.00  0.00            
ATOM   3905  O   MOL X1219       9.600  10.860  55.350  0.00  0.00            
ATOM   3906  H   MOL X1219      10.380  11.260  54.850  0.00  0.00            
ATOM   3907  H   MOL X1219       9.280  10.200  54.630  0.00  0.00            
ATOM   3908  O   MOL X1220      23.480  29.780  55.780  0.00  0.00            
ATOM   3909  H   MOL X1220      23.680  30.230  54.890  0.00  0.00            
ATOM   3910  H   MOL X1220      23.680  30.440  56.420  0.00  0.00            
ATOM   3911  O   MOL X1221      17.330  25.970  74.610  0.00  0.00            
ATOM   3912  H   MOL X1221      17.380  26.350  75.570  0.00  0.00            
ATOM   3913  H   MOL X1221      18.030  26.340  74.120  0.00  0.00            
ATOM   3914  O   MOL X1222      27.190  40.510  91.280  0.00  0.00            
ATOM   3915  H   MOL X1222      27.810  40.230  92.000  0.00  0.00            
ATOM   3916  H   MOL X1222      27.360  41.450  91.040  0.00  0.00            
ATOM   3917  O   MOL X1223      12.800   0.080  64.920  0.00  0.00            
ATOM   3918  H   MOL X1223      11.890   0.310  65.300  0.00  0.00            
ATOM   3919  H   MOL X1223      13.220  49.500  65.810  0.00  0.00            
ATOM   3920  O   MOL X1224       1.070  44.150  68.650  0.00  0.00            
ATOM   3921  H   MOL X1224       0.920  44.700  67.810  0.00  0.00            
ATOM   3922  H   MOL X1224       1.860  44.590  69.040  0.00  0.00            
ATOM   3923  O   MOL X1225      38.930  28.310  56.960  0.00  0.00            
ATOM   3924  H   MOL X1225      38.540  29.230  57.110  0.00  0.00            
ATOM   3925  H   MOL X1225      38.620  27.870  57.800  0.00  0.00            
ATOM   3926  O   MOL X1226       0.410   6.620  54.490  0.00  0.00            
ATOM   3927  H   MOL X1226       0.960   6.680  55.300  0.00  0.00            
ATOM   3928  H   MOL X1226       0.420   7.520  54.020  0.00  0.00            
ATOM   3929  O   MOL X1227      19.600  28.820  50.400  0.00  0.00            
ATOM   3930  H   MOL X1227      18.710  28.700  49.950  0.00  0.00            
ATOM   3931  H   MOL X1227      19.700  27.890  50.750  0.00  0.00            
ATOM   3932  O   MOL X1228      48.450  42.700  68.920  0.00  0.00            
ATOM   3933  H   MOL X1228      49.170  43.400  68.830  0.00  0.00            
ATOM   3934  H   MOL X1228      48.860  41.890  68.450  0.00  0.00            
ATOM   3935  O   MOL X1229      27.990  27.940  61.030  0.00  0.00            
ATOM   3936  H   MOL X1229      28.310  28.300  60.100  0.00  0.00            
ATOM   3937  H   MOL X1229      27.490  28.740  61.360  0.00  0.00            
ATOM   3938  O   MOL X1230       8.000   8.820 101.440  0.00  0.00            
ATOM   3939  H   MOL X1230       8.850   9.050 100.930  0.00  0.00            
ATOM   3940  H   MOL X1230       7.880   7.940 100.940  0.00  0.00            
ATOM   3941  O   MOL X1231      40.390   5.430  70.280  0.00  0.00            
ATOM   3942  H   MOL X1231      41.370   5.320  70.150  0.00  0.00            
ATOM   3943  H   MOL X1231      40.410   4.930  71.080  0.00  0.00            
ATOM   3944  O   MOL X1232      10.960  19.030  49.270  0.00  0.00            
ATOM   3945  H   MOL X1232      11.630  19.010  48.530  0.00  0.00            
ATOM   3946  H   MOL X1232      11.260  18.180  49.630  0.00  0.00            
ATOM   3947  O   MOL X1233      12.190  42.540 105.850  0.00  0.00            
ATOM   3948  H   MOL X1233      12.360  41.600 106.110  0.00  0.00            
ATOM   3949  H   MOL X1233      11.740  42.910 106.710  0.00  0.00            
ATOM   3950  O   MOL X1234      39.190  44.710  52.210  0.00  0.00            
ATOM   3951  H   MOL X1234      38.650  44.200  51.550  0.00  0.00            
ATOM   3952  H   MOL X1234      38.610  45.510  52.310  0.00  0.00            
ATOM   3953  O   MOL X1235      47.340  16.270  72.950  0.00  0.00            
ATOM   3954  H   MOL X1235      47.510  15.420  72.390  0.00  0.00            
ATOM   3955  H   MOL X1235      46.360  16.320  72.880  0.00  0.00            
ATOM   3956  O   MOL X1236       4.990  15.550  83.840  0.00  0.00            
ATOM   3957  H   MOL X1236       5.230  14.640  83.470  0.00  0.00            
ATOM   3958  H   MOL X1236       4.190  15.310  84.290  0.00  0.00            
ATOM   3959  O   MOL X1237      35.730   2.110  71.300  0.00  0.00            
ATOM   3960  H   MOL X1237      35.800   1.450  72.040  0.00  0.00            
ATOM   3961  H   MOL X1237      34.990   1.660  70.770  0.00  0.00            
ATOM   3962  O   MOL X1238      49.480  39.200  59.680  0.00  0.00            
ATOM   3963  H   MOL X1238       0.380  39.550  60.410  0.00  0.00            
ATOM   3964  H   MOL X1238       0.510  38.960  58.960  0.00  0.00            
ATOM   3965  O   MOL X1239      44.210   4.640  95.110  0.00  0.00            
ATOM   3966  H   MOL X1239      44.350   4.420  94.160  0.00  0.00            
ATOM   3967  H   MOL X1239      44.900   5.350  95.210  0.00  0.00            
ATOM   3968  O   MOL X1240      48.630  45.170  56.370  0.00  0.00            
ATOM   3969  H   MOL X1240      48.380  45.320  55.400  0.00  0.00            
ATOM   3970  H   MOL X1240      48.960  46.080  56.640  0.00  0.00            
ATOM   3971  O   MOL X1241      48.820  10.860 100.870  0.00  0.00            
ATOM   3972  H   MOL X1241      48.360  11.680 100.690  0.00  0.00            
ATOM   3973  H   MOL X1241      49.530  11.170 101.500  0.00  0.00            
ATOM   3974  O   MOL X1242      21.020   9.450  70.440  0.00  0.00            
ATOM   3975  H   MOL X1242      21.910   9.900  70.570  0.00  0.00            
ATOM   3976  H   MOL X1242      20.460  10.100  70.960  0.00  0.00            
ATOM   3977  O   MOL X1243      36.660  20.450  66.390  0.00  0.00            
ATOM   3978  H   MOL X1243      36.840  21.450  66.350  0.00  0.00            
ATOM   3979  H   MOL X1243      35.900  20.430  67.000  0.00  0.00            
ATOM   3980  O   MOL X1244      15.370   3.540  88.160  0.00  0.00            
ATOM   3981  H   MOL X1244      15.860   3.790  87.330  0.00  0.00            
ATOM   3982  H   MOL X1244      16.040   2.870  88.550  0.00  0.00            
ATOM   3983  O   MOL X1245      41.070  12.480  60.120  0.00  0.00            
ATOM   3984  H   MOL X1245      40.510  11.780  60.450  0.00  0.00            
ATOM   3985  H   MOL X1245      40.610  12.750  59.300  0.00  0.00            
ATOM   3986  O   MOL X1246       8.390  18.450  63.670  0.00  0.00            
ATOM   3987  H   MOL X1246       7.950  18.810  64.470  0.00  0.00            
ATOM   3988  H   MOL X1246       7.660  18.070  63.180  0.00  0.00            
ATOM   3989  O   MOL X1247      17.130  15.220 102.240  0.00  0.00            
ATOM   3990  H   MOL X1247      17.710  14.980 101.440  0.00  0.00            
ATOM   3991  H   MOL X1247      16.600  14.380 102.390  0.00  0.00            
ATOM   3992  O   MOL X1248       0.300  14.670 101.200  0.00  0.00            
ATOM   3993  H   MOL X1248      49.610  15.490 100.750  0.00  0.00            
ATOM   3994  H   MOL X1248      49.170  14.310 101.770  0.00  0.00            
ATOM   3995  O   MOL X1249       0.840  23.640  71.200  0.00  0.00            
ATOM   3996  H   MOL X1249       0.730  23.990  72.150  0.00  0.00            
ATOM   3997  H   MOL X1249       0.710  22.660  71.220  0.00  0.00            
ATOM   3998  O   MOL X1250      31.150  49.170  62.070  0.00  0.00            
ATOM   3999  H   MOL X1250      30.310  49.050  62.590  0.00  0.00            
ATOM   4000  H   MOL X1250      31.750  48.530  62.490  0.00  0.00            
ATOM   4001  O   MOL X1251       8.590  15.930  89.260  0.00  0.00            
ATOM   4002  H   MOL X1251       7.690  15.440  89.240  0.00  0.00            
ATOM   4003  H   MOL X1251       8.630  16.580  90.050  0.00  0.00            
ATOM   4004  O   MOL X1252      19.400  16.800  55.600  0.00  0.00            
ATOM   4005  H   MOL X1252      20.050  17.490  55.940  0.00  0.00            
ATOM   4006  H   MOL X1252      18.600  17.250  55.890  0.00  0.00            
ATOM   4007  O   MOL X1253       0.210   0.570  71.290  0.00  0.00            
ATOM   4008  H   MOL X1253      49.620   0.550  72.230  0.00  0.00            
ATOM   4009  H   MOL X1253       0.730  49.210  71.230  0.00  0.00            
ATOM   4010  O   MOL X1254      43.790  11.980  60.660  0.00  0.00            
ATOM   4011  H   MOL X1254      42.850  11.800  60.560  0.00  0.00            
ATOM   4012  H   MOL X1254      44.110  11.120  60.980  0.00  0.00            
ATOM   4013  O   MOL X1255      42.210  33.210 108.300  0.00  0.00            
ATOM   4014  H   MOL X1255      42.340  32.640 107.550  0.00  0.00            
ATOM   4015  H   MOL X1255      41.250  33.460 108.220  0.00  0.00            
ATOM   4016  O   MOL X1256      12.870  18.550  70.570  0.00  0.00            
ATOM   4017  H   MOL X1256      12.290  19.220  70.110  0.00  0.00            
ATOM   4018  H   MOL X1256      12.830  17.830  69.820  0.00  0.00            
ATOM   4019  O   MOL X1257      28.780  38.520  58.380  0.00  0.00            
ATOM   4020  H   MOL X1257      28.450  38.490  57.450  0.00  0.00            
ATOM   4021  H   MOL X1257      28.070  37.990  58.910  0.00  0.00            
ATOM   4022  O   MOL X1258      41.090  30.570  56.960  0.00  0.00            
ATOM   4023  H   MOL X1258      40.640  29.750  57.210  0.00  0.00            
ATOM   4024  H   MOL X1258      41.240  30.430  55.940  0.00  0.00            
ATOM   4025  O   MOL X1259      27.510  18.630  49.110  0.00  0.00            
ATOM   4026  H   MOL X1259      27.450  19.580  48.610  0.00  0.00            
ATOM   4027  H   MOL X1259      26.640  18.290  49.090  0.00  0.00            
ATOM   4028  O   MOL X1260      19.920  23.190  48.510  0.00  0.00            
ATOM   4029  H   MOL X1260      20.730  22.700  48.820  0.00  0.00            
ATOM   4030  H   MOL X1260      20.140  23.490  47.610  0.00  0.00            
ATOM   4031  O   MOL X1261      33.540  34.880  50.330  0.00  0.00            
ATOM   4032  H   MOL X1261      33.880  33.970  50.000  0.00  0.00            
ATOM   4033  H   MOL X1261      32.980  35.160  49.540  0.00  0.00            
ATOM   4034  O   MOL X1262      30.740  10.980  79.680  0.00  0.00            
ATOM   4035  H   MOL X1262      30.390  10.100  79.440  0.00  0.00            
ATOM   4036  H   MOL X1262      31.590  10.860  80.230  0.00  0.00            
ATOM   4037  O   MOL X1263      13.340  16.030  55.010  0.00  0.00            
ATOM   4038  H   MOL X1263      12.480  16.420  55.250  0.00  0.00            
ATOM   4039  H   MOL X1263      13.210  15.100  54.870  0.00  0.00            
ATOM   4040  O   MOL X1264      40.970  27.640  68.550  0.00  0.00            
ATOM   4041  H   MOL X1264      41.970  27.670  68.470  0.00  0.00            
ATOM   4042  H   MOL X1264      40.870  27.890  69.510  0.00  0.00            
ATOM   4043  O   MOL X1265       9.110  31.300  56.090  0.00  0.00            
ATOM   4044  H   MOL X1265       8.170  31.420  56.420  0.00  0.00            
ATOM   4045  H   MOL X1265       9.620  31.210  56.940  0.00  0.00            
ATOM   4046  O   MOL X1266       4.520  31.420 103.480  0.00  0.00            
ATOM   4047  H   MOL X1266       3.920  30.590 103.410  0.00  0.00            
ATOM   4048  H   MOL X1266       3.900  32.100 103.850  0.00  0.00            
ATOM   4049  O   MOL X1267      33.640  24.770  57.930  0.00  0.00            
ATOM   4050  H   MOL X1267      33.540  25.710  57.510  0.00  0.00            
ATOM   4051  H   MOL X1267      33.720  24.170  57.130  0.00  0.00            
ATOM   4052  O   MOL X1268       0.300  42.970  57.640  0.00  0.00            
ATOM   4053  H   MOL X1268      49.510  43.780  57.300  0.00  0.00            
ATOM   4054  H   MOL X1268      49.490  42.770  58.490  0.00  0.00            
ATOM   4055  O   MOL X1269      41.240  26.080  50.580  0.00  0.00            
ATOM   4056  H   MOL X1269      41.140  26.410  51.560  0.00  0.00            
ATOM   4057  H   MOL X1269      41.270  25.110  50.690  0.00  0.00            
ATOM   4058  O   MOL X1270      34.100  21.020 109.290  0.00  0.00            
ATOM   4059  H   MOL X1270      34.360  20.960 110.250  0.00  0.00            
ATOM   4060  H   MOL X1270      34.390  20.080 108.970  0.00  0.00            
ATOM   4061  O   MOL X1271       5.600  32.960  82.270  0.00  0.00            
ATOM   4062  H   MOL X1271       5.520  33.170  83.230  0.00  0.00            
ATOM   4063  H   MOL X1271       6.480  33.420  81.980  0.00  0.00            
ATOM   4064  O   MOL X1272      33.660  20.660  73.730  0.00  0.00            
ATOM   4065  H   MOL X1272      34.500  20.710  73.110  0.00  0.00            
ATOM   4066  H   MOL X1272      34.140  20.280  74.500  0.00  0.00            
ATOM   4067  O   MOL X1273      45.520  35.440  77.190  0.00  0.00            
ATOM   4068  H   MOL X1273      45.730  36.390  77.520  0.00  0.00            
ATOM   4069  H   MOL X1273      44.520  35.480  77.190  0.00  0.00            
ATOM   4070  O   MOL X1274      37.850  45.840  49.010  0.00  0.00            
ATOM   4071  H   MOL X1274      37.450  46.260  49.790  0.00  0.00            
ATOM   4072  H   MOL X1274      38.420  46.570  48.710  0.00  0.00            
ATOM   4073  O   MOL X1275      24.750  43.650  80.560  0.00  0.00            
ATOM   4074  H   MOL X1275      23.990  43.780  80.000  0.00  0.00            
ATOM   4075  H   MOL X1275      24.760  44.610  80.740  0.00  0.00            
ATOM   4076  O   MOL X1276      12.030  39.620  52.600  0.00  0.00            
ATOM   4077  H   MOL X1276      12.540  39.580  53.450  0.00  0.00            
ATOM   4078  H   MOL X1276      11.400  38.860  52.820  0.00  0.00            
ATOM   4079  O   MOL X1277      47.620  38.990  62.940  0.00  0.00            
ATOM   4080  H   MOL X1277      48.500  38.540  63.070  0.00  0.00            
ATOM   4081  H   MOL X1277      46.970  38.270  63.130  0.00  0.00            
ATOM   4082  O   MOL X1278      41.720  45.660  49.810  0.00  0.00            
ATOM   4083  H   MOL X1278      40.850  46.100  49.910  0.00  0.00            
ATOM   4084  H   MOL X1278      42.340  46.360  50.080  0.00  0.00            
ATOM   4085  O   MOL X1279       6.410   4.420  52.940  0.00  0.00            
ATOM   4086  H   MOL X1279       5.720   5.020  53.310  0.00  0.00            
ATOM   4087  H   MOL X1279       6.210   3.540  53.370  0.00  0.00            
ATOM   4088  O   MOL X1280      28.260  20.500  66.540  0.00  0.00            
ATOM   4089  H   MOL X1280      27.390  20.560  66.010  0.00  0.00            
ATOM   4090  H   MOL X1280      27.790  20.810  67.350  0.00  0.00            
ATOM   4091  O   MOL X1281      17.420  15.290  60.460  0.00  0.00            
ATOM   4092  H   MOL X1281      16.960  15.510  59.620  0.00  0.00            
ATOM   4093  H   MOL X1281      17.100  14.370  60.820  0.00  0.00            
ATOM   4094  O   MOL X1282       4.100  15.580  52.260  0.00  0.00            
ATOM   4095  H   MOL X1282       3.070  15.390  52.390  0.00  0.00            
ATOM   4096  H   MOL X1282       4.510  15.380  53.160  0.00  0.00            
ATOM   4097  O   MOL X1283      43.050   9.410  52.730  0.00  0.00            
ATOM   4098  H   MOL X1283      43.900   9.900  52.780  0.00  0.00            
ATOM   4099  H   MOL X1283      42.820   9.180  51.770  0.00  0.00            
ATOM   4100  O   MOL X1284       8.910  22.880 103.900  0.00  0.00            
ATOM   4101  H   MOL X1284       9.020  22.900 104.900  0.00  0.00            
ATOM   4102  H   MOL X1284       9.210  23.780 103.610  0.00  0.00            
ATOM   4103  O   MOL X1285      13.880  10.230  50.540  0.00  0.00            
ATOM   4104  H   MOL X1285      12.950  10.000  50.160  0.00  0.00            
ATOM   4105  H   MOL X1285      13.910   9.650  51.310  0.00  0.00            
ATOM   4106  O   MOL X1286      27.040   0.550  53.510  0.00  0.00            
ATOM   4107  H   MOL X1286      27.450   0.240  52.670  0.00  0.00            
ATOM   4108  H   MOL X1286      27.740   0.560  54.270  0.00  0.00            
ATOM   4109  O   MOL X1287      33.440   3.290  99.340  0.00  0.00            
ATOM   4110  H   MOL X1287      33.330   2.880 100.290  0.00  0.00            
ATOM   4111  H   MOL X1287      33.650   4.230  99.580  0.00  0.00            
ATOM   4112  O   MOL X1288      17.950   6.720  56.880  0.00  0.00            
ATOM   4113  H   MOL X1288      18.880   6.980  56.550  0.00  0.00            
ATOM   4114  H   MOL X1288      18.070   6.380  57.780  0.00  0.00            
ATOM   4115  O   MOL X1289      18.060  32.660  50.890  0.00  0.00            
ATOM   4116  H   MOL X1289      17.400  33.010  51.540  0.00  0.00            
ATOM   4117  H   MOL X1289      17.460  32.420  50.170  0.00  0.00            
ATOM   4118  O   MOL X1290      27.560  36.660 107.690  0.00  0.00            
ATOM   4119  H   MOL X1290      28.490  36.870 108.030  0.00  0.00            
ATOM   4120  H   MOL X1290      27.320  37.510 107.290  0.00  0.00            
ATOM   4121  O   MOL X1291      23.940  15.800  86.310  0.00  0.00            
ATOM   4122  H   MOL X1291      23.080  15.660  86.800  0.00  0.00            
ATOM   4123  H   MOL X1291      24.730  15.530  86.850  0.00  0.00            
ATOM   4124  O   MOL X1292      12.920  19.490  47.350  0.00  0.00            
ATOM   4125  H   MOL X1292      12.450  20.350  47.170  0.00  0.00            
ATOM   4126  H   MOL X1292      12.950  18.930  46.520  0.00  0.00            
ATOM   4127  O   MOL X1293       8.690  24.360  48.290  0.00  0.00            
ATOM   4128  H   MOL X1293       9.500  24.980  48.360  0.00  0.00            
ATOM   4129  H   MOL X1293       8.230  24.600  49.120  0.00  0.00            
ATOM   4130  O   MOL X1294      21.890  39.520  51.210  0.00  0.00            
ATOM   4131  H   MOL X1294      21.130  38.940  51.500  0.00  0.00            
ATOM   4132  H   MOL X1294      22.630  39.210  51.780  0.00  0.00            
ATOM   4133  O   MOL X1295      13.870  14.720  63.000  0.00  0.00            
ATOM   4134  H   MOL X1295      13.120  15.080  62.510  0.00  0.00            
ATOM   4135  H   MOL X1295      14.460  15.470  62.840  0.00  0.00            
ATOM   4136  O   MOL X1296       2.020  21.060  64.030  0.00  0.00            
ATOM   4137  H   MOL X1296       1.550  20.380  64.620  0.00  0.00            
ATOM   4138  H   MOL X1296       1.240  21.320  63.500  0.00  0.00            
ATOM   4139  O   MOL X1297      40.350   2.980  68.030  0.00  0.00            
ATOM   4140  H   MOL X1297      40.600   2.000  67.860  0.00  0.00            
ATOM   4141  H   MOL X1297      40.710   3.160  68.930  0.00  0.00            
ATOM   4142  O   MOL X1298      27.580  32.340  64.810  0.00  0.00            
ATOM   4143  H   MOL X1298      27.570  32.080  63.870  0.00  0.00            
ATOM   4144  H   MOL X1298      28.600  32.560  65.030  0.00  0.00            
ATOM   4145  O   MOL X1299       4.670  25.290  50.760  0.00  0.00            
ATOM   4146  H   MOL X1299       3.720  24.990  50.860  0.00  0.00            
ATOM   4147  H   MOL X1299       4.680  26.270  50.600  0.00  0.00            
ATOM   4148  O   MOL X1300      15.860  30.770  51.800  0.00  0.00            
ATOM   4149  H   MOL X1300      15.760  30.800  50.790  0.00  0.00            
ATOM   4150  H   MOL X1300      15.620  31.630  52.170  0.00  0.00            
ATOM   4151  O   MOL X1301       1.920  38.680  57.790  0.00  0.00            
ATOM   4152  H   MOL X1301       2.490  39.480  57.940  0.00  0.00            
ATOM   4153  H   MOL X1301       2.560  38.070  57.330  0.00  0.00            
ATOM   4154  O   MOL X1302      29.960  47.490  65.680  0.00  0.00            
ATOM   4155  H   MOL X1302      29.930  48.400  66.090  0.00  0.00            
ATOM   4156  H   MOL X1302      29.920  46.920  66.500  0.00  0.00            
ATOM   4157  O   MOL X1303      39.860   7.470  58.000  0.00  0.00            
ATOM   4158  H   MOL X1303      39.660   8.300  57.550  0.00  0.00            
ATOM   4159  H   MOL X1303      39.590   6.820  57.360  0.00  0.00            
ATOM   4160  O   MOL X1304      27.330   1.890  56.520  0.00  0.00            
ATOM   4161  H   MOL X1304      27.800   1.090  56.100  0.00  0.00            
ATOM   4162  H   MOL X1304      27.550   1.760  57.460  0.00  0.00            
ATOM   4163  O   MOL X1305       4.300  39.920  70.080  0.00  0.00            
ATOM   4164  H   MOL X1305       3.680  40.750  70.340  0.00  0.00            
ATOM   4165  H   MOL X1305       3.630  39.340  69.610  0.00  0.00            
ATOM   4166  O   MOL X1306      19.010  17.120  65.260  0.00  0.00            
ATOM   4167  H   MOL X1306      19.540  17.280  64.450  0.00  0.00            
ATOM   4168  H   MOL X1306      18.480  16.380  64.990  0.00  0.00            
ATOM   4169  O   MOL X1307       2.500  11.920  92.270  0.00  0.00            
ATOM   4170  H   MOL X1307       2.190  11.460  91.490  0.00  0.00            
ATOM   4171  H   MOL X1307       3.380  11.430  92.290  0.00  0.00            
ATOM   4172  O   MOL X1308      11.710  16.100  62.120  0.00  0.00            
ATOM   4173  H   MOL X1308      12.450  16.740  61.780  0.00  0.00            
ATOM   4174  H   MOL X1308      11.210  16.080  61.210  0.00  0.00            
ATOM   4175  O   MOL X1309       7.450   8.140  58.820  0.00  0.00            
ATOM   4176  H   MOL X1309       8.340   7.770  58.420  0.00  0.00            
ATOM   4177  H   MOL X1309       7.370   8.980  58.280  0.00  0.00            
ATOM   4178  O   MOL X1310       4.490  43.120  73.730  0.00  0.00            
ATOM   4179  H   MOL X1310       4.790  42.960  72.820  0.00  0.00            
ATOM   4180  H   MOL X1310       5.050  43.920  73.970  0.00  0.00            
ATOM   4181  O   MOL X1311      38.820   7.190  64.330  0.00  0.00            
ATOM   4182  H   MOL X1311      38.540   7.110  63.400  0.00  0.00            
ATOM   4183  H   MOL X1311      39.530   6.480  64.390  0.00  0.00            
ATOM   4184  O   MOL X1312       5.960   7.020  68.010  0.00  0.00            
ATOM   4185  H   MOL X1312       6.410   6.760  68.820  0.00  0.00            
ATOM   4186  H   MOL X1312       5.250   6.330  68.170  0.00  0.00            
ATOM   4187  O   MOL X1313       9.230  37.540  47.520  0.00  0.00            
ATOM   4188  H   MOL X1313       9.750  36.690  47.720  0.00  0.00            
ATOM   4189  H   MOL X1313       8.290  37.340  47.230  0.00  0.00            
ATOM   4190  O   MOL X1314       5.860  34.360  50.420  0.00  0.00            
ATOM   4191  H   MOL X1314       6.070  34.890  51.190  0.00  0.00            
ATOM   4192  H   MOL X1314       5.930  33.450  50.800  0.00  0.00            
ATOM   4193  O   MOL X1315      17.830   1.710  53.670  0.00  0.00            
ATOM   4194  H   MOL X1315      17.630   2.340  54.380  0.00  0.00            
ATOM   4195  H   MOL X1315      18.400   1.060  54.110  0.00  0.00            
ATOM   4196  O   MOL X1316      36.660   8.240  47.430  0.00  0.00            
ATOM   4197  H   MOL X1316      37.250   9.020  47.700  0.00  0.00            
ATOM   4198  H   MOL X1316      37.190   7.430  47.570  0.00  0.00            
ATOM   4199  O   MOL X1317      20.830  29.370  74.520  0.00  0.00            
ATOM   4200  H   MOL X1317      20.410  28.670  74.030  0.00  0.00            
ATOM   4201  H   MOL X1317      20.070  29.920  74.820  0.00  0.00            
ATOM   4202  O   MOL X1318      48.020  30.060  84.680  0.00  0.00            
ATOM   4203  H   MOL X1318      48.320  29.200  85.090  0.00  0.00            
ATOM   4204  H   MOL X1318      47.060  30.150  84.870  0.00  0.00            
ATOM   4205  O   MOL X1319      20.950  24.510  53.630  0.00  0.00            
ATOM   4206  H   MOL X1319      21.340  24.200  54.510  0.00  0.00            
ATOM   4207  H   MOL X1319      21.660  24.320  52.930  0.00  0.00            
ATOM   4208  O   MOL X1320      33.650  18.090  99.790  0.00  0.00            
ATOM   4209  H   MOL X1320      33.220  18.650 100.480  0.00  0.00            
ATOM   4210  H   MOL X1320      33.710  17.130 100.080  0.00  0.00            
ATOM   4211  O   MOL X1321      47.310   3.290  97.970  0.00  0.00            
ATOM   4212  H   MOL X1321      46.300   3.030  97.740  0.00  0.00            
ATOM   4213  H   MOL X1321      47.760   2.430  97.800  0.00  0.00            
ATOM   4214  O   MOL X1322       7.430  14.640  60.890  0.00  0.00            
ATOM   4215  H   MOL X1322       8.300  14.210  60.580  0.00  0.00            
ATOM   4216  H   MOL X1322       7.340  14.070  61.720  0.00  0.00            
ATOM   4217  O   MOL X1323       5.360  39.200 102.210  0.00  0.00            
ATOM   4218  H   MOL X1323       4.770  39.840 102.610  0.00  0.00            
ATOM   4219  H   MOL X1323       4.780  38.720 101.530  0.00  0.00            
ATOM   4220  O   MOL X1324      32.600  36.310  80.470  0.00  0.00            
ATOM   4221  H   MOL X1324      32.860  36.890  81.240  0.00  0.00            
ATOM   4222  H   MOL X1324      32.380  36.930  79.730  0.00  0.00            
ATOM   4223  O   MOL X1325      30.890  43.910  94.250  0.00  0.00            
ATOM   4224  H   MOL X1325      30.670  43.280  93.520  0.00  0.00            
ATOM   4225  H   MOL X1325      30.000  44.360  94.300  0.00  0.00            
ATOM   4226  O   MOL X1326      40.570  42.390  52.680  0.00  0.00            
ATOM   4227  H   MOL X1326      40.220  41.690  53.310  0.00  0.00            
ATOM   4228  H   MOL X1326      39.830  43.120  52.700  0.00  0.00            
ATOM   4229  O   MOL X1327      36.360  32.600  54.760  0.00  0.00            
ATOM   4230  H   MOL X1327      35.980  32.680  55.740  0.00  0.00            
ATOM   4231  H   MOL X1327      37.060  33.350  54.800  0.00  0.00            
ATOM   4232  O   MOL X1328      15.750   3.250  78.680  0.00  0.00            
ATOM   4233  H   MOL X1328      16.190   3.550  77.800  0.00  0.00            
ATOM   4234  H   MOL X1328      16.490   3.550  79.300  0.00  0.00            
ATOM   4235  O   MOL X1329      42.320  12.410  51.390  0.00  0.00            
ATOM   4236  H   MOL X1329      42.900  12.180  50.630  0.00  0.00            
ATOM   4237  H   MOL X1329      42.590  13.280  51.840  0.00  0.00            
ATOM   4238  O   MOL X1330      10.950  29.930 106.810  0.00  0.00            
ATOM   4239  H   MOL X1330      10.740  30.740 106.290  0.00  0.00            
ATOM   4240  H   MOL X1330      10.200  29.890 107.480  0.00  0.00            
ATOM   4241  O   MOL X1331      31.970  22.960  53.810  0.00  0.00            
ATOM   4242  H   MOL X1331      32.000  22.040  54.240  0.00  0.00            
ATOM   4243  H   MOL X1331      32.780  23.000  53.250  0.00  0.00            
ATOM   4244  O   MOL X1332      23.190   4.720 104.030  0.00  0.00            
ATOM   4245  H   MOL X1332      22.560   5.530 103.920  0.00  0.00            
ATOM   4246  H   MOL X1332      22.970   4.550 105.040  0.00  0.00            
ATOM   4247  O   MOL X1333      23.000  29.820  48.930  0.00  0.00            
ATOM   4248  H   MOL X1333      22.160  29.780  48.410  0.00  0.00            
ATOM   4249  H   MOL X1333      23.300  28.850  49.030  0.00  0.00            
ATOM   4250  O   MOL X1334      18.080   7.530 107.930  0.00  0.00            
ATOM   4251  H   MOL X1334      17.160   7.640 108.350  0.00  0.00            
ATOM   4252  H   MOL X1334      18.630   8.360 108.110  0.00  0.00            
ATOM   4253  O   MOL X1335      25.080   2.470  52.800  0.00  0.00            
ATOM   4254  H   MOL X1335      25.650   3.050  52.120  0.00  0.00            
ATOM   4255  H   MOL X1335      25.730   1.980  53.280  0.00  0.00            
ATOM   4256  O   MOL X1336      33.190  17.190  53.410  0.00  0.00            
ATOM   4257  H   MOL X1336      32.200  16.980  53.500  0.00  0.00            
ATOM   4258  H   MOL X1336      33.620  16.280  53.100  0.00  0.00            
ATOM   4259  O   MOL X1337      37.010  33.250  50.860  0.00  0.00            
ATOM   4260  H   MOL X1337      36.180  32.950  50.320  0.00  0.00            
ATOM   4261  H   MOL X1337      36.620  34.030  51.370  0.00  0.00            
ATOM   4262  O   MOL X1338      18.780  14.670  52.690  0.00  0.00            
ATOM   4263  H   MOL X1338      19.630  14.880  53.130  0.00  0.00            
ATOM   4264  H   MOL X1338      19.060  14.950  51.720  0.00  0.00            
ATOM   4265  O   MOL X1339      18.010   2.070  94.990  0.00  0.00            
ATOM   4266  H   MOL X1339      18.320   1.800  94.040  0.00  0.00            
ATOM   4267  H   MOL X1339      18.310   1.270  95.430  0.00  0.00            
ATOM   4268  O   MOL X1340      20.390  33.900  71.160  0.00  0.00            
ATOM   4269  H   MOL X1340      20.510  34.470  71.990  0.00  0.00            
ATOM   4270  H   MOL X1340      20.540  33.010  71.560  0.00  0.00            
ATOM   4271  O   MOL X1341      18.930   1.310  92.670  0.00  0.00            
ATOM   4272  H   MOL X1341      19.720   1.890  92.340  0.00  0.00            
ATOM   4273  H   MOL X1341      19.230   0.480  92.210  0.00  0.00            
ATOM   4274  O   MOL X1342      35.580  42.260  72.880  0.00  0.00            
ATOM   4275  H   MOL X1342      35.790  41.780  72.060  0.00  0.00            
ATOM   4276  H   MOL X1342      34.770  42.760  72.620  0.00  0.00            
ATOM   4277  O   MOL X1343      20.270   7.300  55.970  0.00  0.00            
ATOM   4278  H   MOL X1343      21.120   7.440  55.540  0.00  0.00            
ATOM   4279  H   MOL X1343      20.360   7.940  56.730  0.00  0.00            
ATOM   4280  O   MOL X1344       4.240  13.910  65.500  0.00  0.00            
ATOM   4281  H   MOL X1344       4.950  14.560  65.280  0.00  0.00            
ATOM   4282  H   MOL X1344       4.180  13.210  64.690  0.00  0.00            
ATOM   4283  O   MOL X1345       8.020  40.780  64.680  0.00  0.00            
ATOM   4284  H   MOL X1345       7.540  41.080  65.490  0.00  0.00            
ATOM   4285  H   MOL X1345       8.580  41.620  64.620  0.00  0.00            
ATOM   4286  O   MOL X1346      19.480  14.260  67.720  0.00  0.00            
ATOM   4287  H   MOL X1346      19.960  15.060  67.530  0.00  0.00            
ATOM   4288  H   MOL X1346      19.010  14.100  66.860  0.00  0.00            
ATOM   4289  O   MOL X1347      47.300  40.790  65.150  0.00  0.00            
ATOM   4290  H   MOL X1347      46.390  40.580  65.480  0.00  0.00            
ATOM   4291  H   MOL X1347      47.250  40.250  64.280  0.00  0.00            
ATOM   4292  O   MOL X1348      22.930  13.910  55.760  0.00  0.00            
ATOM   4293  H   MOL X1348      23.700  14.510  55.500  0.00  0.00            
ATOM   4294  H   MOL X1348      23.010  13.800  56.760  0.00  0.00            
ATOM   4295  O   MOL X1349      15.060  39.140  52.580  0.00  0.00            
ATOM   4296  H   MOL X1349      14.600  39.460  51.760  0.00  0.00            
ATOM   4297  H   MOL X1349      14.340  39.160  53.340  0.00  0.00            
ATOM   4298  O   MOL X1350      19.880  14.940  73.180  0.00  0.00            
ATOM   4299  H   MOL X1350      18.950  14.730  72.990  0.00  0.00            
ATOM   4300  H   MOL X1350      19.700  15.540  73.990  0.00  0.00            
ATOM   4301  O   MOL X1351      22.550   2.450  52.850  0.00  0.00            
ATOM   4302  H   MOL X1351      22.530   1.530  52.440  0.00  0.00            
ATOM   4303  H   MOL X1351      23.570   2.470  52.940  0.00  0.00            
ATOM   4304  O   MOL X1352       2.810  31.600  73.610  0.00  0.00            
ATOM   4305  H   MOL X1352       2.060  31.930  74.230  0.00  0.00            
ATOM   4306  H   MOL X1352       2.180  31.080  72.990  0.00  0.00            
ATOM   4307  O   MOL X1353      25.500  13.320  65.920  0.00  0.00            
ATOM   4308  H   MOL X1353      25.510  14.220  65.420  0.00  0.00            
ATOM   4309  H   MOL X1353      25.610  13.560  66.870  0.00  0.00            
ATOM   4310  O   MOL X1354      24.260  37.480  64.090  0.00  0.00            
ATOM   4311  H   MOL X1354      24.240  37.300  63.080  0.00  0.00            
ATOM   4312  H   MOL X1354      24.940  38.220  64.080  0.00  0.00            
ATOM   4313  O   MOL X1355      41.890   8.550  50.390  0.00  0.00            
ATOM   4314  H   MOL X1355      41.690   9.120  49.550  0.00  0.00            
ATOM   4315  H   MOL X1355      41.100   7.970  50.530  0.00  0.00            
ATOM   4316  O   MOL X1356      31.270  16.750  50.180  0.00  0.00            
ATOM   4317  H   MOL X1356      30.960  16.240  51.010  0.00  0.00            
ATOM   4318  H   MOL X1356      32.260  16.480  50.150  0.00  0.00            
ATOM   4319  O   MOL X1357      35.110   7.300  66.160  0.00  0.00            
ATOM   4320  H   MOL X1357      34.350   7.940  66.010  0.00  0.00            
ATOM   4321  H   MOL X1357      35.850   7.880  65.820  0.00  0.00            
ATOM   4322  O   MOL X1358      20.580  38.810  47.760  0.00  0.00            
ATOM   4323  H   MOL X1358      19.720  39.180  48.020  0.00  0.00            
ATOM   4324  H   MOL X1358      21.270  39.460  48.110  0.00  0.00            
ATOM   4325  O   MOL X1359      11.920  42.460  51.950  0.00  0.00            
ATOM   4326  H   MOL X1359      11.280  42.220  51.200  0.00  0.00            
ATOM   4327  H   MOL X1359      11.950  41.530  52.260  0.00  0.00            
ATOM   4328  O   MOL X1360       9.540  35.600  94.590  0.00  0.00            
ATOM   4329  H   MOL X1360       9.560  36.500  95.010  0.00  0.00            
ATOM   4330  H   MOL X1360       8.640  35.300  95.010  0.00  0.00            
ATOM   4331  O   MOL X1361      11.030  13.810 108.900  0.00  0.00            
ATOM   4332  H   MOL X1361      10.560  14.210 109.660  0.00  0.00            
ATOM   4333  H   MOL X1361      10.300  13.470 108.280  0.00  0.00            
ATOM   4334  O   MOL X1362      23.010  11.070  49.670  0.00  0.00            
ATOM   4335  H   MOL X1362      23.200  12.000  49.330  0.00  0.00            
ATOM   4336  H   MOL X1362      23.870  10.690  50.020  0.00  0.00            
ATOM   4337  O   MOL X1363      16.190  48.630  57.110  0.00  0.00            
ATOM   4338  H   MOL X1363      16.200  48.100  58.010  0.00  0.00            
ATOM   4339  H   MOL X1363      15.580  48.010  56.660  0.00  0.00            
ATOM   4340  O   MOL X1364       7.320   7.450  52.260  0.00  0.00            
ATOM   4341  H   MOL X1364       7.480   6.840  53.030  0.00  0.00            
ATOM   4342  H   MOL X1364       7.860   6.980  51.660  0.00  0.00            
ATOM   4343  O   MOL X1365       3.020  19.700  48.290  0.00  0.00            
ATOM   4344  H   MOL X1365       2.480  20.070  48.970  0.00  0.00            
ATOM   4345  H   MOL X1365       3.390  20.540  47.910  0.00  0.00            
ATOM   4346  O   MOL X1366      37.930  35.180  82.020  0.00  0.00            
ATOM   4347  H   MOL X1366      38.300  35.500  81.140  0.00  0.00            
ATOM   4348  H   MOL X1366      37.920  34.150  81.920  0.00  0.00            
ATOM   4349  O   MOL X1367      38.460  47.420  51.750  0.00  0.00            
ATOM   4350  H   MOL X1367      39.160  47.590  52.420  0.00  0.00            
ATOM   4351  H   MOL X1367      37.920  48.220  51.760  0.00  0.00            
ATOM   4352  O   MOL X1368       1.300  34.140  72.880  0.00  0.00            
ATOM   4353  H   MOL X1368       0.770  34.450  72.090  0.00  0.00            
ATOM   4354  H   MOL X1368       1.920  33.560  72.400  0.00  0.00            
ATOM   4355  O   MOL X1369      37.220  21.810  96.960  0.00  0.00            
ATOM   4356  H   MOL X1369      36.670  22.570  97.210  0.00  0.00            
ATOM   4357  H   MOL X1369      37.860  21.920  97.700  0.00  0.00            
ATOM   4358  O   MOL X1370      45.440   7.400  62.790  0.00  0.00            
ATOM   4359  H   MOL X1370      46.040   7.880  63.490  0.00  0.00            
ATOM   4360  H   MOL X1370      46.160   6.870  62.220  0.00  0.00            
ATOM   4361  O   MOL X1371       4.430  44.270  51.330  0.00  0.00            
ATOM   4362  H   MOL X1371       4.620  44.980  51.930  0.00  0.00            
ATOM   4363  H   MOL X1371       3.440  44.140  51.390  0.00  0.00            
ATOM   4364  O   MOL X1372      36.180  12.800  49.410  0.00  0.00            
ATOM   4365  H   MOL X1372      36.430  13.690  49.880  0.00  0.00            
ATOM   4366  H   MOL X1372      37.080  12.560  49.110  0.00  0.00            
ATOM   4367  O   MOL X1373      21.080  15.740  76.540  0.00  0.00            
ATOM   4368  H   MOL X1373      21.880  15.470  75.980  0.00  0.00            
ATOM   4369  H   MOL X1373      20.400  16.140  75.920  0.00  0.00            
ATOM   4370  O   MOL X1374      41.920   8.230  56.270  0.00  0.00            
ATOM   4371  H   MOL X1374      42.520   8.160  55.440  0.00  0.00            
ATOM   4372  H   MOL X1374      41.010   8.240  55.800  0.00  0.00            
ATOM   4373  O   MOL X1375      18.480  39.950  48.600  0.00  0.00            
ATOM   4374  H   MOL X1375      18.320  40.760  49.080  0.00  0.00            
ATOM   4375  H   MOL X1375      17.650  39.450  48.470  0.00  0.00            
ATOM   4376  O   MOL X1376      44.840  17.180  75.780  0.00  0.00            
ATOM   4377  H   MOL X1376      45.740  16.980  76.130  0.00  0.00            
ATOM   4378  H   MOL X1376      44.890  16.870  74.860  0.00  0.00            
ATOM   4379  O   MOL X1377      43.220   2.090  47.830  0.00  0.00            
ATOM   4380  H   MOL X1377      43.490   1.170  47.770  0.00  0.00            
ATOM   4381  H   MOL X1377      42.200   1.930  47.740  0.00  0.00            
ATOM   4382  O   MOL X1378       6.740  36.690  70.210  0.00  0.00            
ATOM   4383  H   MOL X1378       6.450  35.860  69.800  0.00  0.00            
ATOM   4384  H   MOL X1378       6.770  37.310  69.510  0.00  0.00            
ATOM   4385  O   MOL X1379      23.930  35.520  55.910  0.00  0.00            
ATOM   4386  H   MOL X1379      23.350  34.800  56.350  0.00  0.00            
ATOM   4387  H   MOL X1379      23.420  35.520  55.100  0.00  0.00            
ATOM   4388  O   MOL X1380       1.470  42.830  65.590  0.00  0.00            
ATOM   4389  H   MOL X1380       1.800  42.830  64.650  0.00  0.00            
ATOM   4390  H   MOL X1380       2.340  42.810  66.120  0.00  0.00            
ATOM   4391  O   MOL X1381       3.110   6.110  53.030  0.00  0.00            
ATOM   4392  H   MOL X1381       3.230   7.130  53.360  0.00  0.00            
ATOM   4393  H   MOL X1381       2.090   6.020  53.110  0.00  0.00            
ATOM   4394  O   MOL X1382      44.290  48.170  59.060  0.00  0.00            
ATOM   4395  H   MOL X1382      44.250  49.140  58.750  0.00  0.00            
ATOM   4396  H   MOL X1382      43.410  47.980  59.410  0.00  0.00            
ATOM   4397  O   MOL X1383       3.790  33.940 104.900  0.00  0.00            
ATOM   4398  H   MOL X1383       3.470  34.870 104.550  0.00  0.00            
ATOM   4399  H   MOL X1383       3.220  33.670 105.650  0.00  0.00            
ATOM   4400  O   MOL X1384       5.740   9.060  50.690  0.00  0.00            
ATOM   4401  H   MOL X1384       6.210   8.420  51.280  0.00  0.00            
ATOM   4402  H   MOL X1384       6.480   9.340  50.130  0.00  0.00            
ATOM   4403  O   MOL X1385       4.800  20.950  55.550  0.00  0.00            
ATOM   4404  H   MOL X1385       4.890  20.430  54.690  0.00  0.00            
ATOM   4405  H   MOL X1385       3.850  20.670  55.770  0.00  0.00            
ATOM   4406  O   MOL X1386       2.290  45.240  88.090  0.00  0.00            
ATOM   4407  H   MOL X1386       2.790  44.320  88.350  0.00  0.00            
ATOM   4408  H   MOL X1386       2.690  45.890  88.740  0.00  0.00            
ATOM   4409  O   MOL X1387      36.010  11.290 106.590  0.00  0.00            
ATOM   4410  H   MOL X1387      35.230  11.900 106.840  0.00  0.00            
ATOM   4411  H   MOL X1387      36.670  11.500 107.290  0.00  0.00            
ATOM   4412  O   MOL X1388       1.260   2.100  98.900  0.00  0.00            
ATOM   4413  H   MOL X1388       0.840   2.390  99.780  0.00  0.00            
ATOM   4414  H   MOL X1388       1.320   1.140  99.010  0.00  0.00            
ATOM   4415  O   MOL X1389      26.330  11.080  64.490  0.00  0.00            
ATOM   4416  H   MOL X1389      26.430  10.410  65.220  0.00  0.00            
ATOM   4417  H   MOL X1389      26.020  11.910  64.990  0.00  0.00            
ATOM   4418  O   MOL X1390       6.040  45.240  73.730  0.00  0.00            
ATOM   4419  H   MOL X1390       5.580  45.950  73.250  0.00  0.00            
ATOM   4420  H   MOL X1390       7.020  45.520  73.810  0.00  0.00            
ATOM   4421  O   MOL X1391       3.550  27.960  69.930  0.00  0.00            
ATOM   4422  H   MOL X1391       4.390  28.540  70.090  0.00  0.00            
ATOM   4423  H   MOL X1391       2.980  28.600  69.420  0.00  0.00            
ATOM   4424  O   MOL X1392      33.430  37.900  82.640  0.00  0.00            
ATOM   4425  H   MOL X1392      32.810  37.620  83.350  0.00  0.00            
ATOM   4426  H   MOL X1392      33.370  38.910  82.550  0.00  0.00            
ATOM   4427  O   MOL X1393       1.210  30.660 102.810  0.00  0.00            
ATOM   4428  H   MOL X1393       1.280  29.770 103.110  0.00  0.00            
ATOM   4429  H   MOL X1393       0.380  30.900 103.230  0.00  0.00            
ATOM   4430  O   MOL X1394       7.030  26.240  91.700  0.00  0.00            
ATOM   4431  H   MOL X1394       7.370  25.600  91.070  0.00  0.00            
ATOM   4432  H   MOL X1394       7.940  26.390  92.170  0.00  0.00            
ATOM   4433  O   MOL X1395      28.510  15.360  53.350  0.00  0.00            
ATOM   4434  H   MOL X1395      28.250  14.840  54.210  0.00  0.00            
ATOM   4435  H   MOL X1395      27.600  15.290  52.930  0.00  0.00            
ATOM   4436  O   MOL X1396      46.670  34.130  79.390  0.00  0.00            
ATOM   4437  H   MOL X1396      46.350  34.730  78.610  0.00  0.00            
ATOM   4438  H   MOL X1396      46.280  33.240  79.090  0.00  0.00            
ATOM   4439  O   MOL X1397      23.340   1.490  67.610  0.00  0.00            
ATOM   4440  H   MOL X1397      22.870   1.490  66.730  0.00  0.00            
ATOM   4441  H   MOL X1397      22.860   2.200  68.090  0.00  0.00            
ATOM   4442  O   MOL X1398      17.860  36.860  57.700  0.00  0.00            
ATOM   4443  H   MOL X1398      18.190  37.580  57.010  0.00  0.00            
ATOM   4444  H   MOL X1398      18.530  36.250  57.260  0.00  0.00            
ATOM   4445  O   MOL X1399      17.700   6.420  75.910  0.00  0.00            
ATOM   4446  H   MOL X1399      18.520   6.950  76.050  0.00  0.00            
ATOM   4447  H   MOL X1399      17.190   6.670  76.730  0.00  0.00            
ATOM   4448  O   MOL X1400      19.990  13.260  94.500  0.00  0.00            
ATOM   4449  H   MOL X1400      20.090  12.370  94.000  0.00  0.00            
ATOM   4450  H   MOL X1400      19.090  13.030  95.000  0.00  0.00            
ATOM   4451  O   MOL X1401      24.500  38.040  56.950  0.00  0.00            
ATOM   4452  H   MOL X1401      24.960  38.270  56.080  0.00  0.00            
ATOM   4453  H   MOL X1401      24.110  37.140  56.690  0.00  0.00            
ATOM   4454  O   MOL X1402      31.080   1.320  78.680  0.00  0.00            
ATOM   4455  H   MOL X1402      30.430   1.150  77.930  0.00  0.00            
ATOM   4456  H   MOL X1402      30.530   0.880  79.440  0.00  0.00            
ATOM   4457  O   MOL X1403      44.390  14.590  62.550  0.00  0.00            
ATOM   4458  H   MOL X1403      44.360  15.580  62.820  0.00  0.00            
ATOM   4459  H   MOL X1403      43.630  14.520  61.950  0.00  0.00            
ATOM   4460  O   MOL X1404      11.330   4.910  57.090  0.00  0.00            
ATOM   4461  H   MOL X1404      11.460   3.980  57.270  0.00  0.00            
ATOM   4462  H   MOL X1404      12.050   5.140  56.450  0.00  0.00            
ATOM   4463  O   MOL X1405      20.240  46.970  57.830  0.00  0.00            
ATOM   4464  H   MOL X1405      20.600  46.440  58.620  0.00  0.00            
ATOM   4465  H   MOL X1405      21.090  47.220  57.400  0.00  0.00            
ATOM   4466  O   MOL X1406       6.330   5.930  60.200  0.00  0.00            
ATOM   4467  H   MOL X1406       5.630   5.800  59.580  0.00  0.00            
ATOM   4468  H   MOL X1406       6.820   6.720  59.840  0.00  0.00            
ATOM   4469  O   MOL X1407      41.550   2.290  61.660  0.00  0.00            
ATOM   4470  H   MOL X1407      40.630   2.270  62.090  0.00  0.00            
ATOM   4471  H   MOL X1407      41.350   2.510  60.700  0.00  0.00            
ATOM   4472  O   MOL X1408      28.620  37.660  55.470  0.00  0.00            
ATOM   4473  H   MOL X1408      27.680  37.760  55.090  0.00  0.00            
ATOM   4474  H   MOL X1408      29.230  38.000  54.780  0.00  0.00            
ATOM   4475  O   MOL X1409      40.050  14.210  64.340  0.00  0.00            
ATOM   4476  H   MOL X1409      40.060  15.200  64.190  0.00  0.00            
ATOM   4477  H   MOL X1409      39.310  13.950  63.810  0.00  0.00            
ATOM   4478  O   MOL X1410      45.940   7.910  47.200  0.00  0.00            
ATOM   4479  H   MOL X1410      45.600   8.790  46.940  0.00  0.00            
ATOM   4480  H   MOL X1410      45.220   7.640  47.770  0.00  0.00            
ATOM   4481  O   MOL X1411      43.510  34.120  58.650  0.00  0.00            
ATOM   4482  H   MOL X1411      44.530  34.210  58.520  0.00  0.00            
ATOM   4483  H   MOL X1411      43.310  35.010  59.210  0.00  0.00            
ATOM   4484  O   MOL X1412      31.100  14.680  96.350  0.00  0.00            
ATOM   4485  H   MOL X1412      31.200  15.680  96.340  0.00  0.00            
ATOM   4486  H   MOL X1412      30.620  14.640  97.210  0.00  0.00            
ATOM   4487  O   MOL X1413      35.750  24.460  50.190  0.00  0.00            
ATOM   4488  H   MOL X1413      36.510  24.780  50.830  0.00  0.00            
ATOM   4489  H   MOL X1413      35.480  25.400  50.140  0.00  0.00            
ATOM   4490  O   MOL X1414      16.590  39.430  63.820  0.00  0.00            
ATOM   4491  H   MOL X1414      15.910  40.210  63.720  0.00  0.00            
ATOM   4492  H   MOL X1414      17.030  39.860  64.600  0.00  0.00            
ATOM   4493  O   MOL X1415      10.100  16.240  76.870  0.00  0.00            
ATOM   4494  H   MOL X1415       9.570  16.720  76.180  0.00  0.00            
ATOM   4495  H   MOL X1415       9.380  15.880  77.500  0.00  0.00            
ATOM   4496  O   MOL X1416       4.570  45.460  75.920  0.00  0.00            
ATOM   4497  H   MOL X1416       5.370  45.330  75.330  0.00  0.00            
ATOM   4498  H   MOL X1416       4.660  46.420  76.120  0.00  0.00            
ATOM   4499  O   MOL X1417       3.020  33.120  67.250  0.00  0.00            
ATOM   4500  H   MOL X1417       2.350  33.630  67.800  0.00  0.00            
ATOM   4501  H   MOL X1417       2.450  32.820  66.460  0.00  0.00            
ATOM   4502  O   MOL X1418      33.250  32.660  92.590  0.00  0.00            
ATOM   4503  H   MOL X1418      32.540  33.270  92.990  0.00  0.00            
ATOM   4504  H   MOL X1418      33.450  32.220  93.450  0.00  0.00            
ATOM   4505  O   MOL X1419      15.480  20.550  65.090  0.00  0.00            
ATOM   4506  H   MOL X1419      14.450  20.580  65.320  0.00  0.00            
ATOM   4507  H   MOL X1419      15.800  20.380  65.960  0.00  0.00            
ATOM   4508  O   MOL X1420      44.630  24.750 100.160  0.00  0.00            
ATOM   4509  H   MOL X1420      44.040  23.930 100.080  0.00  0.00            
ATOM   4510  H   MOL X1420      45.350  24.490  99.460  0.00  0.00            
ATOM   4511  O   MOL X1421      38.950  25.300  56.910  0.00  0.00            
ATOM   4512  H   MOL X1421      38.430  25.780  57.580  0.00  0.00            
ATOM   4513  H   MOL X1421      38.320  24.550  56.760  0.00  0.00            
ATOM   4514  O   MOL X1422      30.770  21.800  70.930  0.00  0.00            
ATOM   4515  H   MOL X1422      30.230  21.160  70.430  0.00  0.00            
ATOM   4516  H   MOL X1422      31.440  21.110  71.120  0.00  0.00            
ATOM   4517  O   MOL X1423       5.080  43.340  70.850  0.00  0.00            
ATOM   4518  H   MOL X1423       4.300  42.750  70.600  0.00  0.00            
ATOM   4519  H   MOL X1423       4.750  44.230  70.450  0.00  0.00            
ATOM   4520  O   MOL X1424      24.550  15.270  72.450  0.00  0.00            
ATOM   4521  H   MOL X1424      23.910  14.510  72.440  0.00  0.00            
ATOM   4522  H   MOL X1424      24.080  15.890  73.070  0.00  0.00            
ATOM   4523  O   MOL X1425       8.950   1.740  72.360  0.00  0.00            
ATOM   4524  H   MOL X1425       8.600   1.380  73.240  0.00  0.00            
ATOM   4525  H   MOL X1425       9.910   1.860  72.470  0.00  0.00            
ATOM   4526  O   MOL X1426       2.170  29.090  94.410  0.00  0.00            
ATOM   4527  H   MOL X1426       1.360  28.790  93.960  0.00  0.00            
ATOM   4528  H   MOL X1426       2.700  29.420  93.680  0.00  0.00            
ATOM   4529  O   MOL X1427       9.530  34.620  56.830  0.00  0.00            
ATOM   4530  H   MOL X1427      10.080  33.750  56.810  0.00  0.00            
ATOM   4531  H   MOL X1427       9.290  34.600  57.780  0.00  0.00            
ATOM   4532  O   MOL X1428      40.680  20.120  68.590  0.00  0.00            
ATOM   4533  H   MOL X1428      39.810  19.890  68.140  0.00  0.00            
ATOM   4534  H   MOL X1428      40.580  21.090  68.790  0.00  0.00            
ATOM   4535  O   MOL X1429      12.230  41.490  93.070  0.00  0.00            
ATOM   4536  H   MOL X1429      11.720  42.320  93.360  0.00  0.00            
ATOM   4537  H   MOL X1429      12.290  41.510  92.000  0.00  0.00            
ATOM   4538  O   MOL X1430       1.820  35.240  75.590  0.00  0.00            
ATOM   4539  H   MOL X1430       1.350  34.450  75.240  0.00  0.00            
ATOM   4540  H   MOL X1430       1.420  36.060  75.130  0.00  0.00            
ATOM   4541  O   MOL X1431       4.000   5.150  68.550  0.00  0.00            
ATOM   4542  H   MOL X1431       3.330   5.830  68.900  0.00  0.00            
ATOM   4543  H   MOL X1431       4.040   4.550  69.310  0.00  0.00            
ATOM   4544  O   MOL X1432      17.810  43.330  68.120  0.00  0.00            
ATOM   4545  H   MOL X1432      16.990  43.450  67.600  0.00  0.00            
ATOM   4546  H   MOL X1432      17.550  42.780  68.860  0.00  0.00            
ATOM   4547  O   MOL X1433       2.640  29.310  61.730  0.00  0.00            
ATOM   4548  H   MOL X1433       2.150  28.440  61.840  0.00  0.00            
ATOM   4549  H   MOL X1433       2.180  29.850  62.440  0.00  0.00            
ATOM   4550  O   MOL X1434      27.990  23.780  65.090  0.00  0.00            
ATOM   4551  H   MOL X1434      28.420  22.900  64.850  0.00  0.00            
ATOM   4552  H   MOL X1434      28.660  24.410  64.760  0.00  0.00            
ATOM   4553  O   MOL X1435      23.680  36.020  51.710  0.00  0.00            
ATOM   4554  H   MOL X1435      24.660  36.080  51.550  0.00  0.00            
ATOM   4555  H   MOL X1435      23.380  35.740  50.750  0.00  0.00            
ATOM   4556  O   MOL X1436      48.710  36.240  72.160  0.00  0.00            
ATOM   4557  H   MOL X1436      48.350  36.320  71.200  0.00  0.00            
ATOM   4558  H   MOL X1436      48.000  35.650  72.460  0.00  0.00            
ATOM   4559  O   MOL X1437      10.230   4.180  63.920  0.00  0.00            
ATOM   4560  H   MOL X1437      10.580   3.750  63.060  0.00  0.00            
ATOM   4561  H   MOL X1437      10.840   3.950  64.690  0.00  0.00            
ATOM   4562  O   MOL X1438      31.400  49.030  54.490  0.00  0.00            
ATOM   4563  H   MOL X1438      32.000   0.130  54.990  0.00  0.00            
ATOM   4564  H   MOL X1438      31.980  48.860  53.640  0.00  0.00            
ATOM   4565  O   MOL X1439      38.360  21.030  47.530  0.00  0.00            
ATOM   4566  H   MOL X1439      37.630  21.250  48.160  0.00  0.00            
ATOM   4567  H   MOL X1439      38.990  21.810  47.690  0.00  0.00            
ATOM   4568  O   MOL X1440      47.720  31.880  51.570  0.00  0.00            
ATOM   4569  H   MOL X1440      48.110  31.840  52.460  0.00  0.00            
ATOM   4570  H   MOL X1440      48.460  32.160  51.020  0.00  0.00            
ATOM   4571  O   MOL X1441      10.800  41.890  49.480  0.00  0.00            
ATOM   4572  H   MOL X1441      10.560  40.960  49.290  0.00  0.00            
ATOM   4573  H   MOL X1441      10.070  42.440  49.080  0.00  0.00            
ATOM   4574  O   MOL X1442      30.690  30.830  49.310  0.00  0.00            
ATOM   4575  H   MOL X1442      30.530  31.830  49.120  0.00  0.00            
ATOM   4576  H   MOL X1442      30.920  30.880  50.270  0.00  0.00            
ATOM   4577  O   MOL X1443      36.950  31.410  94.110  0.00  0.00            
ATOM   4578  H   MOL X1443      36.810  30.420  94.240  0.00  0.00            
ATOM   4579  H   MOL X1443      36.690  31.820  94.960  0.00  0.00            
ATOM   4580  O   MOL X1444      31.460  33.670  87.180  0.00  0.00            
ATOM   4581  H   MOL X1444      32.280  34.280  87.320  0.00  0.00            
ATOM   4582  H   MOL X1444      30.920  34.150  86.450  0.00  0.00            
ATOM   4583  O   MOL X1445      33.080   9.470  73.850  0.00  0.00            
ATOM   4584  H   MOL X1445      33.120  10.190  73.150  0.00  0.00            
ATOM   4585  H   MOL X1445      34.080   9.460  74.030  0.00  0.00            
ATOM   4586  O   MOL X1446      14.440  38.360  69.240  0.00  0.00            
ATOM   4587  H   MOL X1446      15.200  37.710  69.230  0.00  0.00            
ATOM   4588  H   MOL X1446      13.690  37.700  69.190  0.00  0.00            
ATOM   4589  O   MOL X1447      13.250  37.630  91.100  0.00  0.00            
ATOM   4590  H   MOL X1447      13.620  38.020  90.310  0.00  0.00            
ATOM   4591  H   MOL X1447      13.910  37.630  91.810  0.00  0.00            
ATOM   4592  O   MOL X1448       1.460   0.380  55.480  0.00  0.00            
ATOM   4593  H   MOL X1448       2.290   0.790  55.810  0.00  0.00            
ATOM   4594  H   MOL X1448       0.890   1.080  55.170  0.00  0.00            
ATOM   4595  O   MOL X1449       3.720  24.930  83.150  0.00  0.00            
ATOM   4596  H   MOL X1449       3.300  24.310  82.490  0.00  0.00            
ATOM   4597  H   MOL X1449       3.720  24.380  83.990  0.00  0.00            
ATOM   4598  O   MOL X1450      30.770  14.840  52.230  0.00  0.00            
ATOM   4599  H   MOL X1450      31.230  14.460  53.080  0.00  0.00            
ATOM   4600  H   MOL X1450      29.910  15.080  52.700  0.00  0.00            
ATOM   4601  O   MOL X1451      27.210  35.810  75.720  0.00  0.00            
ATOM   4602  H   MOL X1451      27.530  36.160  76.600  0.00  0.00            
ATOM   4603  H   MOL X1451      26.200  35.880  75.760  0.00  0.00            
ATOM   4604  O   MOL X1452      39.110  14.220  58.970  0.00  0.00            
ATOM   4605  H   MOL X1452      39.180  14.440  59.920  0.00  0.00            
ATOM   4606  H   MOL X1452      38.520  13.370  59.040  0.00  0.00            
ATOM   4607  O   MOL X1453      10.120  47.410  57.500  0.00  0.00            
ATOM   4608  H   MOL X1453      11.050  47.220  57.760  0.00  0.00            
ATOM   4609  H   MOL X1453       9.780  46.520  57.240  0.00  0.00            
ATOM   4610  O   MOL X1454       4.130  27.410  76.760  0.00  0.00            
ATOM   4611  H   MOL X1454       4.590  28.200  76.380  0.00  0.00            
ATOM   4612  H   MOL X1454       3.180  27.650  76.550  0.00  0.00            
ATOM   4613  O   MOL X1455      20.980  40.500  70.620  0.00  0.00            
ATOM   4614  H   MOL X1455      21.780  40.830  70.090  0.00  0.00            
ATOM   4615  H   MOL X1455      21.340  40.260  71.500  0.00  0.00            
ATOM   4616  O   MOL X1456      43.580  15.810  55.150  0.00  0.00            
ATOM   4617  H   MOL X1456      43.080  15.240  55.790  0.00  0.00            
ATOM   4618  H   MOL X1456      44.520  15.760  55.440  0.00  0.00            
ATOM   4619  O   MOL X1457       3.480  11.230  72.720  0.00  0.00            
ATOM   4620  H   MOL X1457       3.200  10.480  72.100  0.00  0.00            
ATOM   4621  H   MOL X1457       2.660  11.430  73.310  0.00  0.00            
ATOM   4622  O   MOL X1458      26.350  46.740  48.100  0.00  0.00            
ATOM   4623  H   MOL X1458      25.560  46.420  48.530  0.00  0.00            
ATOM   4624  H   MOL X1458      26.410  47.730  48.410  0.00  0.00            
ATOM   4625  O   MOL X1459      18.730   2.010  61.910  0.00  0.00            
ATOM   4626  H   MOL X1459      17.860   2.450  61.820  0.00  0.00            
ATOM   4627  H   MOL X1459      18.390   1.020  61.980  0.00  0.00            
ATOM   4628  O   MOL X1460      26.790  46.630  66.370  0.00  0.00            
ATOM   4629  H   MOL X1460      27.170  47.540  66.680  0.00  0.00            
ATOM   4630  H   MOL X1460      26.980  46.650  65.390  0.00  0.00            
ATOM   4631  O   MOL X1461      13.220  30.850  58.130  0.00  0.00            
ATOM   4632  H   MOL X1461      13.530  29.840  58.120  0.00  0.00            
ATOM   4633  H   MOL X1461      14.030  31.290  58.450  0.00  0.00            
ATOM   4634  O   MOL X1462      31.000  21.140  93.360  0.00  0.00            
ATOM   4635  H   MOL X1462      30.360  20.530  92.790  0.00  0.00            
ATOM   4636  H   MOL X1462      31.720  21.390  92.730  0.00  0.00            
ATOM   4637  O   MOL X1463      21.100  37.940  97.120  0.00  0.00            
ATOM   4638  H   MOL X1463      21.000  37.120  97.670  0.00  0.00            
ATOM   4639  H   MOL X1463      20.530  37.720  96.310  0.00  0.00            
ATOM   4640  O   MOL X1464      11.190   2.100  54.930  0.00  0.00            
ATOM   4641  H   MOL X1464      10.550   1.530  55.420  0.00  0.00            
ATOM   4642  H   MOL X1464      12.020   1.710  55.340  0.00  0.00            
ATOM   4643  O   MOL X1465      42.050   8.120  95.630  0.00  0.00            
ATOM   4644  H   MOL X1465      41.560   7.450  96.170  0.00  0.00            
ATOM   4645  H   MOL X1465      41.850   7.870  94.620  0.00  0.00            
ATOM   4646  O   MOL X1466      37.300  44.190 100.830  0.00  0.00            
ATOM   4647  H   MOL X1466      37.530  43.480 100.150  0.00  0.00            
ATOM   4648  H   MOL X1466      38.220  44.540 100.990  0.00  0.00            
ATOM   4649  O   MOL X1467      30.390   9.710  49.630  0.00  0.00            
ATOM   4650  H   MOL X1467      30.820  10.580  49.810  0.00  0.00            
ATOM   4651  H   MOL X1467      29.470   9.880  49.270  0.00  0.00            
ATOM   4652  O   MOL X1468      49.470   6.440  69.090  0.00  0.00            
ATOM   4653  H   MOL X1468      49.140   6.850  70.000  0.00  0.00            
ATOM   4654  H   MOL X1468       0.470   5.710  69.430  0.00  0.00            
ATOM   4655  O   MOL X1469      41.630  47.910  60.120  0.00  0.00            
ATOM   4656  H   MOL X1469      40.850  47.310  59.890  0.00  0.00            
ATOM   4657  H   MOL X1469      41.400  48.780  59.660  0.00  0.00            
ATOM   4658  O   MOL X1470      31.260  30.970  52.130  0.00  0.00            
ATOM   4659  H   MOL X1470      31.960  30.340  52.480  0.00  0.00            
ATOM   4660  H   MOL X1470      31.480  31.870  52.560  0.00  0.00            
ATOM   4661  O   MOL X1471      12.270   3.480  82.300  0.00  0.00            
ATOM   4662  H   MOL X1471      12.990   3.870  81.770  0.00  0.00            
ATOM   4663  H   MOL X1471      11.890   2.690  81.830  0.00  0.00            
ATOM   4664  O   MOL X1472      49.630   5.460  78.300  0.00  0.00            
ATOM   4665  H   MOL X1472      49.240   5.730  79.220  0.00  0.00            
ATOM   4666  H   MOL X1472       0.560   4.600  78.350  0.00  0.00            
ATOM   4667  O   MOL X1473      49.110  15.600  69.380  0.00  0.00            
ATOM   4668  H   MOL X1473      49.200  14.570  69.330  0.00  0.00            
ATOM   4669  H   MOL X1473      48.140  15.720  69.450  0.00  0.00            
ATOM   4670  O   MOL X1474       1.690  25.410  57.630  0.00  0.00            
ATOM   4671  H   MOL X1474       1.490  25.680  56.720  0.00  0.00            
ATOM   4672  H   MOL X1474       2.470  24.750  57.620  0.00  0.00            
ATOM   4673  O   MOL X1475       4.600  11.530  88.130  0.00  0.00            
ATOM   4674  H   MOL X1475       4.090  11.460  87.310  0.00  0.00            
ATOM   4675  H   MOL X1475       3.840  11.520  88.750  0.00  0.00            
ATOM   4676  O   MOL X1476      41.960  19.100  47.030  0.00  0.00            
ATOM   4677  H   MOL X1476      42.620  18.470  47.440  0.00  0.00            
ATOM   4678  H   MOL X1476      42.520  19.850  46.660  0.00  0.00            
ATOM   4679  O   MOL X1477       2.170  46.010  52.440  0.00  0.00            
ATOM   4680  H   MOL X1477       3.030  46.030  52.920  0.00  0.00            
ATOM   4681  H   MOL X1477       1.740  46.880  52.580  0.00  0.00            
ATOM   4682  O   MOL X1478      36.170  21.810  49.050  0.00  0.00            
ATOM   4683  H   MOL X1478      36.100  22.630  49.710  0.00  0.00            
ATOM   4684  H   MOL X1478      35.230  21.720  48.610  0.00  0.00            
ATOM   4685  O   MOL X1479      22.380  15.040  51.680  0.00  0.00            
ATOM   4686  H   MOL X1479      21.830  15.090  52.510  0.00  0.00            
ATOM   4687  H   MOL X1479      22.320  15.940  51.260  0.00  0.00            
ATOM   4688  O   MOL X1480      40.750   0.590  58.890  0.00  0.00            
ATOM   4689  H   MOL X1480      40.580   0.300  57.940  0.00  0.00            
ATOM   4690  H   MOL X1480      40.060   1.200  59.090  0.00  0.00            
ATOM   4691  O   MOL X1481      27.830  23.130 109.110  0.00  0.00            
ATOM   4692  H   MOL X1481      28.340  22.480 108.600  0.00  0.00            
ATOM   4693  H   MOL X1481      27.390  22.410 109.630  0.00  0.00            
ATOM   4694  O   MOL X1482      43.830  29.680  54.820  0.00  0.00            
ATOM   4695  H   MOL X1482      43.290  30.570  54.730  0.00  0.00            
ATOM   4696  H   MOL X1482      42.940  29.170  54.800  0.00  0.00            
ATOM   4697  O   MOL X1483       6.360  17.990  76.410  0.00  0.00            
ATOM   4698  H   MOL X1483       5.860  18.860  76.500  0.00  0.00            
ATOM   4699  H   MOL X1483       6.060  17.410  77.230  0.00  0.00            
ATOM   4700  O   MOL X1484      37.120  35.160  68.100  0.00  0.00            
ATOM   4701  H   MOL X1484      36.240  34.890  68.440  0.00  0.00            
ATOM   4702  H   MOL X1484      36.970  35.970  67.530  0.00  0.00            
ATOM   4703  O   MOL X1485      29.280  33.620  55.350  0.00  0.00            
ATOM   4704  H   MOL X1485      30.070  33.030  55.210  0.00  0.00            
ATOM   4705  H   MOL X1485      29.030  33.830  54.420  0.00  0.00            
ATOM   4706  O   MOL X1486      25.070  22.550  59.210  0.00  0.00            
ATOM   4707  H   MOL X1486      25.420  23.460  59.000  0.00  0.00            
ATOM   4708  H   MOL X1486      24.160  22.770  59.570  0.00  0.00            
ATOM   4709  O   MOL X1487       5.850  33.380  72.830  0.00  0.00            
ATOM   4710  H   MOL X1487       5.650  34.350  72.810  0.00  0.00            
ATOM   4711  H   MOL X1487       5.790  33.170  71.800  0.00  0.00            
ATOM   4712  O   MOL X1488      13.440  17.760  67.790  0.00  0.00            
ATOM   4713  H   MOL X1488      12.860  16.950  67.960  0.00  0.00            
ATOM   4714  H   MOL X1488      12.820  18.370  67.300  0.00  0.00            
ATOM   4715  O   MOL X1489      46.410   5.640  66.860  0.00  0.00            
ATOM   4716  H   MOL X1489      47.100   6.390  66.900  0.00  0.00            
ATOM   4717  H   MOL X1489      46.620   5.160  67.740  0.00  0.00            
ATOM   4718  O   MOL X1490      24.240   8.370 108.650  0.00  0.00            
ATOM   4719  H   MOL X1490      23.420   8.890 108.580  0.00  0.00            
ATOM   4720  H   MOL X1490      24.520   8.440 109.630  0.00  0.00            
ATOM   4721  O   MOL X1491      38.370   3.020  48.480  0.00  0.00            
ATOM   4722  H   MOL X1491      37.600   3.400  47.980  0.00  0.00            
ATOM   4723  H   MOL X1491      38.900   3.830  48.910  0.00  0.00            
ATOM   4724  O   MOL X1492      41.240  42.160 109.040  0.00  0.00            
ATOM   4725  H   MOL X1492      41.030  41.300 109.390  0.00  0.00            
ATOM   4726  H   MOL X1492      40.350  42.380 108.690  0.00  0.00            
ATOM   4727  O   MOL X1493       5.670  48.790  66.030  0.00  0.00            
ATOM   4728  H   MOL X1493       6.380  48.480  66.630  0.00  0.00            
ATOM   4729  H   MOL X1493       4.970  48.130  66.370  0.00  0.00            
ATOM   4730  O   MOL X1494       6.130  31.860  51.660  0.00  0.00            
ATOM   4731  H   MOL X1494       6.390  32.190  52.560  0.00  0.00            
ATOM   4732  H   MOL X1494       6.820  31.180  51.610  0.00  0.00            
ATOM   4733  O   MOL X1495      19.900   1.340  47.030  0.00  0.00            
ATOM   4734  H   MOL X1495      19.150   2.040  47.290  0.00  0.00            
ATOM   4735  H   MOL X1495      20.770   1.780  46.910  0.00  0.00            
ATOM   4736  O   MOL X1496      19.880  19.590  47.690  0.00  0.00            
ATOM   4737  H   MOL X1496      20.220  19.180  46.820  0.00  0.00            
ATOM   4738  H   MOL X1496      20.690  20.010  48.040  0.00  0.00            
ATOM   4739  O   MOL X1497      31.270  25.810  67.050  0.00  0.00            
ATOM   4740  H   MOL X1497      32.270  25.960  67.060  0.00  0.00            
ATOM   4741  H   MOL X1497      30.890  26.110  66.160  0.00  0.00            
ATOM   4742  O   MOL X1498      39.620  32.990 107.370  0.00  0.00            
ATOM   4743  H   MOL X1498      39.360  32.480 106.540  0.00  0.00            
ATOM   4744  H   MOL X1498      39.640  33.940 107.130  0.00  0.00            
ATOM   4745  O   MOL X1499      38.450  11.740  59.230  0.00  0.00            
ATOM   4746  H   MOL X1499      38.190  11.470  60.230  0.00  0.00            
ATOM   4747  H   MOL X1499      37.960  11.140  58.590  0.00  0.00            
ATOM   4748  O   MOL X1500      11.670  32.960  72.630  0.00  0.00            
ATOM   4749  H   MOL X1500      12.290  32.230  72.620  0.00  0.00            
ATOM   4750  H   MOL X1500      11.390  33.090  71.680  0.00  0.00            
ATOM   4751  O   MOL X1501      46.980  42.820  56.900  0.00  0.00            
ATOM   4752  H   MOL X1501      47.570  43.630  57.040  0.00  0.00            
ATOM   4753  H   MOL X1501      46.130  43.300  56.570  0.00  0.00            
ATOM   4754  O   MOL X1502      25.960  38.840 110.490  0.00  0.00            
ATOM   4755  H   MOL X1502      26.030  37.840 110.550  0.00  0.00            
ATOM   4756  H   MOL X1502      25.130  39.000 109.960  0.00  0.00            
ATOM   4757  O   MOL X1503      13.160   1.270  51.560  0.00  0.00            
ATOM   4758  H   MOL X1503      12.710   2.150  51.560  0.00  0.00            
ATOM   4759  H   MOL X1503      13.040   1.040  50.610  0.00  0.00            
ATOM   4760  O   MOL X1504      34.230  33.960  89.680  0.00  0.00            
ATOM   4761  H   MOL X1504      33.530  34.280  90.330  0.00  0.00            
ATOM   4762  H   MOL X1504      33.940  34.520  88.870  0.00  0.00            
ATOM   4763  O   MOL X1505      29.980  33.660  62.010  0.00  0.00            
ATOM   4764  H   MOL X1505      29.620  32.940  61.380  0.00  0.00            
ATOM   4765  H   MOL X1505      30.540  33.200  62.610  0.00  0.00            
ATOM   4766  O   MOL X1506       6.070  45.120  49.000  0.00  0.00            
ATOM   4767  H   MOL X1506       6.230  46.070  49.150  0.00  0.00            
ATOM   4768  H   MOL X1506       5.700  44.740  49.880  0.00  0.00            
ATOM   4769  O   MOL X1507       0.140   8.430  64.900  0.00  0.00            
ATOM   4770  H   MOL X1507       1.000   7.970  65.090  0.00  0.00            
ATOM   4771  H   MOL X1507       0.510   9.080  64.330  0.00  0.00            
ATOM   4772  O   MOL X1508      29.810  36.500  72.820  0.00  0.00            
ATOM   4773  H   MOL X1508      29.470  37.430  72.810  0.00  0.00            
ATOM   4774  H   MOL X1508      30.760  36.630  72.980  0.00  0.00            
ATOM   4775  O   MOL X1509      48.190   7.520  67.080  0.00  0.00            
ATOM   4776  H   MOL X1509      48.860   7.340  67.760  0.00  0.00            
ATOM   4777  H   MOL X1509      48.770   7.820  66.310  0.00  0.00            
ATOM   4778  O   MOL X1510      35.570  21.920  78.770  0.00  0.00            
ATOM   4779  H   MOL X1510      35.600  20.930  78.830  0.00  0.00            
ATOM   4780  H   MOL X1510      36.100  22.280  79.500  0.00  0.00            
ATOM   4781  O   MOL X1511      39.270   9.170  78.450  0.00  0.00            
ATOM   4782  H   MOL X1511      39.110   8.250  78.820  0.00  0.00            
ATOM   4783  H   MOL X1511      39.640   8.810  77.540  0.00  0.00            
ATOM   4784  O   MOL X1512      42.240  30.710 110.300  0.00  0.00            
ATOM   4785  H   MOL X1512      41.710  31.520 110.160  0.00  0.00            
ATOM   4786  H   MOL X1512      41.920  30.220 111.090  0.00  0.00            
ATOM   4787  O   MOL X1513      14.010  25.120  56.410  0.00  0.00            
ATOM   4788  H   MOL X1513      13.150  25.280  55.950  0.00  0.00            
ATOM   4789  H   MOL X1513      13.730  24.500  57.130  0.00  0.00            
ATOM   4790  O   MOL X1514      17.370   4.700  59.480  0.00  0.00            
ATOM   4791  H   MOL X1514      17.210   4.560  60.480  0.00  0.00            
ATOM   4792  H   MOL X1514      18.230   5.210  59.550  0.00  0.00            
ATOM   4793  O   MOL X1515       0.310  39.020  76.030  0.00  0.00            
ATOM   4794  H   MOL X1515      49.230  38.780  76.600  0.00  0.00            
ATOM   4795  H   MOL X1515       0.250  38.280  75.410  0.00  0.00            
ATOM   4796  O   MOL X1516      48.600  38.500  67.450  0.00  0.00            
ATOM   4797  H   MOL X1516      47.690  38.500  67.900  0.00  0.00            
ATOM   4798  H   MOL X1516      48.330  38.630  66.480  0.00  0.00            
ATOM   4799  O   MOL X1517      21.250  44.910  69.920  0.00  0.00            
ATOM   4800  H   MOL X1517      21.590  45.470  70.680  0.00  0.00            
ATOM   4801  H   MOL X1517      22.060  44.620  69.520  0.00  0.00            
ATOM   4802  O   MOL X1518      24.400   2.990  70.950  0.00  0.00            
ATOM   4803  H   MOL X1518      24.110   3.600  70.220  0.00  0.00            
ATOM   4804  H   MOL X1518      23.660   3.200  71.610  0.00  0.00            
ATOM   4805  O   MOL X1519       6.310  14.350  68.070  0.00  0.00            
ATOM   4806  H   MOL X1519       6.220  14.670  68.980  0.00  0.00            
ATOM   4807  H   MOL X1519       6.040  13.390  68.280  0.00  0.00            
ATOM   4808  O   MOL X1520      41.410  11.050  67.260  0.00  0.00            
ATOM   4809  H   MOL X1520      41.270  10.200  66.790  0.00  0.00            
ATOM   4810  H   MOL X1520      41.820  10.750  68.050  0.00  0.00            
ATOM   4811  O   MOL X1521      19.780  27.200  58.940  0.00  0.00            
ATOM   4812  H   MOL X1521      19.150  27.320  58.150  0.00  0.00            
ATOM   4813  H   MOL X1521      19.140  27.390  59.640  0.00  0.00            
ATOM   4814  O   MOL X1522      10.500   7.930  54.990  0.00  0.00            
ATOM   4815  H   MOL X1522       9.800   8.420  54.400  0.00  0.00            
ATOM   4816  H   MOL X1522      11.080   7.550  54.210  0.00  0.00            
ATOM   4817  O   MOL X1523       6.050  30.990  48.610  0.00  0.00            
ATOM   4818  H   MOL X1523       6.840  31.000  49.190  0.00  0.00            
ATOM   4819  H   MOL X1523       6.360  30.160  48.200  0.00  0.00            
ATOM   4820  O   MOL X1524      20.630  29.070  47.960  0.00  0.00            
ATOM   4821  H   MOL X1524      20.800  28.100  47.670  0.00  0.00            
ATOM   4822  H   MOL X1524      20.270  28.930  48.880  0.00  0.00            
ATOM   4823  O   MOL X1525      32.100  33.270  53.570  0.00  0.00            
ATOM   4824  H   MOL X1525      32.290  33.910  54.290  0.00  0.00            
ATOM   4825  H   MOL X1525      33.060  33.040  53.240  0.00  0.00            
ATOM   4826  O   MOL X1526      19.550  30.220  56.720  0.00  0.00            
ATOM   4827  H   MOL X1526      20.170  30.660  57.380  0.00  0.00            
ATOM   4828  H   MOL X1526      19.600  30.920  56.010  0.00  0.00            
ATOM   4829  O   MOL X1527      44.970   0.390  86.830  0.00  0.00            
ATOM   4830  H   MOL X1527      44.320  49.220  86.570  0.00  0.00            
ATOM   4831  H   MOL X1527      45.430   0.710  85.970  0.00  0.00            
ATOM   4832  O   MOL X1528      10.510  18.270  52.930  0.00  0.00            
ATOM   4833  H   MOL X1528       9.770  18.930  52.780  0.00  0.00            
ATOM   4834  H   MOL X1528      10.310  17.550  52.290  0.00  0.00            
ATOM   4835  O   MOL X1529       2.100  22.580  59.690  0.00  0.00            
ATOM   4836  H   MOL X1529       3.080  22.460  59.450  0.00  0.00            
ATOM   4837  H   MOL X1529       1.640  21.890  59.110  0.00  0.00            
ATOM   4838  O   MOL X1530       9.610   1.730  58.610  0.00  0.00            
ATOM   4839  H   MOL X1530      10.220   0.980  58.540  0.00  0.00            
ATOM   4840  H   MOL X1530       8.850   1.190  58.960  0.00  0.00            
ATOM   4841  O   MOL X1531       4.350  48.260  57.240  0.00  0.00            
ATOM   4842  H   MOL X1531       4.780  48.220  58.210  0.00  0.00            
ATOM   4843  H   MOL X1531       4.060  49.180  57.050  0.00  0.00            
ATOM   4844  O   MOL X1532      38.150  46.670  67.900  0.00  0.00            
ATOM   4845  H   MOL X1532      38.960  47.100  68.220  0.00  0.00            
ATOM   4846  H   MOL X1532      38.420  45.700  67.990  0.00  0.00            
ATOM   4847  O   MOL X1533      37.210   9.090  65.190  0.00  0.00            
ATOM   4848  H   MOL X1533      37.920   8.430  64.880  0.00  0.00            
ATOM   4849  H   MOL X1533      37.720   9.470  65.890  0.00  0.00            
ATOM   4850  O   MOL X1534       2.820  11.870  52.980  0.00  0.00            
ATOM   4851  H   MOL X1534       2.150  12.650  52.840  0.00  0.00            
ATOM   4852  H   MOL X1534       3.540  12.390  53.360  0.00  0.00            
ATOM   4853  O   MOL X1535      34.650  44.300 112.120  0.00  0.00            
ATOM   4854  H   MOL X1535      33.900  43.900 111.660  0.00  0.00            
ATOM   4855  H   MOL X1535      35.250  43.460 112.020  0.00  0.00            
ATOM   4856  O   MOL X1536      47.040  36.740  70.090  0.00  0.00            
ATOM   4857  H   MOL X1536      46.230  37.190  69.650  0.00  0.00            
ATOM   4858  H   MOL X1536      47.040  35.830  69.870  0.00  0.00            
ATOM   4859  O   MOL X1537      22.320  23.170  64.230  0.00  0.00            
ATOM   4860  H   MOL X1537      21.470  22.760  64.550  0.00  0.00            
ATOM   4861  H   MOL X1537      22.810  23.260  65.140  0.00  0.00            
ATOM   4862  O   MOL X1538      13.460  35.890 110.280  0.00  0.00            
ATOM   4863  H   MOL X1538      13.340  35.060 109.720  0.00  0.00            
ATOM   4864  H   MOL X1538      14.390  35.670 110.660  0.00  0.00            
ATOM   4865  O   MOL X1539       0.230  40.810  67.810  0.00  0.00            
ATOM   4866  H   MOL X1539      49.560  39.850  67.670  0.00  0.00            
ATOM   4867  H   MOL X1539       1.060  40.790  67.310  0.00  0.00            
ATOM   4868  O   MOL X1540      38.260  30.860  63.740  0.00  0.00            
ATOM   4869  H   MOL X1540      37.880  31.530  64.340  0.00  0.00            
ATOM   4870  H   MOL X1540      39.230  30.920  63.910  0.00  0.00            
ATOM   4871  O   MOL X1541      22.990  13.690  58.420  0.00  0.00            
ATOM   4872  H   MOL X1541      23.950  13.610  58.770  0.00  0.00            
ATOM   4873  H   MOL X1541      22.630  14.340  59.070  0.00  0.00            
ATOM   4874  O   MOL X1542      32.970  41.190 107.600  0.00  0.00            
ATOM   4875  H   MOL X1542      33.400  40.690 108.370  0.00  0.00            
ATOM   4876  H   MOL X1542      33.790  41.080 106.950  0.00  0.00            
ATOM   4877  O   MOL X1543      11.740   5.220  99.690  0.00  0.00            
ATOM   4878  H   MOL X1543      11.480   4.960 100.650  0.00  0.00            
ATOM   4879  H   MOL X1543      11.990   4.340  99.430  0.00  0.00            
ATOM   4880  O   MOL X1544      27.030  21.430  68.700  0.00  0.00            
ATOM   4881  H   MOL X1544      26.520  22.300  68.700  0.00  0.00            
ATOM   4882  H   MOL X1544      26.230  20.890  68.820  0.00  0.00            
ATOM   4883  O   MOL X1545       0.160  33.620  70.450  0.00  0.00            
ATOM   4884  H   MOL X1545       0.680  32.790  70.350  0.00  0.00            
ATOM   4885  H   MOL X1545      49.160  33.220  71.060  0.00  0.00            
ATOM   4886  O   MOL X1546       5.490   9.260  98.230  0.00  0.00            
ATOM   4887  H   MOL X1546       5.520   8.360  97.900  0.00  0.00            
ATOM   4888  H   MOL X1546       6.460   9.410  98.130  0.00  0.00            
ATOM   4889  O   MOL X1547      35.960   3.760  97.240  0.00  0.00            
ATOM   4890  H   MOL X1547      35.990   2.770  97.110  0.00  0.00            
ATOM   4891  H   MOL X1547      35.390   3.980  96.450  0.00  0.00            
ATOM   4892  O   MOL X1548      27.190  31.310  53.770  0.00  0.00            
ATOM   4893  H   MOL X1548      27.460  32.240  53.580  0.00  0.00            
ATOM   4894  H   MOL X1548      26.460  31.470  54.370  0.00  0.00            
ATOM   4895  O   MOL X1549      44.530   2.770  63.910  0.00  0.00            
ATOM   4896  H   MOL X1549      44.060   3.260  64.650  0.00  0.00            
ATOM   4897  H   MOL X1549      45.480   3.010  64.120  0.00  0.00            
ATOM   4898  O   MOL X1550      48.040  17.830  50.940  0.00  0.00            
ATOM   4899  H   MOL X1550      48.000  16.910  51.210  0.00  0.00            
ATOM   4900  H   MOL X1550      47.420  17.770  50.160  0.00  0.00            
ATOM   4901  O   MOL X1551      17.970  48.360  70.180  0.00  0.00            
ATOM   4902  H   MOL X1551      17.120  48.680  69.710  0.00  0.00            
ATOM   4903  H   MOL X1551      18.410  47.740  69.640  0.00  0.00            
ATOM   4904  O   MOL X1552       3.250  35.970  71.380  0.00  0.00            
ATOM   4905  H   MOL X1552       3.560  36.330  72.260  0.00  0.00            
ATOM   4906  H   MOL X1552       2.700  35.170  71.650  0.00  0.00            
ATOM   4907  O   MOL X1553      34.570  42.930  87.970  0.00  0.00            
ATOM   4908  H   MOL X1553      34.670  42.110  87.420  0.00  0.00            
ATOM   4909  H   MOL X1553      34.570  42.470  88.890  0.00  0.00            
ATOM   4910  O   MOL X1554      36.020  16.270  48.060  0.00  0.00            
ATOM   4911  H   MOL X1554      35.330  15.870  47.490  0.00  0.00            
ATOM   4912  H   MOL X1554      35.950  15.910  48.980  0.00  0.00            
ATOM   4913  O   MOL X1555      13.050  20.980  65.740  0.00  0.00            
ATOM   4914  H   MOL X1555      12.960  21.950  66.090  0.00  0.00            
ATOM   4915  H   MOL X1555      12.090  20.650  65.760  0.00  0.00            
ATOM   4916  O   MOL X1556      33.210   6.220  78.420  0.00  0.00            
ATOM   4917  H   MOL X1556      33.740   6.320  79.240  0.00  0.00            
ATOM   4918  H   MOL X1556      32.800   5.280  78.560  0.00  0.00            
ATOM   4919  O   MOL X1557      35.760  29.060  71.600  0.00  0.00            
ATOM   4920  H   MOL X1557      36.600  29.300  71.160  0.00  0.00            
ATOM   4921  H   MOL X1557      35.220  29.880  71.490  0.00  0.00            
ATOM   4922  O   MOL X1558      37.120  45.200  65.710  0.00  0.00            
ATOM   4923  H   MOL X1558      37.260  45.670  66.590  0.00  0.00            
ATOM   4924  H   MOL X1558      37.610  45.710  65.090  0.00  0.00            
ATOM   4925  O   MOL X1559      22.440  36.840  47.520  0.00  0.00            
ATOM   4926  H   MOL X1559      21.690  37.550  47.670  0.00  0.00            
ATOM   4927  H   MOL X1559      23.160  37.320  47.060  0.00  0.00            
ATOM   4928  O   MOL X1560      14.200   3.440  62.360  0.00  0.00            
ATOM   4929  H   MOL X1560      13.570   3.720  61.630  0.00  0.00            
ATOM   4930  H   MOL X1560      14.240   2.470  62.220  0.00  0.00            
ATOM   4931  O   MOL X1561      28.030   6.550 112.480  0.00  0.00            
ATOM   4932  H   MOL X1561      27.230   6.000 112.400  0.00  0.00            
ATOM   4933  H   MOL X1561      28.630   6.120 111.800  0.00  0.00            
ATOM   4934  O   MOL X1562       5.210  49.020 104.660  0.00  0.00            
ATOM   4935  H   MOL X1562       5.910   0.030 105.020  0.00  0.00            
ATOM   4936  H   MOL X1562       4.680   0.080 104.140  0.00  0.00            
ATOM   4937  O   MOL X1563       1.920   8.980  72.170  0.00  0.00            
ATOM   4938  H   MOL X1563       1.350   8.850  72.970  0.00  0.00            
ATOM   4939  H   MOL X1563       2.300   8.050  72.210  0.00  0.00            
ATOM   4940  O   MOL X1564      17.180  37.490  68.790  0.00  0.00            
ATOM   4941  H   MOL X1564      17.650  38.290  69.160  0.00  0.00            
ATOM   4942  H   MOL X1564      17.940  36.790  69.050  0.00  0.00            
ATOM   4943  O   MOL X1565      25.480  36.540  48.570  0.00  0.00            
ATOM   4944  H   MOL X1565      25.270  37.450  48.190  0.00  0.00            
ATOM   4945  H   MOL X1565      25.720  36.860  49.540  0.00  0.00            
ATOM   4946  O   MOL X1566       2.270  23.310  81.390  0.00  0.00            
ATOM   4947  H   MOL X1566       2.270  22.650  80.600  0.00  0.00            
ATOM   4948  H   MOL X1566       1.430  23.800  81.080  0.00  0.00            
ATOM   4949  O   MOL X1567      26.870   9.410  54.830  0.00  0.00            
ATOM   4950  H   MOL X1567      26.390   9.000  55.630  0.00  0.00            
ATOM   4951  H   MOL X1567      27.680   9.760  55.350  0.00  0.00            
ATOM   4952  O   MOL X1568      38.780  15.070  75.810  0.00  0.00            
ATOM   4953  H   MOL X1568      38.830  14.990  76.830  0.00  0.00            
ATOM   4954  H   MOL X1568      37.920  15.700  75.770  0.00  0.00            
ATOM   4955  O   MOL X1569      15.970  24.990  51.770  0.00  0.00            
ATOM   4956  H   MOL X1569      15.690  24.260  52.330  0.00  0.00            
ATOM   4957  H   MOL X1569      15.200  25.170  51.240  0.00  0.00            
ATOM   4958  O   MOL X1570      20.180  43.820  62.400  0.00  0.00            
ATOM   4959  H   MOL X1570      20.600  43.010  61.840  0.00  0.00            
ATOM   4960  H   MOL X1570      20.100  44.570  61.710  0.00  0.00            
ATOM   4961  O   MOL X1571      45.150  26.750  56.780  0.00  0.00            
ATOM   4962  H   MOL X1571      45.560  26.340  57.600  0.00  0.00            
ATOM   4963  H   MOL X1571      44.340  26.230  56.600  0.00  0.00            
ATOM   4964  O   MOL X1572      16.410  46.940  59.170  0.00  0.00            
ATOM   4965  H   MOL X1572      17.060  46.320  59.600  0.00  0.00            
ATOM   4966  H   MOL X1572      15.630  46.680  59.650  0.00  0.00            
ATOM   4967  O   MOL X1573       8.360   5.200  50.900  0.00  0.00            
ATOM   4968  H   MOL X1573       7.700   4.820  51.590  0.00  0.00            
ATOM   4969  H   MOL X1573       8.740   4.380  50.480  0.00  0.00            
ATOM   4970  O   MOL X1574       0.030  33.360  50.500  0.00  0.00            
ATOM   4971  H   MOL X1574      49.270  34.090  51.060  0.00  0.00            
ATOM   4972  H   MOL X1574       0.980  33.440  50.680  0.00  0.00            
ATOM   4973  O   MOL X1575      37.890   4.770  70.830  0.00  0.00            
ATOM   4974  H   MOL X1575      37.980   3.790  70.480  0.00  0.00            
ATOM   4975  H   MOL X1575      38.620   5.230  70.280  0.00  0.00            
ATOM   4976  O   MOL X1576      21.450  32.380 108.880  0.00  0.00            
ATOM   4977  H   MOL X1576      21.120  31.470 108.820  0.00  0.00            
ATOM   4978  H   MOL X1576      20.970  32.740 109.710  0.00  0.00            
ATOM   4979  O   MOL X1577      27.170  44.830 104.840  0.00  0.00            
ATOM   4980  H   MOL X1577      27.490  44.080 105.430  0.00  0.00            
ATOM   4981  H   MOL X1577      27.080  45.430 105.570  0.00  0.00            
ATOM   4982  O   MOL X1578      16.960  11.970  57.840  0.00  0.00            
ATOM   4983  H   MOL X1578      16.140  12.390  57.550  0.00  0.00            
ATOM   4984  H   MOL X1578      16.830  10.980  57.650  0.00  0.00            
ATOM   4985  O   MOL X1579      10.970  44.900  99.970  0.00  0.00            
ATOM   4986  H   MOL X1579      10.430  45.180 100.770  0.00  0.00            
ATOM   4987  H   MOL X1579      10.820  45.730  99.380  0.00  0.00            
ATOM   4988  O   MOL X1580      48.340  18.270  60.000  0.00  0.00            
ATOM   4989  H   MOL X1580      47.520  18.070  59.580  0.00  0.00            
ATOM   4990  H   MOL X1580      48.930  17.540  59.550  0.00  0.00            
ATOM   4991  O   MOL X1581      24.660  22.390 109.750  0.00  0.00            
ATOM   4992  H   MOL X1581      25.490  22.210 110.250  0.00  0.00            
ATOM   4993  H   MOL X1581      24.330  21.470 109.460  0.00  0.00            
ATOM   4994  O   MOL X1582       1.720   0.590  59.390  0.00  0.00            
ATOM   4995  H   MOL X1582       2.220  49.380  59.860  0.00  0.00            
ATOM   4996  H   MOL X1582       1.420   0.100  58.670  0.00  0.00            
ATOM   4997  O   MOL X1583      19.580  30.210  84.390  0.00  0.00            
ATOM   4998  H   MOL X1583      20.540  30.210  84.550  0.00  0.00            
ATOM   4999  H   MOL X1583      19.310  29.330  84.840  0.00  0.00            
ATOM   5000  O   MOL X1584      22.020  29.250  79.550  0.00  0.00            
ATOM   5001  H   MOL X1584      22.450  28.470  79.940  0.00  0.00            
ATOM   5002  H   MOL X1584      22.240  29.040  78.600  0.00  0.00            
ATOM   5003  O   MOL X1585       0.140  13.030  48.170  0.00  0.00            
ATOM   5004  H   MOL X1585      49.270  12.330  47.660  0.00  0.00            
ATOM   5005  H   MOL X1585      49.090  13.680  48.450  0.00  0.00            
ATOM   5006  O   MOL X1586      11.810   1.980  72.520  0.00  0.00            
ATOM   5007  H   MOL X1586      11.690   2.100  71.570  0.00  0.00            
ATOM   5008  H   MOL X1586      12.720   1.670  72.460  0.00  0.00            
ATOM   5009  O   MOL X1587      36.440   8.630 105.270  0.00  0.00            
ATOM   5010  H   MOL X1587      36.490   9.470 105.860  0.00  0.00            
ATOM   5011  H   MOL X1587      35.790   8.960 104.630  0.00  0.00            
ATOM   5012  O   MOL X1588      17.580   9.680  69.400  0.00  0.00            
ATOM   5013  H   MOL X1588      17.200   9.390  68.530  0.00  0.00            
ATOM   5014  H   MOL X1588      16.890   9.370  70.020  0.00  0.00            
ATOM   5015  O   MOL X1589      34.970  44.500  62.880  0.00  0.00            
ATOM   5016  H   MOL X1589      35.940  44.490  63.110  0.00  0.00            
ATOM   5017  H   MOL X1589      34.900  43.490  62.630  0.00  0.00            
ATOM   5018  O   MOL X1590       4.580  19.180  53.140  0.00  0.00            
ATOM   5019  H   MOL X1590       5.410  19.070  52.550  0.00  0.00            
ATOM   5020  H   MOL X1590       4.060  19.840  52.670  0.00  0.00            
ATOM   5021  O   MOL X1591      37.390  23.250  67.030  0.00  0.00            
ATOM   5022  H   MOL X1591      36.690  23.770  67.520  0.00  0.00            
ATOM   5023  H   MOL X1591      37.780  23.920  66.400  0.00  0.00            
ATOM   5024  O   MOL X1592       0.450   3.960  66.390  0.00  0.00            
ATOM   5025  H   MOL X1592       0.640   4.380  65.490  0.00  0.00            
ATOM   5026  H   MOL X1592      49.570   4.650  66.910  0.00  0.00            
ATOM   5027  O   MOL X1593      49.350   7.790  60.820  0.00  0.00            
ATOM   5028  H   MOL X1593       0.610   8.230  60.950  0.00  0.00            
ATOM   5029  H   MOL X1593      49.550   7.120  60.100  0.00  0.00            
ATOM   5030  O   MOL X1594      14.350   0.670  48.680  0.00  0.00            
ATOM   5031  H   MOL X1594      14.930   0.230  49.400  0.00  0.00            
ATOM   5032  H   MOL X1594      14.080  49.520  48.080  0.00  0.00            
ATOM   5033  O   MOL X1595      48.570   5.730  62.670  0.00  0.00            
ATOM   5034  H   MOL X1595      48.860   6.650  62.190  0.00  0.00            
ATOM   5035  H   MOL X1595      49.230   5.450  63.370  0.00  0.00            
ATOM   5036  O   MOL X1596      31.930  46.500  56.310  0.00  0.00            
ATOM   5037  H   MOL X1596      31.960  45.910  55.480  0.00  0.00            
ATOM   5038  H   MOL X1596      32.640  47.100  56.020  0.00  0.00            
ATOM   5039  O   MOL X1597      16.070  31.150  49.260  0.00  0.00            
ATOM   5040  H   MOL X1597      15.460  31.080  48.480  0.00  0.00            
ATOM   5041  H   MOL X1597      16.890  31.120  48.710  0.00  0.00            
ATOM   5042  O   MOL X1598      28.940  46.390  45.400  0.00  0.00            
ATOM   5043  H   MOL X1598      29.290  46.720  44.540  0.00  0.00            
ATOM   5044  H   MOL X1598      29.590  46.870  45.990  0.00  0.00            
ATOM   5045  O   MOL X1599      38.010   2.360  70.020  0.00  0.00            
ATOM   5046  H   MOL X1599      37.130   2.070  70.390  0.00  0.00            
ATOM   5047  H   MOL X1599      37.870   2.340  69.030  0.00  0.00            
ATOM   5048  O   MOL X1600      44.690  46.770  69.210  0.00  0.00            
ATOM   5049  H   MOL X1600      45.510  47.060  68.650  0.00  0.00            
ATOM   5050  H   MOL X1600      44.100  47.500  68.990  0.00  0.00            
ATOM   5051  O   MOL X1601      33.110   5.210  90.910  0.00  0.00            
ATOM   5052  H   MOL X1601      34.160   5.030  91.000  0.00  0.00            
ATOM   5053  H   MOL X1601      32.680   4.660  91.560  0.00  0.00            
ATOM   5054  O   MOL X1602      48.360  26.360 110.180  0.00  0.00            
ATOM   5055  H   MOL X1602      48.740  27.230 110.090  0.00  0.00            
ATOM   5056  H   MOL X1602      49.190  25.900 109.840  0.00  0.00            
ATOM   5057  O   MOL X1603      49.310  13.080  69.770  0.00  0.00            
ATOM   5058  H   MOL X1603       0.630  12.890  69.940  0.00  0.00            
ATOM   5059  H   MOL X1603      48.930  12.290  69.360  0.00  0.00            
ATOM   5060  O   MOL X1604      29.350  44.010  54.640  0.00  0.00            
ATOM   5061  H   MOL X1604      28.490  43.870  54.120  0.00  0.00            
ATOM   5062  H   MOL X1604      29.320  45.040  54.530  0.00  0.00
[truncated: 921,619 more chars]
