# Supplementary material for: In situ molecular weaving of ionic polymers into metal-organic frameworks for radioactive anion capture
Source: Nat Commun. 2025 Aug 11;16:7393. doi: 10.1038/s41467-025-62246-3 (PMC12339677; doi:10.1038/s41467-025-62246-3)
Supplement: Supplementary file 3 — Supplementary Data-1-3 [file 41467_2025_62246_MOESM3_ESM.zip › Supplementary Data-3/MW-Ptriaz@MOFC Initial]

CRYST1   49.637   49.557  160.982  90.00  94.71  90.00 P 1           1
ATOM      1  N   MOL X   1      13.420  38.860  60.160  0.00  0.00            
ATOM      2  O   MOL X   1      12.390  38.180  60.990  0.00  0.00            
ATOM      3  O   MOL X   1      14.470  39.660  60.830  0.00  0.00            
ATOM      4  O   MOL X   1      13.040  39.210  58.770  0.00  0.00            
ATOM      5  N   MOL X   2      47.360  10.120  63.040  0.00  0.00            
ATOM      6  O   MOL X   2      48.160  10.510  61.860  0.00  0.00            
ATOM      7  O   MOL X   2      47.930   8.980  63.770  0.00  0.00            
ATOM      8  O   MOL X   2      45.950   9.930  62.630  0.00  0.00            
ATOM      9  N   MOL X   3      24.940  36.320   4.410  0.00  0.00            
ATOM     10  O   MOL X   3      25.850  37.040   3.510  0.00  0.00            
ATOM     11  O   MOL X   3      25.220  36.420   5.850  0.00  0.00            
ATOM     12  O   MOL X   3      24.550  34.950   4.030  0.00  0.00            
ATOM     13  N   MOL X   4       6.100   6.980  38.520  0.00  0.00            
ATOM     14  O   MOL X   4       4.800   6.330  38.810  0.00  0.00            
ATOM     15  O   MOL X   4       6.690   6.650  37.210  0.00  0.00            
ATOM     16  O   MOL X   4       7.010   7.050  39.680  0.00  0.00            
ATOM     17  N   MOL X   5      34.480  13.460  24.420  0.00  0.00            
ATOM     18  O   MOL X   5      34.270  14.350  25.570  0.00  0.00            
ATOM     19  O   MOL X   5      33.520  12.350  24.240  0.00  0.00            
ATOM     20  O   MOL X   5      35.900  13.210  24.050  0.00  0.00            
ATOM     21  N   MOL X   6      48.290  40.710  29.620  0.00  0.00            
ATOM     22  O   MOL X   6      47.290  41.770  29.890  0.00  0.00            
ATOM     23  O   MOL X   6      49.300  40.440  30.660  0.00  0.00            
ATOM     24  O   MOL X   6      48.640  40.690  28.190  0.00  0.00            
ATOM     25  N   MOL X   7      46.310  20.080  18.860  0.00  0.00            
ATOM     26  O   MOL X   7      46.240  20.370  17.410  0.00  0.00            
ATOM     27  O   MOL X   7      45.130  20.440  19.670  0.00  0.00            
ATOM     28  O   MOL X   7      47.630  20.170  19.530  0.00  0.00            
ATOM     29  N   MOL X   8      43.650  12.510  20.610  0.00  0.00            
ATOM     30  O   MOL X   8      42.360  11.790  20.630  0.00  0.00            
ATOM     31  O   MOL X   8      43.630  13.910  20.150  0.00  0.00            
ATOM     32  O   MOL X   8      44.890  11.740  20.340  0.00  0.00            
ATOM     33  N   MOL X   9      34.890   1.240   3.350  0.00  0.00            
ATOM     34  O   MOL X   9      35.670   0.550   2.300  0.00  0.00            
ATOM     35  O   MOL X   9      33.860   0.400   4.010  0.00  0.00            
ATOM     36  O   MOL X   9      35.540   2.290   4.150  0.00  0.00            
ATOM     37  N   MOL X  10      21.280  49.050  66.970  0.00  0.00            
ATOM     38  O   MOL X  10      20.000   0.010  67.500  0.00  0.00            
ATOM     39  O   MOL X  10      21.460  49.320  65.550  0.00  0.00            
ATOM     40  O   MOL X  10      22.390   0.010  67.790  0.00  0.00            
ATOM     41  N   MOL X  11      30.310  14.710   5.070  0.00  0.00            
ATOM     42  O   MOL X  11      30.000  14.940   6.500  0.00  0.00            
ATOM     43  O   MOL X  11      29.520  13.660   4.410  0.00  0.00            
ATOM     44  O   MOL X  11      31.730  14.570   4.760  0.00  0.00            
ATOM     45  N   MOL X  12       3.500  36.840  13.410  0.00  0.00            
ATOM     46  O   MOL X  12       3.410  38.300  13.710  0.00  0.00            
ATOM     47  O   MOL X  12       3.270  36.460  12.000  0.00  0.00            
ATOM     48  O   MOL X  12       3.010  35.950  14.480  0.00  0.00            
ATOM     49  N   MOL X  13      16.750  48.780  19.360  0.00  0.00            
ATOM     50  O   MOL X  13      15.740  47.690  19.440  0.00  0.00            
ATOM     51  O   MOL X  13      16.790   0.140  20.510  0.00  0.00            
ATOM     52  O   MOL X  13      18.060  48.390  18.790  0.00  0.00            
ATOM     53  N   MOL X  14      34.150   0.380  44.850  0.00  0.00            
ATOM     54  O   MOL X  14      32.750   0.020  44.570  0.00  0.00            
ATOM     55  O   MOL X  14      35.000  48.730  44.760  0.00  0.00            
ATOM     56  O   MOL X  14      34.630   1.450  43.970  0.00  0.00            
ATOM     57  N   MOL X  15      40.080  32.240  27.000  0.00  0.00            
ATOM     58  O   MOL X  15      39.380  33.220  26.130  0.00  0.00            
ATOM     59  O   MOL X  15      40.960  31.210  26.390  0.00  0.00            
ATOM     60  O   MOL X  15      40.330  32.580  28.420  0.00  0.00            
ATOM     61  N   MOL X  16      10.730  39.370  49.420  0.00  0.00            
ATOM     62  O   MOL X  16       9.980  39.990  50.520  0.00  0.00            
ATOM     63  O   MOL X  16      11.690  40.210  48.670  0.00  0.00            
ATOM     64  O   MOL X  16      10.350  38.010  48.930  0.00  0.00            
ATOM     65  N   MOL X  17      42.970  20.550  28.850  0.00  0.00            
ATOM     66  O   MOL X  17      42.410  21.820  28.330  0.00  0.00            
ATOM     67  O   MOL X  17      42.840  20.460  30.320  0.00  0.00            
ATOM     68  O   MOL X  17      44.150  20.000  28.180  0.00  0.00            
ATOM     69  N   MOL X  18      29.720  41.980  10.430  0.00  0.00            
ATOM     70  O   MOL X  18      30.590  43.170  10.510  0.00  0.00            
ATOM     71  O   MOL X  18      28.560  42.150   9.520  0.00  0.00            
ATOM     72  O   MOL X  18      29.360  41.520  11.790  0.00  0.00            
ATOM     73  N   MOL X  19      35.970  28.890   9.530  0.00  0.00            
ATOM     74  O   MOL X  19      34.970  29.480  10.450  0.00  0.00            
ATOM     75  O   MOL X  19      36.620  29.880   8.630  0.00  0.00            
ATOM     76  O   MOL X  19      36.810  27.780  10.040  0.00  0.00            
ATOM     77  N   MOL X  20       3.530  22.960  38.160  0.00  0.00            
ATOM     78  O   MOL X  20       3.620  22.920  36.690  0.00  0.00            
ATOM     79  O   MOL X  20       2.490  23.860  38.710  0.00  0.00            
ATOM     80  O   MOL X  20       3.740  21.690  38.880  0.00  0.00            
ATOM     81  N   MOL X  21      14.360   1.090  16.010  0.00  0.00            
ATOM     82  O   MOL X  21      14.570   1.510  14.610  0.00  0.00            
ATOM     83  O   MOL X  21      14.510  49.200  16.210  0.00  0.00            
ATOM     84  O   MOL X  21      13.100   1.620  16.550  0.00  0.00            
ATOM     85  N   MOL X  22      45.960  38.630  65.820  0.00  0.00            
ATOM     86  O   MOL X  22      47.370  38.840  66.230  0.00  0.00            
ATOM     87  O   MOL X  22      45.720  37.740  64.650  0.00  0.00            
ATOM     88  O   MOL X  22      45.000  39.730  66.020  0.00  0.00            
ATOM     89  N   MOL X  23       1.860  40.670   7.470  0.00  0.00            
ATOM     90  O   MOL X  23       0.530  40.790   6.830  0.00  0.00            
ATOM     91  O   MOL X  23       2.910  39.950   6.710  0.00  0.00            
ATOM     92  O   MOL X  23       2.280  41.700   8.440  0.00  0.00            
ATOM     93  N   MOL X  24      24.100  29.740  35.520  0.00  0.00            
ATOM     94  O   MOL X  24      22.690  29.500  35.880  0.00  0.00            
ATOM     95  O   MOL X  24      25.090  28.670  35.750  0.00  0.00            
ATOM     96  O   MOL X  24      24.570  31.140  35.490  0.00  0.00            
ATOM     97  N   MOL X  25       4.220  44.100  18.760  0.00  0.00            
ATOM     98  O   MOL X  25       5.390  44.920  18.400  0.00  0.00            
ATOM     99  O   MOL X  25       3.270  43.760  17.690  0.00  0.00            
ATOM    100  O   MOL X  25       4.610  43.020  19.700  0.00  0.00            
ATOM    101  N   MOL X  26      21.930  47.340  51.330  0.00  0.00            
ATOM    102  O   MOL X  26      22.680  46.580  50.310  0.00  0.00            
ATOM    103  O   MOL X  26      21.140  48.460  50.770  0.00  0.00            
ATOM    104  O   MOL X  26      22.570  47.550  52.640  0.00  0.00            
ATOM    105  N   MOL X  27       7.440  20.820  10.260  0.00  0.00            
ATOM    106  O   MOL X  27       7.900  21.200   8.910  0.00  0.00            
ATOM    107  O   MOL X  27       6.070  21.250  10.600  0.00  0.00            
ATOM    108  O   MOL X  27       7.830  19.460  10.660  0.00  0.00            
ATOM    109  N   MOL X  28      29.560  16.900  44.310  0.00  0.00            
ATOM    110  O   MOL X  28      29.380  17.340  45.710  0.00  0.00            
ATOM    111  O   MOL X  28      28.530  17.350  43.350  0.00  0.00            
ATOM    112  O   MOL X  28      30.960  16.940  43.820  0.00  0.00            
ATOM    113  N   MOL X  29      46.700  46.400  32.800  0.00  0.00            
ATOM    114  O   MOL X  29      45.400  46.300  32.110  0.00  0.00            
ATOM    115  O   MOL X  29      47.360  45.090  32.900  0.00  0.00            
ATOM    116  O   MOL X  29      46.660  47.240  34.000  0.00  0.00            
ATOM    117  N   MOL X  30      47.180   4.810  51.190  0.00  0.00            
ATOM    118  O   MOL X  30      47.410   6.090  51.880  0.00  0.00            
ATOM    119  O   MOL X  30      47.680   3.630  51.920  0.00  0.00            
ATOM    120  O   MOL X  30      47.700   4.790  49.810  0.00  0.00            
ATOM    121  N   MOL X  31      21.580   6.250   8.160  0.00  0.00            
ATOM    122  O   MOL X  31      22.400   7.440   7.880  0.00  0.00            
ATOM    123  O   MOL X  31      20.970   6.350   9.500  0.00  0.00            
ATOM    124  O   MOL X  31      22.460   5.070   8.090  0.00  0.00            
ATOM    125  N   MOL X  32       4.720  11.820  55.010  0.00  0.00            
ATOM    126  O   MOL X  32       4.170  13.170  55.270  0.00  0.00            
ATOM    127  O   MOL X  32       3.690  10.760  54.930  0.00  0.00            
ATOM    128  O   MOL X  32       5.750  11.760  53.960  0.00  0.00            
ATOM    129  N   MOL X  33       7.360  41.290  45.190  0.00  0.00            
ATOM    130  O   MOL X  33       7.380  39.830  44.960  0.00  0.00            
ATOM    131  O   MOL X  33       6.780  42.010  44.040  0.00  0.00            
ATOM    132  O   MOL X  33       6.800  41.710  46.480  0.00  0.00            
ATOM    133  N   MOL X  34      16.300  48.510  59.350  0.00  0.00            
ATOM    134  O   MOL X  34      14.880  48.770  59.040  0.00  0.00            
ATOM    135  O   MOL X  34      17.260  49.380  58.650  0.00  0.00            
ATOM    136  O   MOL X  34      16.530  48.440  60.800  0.00  0.00            
ATOM    137  N   MOL X  35      31.740  48.690  34.640  0.00  0.00            
ATOM    138  O   MOL X  35      30.700  49.050  33.640  0.00  0.00            
ATOM    139  O   MOL X  35      33.030  48.190  34.100  0.00  0.00            
ATOM    140  O   MOL X  35      31.710  49.310  35.980  0.00  0.00            
ATOM    141  N   MOL X  36      12.330  30.110  23.050  0.00  0.00            
ATOM    142  O   MOL X  36      12.960  29.030  22.250  0.00  0.00            
ATOM    143  O   MOL X  36      13.140  31.310  23.400  0.00  0.00            
ATOM    144  O   MOL X  36      10.860  30.250  23.060  0.00  0.00            
ATOM    145  N   MOL X  37       7.300  43.790  35.380  0.00  0.00            
ATOM    146  O   MOL X  37       7.620  44.250  36.760  0.00  0.00            
ATOM    147  O   MOL X  37       5.880  43.750  34.980  0.00  0.00            
ATOM    148  O   MOL X  37       8.300  43.030  34.600  0.00  0.00            
ATOM    149  N   MOL X  38      43.700   8.430  59.370  0.00  0.00            
ATOM    150  O   MOL X  38      44.420   8.500  60.650  0.00  0.00            
ATOM    151  O   MOL X  38      44.520   8.880  58.230  0.00  0.00            
ATOM    152  O   MOL X  38      42.370   9.070  59.470  0.00  0.00            
ATOM    153  N   MOL X  39      21.660  26.590  69.240  0.00  0.00            
ATOM    154  O   MOL X  39      22.580  26.030  68.240  0.00  0.00            
ATOM    155  O   MOL X  39      20.440  27.200  68.670  0.00  0.00            
ATOM    156  O   MOL X  39      22.330  27.390  70.290  0.00  0.00            
ATOM    157  N   MOL X  40      20.150  13.290  43.660  0.00  0.00            
ATOM    158  O   MOL X  40      19.460  14.600  43.590  0.00  0.00            
ATOM    159  O   MOL X  40      19.710  12.320  44.680  0.00  0.00            
ATOM    160  O   MOL X  40      20.720  12.740  42.410  0.00  0.00            
ATOM    161  N   MOL X  41      42.670  15.540  46.060  0.00  0.00            
ATOM    162  O   MOL X  41      43.950  15.280  46.750  0.00  0.00            
ATOM    163  O   MOL X  41      41.460  15.240  46.850  0.00  0.00            
ATOM    164  O   MOL X  41      42.560  16.820  45.320  0.00  0.00            
ATOM    165  N   MOL X  42      14.500  44.990  25.030  0.00  0.00            
ATOM    166  O   MOL X  42      14.490  43.530  25.300  0.00  0.00            
ATOM    167  O   MOL X  42      14.570  45.340  23.600  0.00  0.00            
ATOM    168  O   MOL X  42      13.650  45.830  25.890  0.00  0.00            
ATOM    169  N   MOL X  43      34.530  34.890  54.740  0.00  0.00            
ATOM    170  O   MOL X  43      35.390  36.050  54.430  0.00  0.00            
ATOM    171  O   MOL X  43      33.180  35.210  55.280  0.00  0.00            
ATOM    172  O   MOL X  43      35.180  33.660  55.230  0.00  0.00            
ATOM    173  N   MOL X  44      29.510  38.370  44.300  0.00  0.00            
ATOM    174  O   MOL X  44      30.900  37.930  44.570  0.00  0.00            
ATOM    175  O   MOL X  44      29.190  39.760  44.680  0.00  0.00            
ATOM    176  O   MOL X  44      28.470  37.340  44.500  0.00  0.00            
ATOM    177  N   MOL X  45      34.390  33.940  12.740  0.00  0.00            
ATOM    178  O   MOL X  45      34.560  33.780  14.190  0.00  0.00            
ATOM    179  O   MOL X  45      33.890  35.250  12.250  0.00  0.00            
ATOM    180  O   MOL X  45      34.050  32.740  11.950  0.00  0.00            
ATOM    181  N   MOL X  46      15.290  43.650   6.690  0.00  0.00            
ATOM    182  O   MOL X  46      15.560  43.020   5.380  0.00  0.00            
ATOM    183  O   MOL X  46      16.450  43.820   7.590  0.00  0.00            
ATOM    184  O   MOL X  46      14.010  43.240   7.310  0.00  0.00            
ATOM    185  N   MOL X  47      47.440  43.870  14.430  0.00  0.00            
ATOM    186  O   MOL X  47      48.690  44.090  15.190  0.00  0.00            
ATOM    187  O   MOL X  47      46.340  44.790  14.760  0.00  0.00            
ATOM    188  O   MOL X  47      47.550  43.460  13.010  0.00  0.00            
ATOM    189  N   MOL X  48      47.900   7.340  41.510  0.00  0.00            
ATOM    190  O   MOL X  48      49.110   7.910  42.130  0.00  0.00            
ATOM    191  O   MOL X  48      48.080   6.190  40.600  0.00  0.00            
ATOM    192  O   MOL X  48      46.640   7.430  42.280  0.00  0.00            
ATOM    193  N   MOL X  49      36.750   6.120  27.030  0.00  0.00            
ATOM    194  O   MOL X  49      36.100   4.990  26.340  0.00  0.00            
ATOM    195  O   MOL X  49      38.150   5.910  27.490  0.00  0.00            
ATOM    196  O   MOL X  49      35.920   7.130  27.720  0.00  0.00            
ATOM    197  N   MOL X  50      45.480  10.190   7.920  0.00  0.00            
ATOM    198  O   MOL X  50      44.070   9.780   7.880  0.00  0.00            
ATOM    199  O   MOL X  50      45.800  11.590   7.580  0.00  0.00            
ATOM    200  O   MOL X  50      46.400   9.440   8.810  0.00  0.00            
ATOM    201  Tc  MOL X  51       6.100  24.090   4.350  0.00  0.00            
ATOM    202  O   MOL X  51       6.880  25.110   2.890  0.00  0.00            
ATOM    203  O   MOL X  51       6.620  22.220   4.400  0.00  0.00            
ATOM    204  O   MOL X  51       4.220  24.240   3.890  0.00  0.00            
ATOM    205  O   MOL X  51       6.400  25.020   6.030  0.00  0.00            
ATOM    206  Tc  MOL X  52      10.440  17.260  25.830  0.00  0.00            
ATOM    207  O   MOL X  52       9.410  17.070  27.470  0.00  0.00            
ATOM    208  O   MOL X  52       9.490  16.430  24.350  0.00  0.00            
ATOM    209  O   MOL X  52      12.220  16.500  26.070  0.00  0.00            
ATOM    210  O   MOL X  52      10.550  19.190  25.550  0.00  0.00            
ATOM    211  Tc  MOL X  53       2.620  28.290  28.890  0.00  0.00            
ATOM    212  O   MOL X  53       3.200  29.710  27.680  0.00  0.00            
ATOM    213  O   MOL X  53       1.100  28.940  29.930  0.00  0.00            
ATOM    214  O   MOL X  53       4.050  27.880  30.150  0.00  0.00            
ATOM    215  O   MOL X  53       2.160  26.670  27.900  0.00  0.00            
ATOM    216  Tc  MOL X  54      38.180  38.540  68.440  0.00  0.00            
ATOM    217  O   MOL X  54      39.250  37.720  69.850  0.00  0.00            
ATOM    218  O   MOL X  54      38.530  37.700  66.730  0.00  0.00            
ATOM    219  O   MOL X  54      38.570  40.450  68.310  0.00  0.00            
ATOM    220  O   MOL X  54      36.300  38.290  68.880  0.00  0.00            
ATOM    221  Tc  MOL X  55      27.700  27.710  23.980  0.00  0.00            
ATOM    222  O   MOL X  55      27.670  29.560  24.600  0.00  0.00            
ATOM    223  O   MOL X  55      29.350  27.390  23.010  0.00  0.00            
ATOM    224  O   MOL X  55      26.220  27.310  22.780  0.00  0.00            
ATOM    225  O   MOL X  55      27.660  26.510  25.520  0.00  0.00            
ATOM    226  Tc  MOL X  56      34.210   9.960  67.890  0.00  0.00            
ATOM    227  O   MOL X  56      33.910  10.830  66.170  0.00  0.00            
ATOM    228  O   MOL X  56      33.460   8.160  67.870  0.00  0.00            
ATOM    229  O   MOL X  56      33.290  11.000  69.250  0.00  0.00            
ATOM    230  O   MOL X  56      36.140   9.840  68.220  0.00  0.00            
ATOM    231  Tc  MOL X  57       1.690  28.030  16.210  0.00  0.00            
ATOM    232  O   MOL X  57       0.280  26.680  16.290  0.00  0.00            
ATOM    233  O   MOL X  57       2.800  27.760  14.640  0.00  0.00            
ATOM    234  O   MOL X  57       2.780  27.890  17.830  0.00  0.00            
ATOM    235  O   MOL X  57       0.830  29.780  16.120  0.00  0.00            
ATOM    236  Tc  MOL X  58      23.170  11.190  51.850  0.00  0.00            
ATOM    237  O   MOL X  58      22.740   9.870  50.470  0.00  0.00            
ATOM    238  O   MOL X  58      25.090  11.260  52.140  0.00  0.00            
ATOM    239  O   MOL X  58      22.270  10.650  53.500  0.00  0.00            
ATOM    240  O   MOL X  58      22.490  12.930  51.310  0.00  0.00            
ATOM    241  Tc  MOL X  59      10.870  10.770  14.660  0.00  0.00            
ATOM    242  O   MOL X  59       8.990  10.800  15.150  0.00  0.00            
ATOM    243  O   MOL X  59      11.990  11.070  16.230  0.00  0.00            
ATOM    244  O   MOL X  59      11.220  12.100  13.270  0.00  0.00            
ATOM    245  O   MOL X  59      11.260   9.010  13.900  0.00  0.00            
ATOM    246  Tc  MOL X  60      27.540   6.750  45.570  0.00  0.00            
ATOM    247  O   MOL X  60      28.700   8.090  46.390  0.00  0.00            
ATOM    248  O   MOL X  60      26.620   7.450  44.000  0.00  0.00            
ATOM    249  O   MOL X  60      26.210   6.180  46.880  0.00  0.00            
ATOM    250  O   MOL X  60      28.610   5.200  45.050  0.00  0.00            
ATOM    251  Tc  MOL X  61      10.540  32.650  36.560  0.00  0.00            
ATOM    252  O   MOL X  61      12.300  32.670  37.420  0.00  0.00            
ATOM    253  O   MOL X  61      10.700  32.690  34.620  0.00  0.00            
ATOM    254  O   MOL X  61       9.630  34.250  37.200  0.00  0.00            
ATOM    255  O   MOL X  61       9.590  31.080  37.210  0.00  0.00            
ATOM    256  Tc  MOL X  62      20.120  21.810  58.190  0.00  0.00            
ATOM    257  O   MOL X  62      21.750  22.760  58.670  0.00  0.00            
ATOM    258  O   MOL X  62      20.660  20.300  57.080  0.00  0.00            
ATOM    259  O   MOL X  62      19.020  22.980  57.070  0.00  0.00            
ATOM    260  O   MOL X  62      19.110  21.160  59.710  0.00  0.00            
ATOM    261  Tc  MOL X  63      28.920  45.730  19.640  0.00  0.00            
ATOM    262  O   MOL X  63      29.850  45.660  17.920  0.00  0.00            
ATOM    263  O   MOL X  63      27.660  44.250  19.710  0.00  0.00            
ATOM    264  O   MOL X  63      27.920  47.400  19.690  0.00  0.00            
ATOM    265  O   MOL X  63      30.160  45.670  21.140  0.00  0.00            
ATOM    266  Tc  MOL X  64      40.820  44.270   3.800  0.00  0.00            
ATOM    267  O   MOL X  64      38.980  44.890   3.750  0.00  0.00            
ATOM    268  O   MOL X  64      41.280  43.630   5.580  0.00  0.00            
ATOM    269  O   MOL X  64      42.020  45.770   3.450  0.00  0.00            
ATOM    270  O   MOL X  64      41.180  42.870   2.500  0.00  0.00            
ATOM    271  Tc  MOL X  65      35.270  48.510  51.160  0.00  0.00            
ATOM    272  O   MOL X  65      35.930  47.140  49.940  0.00  0.00            
ATOM    273  O   MOL X  65      33.380  48.170  51.530  0.00  0.00            
ATOM    274  O   MOL X  65      35.520   0.740  50.440  0.00  0.00            
ATOM    275  O   MOL X  65      36.290  48.320  52.820  0.00  0.00            
ATOM    276  Tc  MOL X  66      26.990  29.350   4.620  0.00  0.00            
ATOM    277  O   MOL X  66      26.000  30.810   5.460  0.00  0.00            
ATOM    278  O   MOL X  66      28.820  29.370   5.280  0.00  0.00            
ATOM    279  O   MOL X  66      26.940  29.560   2.690  0.00  0.00            
ATOM    280  O   MOL X  66      26.170  27.670   5.170  0.00  0.00            
ATOM    281  Tc  MOL X  67      41.750  25.460  63.050  0.00  0.00            
ATOM    282  O   MOL X  67      40.800  26.810  62.020  0.00  0.00            
ATOM    283  O   MOL X  67      43.590  25.330  62.420  0.00  0.00            
ATOM    284  O   MOL X  67      40.930  23.710  62.820  0.00  0.00            
ATOM    285  O   MOL X  67      41.740  25.930  64.950  0.00  0.00            
ATOM    286  Tc  MOL X  68      31.400  21.520  26.450  0.00  0.00            
ATOM    287  O   MOL X  68      30.580  22.940  25.390  0.00  0.00            
ATOM    288  O   MOL X  68      30.900  21.810  28.310  0.00  0.00            
ATOM    289  O   MOL X  68      33.350  21.590  26.310  0.00  0.00            
ATOM    290  O   MOL X  68      30.760  19.760  25.910  0.00  0.00            
ATOM    291  Tc  MOL X  69       2.720  39.770  23.860  0.00  0.00            
ATOM    292  O   MOL X  69       0.910  39.610  24.540  0.00  0.00            
ATOM    293  O   MOL X  69       3.000  41.640  23.350  0.00  0.00            
ATOM    294  O   MOL X  69       2.820  38.560  22.330  0.00  0.00            
ATOM    295  O   MOL X  69       4.060  39.280  25.180  0.00  0.00            
ATOM    296  Tc  MOL X  70      28.270  30.360  67.340  0.00  0.00            
ATOM    297  O   MOL X  70      28.600  30.850  69.190  0.00  0.00            
ATOM    298  O   MOL X  70      28.820  28.520  66.990  0.00  0.00            
ATOM    299  O   MOL X  70      29.280  31.560  66.180  0.00  0.00            
ATOM    300  O   MOL X  70      26.360  30.560  66.970  0.00  0.00            
ATOM    301  Tc  MOL X  71       3.430  11.500  35.990  0.00  0.00            
ATOM    302  O   MOL X  71       5.200  11.980  36.640  0.00  0.00            
ATOM    303  O   MOL X  71       2.720  12.910  34.840  0.00  0.00            
ATOM    304  O   MOL X  71       2.220  11.210  37.500  0.00  0.00            
ATOM    305  O   MOL X  71       3.520   9.840  34.970  0.00  0.00            
ATOM    306  Tc  MOL X  72       1.380  14.700  17.620  0.00  0.00            
ATOM    307  O   MOL X  72      49.520  15.570  18.530  0.00  0.00            
ATOM    308  O   MOL X  72       0.740  13.290  16.450  0.00  0.00            
ATOM    309  O   MOL X  72       2.580  13.990  18.990  0.00  0.00            
ATOM    310  O   MOL X  72       2.310  16.000  16.500  0.00  0.00            
ATOM    311  Tc  MOL X  73      35.780  22.590  65.150  0.00  0.00            
ATOM    312  O   MOL X  73      35.020  21.320  66.430  0.00  0.00            
ATOM    313  O   MOL X  73      37.710  22.400  65.230  0.00  0.00            
ATOM    314  O   MOL X  73      35.290  24.410  65.640  0.00  0.00            
ATOM    315  O   MOL X  73      35.160  22.150  63.350  0.00  0.00            
ATOM    316  Tc  MOL X  74      11.760  48.170   4.240  0.00  0.00            
ATOM    317  O   MOL X  74      12.050  48.120   6.180  0.00  0.00            
ATOM    318  O   MOL X  74       9.850  48.330   3.840  0.00  0.00            
ATOM    319  O   MOL X  74      12.460  46.550   3.430  0.00  0.00            
ATOM    320  O   MOL X  74      12.600   0.180   3.460  0.00  0.00            
ATOM    321  Tc  MOL X  75      11.770   4.800   5.910  0.00  0.00            
ATOM    322  O   MOL X  75      10.350   3.850   6.870  0.00  0.00            
ATOM    323  O   MOL X  75      12.140   3.840   4.270  0.00  0.00            
ATOM    324  O   MOL X  75      13.370   5.040   6.990  0.00  0.00            
ATOM    325  O   MOL X  75      11.010   6.500   5.350  0.00  0.00            
ATOM    326  Tc  MOL X  76       3.440  33.460  66.960  0.00  0.00            
ATOM    327  O   MOL X  76       1.730  34.390  66.860  0.00  0.00            
ATOM    328  O   MOL X  76       3.860  32.960  68.800  0.00  0.00            
ATOM    329  O   MOL X  76       4.870  34.590  66.270  0.00  0.00            
ATOM    330  O   MOL X  76       3.390  31.790  65.950  0.00  0.00            
ATOM    331  Tc  MOL X  77      42.680  40.400  30.100  0.00  0.00            
ATOM    332  O   MOL X  77      40.840  41.000  30.030  0.00  0.00            
ATOM    333  O   MOL X  77      42.950  39.300  31.670  0.00  0.00            
ATOM    334  O   MOL X  77      44.020  41.820  29.960  0.00  0.00            
ATOM    335  O   MOL X  77      42.750  39.370  28.450  0.00  0.00            
ATOM    336  Tc  MOL X  78      36.400  16.840  20.790  0.00  0.00            
ATOM    337  O   MOL X  78      35.630  15.390  19.740  0.00  0.00            
ATOM    338  O   MOL X  78      36.970  16.170  22.520  0.00  0.00            
ATOM    339  O   MOL X  78      35.080  18.250  21.020  0.00  0.00            
ATOM    340  O   MOL X  78      37.950  17.550  19.820  0.00  0.00            
ATOM    341  Tc  MOL X  79      34.330  36.480  49.000  0.00  0.00            
ATOM    342  O   MOL X  79      33.810  37.000  50.800  0.00  0.00            
ATOM    343  O   MOL X  79      33.100  35.110  48.350  0.00  0.00            
ATOM    344  O   MOL X  79      36.160  35.790  49.020  0.00  0.00            
ATOM    345  O   MOL X  79      34.210  38.050  47.850  0.00  0.00            
ATOM    346  Tc  MOL X  80      32.170   5.330   9.680  0.00  0.00            
ATOM    347  O   MOL X  80      32.860   3.600   9.080  0.00  0.00            
ATOM    348  O   MOL X  80      33.670   6.470  10.170  0.00  0.00            
ATOM    349  O   MOL X  80      31.070   5.060  11.260  0.00  0.00            
ATOM    350  O   MOL X  80      31.140   6.240   8.290  0.00  0.00            
ATOM    351  Tc  MOL X  81      24.210  46.910  61.970  0.00  0.00            
ATOM    352  O   MOL X  81      23.280  45.680  63.160  0.00  0.00            
ATOM    353  O   MOL X  81      23.020  48.350  61.390  0.00  0.00            
ATOM    354  O   MOL X  81      24.960  45.950  60.450  0.00  0.00            
ATOM    355  O   MOL X  81      25.680  47.680  62.990  0.00  0.00            
ATOM    356  Tc  MOL X  82      38.430  15.080  38.060  0.00  0.00            
ATOM    357  O   MOL X  82      37.970  13.640  36.810  0.00  0.00            
ATOM    358  O   MOL X  82      39.470  14.440  39.580  0.00  0.00            
ATOM    359  O   MOL X  82      36.790  15.940  38.680  0.00  0.00            
ATOM    360  O   MOL X  82      39.450  16.390  37.030  0.00  0.00            
ATOM    361  Tc  MOL X  83      34.900  46.970  18.630  0.00  0.00            
ATOM    362  O   MOL X  83      36.620  46.670  17.770  0.00  0.00            
ATOM    363  O   MOL X  83      33.980  48.420  17.710  0.00  0.00            
ATOM    364  O   MOL X  83      35.160  47.470  20.510  0.00  0.00            
ATOM    365  O   MOL X  83      33.860  45.330  18.470  0.00  0.00            
ATOM    366  Tc  MOL X  84      32.280   4.830  23.380  0.00  0.00            
ATOM    367  O   MOL X  84      33.750   5.910  22.670  0.00  0.00            
ATOM    368  O   MOL X  84      30.880   4.760  22.030  0.00  0.00            
ATOM    369  O   MOL X  84      31.630   5.790  24.940  0.00  0.00            
ATOM    370  O   MOL X  84      32.930   3.040  23.840  0.00  0.00            
ATOM    371  Tc  MOL X  85      35.370   5.190  63.600  0.00  0.00            
ATOM    372  O   MOL X  85      34.480   3.550  63.040  0.00  0.00            
ATOM    373  O   MOL X  85      35.460   6.450  62.120  0.00  0.00            
ATOM    374  O   MOL X  85      37.150   4.750  64.240  0.00  0.00            
ATOM    375  O   MOL X  85      34.380   5.910  65.110  0.00  0.00            
ATOM    376  Tc  MOL X  86      16.900   8.940  13.900  0.00  0.00            
ATOM    377  O   MOL X  86      18.700   8.790  13.160  0.00  0.00            
ATOM    378  O   MOL X  86      15.640   9.040  12.410  0.00  0.00            
ATOM    379  O   MOL X  86      16.880  10.610  14.900  0.00  0.00            
ATOM    380  O   MOL X  86      16.570   7.440  15.100  0.00  0.00            
ATOM    381  Tc  MOL X  87      49.080  48.250  45.700  0.00  0.00            
ATOM    382  O   MOL X  87      48.260  47.320  44.190  0.00  0.00            
ATOM    383  O   MOL X  87      48.080  47.930  47.340  0.00  0.00            
ATOM    384  O   MOL X  87      49.220   0.600  45.310  0.00  0.00            
ATOM    385  O   MOL X  87       1.250  47.550  45.890  0.00  0.00            
ATOM    386  Tc  MOL X  88       0.570   5.700  11.750  0.00  0.00            
ATOM    387  O   MOL X  88       2.240   6.120  10.850  0.00  0.00            
ATOM    388  O   MOL X  88       0.840   5.440  13.660  0.00  0.00            
ATOM    389  O   MOL X  88      49.500   4.050  11.010  0.00  0.00            
ATOM    390  O   MOL X  88      48.890   7.110  11.470  0.00  0.00            
ATOM    391  Tc  MOL X  89       6.730  23.580  44.460  0.00  0.00            
ATOM    392  O   MOL X  89       7.260  25.270  45.260  0.00  0.00            
ATOM    393  O   MOL X  89       4.800  23.370  44.610  0.00  0.00            
ATOM    394  O   MOL X  89       7.510  22.070  45.430  0.00  0.00            
ATOM    395  O   MOL X  89       7.290  23.480  42.600  0.00  0.00            
ATOM    396  Tc  MOL X  90      34.950  22.250  54.270  0.00  0.00            
ATOM    397  O   MOL X  90      36.050  21.120  53.130  0.00  0.00            
ATOM    398  O   MOL X  90      35.180  21.630  56.110  0.00  0.00            
ATOM    399  O   MOL X  90      33.060  22.100  53.790  0.00  0.00            
ATOM    400  O   MOL X  90      35.560  24.090  54.110  0.00  0.00            
ATOM    401  Tc  MOL X  91      12.650   7.190  28.720  0.00  0.00            
ATOM    402  O   MOL X  91      13.190   9.070  28.840  0.00  0.00            
ATOM    403  O   MOL X  91      10.830   7.050  28.050  0.00  0.00            
ATOM    404  O   MOL X  91      12.790   6.390  30.490  0.00  0.00            
ATOM    405  O   MOL X  91      13.860   6.250  27.510  0.00  0.00            
ATOM    406  Tc  MOL X  92      43.810  19.150  39.010  0.00  0.00            
ATOM    407  O   MOL X  92      43.700  19.660  37.140  0.00  0.00            
ATOM    408  O   MOL X  92      42.090  19.550  39.840  0.00  0.00            
ATOM    409  O   MOL X  92      45.120  20.250  39.930  0.00  0.00            
ATOM    410  O   MOL X  92      44.230  17.270  39.240  0.00  0.00            
ATOM    411  Tc  MOL X  93       1.580  20.850  58.260  0.00  0.00            
ATOM    412  O   MOL X  93       1.620  19.050  59.010  0.00  0.00            
ATOM    413  O   MOL X  93       3.120  21.100  57.110  0.00  0.00            
ATOM    414  O   MOL X  93       1.490  22.120  59.740  0.00  0.00            
ATOM    415  O   MOL X  93      49.580  20.910  57.200  0.00  0.00            
ATOM    416  Tc  MOL X  94      20.330  22.100  36.940  0.00  0.00            
ATOM    417  O   MOL X  94      19.940  23.960  36.560  0.00  0.00            
ATOM    418  O   MOL X  94      21.860  21.660  35.810  0.00  0.00            
ATOM    419  O   MOL X  94      18.820  20.980  36.400  0.00  0.00            
ATOM    420  O   MOL X  94      20.760  21.840  38.820  0.00  0.00            
ATOM    421  Tc  MOL X  95      16.390  21.960  27.030  0.00  0.00            
ATOM    422  O   MOL X  95      17.530  20.750  26.000  0.00  0.00            
ATOM    423  O   MOL X  95      15.110  20.840  27.970  0.00  0.00            
ATOM    424  O   MOL X  95      15.460  23.240  25.900  0.00  0.00            
ATOM    425  O   MOL X  95      17.460  22.900  28.360  0.00  0.00            
ATOM    426  Tc  MOL X  96       7.730   1.830  56.470  0.00  0.00            
ATOM    427  O   MOL X  96       7.660   3.710  56.980  0.00  0.00            
ATOM    428  O   MOL X  96       8.690   1.590  54.790  0.00  0.00            
ATOM    429  O   MOL X  96       5.920   1.140  56.330  0.00  0.00            
ATOM    430  O   MOL X  96       8.660   0.860  57.890  0.00  0.00            
ATOM    431  Tc  MOL X  97      39.510   5.110  39.330  0.00  0.00            
ATOM    432  O   MOL X  97      40.760   4.590  40.750  0.00  0.00            
ATOM    433  O   MOL X  97      37.730   5.420  40.030  0.00  0.00            
ATOM    434  O   MOL X  97      39.420   3.630  38.050  0.00  0.00            
ATOM    435  O   MOL X  97      40.210   6.660  38.380  0.00  0.00            
ATOM    436  Tc  MOL X  98      13.330  43.650  43.100  0.00  0.00            
ATOM    437  O   MOL X  98      14.600  45.110  42.830  0.00  0.00            
ATOM    438  O   MOL X  98      11.610  44.090  42.280  0.00  0.00            
ATOM    439  O   MOL X  98      13.100  43.360  45.020  0.00  0.00            
ATOM    440  O   MOL X  98      14.090  42.030  42.330  0.00  0.00            
ATOM    441  Tc  MOL X  99      44.450   9.660  29.160  0.00  0.00            
ATOM    442  O   MOL X  99      42.700  10.460  29.490  0.00  0.00            
ATOM    443  O   MOL X  99      44.440   7.950  30.090  0.00  0.00            
ATOM    444  O   MOL X  99      45.850  10.840  29.850  0.00  0.00            
ATOM    445  O   MOL X  99      44.660   9.390  27.250  0.00  0.00            
ATOM    446  Tc  MOL X 100      31.320   4.790  39.400  0.00  0.00            
ATOM    447  O   MOL X 100      33.150   4.150  39.560  0.00  0.00            
ATOM    448  O   MOL X 100      30.210   3.320  38.770  0.00  0.00            
ATOM    449  O   MOL X 100      31.240   6.270  38.150  0.00  0.00            
ATOM    450  O   MOL X 100      30.730   5.320  41.180  0.00  0.00            
ATOM    451  S   MOL X 101      47.390  14.150  32.540  0.00  0.00            
ATOM    452  O   MOL X 101      47.760  14.290  31.160  0.00  0.00            
ATOM    453  O   MOL X 101      48.180  15.020  33.380  0.00  0.00            
ATOM    454  O   MOL X 101      47.650  12.780  32.920  0.00  0.00            
ATOM    455  O   MOL X 101      45.980  14.400  32.610  0.00  0.00            
ATOM    456  S   MOL X 102      41.010  27.010   5.650  0.00  0.00            
ATOM    457  O   MOL X 102      39.780  26.440   6.160  0.00  0.00            
ATOM    458  O   MOL X 102      42.060  26.590   6.530  0.00  0.00            
ATOM    459  O   MOL X 102      40.760  28.430   5.770  0.00  0.00            
ATOM    460  O   MOL X 102      41.150  26.590   4.290  0.00  0.00            
ATOM    461  S   MOL X 103      46.330  24.230  32.940  0.00  0.00            
ATOM    462  O   MOL X 103      47.460  25.140  32.940  0.00  0.00            
ATOM    463  O   MOL X 103      46.080  23.490  34.150  0.00  0.00            
ATOM    464  O   MOL X 103      46.410  23.310  31.850  0.00  0.00            
ATOM    465  O   MOL X 103      45.180  25.030  32.590  0.00  0.00            
ATOM    466  S   MOL X 104      25.590  33.700  58.410  0.00  0.00            
ATOM    467  O   MOL X 104      25.340  33.980  59.800  0.00  0.00            
ATOM    468  O   MOL X 104      25.990  32.350  58.140  0.00  0.00            
ATOM    469  O   MOL X 104      26.710  34.500  57.950  0.00  0.00            
ATOM    470  O   MOL X 104      24.480  34.060  57.560  0.00  0.00            
ATOM    471  S   MOL X 105       9.750  44.220  64.220  0.00  0.00            
ATOM    472  O   MOL X 105       9.240  43.890  62.920  0.00  0.00            
ATOM    473  O   MOL X 105      10.750  43.330  64.730  0.00  0.00            
ATOM    474  O   MOL X 105       8.720  44.210  65.240  0.00  0.00            
ATOM    475  O   MOL X 105      10.290  45.550  64.270  0.00  0.00            
ATOM    476  S   MOL X 106       9.860  25.700  58.360  0.00  0.00            
ATOM    477  O   MOL X 106       8.800  26.090  57.460  0.00  0.00            
ATOM    478  O   MOL X 106       9.390  25.860  59.730  0.00  0.00            
ATOM    479  O   MOL X 106      11.020  26.510  58.070  0.00  0.00            
ATOM    480  O   MOL X 106      10.180  24.320  58.130  0.00  0.00            
ATOM    481  S   MOL X 107       1.350  31.110  22.170  0.00  0.00            
ATOM    482  O   MOL X 107       1.620  31.960  23.300  0.00  0.00            
ATOM    483  O   MOL X 107       1.740  29.760  22.450  0.00  0.00            
ATOM    484  O   MOL X 107       2.260  31.650  21.180  0.00  0.00            
ATOM    485  O   MOL X 107      49.620  31.230  21.740  0.00  0.00            
ATOM    486  S   MOL X 108      38.540  27.080  22.930  0.00  0.00            
ATOM    487  O   MOL X 108      38.470  28.520  22.960  0.00  0.00            
ATOM    488  O   MOL X 108      39.890  26.680  22.610  0.00  0.00            
ATOM    489  O   MOL X 108      37.690  26.640  21.850  0.00  0.00            
ATOM    490  O   MOL X 108      38.180  26.460  24.190  0.00  0.00            
ATOM    491  S   MOL X 109      17.170  14.670  65.570  0.00  0.00            
ATOM    492  O   MOL X 109      17.440  13.260  65.790  0.00  0.00            
ATOM    493  O   MOL X 109      18.340  15.440  65.920  0.00  0.00            
ATOM    494  O   MOL X 109      16.100  15.070  66.460  0.00  0.00            
ATOM    495  O   MOL X 109      16.710  14.970  64.240  0.00  0.00            
ATOM    496  S   MOL X 110      39.150  38.480  36.700  0.00  0.00            
ATOM    497  O   MOL X 110      38.260  39.600  36.770  0.00  0.00            
ATOM    498  O   MOL X 110      38.520  37.190  36.820  0.00  0.00            
ATOM    499  O   MOL X 110      40.100  38.650  37.780  0.00  0.00            
ATOM    500  O   MOL X 110      39.900  38.570  35.470  0.00  0.00            
ATOM    501  S   MOL X 111      42.400   1.780  43.970  0.00  0.00            
ATOM    502  O   MOL X 111      43.220   1.110  44.940  0.00  0.00            
ATOM    503  O   MOL X 111      42.120   3.120  44.430  0.00  0.00            
ATOM    504  O   MOL X 111      41.200   1.020  43.750  0.00  0.00            
ATOM    505  O   MOL X 111      43.080   1.990  42.700  0.00  0.00            
ATOM    506  S   MOL X 112      34.280  12.740  42.300  0.00  0.00            
ATOM    507  O   MOL X 112      33.350  13.800  42.620  0.00  0.00            
ATOM    508  O   MOL X 112      33.620  11.510  42.650  0.00  0.00            
ATOM    509  O   MOL X 112      35.430  12.860  43.170  0.00  0.00            
ATOM    510  O   MOL X 112      34.580  12.850  40.900  0.00  0.00            
ATOM    511  S   MOL X 113      17.480  42.360  53.970  0.00  0.00            
ATOM    512  O   MOL X 113      16.520  41.370  54.390  0.00  0.00            
ATOM    513  O   MOL X 113      17.780  43.210  55.090  0.00  0.00            
ATOM    514  O   MOL X 113      16.970  43.070  52.820  0.00  0.00            
ATOM    515  O   MOL X 113      18.720  41.660  53.670  0.00  0.00            
ATOM    516  S   MOL X 114      11.090  34.950  12.230  0.00  0.00            
ATOM    517  O   MOL X 114      10.260  35.720  11.340  0.00  0.00            
ATOM    518  O   MOL X 114      12.440  35.330  11.870  0.00  0.00            
ATOM    519  O   MOL X 114      11.000  33.560  11.840  0.00  0.00            
ATOM    520  O   MOL X 114      10.820  35.180  13.620  0.00  0.00            
ATOM    521  S   MOL X 115       2.200  40.960  43.440  0.00  0.00            
ATOM    522  O   MOL X 115       2.800  39.840  44.120  0.00  0.00            
ATOM    523  O   MOL X 115       1.540  41.890  44.320  0.00  0.00            
ATOM    524  O   MOL X 115       1.410  40.520  42.310  0.00  0.00            
ATOM    525  O   MOL X 115       3.360  41.570  42.820  0.00  0.00            
ATOM    526  S   MOL X 116      13.210  48.720  11.120  0.00  0.00            
ATOM    527  O   MOL X 116      12.270  48.070  10.240  0.00  0.00            
ATOM    528  O   MOL X 116      13.140  48.100  12.420  0.00  0.00            
ATOM    529  O   MOL X 116      12.790   0.520  11.360  0.00  0.00            
ATOM    530  O   MOL X 116      14.500  48.630  10.500  0.00  0.00            
ATOM    531  S   MOL X 117      14.510  15.760   4.160  0.00  0.00            
ATOM    532  O   MOL X 117      13.760  15.760   2.930  0.00  0.00            
ATOM    533  O   MOL X 117      15.120  14.460   4.270  0.00  0.00            
ATOM    534  O   MOL X 117      13.450  15.760   5.150  0.00  0.00            
ATOM    535  O   MOL X 117      15.420  16.850   4.390  0.00  0.00            
ATOM    536  S   MOL X 118      17.080  36.630   7.840  0.00  0.00            
ATOM    537  O   MOL X 118      16.120  35.590   8.110  0.00  0.00            
ATOM    538  O   MOL X 118      18.250  36.440   8.660  0.00  0.00            
ATOM    539  O   MOL X 118      16.460  37.930   7.950  0.00  0.00            
ATOM    540  O   MOL X 118      17.440  36.480   6.450  0.00  0.00            
ATOM    541  S   MOL X 119       6.980  30.160  52.780  0.00  0.00            
ATOM    542  O   MOL X 119       6.730  30.510  54.140  0.00  0.00            
ATOM    543  O   MOL X 119       5.850  30.480  51.930  0.00  0.00            
ATOM    544  O   MOL X 119       7.240  28.730  52.650  0.00  0.00            
ATOM    545  O   MOL X 119       8.100  30.870  52.210  0.00  0.00            
ATOM    546  S   MOL X 120      46.190  31.600  59.090  0.00  0.00            
ATOM    547  O   MOL X 120      46.710  30.840  57.960  0.00  0.00            
ATOM    548  O   MOL X 120      47.260  31.790  60.050  0.00  0.00            
ATOM    549  O   MOL X 120      45.080  30.910  59.700  0.00  0.00            
ATOM    550  O   MOL X 120      45.700  32.870  58.590  0.00  0.00            
ATOM    551  S   MOL X 121      32.890  12.120  54.150  0.00  0.00            
ATOM    552  O   MOL X 121      33.180  13.460  54.610  0.00  0.00            
ATOM    553  O   MOL X 121      32.500  12.240  52.770  0.00  0.00            
ATOM    554  O   MOL X 121      31.790  11.650  54.970  0.00  0.00            
ATOM    555  O   MOL X 121      34.090  11.320  54.230  0.00  0.00            
ATOM    556  S   MOL X 122      10.300  14.110  47.970  0.00  0.00            
ATOM    557  O   MOL X 122      11.630  13.660  48.320  0.00  0.00            
ATOM    558  O   MOL X 122      10.260  14.940  46.790  0.00  0.00            
ATOM    559  O   MOL X 122       9.940  14.970  49.100  0.00  0.00            
ATOM    560  O   MOL X 122       9.340  13.050  47.960  0.00  0.00            
ATOM    561  S   MOL X 123      13.290  11.340  59.070  0.00  0.00            
ATOM    562  O   MOL X 123      13.500  10.950  57.710  0.00  0.00            
ATOM    563  O   MOL X 123      14.370  10.940  59.950  0.00  0.00            
ATOM    564  O   MOL X 123      12.160  10.710  59.690  0.00  0.00            
ATOM    565  O   MOL X 123      13.060  12.760  59.230  0.00  0.00            
ATOM    566  S   MOL X 124      32.150  31.770  36.600  0.00  0.00            
ATOM    567  O   MOL X 124      30.720  31.950  36.550  0.00  0.00            
ATOM    568  O   MOL X 124      32.780  32.610  35.610  0.00  0.00            
ATOM    569  O   MOL X 124      32.460  30.400  36.230  0.00  0.00            
ATOM    570  O   MOL X 124      32.690  32.030  37.910  0.00  0.00            
ATOM    571  S   MOL X 125      12.820  17.360  18.840  0.00  0.00            
ATOM    572  O   MOL X 125      14.130  17.960  18.840  0.00  0.00            
ATOM    573  O   MOL X 125      12.820  15.940  18.670  0.00  0.00            
ATOM    574  O   MOL X 125      12.060  17.980  17.770  0.00  0.00            
ATOM    575  O   MOL X 125      12.040  17.760  19.980  0.00  0.00            
ATOM    576  S   MOL X 126      28.810  17.960  67.520  0.00  0.00            
ATOM    577  O   MOL X 126      29.160  18.660  66.300  0.00  0.00            
ATOM    578  O   MOL X 126      28.830  16.550  67.230  0.00  0.00            
ATOM    579  O   MOL X 126      27.490  18.400  67.920  0.00  0.00            
ATOM    580  O   MOL X 126      29.820  18.300  68.500  0.00  0.00            
ATOM    581  S   MOL X 127      36.500  45.420  31.620  0.00  0.00            
ATOM    582  O   MOL X 127      36.240  45.120  33.000  0.00  0.00            
ATOM    583  O   MOL X 127      36.360  46.850  31.530  0.00  0.00            
ATOM    584  O   MOL X 127      35.590  44.790  30.690  0.00  0.00            
ATOM    585  O   MOL X 127      37.860  45.060  31.300  0.00  0.00            
ATOM    586  S   MOL X 128      17.930  22.270  15.010  0.00  0.00            
ATOM    587  O   MOL X 128      17.590  23.650  14.780  0.00  0.00            
ATOM    588  O   MOL X 128      16.730  21.480  14.810  0.00  0.00            
ATOM    589  O   MOL X 128      18.340  22.110  16.390  0.00  0.00            
ATOM    590  O   MOL X 128      19.010  21.880  14.150  0.00  0.00            
ATOM    591  S   MOL X 129      21.580  22.370   4.860  0.00  0.00            
ATOM    592  O   MOL X 129      21.730  20.960   4.600  0.00  0.00            
ATOM    593  O   MOL X 129      20.200  22.760   5.110  0.00  0.00            
ATOM    594  O   MOL X 129      22.000  23.150   3.710  0.00  0.00            
ATOM    595  O   MOL X 129      22.460  22.770   5.930  0.00  0.00            
ATOM    596  S   MOL X 130      47.990  35.670  47.030  0.00  0.00            
ATOM    597  O   MOL X 130      47.840  34.480  47.810  0.00  0.00            
ATOM    598  O   MOL X 130      47.900  35.250  45.640  0.00  0.00            
ATOM    599  O   MOL X 130      49.260  36.320  47.210  0.00  0.00            
ATOM    600  O   MOL X 130      46.890  36.560  47.350  0.00  0.00            
ATOM    601  S   MOL X 131      19.990  27.160  23.740  0.00  0.00            
ATOM    602  O   MOL X 131      20.890  27.010  24.850  0.00  0.00            
ATOM    603  O   MOL X 131      20.680  26.720  22.550  0.00  0.00            
ATOM    604  O   MOL X 131      19.440  28.480  23.600  0.00  0.00            
ATOM    605  O   MOL X 131      18.960  26.160  23.890  0.00  0.00            
ATOM    606  S   MOL X 132      25.240   9.300  25.800  0.00  0.00            
ATOM    607  O   MOL X 132      24.200   8.960  26.760  0.00  0.00            
ATOM    608  O   MOL X 132      25.290  10.740  25.760  0.00  0.00            
ATOM    609  O   MOL X 132      24.880   8.800  24.500  0.00  0.00            
ATOM    610  O   MOL X 132      26.490   8.790  26.330  0.00  0.00            
ATOM    611  S   MOL X 133      14.650  25.050  37.620  0.00  0.00            
ATOM    612  O   MOL X 133      15.430  24.690  38.780  0.00  0.00            
ATOM    613  O   MOL X 133      14.290  26.440  37.820  0.00  0.00            
ATOM    614  O   MOL X 133      13.460  24.240  37.610  0.00  0.00            
ATOM    615  O   MOL X 133      15.360  24.850  36.380  0.00  0.00            
ATOM    616  S   MOL X 134      46.220  37.310  31.700  0.00  0.00            
ATOM    617  O   MOL X 134      47.580  36.930  31.980  0.00  0.00            
ATOM    618  O   MOL X 134      45.480  36.350  30.910  0.00  0.00            
ATOM    619  O   MOL X 134      46.190  38.560  30.970  0.00  0.00            
ATOM    620  O   MOL X 134      45.560  37.590  32.960  0.00  0.00            
ATOM    621  S   MOL X 135      29.110  22.500   5.900  0.00  0.00            
ATOM    622  O   MOL X 135      29.570  23.150   7.090  0.00  0.00            
ATOM    623  O   MOL X 135      27.700  22.750   5.660  0.00  0.00            
ATOM    624  O   MOL X 135      29.420  21.090   6.000  0.00  0.00            
ATOM    625  O   MOL X 135      29.900  22.970   4.780  0.00  0.00            
ATOM    626  S   MOL X 136      17.380  27.760  62.580  0.00  0.00            
ATOM    627  O   MOL X 136      18.770  28.010  62.890  0.00  0.00            
ATOM    628  O   MOL X 136      16.700  29.020  62.800  0.00  0.00            
ATOM    629  O   MOL X 136      16.820  26.630  63.250  0.00  0.00            
ATOM    630  O   MOL X 136      17.410  27.600  61.150  0.00  0.00            
ATOM    631  S   MOL X 137      14.340  45.740  33.500  0.00  0.00            
ATOM    632  O   MOL X 137      14.730  46.740  34.440  0.00  0.00            
ATOM    633  O   MOL X 137      13.020  46.170  33.070  0.00  0.00            
ATOM    634  O   MOL X 137      14.380  44.380  33.940  0.00  0.00            
ATOM    635  O   MOL X 137      15.090  46.050  32.300  0.00  0.00            
ATOM    636  S   MOL X 138      21.970  13.210  10.770  0.00  0.00            
ATOM    637  O   MOL X 138      22.320  11.810  10.830  0.00  0.00            
ATOM    638  O   MOL X 138      21.240  13.310   9.550  0.00  0.00            
ATOM    639  O   MOL X 138      23.180  14.000  10.690  0.00  0.00            
ATOM    640  O   MOL X 138      21.190  13.430  11.960  0.00  0.00            
ATOM    641  S   MOL X 139      29.170   6.470  31.590  0.00  0.00            
ATOM    642  O   MOL X 139      29.460   5.220  32.230  0.00  0.00            
ATOM    643  O   MOL X 139      27.830   6.920  31.830  0.00  0.00            
ATOM    644  O   MOL X 139      29.300   6.280  30.160  0.00  0.00            
ATOM    645  O   MOL X 139      30.070   7.560  31.830  0.00  0.00            
ATOM    646  S   MOL X 140      47.700  32.480   6.310  0.00  0.00            
ATOM    647  O   MOL X 140      49.060  32.920   6.110  0.00  0.00            
ATOM    648  O   MOL X 140      46.850  32.760   5.180  0.00  0.00            
ATOM    649  O   MOL X 140      47.140  33.170   7.440  0.00  0.00            
ATOM    650  O   MOL X 140      47.720  31.080   6.660  0.00  0.00            
ATOM    651  S   MOL X 141      23.180  45.110  34.390  0.00  0.00            
ATOM    652  O   MOL X 141      23.740  44.800  33.090  0.00  0.00            
ATOM    653  O   MOL X 141      24.180  45.610  35.320  0.00  0.00            
ATOM    654  O   MOL X 141      22.560  43.940  34.980  0.00  0.00            
ATOM    655  O   MOL X 141      22.230  46.170  34.230  0.00  0.00            
ATOM    656  S   MOL X 142      19.770   3.160  20.840  0.00  0.00            
ATOM    657  O   MOL X 142      20.820   2.190  20.630  0.00  0.00            
ATOM    658  O   MOL X 142      18.820   3.160  19.750  0.00  0.00            
ATOM    659  O   MOL X 142      20.230   4.500  20.910  0.00  0.00            
ATOM    660  O   MOL X 142      19.110   2.720  22.050  0.00  0.00            
ATOM    661  S   MOL X 143      10.970  10.900  51.870  0.00  0.00            
ATOM    662  O   MOL X 143      11.150  12.320  51.940  0.00  0.00            
ATOM    663  O   MOL X 143       9.730  10.460  51.300  0.00  0.00            
ATOM    664  O   MOL X 143      10.870  10.390  53.220  0.00  0.00            
ATOM    665  O   MOL X 143      12.000  10.100  51.290  0.00  0.00            
ATOM    666  S   MOL X 144       2.290  10.570  24.090  0.00  0.00            
ATOM    667  O   MOL X 144       2.190   9.130  24.020  0.00  0.00            
ATOM    668  O   MOL X 144       2.820  11.110  25.310  0.00  0.00            
ATOM    669  O   MOL X 144       0.950  11.090  23.920  0.00  0.00            
ATOM    670  O   MOL X 144       2.950  11.020  22.880  0.00  0.00            
ATOM    671  S   MOL X 145      21.490  34.980  41.370  0.00  0.00            
ATOM    672  O   MOL X 145      21.560  36.420  41.220  0.00  0.00            
ATOM    673  O   MOL X 145      20.190  34.480  40.960  0.00  0.00            
ATOM    674  O   MOL X 145      21.610  34.650  42.770  0.00  0.00            
ATOM    675  O   MOL X 145      22.470  34.250  40.610  0.00  0.00            
ATOM    676  S   MOL X 146      11.090  11.070  63.190  0.00  0.00            
ATOM    677  O   MOL X 146      10.320  11.860  62.260  0.00  0.00            
ATOM    678  O   MOL X 146      11.010   9.700  62.780  0.00  0.00            
ATOM    679  O   MOL X 146      10.670  11.340  64.530  0.00  0.00            
ATOM    680  O   MOL X 146      12.460  11.470  62.940  0.00  0.00            
ATOM    681  S   MOL X 147      35.310  18.250  43.500  0.00  0.00            
ATOM    682  O   MOL X 147      34.110  17.620  43.010  0.00  0.00            
ATOM    683  O   MOL X 147      36.520  17.810  42.850  0.00  0.00            
ATOM    684  O   MOL X 147      35.320  17.740  44.860  0.00  0.00            
ATOM    685  O   MOL X 147      35.140  19.670  43.590  0.00  0.00            
ATOM    686  S   MOL X 148      23.840  40.720  54.980  0.00  0.00            
ATOM    687  O   MOL X 148      24.160  39.310  55.050  0.00  0.00            
ATOM    688  O   MOL X 148      25.030  41.350  54.420  0.00  0.00            
ATOM    689  O   MOL X 148      23.740  41.130  56.350  0.00  0.00            
ATOM    690  O   MOL X 148      22.630  41.000  54.250  0.00  0.00            
ATOM    691  S   MOL X 149      45.690  13.110  13.420  0.00  0.00            
ATOM    692  O   MOL X 149      45.490  14.230  14.280  0.00  0.00            
ATOM    693  O   MOL X 149      46.260  12.000  14.140  0.00  0.00            
ATOM    694  O   MOL X 149      46.640  13.400  12.370  0.00  0.00            
ATOM    695  O   MOL X 149      44.400  12.790  12.860  0.00  0.00            
ATOM    696  S   MOL X 150       7.080  49.140  29.560  0.00  0.00            
ATOM    697  O   MOL X 150       7.020  49.410  28.140  0.00  0.00            
ATOM    698  O   MOL X 150       6.780   0.770  30.330  0.00  0.00            
ATOM    699  O   MOL X 150       8.400  48.670  29.950  0.00  0.00            
ATOM    700  O   MOL X 150       6.120  48.090  29.840  0.00  0.00            
ATOM    701  O   MOL X 151      19.020  35.210  68.300  0.00  0.00            
ATOM    702  H   MOL X 151      18.640  34.340  68.530  0.00  0.00            
ATOM    703  H   MOL X 151      18.370  35.590  67.640  0.00  0.00            
ATOM    704  O   MOL X 152      25.390   0.860  56.130  0.00  0.00            
ATOM    705  H   MOL X 152      24.940   1.640  56.510  0.00  0.00            
ATOM    706  H   MOL X 152      24.690   0.470  55.510  0.00  0.00            
ATOM    707  O   MOL X 153      29.800  37.920   5.300  0.00  0.00            
ATOM    708  H   MOL X 153      29.420  38.780   5.540  0.00  0.00            
ATOM    709  H   MOL X 153      29.340  37.740   4.430  0.00  0.00            
ATOM    710  O   MOL X 154      28.890   2.550  44.730  0.00  0.00            
ATOM    711  H   MOL X 154      28.010   2.260  44.370  0.00  0.00            
ATOM    712  H   MOL X 154      28.770   3.530  44.860  0.00  0.00            
ATOM    713  O   MOL X 155      22.880  35.590  30.870  0.00  0.00            
ATOM    714  H   MOL X 155      23.530  34.890  31.070  0.00  0.00            
ATOM    715  H   MOL X 155      23.000  36.220  31.640  0.00  0.00            
ATOM    716  O   MOL X 156      33.750  14.990  17.860  0.00  0.00            
ATOM    717  H   MOL X 156      34.490  15.060  18.550  0.00  0.00            
ATOM    718  H   MOL X 156      33.360  15.890  17.940  0.00  0.00            
ATOM    719  O   MOL X 157      24.440   8.350  63.920  0.00  0.00            
ATOM    720  H   MOL X 157      25.130   7.790  63.470  0.00  0.00            
ATOM    721  H   MOL X 157      25.020   9.120  64.170  0.00  0.00            
ATOM    722  O   MOL X 158      32.270  49.340   8.980  0.00  0.00            
ATOM    723  H   MOL X 158      32.130   0.460   8.290  0.00  0.00            
ATOM    724  H   MOL X 158      31.400  49.400   9.510  0.00  0.00            
ATOM    725  O   MOL X 159       9.710  37.450   8.030  0.00  0.00            
ATOM    726  H   MOL X 159      10.260  37.610   8.850  0.00  0.00            
ATOM    727  H   MOL X 159       9.240  38.310   7.900  0.00  0.00            
ATOM    728  O   MOL X 160      32.250  13.080  57.150  0.00  0.00            
ATOM    729  H   MOL X 160      31.930  12.420  56.460  0.00  0.00            
ATOM    730  H   MOL X 160      32.860  13.550  56.530  0.00  0.00            
ATOM    731  O   MOL X 161      34.910  47.030   7.940  0.00  0.00            
ATOM    732  H   MOL X 161      34.240  47.720   8.180  0.00  0.00            
ATOM    733  H   MOL X 161      34.420  46.190   8.020  0.00  0.00            
ATOM    734  O   MOL X 162      34.020  38.240  67.360  0.00  0.00            
ATOM    735  H   MOL X 162      34.220  37.360  67.000  0.00  0.00            
ATOM    736  H   MOL X 162      34.770  38.400  67.990  0.00  0.00            
ATOM    737  O   MOL X 163      12.320  10.090  43.020  0.00  0.00            
ATOM    738  H   MOL X 163      12.320  10.290  43.970  0.00  0.00            
ATOM    739  H   MOL X 163      11.440  10.470  42.720  0.00  0.00            
ATOM    740  O   MOL X 164      42.680  16.190  54.390  0.00  0.00            
ATOM    741  H   MOL X 164      41.850  15.850  53.990  0.00  0.00            
ATOM    742  H   MOL X 164      42.480  17.180  54.470  0.00  0.00            
ATOM    743  O   MOL X 165       2.840  37.280  52.710  0.00  0.00            
ATOM    744  H   MOL X 165       3.720  37.610  52.410  0.00  0.00            
ATOM    745  H   MOL X 165       2.810  36.350  52.410  0.00  0.00            
ATOM    746  O   MOL X 166      17.810  42.330  26.590  0.00  0.00            
ATOM    747  H   MOL X 166      18.410  43.110  26.390  0.00  0.00            
ATOM    748  H   MOL X 166      17.740  42.370  27.570  0.00  0.00            
ATOM    749  O   MOL X 167      39.540  43.790  33.010  0.00  0.00            
ATOM    750  H   MOL X 167      39.010  43.000  33.300  0.00  0.00            
ATOM    751  H   MOL X 167      38.910  44.240  32.350  0.00  0.00            
ATOM    752  O   MOL X 168      30.840  38.420  20.660  0.00  0.00            
ATOM    753  H   MOL X 168      30.730  38.150  19.720  0.00  0.00            
ATOM    754  H   MOL X 168      30.010  38.070  21.080  0.00  0.00            
ATOM    755  O   MOL X 169      19.340  31.870  58.850  0.00  0.00            
ATOM    756  H   MOL X 169      18.960  32.650  59.370  0.00  0.00            
ATOM    757  H   MOL X 169      20.240  32.180  58.650  0.00  0.00            
ATOM    758  O   MOL X 170      30.970  28.200   6.530  0.00  0.00            
ATOM    759  H   MOL X 170      30.280  28.760   6.070  0.00  0.00            
ATOM    760  H   MOL X 170      30.510  27.340   6.610  0.00  0.00            
ATOM    761  O   MOL X 171      19.560  43.890  65.650  0.00  0.00            
ATOM    762  H   MOL X 171      18.640  43.560  65.520  0.00  0.00            
ATOM    763  H   MOL X 171      19.400  44.870  65.840  0.00  0.00            
ATOM    764  O   MOL X 172      27.790   4.030  30.430  0.00  0.00            
ATOM    765  H   MOL X 172      28.330   4.120  31.270  0.00  0.00            
ATOM    766  H   MOL X 172      28.180   4.870  30.040  0.00  0.00            
ATOM    767  O   MOL X 173      39.550  45.660  25.100  0.00  0.00            
ATOM    768  H   MOL X 173      39.250  45.860  24.180  0.00  0.00            
ATOM    769  H   MOL X 173      38.800  45.140  25.460  0.00  0.00            
ATOM    770  O   MOL X 174      21.760  21.950  29.790  0.00  0.00            
ATOM    771  H   MOL X 174      21.580  22.940  29.680  0.00  0.00            
ATOM    772  H   MOL X 174      21.280  21.590  29.020  0.00  0.00            
ATOM    773  O   MOL X 175      31.320  47.520  22.830  0.00  0.00            
ATOM    774  H   MOL X 175      30.500  47.850  23.260  0.00  0.00            
ATOM    775  H   MOL X 175      30.960  46.800  22.230  0.00  0.00            
ATOM    776  O   MOL X 176      35.450  24.350  45.660  0.00  0.00            
ATOM    777  H   MOL X 176      35.520  23.500  45.110  0.00  0.00            
ATOM    778  H   MOL X 176      36.380  24.510  45.900  0.00  0.00            
ATOM    779  O   MOL X 177      44.590  22.270  15.220  0.00  0.00            
ATOM    780  H   MOL X 177      44.480  23.030  15.830  0.00  0.00            
ATOM    781  H   MOL X 177      45.000  21.590  15.810  0.00  0.00            
ATOM    782  O   MOL X 178      45.250   8.510  47.110  0.00  0.00            
ATOM    783  H   MOL X 178      45.540   8.170  46.210  0.00  0.00            
ATOM    784  H   MOL X 178      45.060   7.670  47.560  0.00  0.00            
ATOM    785  O   MOL X 179      34.220   5.830  45.800  0.00  0.00            
ATOM    786  H   MOL X 179      34.560   5.790  44.860  0.00  0.00            
ATOM    787  H   MOL X 179      33.310   6.160  45.670  0.00  0.00            
ATOM    788  O   MOL X 180       6.300  32.130  40.990  0.00  0.00            
ATOM    789  H   MOL X 180       6.130  31.350  40.430  0.00  0.00            
ATOM    790  H   MOL X 180       6.760  32.760  40.390  0.00  0.00            
ATOM    791  O   MOL X 181       4.380  40.780  57.540  0.00  0.00            
ATOM    792  H   MOL X 181       5.150  40.180  57.780  0.00  0.00            
ATOM    793  H   MOL X 181       4.100  40.440  56.670  0.00  0.00            
ATOM    794  O   MOL X 182      20.430  26.840  61.340  0.00  0.00            
ATOM    795  H   MOL X 182      19.790  27.250  62.030  0.00  0.00            
ATOM    796  H   MOL X 182      19.820  26.170  60.930  0.00  0.00            
ATOM    797  O   MOL X 183      46.890  32.750  69.330  0.00  0.00            
ATOM    798  H   MOL X 183      47.710  33.140  68.980  0.00  0.00            
ATOM    799  H   MOL X 183      46.360  32.580  68.500  0.00  0.00            
ATOM    800  O   MOL X 184      33.600  12.480  45.430  0.00  0.00            
ATOM    801  H   MOL X 184      34.020  12.280  44.540  0.00  0.00            
ATOM    802  H   MOL X 184      32.670  12.490  45.140  0.00  0.00            
ATOM    803  O   MOL X 185       9.660  31.990  17.520  0.00  0.00            
ATOM    804  H   MOL X 185       9.240  31.240  17.060  0.00  0.00            
ATOM    805  H   MOL X 185      10.520  31.630  17.840  0.00  0.00            
ATOM    806  O   MOL X 186      34.590  43.870  40.580  0.00  0.00            
ATOM    807  H   MOL X 186      33.830  43.250  40.680  0.00  0.00            
ATOM    808  H   MOL X 186      34.560  44.130  39.640  0.00  0.00            
ATOM    809  O   MOL X 187      21.510  47.910  26.660  0.00  0.00            
ATOM    810  H   MOL X 187      21.280  48.870  26.820  0.00  0.00            
ATOM    811  H   MOL X 187      21.950  47.680  27.540  0.00  0.00            
ATOM    812  O   MOL X 188       4.230  16.100  66.000  0.00  0.00            
ATOM    813  H   MOL X 188       4.130  16.920  65.430  0.00  0.00            
ATOM    814  H   MOL X 188       5.130  16.200  66.360  0.00  0.00            
ATOM    815  O   MOL X 189      32.410  40.860  28.550  0.00  0.00            
ATOM    816  H   MOL X 189      32.990  41.610  28.760  0.00  0.00            
ATOM    817  H   MOL X 189      31.510  41.260  28.480  0.00  0.00            
ATOM    818  O   MOL X 190      26.390  15.960  56.540  0.00  0.00            
ATOM    819  H   MOL X 190      26.820  15.780  57.430  0.00  0.00            
ATOM    820  H   MOL X 190      27.150  15.780  55.930  0.00  0.00            
ATOM    821  O   MOL X 191       7.830  12.400  62.300  0.00  0.00            
ATOM    822  H   MOL X 191       8.850  12.250  62.310  0.00  0.00            
ATOM    823  H   MOL X 191       7.590  11.900  61.500  0.00  0.00            
ATOM    824  O   MOL X 192      44.110   4.320  21.920  0.00  0.00            
ATOM    825  H   MOL X 192      45.080   4.390  22.040  0.00  0.00            
ATOM    826  H   MOL X 192      43.840   5.250  21.770  0.00  0.00            
ATOM    827  O   MOL X 193      23.620  11.890  21.740  0.00  0.00            
ATOM    828  H   MOL X 193      23.180  12.290  22.520  0.00  0.00            
ATOM    829  H   MOL X 193      23.510  10.900  21.960  0.00  0.00            
ATOM    830  O   MOL X 194      11.660  19.390  67.900  0.00  0.00            
ATOM    831  H   MOL X 194      10.640  19.380  67.860  0.00  0.00            
ATOM    832  H   MOL X 194      11.830  20.280  67.530  0.00  0.00            
ATOM    833  O   MOL X 195      11.760  42.350  27.280  0.00  0.00            
ATOM    834  H   MOL X 195      11.620  42.950  28.050  0.00  0.00            
ATOM    835  H   MOL X 195      12.670  42.620  26.990  0.00  0.00            
ATOM    836  O   MOL X 196       6.860  17.440  35.060  0.00  0.00            
ATOM    837  H   MOL X 196       7.420  16.780  35.550  0.00  0.00            
ATOM    838  H   MOL X 196       7.230  18.300  35.320  0.00  0.00            
ATOM    839  O   MOL X 197      37.300  47.190  22.330  0.00  0.00            
ATOM    840  H   MOL X 197      36.630  47.300  21.610  0.00  0.00            
ATOM    841  H   MOL X 197      36.780  46.820  23.080  0.00  0.00            
ATOM    842  O   MOL X 198      44.580  15.510  56.050  0.00  0.00            
ATOM    843  H   MOL X 198      43.760  15.690  55.470  0.00  0.00            
ATOM    844  H   MOL X 198      44.180  15.290  56.920  0.00  0.00            
ATOM    845  O   MOL X 199      33.920  29.100  51.340  0.00  0.00            
ATOM    846  H   MOL X 199      34.730  28.710  51.780  0.00  0.00            
ATOM    847  H   MOL X 199      33.630  28.390  50.700  0.00  0.00            
ATOM    848  O   MOL X 200       8.890  28.230  32.900  0.00  0.00            
ATOM    849  H   MOL X 200       9.030  28.130  33.890  0.00  0.00            
ATOM    850  H   MOL X 200       8.510  27.360  32.650  0.00  0.00            
ATOM    851  O   MOL X 201       0.740  19.440  40.790  0.00  0.00            
ATOM    852  H   MOL X 201       0.040  19.020  40.250  0.00  0.00            
ATOM    853  H   MOL X 201       1.540  19.370  40.160  0.00  0.00            
ATOM    854  O   MOL X 202       0.490   5.570  51.710  0.00  0.00            
ATOM    855  H   MOL X 202      49.170   5.880  51.840  0.00  0.00            
ATOM    856  H   MOL X 202       1.000   6.220  52.240  0.00  0.00            
ATOM    857  O   MOL X 203      43.840   0.410  32.250  0.00  0.00            
ATOM    858  H   MOL X 203      44.480   1.150  32.360  0.00  0.00            
ATOM    859  H   MOL X 203      43.180   0.800  31.620  0.00  0.00            
ATOM    860  O   MOL X 204      29.310  20.760  31.700  0.00  0.00            
ATOM    861  H   MOL X 204      28.980  19.850  31.670  0.00  0.00            
ATOM    862  H   MOL X 204      28.940  21.150  30.840  0.00  0.00            
ATOM    863  O   MOL X 205      30.360  19.270  37.950  0.00  0.00            
ATOM    864  H   MOL X 205      31.240  18.850  37.840  0.00  0.00            
ATOM    865  H   MOL X 205      29.840  18.950  37.180  0.00  0.00            
ATOM    866  O   MOL X 206      25.810  41.540  26.200  0.00  0.00            
ATOM    867  H   MOL X 206      26.410  42.180  25.720  0.00  0.00            
ATOM    868  H   MOL X 206      25.680  42.020  27.080  0.00  0.00            
ATOM    869  O   MOL X 207      16.830  23.950  17.410  0.00  0.00            
ATOM    870  H   MOL X 207      16.960  24.360  16.510  0.00  0.00            
ATOM    871  H   MOL X 207      17.450  23.180  17.210  0.00  0.00            
ATOM    872  O   MOL X 208      26.470  36.400  56.270  0.00  0.00            
ATOM    873  H   MOL X 208      26.440  35.700  57.020  0.00  0.00            
ATOM    874  H   MOL X 208      26.590  35.800  55.510  0.00  0.00            
ATOM    875  O   MOL X 209      36.580  31.020  63.300  0.00  0.00            
ATOM    876  H   MOL X 209      36.750  30.440  64.130  0.00  0.00            
ATOM    877  H   MOL X 209      35.810  31.550  63.640  0.00  0.00            
ATOM    878  O   MOL X 210      42.990  20.810  10.530  0.00  0.00            
ATOM    879  H   MOL X 210      43.590  21.200  11.260  0.00  0.00            
ATOM    880  H   MOL X 210      42.220  20.560  11.080  0.00  0.00            
ATOM    881  O   MOL X 211      18.460  25.110  29.510  0.00  0.00            
ATOM    882  H   MOL X 211      18.060  24.400  28.940  0.00  0.00            
ATOM    883  H   MOL X 211      17.680  25.670  29.730  0.00  0.00            
ATOM    884  O   MOL X 212      40.490   0.930  49.150  0.00  0.00            
ATOM    885  H   MOL X 212      40.730   1.860  48.960  0.00  0.00            
ATOM    886  H   MOL X 212      40.280   0.570  48.270  0.00  0.00            
ATOM    887  O   MOL X 213       0.080  24.590  21.300  0.00  0.00            
ATOM    888  H   MOL X 213       0.390  24.880  22.180  0.00  0.00            
ATOM    889  H   MOL X 213       0.790  25.020  20.710  0.00  0.00            
ATOM    890  O   MOL X 214      41.170  24.920  33.540  0.00  0.00            
ATOM    891  H   MOL X 214      40.870  24.920  34.480  0.00  0.00            
ATOM    892  H   MOL X 214      40.300  25.080  33.050  0.00  0.00            
ATOM    893  O   MOL X 215      25.620  24.710  34.800  0.00  0.00            
ATOM    894  H   MOL X 215      25.290  25.640  34.790  0.00  0.00            
ATOM    895  H   MOL X 215      26.210  24.670  33.990  0.00  0.00            
ATOM    896  O   MOL X 216      30.240  48.390   3.170  0.00  0.00            
ATOM    897  H   MOL X 216      29.740  48.870   3.910  0.00  0.00            
ATOM    898  H   MOL X 216      29.490  48.180   2.570  0.00  0.00            
ATOM    899  O   MOL X 217      21.600  40.970  51.640  0.00  0.00            
ATOM    900  H   MOL X 217      22.020  41.010  52.550  0.00  0.00            
ATOM    901  H   MOL X 217      20.890  41.640  51.700  0.00  0.00            
ATOM    902  O   MOL X 218       1.450   9.310  46.390  0.00  0.00            
ATOM    903  H   MOL X 218       0.670   9.100  45.780  0.00  0.00            
ATOM    904  H   MOL X 218       2.210   9.090  45.810  0.00  0.00            
ATOM    905  O   MOL X 219      31.050  14.080  30.430  0.00  0.00            
ATOM    906  H   MOL X 219      31.410  13.180  30.560  0.00  0.00            
ATOM    907  H   MOL X 219      31.100  14.210  29.420  0.00  0.00            
ATOM    908  O   MOL X 220      49.330  12.410  34.760  0.00  0.00            
ATOM    909  H   MOL X 220      48.610  12.530  34.030  0.00  0.00            
ATOM    910  H   MOL X 220      49.210  11.460  34.980  0.00  0.00            
ATOM    911  O   MOL X 221      24.930  40.900  46.960  0.00  0.00            
ATOM    912  H   MOL X 221      24.820  41.900  46.930  0.00  0.00            
ATOM    913  H   MOL X 221      24.330  40.580  46.250  0.00  0.00            
ATOM    914  O   MOL X 222      20.870  22.940  16.300  0.00  0.00            
ATOM    915  H   MOL X 222      19.950  22.590  16.540  0.00  0.00            
ATOM    916  H   MOL X 222      20.680  23.030  15.340  0.00  0.00            
ATOM    917  O   MOL X 223      31.200  48.210  31.080  0.00  0.00            
ATOM    918  H   MOL X 223      32.110  47.950  31.330  0.00  0.00            
ATOM    919  H   MOL X 223      30.870  48.560  31.960  0.00  0.00            
ATOM    920  O   MOL X 224      21.560  18.600  62.560  0.00  0.00            
ATOM    921  H   MOL X 224      20.690  18.720  62.120  0.00  0.00            
ATOM    922  H   MOL X 224      21.360  17.940  63.270  0.00  0.00            
ATOM    923  O   MOL X 225      10.800  10.090  11.380  0.00  0.00            
ATOM    924  H   MOL X 225      11.040   9.470  12.130  0.00  0.00            
ATOM    925  H   MOL X 225      10.940  10.970  11.830  0.00  0.00            
ATOM    926  O   MOL X 226      18.910   6.690   6.170  0.00  0.00            
ATOM    927  H   MOL X 226      18.030   6.420   6.540  0.00  0.00            
ATOM    928  H   MOL X 226      18.940   7.650   6.270  0.00  0.00            
ATOM    929  O   MOL X 227      41.660  37.500  62.030  0.00  0.00            
ATOM    930  H   MOL X 227      42.380  37.130  62.640  0.00  0.00            
ATOM    931  H   MOL X 227      41.660  36.840  61.310  0.00  0.00            
ATOM    932  O   MOL X 228      40.210  29.840  35.130  0.00  0.00            
ATOM    933  H   MOL X 228      40.300  29.910  34.160  0.00  0.00            
ATOM    934  H   MOL X 228      39.770  30.710  35.370  0.00  0.00            
ATOM    935  O   MOL X 229      45.700  32.330  66.940  0.00  0.00            
ATOM    936  H   MOL X 229      45.990  32.740  66.070  0.00  0.00            
ATOM    937  H   MOL X 229      45.020  31.700  66.650  0.00  0.00            
ATOM    938  O   MOL X 230      35.800  14.020  45.380  0.00  0.00            
ATOM    939  H   MOL X 230      35.010  13.470  45.670  0.00  0.00            
ATOM    940  H   MOL X 230      35.780  13.630  44.410  0.00  0.00            
ATOM    941  O   MOL X 231      15.700  36.830  41.420  0.00  0.00            
ATOM    942  H   MOL X 231      15.470  37.800  41.550  0.00  0.00            
ATOM    943  H   MOL X 231      16.670  36.800  41.610  0.00  0.00            
ATOM    944  O   MOL X 232       2.270  38.850  16.030  0.00  0.00            
ATOM    945  H   MOL X 232       1.760  38.000  16.220  0.00  0.00            
ATOM    946  H   MOL X 232       2.700  38.590  15.160  0.00  0.00            
ATOM    947  O   MOL X 233      41.090  38.450  48.900  0.00  0.00            
ATOM    948  H   MOL X 233      40.350  38.620  49.570  0.00  0.00            
ATOM    949  H   MOL X 233      40.660  37.750  48.360  0.00  0.00            
ATOM    950  O   MOL X 234      21.330   0.560  60.310  0.00  0.00            
ATOM    951  H   MOL X 234      22.060   1.140  60.010  0.00  0.00            
ATOM    952  H   MOL X 234      21.860  49.360  60.720  0.00  0.00            
ATOM    953  O   MOL X 235      16.380  24.280  57.370  0.00  0.00            
ATOM    954  H   MOL X 235      17.170  24.000  57.900  0.00  0.00            
ATOM    955  H   MOL X 235      15.790  24.650  58.070  0.00  0.00            
ATOM    956  O   MOL X 236      21.240   0.780   6.940  0.00  0.00            
ATOM    957  H   MOL X 236      20.630   1.120   7.660  0.00  0.00            
ATOM    958  H   MOL X 236      20.820   1.120   6.130  0.00  0.00            
ATOM    959  O   MOL X 237      45.410   4.000  68.350  0.00  0.00            
ATOM    960  H   MOL X 237      45.860   3.110  68.300  0.00  0.00            
ATOM    961  H   MOL X 237      45.430   4.210  69.310  0.00  0.00            
ATOM    962  O   MOL X 238      46.990  23.080  58.140  0.00  0.00            
ATOM    963  H   MOL X 238      47.850  23.450  57.860  0.00  0.00            
ATOM    964  H   MOL X 238      46.560  23.810  58.650  0.00  0.00            
ATOM    965  O   MOL X 239       8.410  42.200  57.850  0.00  0.00            
ATOM    966  H   MOL X 239       8.970  42.880  57.440  0.00  0.00            
ATOM    967  H   MOL X 239       8.930  41.350  57.650  0.00  0.00            
ATOM    968  O   MOL X 240       1.280  27.590   4.420  0.00  0.00            
ATOM    969  H   MOL X 240       0.800  28.250   5.030  0.00  0.00            
ATOM    970  H   MOL X 240       0.570  27.430   3.760  0.00  0.00            
ATOM    971  O   MOL X 241      34.320   2.000  38.500  0.00  0.00            
ATOM    972  H   MOL X 241      33.980   2.890  38.790  0.00  0.00            
ATOM    973  H   MOL X 241      33.450   1.520  38.330  0.00  0.00            
ATOM    974  O   MOL X 242      41.490   5.720  66.140  0.00  0.00            
ATOM    975  H   MOL X 242      40.900   5.140  65.590  0.00  0.00            
ATOM    976  H   MOL X 242      40.950   6.540  66.230  0.00  0.00            
ATOM    977  O   MOL X 243       0.320  36.500  63.730  0.00  0.00            
ATOM    978  H   MOL X 243       0.270  36.800  64.710  0.00  0.00            
ATOM    979  H   MOL X 243       0.280  35.520  63.840  0.00  0.00            
ATOM    980  O   MOL X 244      48.260  16.540  35.500  0.00  0.00            
ATOM    981  H   MOL X 244      48.020  15.940  34.730  0.00  0.00            
ATOM    982  H   MOL X 244      48.460  17.400  35.050  0.00  0.00            
ATOM    983  O   MOL X 245      28.800  29.800  19.410  0.00  0.00            
ATOM    984  H   MOL X 245      29.200  29.500  20.250  0.00  0.00            
ATOM    985  H   MOL X 245      28.610  28.920  18.960  0.00  0.00            
ATOM    986  O   MOL X 246       0.020   7.840  23.640  0.00  0.00            
ATOM    987  H   MOL X 246      49.220   8.430  24.330  0.00  0.00            
ATOM    988  H   MOL X 246       0.950   8.250  23.740  0.00  0.00            
ATOM    989  O   MOL X 247      37.790  18.590  50.380  0.00  0.00            
ATOM    990  H   MOL X 247      37.090  18.200  50.940  0.00  0.00            
ATOM    991  H   MOL X 247      37.690  19.560  50.550  0.00  0.00            
ATOM    992  O   MOL X 248      32.940  18.320   8.880  0.00  0.00            
ATOM    993  H   MOL X 248      32.340  19.040   8.550  0.00  0.00            
ATOM    994  H   MOL X 248      32.660  17.540   8.290  0.00  0.00            
ATOM    995  O   MOL X 249      36.440  18.510  10.500  0.00  0.00            
ATOM    996  H   MOL X 249      35.540  18.760  10.880  0.00  0.00            
ATOM    997  H   MOL X 249      36.910  18.130  11.270  0.00  0.00            
ATOM    998  O   MOL X 250      25.140  28.290  47.510  0.00  0.00            
ATOM    999  H   MOL X 250      26.010  28.000  47.080  0.00  0.00            
ATOM   1000  H   MOL X 250      24.500  28.090  46.810  0.00  0.00            
ATOM   1001  O   MOL X 251      26.090  25.240   6.380  0.00  0.00            
ATOM   1002  H   MOL X 251      26.010  26.130   5.920  0.00  0.00            
ATOM   1003  H   MOL X 251      27.040  25.010   6.250  0.00  0.00            
ATOM   1004  O   MOL X 252      45.960  33.060  39.790  0.00  0.00            
ATOM   1005  H   MOL X 252      45.890  32.770  38.850  0.00  0.00            
ATOM   1006  H   MOL X 252      45.430  32.300  40.230  0.00  0.00            
ATOM   1007  O   MOL X 253      29.260  10.570   3.170  0.00  0.00            
ATOM   1008  H   MOL X 253      29.180   9.620   2.930  0.00  0.00            
ATOM   1009  H   MOL X 253      28.300  10.790   3.370  0.00  0.00            
ATOM   1010  O   MOL X 254       3.440  45.510  67.120  0.00  0.00            
ATOM   1011  H   MOL X 254       3.700  44.610  66.800  0.00  0.00            
ATOM   1012  H   MOL X 254       4.030  45.620  67.910  0.00  0.00            
ATOM   1013  O   MOL X 255      26.250   8.090  41.320  0.00  0.00            
ATOM   1014  H   MOL X 255      26.910   7.420  41.050  0.00  0.00            
ATOM   1015  H   MOL X 255      26.300   8.040  42.320  0.00  0.00            
ATOM   1016  O   MOL X 256      41.660  18.690  42.780  0.00  0.00            
ATOM   1017  H   MOL X 256      40.940  18.280  42.250  0.00  0.00            
ATOM   1018  H   MOL X 256      42.130  17.920  43.180  0.00  0.00            
ATOM   1019  O   MOL X 257      31.020  28.430  68.630  0.00  0.00            
ATOM   1020  H   MOL X 257      30.720  27.980  69.430  0.00  0.00            
ATOM   1021  H   MOL X 257      30.240  28.410  68.020  0.00  0.00            
ATOM   1022  O   MOL X 258      12.270   9.880   8.920  0.00  0.00            
ATOM   1023  H   MOL X 258      13.230  10.070   9.140  0.00  0.00            
ATOM   1024  H   MOL X 258      11.850   9.990   9.810  0.00  0.00            
ATOM   1025  O   MOL X 259      16.600  17.950  55.920  0.00  0.00            
ATOM   1026  H   MOL X 259      16.180  17.040  56.050  0.00  0.00            
ATOM   1027  H   MOL X 259      16.980  18.100  56.810  0.00  0.00            
ATOM   1028  O   MOL X 260       7.630  30.240  64.610  0.00  0.00            
ATOM   1029  H   MOL X 260       7.780  31.180  64.320  0.00  0.00            
ATOM   1030  H   MOL X 260       7.700  29.740  63.730  0.00  0.00            
ATOM   1031  O   MOL X 261      17.180  19.750  16.690  0.00  0.00            
ATOM   1032  H   MOL X 261      16.970  20.180  15.790  0.00  0.00            
ATOM   1033  H   MOL X 261      17.900  20.430  16.870  0.00  0.00            
ATOM   1034  O   MOL X 262       8.240  10.460  67.400  0.00  0.00            
ATOM   1035  H   MOL X 262       9.210  10.530  67.590  0.00  0.00            
ATOM   1036  H   MOL X 262       8.220  10.950  66.510  0.00  0.00            
ATOM   1037  O   MOL X 263      14.600   8.390  18.240  0.00  0.00            
ATOM   1038  H   MOL X 263      15.280   9.040  18.630  0.00  0.00            
ATOM   1039  H   MOL X 263      13.970   9.000  17.810  0.00  0.00            
ATOM   1040  O   MOL X 264       7.960  39.620   7.790  0.00  0.00            
ATOM   1041  H   MOL X 264       7.530  39.050   8.480  0.00  0.00            
ATOM   1042  H   MOL X 264       7.170  39.830   7.210  0.00  0.00            
ATOM   1043  O   MOL X 265       1.930   9.130  56.080  0.00  0.00            
ATOM   1044  H   MOL X 265       2.520   9.880  55.730  0.00  0.00            
ATOM   1045  H   MOL X 265       2.270   8.390  55.540  0.00  0.00            
ATOM   1046  O   MOL X 266      30.520  35.210  31.670  0.00  0.00            
ATOM   1047  H   MOL X 266      31.000  34.600  32.320  0.00  0.00            
ATOM   1048  H   MOL X 266      31.040  36.030  31.740  0.00  0.00            
ATOM   1049  O   MOL X 267      13.260   1.240  33.640  0.00  0.00            
ATOM   1050  H   MOL X 267      13.590   1.860  32.910  0.00  0.00            
ATOM   1051  H   MOL X 267      12.310   1.500  33.690  0.00  0.00            
ATOM   1052  O   MOL X 268      41.290   2.970  14.840  0.00  0.00            
ATOM   1053  H   MOL X 268      40.550   2.480  14.420  0.00  0.00            
ATOM   1054  H   MOL X 268      42.090   2.420  14.650  0.00  0.00            
ATOM   1055  O   MOL X 269      36.880  25.880  14.330  0.00  0.00            
ATOM   1056  H   MOL X 269      37.750  26.190  14.000  0.00  0.00            
ATOM   1057  H   MOL X 269      37.170  25.510  15.240  0.00  0.00            
ATOM   1058  O   MOL X 270       2.610  13.170  27.000  0.00  0.00            
ATOM   1059  H   MOL X 270       2.670  12.380  26.340  0.00  0.00            
ATOM   1060  H   MOL X 270       3.340  12.930  27.640  0.00  0.00            
ATOM   1061  O   MOL X 271      42.800  25.890  19.290  0.00  0.00            
ATOM   1062  H   MOL X 271      42.110  25.590  18.680  0.00  0.00            
ATOM   1063  H   MOL X 271      42.290  26.570  19.840  0.00  0.00            
ATOM   1064  O   MOL X 272      15.450  48.230   8.240  0.00  0.00            
ATOM   1065  H   MOL X 272      16.180  48.860   8.070  0.00  0.00            
ATOM   1066  H   MOL X 272      15.190  48.460   9.220  0.00  0.00            
ATOM   1067  O   MOL X 273      39.740  46.290  14.660  0.00  0.00            
ATOM   1068  H   MOL X 273      39.550  47.110  15.150  0.00  0.00            
ATOM   1069  H   MOL X 273      39.090  45.650  15.090  0.00  0.00            
ATOM   1070  O   MOL X 274      39.130  32.450  35.480  0.00  0.00            
ATOM   1071  H   MOL X 274      39.000  32.740  34.550  0.00  0.00            
ATOM   1072  H   MOL X 274      38.660  33.210  35.950  0.00  0.00            
ATOM   1073  O   MOL X 275      40.980  48.260  44.560  0.00  0.00            
ATOM   1074  H   MOL X 275      41.130  49.270  44.300  0.00  0.00            
ATOM   1075  H   MOL X 275      41.790  48.160  45.150  0.00  0.00            
ATOM   1076  O   MOL X 276      18.470   3.080  59.330  0.00  0.00            
ATOM   1077  H   MOL X 276      17.490   3.330  59.320  0.00  0.00            
ATOM   1078  H   MOL X 276      18.890   3.840  58.850  0.00  0.00            
ATOM   1079  O   MOL X 277      37.720  22.280  33.030  0.00  0.00            
ATOM   1080  H   MOL X 277      37.690  21.420  32.560  0.00  0.00            
ATOM   1081  H   MOL X 277      37.270  22.100  33.880  0.00  0.00            
ATOM   1082  O   MOL X 278      36.350  10.610   5.060  0.00  0.00            
ATOM   1083  H   MOL X 278      36.150   9.690   4.700  0.00  0.00            
ATOM   1084  H   MOL X 278      36.520  10.420   6.010  0.00  0.00            
ATOM   1085  O   MOL X 279      48.610   7.240  35.880  0.00  0.00            
ATOM   1086  H   MOL X 279      49.550   7.600  35.790  0.00  0.00            
ATOM   1087  H   MOL X 279      48.200   7.910  36.480  0.00  0.00            
ATOM   1088  O   MOL X 280      19.850  35.010  10.620  0.00  0.00            
ATOM   1089  H   MOL X 280      19.360  35.630  11.190  0.00  0.00            
ATOM   1090  H   MOL X 280      19.520  35.340   9.730  0.00  0.00            
ATOM   1091  O   MOL X 281      18.100  33.730  16.330  0.00  0.00            
ATOM   1092  H   MOL X 281      17.300  33.970  15.820  0.00  0.00            
ATOM   1093  H   MOL X 281      18.260  32.790  16.070  0.00  0.00            
ATOM   1094  O   MOL X 282      21.720  47.540  48.030  0.00  0.00            
ATOM   1095  H   MOL X 282      21.950  47.200  48.960  0.00  0.00            
ATOM   1096  H   MOL X 282      22.450  47.110  47.520  0.00  0.00            
ATOM   1097  O   MOL X 283      42.190  31.140  29.830  0.00  0.00            
ATOM   1098  H   MOL X 283      41.500  31.450  29.170  0.00  0.00            
ATOM   1099  H   MOL X 283      42.210  31.900  30.440  0.00  0.00            
ATOM   1100  O   MOL X 284      42.340   1.650  67.840  0.00  0.00            
ATOM   1101  H   MOL X 284      43.180   1.340  68.240  0.00  0.00            
ATOM   1102  H   MOL X 284      42.610   1.870  66.920  0.00  0.00            
ATOM   1103  O   MOL X 285      13.620  30.610  57.750  0.00  0.00            
ATOM   1104  H   MOL X 285      13.690  30.470  58.710  0.00  0.00            
ATOM   1105  H   MOL X 285      12.930  29.920  57.490  0.00  0.00            
ATOM   1106  O   MOL X 286       2.980  19.220  12.740  0.00  0.00            
ATOM   1107  H   MOL X 286       3.000  18.320  13.190  0.00  0.00            
ATOM   1108  H   MOL X 286       3.790  19.230  12.190  0.00  0.00            
ATOM   1109  O   MOL X 287      14.220  34.560  68.540  0.00  0.00            
ATOM   1110  H   MOL X 287      14.550  34.240  69.400  0.00  0.00            
ATOM   1111  H   MOL X 287      14.250  35.570  68.680  0.00  0.00            
ATOM   1112  O   MOL X 288      23.690  36.820  55.030  0.00  0.00            
ATOM   1113  H   MOL X 288      23.770  37.850  54.960  0.00  0.00            
ATOM   1114  H   MOL X 288      23.650  36.690  56.000  0.00  0.00            
ATOM   1115  O   MOL X 289       6.070  31.600  69.400  0.00  0.00            
ATOM   1116  H   MOL X 289       5.210  32.120  69.430  0.00  0.00            
ATOM   1117  H   MOL X 289       6.740  32.300  69.360  0.00  0.00            
ATOM   1118  O   MOL X 290      26.630   1.390  43.620  0.00  0.00            
ATOM   1119  H   MOL X 290      26.350   0.550  44.050  0.00  0.00            
ATOM   1120  H   MOL X 290      26.880   1.140  42.710  0.00  0.00            
ATOM   1121  O   MOL X 291      19.940  29.830  19.180  0.00  0.00            
ATOM   1122  H   MOL X 291      20.520  29.260  19.780  0.00  0.00            
ATOM   1123  H   MOL X 291      19.550  29.160  18.590  0.00  0.00            
ATOM   1124  O   MOL X 292      28.140  12.620  35.040  0.00  0.00            
ATOM   1125  H   MOL X 292      29.110  12.530  34.960  0.00  0.00            
ATOM   1126  H   MOL X 292      28.010  13.160  35.850  0.00  0.00            
ATOM   1127  O   MOL X 293      40.520  42.190  17.730  0.00  0.00            
ATOM   1128  H   MOL X 293      40.310  41.200  17.630  0.00  0.00            
ATOM   1129  H   MOL X 293      40.120  42.550  16.910  0.00  0.00            
ATOM   1130  O   MOL X 294      18.620  33.500  63.000  0.00  0.00            
ATOM   1131  H   MOL X 294      18.850  32.530  62.970  0.00  0.00            
ATOM   1132  H   MOL X 294      17.850  33.460  63.640  0.00  0.00            
ATOM   1133  O   MOL X 295      12.760  32.550  52.850  0.00  0.00            
ATOM   1134  H   MOL X 295      12.420  33.040  52.080  0.00  0.00            
ATOM   1135  H   MOL X 295      11.970  32.450  53.430  0.00  0.00            
ATOM   1136  O   MOL X 296      24.690  12.750   6.010  0.00  0.00            
ATOM   1137  H   MOL X 296      25.060  12.910   5.100  0.00  0.00            
ATOM   1138  H   MOL X 296      23.980  13.470   6.040  0.00  0.00            
ATOM   1139  O   MOL X 297      43.360  47.740  41.020  0.00  0.00            
ATOM   1140  H   MOL X 297      43.900  47.020  41.470  0.00  0.00            
ATOM   1141  H   MOL X 297      43.550  48.530  41.570  0.00  0.00            
ATOM   1142  O   MOL X 298       4.870  28.030  51.800  0.00  0.00            
ATOM   1143  H   MOL X 298       5.820  28.130  52.150  0.00  0.00            
ATOM   1144  H   MOL X 298       4.810  29.030  51.710  0.00  0.00            
ATOM   1145  O   MOL X 299      15.080   2.300  64.420  0.00  0.00            
ATOM   1146  H   MOL X 299      15.220   3.100  64.960  0.00  0.00            
ATOM   1147  H   MOL X 299      14.990   1.590  65.110  0.00  0.00            
ATOM   1148  O   MOL X 300      30.260   0.500  45.880  0.00  0.00            
ATOM   1149  H   MOL X 300      31.130   0.500  45.420  0.00  0.00            
ATOM   1150  H   MOL X 300      29.780   1.290  45.490  0.00  0.00            
ATOM   1151  O   MOL X 301      19.810   3.140  32.140  0.00  0.00            
ATOM   1152  H   MOL X 301      19.380   2.510  32.750  0.00  0.00            
ATOM   1153  H   MOL X 301      20.200   3.810  32.750  0.00  0.00            
ATOM   1154  O   MOL X 302      44.310  18.820  44.200  0.00  0.00            
ATOM   1155  H   MOL X 302      43.960  18.070  44.740  0.00  0.00            
ATOM   1156  H   MOL X 302      45.200  18.520  43.910  0.00  0.00            
ATOM   1157  O   MOL X 303      30.680   0.600  62.610  0.00  0.00            
ATOM   1158  H   MOL X 303      30.720   1.540  62.950  0.00  0.00            
ATOM   1159  H   MOL X 303      29.900   0.670  61.990  0.00  0.00            
ATOM   1160  O   MOL X 304      31.030  35.410  26.200  0.00  0.00            
ATOM   1161  H   MOL X 304      30.880  34.440  26.180  0.00  0.00            
ATOM   1162  H   MOL X 304      30.950  35.640  27.150  0.00  0.00            
ATOM   1163  O   MOL X 305      21.300  43.370   8.860  0.00  0.00            
ATOM   1164  H   MOL X 305      20.510  43.850   8.450  0.00  0.00            
ATOM   1165  H   MOL X 305      21.910  43.220   8.100  0.00  0.00            
ATOM   1166  O   MOL X 306       0.370  37.770  31.720  0.00  0.00            
ATOM   1167  H   MOL X 306      49.080  37.360  31.790  0.00  0.00            
ATOM   1168  H   MOL X 306       0.160  38.640  31.310  0.00  0.00            
ATOM   1169  O   MOL X 307      14.060  27.410  16.190  0.00  0.00            
ATOM   1170  H   MOL X 307      14.180  26.460  15.990  0.00  0.00            
ATOM   1171  H   MOL X 307      13.480  27.710  15.430  0.00  0.00            
ATOM   1172  O   MOL X 308      48.370   2.610  19.960  0.00  0.00            
ATOM   1173  H   MOL X 308      48.050   3.340  20.580  0.00  0.00            
ATOM   1174  H   MOL X 308      49.350   2.860  19.990  0.00  0.00            
ATOM   1175  O   MOL X 309      38.890  10.720  45.230  0.00  0.00            
ATOM   1176  H   MOL X 309      39.440  10.720  44.420  0.00  0.00            
ATOM   1177  H   MOL X 309      37.960  10.710  44.800  0.00  0.00            
ATOM   1178  O   MOL X 310      46.050   8.030  15.810  0.00  0.00            
ATOM   1179  H   MOL X 310      46.620   8.880  15.810  0.00  0.00            
ATOM   1180  H   MOL X 310      45.370   8.290  15.150  0.00  0.00            
ATOM   1181  O   MOL X 311      27.330  27.920  11.030  0.00  0.00            
ATOM   1182  H   MOL X 311      26.680  27.380  11.520  0.00  0.00            
ATOM   1183  H   MOL X 311      27.600  27.340  10.290  0.00  0.00            
ATOM   1184  O   MOL X 312      37.770  32.650   9.780  0.00  0.00            
ATOM   1185  H   MOL X 312      38.140  33.180  10.560  0.00  0.00            
ATOM   1186  H   MOL X 312      38.400  31.900   9.760  0.00  0.00            
ATOM   1187  O   MOL X 313       7.270   9.270  59.590  0.00  0.00            
ATOM   1188  H   MOL X 313       8.170   9.700  59.800  0.00  0.00            
ATOM   1189  H   MOL X 313       7.290   9.290  58.610  0.00  0.00            
ATOM   1190  O   MOL X 314      31.870   4.230  43.310  0.00  0.00            
ATOM   1191  H   MOL X 314      31.190   4.180  44.030  0.00  0.00            
ATOM   1192  H   MOL X 314      31.360   4.740  42.610  0.00  0.00            
ATOM   1193  O   MOL X 315      19.670  30.940  37.940  0.00  0.00            
ATOM   1194  H   MOL X 315      19.020  31.680  37.990  0.00  0.00            
ATOM   1195  H   MOL X 315      20.320  31.280  38.650  0.00  0.00            
ATOM   1196  O   MOL X 316      39.090  41.730  61.690  0.00  0.00            
ATOM   1197  H   MOL X 316      38.980  42.220  62.530  0.00  0.00            
ATOM   1198  H   MOL X 316      39.760  41.030  61.950  0.00  0.00            
ATOM   1199  O   MOL X 317      46.140  39.810  48.350  0.00  0.00            
ATOM   1200  H   MOL X 317      46.740  39.900  47.580  0.00  0.00            
ATOM   1201  H   MOL X 317      46.170  40.700  48.790  0.00  0.00            
ATOM   1202  O   MOL X 318      46.830  29.430  30.150  0.00  0.00            
ATOM   1203  H   MOL X 318      47.160  29.790  29.300  0.00  0.00            
ATOM   1204  H   MOL X 318      45.830  29.410  30.010  0.00  0.00            
ATOM   1205  O   MOL X 319      11.270   8.690  24.330  0.00  0.00            
ATOM   1206  H   MOL X 319      11.290   8.690  25.310  0.00  0.00            
ATOM   1207  H   MOL X 319      11.520   9.640  24.100  0.00  0.00            
ATOM   1208  O   MOL X 320      20.330  26.280  35.000  0.00  0.00            
ATOM   1209  H   MOL X 320      19.540  26.430  34.410  0.00  0.00            
ATOM   1210  H   MOL X 320      20.060  25.510  35.570  0.00  0.00            
ATOM   1211  O   MOL X 321      21.750  47.960  36.020  0.00  0.00            
ATOM   1212  H   MOL X 321      21.780  47.150  35.390  0.00  0.00            
ATOM   1213  H   MOL X 321      22.460  48.480  35.550  0.00  0.00            
ATOM   1214  O   MOL X 322      26.320  10.910   3.660  0.00  0.00            
ATOM   1215  H   MOL X 322      25.730  10.640   4.400  0.00  0.00            
ATOM   1216  H   MOL X 322      25.910  11.780   3.390  0.00  0.00            
ATOM   1217  O   MOL X 323      44.910  18.910   5.840  0.00  0.00            
ATOM   1218  H   MOL X 323      45.740  18.610   6.330  0.00  0.00            
ATOM   1219  H   MOL X 323      44.500  18.030   5.620  0.00  0.00            
ATOM   1220  O   MOL X 324      26.270  29.650  41.950  0.00  0.00            
ATOM   1221  H   MOL X 324      26.250  30.570  42.340  0.00  0.00            
ATOM   1222  H   MOL X 324      27.230  29.460  41.840  0.00  0.00            
ATOM   1223  O   MOL X 325      43.420  24.850  46.080  0.00  0.00            
ATOM   1224  H   MOL X 325      42.470  25.080  46.210  0.00  0.00            
ATOM   1225  H   MOL X 325      43.680  25.540  45.370  0.00  0.00            
ATOM   1226  O   MOL X 326      25.150   3.840  31.280  0.00  0.00            
ATOM   1227  H   MOL X 326      26.110   3.920  31.010  0.00  0.00            
ATOM   1228  H   MOL X 326      25.190   3.530  32.200  0.00  0.00            
ATOM   1229  O   MOL X 327      17.640  15.950  68.400  0.00  0.00            
ATOM   1230  H   MOL X 327      18.180  15.890  67.550  0.00  0.00            
ATOM   1231  H   MOL X 327      16.840  15.560  67.930  0.00  0.00            
ATOM   1232  O   MOL X 328       9.150  28.120  50.700  0.00  0.00            
ATOM   1233  H   MOL X 328       9.160  28.080  49.700  0.00  0.00            
ATOM   1234  H   MOL X 328       8.510  28.840  50.940  0.00  0.00            
ATOM   1235  O   MOL X 329      49.320   6.770  64.690  0.00  0.00            
ATOM   1236  H   MOL X 329      48.590   6.370  65.210  0.00  0.00            
ATOM   1237  H   MOL X 329      49.010   7.700  64.550  0.00  0.00            
ATOM   1238  O   MOL X 330      19.320  35.630  17.820  0.00  0.00            
ATOM   1239  H   MOL X 330      18.520  35.760  18.370  0.00  0.00            
ATOM   1240  H   MOL X 330      18.990  34.940  17.170  0.00  0.00            
ATOM   1241  O   MOL X 331      10.070   0.150  47.770  0.00  0.00            
ATOM   1242  H   MOL X 331      10.360  49.440  48.670  0.00  0.00            
ATOM   1243  H   MOL X 331      10.630   0.980  47.610  0.00  0.00            
ATOM   1244  O   MOL X 332      36.280  28.320  52.540  0.00  0.00            
ATOM   1245  H   MOL X 332      36.620  29.110  53.070  0.00  0.00            
ATOM   1246  H   MOL X 332      36.430  27.560  53.130  0.00  0.00            
ATOM   1247  O   MOL X 333       2.440  48.680  65.220  0.00  0.00            
ATOM   1248  H   MOL X 333       2.880  49.540  65.400  0.00  0.00            
ATOM   1249  H   MOL X 333       1.710  48.920  64.570  0.00  0.00            
ATOM   1250  O   MOL X 334       3.500  27.830  36.050  0.00  0.00            
ATOM   1251  H   MOL X 334       3.210  27.210  35.340  0.00  0.00            
ATOM   1252  H   MOL X 334       3.450  27.290  36.870  0.00  0.00            
ATOM   1253  O   MOL X 335      47.890  11.230  50.820  0.00  0.00            
ATOM   1254  H   MOL X 335      47.560  10.310  50.990  0.00  0.00            
ATOM   1255  H   MOL X 335      48.490  11.100  50.050  0.00  0.00            
ATOM   1256  O   MOL X 336      11.300  25.730   9.230  0.00  0.00            
ATOM   1257  H   MOL X 336      11.710  24.850   9.540  0.00  0.00            
ATOM   1258  H   MOL X 336      12.010  26.340   9.570  0.00  0.00            
ATOM   1259  O   MOL X 337      33.770  19.850  19.240  0.00  0.00            
ATOM   1260  H   MOL X 337      34.270  19.320  19.930  0.00  0.00            
ATOM   1261  H   MOL X 337      33.080  20.310  19.750  0.00  0.00            
ATOM   1262  O   MOL X 338      17.580  17.090  30.290  0.00  0.00            
ATOM   1263  H   MOL X 338      17.490  17.880  29.680  0.00  0.00            
ATOM   1264  H   MOL X 338      17.010  16.440  29.810  0.00  0.00            
ATOM   1265  O   MOL X 339      26.370  44.830   5.730  0.00  0.00            
ATOM   1266  H   MOL X 339      27.020  44.600   6.450  0.00  0.00            
ATOM   1267  H   MOL X 339      25.930  45.650   6.120  0.00  0.00            
ATOM   1268  O   MOL X 340       0.330  13.880  13.640  0.00  0.00            
ATOM   1269  H   MOL X 340       1.190  13.830  14.130  0.00  0.00            
ATOM   1270  H   MOL X 340      49.520  14.600  14.150  0.00  0.00            
ATOM   1271  O   MOL X 341       0.240  37.860  60.010  0.00  0.00            
ATOM   1272  H   MOL X 341       0.350  37.250  59.240  0.00  0.00            
ATOM   1273  H   MOL X 341       1.210  38.090  60.230  0.00  0.00            
ATOM   1274  O   MOL X 342      45.260   2.660  36.410  0.00  0.00            
ATOM   1275  H   MOL X 342      46.040   2.750  37.010  0.00  0.00            
ATOM   1276  H   MOL X 342      45.710   2.850  35.530  0.00  0.00            
ATOM   1277  O   MOL X 343      25.710  43.310  43.710  0.00  0.00            
ATOM   1278  H   MOL X 343      26.480  42.700  43.760  0.00  0.00            
ATOM   1279  H   MOL X 343      25.030  42.770  43.240  0.00  0.00            
ATOM   1280  O   MOL X 344      46.260   7.470  10.670  0.00  0.00            
ATOM   1281  H   MOL X 344      46.130   8.220  10.020  0.00  0.00            
ATOM   1282  H   MOL X 344      47.250   7.490  10.780  0.00  0.00            
ATOM   1283  O   MOL X 345      30.270  13.910  15.050  0.00  0.00            
ATOM   1284  H   MOL X 345      29.520  14.390  15.460  0.00  0.00            
ATOM   1285  H   MOL X 345      29.830  13.270  14.450  0.00  0.00            
ATOM   1286  O   MOL X 346       9.750   3.560  35.120  0.00  0.00            
ATOM   1287  H   MOL X 346      10.470   3.990  35.680  0.00  0.00            
ATOM   1288  H   MOL X 346      10.300   3.040  34.470  0.00  0.00            
ATOM   1289  O   MOL X 347      17.190  36.940  57.580  0.00  0.00            
ATOM   1290  H   MOL X 347      17.600  37.150  56.720  0.00  0.00            
ATOM   1291  H   MOL X 347      16.300  37.390  57.500  0.00  0.00            
ATOM   1292  O   MOL X 348      10.970  37.880  22.300  0.00  0.00            
ATOM   1293  H   MOL X 348      11.690  37.220  22.460  0.00  0.00            
ATOM   1294  H   MOL X 348      10.160  37.320  22.340  0.00  0.00            
ATOM   1295  O   MOL X 349      43.150  42.030  19.000  0.00  0.00            
ATOM   1296  H   MOL X 349      43.600  41.270  18.590  0.00  0.00            
ATOM   1297  H   MOL X 349      42.320  42.140  18.460  0.00  0.00            
ATOM   1298  O   MOL X 350      21.340  38.240  43.000  0.00  0.00            
ATOM   1299  H   MOL X 350      21.050  37.490  43.560  0.00  0.00            
ATOM   1300  H   MOL X 350      21.500  37.660  42.170  0.00  0.00            
ATOM   1301  O   MOL X 351      18.390  17.550  20.740  0.00  0.00            
ATOM   1302  H   MOL X 351      17.810  17.750  21.550  0.00  0.00            
ATOM   1303  H   MOL X 351      17.800  17.000  20.190  0.00  0.00            
ATOM   1304  O   MOL X 352      47.070  11.320  45.170  0.00  0.00            
ATOM   1305  H   MOL X 352      47.710  10.570  45.140  0.00  0.00            
ATOM   1306  H   MOL X 352      46.550  11.200  44.360  0.00  0.00            
ATOM   1307  O   MOL X 353      43.740  44.450  34.930  0.00  0.00            
ATOM   1308  H   MOL X 353      43.210  43.830  34.340  0.00  0.00            
ATOM   1309  H   MOL X 353      43.190  44.480  35.730  0.00  0.00            
ATOM   1310  O   MOL X 354      18.900  25.700  13.970  0.00  0.00            
ATOM   1311  H   MOL X 354      18.390  24.910  14.390  0.00  0.00            
ATOM   1312  H   MOL X 354      19.170  25.260  13.140  0.00  0.00            
ATOM   1313  O   MOL X 355       6.490   9.520  64.700  0.00  0.00            
ATOM   1314  H   MOL X 355       7.130  10.300  64.780  0.00  0.00            
ATOM   1315  H   MOL X 355       7.050   8.850  64.250  0.00  0.00            
ATOM   1316  O   MOL X 356      35.660   9.330  49.040  0.00  0.00            
ATOM   1317  H   MOL X 356      35.390  10.000  49.710  0.00  0.00            
ATOM   1318  H   MOL X 356      34.760   9.070  48.670  0.00  0.00            
ATOM   1319  O   MOL X 357      30.930  14.780  54.320  0.00  0.00            
ATOM   1320  H   MOL X 357      30.520  13.890  54.360  0.00  0.00            
ATOM   1321  H   MOL X 357      31.890  14.430  54.430  0.00  0.00            
ATOM   1322  O   MOL X 358      41.300  45.100   7.750  0.00  0.00            
ATOM   1323  H   MOL X 358      40.990  44.410   8.420  0.00  0.00            
ATOM   1324  H   MOL X 358      41.250  44.490   6.940  0.00  0.00            
ATOM   1325  O   MOL X 359      18.200   3.080  41.850  0.00  0.00            
ATOM   1326  H   MOL X 359      19.020   3.360  41.380  0.00  0.00            
ATOM   1327  H   MOL X 359      17.720   2.560  41.170  0.00  0.00            
ATOM   1328  O   MOL X 360      48.640  10.360   4.200  0.00  0.00            
ATOM   1329  H   MOL X 360      48.060  10.990   3.750  0.00  0.00            
ATOM   1330  H   MOL X 360      48.930  10.880   5.010  0.00  0.00            
ATOM   1331  O   MOL X 361      29.810   0.280  29.390  0.00  0.00            
ATOM   1332  H   MOL X 361      29.210   0.570  30.130  0.00  0.00            
ATOM   1333  H   MOL X 361      30.390  49.220  29.920  0.00  0.00            
ATOM   1334  O   MOL X 362      42.140  18.800  54.470  0.00  0.00            
ATOM   1335  H   MOL X 362      41.670  19.080  53.650  0.00  0.00            
ATOM   1336  H   MOL X 362      41.650  19.380  55.140  0.00  0.00            
ATOM   1337  O   MOL X 363      13.770  26.860  10.320  0.00  0.00            
ATOM   1338  H   MOL X 363      14.500  27.230   9.790  0.00  0.00            
ATOM   1339  H   MOL X 363      14.190  26.070  10.750  0.00  0.00            
ATOM   1340  O   MOL X 364       4.020  35.720  38.320  0.00  0.00            
ATOM   1341  H   MOL X 364       4.470  35.100  37.670  0.00  0.00            
ATOM   1342  H   MOL X 364       4.120  36.570  37.840  0.00  0.00            
ATOM   1343  O   MOL X 365      39.720  16.990  28.940  0.00  0.00            
ATOM   1344  H   MOL X 365      39.780  17.730  28.270  0.00  0.00            
ATOM   1345  H   MOL X 365      40.650  16.800  29.150  0.00  0.00            
ATOM   1346  O   MOL X 366      42.330  37.480  37.790  0.00  0.00            
ATOM   1347  H   MOL X 366      41.420  37.970  37.790  0.00  0.00            
ATOM   1348  H   MOL X 366      42.170  36.880  37.000  0.00  0.00            
ATOM   1349  O   MOL X 367      11.220  20.940  54.330  0.00  0.00            
ATOM   1350  H   MOL X 367      10.490  21.600  54.500  0.00  0.00            
ATOM   1351  H   MOL X 367      11.600  20.950  55.240  0.00  0.00            
ATOM   1352  O   MOL X 368      39.650  38.170  53.240  0.00  0.00            
ATOM   1353  H   MOL X 368      40.540  37.770  53.060  0.00  0.00            
ATOM   1354  H   MOL X 368      39.130  37.440  53.640  0.00  0.00            
ATOM   1355  O   MOL X 369      30.930  33.250  67.480  0.00  0.00            
ATOM   1356  H   MOL X 369      31.340  32.640  68.120  0.00  0.00            
ATOM   1357  H   MOL X 369      30.360  32.640  66.940  0.00  0.00            
ATOM   1358  O   MOL X 370      24.700  17.820  13.190  0.00  0.00            
ATOM   1359  H   MOL X 370      23.990  17.260  12.730  0.00  0.00            
ATOM   1360  H   MOL X 370      24.480  18.720  12.850  0.00  0.00            
ATOM   1361  O   MOL X 371      34.350  32.890  64.810  0.00  0.00            
ATOM   1362  H   MOL X 371      34.590  32.790  65.760  0.00  0.00            
ATOM   1363  H   MOL X 371      33.380  32.710  64.790  0.00  0.00            
ATOM   1364  O   MOL X 372      17.630  16.150  33.110  0.00  0.00            
ATOM   1365  H   MOL X 372      17.440  16.620  32.260  0.00  0.00            
ATOM   1366  H   MOL X 372      17.860  16.910  33.730  0.00  0.00            
ATOM   1367  O   MOL X 373      11.400  11.880  35.730  0.00  0.00            
ATOM   1368  H   MOL X 373      10.630  11.490  36.200  0.00  0.00            
ATOM   1369  H   MOL X 373      12.080  11.150  35.770  0.00  0.00            
ATOM   1370  O   MOL X 374      43.460  37.570  49.960  0.00  0.00            
ATOM   1371  H   MOL X 374      43.140  37.420  50.900  0.00  0.00            
ATOM   1372  H   MOL X 374      42.620  37.930  49.540  0.00  0.00            
ATOM   1373  O   MOL X 375      16.580   7.300  45.800  0.00  0.00            
ATOM   1374  H   MOL X 375      16.740   7.950  46.550  0.00  0.00            
ATOM   1375  H   MOL X 375      16.430   7.900  45.050  0.00  0.00            
ATOM   1376  O   MOL X 376      13.630  28.310  36.240  0.00  0.00            
ATOM   1377  H   MOL X 376      13.720  27.770  35.440  0.00  0.00            
ATOM   1378  H   MOL X 376      13.890  27.600  36.930  0.00  0.00            
ATOM   1379  O   MOL X 377      43.370  35.790  42.630  0.00  0.00            
ATOM   1380  H   MOL X 377      43.380  36.190  43.530  0.00  0.00            
ATOM   1381  H   MOL X 377      42.440  35.920  42.330  0.00  0.00            
ATOM   1382  O   MOL X 378      42.310  32.650  53.610  0.00  0.00            
ATOM   1383  H   MOL X 378      42.000  33.330  54.240  0.00  0.00            
ATOM   1384  H   MOL X 378      42.970  32.160  54.160  0.00  0.00            
ATOM   1385  O   MOL X 379      18.950  34.120  38.760  0.00  0.00            
ATOM   1386  H   MOL X 379      19.470  34.760  38.250  0.00  0.00            
ATOM   1387  H   MOL X 379      19.360  34.300  39.690  0.00  0.00            
ATOM   1388  O   MOL X 380      46.170   3.260  26.180  0.00  0.00            
ATOM   1389  H   MOL X 380      46.280   3.930  25.470  0.00  0.00            
ATOM   1390  H   MOL X 380      47.090   3.110  26.500  0.00  0.00            
ATOM   1391  O   MOL X 381       8.290  16.380  47.620  0.00  0.00            
ATOM   1392  H   MOL X 381       8.880  16.040  48.380  0.00  0.00            
ATOM   1393  H   MOL X 381       8.940  15.970  46.950  0.00  0.00            
ATOM   1394  O   MOL X 382      33.720  26.910  20.430  0.00  0.00            
ATOM   1395  H   MOL X 382      33.020  26.310  20.740  0.00  0.00            
ATOM   1396  H   MOL X 382      34.560  26.370  20.540  0.00  0.00            
ATOM   1397  O   MOL X 383      26.520  12.560  14.440  0.00  0.00            
ATOM   1398  H   MOL X 383      26.360  13.010  13.560  0.00  0.00            
ATOM   1399  H   MOL X 383      26.640  13.400  15.000  0.00  0.00            
ATOM   1400  O   MOL X 384       2.090  23.030  64.650  0.00  0.00            
ATOM   1401  H   MOL X 384       2.230  22.550  63.770  0.00  0.00            
ATOM   1402  H   MOL X 384       2.390  23.960  64.370  0.00  0.00            
ATOM   1403  O   MOL X 385      43.750  15.280  17.900  0.00  0.00            
ATOM   1404  H   MOL X 385      43.680  14.660  18.690  0.00  0.00            
ATOM   1405  H   MOL X 385      43.950  16.130  18.350  0.00  0.00            
ATOM   1406  O   MOL X 386      45.290  34.790  27.750  0.00  0.00            
ATOM   1407  H   MOL X 386      45.510  35.030  28.690  0.00  0.00            
ATOM   1408  H   MOL X 386      44.860  33.920  27.840  0.00  0.00            
ATOM   1409  O   MOL X 387       0.950  21.610  42.320  0.00  0.00            
ATOM   1410  H   MOL X 387       1.180  22.310  41.670  0.00  0.00            
ATOM   1411  H   MOL X 387       0.820  20.810  41.710  0.00  0.00            
ATOM   1412  O   MOL X 388      40.920   8.580  30.050  0.00  0.00            
ATOM   1413  H   MOL X 388      41.610   9.220  29.690  0.00  0.00            
ATOM   1414  H   MOL X 388      40.130   9.180  29.940  0.00  0.00            
ATOM   1415  O   MOL X 389       7.220  26.700  11.870  0.00  0.00            
ATOM   1416  H   MOL X 389       6.290  26.910  12.190  0.00  0.00            
ATOM   1417  H   MOL X 389       7.760  27.230  12.490  0.00  0.00            
ATOM   1418  O   MOL X 390      18.860  25.210  67.830  0.00  0.00            
ATOM   1419  H   MOL X 390      18.570  25.520  66.950  0.00  0.00            
ATOM   1420  H   MOL X 390      19.420  25.980  68.150  0.00  0.00            
ATOM   1421  O   MOL X 391      18.500  33.910  60.320  0.00  0.00            
ATOM   1422  H   MOL X 391      18.550  33.880  61.330  0.00  0.00            
ATOM   1423  H   MOL X 391      17.990  34.740  60.130  0.00  0.00            
ATOM   1424  O   MOL X 392      29.080  12.840  42.270  0.00  0.00            
ATOM   1425  H   MOL X 392      29.180  12.260  43.040  0.00  0.00            
ATOM   1426  H   MOL X 392      29.900  12.590  41.740  0.00  0.00            
ATOM   1427  O   MOL X 393       4.220  45.840  25.380  0.00  0.00            
ATOM   1428  H   MOL X 393       4.790  46.350  26.060  0.00  0.00            
ATOM   1429  H   MOL X 393       3.430  46.420  25.410  0.00  0.00            
ATOM   1430  O   MOL X 394      20.190  30.860  23.230  0.00  0.00            
ATOM   1431  H   MOL X 394      20.700  30.820  24.070  0.00  0.00            
ATOM   1432  H   MOL X 394      19.800  29.900  23.270  0.00  0.00            
ATOM   1433  O   MOL X 395      29.510  29.160  33.620  0.00  0.00            
ATOM   1434  H   MOL X 395      29.340  30.060  34.090  0.00  0.00            
ATOM   1435  H   MOL X 395      28.590  29.020  33.220  0.00  0.00            
ATOM   1436  O   MOL X 396      40.710  31.980  51.460  0.00  0.00            
ATOM   1437  H   MOL X 396      41.300  32.190  52.230  0.00  0.00            
ATOM   1438  H   MOL X 396      40.480  32.860  51.100  0.00  0.00            
ATOM   1439  O   MOL X 397      33.600  23.870  15.000  0.00  0.00            
ATOM   1440  H   MOL X 397      32.760  23.750  15.550  0.00  0.00            
ATOM   1441  H   MOL X 397      34.130  23.120  15.350  0.00  0.00            
ATOM   1442  O   MOL X 398      25.370  23.430  17.540  0.00  0.00            
ATOM   1443  H   MOL X 398      26.110  23.040  17.030  0.00  0.00            
ATOM   1444  H   MOL X 398      25.300  22.790  18.320  0.00  0.00            
ATOM   1445  O   MOL X 399      16.190   7.050  34.250  0.00  0.00            
ATOM   1446  H   MOL X 399      16.070   7.210  35.230  0.00  0.00            
ATOM   1447  H   MOL X 399      15.380   6.570  33.990  0.00  0.00            
ATOM   1448  O   MOL X 400      23.210  12.260  68.310  0.00  0.00            
ATOM   1449  H   MOL X 400      23.700  12.240  69.180  0.00  0.00            
ATOM   1450  H   MOL X 400      23.570  13.060  67.880  0.00  0.00            
ATOM   1451  O   MOL X 401      32.270  37.440  53.880  0.00  0.00            
ATOM   1452  H   MOL X 401      32.640  36.690  54.430  0.00  0.00            
ATOM   1453  H   MOL X 401      31.430  37.000  53.530  0.00  0.00            
ATOM   1454  O   MOL X 402      21.680  33.860  45.180  0.00  0.00            
ATOM   1455  H   MOL X 402      21.900  34.160  44.220  0.00  0.00            
ATOM   1456  H   MOL X 402      20.720  34.050  45.170  0.00  0.00            
ATOM   1457  O   MOL X 403      42.770  27.410  42.160  0.00  0.00            
ATOM   1458  H   MOL X 403      42.530  28.130  41.540  0.00  0.00            
ATOM   1459  H   MOL X 403      41.970  26.790  42.070  0.00  0.00            
ATOM   1460  O   MOL X 404      45.760  47.090  49.850  0.00  0.00            
ATOM   1461  H   MOL X 404      46.710  46.920  49.700  0.00  0.00            
ATOM   1462  H   MOL X 404      45.540  47.680  49.110  0.00  0.00            
ATOM   1463  O   MOL X 405      18.360  22.110  30.950  0.00  0.00            
ATOM   1464  H   MOL X 405      18.180  22.680  30.160  0.00  0.00            
ATOM   1465  H   MOL X 405      17.960  21.260  30.670  0.00  0.00            
ATOM   1466  O   MOL X 406       8.470  27.500  67.520  0.00  0.00            
ATOM   1467  H   MOL X 406       9.420  27.510  67.140  0.00  0.00            
ATOM   1468  H   MOL X 406       8.610  26.850  68.250  0.00  0.00            
ATOM   1469  O   MOL X 407      25.980  11.600  33.860  0.00  0.00            
ATOM   1470  H   MOL X 407      26.830  11.940  34.290  0.00  0.00            
ATOM   1471  H   MOL X 407      25.920  10.680  34.220  0.00  0.00            
ATOM   1472  O   MOL X 408       7.030  18.510   8.070  0.00  0.00            
ATOM   1473  H   MOL X 408       7.410  19.120   8.760  0.00  0.00            
ATOM   1474  H   MOL X 408       6.170  18.940   7.870  0.00  0.00            
ATOM   1475  O   MOL X 409      29.600  47.380  66.910  0.00  0.00            
ATOM   1476  H   MOL X 409      29.960  47.770  67.750  0.00  0.00            
ATOM   1477  H   MOL X 409      28.700  47.840  66.910  0.00  0.00            
ATOM   1478  O   MOL X 410      49.460  47.920   9.340  0.00  0.00            
ATOM   1479  H   MOL X 410      49.330  47.840  10.340  0.00  0.00            
ATOM   1480  H   MOL X 410       0.320  47.100   9.160  0.00  0.00            
ATOM   1481  O   MOL X 411      16.870   2.310  13.470  0.00  0.00            
ATOM   1482  H   MOL X 411      16.030   1.950  13.870  0.00  0.00            
ATOM   1483  H   MOL X 411      16.540   2.880  12.750  0.00  0.00            
ATOM   1484  O   MOL X 412      44.320  32.700  10.240  0.00  0.00            
ATOM   1485  H   MOL X 412      45.120  32.270   9.790  0.00  0.00            
ATOM   1486  H   MOL X 412      43.690  32.760   9.500  0.00  0.00            
ATOM   1487  O   MOL X 413      36.730   1.190  39.170  0.00  0.00            
ATOM   1488  H   MOL X 413      36.960   2.030  39.620  0.00  0.00            
ATOM   1489  H   MOL X 413      35.790   1.410  38.840  0.00  0.00            
ATOM   1490  O   MOL X 414      13.330  23.680   5.630  0.00  0.00            
ATOM   1491  H   MOL X 414      13.010  22.720   5.580  0.00  0.00            
ATOM   1492  H   MOL X 414      14.290  23.500   5.730  0.00  0.00            
ATOM   1493  O   MOL X 415      32.400   3.910  29.360  0.00  0.00            
ATOM   1494  H   MOL X 415      31.550   3.420  29.450  0.00  0.00            
ATOM   1495  H   MOL X 415      32.760   3.600  28.500  0.00  0.00            
ATOM   1496  O   MOL X 416      26.070  21.140  25.050  0.00  0.00            
ATOM   1497  H   MOL X 416      26.980  21.390  25.280  0.00  0.00            
ATOM   1498  H   MOL X 416      25.560  21.290  25.880  0.00  0.00            
ATOM   1499  O   MOL X 417       3.690  35.330  19.700  0.00  0.00            
ATOM   1500  H   MOL X 417       3.130  34.520  19.460  0.00  0.00            
ATOM   1501  H   MOL X 417       4.150  35.460  18.840  0.00  0.00            
ATOM   1502  O   MOL X 418       5.880   2.760  61.700  0.00  0.00            
ATOM   1503  H   MOL X 418       6.360   3.370  62.290  0.00  0.00            
ATOM   1504  H   MOL X 418       6.510   2.640  60.950  0.00  0.00            
ATOM   1505  O   MOL X 419      10.610  21.440  44.770  0.00  0.00            
ATOM   1506  H   MOL X 419      10.900  20.860  44.040  0.00  0.00            
ATOM   1507  H   MOL X 419       9.640  21.550  44.600  0.00  0.00            
ATOM   1508  O   MOL X 420       6.670  26.000  20.100  0.00  0.00            
ATOM   1509  H   MOL X 420       6.900  25.180  19.620  0.00  0.00            
ATOM   1510  H   MOL X 420       5.890  26.340  19.600  0.00  0.00            
ATOM   1511  O   MOL X 421       4.260  15.850  46.640  0.00  0.00            
ATOM   1512  H   MOL X 421       4.140  16.480  45.910  0.00  0.00            
ATOM   1513  H   MOL X 421       3.760  15.050  46.280  0.00  0.00            
ATOM   1514  O   MOL X 422      26.220  42.490  52.280  0.00  0.00            
ATOM   1515  H   MOL X 422      25.900  42.210  53.200  0.00  0.00            
ATOM   1516  H   MOL X 422      25.430  42.160  51.790  0.00  0.00            
ATOM   1517  O   MOL X 423      20.530  29.250  60.240  0.00  0.00            
ATOM   1518  H   MOL X 423      21.450  29.570  60.310  0.00  0.00            
ATOM   1519  H   MOL X 423      20.590  28.310  60.630  0.00  0.00            
ATOM   1520  O   MOL X 424       4.440  10.870  63.560  0.00  0.00            
ATOM   1521  H   MOL X 424       5.230  10.310  63.790  0.00  0.00            
ATOM   1522  H   MOL X 424       4.210  10.560  62.660  0.00  0.00            
ATOM   1523  O   MOL X 425       3.640  21.720  68.490  0.00  0.00            
ATOM   1524  H   MOL X 425       3.720  22.590  68.000  0.00  0.00            
ATOM   1525  H   MOL X 425       3.230  21.150  67.820  0.00  0.00            
ATOM   1526  O   MOL X 426      46.660  10.410  32.510  0.00  0.00            
ATOM   1527  H   MOL X 426      47.050  11.320  32.750  0.00  0.00            
ATOM   1528  H   MOL X 426      46.780  10.420  31.530  0.00  0.00            
ATOM   1529  O   MOL X 427      10.840  49.120  58.770  0.00  0.00            
ATOM   1530  H   MOL X 427      11.120  48.520  58.050  0.00  0.00            
ATOM   1531  H   MOL X 427      10.020  49.550  58.380  0.00  0.00            
ATOM   1532  O   MOL X 428      48.110  43.260  27.500  0.00  0.00            
ATOM   1533  H   MOL X 428      48.420  42.310  27.480  0.00  0.00            
ATOM   1534  H   MOL X 428      48.510  43.550  28.350  0.00  0.00            
ATOM   1535  O   MOL X 429      23.110   1.470  19.750  0.00  0.00            
ATOM   1536  H   MOL X 429      22.180   1.810  20.000  0.00  0.00            
ATOM   1537  H   MOL X 429      23.610   1.750  20.540  0.00  0.00            
ATOM   1538  O   MOL X 430      35.580  16.910  15.370  0.00  0.00            
ATOM   1539  H   MOL X 430      35.380  17.810  15.030  0.00  0.00            
ATOM   1540  H   MOL X 430      36.250  17.080  16.070  0.00  0.00            
ATOM   1541  O   MOL X 431      20.750  12.500  14.240  0.00  0.00            
ATOM   1542  H   MOL X 431      20.940  13.090  13.410  0.00  0.00            
ATOM   1543  H   MOL X 431      20.160  13.080  14.780  0.00  0.00            
ATOM   1544  O   MOL X 432      32.040  44.920  16.520  0.00  0.00            
ATOM   1545  H   MOL X 432      31.230  45.190  17.050  0.00  0.00            
ATOM   1546  H   MOL X 432      32.740  45.020  17.230  0.00  0.00            
ATOM   1547  O   MOL X 433      29.910  14.290  67.460  0.00  0.00            
ATOM   1548  H   MOL X 433      29.500  15.250  67.420  0.00  0.00            
ATOM   1549  H   MOL X 433      29.860  14.130  68.420  0.00  0.00            
ATOM   1550  O   MOL X 434      31.170  43.460  53.740  0.00  0.00            
ATOM   1551  H   MOL X 434      30.840  44.010  52.980  0.00  0.00            
ATOM   1552  H   MOL X 434      30.360  43.030  54.090  0.00  0.00            
ATOM   1553  O   MOL X 435      48.060  18.910  13.370  0.00  0.00            
ATOM   1554  H   MOL X 435      48.900  19.300  13.680  0.00  0.00            
ATOM   1555  H   MOL X 435      47.530  18.810  14.200  0.00  0.00            
ATOM   1556  O   MOL X 436      42.570  11.290  55.670  0.00  0.00            
ATOM   1557  H   MOL X 436      41.930  11.940  56.010  0.00  0.00            
ATOM   1558  H   MOL X 436      42.000  10.680  55.140  0.00  0.00            
ATOM   1559  O   MOL X 437      21.670   6.770  41.860  0.00  0.00            
ATOM   1560  H   MOL X 437      21.350   6.410  41.010  0.00  0.00            
ATOM   1561  H   MOL X 437      21.260   7.700  41.810  0.00  0.00            
ATOM   1562  O   MOL X 438      49.480   5.350   6.960  0.00  0.00            
ATOM   1563  H   MOL X 438      49.240   4.850   7.770  0.00  0.00            
ATOM   1564  H   MOL X 438       0.650   5.840   7.240  0.00  0.00            
ATOM   1565  O   MOL X 439      40.560  20.520  55.820  0.00  0.00            
ATOM   1566  H   MOL X 439      39.670  20.440  55.350  0.00  0.00            
ATOM   1567  H   MOL X 439      40.280  20.530  56.760  0.00  0.00            
ATOM   1568  O   MOL X 440      10.080  22.580  60.060  0.00  0.00            
ATOM   1569  H   MOL X 440      10.170  23.190  59.250  0.00  0.00            
ATOM   1570  H   MOL X 440       9.810  23.240  60.740  0.00  0.00            
ATOM   1571  O   MOL X 441      36.620  41.190   8.030  0.00  0.00            
ATOM   1572  H   MOL X 441      36.500  41.550   8.930  0.00  0.00            
ATOM   1573  H   MOL X 441      37.610  41.030   7.970  0.00  0.00            
ATOM   1574  O   MOL X 442      27.080   3.260  60.370  0.00  0.00            
ATOM   1575  H   MOL X 442      27.230   3.860  59.570  0.00  0.00            
ATOM   1576  H   MOL X 442      26.290   3.680  60.760  0.00  0.00            
ATOM   1577  O   MOL X 443       9.530  12.390  23.290  0.00  0.00            
ATOM   1578  H   MOL X 443      10.310  11.830  23.530  0.00  0.00            
ATOM   1579  H   MOL X 443       9.920  13.160  22.840  0.00  0.00            
ATOM   1580  O   MOL X 444       7.460   1.570  18.340  0.00  0.00            
ATOM   1581  H   MOL X 444       8.470   1.580  18.450  0.00  0.00            
ATOM   1582  H   MOL X 444       7.270   2.530  18.350  0.00  0.00            
ATOM   1583  O   MOL X 445      15.320  46.610  29.800  0.00  0.00            
ATOM   1584  H   MOL X 445      15.140  46.350  30.770  0.00  0.00            
ATOM   1585  H   MOL X 445      16.180  46.160  29.690  0.00  0.00            
ATOM   1586  O   MOL X 446       5.620  39.850   6.380  0.00  0.00            
ATOM   1587  H   MOL X 446       4.700  40.100   6.670  0.00  0.00            
ATOM   1588  H   MOL X 446       5.410  39.160   5.720  0.00  0.00            
ATOM   1589  O   MOL X 447      24.250   2.900  14.340  0.00  0.00            
ATOM   1590  H   MOL X 447      24.130   3.890  14.250  0.00  0.00            
ATOM   1591  H   MOL X 447      23.540   2.570  13.760  0.00  0.00            
ATOM   1592  O   MOL X 448      11.380  35.450  38.900  0.00  0.00            
ATOM   1593  H   MOL X 448      10.650  35.270  38.240  0.00  0.00            
ATOM   1594  H   MOL X 448      11.990  36.070  38.400  0.00  0.00            
ATOM   1595  O   MOL X 449      12.290  41.450  37.760  0.00  0.00            
ATOM   1596  H   MOL X 449      11.450  41.340  37.260  0.00  0.00            
ATOM   1597  H   MOL X 449      12.570  42.370  37.580  0.00  0.00            
ATOM   1598  O   MOL X 450      21.330  12.140  37.920  0.00  0.00            
ATOM   1599  H   MOL X 450      22.180  12.460  38.290  0.00  0.00            
ATOM   1600  H   MOL X 450      20.680  12.330  38.650  0.00  0.00            
ATOM   1601  O   MOL X 451      48.580  18.180  22.300  0.00  0.00            
ATOM   1602  H   MOL X 451      47.890  18.110  23.000  0.00  0.00            
ATOM   1603  H   MOL X 451      48.360  17.350  21.740  0.00  0.00            
ATOM   1604  O   MOL X 452      27.270  44.120  37.500  0.00  0.00            
ATOM   1605  H   MOL X 452      26.530  44.520  36.980  0.00  0.00            
ATOM   1606  H   MOL X 452      27.320  43.200  37.150  0.00  0.00            
ATOM   1607  O   MOL X 453      13.210  28.060  67.990  0.00  0.00            
ATOM   1608  H   MOL X 453      14.040  27.770  67.550  0.00  0.00            
ATOM   1609  H   MOL X 453      13.440  28.940  68.360  0.00  0.00            
ATOM   1610  O   MOL X 454      26.190  33.770  45.240  0.00  0.00            
ATOM   1611  H   MOL X 454      26.640  34.550  44.830  0.00  0.00            
ATOM   1612  H   MOL X 454      26.060  33.190  44.430  0.00  0.00            
ATOM   1613  O   MOL X 455      43.320  46.800  56.520  0.00  0.00            
ATOM   1614  H   MOL X 455      42.600  47.260  56.000  0.00  0.00            
ATOM   1615  H   MOL X 455      43.830  46.380  55.800  0.00  0.00            
ATOM   1616  O   MOL X 456      47.840  32.740  62.350  0.00  0.00            
ATOM   1617  H   MOL X 456      47.430  32.410  61.460  0.00  0.00            
ATOM   1618  H   MOL X 456      48.750  32.430  62.180  0.00  0.00            
ATOM   1619  O   MOL X 457      23.240  22.870  11.220  0.00  0.00            
ATOM   1620  H   MOL X 457      22.990  22.530  10.330  0.00  0.00            
ATOM   1621  H   MOL X 457      22.560  22.470  11.810  0.00  0.00            
ATOM   1622  O   MOL X 458       1.170   3.700  20.710  0.00  0.00            
ATOM   1623  H   MOL X 458       1.630   4.560  20.490  0.00  0.00            
ATOM   1624  H   MOL X 458       1.750   3.400  21.440  0.00  0.00            
ATOM   1625  O   MOL X 459      41.650  40.180  34.680  0.00  0.00            
ATOM   1626  H   MOL X 459      40.840  40.780  34.700  0.00  0.00            
ATOM   1627  H   MOL X 459      41.070  39.370  34.960  0.00  0.00            
ATOM   1628  O   MOL X 460      26.120  40.710  19.180  0.00  0.00            
ATOM   1629  H   MOL X 460      26.220  41.260  20.020  0.00  0.00            
ATOM   1630  H   MOL X 460      26.320  39.810  19.490  0.00  0.00            
ATOM   1631  O   MOL X 461      27.310  15.930  27.470  0.00  0.00            
ATOM   1632  H   MOL X 461      27.350  14.960  27.330  0.00  0.00            
ATOM   1633  H   MOL X 461      26.500  16.170  26.930  0.00  0.00            
ATOM   1634  O   MOL X 462      20.790   1.950  29.750  0.00  0.00            
ATOM   1635  H   MOL X 462      21.420   1.430  30.290  0.00  0.00            
ATOM   1636  H   MOL X 462      20.410   2.560  30.440  0.00  0.00            
ATOM   1637  O   MOL X 463       4.930  23.600  11.290  0.00  0.00            
ATOM   1638  H   MOL X 463       5.000  23.550  12.260  0.00  0.00            
ATOM   1639  H   MOL X 463       5.310  22.720  11.000  0.00  0.00            
ATOM   1640  O   MOL X 464      15.320  18.840  64.350  0.00  0.00            
ATOM   1641  H   MOL X 464      15.490  18.120  63.670  0.00  0.00            
ATOM   1642  H   MOL X 464      16.160  19.390  64.310  0.00  0.00            
ATOM   1643  O   MOL X 465      35.260  21.720  60.640  0.00  0.00            
ATOM   1644  H   MOL X 465      35.630  20.790  60.550  0.00  0.00            
ATOM   1645  H   MOL X 465      35.240  21.850  61.630  0.00  0.00            
ATOM   1646  O   MOL X 466      27.270  23.790  48.660  0.00  0.00            
ATOM   1647  H   MOL X 466      26.380  23.600  48.310  0.00  0.00            
ATOM   1648  H   MOL X 466      27.840  23.070  48.330  0.00  0.00            
ATOM   1649  O   MOL X 467      15.870   9.360  29.710  0.00  0.00            
ATOM   1650  H   MOL X 467      14.950   9.330  29.350  0.00  0.00            
ATOM   1651  H   MOL X 467      16.460   9.210  28.950  0.00  0.00            
ATOM   1652  O   MOL X 468      47.250  28.770  13.240  0.00  0.00            
ATOM   1653  H   MOL X 468      47.950  28.420  12.660  0.00  0.00            
ATOM   1654  H   MOL X 468      46.630  29.210  12.580  0.00  0.00            
ATOM   1655  O   MOL X 469      36.490  28.370  43.500  0.00  0.00            
ATOM   1656  H   MOL X 469      35.670  28.730  43.910  0.00  0.00            
ATOM   1657  H   MOL X 469      36.430  27.410  43.660  0.00  0.00            
ATOM   1658  O   MOL X 470      38.990  48.080  53.480  0.00  0.00            
ATOM   1659  H   MOL X 470      38.010  48.260  53.560  0.00  0.00            
ATOM   1660  H   MOL X 470      39.110  48.310  52.530  0.00  0.00            
ATOM   1661  O   MOL X 471       7.300  48.820   2.230  0.00  0.00            
ATOM   1662  H   MOL X 471       7.710  48.290   2.950  0.00  0.00            
ATOM   1663  H   MOL X 471       7.910   0.020   2.140  0.00  0.00            
ATOM   1664  O   MOL X 472      20.920   0.990  27.200  0.00  0.00            
ATOM   1665  H   MOL X 472      20.830   1.290  28.160  0.00  0.00            
ATOM   1666  H   MOL X 472      21.300   1.790  26.780  0.00  0.00            
ATOM   1667  O   MOL X 473      27.970  48.270   9.580  0.00  0.00            
ATOM   1668  H   MOL X 473      28.290  47.600   8.920  0.00  0.00            
ATOM   1669  H   MOL X 473      26.980  48.200   9.500  0.00  0.00            
ATOM   1670  O   MOL X 474      48.480  22.230   4.300  0.00  0.00            
ATOM   1671  H   MOL X 474      47.730  22.810   4.050  0.00  0.00            
ATOM   1672  H   MOL X 474      49.040  22.200   3.500  0.00  0.00            
ATOM   1673  O   MOL X 475      41.030  37.360  18.590  0.00  0.00            
ATOM   1674  H   MOL X 475      41.230  36.380  18.550  0.00  0.00            
ATOM   1675  H   MOL X 475      40.930  37.510  19.550  0.00  0.00            
ATOM   1676  O   MOL X 476      27.440  22.630  10.710  0.00  0.00            
ATOM   1677  H   MOL X 476      27.830  22.750   9.810  0.00  0.00            
ATOM   1678  H   MOL X 476      26.480  22.560  10.530  0.00  0.00            
ATOM   1679  O   MOL X 477      35.640  35.300  31.070  0.00  0.00            
ATOM   1680  H   MOL X 477      35.140  34.950  31.840  0.00  0.00            
ATOM   1681  H   MOL X 477      36.230  35.970  31.480  0.00  0.00            
ATOM   1682  O   MOL X 478       3.450  14.670  50.780  0.00  0.00            
ATOM   1683  H   MOL X 478       3.290  14.130  51.610  0.00  0.00            
ATOM   1684  H   MOL X 478       3.960  13.990  50.240  0.00  0.00            
ATOM   1685  O   MOL X 479      33.270   8.710  48.010  0.00  0.00            
ATOM   1686  H   MOL X 479      33.230   9.260  47.190  0.00  0.00            
ATOM   1687  H   MOL X 479      32.290   8.680  48.250  0.00  0.00            
ATOM   1688  O   MOL X 480      15.860  38.360   5.490  0.00  0.00            
ATOM   1689  H   MOL X 480      15.970  38.370   6.510  0.00  0.00            
ATOM   1690  H   MOL X 480      16.490  37.570   5.460  0.00  0.00            
ATOM   1691  O   MOL X 481      22.910  16.320  11.900  0.00  0.00            
ATOM   1692  H   MOL X 481      23.000  15.440  11.410  0.00  0.00            
ATOM   1693  H   MOL X 481      21.950  16.490  11.790  0.00  0.00            
ATOM   1694  O   MOL X 482      39.960   2.410  68.810  0.00  0.00            
ATOM   1695  H   MOL X 482      40.320   2.940  69.560  0.00  0.00            
ATOM   1696  H   MOL X 482      40.840   2.100  68.400  0.00  0.00            
ATOM   1697  O   MOL X 483      14.400   6.050  67.720  0.00  0.00            
ATOM   1698  H   MOL X 483      13.460   5.690  67.760  0.00  0.00            
ATOM   1699  H   MOL X 483      14.280   6.920  67.280  0.00  0.00            
ATOM   1700  O   MOL X 484      35.330  30.240  49.160  0.00  0.00            
ATOM   1701  H   MOL X 484      35.640  31.100  49.470  0.00  0.00            
ATOM   1702  H   MOL X 484      34.740  29.930  49.900  0.00  0.00            
ATOM   1703  O   MOL X 485      27.080  35.810  16.130  0.00  0.00            
ATOM   1704  H   MOL X 485      27.640  34.970  16.090  0.00  0.00            
ATOM   1705  H   MOL X 485      27.740  36.460  15.820  0.00  0.00            
ATOM   1706  O   MOL X 486      10.260  38.720  35.300  0.00  0.00            
ATOM   1707  H   MOL X 486       9.560  38.040  35.240  0.00  0.00            
ATOM   1708  H   MOL X 486       9.930  39.470  34.750  0.00  0.00            
ATOM   1709  O   MOL X 487      16.010  44.930  16.420  0.00  0.00            
ATOM   1710  H   MOL X 487      16.520  45.170  17.250  0.00  0.00            
ATOM   1711  H   MOL X 487      15.790  45.830  16.070  0.00  0.00            
ATOM   1712  O   MOL X 488      42.620   4.960   9.330  0.00  0.00            
ATOM   1713  H   MOL X 488      43.180   5.770   9.270  0.00  0.00            
ATOM   1714  H   MOL X 488      43.240   4.330   9.830  0.00  0.00            
ATOM   1715  O   MOL X 489      15.800  31.520  29.050  0.00  0.00            
ATOM   1716  H   MOL X 489      14.930  31.380  28.630  0.00  0.00            
ATOM   1717  H   MOL X 489      16.410  30.980  28.520  0.00  0.00            
ATOM   1718  O   MOL X 490      15.980   5.920   7.450  0.00  0.00            
ATOM   1719  H   MOL X 490      15.140   5.480   7.170  0.00  0.00            
ATOM   1720  H   MOL X 490      15.710   6.380   8.260  0.00  0.00            
ATOM   1721  O   MOL X 491      22.050  39.060  31.120  0.00  0.00            
ATOM   1722  H   MOL X 491      22.510  38.440  31.750  0.00  0.00            
ATOM   1723  H   MOL X 491      22.320  39.940  31.450  0.00  0.00            
ATOM   1724  O   MOL X 492      48.320  35.710  39.410  0.00  0.00            
ATOM   1725  H   MOL X 492      48.360  35.410  38.470  0.00  0.00            
ATOM   1726  H   MOL X 492      48.720  36.610  39.340  0.00  0.00            
ATOM   1727  O   MOL X 493      25.470   8.810  29.100  0.00  0.00            
ATOM   1728  H   MOL X 493      24.780   8.740  28.360  0.00  0.00            
ATOM   1729  H   MOL X 493      26.190   9.030  28.450  0.00  0.00            
ATOM   1730  O   MOL X 494      13.440   2.180  51.780  0.00  0.00            
ATOM   1731  H   MOL X 494      13.500   1.300  51.360  0.00  0.00            
ATOM   1732  H   MOL X 494      13.460   1.950  52.750  0.00  0.00            
ATOM   1733  O   MOL X 495      44.000  46.500  67.310  0.00  0.00            
ATOM   1734  H   MOL X 495      43.160  46.030  67.170  0.00  0.00            
ATOM   1735  H   MOL X 495      44.540  46.180  66.540  0.00  0.00            
ATOM   1736  O   MOL X 496      48.720  43.170  40.920  0.00  0.00            
ATOM   1737  H   MOL X 496      49.500  43.670  40.560  0.00  0.00            
ATOM   1738  H   MOL X 496      48.600  43.670  41.780  0.00  0.00            
ATOM   1739  O   MOL X 497      23.440   5.480  13.880  0.00  0.00            
ATOM   1740  H   MOL X 497      23.040   5.860  13.060  0.00  0.00            
ATOM   1741  H   MOL X 497      22.970   5.960  14.590  0.00  0.00            
ATOM   1742  O   MOL X 498      38.460  49.020  38.200  0.00  0.00            
ATOM   1743  H   MOL X 498      37.950  48.430  37.610  0.00  0.00            
ATOM   1744  H   MOL X 498      37.750   0.100  38.540  0.00  0.00            
ATOM   1745  O   MOL X 499      12.180  30.230   2.630  0.00  0.00            
ATOM   1746  H   MOL X 499      11.750  30.240   1.750  0.00  0.00            
ATOM   1747  H   MOL X 499      12.950  30.830   2.560  0.00  0.00            
ATOM   1748  O   MOL X 500      39.720  15.890  13.670  0.00  0.00            
ATOM   1749  H   MOL X 500      39.660  15.590  14.600  0.00  0.00            
ATOM   1750  H   MOL X 500      39.410  16.820  13.710  0.00  0.00            
ATOM   1751  O   MOL X 501      21.250  15.160  50.660  0.00  0.00            
ATOM   1752  H   MOL X 501      20.570  14.800  50.050  0.00  0.00            
ATOM   1753  H   MOL X 501      21.770  14.320  50.900  0.00  0.00            
ATOM   1754  O   MOL X 502      20.080  25.330  55.870  0.00  0.00            
ATOM   1755  H   MOL X 502      20.530  26.200  55.890  0.00  0.00            
ATOM   1756  H   MOL X 502      20.000  25.100  56.830  0.00  0.00            
ATOM   1757  O   MOL X 503      43.710  28.040  52.170  0.00  0.00            
ATOM   1758  H   MOL X 503      42.920  28.500  52.530  0.00  0.00            
ATOM   1759  H   MOL X 503      44.460  28.520  52.590  0.00  0.00            
ATOM   1760  O   MOL X 504      42.730  37.180  52.640  0.00  0.00            
ATOM   1761  H   MOL X 504      43.130  37.780  53.300  0.00  0.00            
ATOM   1762  H   MOL X 504      43.290  36.350  52.770  0.00  0.00            
ATOM   1763  O   MOL X 505      35.990   8.070   4.360  0.00  0.00            
ATOM   1764  H   MOL X 505      35.710   7.210   3.990  0.00  0.00            
ATOM   1765  H   MOL X 505      36.350   7.800   5.270  0.00  0.00            
ATOM   1766  O   MOL X 506      34.490  19.560   4.830  0.00  0.00            
ATOM   1767  H   MOL X 506      34.530  18.610   4.530  0.00  0.00            
ATOM   1768  H   MOL X 506      34.930  19.460   5.710  0.00  0.00            
ATOM   1769  O   MOL X 507      30.920  30.540  44.660  0.00  0.00            
ATOM   1770  H   MOL X 507      30.950  30.590  43.680  0.00  0.00            
ATOM   1771  H   MOL X 507      30.470  31.370  44.930  0.00  0.00            
ATOM   1772  O   MOL X 508       5.780  17.450  62.500  0.00  0.00            
ATOM   1773  H   MOL X 508       6.680  17.780  62.310  0.00  0.00            
ATOM   1774  H   MOL X 508       5.710  16.750  61.780  0.00  0.00            
ATOM   1775  O   MOL X 509      39.120  45.920  55.270  0.00  0.00            
ATOM   1776  H   MOL X 509      39.030  46.730  54.700  0.00  0.00            
ATOM   1777  H   MOL X 509      39.670  45.330  54.740  0.00  0.00            
ATOM   1778  O   MOL X 510       8.170  29.770  22.690  0.00  0.00            
ATOM   1779  H   MOL X 510       8.000  28.780  22.610  0.00  0.00            
ATOM   1780  H   MOL X 510       9.180  29.820  22.730  0.00  0.00            
ATOM   1781  O   MOL X 511       9.530  49.160  53.120  0.00  0.00            
ATOM   1782  H   MOL X 511       9.150   0.370  53.640  0.00  0.00            
ATOM   1783  H   MOL X 511      10.490  49.180  53.410  0.00  0.00            
ATOM   1784  O   MOL X 512      47.840   4.560  21.740  0.00  0.00            
ATOM   1785  H   MOL X 512      48.720   4.510  22.170  0.00  0.00            
ATOM   1786  H   MOL X 512      47.770   5.560  21.650  0.00  0.00            
ATOM   1787  O   MOL X 513       1.150  18.860  32.270  0.00  0.00            
ATOM   1788  H   MOL X 513       0.250  18.770  32.710  0.00  0.00            
ATOM   1789  H   MOL X 513       1.760  18.880  33.040  0.00  0.00            
ATOM   1790  O   MOL X 514      42.700  15.700  49.980  0.00  0.00            
ATOM   1791  H   MOL X 514      42.750  16.530  50.490  0.00  0.00            
ATOM   1792  H   MOL X 514      41.770  15.800  49.640  0.00  0.00            
ATOM   1793  O   MOL X 515      21.570  42.160  40.980  0.00  0.00            
ATOM   1794  H   MOL X 515      21.930  43.070  40.920  0.00  0.00            
ATOM   1795  H   MOL X 515      22.380  41.690  41.360  0.00  0.00            
ATOM   1796  O   MOL X 516       2.300  16.990  50.390  0.00  0.00            
ATOM   1797  H   MOL X 516       2.780  17.720  50.850  0.00  0.00            
ATOM   1798  H   MOL X 516       2.880  16.180  50.640  0.00  0.00            
ATOM   1799  O   MOL X 517      39.760  21.820  48.390  0.00  0.00            
ATOM   1800  H   MOL X 517      39.190  21.600  47.620  0.00  0.00            
ATOM   1801  H   MOL X 517      39.560  22.760  48.570  0.00  0.00            
ATOM   1802  O   MOL X 518      29.130  12.880   8.130  0.00  0.00            
ATOM   1803  H   MOL X 518      28.780  13.650   8.640  0.00  0.00            
ATOM   1804  H   MOL X 518      29.440  13.350   7.310  0.00  0.00            
ATOM   1805  O   MOL X 519      10.230  41.700   5.030  0.00  0.00            
ATOM   1806  H   MOL X 519       9.730  42.210   4.350  0.00  0.00            
ATOM   1807  H   MOL X 519      10.280  40.800   4.570  0.00  0.00            
ATOM   1808  O   MOL X 520      47.550  36.080  24.260  0.00  0.00            
ATOM   1809  H   MOL X 520      48.190  36.430  24.920  0.00  0.00            
ATOM   1810  H   MOL X 520      47.960  35.210  24.000  0.00  0.00            
ATOM   1811  O   MOL X 521      31.740  30.140  63.020  0.00  0.00            
ATOM   1812  H   MOL X 521      31.720  29.810  63.940  0.00  0.00            
ATOM   1813  H   MOL X 521      31.650  31.120  63.130  0.00  0.00            
ATOM   1814  O   MOL X 522      42.820  38.610  11.560  0.00  0.00            
ATOM   1815  H   MOL X 522      43.400  38.000  11.000  0.00  0.00            
ATOM   1816  H   MOL X 522      43.200  38.480  12.460  0.00  0.00            
ATOM   1817  O   MOL X 523       7.310  47.820   7.500  0.00  0.00            
ATOM   1818  H   MOL X 523       7.760  47.050   7.900  0.00  0.00            
ATOM   1819  H   MOL X 523       7.740  48.560   8.020  0.00  0.00            
ATOM   1820  O   MOL X 524       0.620  48.230   4.280  0.00  0.00            
ATOM   1821  H   MOL X 524       0.340  47.510   3.680  0.00  0.00            
ATOM   1822  H   MOL X 524       1.570  47.940   4.490  0.00  0.00            
ATOM   1823  O   MOL X 525      14.950  34.820  19.910  0.00  0.00            
ATOM   1824  H   MOL X 525      14.430  34.470  19.160  0.00  0.00            
ATOM   1825  H   MOL X 525      14.860  34.150  20.620  0.00  0.00            
ATOM   1826  O   MOL X 526      31.500  33.750  56.970  0.00  0.00            
ATOM   1827  H   MOL X 526      32.200  34.180  56.390  0.00  0.00            
ATOM   1828  H   MOL X 526      31.620  32.770  56.740  0.00  0.00            
ATOM   1829  O   MOL X 527      13.730  46.750  21.420  0.00  0.00            
ATOM   1830  H   MOL X 527      14.090  46.290  22.230  0.00  0.00            
ATOM   1831  H   MOL X 527      14.530  47.180  21.030  0.00  0.00            
ATOM   1832  O   MOL X 528      34.240  46.930  67.290  0.00  0.00            
ATOM   1833  H   MOL X 528      33.370  46.930  67.730  0.00  0.00            
ATOM   1834  H   MOL X 528      34.330  46.020  66.930  0.00  0.00            
ATOM   1835  O   MOL X 529       0.620  39.800  38.840  0.00  0.00            
ATOM   1836  H   MOL X 529      49.520  39.980  39.510  0.00  0.00            
ATOM   1837  H   MOL X 529       0.120  39.380  38.070  0.00  0.00            
ATOM   1838  O   MOL X 530      43.330  26.410  26.020  0.00  0.00            
ATOM   1839  H   MOL X 530      44.180  26.670  25.540  0.00  0.00            
ATOM   1840  H   MOL X 530      42.780  27.260  25.940  0.00  0.00            
ATOM   1841  O   MOL X 531      37.290  38.910  17.140  0.00  0.00            
ATOM   1842  H   MOL X 531      36.500  38.930  16.530  0.00  0.00            
ATOM   1843  H   MOL X 531      36.880  38.650  17.990  0.00  0.00            
ATOM   1844  O   MOL X 532      42.840  16.450  13.720  0.00  0.00            
ATOM   1845  H   MOL X 532      42.320  17.130  14.190  0.00  0.00            
ATOM   1846  H   MOL X 532      43.760  16.570  14.150  0.00  0.00            
ATOM   1847  O   MOL X 533      31.730  42.970  63.730  0.00  0.00            
ATOM   1848  H   MOL X 533      32.130  42.250  63.180  0.00  0.00            
ATOM   1849  H   MOL X 533      32.370  42.950  64.500  0.00  0.00            
ATOM   1850  O   MOL X 534      13.700  40.750   6.520  0.00  0.00            
ATOM   1851  H   MOL X 534      14.170  40.260   7.240  0.00  0.00            
ATOM   1852  H   MOL X 534      13.960  41.710   6.730  0.00  0.00            
ATOM   1853  O   MOL X 535      44.510  21.730  12.540  0.00  0.00            
ATOM   1854  H   MOL X 535      44.430  21.970  13.520  0.00  0.00            
ATOM   1855  H   MOL X 535      45.470  21.570  12.480  0.00  0.00            
ATOM   1856  O   MOL X 536       7.940  32.300  60.570  0.00  0.00            
ATOM   1857  H   MOL X 536       8.740  32.730  60.130  0.00  0.00            
ATOM   1858  H   MOL X 536       7.510  31.850  59.820  0.00  0.00            
ATOM   1859  O   MOL X 537      14.120  13.480  67.010  0.00  0.00            
ATOM   1860  H   MOL X 537      14.590  12.630  66.740  0.00  0.00            
ATOM   1861  H   MOL X 537      14.880  14.130  66.810  0.00  0.00            
ATOM   1862  O   MOL X 538      10.100  33.350  59.340  0.00  0.00            
ATOM   1863  H   MOL X 538      11.000  33.040  59.580  0.00  0.00            
ATOM   1864  H   MOL X 538      10.210  33.740  58.460  0.00  0.00            
ATOM   1865  O   MOL X 539      40.260  24.650  24.230  0.00  0.00            
ATOM   1866  H   MOL X 539      40.390  25.330  23.500  0.00  0.00            
ATOM   1867  H   MOL X 539      39.320  24.940  24.400  0.00  0.00            
ATOM   1868  O   MOL X 540      30.920  30.130  53.890  0.00  0.00            
ATOM   1869  H   MOL X 540      31.600  29.910  53.210  0.00  0.00            
ATOM   1870  H   MOL X 540      30.090  30.240  53.390  0.00  0.00            
ATOM   1871  O   MOL X 541      26.290   2.760  23.970  0.00  0.00            
ATOM   1872  H   MOL X 541      26.000   3.240  24.780  0.00  0.00            
ATOM   1873  H   MOL X 541      26.870   3.400  23.510  0.00  0.00            
ATOM   1874  O   MOL X 542      45.300  19.590  25.800  0.00  0.00            
ATOM   1875  H   MOL X 542      45.920  18.820  25.940  0.00  0.00            
ATOM   1876  H   MOL X 542      44.820  19.650  26.680  0.00  0.00            
ATOM   1877  O   MOL X 543       6.980  19.550  50.220  0.00  0.00            
ATOM   1878  H   MOL X 543       7.170  19.980  49.330  0.00  0.00            
ATOM   1879  H   MOL X 543       7.400  20.180  50.850  0.00  0.00            
ATOM   1880  O   MOL X 544      36.500   3.060  60.460  0.00  0.00            
ATOM   1881  H   MOL X 544      36.680   3.960  60.060  0.00  0.00            
ATOM   1882  H   MOL X 544      35.710   3.250  61.010  0.00  0.00            
ATOM   1883  O   MOL X 545      20.760  48.010  41.220  0.00  0.00            
ATOM   1884  H   MOL X 545      19.960  48.490  40.940  0.00  0.00            
ATOM   1885  H   MOL X 545      21.400  48.200  40.500  0.00  0.00            
ATOM   1886  O   MOL X 546      25.010  33.340  17.990  0.00  0.00            
ATOM   1887  H   MOL X 546      25.340  33.940  18.700  0.00  0.00            
ATOM   1888  H   MOL X 546      25.650  32.560  18.130  0.00  0.00            
ATOM   1889  O   MOL X 547      15.590  21.060   4.870  0.00  0.00            
ATOM   1890  H   MOL X 547      15.930  20.290   4.350  0.00  0.00            
ATOM   1891  H   MOL X 547      16.450  21.430   5.250  0.00  0.00            
ATOM   1892  O   MOL X 548      33.560  16.940  35.770  0.00  0.00            
ATOM   1893  H   MOL X 548      34.220  17.630  35.990  0.00  0.00            
ATOM   1894  H   MOL X 548      33.660  16.300  36.520  0.00  0.00            
ATOM   1895  O   MOL X 549      44.210  29.380  29.470  0.00  0.00            
ATOM   1896  H   MOL X 549      43.860  29.040  28.630  0.00  0.00            
ATOM   1897  H   MOL X 549      43.490  30.030  29.730  0.00  0.00            
ATOM   1898  O   MOL X 550      34.580   6.530  57.930  0.00  0.00            
ATOM   1899  H   MOL X 550      33.960   7.280  58.060  0.00  0.00            
ATOM   1900  H   MOL X 550      34.310   6.140  57.070  0.00  0.00            
ATOM   1901  O   MOL X 551      33.430  40.920  62.910  0.00  0.00            
ATOM   1902  H   MOL X 551      33.480  39.940  62.850  0.00  0.00            
ATOM   1903  H   MOL X 551      33.770  41.110  63.820  0.00  0.00            
ATOM   1904  O   MOL X 552      27.650  37.570  64.500  0.00  0.00            
ATOM   1905  H   MOL X 552      27.140  37.100  63.750  0.00  0.00            
ATOM   1906  H   MOL X 552      27.950  36.800  65.030  0.00  0.00            
ATOM   1907  O   MOL X 553       4.750  41.530  34.060  0.00  0.00            
ATOM   1908  H   MOL X 553       5.240  42.360  34.330  0.00  0.00            
ATOM   1909  H   MOL X 553       4.080  41.860  33.440  0.00  0.00            
ATOM   1910  O   MOL X 554      26.780  39.360  66.720  0.00  0.00            
ATOM   1911  H   MOL X 554      25.930  39.010  66.280  0.00  0.00            
ATOM   1912  H   MOL X 554      27.420  38.790  66.230  0.00  0.00            
ATOM   1913  O   MOL X 555      14.410  36.910  12.300  0.00  0.00            
ATOM   1914  H   MOL X 555      13.590  36.300  12.310  0.00  0.00            
ATOM   1915  H   MOL X 555      15.000  36.340  11.710  0.00  0.00            
ATOM   1916  O   MOL X 556      34.820  34.950  63.110  0.00  0.00            
ATOM   1917  H   MOL X 556      35.640  35.320  63.500  0.00  0.00            
ATOM   1918  H   MOL X 556      34.630  34.160  63.710  0.00  0.00            
ATOM   1919  O   MOL X 557       7.870   6.150  26.990  0.00  0.00            
ATOM   1920  H   MOL X 557       7.350   6.950  26.770  0.00  0.00            
ATOM   1921  H   MOL X 557       8.720   6.490  27.330  0.00  0.00            
ATOM   1922  O   MOL X 558       7.670  32.560  30.410  0.00  0.00            
ATOM   1923  H   MOL X 558       7.630  31.830  31.090  0.00  0.00            
ATOM   1924  H   MOL X 558       7.430  32.070  29.600  0.00  0.00            
ATOM   1925  O   MOL X 559      27.390  41.080  61.750  0.00  0.00            
ATOM   1926  H   MOL X 559      27.370  41.350  60.810  0.00  0.00            
ATOM   1927  H   MOL X 559      26.470  40.770  61.910  0.00  0.00            
ATOM   1928  O   MOL X 560      25.700  20.720  35.740  0.00  0.00            
ATOM   1929  H   MOL X 560      24.860  20.750  36.240  0.00  0.00            
ATOM   1930  H   MOL X 560      26.150  21.560  36.030  0.00  0.00            
ATOM   1931  O   MOL X 561      10.840  33.400  31.920  0.00  0.00            
ATOM   1932  H   MOL X 561       9.950  33.180  31.580  0.00  0.00            
ATOM   1933  H   MOL X 561      10.800  33.200  32.890  0.00  0.00            
ATOM   1934  O   MOL X 562      11.200  40.650   9.770  0.00  0.00            
ATOM   1935  H   MOL X 562      10.980  39.680   9.910  0.00  0.00            
ATOM   1936  H   MOL X 562      11.840  40.790  10.500  0.00  0.00            
ATOM   1937  O   MOL X 563      22.460  36.880  65.790  0.00  0.00            
ATOM   1938  H   MOL X 563      21.650  37.100  65.280  0.00  0.00            
ATOM   1939  H   MOL X 563      22.190  36.110  66.340  0.00  0.00            
ATOM   1940  O   MOL X 564       9.390  21.520  25.020  0.00  0.00            
ATOM   1941  H   MOL X 564       9.730  20.580  25.140  0.00  0.00            
ATOM   1942  H   MOL X 564      10.180  22.030  25.300  0.00  0.00            
ATOM   1943  O   MOL X 565      22.210  44.890  12.230  0.00  0.00            
ATOM   1944  H   MOL X 565      22.200  45.250  13.170  0.00  0.00            
ATOM   1945  H   MOL X 565      23.150  44.940  11.990  0.00  0.00            
ATOM   1946  O   MOL X 566      47.010   3.520  34.180  0.00  0.00            
ATOM   1947  H   MOL X 566      47.360   3.640  33.250  0.00  0.00            
ATOM   1948  H   MOL X 566      46.820   4.500  34.380  0.00  0.00            
ATOM   1949  O   MOL X 567      36.570  10.690  43.940  0.00  0.00            
ATOM   1950  H   MOL X 567      36.180  11.590  43.640  0.00  0.00            
ATOM   1951  H   MOL X 567      35.890  10.130  43.520  0.00  0.00            
ATOM   1952  O   MOL X 568      10.960  27.340  66.690  0.00  0.00            
ATOM   1953  H   MOL X 568      11.780  27.620  67.190  0.00  0.00            
ATOM   1954  H   MOL X 568      11.330  27.110  65.810  0.00  0.00            
ATOM   1955  O   MOL X 569       3.000  21.340  14.610  0.00  0.00            
ATOM   1956  H   MOL X 569       3.990  21.390  14.790  0.00  0.00            
ATOM   1957  H   MOL X 569       2.930  20.610  13.930  0.00  0.00            
ATOM   1958  O   MOL X 570      32.310  27.620  25.630  0.00  0.00            
ATOM   1959  H   MOL X 570      31.580  26.950  25.820  0.00  0.00            
ATOM   1960  H   MOL X 570      32.570  27.350  24.730  0.00  0.00            
ATOM   1961  O   MOL X 571       0.260  17.760   8.010  0.00  0.00            
ATOM   1962  H   MOL X 571       0.280  17.030   8.720  0.00  0.00            
ATOM   1963  H   MOL X 571       0.680  17.270   7.220  0.00  0.00            
ATOM   1964  O   MOL X 572      38.550  15.010  62.380  0.00  0.00            
ATOM   1965  H   MOL X 572      38.470  14.240  61.780  0.00  0.00            
ATOM   1966  H   MOL X 572      37.760  15.550  62.150  0.00  0.00            
ATOM   1967  O   MOL X 573      31.890  44.110  14.030  0.00  0.00            
ATOM   1968  H   MOL X 573      31.900  44.370  15.020  0.00  0.00            
ATOM   1969  H   MOL X 573      32.750  44.480  13.760  0.00  0.00            
ATOM   1970  O   MOL X 574      38.100   7.650  19.710  0.00  0.00            
ATOM   1971  H   MOL X 574      37.510   8.160  20.320  0.00  0.00            
ATOM   1972  H   MOL X 574      37.670   7.810  18.810  0.00  0.00            
ATOM   1973  O   MOL X 575      36.070  10.180  19.140  0.00  0.00            
ATOM   1974  H   MOL X 575      36.190  11.180  19.180  0.00  0.00            
ATOM   1975  H   MOL X 575      36.680   9.920  18.410  0.00  0.00            
ATOM   1976  O   MOL X 576       9.100  23.010  64.220  0.00  0.00            
ATOM   1977  H   MOL X 576       9.550  22.240  63.820  0.00  0.00            
ATOM   1978  H   MOL X 576       9.080  23.630  63.430  0.00  0.00            
ATOM   1979  O   MOL X 577      14.950  38.330  56.970  0.00  0.00            
ATOM   1980  H   MOL X 577      14.290  38.650  57.650  0.00  0.00            
ATOM   1981  H   MOL X 577      14.770  38.960  56.210  0.00  0.00            
ATOM   1982  O   MOL X 578      49.040   0.640  29.100  0.00  0.00            
ATOM   1983  H   MOL X 578       0.370   0.770  29.000  0.00  0.00            
ATOM   1984  H   MOL X 578      48.800  49.540  28.390  0.00  0.00            
ATOM   1985  O   MOL X 579      44.580  44.430  25.500  0.00  0.00            
ATOM   1986  H   MOL X 579      44.240  43.520  25.500  0.00  0.00            
ATOM   1987  H   MOL X 579      44.340  44.720  24.570  0.00  0.00            
ATOM   1988  O   MOL X 580       5.420  20.250  45.420  0.00  0.00            
ATOM   1989  H   MOL X 580       5.680  19.460  44.910  0.00  0.00            
ATOM   1990  H   MOL X 580       6.290  20.740  45.490  0.00  0.00            
ATOM   1991  O   MOL X 581       3.390  20.450   7.450  0.00  0.00            
ATOM   1992  H   MOL X 581       4.010  20.980   8.000  0.00  0.00            
ATOM   1993  H   MOL X 581       3.990  20.230   6.680  0.00  0.00            
ATOM   1994  O   MOL X 582      26.200  38.920  26.980  0.00  0.00            
ATOM   1995  H   MOL X 582      26.020  39.810  26.550  0.00  0.00            
ATOM   1996  H   MOL X 582      26.600  39.180  27.840  0.00  0.00            
ATOM   1997  O   MOL X 583      23.430  38.930  34.960  0.00  0.00            
ATOM   1998  H   MOL X 583      23.850  38.760  35.820  0.00  0.00            
ATOM   1999  H   MOL X 583      23.350  39.940  34.980  0.00  0.00            
ATOM   2000  O   MOL X 584      11.920   4.750  36.220  0.00  0.00            
ATOM   2001  H   MOL X 584      12.840   4.430  36.310  0.00  0.00            
ATOM   2002  H   MOL X 584      11.980   5.350  35.400  0.00  0.00            
ATOM   2003  O   MOL X 585      39.040  19.100  24.640  0.00  0.00            
ATOM   2004  H   MOL X 585      39.260  18.660  23.790  0.00  0.00            
ATOM   2005  H   MOL X 585      38.120  19.410  24.500  0.00  0.00            
ATOM   2006  O   MOL X 586      32.880  18.240  60.950  0.00  0.00            
ATOM   2007  H   MOL X 586      32.140  18.210  60.310  0.00  0.00            
ATOM   2008  H   MOL X 586      32.690  19.000  61.530  0.00  0.00            
ATOM   2009  O   MOL X 587      24.220  17.070  53.460  0.00  0.00            
ATOM   2010  H   MOL X 587      23.250  16.920  53.160  0.00  0.00            
ATOM   2011  H   MOL X 587      24.710  16.890  52.630  0.00  0.00            
ATOM   2012  O   MOL X 588      47.130  23.810  36.490  0.00  0.00            
ATOM   2013  H   MOL X 588      47.320  22.880  36.710  0.00  0.00            
ATOM   2014  H   MOL X 588      46.800  23.730  35.530  0.00  0.00            
ATOM   2015  O   MOL X 589      40.670  12.270  12.600  0.00  0.00            
ATOM   2016  H   MOL X 589      40.610  12.280  13.610  0.00  0.00            
ATOM   2017  H   MOL X 589      41.350  11.530  12.490  0.00  0.00            
ATOM   2018  O   MOL X 590      35.690  10.050  10.550  0.00  0.00            
ATOM   2019  H   MOL X 590      36.580  10.400  10.860  0.00  0.00            
ATOM   2020  H   MOL X 590      35.100  10.830  10.670  0.00  0.00            
ATOM   2021  O   MOL X 591      34.220  15.160  38.220  0.00  0.00            
ATOM   2022  H   MOL X 591      34.110  14.410  38.860  0.00  0.00            
ATOM   2023  H   MOL X 591      35.150  15.440  38.440  0.00  0.00            
ATOM   2024  O   MOL X 592      44.650  11.860  48.360  0.00  0.00            
ATOM   2025  H   MOL X 592      44.690  11.650  47.390  0.00  0.00            
ATOM   2026  H   MOL X 592      44.940  10.990  48.720  0.00  0.00            
ATOM   2027  O   MOL X 593      37.980  22.710  69.440  0.00  0.00            
ATOM   2028  H   MOL X 593      37.390  23.460  69.240  0.00  0.00            
ATOM   2029  H   MOL X 593      38.610  22.710  68.660  0.00  0.00            
ATOM   2030  O   MOL X 594      17.260  23.500  47.750  0.00  0.00            
ATOM   2031  H   MOL X 594      16.900  24.030  46.970  0.00  0.00            
ATOM   2032  H   MOL X 594      18.210  23.750  47.660  0.00  0.00            
ATOM   2033  O   MOL X 595      36.160   7.100  54.080  0.00  0.00            
ATOM   2034  H   MOL X 595      35.640   7.920  54.260  0.00  0.00            
ATOM   2035  H   MOL X 595      35.860   6.850  53.160  0.00  0.00            
ATOM   2036  O   MOL X 596       5.940  13.590  41.090  0.00  0.00            
ATOM   2037  H   MOL X 596       5.940  12.710  40.660  0.00  0.00            
ATOM   2038  H   MOL X 596       6.920  13.770  41.230  0.00  0.00            
ATOM   2039  O   MOL X 597      37.180   0.160  60.700  0.00  0.00            
ATOM   2040  H   MOL X 597      38.110   0.290  60.440  0.00  0.00            
ATOM   2041  H   MOL X 597      36.830   1.090  60.640  0.00  0.00            
ATOM   2042  O   MOL X 598      36.230  19.140  60.280  0.00  0.00            
ATOM   2043  H   MOL X 598      36.690  18.850  59.470  0.00  0.00            
ATOM   2044  H   MOL X 598      35.870  18.290  60.650  0.00  0.00            
ATOM   2045  O   MOL X 599       5.110   8.050  33.650  0.00  0.00            
ATOM   2046  H   MOL X 599       5.040   8.450  32.770  0.00  0.00            
ATOM   2047  H   MOL X 599       4.620   8.710  34.230  0.00  0.00            
ATOM   2048  O   MOL X 600       1.000  16.650   3.220  0.00  0.00            
ATOM   2049  H   MOL X 600       0.690  16.050   2.510  0.00  0.00            
ATOM   2050  H   MOL X 600       1.430  17.390   2.730  0.00  0.00            
ATOM   2051  O   MOL X 601       9.800   4.250  12.730  0.00  0.00            
ATOM   2052  H   MOL X 601      10.320   3.620  12.130  0.00  0.00            
ATOM   2053  H   MOL X 601      10.480   4.950  12.940  0.00  0.00            
ATOM   2054  O   MOL X 602      26.410  17.490  15.250  0.00  0.00            
ATOM   2055  H   MOL X 602      25.790  17.600  16.050  0.00  0.00            
ATOM   2056  H   MOL X 602      25.780  17.660  14.480  0.00  0.00            
ATOM   2057  O   MOL X 603      14.860  37.680  66.200  0.00  0.00            
ATOM   2058  H   MOL X 603      14.740  38.180  65.360  0.00  0.00            
ATOM   2059  H   MOL X 603      14.140  36.960  66.110  0.00  0.00            
ATOM   2060  O   MOL X 604      48.700  14.450  42.500  0.00  0.00            
ATOM   2061  H   MOL X 604      47.870  14.700  42.060  0.00  0.00            
ATOM   2062  H   MOL X 604      49.380  14.510  41.790  0.00  0.00            
ATOM   2063  O   MOL X 605      25.910  45.590  24.130  0.00  0.00            
ATOM   2064  H   MOL X 605      26.400  44.750  24.310  0.00  0.00            
ATOM   2065  H   MOL X 605      25.960  46.070  24.980  0.00  0.00            
ATOM   2066  O   MOL X 606      16.130   4.090  68.450  0.00  0.00            
ATOM   2067  H   MOL X 606      15.660   3.860  69.270  0.00  0.00            
ATOM   2068  H   MOL X 606      15.580   4.860  68.120  0.00  0.00            
ATOM   2069  O   MOL X 607      45.420  25.720  60.460  0.00  0.00            
ATOM   2070  H   MOL X 607      44.620  25.720  61.070  0.00  0.00            
ATOM   2071  H   MOL X 607      45.420  26.650  60.130  0.00  0.00            
ATOM   2072  O   MOL X 608       7.660  42.000  38.480  0.00  0.00            
ATOM   2073  H   MOL X 608       7.640  42.710  37.780  0.00  0.00            
ATOM   2074  H   MOL X 608       7.850  42.500  39.290  0.00  0.00            
ATOM   2075  O   MOL X 609       9.350   4.830  66.460  0.00  0.00            
ATOM   2076  H   MOL X 609       9.520   4.340  65.590  0.00  0.00            
ATOM   2077  H   MOL X 609      10.280   5.040  66.760  0.00  0.00            
ATOM   2078  O   MOL X 610      33.550  32.780  19.660  0.00  0.00            
ATOM   2079  H   MOL X 610      32.870  32.780  18.970  0.00  0.00            
ATOM   2080  H   MOL X 610      33.070  32.430  20.460  0.00  0.00            
ATOM   2081  O   MOL X 611      26.620  14.820  15.780  0.00  0.00            
ATOM   2082  H   MOL X 611      26.710  15.790  15.520  0.00  0.00            
ATOM   2083  H   MOL X 611      25.710  14.840  16.200  0.00  0.00            
ATOM   2084  O   MOL X 612       8.160  41.510  17.360  0.00  0.00            
ATOM   2085  H   MOL X 612       8.580  40.680  16.960  0.00  0.00            
ATOM   2086  H   MOL X 612       7.800  41.950  16.540  0.00  0.00            
ATOM   2087  O   MOL X 613      21.560  17.190  48.900  0.00  0.00            
ATOM   2088  H   MOL X 613      21.630  16.540  49.660  0.00  0.00            
ATOM   2089  H   MOL X 613      20.710  16.820  48.500  0.00  0.00            
ATOM   2090  O   MOL X 614       8.180  11.530  64.940  0.00  0.00            
ATOM   2091  H   MOL X 614       9.210  11.460  64.820  0.00  0.00            
ATOM   2092  H   MOL X 614       7.980  12.040  64.100  0.00  0.00            
ATOM   2093  O   MOL X 615      11.990  41.540  21.900  0.00  0.00            
ATOM   2094  H   MOL X 615      12.610  42.190  21.500  0.00  0.00            
ATOM   2095  H   MOL X 615      11.840  40.870  21.150  0.00  0.00            
ATOM   2096  O   MOL X 616      34.540  33.730   6.960  0.00  0.00            
ATOM   2097  H   MOL X 616      34.950  34.490   6.470  0.00  0.00            
ATOM   2098  H   MOL X 616      33.580  33.860   6.680  0.00  0.00            
ATOM   2099  O   MOL X 617      12.380  17.140   8.720  0.00  0.00            
ATOM   2100  H   MOL X 617      12.290  18.120   8.770  0.00  0.00            
ATOM   2101  H   MOL X 617      13.050  17.120   7.960  0.00  0.00            
ATOM   2102  O   MOL X 618      19.270  44.580  26.030  0.00  0.00            
ATOM   2103  H   MOL X 618      19.420  45.030  26.890  0.00  0.00            
ATOM   2104  H   MOL X 618      19.970  45.090  25.480  0.00  0.00            
ATOM   2105  O   MOL X 619      18.600  30.700  62.940  0.00  0.00            
ATOM   2106  H   MOL X 619      17.730  30.180  63.080  0.00  0.00            
ATOM   2107  H   MOL X 619      19.170  29.900  63.160  0.00  0.00            
ATOM   2108  O   MOL X 620      28.130  34.790  30.450  0.00  0.00            
ATOM   2109  H   MOL X 620      27.550  35.030  31.190  0.00  0.00            
ATOM   2110  H   MOL X 620      29.050  34.880  30.830  0.00  0.00            
ATOM   2111  O   MOL X 621      34.920  40.040  58.420  0.00  0.00            
ATOM   2112  H   MOL X 621      34.680  40.670  59.170  0.00  0.00            
ATOM   2113  H   MOL X 621      34.330  39.250  58.640  0.00  0.00            
ATOM   2114  O   MOL X 622      40.820  27.560  36.400  0.00  0.00            
ATOM   2115  H   MOL X 622      40.620  28.460  35.970  0.00  0.00            
ATOM   2116  H   MOL X 622      39.880  27.340  36.690  0.00  0.00            
ATOM   2117  O   MOL X 623      25.430  29.040  18.350  0.00  0.00            
ATOM   2118  H   MOL X 623      25.900  28.210  18.100  0.00  0.00            
ATOM   2119  H   MOL X 623      24.620  28.720  18.800  0.00  0.00            
ATOM   2120  O   MOL X 624      45.620  26.990  24.630  0.00  0.00            
ATOM   2121  H   MOL X 624      46.590  27.280  24.560  0.00  0.00            
ATOM   2122  H   MOL X 624      45.280  27.340  23.780  0.00  0.00            
ATOM   2123  O   MOL X 625      23.030  19.000  22.770  0.00  0.00            
ATOM   2124  H   MOL X 625      22.250  19.580  23.050  0.00  0.00            
ATOM   2125  H   MOL X 625      22.710  18.640  21.920  0.00  0.00            
ATOM   2126  O   MOL X 626      15.900  35.930  33.580  0.00  0.00            
ATOM   2127  H   MOL X 626      16.710  35.890  34.130  0.00  0.00            
ATOM   2128  H   MOL X 626      15.780  35.010  33.260  0.00  0.00            
ATOM   2129  O   MOL X 627      44.280  24.400  53.260  0.00  0.00            
ATOM   2130  H   MOL X 627      45.100  24.630  53.750  0.00  0.00            
ATOM   2131  H   MOL X 627      43.570  24.530  53.930  0.00  0.00            
ATOM   2132  O   MOL X 628      11.850  17.780  15.250  0.00  0.00            
ATOM   2133  H   MOL X 628      11.820  16.800  15.270  0.00  0.00            
ATOM   2134  H   MOL X 628      12.010  17.920  16.260  0.00  0.00            
ATOM   2135  O   MOL X 629       1.470   8.230  35.820  0.00  0.00            
ATOM   2136  H   MOL X 629       1.710   8.650  36.670  0.00  0.00            
ATOM   2137  H   MOL X 629       2.120   8.690  35.220  0.00  0.00            
ATOM   2138  O   MOL X 630       3.860  27.100   4.470  0.00  0.00            
ATOM   2139  H   MOL X 630       2.860  27.320   4.460  0.00  0.00            
ATOM   2140  H   MOL X 630       3.880  26.380   5.150  0.00  0.00            
ATOM   2141  O   MOL X 631      46.230  32.420  17.850  0.00  0.00            
ATOM   2142  H   MOL X 631      47.050  32.610  17.360  0.00  0.00            
ATOM   2143  H   MOL X 631      46.500  32.410  18.790  0.00  0.00            
ATOM   2144  O   MOL X 632      11.440  18.110  61.910  0.00  0.00            
ATOM   2145  H   MOL X 632      11.230  18.850  61.310  0.00  0.00            
ATOM   2146  H   MOL X 632      11.860  18.590  62.680  0.00  0.00            
ATOM   2147  O   MOL X 633      28.700   7.630  68.070  0.00  0.00            
ATOM   2148  H   MOL X 633      28.160   8.400  67.840  0.00  0.00            
ATOM   2149  H   MOL X 633      29.570   8.010  68.320  0.00  0.00            
ATOM   2150  O   MOL X 634      46.110  37.520  22.440  0.00  0.00            
ATOM   2151  H   MOL X 634      46.630  36.900  23.030  0.00  0.00            
ATOM   2152  H   MOL X 634      45.220  37.520  22.880  0.00  0.00            
ATOM   2153  O   MOL X 635      27.030  37.410  36.060  0.00  0.00            
ATOM   2154  H   MOL X 635      27.680  36.780  35.690  0.00  0.00            
ATOM   2155  H   MOL X 635      26.380  36.840  36.520  0.00  0.00            
ATOM   2156  O   MOL X 636      45.600  36.000   6.210  0.00  0.00            
ATOM   2157  H   MOL X 636      46.010  36.890   6.160  0.00  0.00            
ATOM   2158  H   MOL X 636      46.000  35.700   7.090  0.00  0.00            
ATOM   2159  O   MOL X 637      38.470  24.140  11.600  0.00  0.00            
ATOM   2160  H   MOL X 637      39.340  24.090  12.110  0.00  0.00            
ATOM   2161  H   MOL X 637      38.040  23.300  11.870  0.00  0.00            
ATOM   2162  O   MOL X 638       7.670  16.980  41.620  0.00  0.00            
ATOM   2163  H   MOL X 638       7.950  17.160  40.690  0.00  0.00            
ATOM   2164  H   MOL X 638       6.680  16.790  41.520  0.00  0.00            
ATOM   2165  O   MOL X 639      20.440  16.600  64.900  0.00  0.00            
ATOM   2166  H   MOL X 639      20.830  16.620  65.790  0.00  0.00            
ATOM   2167  H   MOL X 639      19.560  16.120  65.120  0.00  0.00            
ATOM   2168  O   MOL X 640      22.180  46.130  31.420  0.00  0.00            
ATOM   2169  H   MOL X 640      22.860  45.540  31.880  0.00  0.00            
ATOM   2170  H   MOL X 640      21.730  46.380  32.260  0.00  0.00            
ATOM   2171  O   MOL X 641      28.060  16.790  20.610  0.00  0.00            
ATOM   2172  H   MOL X 641      27.400  16.190  20.200  0.00  0.00            
ATOM   2173  H   MOL X 641      28.760  16.190  20.980  0.00  0.00            
ATOM   2174  O   MOL X 642      13.810   2.860  31.560  0.00  0.00            
ATOM   2175  H   MOL X 642      13.860   2.870  30.580  0.00  0.00            
ATOM   2176  H   MOL X 642      14.280   3.730  31.780  0.00  0.00            
ATOM   2177  O   MOL X 643      23.640  16.200  28.320  0.00  0.00            
ATOM   2178  H   MOL X 643      24.080  16.270  27.420  0.00  0.00            
ATOM   2179  H   MOL X 643      24.400  16.380  28.910  0.00  0.00            
ATOM   2180  O   MOL X 644      30.960  47.230  52.200  0.00  0.00            
ATOM   2181  H   MOL X 644      31.080  47.370  53.170  0.00  0.00            
ATOM   2182  H   MOL X 644      31.840  47.610  51.860  0.00  0.00            
ATOM   2183  O   MOL X 645      11.880   4.980  67.810  0.00  0.00            
ATOM   2184  H   MOL X 645      11.460   5.070  68.700  0.00  0.00            
ATOM   2185  H   MOL X 645      11.990   3.980  67.820  0.00  0.00            
ATOM   2186  O   MOL X 646      18.380  39.610  34.510  0.00  0.00            
ATOM   2187  H   MOL X 646      19.290  39.290  34.660  0.00  0.00            
ATOM   2188  H   MOL X 646      18.380  40.540  34.820  0.00  0.00            
ATOM   2189  O   MOL X 647      25.150  48.600   9.080  0.00  0.00            
ATOM   2190  H   MOL X 647      24.320  48.470   9.600  0.00  0.00            
ATOM   2191  H   MOL X 647      25.180   0.010   8.940  0.00  0.00            
ATOM   2192  O   MOL X 648      25.420  47.840  35.260  0.00  0.00            
ATOM   2193  H   MOL X 648      26.310  47.530  35.010  0.00  0.00            
ATOM   2194  H   MOL X 648      24.920  46.940  35.310  0.00  0.00            
ATOM   2195  O   MOL X 649       6.890   4.630  45.920  0.00  0.00            
ATOM   2196  H   MOL X 649       7.410   4.740  45.100  0.00  0.00            
ATOM   2197  H   MOL X 649       7.230   5.360  46.490  0.00  0.00            
ATOM   2198  O   MOL X 650      32.600  23.030  34.310  0.00  0.00            
ATOM   2199  H   MOL X 650      32.430  22.940  33.350  0.00  0.00            
ATOM   2200  H   MOL X 650      32.860  23.990  34.420  0.00  0.00            
ATOM   2201  O   MOL X 651      28.680   8.380  27.550  0.00  0.00            
ATOM   2202  H   MOL X 651      27.810   8.650  27.060  0.00  0.00            
ATOM   2203  H   MOL X 651      28.870   7.590  27.000  0.00  0.00            
ATOM   2204  O   MOL X 652       6.720   6.120  34.640  0.00  0.00            
ATOM   2205  H   MOL X 652       6.170   6.870  34.250  0.00  0.00            
ATOM   2206  H   MOL X 652       6.770   6.430  35.600  0.00  0.00            
ATOM   2207  O   MOL X 653      33.070  37.680  14.190  0.00  0.00            
ATOM   2208  H   MOL X 653      32.910  37.860  13.220  0.00  0.00            
ATOM   2209  H   MOL X 653      32.940  36.700  14.210  0.00  0.00            
ATOM   2210  O   MOL X 654      14.010  22.400  50.000  0.00  0.00            
ATOM   2211  H   MOL X 654      13.470  22.160  50.820  0.00  0.00            
ATOM   2212  H   MOL X 654      13.300  22.190  49.290  0.00  0.00            
ATOM   2213  O   MOL X 655       5.370  12.750   4.860  0.00  0.00            
ATOM   2214  H   MOL X 655       5.080  13.490   4.270  0.00  0.00            
ATOM   2215  H   MOL X 655       6.250  13.090   5.220  0.00  0.00            
ATOM   2216  O   MOL X 656       1.640  18.170  26.160  0.00  0.00            
ATOM   2217  H   MOL X 656       1.560  17.280  26.640  0.00  0.00            
ATOM   2218  H   MOL X 656       1.360  17.910  25.260  0.00  0.00            
ATOM   2219  O   MOL X 657      22.530  47.020  55.440  0.00  0.00            
ATOM   2220  H   MOL X 657      22.380  46.890  54.460  0.00  0.00            
ATOM   2221  H   MOL X 657      21.940  46.370  55.870  0.00  0.00            
ATOM   2222  O   MOL X 658       6.930  32.360  50.510  0.00  0.00            
ATOM   2223  H   MOL X 658       6.240  31.720  50.920  0.00  0.00            
ATOM   2224  H   MOL X 658       7.620  31.900  51.130  0.00  0.00            
ATOM   2225  O   MOL X 659       7.780   8.660   7.180  0.00  0.00            
ATOM   2226  H   MOL X 659       8.770   8.720   7.000  0.00  0.00            
ATOM   2227  H   MOL X 659       7.790   8.870   8.140  0.00  0.00            
ATOM   2228  O   MOL X 660      31.970  31.880  21.670  0.00  0.00            
ATOM   2229  H   MOL X 660      31.000  31.970  21.750  0.00  0.00            
ATOM   2230  H   MOL X 660      32.190  31.100  22.220  0.00  0.00            
ATOM   2231  O   MOL X 661      45.870  17.840  66.970  0.00  0.00            
ATOM   2232  H   MOL X 661      46.160  18.670  67.400  0.00  0.00            
ATOM   2233  H   MOL X 661      46.670  17.290  66.890  0.00  0.00            
ATOM   2234  O   MOL X 662      20.610  13.350   7.090  0.00  0.00            
ATOM   2235  H   MOL X 662      20.720  13.390   8.110  0.00  0.00            
ATOM   2236  H   MOL X 662      19.710  13.730   6.940  0.00  0.00            
ATOM   2237  O   MOL X 663      13.450   3.930  58.310  0.00  0.00            
ATOM   2238  H   MOL X 663      12.940   3.460  57.620  0.00  0.00            
ATOM   2239  H   MOL X 663      13.080   4.840  58.300  0.00  0.00            
ATOM   2240  O   MOL X 664      25.320  13.510   3.440  0.00  0.00            
ATOM   2241  H   MOL X 664      24.570  14.120   3.260  0.00  0.00            
ATOM   2242  H   MOL X 664      26.110  14.060   3.230  0.00  0.00            
ATOM   2243  O   MOL X 665      40.280  38.470  40.350  0.00  0.00            
ATOM   2244  H   MOL X 665      40.000  39.420  40.370  0.00  0.00            
ATOM   2245  H   MOL X 665      40.200  38.350  39.340  0.00  0.00            
ATOM   2246  O   MOL X 666      21.510  28.260  20.690  0.00  0.00            
ATOM   2247  H   MOL X 666      21.080  27.660  21.420  0.00  0.00            
ATOM   2248  H   MOL X 666      22.390  27.810  20.600  0.00  0.00            
ATOM   2249  O   MOL X 667       8.390  21.580  22.460  0.00  0.00            
ATOM   2250  H   MOL X 667       8.800  22.460  22.310  0.00  0.00            
ATOM   2251  H   MOL X 667       8.630  21.410  23.410  0.00  0.00            
ATOM   2252  O   MOL X 668      27.890   7.170   2.570  0.00  0.00            
ATOM   2253  H   MOL X 668      26.980   7.480   2.750  0.00  0.00            
ATOM   2254  H   MOL X 668      27.990   6.390   3.210  0.00  0.00            
ATOM   2255  O   MOL X 669       2.310  45.650  32.430  0.00  0.00            
ATOM   2256  H   MOL X 669       1.960  45.460  31.540  0.00  0.00            
ATOM   2257  H   MOL X 669       3.180  46.100  32.200  0.00  0.00            
ATOM   2258  O   MOL X 670      28.160   5.110   4.290  0.00  0.00            
ATOM   2259  H   MOL X 670      27.860   4.180   4.220  0.00  0.00            
ATOM   2260  H   MOL X 670      28.830   5.100   5.000  0.00  0.00            
ATOM   2261  O   MOL X 671      25.830  20.200  68.630  0.00  0.00            
ATOM   2262  H   MOL X 671      26.340  20.800  68.060  0.00  0.00            
ATOM   2263  H   MOL X 671      26.430  19.370  68.500  0.00  0.00            
ATOM   2264  O   MOL X 672      43.900  14.150  60.630  0.00  0.00            
ATOM   2265  H   MOL X 672      44.440  14.650  61.310  0.00  0.00            
ATOM   2266  H   MOL X 672      43.370  14.860  60.230  0.00  0.00            
ATOM   2267  O   MOL X 673      44.860  28.530  35.130  0.00  0.00            
ATOM   2268  H   MOL X 673      45.050  29.430  34.750  0.00  0.00            
ATOM   2269  H   MOL X 673      45.790  28.190  35.140  0.00  0.00            
ATOM   2270  O   MOL X 674       2.010   0.710  50.730  0.00  0.00            
ATOM   2271  H   MOL X 674       1.720  49.520  50.170  0.00  0.00            
ATOM   2272  H   MOL X 674       2.830   0.400  51.160  0.00  0.00            
ATOM   2273  O   MOL X 675      28.840  48.160  50.610  0.00  0.00            
ATOM   2274  H   MOL X 675      29.570  47.910  51.250  0.00  0.00            
ATOM   2275  H   MOL X 675      29.310  48.730  49.960  0.00  0.00            
ATOM   2276  O   MOL X 676       8.340  12.270  53.460  0.00  0.00            
ATOM   2277  H   MOL X 676       7.350  12.120  53.620  0.00  0.00            
ATOM   2278  H   MOL X 676       8.490  11.830  52.580  0.00  0.00            
ATOM   2279  O   MOL X 677      17.130  14.750  49.270  0.00  0.00            
ATOM   2280  H   MOL X 677      16.950  14.350  50.150  0.00  0.00            
ATOM   2281  H   MOL X 677      16.330  14.520  48.740  0.00  0.00            
ATOM   2282  O   MOL X 678      24.410  32.670  40.720  0.00  0.00            
ATOM   2283  H   MOL X 678      23.630  33.350  40.790  0.00  0.00            
ATOM   2284  H   MOL X 678      24.810  32.980  39.880  0.00  0.00            
ATOM   2285  O   MOL X 679      32.000  34.430   5.970  0.00  0.00            
ATOM   2286  H   MOL X 679      31.280  33.760   6.010  0.00  0.00            
ATOM   2287  H   MOL X 679      31.680  34.930   5.180  0.00  0.00            
ATOM   2288  O   MOL X 680      28.650  49.430   5.160  0.00  0.00            
ATOM   2289  H   MOL X 680      27.910   0.510   5.290  0.00  0.00            
ATOM   2290  H   MOL X 680      28.620  48.890   5.980  0.00  0.00            
ATOM   2291  O   MOL X 681      42.780   7.190  41.510  0.00  0.00            
ATOM   2292  H   MOL X 681      43.650   7.650  41.540  0.00  0.00            
ATOM   2293  H   MOL X 681      42.190   7.750  40.970  0.00  0.00            
ATOM   2294  O   MOL X 682      41.660  45.280  63.150  0.00  0.00            
ATOM   2295  H   MOL X 682      41.010  45.980  63.010  0.00  0.00            
ATOM   2296  H   MOL X 682      41.260  44.760  63.910  0.00  0.00            
ATOM   2297  O   MOL X 683       8.620  47.600  21.290  0.00  0.00            
ATOM   2298  H   MOL X 683       7.880  48.250  21.080  0.00  0.00            
ATOM   2299  H   MOL X 683       9.010  47.930  22.130  0.00  0.00            
ATOM   2300  O   MOL X 684       3.670  15.810  55.300  0.00  0.00            
ATOM   2301  H   MOL X 684       4.550  16.110  55.010  0.00  0.00            
ATOM   2302  H   MOL X 684       3.820  14.820  55.370  0.00  0.00            
ATOM   2303  O   MOL X 685      35.960  45.700  25.030  0.00  0.00            
ATOM   2304  H   MOL X 685      35.070  45.470  24.710  0.00  0.00            
ATOM   2305  H   MOL X 685      35.840  45.600  26.030  0.00  0.00            
ATOM   2306  O   MOL X 686       0.900  10.370   8.720  0.00  0.00            
ATOM   2307  H   MOL X 686       0.100  10.150   8.180  0.00  0.00            
ATOM   2308  H   MOL X 686       0.730   9.920   9.580  0.00  0.00            
ATOM   2309  O   MOL X 687      27.020  25.530  30.210  0.00  0.00            
ATOM   2310  H   MOL X 687      26.670  25.450  29.270  0.00  0.00            
ATOM   2311  H   MOL X 687      26.980  26.500  30.340  0.00  0.00            
ATOM   2312  O   MOL X 688       7.890  24.330  55.850  0.00  0.00            
ATOM   2313  H   MOL X 688       8.300  25.070  56.450  0.00  0.00            
ATOM   2314  H   MOL X 688       7.400  23.840  56.550  0.00  0.00            
ATOM   2315  O   MOL X 689      23.720  34.010   8.010  0.00  0.00            
ATOM   2316  H   MOL X 689      23.480  35.000   7.990  0.00  0.00            
ATOM   2317  H   MOL X 689      23.480  33.770   8.930  0.00  0.00            
ATOM   2318  O   MOL X 690      27.420  40.120  36.280  0.00  0.00            
ATOM   2319  H   MOL X 690      28.250  40.080  36.830  0.00  0.00            
ATOM   2320  H   MOL X 690      27.210  39.150  36.170  0.00  0.00            
ATOM   2321  O   MOL X 691      44.240  47.300  17.330  0.00  0.00            
ATOM   2322  H   MOL X 691      44.280  47.090  16.340  0.00  0.00            
ATOM   2323  H   MOL X 691      43.830  46.470  17.670  0.00  0.00            
ATOM   2324  O   MOL X 692       8.920   1.550  60.480  0.00  0.00            
ATOM   2325  H   MOL X 692       9.880   1.760  60.450  0.00  0.00            
ATOM   2326  H   MOL X 692       8.710   1.420  59.510  0.00  0.00            
ATOM   2327  O   MOL X 693       6.020   7.660  61.300  0.00  0.00            
ATOM   2328  H   MOL X 693       6.860   7.390  61.700  0.00  0.00            
ATOM   2329  H   MOL X 693       6.350   8.320  60.610  0.00  0.00            
ATOM   2330  O   MOL X 694       4.960  43.070  58.680  0.00  0.00            
ATOM   2331  H   MOL X 694       4.640  42.220  58.220  0.00  0.00            
ATOM   2332  H   MOL X 694       4.460  43.750  58.190  0.00  0.00            
ATOM   2333  O   MOL X 695      15.830   3.500  59.550  0.00  0.00            
ATOM   2334  H   MOL X 695      15.020   3.640  58.970  0.00  0.00            
ATOM   2335  H   MOL X 695      15.420   3.410  60.440  0.00  0.00            
ATOM   2336  O   MOL X 696       4.550   3.810   7.180  0.00  0.00            
ATOM   2337  H   MOL X 696       4.290   3.970   8.130  0.00  0.00            
ATOM   2338  H   MOL X 696       4.560   2.800   7.130  0.00  0.00            
ATOM   2339  O   MOL X 697       2.640  22.910  34.300  0.00  0.00            
ATOM   2340  H   MOL X 697       3.020  22.840  35.240  0.00  0.00            
ATOM   2341  H   MOL X 697       1.830  22.360  34.380  0.00  0.00            
ATOM   2342  O   MOL X 698       7.750  47.630  17.050  0.00  0.00            
ATOM   2343  H   MOL X 698       8.250  48.020  16.290  0.00  0.00            
ATOM   2344  H   MOL X 698       6.840  47.520  16.700  0.00  0.00            
ATOM   2345  O   MOL X 699      14.080   1.330  54.400  0.00  0.00            
ATOM   2346  H   MOL X 699      14.430   0.850  55.230  0.00  0.00            
ATOM   2347  H   MOL X 699      14.700   2.090  54.400  0.00  0.00            
ATOM   2348  O   MOL X 700      16.850  10.330  60.630  0.00  0.00            
ATOM   2349  H   MOL X 700      15.960  10.540  60.190  0.00  0.00            
ATOM   2350  H   MOL X 700      16.980  11.140  61.160  0.00  0.00            
ATOM   2351  O   MOL X 701      21.880  45.930  14.690  0.00  0.00            
ATOM   2352  H   MOL X 701      21.700  45.500  15.560  0.00  0.00            
ATOM   2353  H   MOL X 701      21.010  46.400  14.500  0.00  0.00            
ATOM   2354  O   MOL X 702       4.970  30.080  67.330  0.00  0.00            
ATOM   2355  H   MOL X 702       4.290  30.660  66.850  0.00  0.00            
ATOM   2356  H   MOL X 702       5.160  30.620  68.150  0.00  0.00            
ATOM   2357  O   MOL X 703       3.060  47.000   4.780  0.00  0.00            
ATOM   2358  H   MOL X 703       3.050  46.060   5.030  0.00  0.00            
ATOM   2359  H   MOL X 703       4.040  47.200   4.930  0.00  0.00            
ATOM   2360  O   MOL X 704      38.540  46.720  28.940  0.00  0.00            
ATOM   2361  H   MOL X 704      37.590  46.880  28.750  0.00  0.00            
ATOM   2362  H   MOL X 704      38.450  46.270  29.830  0.00  0.00            
ATOM   2363  O   MOL X 705      19.320   0.990  37.520  0.00  0.00            
ATOM   2364  H   MOL X 705      19.500   0.890  36.540  0.00  0.00            
ATOM   2365  H   MOL X 705      18.740   0.220  37.690  0.00  0.00            
ATOM   2366  O   MOL X 706      40.990   9.970  63.470  0.00  0.00            
ATOM   2367  H   MOL X 706      40.020  10.190  63.490  0.00  0.00            
ATOM   2368  H   MOL X 706      41.120   9.660  64.410  0.00  0.00            
ATOM   2369  O   MOL X 707       9.530  22.800   7.530  0.00  0.00            
ATOM   2370  H   MOL X 707      10.110  22.180   7.040  0.00  0.00            
ATOM   2371  H   MOL X 707       8.920  22.170   8.040  0.00  0.00            
ATOM   2372  O   MOL X 708      15.090   5.030  25.320  0.00  0.00            
ATOM   2373  H   MOL X 708      15.360   5.830  24.780  0.00  0.00            
ATOM   2374  H   MOL X 708      14.630   5.460  26.090  0.00  0.00            
ATOM   2375  O   MOL X 709      38.020  34.700  36.610  0.00  0.00            
ATOM   2376  H   MOL X 709      37.060  34.840  36.760  0.00  0.00            
ATOM   2377  H   MOL X 709      38.310  35.690  36.680  0.00  0.00            
ATOM   2378  O   MOL X 710      32.210   9.700  58.430  0.00  0.00            
ATOM   2379  H   MOL X 710      32.620  10.590  58.440  0.00  0.00            
ATOM   2380  H   MOL X 710      31.470   9.840  57.770  0.00  0.00            
ATOM   2381  O   MOL X 711      21.010  40.440  14.840  0.00  0.00            
ATOM   2382  H   MOL X 711      20.790  39.550  14.470  0.00  0.00            
ATOM   2383  H   MOL X 711      20.460  40.440  15.690  0.00  0.00            
ATOM   2384  O   MOL X 712      22.970  18.330   4.560  0.00  0.00            
ATOM   2385  H   MOL X 712      23.560  19.050   4.870  0.00  0.00            
ATOM   2386  H   MOL X 712      22.170  18.900   4.400  0.00  0.00            
ATOM   2387  O   MOL X 713      33.740  10.580  33.310  0.00  0.00            
ATOM   2388  H   MOL X 713      34.370  10.930  34.000  0.00  0.00            
ATOM   2389  H   MOL X 713      32.970  10.300  33.840  0.00  0.00            
ATOM   2390  O   MOL X 714      44.120  26.710  44.350  0.00  0.00            
ATOM   2391  H   MOL X 714      44.690  27.500  44.450  0.00  0.00            
ATOM   2392  H   MOL X 714      43.600  26.930  43.510  0.00  0.00            
ATOM   2393  O   MOL X 715      36.790  43.810  42.070  0.00  0.00            
ATOM   2394  H   MOL X 715      37.320  43.360  41.370  0.00  0.00            
ATOM   2395  H   MOL X 715      35.910  43.890  41.570  0.00  0.00            
ATOM   2396  O   MOL X 716      36.840  44.250  35.310  0.00  0.00            
ATOM   2397  H   MOL X 716      36.400  43.380  35.290  0.00  0.00            
ATOM   2398  H   MOL X 716      36.560  44.620  34.390  0.00  0.00            
ATOM   2399  O   MOL X 717      46.010   7.130  44.840  0.00  0.00            
ATOM   2400  H   MOL X 717      46.200   7.290  43.860  0.00  0.00            
ATOM   2401  H   MOL X 717      45.720   6.190  44.820  0.00  0.00            
ATOM   2402  O   MOL X 718      27.810  43.440   3.850  0.00  0.00            
ATOM   2403  H   MOL X 718      27.280  42.660   3.510  0.00  0.00            
ATOM   2404  H   MOL X 718      27.160  43.950   4.410  0.00  0.00            
ATOM   2405  O   MOL X 719      32.670   2.940  65.000  0.00  0.00            
ATOM   2406  H   MOL X 719      33.390   3.040  64.310  0.00  0.00            
ATOM   2407  H   MOL X 719      31.860   3.030  64.410  0.00  0.00            
ATOM   2408  O   MOL X 720      10.080   1.800  18.720  0.00  0.00            
ATOM   2409  H   MOL X 720      10.590   2.610  18.370  0.00  0.00            
ATOM   2410  H   MOL X 720      10.830   1.200  18.900  0.00  0.00            
ATOM   2411  O   MOL X 721      32.280  16.310   7.200  0.00  0.00            
ATOM   2412  H   MOL X 721      31.450  15.760   7.170  0.00  0.00            
ATOM   2413  H   MOL X 721      32.570  16.190   6.270  0.00  0.00            
ATOM   2414  O   MOL X 722      29.850   6.100  53.150  0.00  0.00            
ATOM   2415  H   MOL X 722      29.220   5.990  52.390  0.00  0.00            
ATOM   2416  H   MOL X 722      30.430   6.830  52.840  0.00  0.00            
ATOM   2417  O   MOL X 723      40.330  22.480  38.450  0.00  0.00            
ATOM   2418  H   MOL X 723      39.360  22.390  38.620  0.00  0.00            
ATOM   2419  H   MOL X 723      40.520  21.670  37.910  0.00  0.00            
ATOM   2420  O   MOL X 724       4.360  23.000  28.120  0.00  0.00            
ATOM   2421  H   MOL X 724       5.290  22.970  27.740  0.00  0.00            
ATOM   2422  H   MOL X 724       4.530  23.200  29.060  0.00  0.00            
ATOM   2423  O   MOL X 725       6.660  42.560  68.410  0.00  0.00            
ATOM   2424  H   MOL X 725       6.640  41.610  68.660  0.00  0.00            
ATOM   2425  H   MOL X 725       6.360  43.030  69.210  0.00  0.00            
ATOM   2426  O   MOL X 726      30.390  25.780  32.710  0.00  0.00            
ATOM   2427  H   MOL X 726      30.770  25.380  31.890  0.00  0.00            
ATOM   2428  H   MOL X 726      29.440  25.500  32.670  0.00  0.00            
ATOM   2429  O   MOL X 727      30.640  24.210  44.420  0.00  0.00            
ATOM   2430  H   MOL X 727      31.010  23.520  43.840  0.00  0.00            
ATOM   2431  H   MOL X 727      31.420  24.380  45.040  0.00  0.00            
ATOM   2432  O   MOL X 728      32.980  20.040  46.800  0.00  0.00            
ATOM   2433  H   MOL X 728      31.970  20.130  46.790  0.00  0.00            
ATOM   2434  H   MOL X 728      33.290  20.930  47.090  0.00  0.00            
ATOM   2435  O   MOL X 729      35.410  30.000  57.910  0.00  0.00            
ATOM   2436  H   MOL X 729      35.440  30.170  56.950  0.00  0.00            
ATOM   2437  H   MOL X 729      35.320  30.930  58.290  0.00  0.00            
ATOM   2438  O   MOL X 730      38.350  41.490  44.090  0.00  0.00            
ATOM   2439  H   MOL X 730      39.140  41.390  44.680  0.00  0.00            
ATOM   2440  H   MOL X 730      38.270  40.610  43.650  0.00  0.00            
ATOM   2441  O   MOL X 731      40.830  30.470  15.040  0.00  0.00            
ATOM   2442  H   MOL X 731      41.790  30.720  15.180  0.00  0.00            
ATOM   2443  H   MOL X 731      40.860  29.960  14.210  0.00  0.00            
ATOM   2444  O   MOL X 732      12.010   6.230  33.980  0.00  0.00            
ATOM   2445  H   MOL X 732      11.620   7.140  34.040  0.00  0.00            
ATOM   2446  H   MOL X 732      12.200   6.130  33.020  0.00  0.00            
ATOM   2447  O   MOL X 733      23.050   7.480  58.190  0.00  0.00            
ATOM   2448  H   MOL X 733      23.240   8.440  58.220  0.00  0.00            
ATOM   2449  H   MOL X 733      23.530   7.180  57.390  0.00  0.00            
ATOM   2450  O   MOL X 734      26.620  31.950  48.860  0.00  0.00            
ATOM   2451  H   MOL X 734      27.600  31.870  49.110  0.00  0.00            
ATOM   2452  H   MOL X 734      26.220  31.110  49.260  0.00  0.00            
ATOM   2453  O   MOL X 735      25.420   8.430  36.470  0.00  0.00            
ATOM   2454  H   MOL X 735      25.420   7.590  36.970  0.00  0.00            
ATOM   2455  H   MOL X 735      25.860   9.040  37.150  0.00  0.00            
ATOM   2456  O   MOL X 736       6.210  41.830  28.220  0.00  0.00            
ATOM   2457  H   MOL X 736       5.890  42.270  29.030  0.00  0.00            
ATOM   2458  H   MOL X 736       5.880  40.910  28.290  0.00  0.00            
ATOM   2459  O   MOL X 737      47.090  23.850  23.910  0.00  0.00            
ATOM   2460  H   MOL X 737      46.870  24.700  24.370  0.00  0.00            
ATOM   2461  H   MOL X 737      46.910  23.160  24.640  0.00  0.00            
ATOM   2462  O   MOL X 738      25.450  33.640  62.330  0.00  0.00            
ATOM   2463  H   MOL X 738      25.540  33.670  61.300  0.00  0.00            
ATOM   2464  H   MOL X 738      24.480  33.590  62.400  0.00  0.00            
ATOM   2465  O   MOL X 739       3.120  26.600  48.680  0.00  0.00            
ATOM   2466  H   MOL X 739       2.210  26.970  48.630  0.00  0.00            
ATOM   2467  H   MOL X 739       3.370  26.700  49.620  0.00  0.00            
ATOM   2468  O   MOL X 740      31.510   7.530   3.440  0.00  0.00            
ATOM   2469  H   MOL X 740      31.270   7.730   4.370  0.00  0.00            
ATOM   2470  H   MOL X 740      32.430   7.200   3.500  0.00  0.00            
ATOM   2471  O   MOL X 741      12.670  26.210  55.930  0.00  0.00            
ATOM   2472  H   MOL X 741      12.070  25.990  56.710  0.00  0.00            
ATOM   2473  H   MOL X 741      12.690  27.190  56.080  0.00  0.00            
ATOM   2474  O   MOL X 742       7.770  16.090  22.280  0.00  0.00            
ATOM   2475  H   MOL X 742       8.420  16.310  23.010  0.00  0.00            
ATOM   2476  H   MOL X 742       7.830  15.120  22.240  0.00  0.00            
ATOM   2477  O   MOL X 743      20.770  26.560  40.240  0.00  0.00            
ATOM   2478  H   MOL X 743      19.950  26.030  40.320  0.00  0.00            
ATOM   2479  H   MOL X 743      20.930  26.600  39.270  0.00  0.00            
ATOM   2480  O   MOL X 744      44.820  42.060  55.920  0.00  0.00            
ATOM   2481  H   MOL X 744      45.810  42.080  55.890  0.00  0.00            
ATOM   2482  H   MOL X 744      44.610  41.190  56.400  0.00  0.00            
ATOM   2483  O   MOL X 745      47.010  40.500  32.460  0.00  0.00            
ATOM   2484  H   MOL X 745      46.660  39.720  31.910  0.00  0.00            
ATOM   2485  H   MOL X 745      47.920  40.550  32.080  0.00  0.00            
ATOM   2486  O   MOL X 746      25.050   1.510  26.940  0.00  0.00            
ATOM   2487  H   MOL X 746      24.430   1.300  27.660  0.00  0.00            
ATOM   2488  H   MOL X 746      25.590   2.260  27.360  0.00  0.00            
ATOM   2489  O   MOL X 747      24.880  14.030  64.550  0.00  0.00            
ATOM   2490  H   MOL X 747      25.720  14.480  64.820  0.00  0.00            
ATOM   2491  H   MOL X 747      24.230  14.760  64.530  0.00  0.00            
ATOM   2492  O   MOL X 748      25.340   2.150   5.450  0.00  0.00            
ATOM   2493  H   MOL X 748      24.680   2.900   5.600  0.00  0.00            
ATOM   2494  H   MOL X 748      24.750   1.440   5.150  0.00  0.00            
ATOM   2495  O   MOL X 749      30.390   5.510  55.780  0.00  0.00            
ATOM   2496  H   MOL X 749      30.160   5.540  54.800  0.00  0.00            
ATOM   2497  H   MOL X 749      30.600   6.440  55.960  0.00  0.00            
ATOM   2498  O   MOL X 750      40.180  24.080  27.690  0.00  0.00            
ATOM   2499  H   MOL X 750      39.640  24.800  27.230  0.00  0.00            
ATOM   2500  H   MOL X 750      39.480  23.350  27.720  0.00  0.00            
ATOM   2501  O   MOL X 751      42.810  21.160  65.640  0.00  0.00            
ATOM   2502  H   MOL X 751      43.330  21.990  65.800  0.00  0.00            
ATOM   2503  H   MOL X 751      43.070  20.890  64.740  0.00  0.00            
ATOM   2504  O   MOL X 752      41.540  29.190  48.210  0.00  0.00            
ATOM   2505  H   MOL X 752      42.350  28.840  48.640  0.00  0.00            
ATOM   2506  H   MOL X 752      40.930  29.320  49.010  0.00  0.00            
ATOM   2507  O   MOL X 753       8.170  11.110  49.170  0.00  0.00            
ATOM   2508  H   MOL X 753       8.820  10.910  49.910  0.00  0.00            
ATOM   2509  H   MOL X 753       8.680  11.870  48.680  0.00  0.00            
ATOM   2510  O   MOL X 754      18.740  30.880   5.350  0.00  0.00            
ATOM   2511  H   MOL X 754      19.470  30.230   5.050  0.00  0.00            
ATOM   2512  H   MOL X 754      18.700  30.700   6.310  0.00  0.00            
ATOM   2513  O   MOL X 755      32.950   6.260  15.940  0.00  0.00            
ATOM   2514  H   MOL X 755      33.270   5.950  15.060  0.00  0.00            
ATOM   2515  H   MOL X 755      32.780   5.430  16.430  0.00  0.00            
ATOM   2516  O   MOL X 756       7.250  27.280  22.400  0.00  0.00            
ATOM   2517  H   MOL X 756       6.460  26.950  22.860  0.00  0.00            
ATOM   2518  H   MOL X 756       7.160  26.830  21.500  0.00  0.00            
ATOM   2519  O   MOL X 757      20.900   8.360  53.910  0.00  0.00            
ATOM   2520  H   MOL X 757      21.500   9.140  53.770  0.00  0.00            
ATOM   2521  H   MOL X 757      21.550   7.590  53.930  0.00  0.00            
ATOM   2522  O   MOL X 758      25.980  25.030  14.720  0.00  0.00            
ATOM   2523  H   MOL X 758      25.050  24.760  14.860  0.00  0.00            
ATOM   2524  H   MOL X 758      26.100  24.960  13.750  0.00  0.00            
ATOM   2525  O   MOL X 759      25.730  45.820  44.670  0.00  0.00            
ATOM   2526  H   MOL X 759      26.550  46.250  44.340  0.00  0.00            
ATOM   2527  H   MOL X 759      25.730  44.940  44.190  0.00  0.00            
ATOM   2528  O   MOL X 760      17.750  39.190  53.730  0.00  0.00            
ATOM   2529  H   MOL X 760      17.060  39.820  54.120  0.00  0.00            
ATOM   2530  H   MOL X 760      18.410  39.950  53.640  0.00  0.00            
ATOM   2531  O   MOL X 761       2.950  31.790  29.440  0.00  0.00            
ATOM   2532  H   MOL X 761       2.000  31.580  29.540  0.00  0.00            
ATOM   2533  H   MOL X 761       3.240  31.170  28.730  0.00  0.00            
ATOM   2534  O   MOL X 762      26.060  42.150  56.860  0.00  0.00            
ATOM   2535  H   MOL X 762      25.130  41.850  57.110  0.00  0.00            
ATOM   2536  H   MOL X 762      25.870  42.030  55.890  0.00  0.00            
ATOM   2537  O   MOL X 763      36.230  38.830  12.240  0.00  0.00            
ATOM   2538  H   MOL X 763      35.660  38.570  12.990  0.00  0.00            
ATOM   2539  H   MOL X 763      35.840  39.720  11.990  0.00  0.00            
ATOM   2540  O   MOL X 764      45.230  44.250  64.410  0.00  0.00            
ATOM   2541  H   MOL X 764      44.860  44.450  63.490  0.00  0.00            
ATOM   2542  H   MOL X 764      45.150  43.280  64.460  0.00  0.00            
ATOM   2543  O   MOL X 765      47.090  10.370  68.930  0.00  0.00            
ATOM   2544  H   MOL X 765      47.140  10.100  68.000  0.00  0.00            
ATOM   2545  H   MOL X 765      46.790  11.330  68.880  0.00  0.00            
ATOM   2546  O   MOL X 766      15.330  20.320  46.920  0.00  0.00            
ATOM   2547  H   MOL X 766      14.810  19.540  46.540  0.00  0.00            
ATOM   2548  H   MOL X 766      15.250  21.000  46.170  0.00  0.00            
ATOM   2549  O   MOL X 767      45.910  32.850  47.940  0.00  0.00            
ATOM   2550  H   MOL X 767      46.690  33.540  47.940  0.00  0.00            
ATOM   2551  H   MOL X 767      46.070  32.400  48.790  0.00  0.00            
ATOM   2552  O   MOL X 768       0.750  34.760  54.600  0.00  0.00            
ATOM   2553  H   MOL X 768       0.100  34.170  54.160  0.00  0.00            
ATOM   2554  H   MOL X 768       1.160  34.130  55.270  0.00  0.00            
ATOM   2555  O   MOL X 769      11.360  13.010  66.620  0.00  0.00            
ATOM   2556  H   MOL X 769      12.350  13.110  66.710  0.00  0.00            
ATOM   2557  H   MOL X 769      11.240  12.380  65.840  0.00  0.00            
ATOM   2558  O   MOL X 770      38.840  25.040  32.210  0.00  0.00            
ATOM   2559  H   MOL X 770      38.240  24.290  32.440  0.00  0.00            
ATOM   2560  H   MOL X 770      38.370  25.520  31.500  0.00  0.00            
ATOM   2561  O   MOL X 771       3.750   2.120  13.590  0.00  0.00            
ATOM   2562  H   MOL X 771       3.540   1.970  12.610  0.00  0.00            
ATOM   2563  H   MOL X 771       2.800   2.310  13.890  0.00  0.00            
ATOM   2564  O   MOL X 772      36.950  29.620  65.490  0.00  0.00            
ATOM   2565  H   MOL X 772      36.660  28.690  65.730  0.00  0.00            
ATOM   2566  H   MOL X 772      37.620  29.860  66.190  0.00  0.00            
ATOM   2567  O   MOL X 773      26.090  40.750   9.220  0.00  0.00            
ATOM   2568  H   MOL X 773      26.890  41.270   9.490  0.00  0.00            
ATOM   2569  H   MOL X 773      26.440  39.850   9.110  0.00  0.00            
ATOM   2570  O   MOL X 774      49.100  24.020   7.730  0.00  0.00            
ATOM   2571  H   MOL X 774      48.690  24.870   7.470  0.00  0.00            
ATOM   2572  H   MOL X 774       0.100  24.290   8.460  0.00  0.00            
ATOM   2573  O   MOL X 775      19.780  40.630  46.280  0.00  0.00            
ATOM   2574  H   MOL X 775      20.230  39.730  46.340  0.00  0.00            
ATOM   2575  H   MOL X 775      19.420  40.730  47.190  0.00  0.00            
ATOM   2576  O   MOL X 776       0.020  30.540  37.890  0.00  0.00            
ATOM   2577  H   MOL X 776       0.880  30.090  37.940  0.00  0.00            
ATOM   2578  H   MOL X 776      49.530  30.720  36.930  0.00  0.00            
ATOM   2579  O   MOL X 777      33.530  14.290  62.780  0.00  0.00            
ATOM   2580  H   MOL X 777      32.820  13.910  62.220  0.00  0.00            
ATOM   2581  H   MOL X 777      33.280  13.930  63.680  0.00  0.00            
ATOM   2582  O   MOL X 778      26.180  47.940  50.130  0.00  0.00            
ATOM   2583  H   MOL X 778      27.180  48.060  50.270  0.00  0.00            
ATOM   2584  H   MOL X 778      25.810  48.320  50.960  0.00  0.00            
ATOM   2585  O   MOL X 779      20.060  15.760  30.290  0.00  0.00            
ATOM   2586  H   MOL X 779      19.210  16.280  30.230  0.00  0.00            
ATOM   2587  H   MOL X 779      19.920  15.250  31.140  0.00  0.00            
ATOM   2588  O   MOL X 780       1.970   2.550  33.000  0.00  0.00            
ATOM   2589  H   MOL X 780       1.280   1.900  32.740  0.00  0.00            
ATOM   2590  H   MOL X 780       2.620   2.430  32.250  0.00  0.00            
ATOM   2591  O   MOL X 781      39.220  40.480   7.860  0.00  0.00            
ATOM   2592  H   MOL X 781      39.020  39.910   7.050  0.00  0.00            
ATOM   2593  H   MOL X 781      39.770  39.870   8.410  0.00  0.00            
ATOM   2594  O   MOL X 782      35.190  38.220  21.960  0.00  0.00            
ATOM   2595  H   MOL X 782      34.480  37.510  22.050  0.00  0.00            
ATOM   2596  H   MOL X 782      34.600  39.010  21.790  0.00  0.00            
ATOM   2597  O   MOL X 783       8.810  46.740  52.240  0.00  0.00            
ATOM   2598  H   MOL X 783       8.930  47.690  52.530  0.00  0.00            
ATOM   2599  H   MOL X 783       9.740  46.430  52.200  0.00  0.00            
ATOM   2600  O   MOL X 784      17.050  18.980  28.360  0.00  0.00            
ATOM   2601  H   MOL X 784      17.460  19.270  27.500  0.00  0.00            
ATOM   2602  H   MOL X 784      16.190  19.490  28.330  0.00  0.00            
ATOM   2603  O   MOL X 785       9.100  30.820  44.660  0.00  0.00            
ATOM   2604  H   MOL X 785       9.010  29.960  45.140  0.00  0.00            
ATOM   2605  H   MOL X 785       8.170  31.140  44.550  0.00  0.00            
ATOM   2606  O   MOL X 786      27.520  25.570  50.720  0.00  0.00            
ATOM   2607  H   MOL X 786      27.360  24.930  49.960  0.00  0.00            
ATOM   2608  H   MOL X 786      28.380  25.950  50.510  0.00  0.00            
ATOM   2609  O   MOL X 787      24.470  46.630  15.450  0.00  0.00            
ATOM   2610  H   MOL X 787      23.550  46.590  15.070  0.00  0.00            
ATOM   2611  H   MOL X 787      24.610  45.670  15.650  0.00  0.00            
ATOM   2612  O   MOL X 788      23.430   8.050  18.150  0.00  0.00            
ATOM   2613  H   MOL X 788      22.470   8.250  18.210  0.00  0.00            
ATOM   2614  H   MOL X 788      23.530   7.280  18.760  0.00  0.00            
ATOM   2615  O   MOL X 789      33.660  28.430   6.770  0.00  0.00            
ATOM   2616  H   MOL X 789      32.660  28.370   6.830  0.00  0.00            
ATOM   2617  H   MOL X 789      33.790  28.250   5.820  0.00  0.00            
ATOM   2618  O   MOL X 790      34.610  20.220  39.350  0.00  0.00            
ATOM   2619  H   MOL X 790      34.110  20.090  40.180  0.00  0.00            
ATOM   2620  H   MOL X 790      35.310  19.500  39.490  0.00  0.00            
ATOM   2621  O   MOL X 791      35.960  37.390  26.520  0.00  0.00            
ATOM   2622  H   MOL X 791      36.220  38.200  25.980  0.00  0.00            
ATOM   2623  H   MOL X 791      35.430  37.810  27.250  0.00  0.00            
ATOM   2624  O   MOL X 792      30.470  30.730  26.410  0.00  0.00            
ATOM   2625  H   MOL X 792      29.700  31.370  26.360  0.00  0.00            
ATOM   2626  H   MOL X 792      30.070  29.960  25.950  0.00  0.00            
ATOM   2627  O   MOL X 793      15.390  26.600  31.060  0.00  0.00            
ATOM   2628  H   MOL X 793      15.020  26.230  30.200  0.00  0.00            
ATOM   2629  H   MOL X 793      14.860  27.410  31.180  0.00  0.00            
ATOM   2630  O   MOL X 794      25.930  38.380  32.520  0.00  0.00            
ATOM   2631  H   MOL X 794      26.840  38.360  32.190  0.00  0.00            
ATOM   2632  H   MOL X 794      25.920  39.110  33.190  0.00  0.00            
ATOM   2633  O   MOL X 795      28.170  19.380  16.180  0.00  0.00            
ATOM   2634  H   MOL X 795      28.070  19.110  17.120  0.00  0.00            
ATOM   2635  H   MOL X 795      27.580  18.720  15.700  0.00  0.00            
ATOM   2636  O   MOL X 796      29.020  27.960  60.920  0.00  0.00            
ATOM   2637  H   MOL X 796      28.690  27.950  61.890  0.00  0.00            
ATOM   2638  H   MOL X 796      28.620  28.800  60.600  0.00  0.00            
ATOM   2639  O   MOL X 797       6.190   9.730  10.680  0.00  0.00            
ATOM   2640  H   MOL X 797       7.130   9.490  10.420  0.00  0.00            
ATOM   2641  H   MOL X 797       6.030   9.160  11.460  0.00  0.00            
ATOM   2642  O   MOL X 798       9.720  14.860  34.230  0.00  0.00            
ATOM   2643  H   MOL X 798      10.360  14.110  34.160  0.00  0.00            
ATOM   2644  H   MOL X 798       9.480  15.070  33.300  0.00  0.00            
ATOM   2645  O   MOL X 799      32.550  29.490  13.410  0.00  0.00            
ATOM   2646  H   MOL X 799      31.790  29.010  13.810  0.00  0.00            
ATOM   2647  H   MOL X 799      33.150  29.620  14.210  0.00  0.00            
ATOM   2648  O   MOL X 800      11.810  31.140  11.820  0.00  0.00            
ATOM   2649  H   MOL X 800      11.540  32.120  11.960  0.00  0.00            
ATOM   2650  H   MOL X 800      10.930  30.760  11.630  0.00  0.00            
ATOM   2651  O   MOL X 801      10.480   4.370  22.460  0.00  0.00            
ATOM   2652  H   MOL X 801      10.260   5.350  22.650  0.00  0.00            
ATOM   2653  H   MOL X 801      11.080   4.500  21.690  0.00  0.00            
ATOM   2654  O   MOL X 802      18.400  45.300  56.430  0.00  0.00            
ATOM   2655  H   MOL X 802      18.100  45.960  55.780  0.00  0.00            
ATOM   2656  H   MOL X 802      18.170  44.440  55.930  0.00  0.00            
ATOM   2657  O   MOL X 803       8.950  44.690  41.630  0.00  0.00            
ATOM   2658  H   MOL X 803       9.180  45.640  41.640  0.00  0.00            
ATOM   2659  H   MOL X 803       9.830  44.280  41.860  0.00  0.00            
ATOM   2660  O   MOL X 804      36.510  44.380  46.710  0.00  0.00            
ATOM   2661  H   MOL X 804      36.210  43.680  47.340  0.00  0.00            
ATOM   2662  H   MOL X 804      36.630  45.160  47.310  0.00  0.00            
ATOM   2663  O   MOL X 805      15.800  42.900  35.560  0.00  0.00            
ATOM   2664  H   MOL X 805      15.350  42.120  35.190  0.00  0.00            
ATOM   2665  H   MOL X 805      15.340  43.610  34.980  0.00  0.00            
ATOM   2666  O   MOL X 806      35.000  34.770  28.250  0.00  0.00            
ATOM   2667  H   MOL X 806      34.060  35.030  28.400  0.00  0.00            
ATOM   2668  H   MOL X 806      35.360  34.890  29.190  0.00  0.00            
ATOM   2669  O   MOL X 807       0.220  19.910  54.440  0.00  0.00            
ATOM   2670  H   MOL X 807       1.160  20.050  54.120  0.00  0.00            
ATOM   2671  H   MOL X 807      49.600  20.840  54.650  0.00  0.00            
ATOM   2672  O   MOL X 808       7.180  36.070  25.940  0.00  0.00            
ATOM   2673  H   MOL X 808       7.150  35.960  26.920  0.00  0.00            
ATOM   2674  H   MOL X 808       7.610  35.240  25.660  0.00  0.00            
ATOM   2675  O   MOL X 809      26.250   3.540  28.210  0.00  0.00            
ATOM   2676  H   MOL X 809      26.870   3.520  28.990  0.00  0.00            
ATOM   2677  H   MOL X 809      25.790   4.400  28.370  0.00  0.00            
ATOM   2678  O   MOL X 810       1.030  15.920  67.480  0.00  0.00            
ATOM   2679  H   MOL X 810       1.050  16.870  67.240  0.00  0.00            
ATOM   2680  H   MOL X 810       1.950  15.630  67.270  0.00  0.00            
ATOM   2681  O   MOL X 811      32.940  43.560  68.110  0.00  0.00            
ATOM   2682  H   MOL X 811      33.620  43.440  68.810  0.00  0.00            
ATOM   2683  H   MOL X 811      32.090  43.630  68.590  0.00  0.00            
ATOM   2684  O   MOL X 812      19.450   1.850   8.690  0.00  0.00            
ATOM   2685  H   MOL X 812      18.840   1.560   9.400  0.00  0.00            
ATOM   2686  H   MOL X 812      19.350   2.820   8.670  0.00  0.00            
ATOM   2687  O   MOL X 813       9.190  39.410  15.980  0.00  0.00            
ATOM   2688  H   MOL X 813       8.760  39.350  15.100  0.00  0.00            
ATOM   2689  H   MOL X 813       9.710  38.540  15.940  0.00  0.00            
ATOM   2690  O   MOL X 814      18.270  23.190  69.540  0.00  0.00            
ATOM   2691  H   MOL X 814      18.420  23.960  68.910  0.00  0.00            
ATOM   2692  H   MOL X 814      19.160  22.790  69.590  0.00  0.00            
ATOM   2693  O   MOL X 815      46.580  48.000   9.440  0.00  0.00            
ATOM   2694  H   MOL X 815      47.480  48.230   9.090  0.00  0.00            
ATOM   2695  H   MOL X 815      46.800  47.700  10.350  0.00  0.00            
ATOM   2696  O   MOL X 816      47.700  47.050  58.910  0.00  0.00            
ATOM   2697  H   MOL X 816      48.000  46.910  57.960  0.00  0.00            
ATOM   2698  H   MOL X 816      46.700  47.040  58.820  0.00  0.00            
ATOM   2699  O   MOL X 817       8.820  35.540  62.450  0.00  0.00            
ATOM   2700  H   MOL X 817       9.380  35.610  61.640  0.00  0.00            
ATOM   2701  H   MOL X 817       8.650  36.470  62.690  0.00  0.00            
ATOM   2702  O   MOL X 818      40.590  47.210  27.170  0.00  0.00            
ATOM   2703  H   MOL X 818      39.850  47.010  27.830  0.00  0.00            
ATOM   2704  H   MOL X 818      40.330  46.580  26.430  0.00  0.00            
ATOM   2705  O   MOL X 819      15.320  31.260  55.780  0.00  0.00            
ATOM   2706  H   MOL X 819      16.010  31.720  56.290  0.00  0.00            
ATOM   2707  H   MOL X 819      14.650  31.020  56.500  0.00  0.00            
ATOM   2708  O   MOL X 820      48.670  46.470  16.380  0.00  0.00            
ATOM   2709  H   MOL X 820      48.430  45.600  15.920  0.00  0.00            
ATOM   2710  H   MOL X 820      49.550  46.220  16.730  0.00  0.00            
ATOM   2711  O   MOL X 821      36.740  30.110  21.970  0.00  0.00            
ATOM   2712  H   MOL X 821      35.910  29.700  22.300  0.00  0.00            
ATOM   2713  H   MOL X 821      37.440  29.520  22.450  0.00  0.00            
ATOM   2714  O   MOL X 822      38.900  33.740  11.930  0.00  0.00            
ATOM   2715  H   MOL X 822      39.250  33.380  12.770  0.00  0.00            
ATOM   2716  H   MOL X 822      38.800  34.720  12.150  0.00  0.00            
ATOM   2717  O   MOL X 823      29.560  16.350  30.290  0.00  0.00            
ATOM   2718  H   MOL X 823      28.870  16.420  29.580  0.00  0.00            
ATOM   2719  H   MOL X 823      29.700  15.360  30.350  0.00  0.00            
ATOM   2720  O   MOL X 824       4.730   5.630  48.070  0.00  0.00            
ATOM   2721  H   MOL X 824       5.360   6.100  48.700  0.00  0.00            
ATOM   2722  H   MOL X 824       3.990   6.260  48.010  0.00  0.00            
ATOM   2723  O   MOL X 825      18.510   8.640  27.480  0.00  0.00            
ATOM   2724  H   MOL X 825      19.460   8.410  27.530  0.00  0.00            
ATOM   2725  H   MOL X 825      18.180   8.070  26.750  0.00  0.00            
ATOM   2726  O   MOL X 826       1.700  31.470  14.030  0.00  0.00            
ATOM   2727  H   MOL X 826       1.410  30.910  14.780  0.00  0.00            
ATOM   2728  H   MOL X 826       2.640  31.710  14.270  0.00  0.00            
ATOM   2729  O   MOL X 827      14.350  44.100  68.170  0.00  0.00            
ATOM   2730  H   MOL X 827      15.160  44.040  68.700  0.00  0.00            
ATOM   2731  H   MOL X 827      14.110  43.120  68.040  0.00  0.00            
ATOM   2732  O   MOL X 828      21.040  38.310  50.940  0.00  0.00            
ATOM   2733  H   MOL X 828      21.390  39.240  51.100  0.00  0.00            
ATOM   2734  H   MOL X 828      20.070  38.530  50.760  0.00  0.00            
ATOM   2735  O   MOL X 829      28.990  31.430  34.840  0.00  0.00            
ATOM   2736  H   MOL X 829      29.750  31.630  35.530  0.00  0.00            
ATOM   2737  H   MOL X 829      28.260  31.890  35.280  0.00  0.00            
ATOM   2738  O   MOL X 830      29.690  36.830  24.330  0.00  0.00            
ATOM   2739  H   MOL X 830      29.170  37.340  24.970  0.00  0.00            
ATOM   2740  H   MOL X 830      30.280  36.280  24.930  0.00  0.00            
ATOM   2741  O   MOL X 831      30.400  19.690  46.240  0.00  0.00            
ATOM   2742  H   MOL X 831      29.710  20.190  45.760  0.00  0.00            
ATOM   2743  H   MOL X 831      30.040  18.750  46.150  0.00  0.00            
ATOM   2744  O   MOL X 832       8.990  27.730  35.580  0.00  0.00            
ATOM   2745  H   MOL X 832       8.970  28.580  36.090  0.00  0.00            
ATOM   2746  H   MOL X 832       9.640  27.180  36.060  0.00  0.00            
ATOM   2747  O   MOL X 833      38.120  17.090  55.750  0.00  0.00            
ATOM   2748  H   MOL X 833      37.600  16.310  55.470  0.00  0.00            
ATOM   2749  H   MOL X 833      37.440  17.790  55.930  0.00  0.00            
ATOM   2750  O   MOL X 834      32.780  15.110  50.650  0.00  0.00            
ATOM   2751  H   MOL X 834      32.280  15.860  51.040  0.00  0.00            
ATOM   2752  H   MOL X 834      32.090  14.380  50.720  0.00  0.00            
ATOM   2753  O   MOL X 835       0.710  31.460   7.710  0.00  0.00            
ATOM   2754  H   MOL X 835      49.450  31.140   7.990  0.00  0.00            
ATOM   2755  H   MOL X 835       0.360  32.110   6.990  0.00  0.00            
ATOM   2756  O   MOL X 836       3.420   0.660  36.570  0.00  0.00            
ATOM   2757  H   MOL X 836       2.810   0.130  36.020  0.00  0.00            
ATOM   2758  H   MOL X 836       4.270   0.120  36.520  0.00  0.00            
ATOM   2759  O   MOL X 837       1.350  17.340  55.900  0.00  0.00            
ATOM   2760  H   MOL X 837       2.090  16.670  55.990  0.00  0.00            
ATOM   2761  H   MOL X 837       1.690  17.830  55.120  0.00  0.00            
ATOM   2762  O   MOL X 838      43.780   2.470  56.950  0.00  0.00            
ATOM   2763  H   MOL X 838      44.520   1.840  57.220  0.00  0.00            
ATOM   2764  H   MOL X 838      43.350   2.000  56.220  0.00  0.00            
ATOM   2765  O   MOL X 839      28.710  35.730  67.780  0.00  0.00            
ATOM   2766  H   MOL X 839      28.140  35.000  68.050  0.00  0.00            
ATOM   2767  H   MOL X 839      29.610  35.320  67.730  0.00  0.00            
ATOM   2768  O   MOL X 840      48.910   1.770  58.610  0.00  0.00            
ATOM   2769  H   MOL X 840       0.050   1.990  58.050  0.00  0.00            
ATOM   2770  H   MOL X 840      48.670   2.630  59.020  0.00  0.00            
ATOM   2771  O   MOL X 841      48.760  40.470  40.990  0.00  0.00            
ATOM   2772  H   MOL X 841      49.520  40.420  41.660  0.00  0.00            
ATOM   2773  H   MOL X 841      48.630  41.470  40.980  0.00  0.00            
ATOM   2774  O   MOL X 842      45.800   4.450   4.250  0.00  0.00            
ATOM   2775  H   MOL X 842      44.860   4.730   4.320  0.00  0.00            
ATOM   2776  H   MOL X 842      46.270   5.250   4.680  0.00  0.00            
ATOM   2777  O   MOL X 843      14.900  32.670  66.710  0.00  0.00            
ATOM   2778  H   MOL X 843      14.020  32.400  66.360  0.00  0.00            
ATOM   2779  H   MOL X 843      14.680  33.380  67.380  0.00  0.00            
ATOM   2780  O   MOL X 844      26.770   7.700  58.690  0.00  0.00            
ATOM   2781  H   MOL X 844      26.430   8.140  59.500  0.00  0.00            
ATOM   2782  H   MOL X 844      27.360   8.380  58.290  0.00  0.00            
ATOM   2783  O   MOL X 845      44.580  48.940  68.490  0.00  0.00            
ATOM   2784  H   MOL X 845      44.400  48.100  67.960  0.00  0.00            
ATOM   2785  H   MOL X 845      44.200  48.730  69.360  0.00  0.00            
ATOM   2786  O   MOL X 846      23.190  30.270  40.500  0.00  0.00            
ATOM   2787  H   MOL X 846      23.710  31.120  40.650  0.00  0.00            
ATOM   2788  H   MOL X 846      22.300  30.680  40.290  0.00  0.00            
ATOM   2789  O   MOL X 847      26.100  30.170  30.440  0.00  0.00            
ATOM   2790  H   MOL X 847      26.590  31.000  30.270  0.00  0.00            
ATOM   2791  H   MOL X 847      25.200  30.370  30.090  0.00  0.00            
ATOM   2792  O   MOL X 848      13.460  24.430  53.920  0.00  0.00            
ATOM   2793  H   MOL X 848      13.010  24.910  54.700  0.00  0.00            
ATOM   2794  H   MOL X 848      12.810  23.700  53.740  0.00  0.00            
ATOM   2795  O   MOL X 849      37.100  24.760   7.880  0.00  0.00            
ATOM   2796  H   MOL X 849      36.180  24.640   7.570  0.00  0.00            
ATOM   2797  H   MOL X 849      37.610  24.510   7.020  0.00  0.00            
ATOM   2798  O   MOL X 850      29.410  37.810  58.470  0.00  0.00            
ATOM   2799  H   MOL X 850      30.320  38.170  58.550  0.00  0.00            
ATOM   2800  H   MOL X 850      28.980  37.990  59.330  0.00  0.00            
ATOM   2801  O   MOL X 851      33.680   1.330  16.790  0.00  0.00            
ATOM   2802  H   MOL X 851      32.860   1.340  16.270  0.00  0.00            
ATOM   2803  H   MOL X 851      33.740   0.380  17.110  0.00  0.00            
ATOM   2804  O   MOL X 852       8.200  39.240  11.520  0.00  0.00            
ATOM   2805  H   MOL X 852       7.620  38.840  10.830  0.00  0.00            
ATOM   2806  H   MOL X 852       8.790  38.500  11.760  0.00  0.00            
ATOM   2807  O   MOL X 853      44.980  47.180  58.670  0.00  0.00            
ATOM   2808  H   MOL X 853      44.360  47.150  57.880  0.00  0.00            
ATOM   2809  H   MOL X 853      44.610  46.420  59.200  0.00  0.00            
ATOM   2810  O   MOL X 854       3.710  37.260  33.860  0.00  0.00            
ATOM   2811  H   MOL X 854       2.850  37.440  33.410  0.00  0.00            
ATOM   2812  H   MOL X 854       4.360  37.230  33.140  0.00  0.00            
ATOM   2813  O   MOL X 855       8.040  33.000  63.180  0.00  0.00            
ATOM   2814  H   MOL X 855       7.930  32.630  62.250  0.00  0.00            
ATOM   2815  H   MOL X 855       8.300  33.940  62.950  0.00  0.00            
ATOM   2816  O   MOL X 856       5.350  34.360  36.300  0.00  0.00            
ATOM   2817  H   MOL X 856       6.290  34.100  36.210  0.00  0.00            
ATOM   2818  H   MOL X 856       4.990  34.260  35.400  0.00  0.00            
ATOM   2819  O   MOL X 857       2.620  22.080  62.190  0.00  0.00            
ATOM   2820  H   MOL X 857       3.510  22.120  61.780  0.00  0.00            
ATOM   2821  H   MOL X 857       2.040  22.110  61.380  0.00  0.00            
ATOM   2822  O   MOL X 858       2.630  41.790  11.200  0.00  0.00            
ATOM   2823  H   MOL X 858       2.490  41.960  10.220  0.00  0.00            
ATOM   2824  H   MOL X 858       2.730  40.780  11.140  0.00  0.00            
ATOM   2825  O   MOL X 859      29.010  25.250  21.380  0.00  0.00            
ATOM   2826  H   MOL X 859      28.040  25.350  21.360  0.00  0.00            
ATOM   2827  H   MOL X 859      29.290  26.020  21.950  0.00  0.00            
ATOM   2828  O   MOL X 860      33.740   8.410  28.780  0.00  0.00            
ATOM   2829  H   MOL X 860      34.560   7.960  28.420  0.00  0.00            
ATOM   2830  H   MOL X 860      33.130   7.640  28.900  0.00  0.00            
ATOM   2831  O   MOL X 861      14.410  18.450  51.630  0.00  0.00            
ATOM   2832  H   MOL X 861      15.000  17.670  51.620  0.00  0.00            
ATOM   2833  H   MOL X 861      14.670  18.880  52.500  0.00  0.00            
ATOM   2834  O   MOL X 862      14.090  20.030  61.390  0.00  0.00            
ATOM   2835  H   MOL X 862      14.620  19.250  61.110  0.00  0.00            
ATOM   2836  H   MOL X 862      14.450  20.770  60.860  0.00  0.00            
ATOM   2837  O   MOL X 863      21.650   6.020  60.000  0.00  0.00            
ATOM   2838  H   MOL X 863      21.170   5.490  59.310  0.00  0.00            
ATOM   2839  H   MOL X 863      22.240   6.580  59.420  0.00  0.00            
ATOM   2840  O   MOL X 864      46.770  30.420  33.960  0.00  0.00            
ATOM   2841  H   MOL X 864      46.720  31.370  33.720  0.00  0.00            
ATOM   2842  H   MOL X 864      47.510  30.100  33.360  0.00  0.00            
ATOM   2843  O   MOL X 865       6.380  48.920  40.900  0.00  0.00            
ATOM   2844  H   MOL X 865       7.200  48.900  41.420  0.00  0.00            
ATOM   2845  H   MOL X 865       6.480  48.200  40.240  0.00  0.00            
ATOM   2846  O   MOL X 866      38.100  10.730  56.670  0.00  0.00            
ATOM   2847  H   MOL X 866      37.170  10.670  56.960  0.00  0.00            
ATOM   2848  H   MOL X 866      38.050  11.520  56.040  0.00  0.00            
ATOM   2849  O   MOL X 867       4.160   2.040  44.830  0.00  0.00            
ATOM   2850  H   MOL X 867       3.190   1.980  44.640  0.00  0.00            
ATOM   2851  H   MOL X 867       4.530   1.400  44.190  0.00  0.00            
ATOM   2852  O   MOL X 868      47.350  24.610  64.510  0.00  0.00            
ATOM   2853  H   MOL X 868      47.020  24.200  63.650  0.00  0.00            
ATOM   2854  H   MOL X 868      47.050  25.540  64.400  0.00  0.00            
ATOM   2855  O   MOL X 869      48.180  18.370  59.140  0.00  0.00            
ATOM   2856  H   MOL X 869      48.790  17.980  59.860  0.00  0.00            
ATOM   2857  H   MOL X 869      47.690  19.040  59.680  0.00  0.00            
ATOM   2858  O   MOL X 870       4.890  12.760  49.490  0.00  0.00            
ATOM   2859  H   MOL X 870       5.100  12.160  48.710  0.00  0.00            
ATOM   2860  H   MOL X 870       5.650  12.540  50.070  0.00  0.00            
ATOM   2861  O   MOL X 871      11.680   5.370  38.930  0.00  0.00            
ATOM   2862  H   MOL X 871      11.210   6.220  39.000  0.00  0.00            
ATOM   2863  H   MOL X 871      11.650   5.140  37.970  0.00  0.00            
ATOM   2864  O   MOL X 872       1.350  29.080  42.580  0.00  0.00            
ATOM   2865  H   MOL X 872       2.200  29.320  43.070  0.00  0.00            
ATOM   2866  H   MOL X 872       1.590  28.220  42.150  0.00  0.00            
ATOM   2867  O   MOL X 873      10.450   1.830   8.620  0.00  0.00            
ATOM   2868  H   MOL X 873      10.340   2.610   8.000  0.00  0.00            
ATOM   2869  H   MOL X 873      11.310   1.450   8.330  0.00  0.00            
ATOM   2870  O   MOL X 874      46.180   6.540  56.340  0.00  0.00            
ATOM   2871  H   MOL X 874      45.650   6.150  57.070  0.00  0.00            
ATOM   2872  H   MOL X 874      46.170   5.830  55.650  0.00  0.00            
ATOM   2873  O   MOL X 875       1.240   7.970  19.120  0.00  0.00            
ATOM   2874  H   MOL X 875       1.680   8.070  20.000  0.00  0.00            
ATOM   2875  H   MOL X 875       1.740   8.600  18.550  0.00  0.00            
ATOM   2876  O   MOL X 876      28.140  12.500  63.850  0.00  0.00            
ATOM   2877  H   MOL X 876      29.000  12.470  63.400  0.00  0.00            
ATOM   2878  H   MOL X 876      28.220  13.380  64.350  0.00  0.00            
ATOM   2879  O   MOL X 877      39.900  48.740   7.590  0.00  0.00            
ATOM   2880  H   MOL X 877      39.060  48.180   7.660  0.00  0.00            
ATOM   2881  H   MOL X 877      39.470   0.040   7.310  0.00  0.00            
ATOM   2882  O   MOL X 878      21.840  24.630  24.790  0.00  0.00            
ATOM   2883  H   MOL X 878      22.070  24.500  25.730  0.00  0.00            
ATOM   2884  H   MOL X 878      21.580  25.620  24.800  0.00  0.00            
ATOM   2885  O   MOL X 879      37.560  47.530  34.050  0.00  0.00            
ATOM   2886  H   MOL X 879      38.210  46.960  34.570  0.00  0.00            
ATOM   2887  H   MOL X 879      37.450  46.920  33.270  0.00  0.00            
ATOM   2888  O   MOL X 880       3.740   2.390  38.560  0.00  0.00            
ATOM   2889  H   MOL X 880       3.520   1.700  37.840  0.00  0.00            
ATOM   2890  H   MOL X 880       4.570   2.020  38.930  0.00  0.00            
ATOM   2891  O   MOL X 881       3.780   6.170  60.890  0.00  0.00            
ATOM   2892  H   MOL X 881       4.190   5.650  60.170  0.00  0.00            
ATOM   2893  H   MOL X 881       4.510   6.800  61.140  0.00  0.00            
ATOM   2894  O   MOL X 882       2.010   3.840  56.710  0.00  0.00            
ATOM   2895  H   MOL X 882       2.710   4.510  56.670  0.00  0.00            
ATOM   2896  H   MOL X 882       2.480   3.030  56.330  0.00  0.00            
ATOM   2897  O   MOL X 883       7.570  41.570  21.100  0.00  0.00            
ATOM   2898  H   MOL X 883       7.340  40.620  21.220  0.00  0.00            
ATOM   2899  H   MOL X 883       8.530  41.580  21.340  0.00  0.00            
ATOM   2900  O   MOL X 884       8.030   1.630  32.390  0.00  0.00            
ATOM   2901  H   MOL X 884       7.510   1.460  31.500  0.00  0.00            
ATOM   2902  H   MOL X 884       8.190   0.670  32.530  0.00  0.00            
ATOM   2903  O   MOL X 885      37.800   1.770   9.710  0.00  0.00            
ATOM   2904  H   MOL X 885      37.760   1.830  10.700  0.00  0.00            
ATOM   2905  H   MOL X 885      36.800   1.720   9.520  0.00  0.00            
ATOM   2906  O   MOL X 886      43.780  44.810  22.910  0.00  0.00            
ATOM   2907  H   MOL X 886      43.110  45.530  22.890  0.00  0.00            
ATOM   2908  H   MOL X 886      43.300  44.110  22.340  0.00  0.00            
ATOM   2909  O   MOL X 887      39.810  33.970  43.290  0.00  0.00            
ATOM   2910  H   MOL X 887      39.910  34.400  44.180  0.00  0.00            
ATOM   2911  H   MOL X 887      39.860  34.760  42.660  0.00  0.00            
ATOM   2912  O   MOL X 888       9.590  27.510  47.910  0.00  0.00            
ATOM   2913  H   MOL X 888       9.990  26.620  47.860  0.00  0.00            
ATOM   2914  H   MOL X 888       9.250  27.660  46.980  0.00  0.00            
ATOM   2915  O   MOL X 889      23.870  21.220  46.470  0.00  0.00            
ATOM   2916  H   MOL X 889      23.340  21.560  45.720  0.00  0.00            
ATOM   2917  H   MOL X 889      24.440  20.510  46.050  0.00  0.00            
ATOM   2918  O   MOL X 890       0.820  39.290  48.400  0.00  0.00            
ATOM   2919  H   MOL X 890       1.770  39.060  48.420  0.00  0.00            
ATOM   2920  H   MOL X 890       0.380  38.460  48.090  0.00  0.00            
ATOM   2921  O   MOL X 891      26.040   2.180  48.730  0.00  0.00            
ATOM   2922  H   MOL X 891      26.880   2.100  48.240  0.00  0.00            
ATOM   2923  H   MOL X 891      26.100   3.140  49.040  0.00  0.00            
ATOM   2924  O   MOL X 892      22.930   1.410  38.170  0.00  0.00            
ATOM   2925  H   MOL X 892      22.200   0.990  37.670  0.00  0.00            
ATOM   2926  H   MOL X 892      23.740   1.150  37.620  0.00  0.00            
ATOM   2927  O   MOL X 893      43.800  49.430  18.970  0.00  0.00            
ATOM   2928  H   MOL X 893      43.850  48.650  18.350  0.00  0.00            
ATOM   2929  H   MOL X 893      42.860  49.490  19.220  0.00  0.00            
ATOM   2930  O   MOL X 894       2.870   2.080  11.060  0.00  0.00            
ATOM   2931  H   MOL X 894       3.260   2.850  10.550  0.00  0.00            
ATOM   2932  H   MOL X 894       2.150   1.760  10.460  0.00  0.00            
ATOM   2933  O   MOL X 895      21.020  34.770  22.750  0.00  0.00            
ATOM   2934  H   MOL X 895      21.780  34.600  23.410  0.00  0.00            
ATOM   2935  H   MOL X 895      20.690  35.650  23.050  0.00  0.00            
ATOM   2936  O   MOL X 896       1.540  32.830  56.410  0.00  0.00            
ATOM   2937  H   MOL X 896       0.880  32.750  57.140  0.00  0.00            
ATOM   2938  H   MOL X 896       2.420  32.770  56.900  0.00  0.00            
ATOM   2939  O   MOL X 897      16.530  48.480  48.450  0.00  0.00            
ATOM   2940  H   MOL X 897      17.420  48.560  48.850  0.00  0.00            
ATOM   2941  H   MOL X 897      16.080  49.310  48.690  0.00  0.00            
ATOM   2942  O   MOL X 898      13.720   5.360  51.230  0.00  0.00            
ATOM   2943  H   MOL X 898      14.020   4.540  51.670  0.00  0.00            
ATOM   2944  H   MOL X 898      14.420   6.030  51.420  0.00  0.00            
ATOM   2945  O   MOL X 899      48.110  27.850  23.960  0.00  0.00            
ATOM   2946  H   MOL X 899      48.170  28.750  23.560  0.00  0.00            
ATOM   2947  H   MOL X 899      49.080  27.580  23.890  0.00  0.00            
ATOM   2948  O   MOL X 900      25.300  21.680  19.540  0.00  0.00            
ATOM   2949  H   MOL X 900      25.500  22.060  20.440  0.00  0.00            
ATOM   2950  H   MOL X 900      25.490  20.730  19.680  0.00  0.00            
ATOM   2951  O   MOL X 901      18.420  38.980  50.750  0.00  0.00            
ATOM   2952  H   MOL X 901      17.770  38.300  51.080  0.00  0.00            
ATOM   2953  H   MOL X 901      18.250  39.730  51.360  0.00  0.00            
ATOM   2954  O   MOL X 902      15.810  35.280  10.620  0.00  0.00            
ATOM   2955  H   MOL X 902      16.740  35.010  10.680  0.00  0.00            
ATOM   2956  H   MOL X 902      15.810  35.460   9.600  0.00  0.00            
ATOM   2957  O   MOL X 903       4.210  32.120  14.930  0.00  0.00            
ATOM   2958  H   MOL X 903       4.480  33.000  14.580  0.00  0.00            
ATOM   2959  H   MOL X 903       4.800  31.950  15.690  0.00  0.00            
ATOM   2960  O   MOL X 904      19.470  30.940  34.240  0.00  0.00            
ATOM   2961  H   MOL X 904      18.590  31.250  33.910  0.00  0.00            
ATOM   2962  H   MOL X 904      20.110  31.460  33.700  0.00  0.00            
ATOM   2963  O   MOL X 905       2.780  23.060  16.720  0.00  0.00            
ATOM   2964  H   MOL X 905       2.830  22.360  16.000  0.00  0.00            
ATOM   2965  H   MOL X 905       2.080  23.650  16.370  0.00  0.00            
ATOM   2966  O   MOL X 906      34.740  46.110   3.330  0.00  0.00            
ATOM   2967  H   MOL X 906      35.700  46.350   3.220  0.00  0.00            
ATOM   2968  H   MOL X 906      34.790  45.130   3.450  0.00  0.00            
ATOM   2969  O   MOL X 907      16.040  34.170  25.670  0.00  0.00            
ATOM   2970  H   MOL X 907      16.010  33.300  25.160  0.00  0.00            
ATOM   2971  H   MOL X 907      17.020  34.230  25.910  0.00  0.00            
ATOM   2972  O   MOL X 908      49.050  11.360  59.360  0.00  0.00            
ATOM   2973  H   MOL X 908      48.980  11.200  60.330  0.00  0.00            
ATOM   2974  H   MOL X 908      49.590  10.570  59.030  0.00  0.00            
ATOM   2975  O   MOL X 909       9.260  30.310   6.820  0.00  0.00            
ATOM   2976  H   MOL X 909       9.880  29.820   6.220  0.00  0.00            
ATOM   2977  H   MOL X 909       9.870  30.960   7.240  0.00  0.00            
ATOM   2978  O   MOL X 910      27.810  34.170  41.640  0.00  0.00            
ATOM   2979  H   MOL X 910      27.940  35.110  41.900  0.00  0.00            
ATOM   2980  H   MOL X 910      28.370  34.050  40.850  0.00  0.00            
ATOM   2981  O   MOL X 911      43.150  48.410  46.080  0.00  0.00            
ATOM   2982  H   MOL X 911      43.360  48.700  46.980  0.00  0.00            
ATOM   2983  H   MOL X 911      43.260  49.300  45.560  0.00  0.00            
ATOM   2984  O   MOL X 912      44.580  32.150  12.830  0.00  0.00            
ATOM   2985  H   MOL X 912      45.150  32.920  13.080  0.00  0.00            
ATOM   2986  H   MOL X 912      44.320  32.400  11.890  0.00  0.00            
ATOM   2987  O   MOL X 913      47.220  30.520  21.730  0.00  0.00            
ATOM   2988  H   MOL X 913      48.220  30.800  21.710  0.00  0.00            
ATOM   2989  H   MOL X 913      46.910  31.040  22.490  0.00  0.00            
ATOM   2990  O   MOL X 914      17.030   2.240  27.270  0.00  0.00            
ATOM   2991  H   MOL X 914      17.190   3.030  26.690  0.00  0.00            
ATOM   2992  H   MOL X 914      17.830   2.220  27.840  0.00  0.00            
ATOM   2993  O   MOL X 915       3.170  45.920  45.160  0.00  0.00            
ATOM   2994  H   MOL X 915       2.460  46.620  45.320  0.00  0.00            
ATOM   2995  H   MOL X 915       3.370  46.010  44.210  0.00  0.00            
ATOM   2996  O   MOL X 916      26.150  12.480  59.640  0.00  0.00            
ATOM   2997  H   MOL X 916      26.790  13.210  59.800  0.00  0.00            
ATOM   2998  H   MOL X 916      25.800  12.690  58.760  0.00  0.00            
ATOM   2999  O   MOL X 917      42.420   7.330  35.810  0.00  0.00            
ATOM   3000  H   MOL X 917      41.840   7.680  36.520  0.00  0.00            
ATOM   3001  H   MOL X 917      43.140   8.020  35.740  0.00  0.00            
ATOM   3002  O   MOL X 918       2.650  14.500  21.620  0.00  0.00            
ATOM   3003  H   MOL X 918       2.720  14.440  20.620  0.00  0.00            
ATOM   3004  H   MOL X 918       3.590  14.620  21.910  0.00  0.00            
ATOM   3005  O   MOL X 919      18.400   6.280  62.720  0.00  0.00            
ATOM   3006  H   MOL X 919      17.520   5.870  62.840  0.00  0.00            
ATOM   3007  H   MOL X 919      18.210   6.910  61.940  0.00  0.00            
ATOM   3008  O   MOL X 920      34.660  36.360  60.810  0.00  0.00            
ATOM   3009  H   MOL X 920      34.550  35.750  61.600  0.00  0.00            
ATOM   3010  H   MOL X 920      35.530  36.800  61.080  0.00  0.00            
ATOM   3011  O   MOL X 921      14.560  22.130  69.560  0.00  0.00            
ATOM   3012  H   MOL X 921      15.490  22.390  69.770  0.00  0.00            
ATOM   3013  H   MOL X 921      14.660  21.760  68.660  0.00  0.00            
ATOM   3014  O   MOL X 922      47.520   1.070  65.340  0.00  0.00            
ATOM   3015  H   MOL X 922      47.020   1.800  64.870  0.00  0.00            
ATOM   3016  H   MOL X 922      47.200   1.180  66.280  0.00  0.00            
ATOM   3017  O   MOL X 923      12.360   3.580  49.660  0.00  0.00            
ATOM   3018  H   MOL X 923      12.710   4.470  49.960  0.00  0.00            
ATOM   3019  H   MOL X 923      12.630   3.040  50.460  0.00  0.00            
ATOM   3020  O   MOL X 924      48.570  48.320  27.150  0.00  0.00            
ATOM   3021  H   MOL X 924      48.260  47.970  26.260  0.00  0.00            
ATOM   3022  H   MOL X 924      49.140  47.580  27.460  0.00  0.00            
ATOM   3023  O   MOL X 925      39.470  25.030   3.180  0.00  0.00            
ATOM   3024  H   MOL X 925      39.620  25.350   2.280  0.00  0.00            
ATOM   3025  H   MOL X 925      40.160  25.620   3.680  0.00  0.00            
ATOM   3026  O   MOL X 926      22.800  31.270  24.430  0.00  0.00            
ATOM   3027  H   MOL X 926      22.940  30.530  25.060  0.00  0.00            
ATOM   3028  H   MOL X 926      22.940  30.780  23.550  0.00  0.00            
ATOM   3029  O   MOL X 927      47.130  17.380  11.280  0.00  0.00            
ATOM   3030  H   MOL X 927      46.720  16.790  11.940  0.00  0.00            
ATOM   3031  H   MOL X 927      47.530  18.070  11.880  0.00  0.00            
ATOM   3032  O   MOL X 928      35.340  23.840  41.820  0.00  0.00            
ATOM   3033  H   MOL X 928      35.190  23.550  40.890  0.00  0.00            
ATOM   3034  H   MOL X 928      34.600  24.450  42.000  0.00  0.00            
ATOM   3035  O   MOL X 929      26.420  26.010  17.240  0.00  0.00            
ATOM   3036  H   MOL X 929      26.400  25.830  16.260  0.00  0.00            
ATOM   3037  H   MOL X 929      25.920  25.190  17.540  0.00  0.00            
ATOM   3038  O   MOL X 930      17.820  44.030  23.810  0.00  0.00            
ATOM   3039  H   MOL X 930      18.010  44.830  23.270  0.00  0.00            
ATOM   3040  H   MOL X 930      18.380  44.210  24.630  0.00  0.00            
ATOM   3041  O   MOL X 931      44.150  24.830  21.390  0.00  0.00            
ATOM   3042  H   MOL X 931      43.380  24.910  21.990  0.00  0.00            
ATOM   3043  H   MOL X 931      43.760  25.170  20.530  0.00  0.00            
ATOM   3044  O   MOL X 932      44.410  41.680   3.990  0.00  0.00            
ATOM   3045  H   MOL X 932      44.660  40.780   3.710  0.00  0.00            
ATOM   3046  H   MOL X 932      43.450  41.620   4.180  0.00  0.00            
ATOM   3047  O   MOL X 933      19.450  44.400  12.220  0.00  0.00            
ATOM   3048  H   MOL X 933      18.730  44.850  12.710  0.00  0.00            
ATOM   3049  H   MOL X 933      20.210  45.040  12.350  0.00  0.00            
ATOM   3050  O   MOL X 934      44.810  49.270  27.200  0.00  0.00            
ATOM   3051  H   MOL X 934      45.110   0.580  26.820  0.00  0.00            
ATOM   3052  H   MOL X 934      45.660  48.780  27.310  0.00  0.00            
ATOM   3053  O   MOL X 935      18.310  12.890  26.620  0.00  0.00            
ATOM   3054  H   MOL X 935      17.440  13.120  26.190  0.00  0.00            
ATOM   3055  H   MOL X 935      18.260  11.920  26.770  0.00  0.00            
ATOM   3056  O   MOL X 936      25.480  18.730  33.770  0.00  0.00            
ATOM   3057  H   MOL X 936      25.090  19.410  33.200  0.00  0.00            
ATOM   3058  H   MOL X 936      25.710  19.280  34.580  0.00  0.00            
ATOM   3059  O   MOL X 937      38.810  30.800  67.160  0.00  0.00            
ATOM   3060  H   MOL X 937      39.390  30.710  67.950  0.00  0.00            
ATOM   3061  H   MOL X 937      38.840  31.760  66.940  0.00  0.00            
ATOM   3062  O   MOL X 938      33.640  32.730  40.220  0.00  0.00            
ATOM   3063  H   MOL X 938      33.840  33.570  39.770  0.00  0.00            
ATOM   3064  H   MOL X 938      33.210  32.280  39.390  0.00  0.00            
ATOM   3065  O   MOL X 939      12.300  33.750  24.490  0.00  0.00            
ATOM   3066  H   MOL X 939      12.700  32.950  24.060  0.00  0.00            
ATOM   3067  H   MOL X 939      11.360  33.410  24.600  0.00  0.00            
ATOM   3068  O   MOL X 940      20.370  21.800  41.510  0.00  0.00            
ATOM   3069  H   MOL X 940      20.470  21.810  40.520  0.00  0.00            
ATOM   3070  H   MOL X 940      20.290  20.860  41.740  0.00  0.00            
ATOM   3071  O   MOL X 941      18.600  28.050  15.290  0.00  0.00            
ATOM   3072  H   MOL X 941      19.520  28.390  15.200  0.00  0.00            
ATOM   3073  H   MOL X 941      18.660  27.140  14.860  0.00  0.00            
ATOM   3074  O   MOL X 942      47.800  49.080  42.020  0.00  0.00            
ATOM   3075  H   MOL X 942      47.940  48.460  42.780  0.00  0.00            
ATOM   3076  H   MOL X 942      47.430   0.320  42.440  0.00  0.00            
ATOM   3077  O   MOL X 943      49.410  45.200  54.250  0.00  0.00            
ATOM   3078  H   MOL X 943       0.600  45.000  53.750  0.00  0.00            
ATOM   3079  H   MOL X 943      48.690  44.910  53.610  0.00  0.00            
ATOM   3080  O   MOL X 944       2.700  18.870  20.930  0.00  0.00            
ATOM   3081  H   MOL X 944       3.100  18.220  21.550  0.00  0.00            
ATOM   3082  H   MOL X 944       3.480  19.230  20.450  0.00  0.00            
ATOM   3083  O   MOL X 945      16.710  40.940  61.610  0.00  0.00            
ATOM   3084  H   MOL X 945      15.870  40.420  61.440  0.00  0.00            
ATOM   3085  H   MOL X 945      16.890  41.320  60.730  0.00  0.00            
ATOM   3086  O   MOL X 946      28.790  39.980  63.970  0.00  0.00            
ATOM   3087  H   MOL X 946      28.390  40.360  63.140  0.00  0.00            
ATOM   3088  H   MOL X 946      28.340  39.080  64.050  0.00  0.00            
ATOM   3089  O   MOL X 947      38.400  38.970   5.760  0.00  0.00            
ATOM   3090  H   MOL X 947      37.410  38.980   5.960  0.00  0.00            
ATOM   3091  H   MOL X 947      38.410  39.000   4.790  0.00  0.00            
ATOM   3092  O   MOL X 948      22.860  46.090  37.700  0.00  0.00            
ATOM   3093  H   MOL X 948      23.530  45.880  36.980  0.00  0.00            
ATOM   3094  H   MOL X 948      22.410  46.880  37.270  0.00  0.00            
ATOM   3095  O   MOL X 949      31.310  32.740  63.760  0.00  0.00            
ATOM   3096  H   MOL X 949      30.440  32.690  64.220  0.00  0.00            
ATOM   3097  H   MOL X 949      31.290  33.610  63.300  0.00  0.00            
ATOM   3098  O   MOL X 950      11.130  41.290  69.020  0.00  0.00            
ATOM   3099  H   MOL X 950      10.830  41.760  69.830  0.00  0.00            
ATOM   3100  H   MOL X 950      10.840  40.360  69.180  0.00  0.00            
ATOM   3101  O   MOL X 951      26.070  15.830  39.180  0.00  0.00            
ATOM   3102  H   MOL X 951      26.550  15.020  39.440  0.00  0.00            
ATOM   3103  H   MOL X 951      26.440  16.490  39.850  0.00  0.00            
ATOM   3104  O   MOL X 952       8.040   9.650  42.790  0.00  0.00            
ATOM   3105  H   MOL X 952       8.800  10.250  42.520  0.00  0.00            
ATOM   3106  H   MOL X 952       7.850   9.170  41.950  0.00  0.00            
ATOM   3107  O   MOL X 953       5.460  32.920  45.820  0.00  0.00            
ATOM   3108  H   MOL X 953       5.000  32.060  45.920  0.00  0.00            
ATOM   3109  H   MOL X 953       6.040  32.770  45.010  0.00  0.00            
ATOM   3110  O   MOL X 954      21.340  43.980  37.200  0.00  0.00            
ATOM   3111  H   MOL X 954      21.730  43.880  36.250  0.00  0.00            
ATOM   3112  H   MOL X 954      21.910  44.780  37.440  0.00  0.00            
ATOM   3113  O   MOL X 955       9.200  42.320   8.980  0.00  0.00            
ATOM   3114  H   MOL X 955       8.270  42.040   9.150  0.00  0.00            
ATOM   3115  H   MOL X 955       9.710  41.640   9.530  0.00  0.00            
ATOM   3116  O   MOL X 956      14.800  10.390  10.000  0.00  0.00            
ATOM   3117  H   MOL X 956      15.550  10.990   9.810  0.00  0.00            
ATOM   3118  H   MOL X 956      15.080   9.920  10.830  0.00  0.00            
ATOM   3119  O   MOL X 957      21.310  46.290  43.230  0.00  0.00            
ATOM   3120  H   MOL X 957      21.040  46.910  42.480  0.00  0.00            
ATOM   3121  H   MOL X 957      22.290  46.330  43.180  0.00  0.00            
ATOM   3122  O   MOL X 958      36.480   5.830  59.720  0.00  0.00            
ATOM   3123  H   MOL X 958      36.050   6.190  60.560  0.00  0.00            
ATOM   3124  H   MOL X 958      35.790   6.090  59.030  0.00  0.00            
ATOM   3125  O   MOL X 959      46.600  41.360  11.660  0.00  0.00            
ATOM   3126  H   MOL X 959      46.960  42.170  12.120  0.00  0.00            
ATOM   3127  H   MOL X 959      47.230  41.240  10.920  0.00  0.00            
ATOM   3128  O   MOL X 960       1.250   2.830  14.140  0.00  0.00            
ATOM   3129  H   MOL X 960       0.640   2.630  13.400  0.00  0.00            
ATOM   3130  H   MOL X 960       1.130   3.820  14.220  0.00  0.00            
ATOM   3131  O   MOL X 961      23.350  23.880  41.250  0.00  0.00            
ATOM   3132  H   MOL X 961      22.620  23.270  41.010  0.00  0.00            
ATOM   3133  H   MOL X 961      24.150  23.260  41.270  0.00  0.00            
ATOM   3134  O   MOL X 962      26.780   8.400  14.730  0.00  0.00            
ATOM   3135  H   MOL X 962      26.870   7.870  13.910  0.00  0.00            
ATOM   3136  H   MOL X 962      27.280   7.850  15.380  0.00  0.00            
ATOM   3137  O   MOL X 963      23.080  32.680  33.880  0.00  0.00            
ATOM   3138  H   MOL X 963      23.430  33.540  34.170  0.00  0.00            
ATOM   3139  H   MOL X 963      23.580  32.040  34.470  0.00  0.00            
ATOM   3140  O   MOL X 964      39.200  14.800  42.290  0.00  0.00            
ATOM   3141  H   MOL X 964      38.460  14.160  42.310  0.00  0.00            
ATOM   3142  H   MOL X 964      39.470  14.730  41.330  0.00  0.00            
ATOM   3143  O   MOL X 965      19.440  40.380  56.990  0.00  0.00            
ATOM   3144  H   MOL X 965      19.310  39.580  57.540  0.00  0.00            
ATOM   3145  H   MOL X 965      18.620  40.930  57.210  0.00  0.00            
ATOM   3146  O   MOL X 966      30.110  46.600  13.340  0.00  0.00            
ATOM   3147  H   MOL X 966      29.470  46.620  14.110  0.00  0.00            
ATOM   3148  H   MOL X 966      30.840  47.140  13.670  0.00  0.00            
ATOM   3149  O   MOL X 967      18.820  16.720  70.660  0.00  0.00            
ATOM   3150  H   MOL X 967      19.630  17.030  70.220  0.00  0.00            
ATOM   3151  H   MOL X 967      18.290  16.380  69.870  0.00  0.00            
ATOM   3152  O   MOL X 968      35.780   2.700  30.570  0.00  0.00            
ATOM   3153  H   MOL X 968      35.900   2.690  29.570  0.00  0.00            
ATOM   3154  H   MOL X 968      34.810   2.700  30.670  0.00  0.00            
ATOM   3155  O   MOL X 969      22.940   3.620  39.650  0.00  0.00            
ATOM   3156  H   MOL X 969      22.880   2.740  39.140  0.00  0.00            
ATOM   3157  H   MOL X 969      23.400   4.170  38.990  0.00  0.00            
ATOM   3158  O   MOL X 970      35.790  39.310   6.330  0.00  0.00            
ATOM   3159  H   MOL X 970      34.970  38.970   6.730  0.00  0.00            
ATOM   3160  H   MOL X 970      36.020  40.090   6.930  0.00  0.00            
ATOM   3161  O   MOL X 971      43.600  36.480  63.570  0.00  0.00            
ATOM   3162  H   MOL X 971      43.700  35.580  63.950  0.00  0.00            
ATOM   3163  H   MOL X 971      44.280  37.010  64.080  0.00  0.00            
ATOM   3164  O   MOL X 972       7.650  20.560  47.810  0.00  0.00            
ATOM   3165  H   MOL X 972       7.760  21.310  47.160  0.00  0.00            
ATOM   3166  H   MOL X 972       8.230  19.860  47.440  0.00  0.00            
ATOM   3167  O   MOL X 973      22.480  39.090   7.340  0.00  0.00            
ATOM   3168  H   MOL X 973      22.950  39.950   7.540  0.00  0.00            
ATOM   3169  H   MOL X 973      21.640  39.350   6.930  0.00  0.00            
ATOM   3170  O   MOL X 974      34.140  29.870  15.580  0.00  0.00            
ATOM   3171  H   MOL X 974      35.130  29.880  15.560  0.00  0.00            
ATOM   3172  H   MOL X 974      33.920  30.730  16.010  0.00  0.00            
ATOM   3173  O   MOL X 975      16.540   7.440  36.940  0.00  0.00            
ATOM   3174  H   MOL X 975      17.460   7.270  36.560  0.00  0.00            
ATOM   3175  H   MOL X 975      16.750   7.790  37.830  0.00  0.00            
ATOM   3176  O   MOL X 976      40.300  44.190  65.220  0.00  0.00            
ATOM   3177  H   MOL X 976      40.400  43.280  65.660  0.00  0.00            
ATOM   3178  H   MOL X 976      39.610  44.590  65.780  0.00  0.00            
ATOM   3179  O   MOL X 977       7.160  10.110  45.380  0.00  0.00            
ATOM   3180  H   MOL X 977       7.980  10.600  45.630  0.00  0.00            
ATOM   3181  H   MOL X 977       7.350   9.890  44.420  0.00  0.00            
ATOM   3182  O   MOL X 978      20.370   5.000  57.720  0.00  0.00            
ATOM   3183  H   MOL X 978      20.410   4.430  56.920  0.00  0.00            
ATOM   3184  H   MOL X 978      20.380   5.900  57.310  0.00  0.00            
ATOM   3185  O   MOL X 979      39.090   2.840  21.780  0.00  0.00            
ATOM   3186  H   MOL X 979      39.130   2.500  22.700  0.00  0.00            
ATOM   3187  H   MOL X 979      40.080   2.900  21.570  0.00  0.00            
ATOM   3188  O   MOL X 980      46.240   8.510  52.190  0.00  0.00            
ATOM   3189  H   MOL X 980      46.770   7.650  52.150  0.00  0.00            
ATOM   3190  H   MOL X 980      45.390   8.220  51.810  0.00  0.00            
ATOM   3191  O   MOL X 981      21.190  35.980  52.650  0.00  0.00            
ATOM   3192  H   MOL X 981      20.280  36.050  53.030  0.00  0.00            
ATOM   3193  H   MOL X 981      21.180  36.770  52.020  0.00  0.00            
ATOM   3194  O   MOL X 982      30.310  10.400  56.620  0.00  0.00            
ATOM   3195  H   MOL X 982      30.930  10.780  55.890  0.00  0.00            
ATOM   3196  H   MOL X 982      29.670  11.130  56.680  0.00  0.00            
ATOM   3197  O   MOL X 983       6.330  16.970  50.250  0.00  0.00            
ATOM   3198  H   MOL X 983       6.530  17.960  50.200  0.00  0.00            
ATOM   3199  H   MOL X 983       6.820  16.740  51.080  0.00  0.00            
ATOM   3200  O   MOL X 984      40.650  17.780   3.860  0.00  0.00            
ATOM   3201  H   MOL X 984      41.000  18.580   3.420  0.00  0.00            
ATOM   3202  H   MOL X 984      39.680  17.820   3.720  0.00  0.00            
ATOM   3203  O   MOL X 985      48.520  14.230  67.640  0.00  0.00            
ATOM   3204  H   MOL X 985      48.990  13.520  67.160  0.00  0.00            
ATOM   3205  H   MOL X 985      49.240  14.930  67.710  0.00  0.00            
ATOM   3206  O   MOL X 986      23.990  15.830  37.500  0.00  0.00            
ATOM   3207  H   MOL X 986      23.350  16.260  38.100  0.00  0.00            
ATOM   3208  H   MOL X 986      24.830  15.840  38.070  0.00  0.00            
ATOM   3209  O   MOL X 987      26.200   3.790  35.260  0.00  0.00            
ATOM   3210  H   MOL X 987      26.460   4.110  36.170  0.00  0.00            
ATOM   3211  H   MOL X 987      26.800   4.290  34.680  0.00  0.00            
ATOM   3212  O   MOL X 988       5.520   5.420  67.890  0.00  0.00            
ATOM   3213  H   MOL X 988       5.030   6.110  68.420  0.00  0.00            
ATOM   3214  H   MOL X 988       4.770   5.180  67.260  0.00  0.00            
ATOM   3215  O   MOL X 989       9.010  37.230  44.210  0.00  0.00            
ATOM   3216  H   MOL X 989       8.240  36.870  44.700  0.00  0.00            
ATOM   3217  H   MOL X 989       9.010  38.160  44.550  0.00  0.00            
ATOM   3218  O   MOL X 990      25.190  20.710  51.360  0.00  0.00            
ATOM   3219  H   MOL X 990      25.930  20.270  50.890  0.00  0.00            
ATOM   3220  H   MOL X 990      25.650  21.080  52.160  0.00  0.00            
ATOM   3221  O   MOL X 991       4.910  39.940  36.350  0.00  0.00            
ATOM   3222  H   MOL X 991       5.000  40.730  35.750  0.00  0.00            
ATOM   3223  H   MOL X 991       4.580  39.280  35.700  0.00  0.00            
ATOM   3224  O   MOL X 992      38.440   6.220  55.130  0.00  0.00            
ATOM   3225  H   MOL X 992      37.560   6.620  54.790  0.00  0.00            
ATOM   3226  H   MOL X 992      38.380   5.330  54.730  0.00  0.00            
ATOM   3227  O   MOL X 993      21.090  30.340  67.390  0.00  0.00            
ATOM   3228  H   MOL X 993      20.240  30.700  67.070  0.00  0.00            
ATOM   3229  H   MOL X 993      20.860  29.450  67.740  0.00  0.00            
ATOM   3230  O   MOL X 994      16.040  32.210  31.760  0.00  0.00            
ATOM   3231  H   MOL X 994      16.020  32.040  30.780  0.00  0.00            
ATOM   3232  H   MOL X 994      15.270  31.680  32.090  0.00  0.00            
ATOM   3233  O   MOL X 995      33.710  48.700  22.630  0.00  0.00            
ATOM   3234  H   MOL X 995      34.130  48.250  21.850  0.00  0.00            
ATOM   3235  H   MOL X 995      32.810  48.210  22.670  0.00  0.00            
ATOM   3236  O   MOL X 996      23.640  49.270  54.520  0.00  0.00            
ATOM   3237  H   MOL X 996      23.260  48.980  53.640  0.00  0.00            
ATOM   3238  H   MOL X 996      23.280  48.510  55.070  0.00  0.00            
ATOM   3239  O   MOL X 997      10.010   6.940  22.780  0.00  0.00            
ATOM   3240  H   MOL X 997       9.330   7.580  22.490  0.00  0.00            
ATOM   3241  H   MOL X 997      10.570   7.520  23.370  0.00  0.00            
ATOM   3242  O   MOL X 998       9.270  36.900  67.230  0.00  0.00            
ATOM   3243  H   MOL X 998       8.470  36.400  66.890  0.00  0.00            
ATOM   3244  H   MOL X 998       9.770  37.030  66.400  0.00  0.00            
ATOM   3245  O   MOL X 999      41.480  14.700   6.870  0.00  0.00            
ATOM   3246  H   MOL X 999      40.960  14.340   6.090  0.00  0.00            
ATOM   3247  H   MOL X 999      40.790  14.780   7.550  0.00  0.00            
ATOM   3248  O   MOL X1000       1.080  13.280  40.120  0.00  0.00            
ATOM   3249  H   MOL X1000       1.490  12.510  39.670  0.00  0.00            
ATOM   3250  H   MOL X1000       0.760  13.800  39.360  0.00  0.00            
ATOM   3251  O   MOL X1001      13.870  10.090  40.840  0.00  0.00            
ATOM   3252  H   MOL X1001      13.330  10.000  41.690  0.00  0.00            
ATOM   3253  H   MOL X1001      14.750   9.760  41.100  0.00  0.00            
ATOM   3254  O   MOL X1002      44.880  45.950  42.470  0.00  0.00            
ATOM   3255  H   MOL X1002      45.290  46.430  43.230  0.00  0.00            
ATOM   3256  H   MOL X1002      45.310  45.080  42.470  0.00  0.00            
ATOM   3257  O   MOL X1003      28.360  44.830  27.110  0.00  0.00            
ATOM   3258  H   MOL X1003      29.010  45.190  27.780  0.00  0.00            
ATOM   3259  H   MOL X1003      27.520  45.120  27.520  0.00  0.00            
ATOM   3260  O   MOL X1004      38.420  15.350  34.720  0.00  0.00            
ATOM   3261  H   MOL X1004      38.180  14.560  35.280  0.00  0.00            
ATOM   3262  H   MOL X1004      38.960  15.860  35.390  0.00  0.00            
ATOM   3263  O   MOL X1005      18.310  18.170  34.820  0.00  0.00            
ATOM   3264  H   MOL X1005      18.890  18.960  34.870  0.00  0.00            
ATOM   3265  H   MOL X1005      17.650  18.370  35.510  0.00  0.00            
ATOM   3266  O   MOL X1006      28.840   0.620  31.970  0.00  0.00            
ATOM   3267  H   MOL X1006      29.400   0.250  32.700  0.00  0.00            
ATOM   3268  H   MOL X1006      28.480   1.440  32.370  0.00  0.00            
ATOM   3269  O   MOL X1007       7.250   2.200  23.790  0.00  0.00            
ATOM   3270  H   MOL X1007       7.080   1.930  24.760  0.00  0.00            
ATOM   3271  H   MOL X1007       6.360   2.500  23.510  0.00  0.00            
ATOM   3272  O   MOL X1008      36.100  17.670  66.300  0.00  0.00            
ATOM   3273  H   MOL X1008      35.430  16.940  66.250  0.00  0.00            
ATOM   3274  H   MOL X1008      36.520  17.640  65.410  0.00  0.00            
ATOM   3275  O   MOL X1009       5.000  17.960   4.420  0.00  0.00            
ATOM   3276  H   MOL X1009       5.290  18.730   4.970  0.00  0.00            
ATOM   3277  H   MOL X1009       5.630  17.980   3.670  0.00  0.00            
ATOM   3278  O   MOL X1010       7.770  20.150  20.250  0.00  0.00            
ATOM   3279  H   MOL X1010       7.980  20.730  21.060  0.00  0.00            
ATOM   3280  H   MOL X1010       7.520  19.310  20.690  0.00  0.00            
ATOM   3281  O   MOL X1011      41.280  27.540  20.680  0.00  0.00            
ATOM   3282  H   MOL X1011      40.880  28.430  20.650  0.00  0.00            
ATOM   3283  H   MOL X1011      40.750  27.130  21.470  0.00  0.00            
ATOM   3284  O   MOL X1012      43.450  31.130  15.130  0.00  0.00            
ATOM   3285  H   MOL X1012      43.830  31.430  14.250  0.00  0.00            
ATOM   3286  H   MOL X1012      44.100  31.460  15.780  0.00  0.00            
ATOM   3287  O   MOL X1013       7.560  18.040  55.010  0.00  0.00            
ATOM   3288  H   MOL X1013       7.370  18.280  55.960  0.00  0.00            
ATOM   3289  H   MOL X1013       8.530  17.920  55.000  0.00  0.00            
ATOM   3290  O   MOL X1014       1.550  20.580  29.080  0.00  0.00            
ATOM   3291  H   MOL X1014       1.200  19.880  29.690  0.00  0.00            
ATOM   3292  H   MOL X1014       1.560  21.370  29.660  0.00  0.00            
ATOM   3293  O   MOL X1015      15.010  16.660  37.940  0.00  0.00            
ATOM   3294  H   MOL X1015      15.880  16.800  37.520  0.00  0.00            
ATOM   3295  H   MOL X1015      15.020  17.400  38.610  0.00  0.00            
ATOM   3296  O   MOL X1016      29.470  44.270  63.360  0.00  0.00            
ATOM   3297  H   MOL X1016      30.360  43.790  63.500  0.00  0.00            
ATOM   3298  H   MOL X1016      28.940  43.530  62.980  0.00  0.00            
ATOM   3299  O   MOL X1017      22.860  20.390  50.000  0.00  0.00            
ATOM   3300  H   MOL X1017      23.710  20.600  50.500  0.00  0.00            
ATOM   3301  H   MOL X1017      22.190  20.510  50.690  0.00  0.00            
ATOM   3302  O   MOL X1018      10.010   3.910   2.740  0.00  0.00            
ATOM   3303  H   MOL X1018      10.890   3.730   3.210  0.00  0.00            
ATOM   3304  H   MOL X1018       9.810   2.940   2.520  0.00  0.00            
ATOM   3305  O   MOL X1019      43.530  44.800  59.200  0.00  0.00            
ATOM   3306  H   MOL X1019      43.000  45.130  58.440  0.00  0.00            
ATOM   3307  H   MOL X1019      43.700  43.860  58.970  0.00  0.00            
ATOM   3308  O   MOL X1020      11.220  37.670  68.990  0.00  0.00            
ATOM   3309  H   MOL X1020      10.390  37.530  68.440  0.00  0.00            
ATOM   3310  H   MOL X1020      11.500  36.740  69.110  0.00  0.00            
ATOM   3311  O   MOL X1021       9.400  46.690  31.180  0.00  0.00            
ATOM   3312  H   MOL X1021       8.440  46.450  31.140  0.00  0.00            
ATOM   3313  H   MOL X1021       9.230  47.570  30.660  0.00  0.00            
ATOM   3314  O   MOL X1022      13.450  41.930  17.070  0.00  0.00            
ATOM   3315  H   MOL X1022      13.180  41.120  17.560  0.00  0.00            
ATOM   3316  H   MOL X1022      12.580  42.310  16.790  0.00  0.00            
ATOM   3317  O   MOL X1023      27.490  41.110  47.780  0.00  0.00            
ATOM   3318  H   MOL X1023      27.890  40.400  47.230  0.00  0.00            
ATOM   3319  H   MOL X1023      26.510  40.990  47.570  0.00  0.00            
ATOM   3320  O   MOL X1024      19.620  37.410   2.900  0.00  0.00            
ATOM   3321  H   MOL X1024      19.980  37.820   2.090  0.00  0.00            
ATOM   3322  H   MOL X1024      19.610  38.110   3.570  0.00  0.00            
ATOM   3323  O   MOL X1025      46.460  44.690  22.340  0.00  0.00            
ATOM   3324  H   MOL X1025      45.500  44.700  22.630  0.00  0.00            
ATOM   3325  H   MOL X1025      46.390  44.650  21.370  0.00  0.00            
ATOM   3326  O   MOL X1026       0.730  44.760  64.670  0.00  0.00            
ATOM   3327  H   MOL X1026       0.780  43.990  65.350  0.00  0.00            
ATOM   3328  H   MOL X1026       0.270  44.330  63.920  0.00  0.00            
ATOM   3329  O   MOL X1027      14.460  30.170  63.180  0.00  0.00            
ATOM   3330  H   MOL X1027      15.380  29.720  63.070  0.00  0.00            
ATOM   3331  H   MOL X1027      13.900  29.450  62.830  0.00  0.00            
ATOM   3332  O   MOL X1028      19.500  47.050  14.100  0.00  0.00            
ATOM   3333  H   MOL X1028      18.980  47.620  13.500  0.00  0.00            
ATOM   3334  H   MOL X1028      19.430  47.600  14.960  0.00  0.00            
ATOM   3335  O   MOL X1029      36.110   2.820  27.890  0.00  0.00            
ATOM   3336  H   MOL X1029      37.070   2.690  27.780  0.00  0.00            
ATOM   3337  H   MOL X1029      35.940   3.640  27.330  0.00  0.00            
ATOM   3338  O   MOL X1030      36.240  19.120  56.230  0.00  0.00            
ATOM   3339  H   MOL X1030      35.900  20.070  56.290  0.00  0.00            
ATOM   3340  H   MOL X1030      35.450  18.620  56.530  0.00  0.00            
ATOM   3341  O   MOL X1031      27.150  17.500  40.990  0.00  0.00            
ATOM   3342  H   MOL X1031      27.740  18.230  40.660  0.00  0.00            
ATOM   3343  H   MOL X1031      27.570  17.320  41.890  0.00  0.00            
ATOM   3344  O   MOL X1032      41.270  28.820  57.310  0.00  0.00            
ATOM   3345  H   MOL X1032      40.910  28.390  58.110  0.00  0.00            
ATOM   3346  H   MOL X1032      42.100  29.240  57.630  0.00  0.00            
ATOM   3347  O   MOL X1033      28.870   6.800  37.000  0.00  0.00            
ATOM   3348  H   MOL X1033      29.760   6.710  37.440  0.00  0.00            
ATOM   3349  H   MOL X1033      29.110   6.940  36.060  0.00  0.00            
ATOM   3350  O   MOL X1034      15.610  11.490  65.830  0.00  0.00            
ATOM   3351  H   MOL X1034      16.380  12.170  65.810  0.00  0.00            
ATOM   3352  H   MOL X1034      15.230  11.610  64.940  0.00  0.00            
ATOM   3353  O   MOL X1035       7.940  48.640  61.050  0.00  0.00            
ATOM   3354  H   MOL X1035       8.740  48.110  61.250  0.00  0.00            
ATOM   3355  H   MOL X1035       8.300   0.010  60.950  0.00  0.00            
ATOM   3356  O   MOL X1036      13.350  11.970  21.660  0.00  0.00            
ATOM   3357  H   MOL X1036      13.060  12.670  20.980  0.00  0.00            
ATOM   3358  H   MOL X1036      14.000  11.490  21.120  0.00  0.00            
ATOM   3359  O   MOL X1037       6.940  43.520  16.010  0.00  0.00            
ATOM   3360  H   MOL X1037       6.030  43.450  15.560  0.00  0.00            
ATOM   3361  H   MOL X1037       7.410  44.090  15.360  0.00  0.00            
ATOM   3362  O   MOL X1038       9.720   3.190  64.350  0.00  0.00            
ATOM   3363  H   MOL X1038      10.400   2.540  64.610  0.00  0.00            
ATOM   3364  H   MOL X1038       9.610   3.050  63.380  0.00  0.00            
ATOM   3365  O   MOL X1039       4.750  18.020  26.910  0.00  0.00            
ATOM   3366  H   MOL X1039       5.730  18.120  26.920  0.00  0.00            
ATOM   3367  H   MOL X1039       4.620  17.050  26.910  0.00  0.00            
ATOM   3368  O   MOL X1040      40.180  19.000  27.090  0.00  0.00            
ATOM   3369  H   MOL X1040      41.030  19.410  26.840  0.00  0.00            
ATOM   3370  H   MOL X1040      39.690  19.000  26.210  0.00  0.00            
ATOM   3371  O   MOL X1041      49.290  11.850   6.330  0.00  0.00            
ATOM   3372  H   MOL X1041       0.510  12.130   6.710  0.00  0.00            
ATOM   3373  H   MOL X1041      48.620  12.160   6.970  0.00  0.00            
ATOM   3374  O   MOL X1042       9.190  43.270  25.500  0.00  0.00            
ATOM   3375  H   MOL X1042       9.970  43.890  25.270  0.00  0.00            
ATOM   3376  H   MOL X1042       8.540  43.920  25.850  0.00  0.00            
ATOM   3377  O   MOL X1043      10.210   1.190   2.570  0.00  0.00            
ATOM   3378  H   MOL X1043      11.190   1.130   2.720  0.00  0.00            
ATOM   3379  H   MOL X1043       9.930   0.340   3.000  0.00  0.00            
ATOM   3380  O   MOL X1044      10.390  37.050  15.460  0.00  0.00            
ATOM   3381  H   MOL X1044      10.470  36.540  14.590  0.00  0.00            
ATOM   3382  H   MOL X1044      10.700  36.290  16.020  0.00  0.00            
ATOM   3383  O   MOL X1045      39.210   4.460  35.480  0.00  0.00            
ATOM   3384  H   MOL X1045      39.110   4.270  36.450  0.00  0.00            
ATOM   3385  H   MOL X1045      38.650   3.780  35.060  0.00  0.00            
ATOM   3386  O   MOL X1046      17.320  45.660  18.680  0.00  0.00            
ATOM   3387  H   MOL X1046      16.660  46.300  19.070  0.00  0.00            
ATOM   3388  H   MOL X1046      18.100  46.270  18.650  0.00  0.00            
ATOM   3389  O   MOL X1047      28.700  22.790  56.550  0.00  0.00            
ATOM   3390  H   MOL X1047      27.770  22.650  56.220  0.00  0.00            
ATOM   3391  H   MOL X1047      29.250  22.460  55.780  0.00  0.00            
ATOM   3392  O   MOL X1048      34.610  32.500  42.880  0.00  0.00            
ATOM   3393  H   MOL X1048      34.390  32.460  41.900  0.00  0.00            
ATOM   3394  H   MOL X1048      33.800  32.930  43.230  0.00  0.00            
ATOM   3395  O   MOL X1049       7.560  31.140  24.940  0.00  0.00            
ATOM   3396  H   MOL X1049       7.720  30.610  24.100  0.00  0.00            
ATOM   3397  H   MOL X1049       6.830  30.650  25.380  0.00  0.00            
ATOM   3398  O   MOL X1050      21.010  46.130  24.770  0.00  0.00            
ATOM   3399  H   MOL X1050      21.800  46.210  24.200  0.00  0.00            
ATOM   3400  H   MOL X1050      21.190  46.840  25.470  0.00  0.00            
ATOM   3401  O   MOL X1051       8.540  35.830  49.260  0.00  0.00            
ATOM   3402  H   MOL X1051       8.470  35.790  50.270  0.00  0.00            
ATOM   3403  H   MOL X1051       9.070  36.680  49.140  0.00  0.00            
ATOM   3404  O   MOL X1052      33.230  41.630  53.430  0.00  0.00            
ATOM   3405  H   MOL X1052      32.440  42.220  53.630  0.00  0.00            
ATOM   3406  H   MOL X1052      33.920  42.310  53.260  0.00  0.00            
ATOM   3407  O   MOL X1053      26.750  19.300  65.480  0.00  0.00            
ATOM   3408  H   MOL X1053      26.600  18.930  66.400  0.00  0.00            
ATOM   3409  H   MOL X1053      27.750  19.140  65.550  0.00  0.00            
ATOM   3410  O   MOL X1054      29.830  10.390   8.730  0.00  0.00            
ATOM   3411  H   MOL X1054      28.930  10.020   8.830  0.00  0.00            
ATOM   3412  H   MOL X1054      29.620  11.350   8.460  0.00  0.00            
ATOM   3413  O   MOL X1055       4.760  29.230   6.260  0.00  0.00            
ATOM   3414  H   MOL X1055       4.450  28.560   5.600  0.00  0.00            
ATOM   3415  H   MOL X1055       3.930  29.730   6.480  0.00  0.00            
ATOM   3416  O   MOL X1056      48.920   9.800  25.380  0.00  0.00            
ATOM   3417  H   MOL X1056      49.350  10.030  26.220  0.00  0.00            
ATOM   3418  H   MOL X1056      49.520  10.330  24.750  0.00  0.00            
ATOM   3419  O   MOL X1057       9.600  42.840  60.600  0.00  0.00            
ATOM   3420  H   MOL X1057       9.550  43.280  61.520  0.00  0.00            
ATOM   3421  H   MOL X1057      10.450  42.350  60.670  0.00  0.00            
ATOM   3422  O   MOL X1058       2.100  23.460  26.740  0.00  0.00            
ATOM   3423  H   MOL X1058       2.940  23.370  27.290  0.00  0.00            
ATOM   3424  H   MOL X1058       1.790  24.360  27.000  0.00  0.00            
ATOM   3425  O   MOL X1059      40.680  19.870  36.320  0.00  0.00            
ATOM   3426  H   MOL X1059      39.910  19.280  36.170  0.00  0.00            
ATOM   3427  H   MOL X1059      41.320  19.260  36.760  0.00  0.00            
ATOM   3428  O   MOL X1060      27.710  16.590  61.280  0.00  0.00            
ATOM   3429  H   MOL X1060      28.350  17.190  61.710  0.00  0.00            
ATOM   3430  H   MOL X1060      27.140  16.310  62.040  0.00  0.00            
ATOM   3431  O   MOL X1061      43.920  47.850   8.840  0.00  0.00            
ATOM   3432  H   MOL X1061      44.910  47.960   8.970  0.00  0.00            
ATOM   3433  H   MOL X1061      43.630  47.900   9.810  0.00  0.00            
ATOM   3434  O   MOL X1062      25.170  19.010  45.500  0.00  0.00            
ATOM   3435  H   MOL X1062      24.570  18.600  44.810  0.00  0.00            
ATOM   3436  H   MOL X1062      25.970  18.450  45.420  0.00  0.00            
ATOM   3437  O   MOL X1063       5.590  41.150  53.380  0.00  0.00            
ATOM   3438  H   MOL X1063       5.610  40.680  52.490  0.00  0.00            
ATOM   3439  H   MOL X1063       6.550  41.320  53.500  0.00  0.00            
ATOM   3440  O   MOL X1064       1.090  44.960  35.010  0.00  0.00            
ATOM   3441  H   MOL X1064       1.290  45.170  34.050  0.00  0.00            
ATOM   3442  H   MOL X1064       2.060  44.950  35.340  0.00  0.00            
ATOM   3443  O   MOL X1065      31.300  21.210   7.810  0.00  0.00            
ATOM   3444  H   MOL X1065      30.920  22.140   7.840  0.00  0.00            
ATOM   3445  H   MOL X1065      30.610  20.940   7.120  0.00  0.00            
ATOM   3446  O   MOL X1066      20.370   6.460  65.450  0.00  0.00            
ATOM   3447  H   MOL X1066      19.400   6.500  65.370  0.00  0.00            
ATOM   3448  H   MOL X1066      20.650   5.950  64.670  0.00  0.00            
ATOM   3449  O   MOL X1067      48.700  46.900  56.280  0.00  0.00            
ATOM   3450  H   MOL X1067      48.990  46.220  55.600  0.00  0.00            
ATOM   3451  H   MOL X1067      48.660  47.710  55.730  0.00  0.00            
ATOM   3452  O   MOL X1068      25.250  29.810  49.700  0.00  0.00            
ATOM   3453  H   MOL X1068      25.210  29.240  48.860  0.00  0.00            
ATOM   3454  H   MOL X1068      24.820  29.230  50.350  0.00  0.00            
ATOM   3455  O   MOL X1069      19.620  12.370  40.080  0.00  0.00            
ATOM   3456  H   MOL X1069      20.130  12.510  40.940  0.00  0.00            
ATOM   3457  H   MOL X1069      18.790  12.840  40.290  0.00  0.00            
ATOM   3458  O   MOL X1070      22.900  46.160   3.950  0.00  0.00            
ATOM   3459  H   MOL X1070      23.610  45.490   3.910  0.00  0.00            
ATOM   3460  H   MOL X1070      22.070  45.660   4.040  0.00  0.00            
ATOM   3461  O   MOL X1071      39.780   4.330  64.530  0.00  0.00            
ATOM   3462  H   MOL X1071      40.060   3.980  63.660  0.00  0.00            
ATOM   3463  H   MOL X1071      38.820   4.550  64.380  0.00  0.00            
ATOM   3464  O   MOL X1072       6.960  32.390  43.610  0.00  0.00            
ATOM   3465  H   MOL X1072       6.570  32.230  42.700  0.00  0.00            
ATOM   3466  H   MOL X1072       7.870  32.700  43.330  0.00  0.00            
ATOM   3467  O   MOL X1073      39.370   9.250   3.690  0.00  0.00            
ATOM   3468  H   MOL X1073      38.460   8.920   3.710  0.00  0.00            
ATOM   3469  H   MOL X1073      39.280  10.240   3.740  0.00  0.00            
ATOM   3470  O   MOL X1074      38.280  37.600  64.020  0.00  0.00            
ATOM   3471  H   MOL X1074      38.270  37.570  65.020  0.00  0.00            
ATOM   3472  H   MOL X1074      39.210  37.860  63.850  0.00  0.00            
ATOM   3473  O   MOL X1075      36.910  28.890  59.850  0.00  0.00            
ATOM   3474  H   MOL X1075      36.840  27.880  59.760  0.00  0.00            
ATOM   3475  H   MOL X1075      36.310  29.170  59.090  0.00  0.00            
ATOM   3476  O   MOL X1076      17.150  29.510  42.790  0.00  0.00            
ATOM   3477  H   MOL X1076      17.190  29.390  43.790  0.00  0.00            
ATOM   3478  H   MOL X1076      17.810  30.250  42.740  0.00  0.00            
ATOM   3479  O   MOL X1077      46.810  35.390   8.530  0.00  0.00            
ATOM   3480  H   MOL X1077      47.620  35.370   9.100  0.00  0.00            
ATOM   3481  H   MOL X1077      46.950  34.460   8.090  0.00  0.00            
ATOM   3482  O   MOL X1078      38.110  25.270  19.270  0.00  0.00            
ATOM   3483  H   MOL X1078      38.580  25.770  19.980  0.00  0.00            
ATOM   3484  H   MOL X1078      37.220  25.160  19.700  0.00  0.00            
ATOM   3485  O   MOL X1079      26.540  41.110   2.980  0.00  0.00            
ATOM   3486  H   MOL X1079      27.230  40.430   2.840  0.00  0.00            
ATOM   3487  H   MOL X1079      25.700  40.590   2.950  0.00  0.00            
ATOM   3488  O   MOL X1080      32.900  42.200   5.310  0.00  0.00            
ATOM   3489  H   MOL X1080      33.470  41.410   5.260  0.00  0.00            
ATOM   3490  H   MOL X1080      32.160  41.950   5.900  0.00  0.00            
ATOM   3491  O   MOL X1081       4.290  18.390  64.490  0.00  0.00            
ATOM   3492  H   MOL X1081       4.710  19.280  64.450  0.00  0.00            
ATOM   3493  H   MOL X1081       4.750  17.940  63.700  0.00  0.00            
ATOM   3494  O   MOL X1082       9.070  47.070  65.850  0.00  0.00            
ATOM   3495  H   MOL X1082       9.570  46.450  65.180  0.00  0.00            
ATOM   3496  H   MOL X1082       9.800  47.670  66.100  0.00  0.00            
ATOM   3497  O   MOL X1083      28.910  24.400  58.620  0.00  0.00            
ATOM   3498  H   MOL X1083      29.840  24.750  58.490  0.00  0.00            
ATOM   3499  H   MOL X1083      28.880  23.700  57.880  0.00  0.00            
ATOM   3500  O   MOL X1084      15.370  43.570  48.210  0.00  0.00            
ATOM   3501  H   MOL X1084      15.520  44.550  48.000  0.00  0.00            
ATOM   3502  H   MOL X1084      15.490  43.540  49.210  0.00  0.00            
ATOM   3503  O   MOL X1085      20.080  44.540  44.850  0.00  0.00            
ATOM   3504  H   MOL X1085      19.960  45.150  45.640  0.00  0.00            
ATOM   3505  H   MOL X1085      20.570  45.160  44.220  0.00  0.00            
ATOM   3506  O   MOL X1086       4.410  42.930  64.780  0.00  0.00            
ATOM   3507  H   MOL X1086       5.210  43.290  65.260  0.00  0.00            
ATOM   3508  H   MOL X1086       4.670  42.010  64.560  0.00  0.00            
ATOM   3509  O   MOL X1087      36.650  32.480  44.690  0.00  0.00            
ATOM   3510  H   MOL X1087      35.920  32.460  43.990  0.00  0.00            
ATOM   3511  H   MOL X1087      36.240  33.060  45.380  0.00  0.00            
ATOM   3512  O   MOL X1088       3.760  31.570  24.610  0.00  0.00            
ATOM   3513  H   MOL X1088       3.620  31.150  25.490  0.00  0.00            
ATOM   3514  H   MOL X1088       2.790  31.650  24.260  0.00  0.00            
ATOM   3515  O   MOL X1089      21.680  16.630  52.860  0.00  0.00            
ATOM   3516  H   MOL X1089      20.980  16.290  53.450  0.00  0.00            
ATOM   3517  H   MOL X1089      21.500  16.110  52.010  0.00  0.00            
ATOM   3518  O   MOL X1090      40.360  17.960  67.540  0.00  0.00            
ATOM   3519  H   MOL X1090      39.740  18.130  68.280  0.00  0.00            
ATOM   3520  H   MOL X1090      40.630  18.930  67.370  0.00  0.00            
ATOM   3521  O   MOL X1091      11.760   3.600  17.730  0.00  0.00            
ATOM   3522  H   MOL X1091      12.210   4.450  17.510  0.00  0.00            
ATOM   3523  H   MOL X1091      12.320   2.920  17.250  0.00  0.00            
ATOM   3524  O   MOL X1092      41.900   1.770  28.210  0.00  0.00            
ATOM   3525  H   MOL X1092      42.640   2.440  28.040  0.00  0.00            
ATOM   3526  H   MOL X1092      41.110   2.360  28.040  0.00  0.00            
ATOM   3527  O   MOL X1093      40.170  32.410  38.180  0.00  0.00            
ATOM   3528  H   MOL X1093      39.990  32.180  37.230  0.00  0.00            
ATOM   3529  H   MOL X1093      39.660  33.240  38.260  0.00  0.00            
ATOM   3530  O   MOL X1094      42.440  27.560  66.990  0.00  0.00            
ATOM   3531  H   MOL X1094      41.570  27.970  67.170  0.00  0.00            
ATOM   3532  H   MOL X1094      42.240  26.960  66.210  0.00  0.00            
ATOM   3533  O   MOL X1095      39.510  14.190  67.570  0.00  0.00            
ATOM   3534  H   MOL X1095      39.900  13.550  68.260  0.00  0.00            
ATOM   3535  H   MOL X1095      38.570  13.910  67.580  0.00  0.00            
ATOM   3536  O   MOL X1096      29.320  22.440  12.670  0.00  0.00            
ATOM   3537  H   MOL X1096      28.820  22.590  13.490  0.00  0.00            
ATOM   3538  H   MOL X1096      28.630  22.530  11.950  0.00  0.00            
ATOM   3539  O   MOL X1097      11.530  46.990  19.880  0.00  0.00            
ATOM   3540  H   MOL X1097      12.190  46.820  20.630  0.00  0.00            
ATOM   3541  H   MOL X1097      12.200  47.390  19.240  0.00  0.00            
ATOM   3542  O   MOL X1098      38.950  29.820   4.620  0.00  0.00            
ATOM   3543  H   MOL X1098      39.170  30.360   3.830  0.00  0.00            
ATOM   3544  H   MOL X1098      39.840  29.360   4.840  0.00  0.00            
ATOM   3545  O   MOL X1099      21.690  13.550  56.950  0.00  0.00            
ATOM   3546  H   MOL X1099      21.760  13.010  57.760  0.00  0.00            
ATOM   3547  H   MOL X1099      21.270  12.880  56.310  0.00  0.00            
ATOM   3548  O   MOL X1100      23.450  37.400  32.760  0.00  0.00            
ATOM   3549  H   MOL X1100      24.410  37.670  32.610  0.00  0.00            
ATOM   3550  H   MOL X1100      23.310  37.870  33.650  0.00  0.00            
ATOM   3551  O   MOL X1101       0.880  24.140  55.610  0.00  0.00            
ATOM   3552  H   MOL X1101       0.960  24.450  54.690  0.00  0.00            
ATOM   3553  H   MOL X1101       1.040  24.980  56.130  0.00  0.00            
ATOM   3554  O   MOL X1102      42.840  21.230  35.210  0.00  0.00            
ATOM   3555  H   MOL X1102      43.280  20.720  35.960  0.00  0.00            
ATOM   3556  H   MOL X1102      41.900  20.940  35.410  0.00  0.00            
ATOM   3557  O   MOL X1103      25.570  14.650  12.310  0.00  0.00            
ATOM   3558  H   MOL X1103      24.760  14.490  11.750  0.00  0.00            
ATOM   3559  H   MOL X1103      25.520  15.630  12.460  0.00  0.00            
ATOM   3560  O   MOL X1104      41.250   5.690   6.360  0.00  0.00            
ATOM   3561  H   MOL X1104      42.020   6.290   6.660  0.00  0.00            
ATOM   3562  H   MOL X1104      40.940   6.190   5.570  0.00  0.00            
ATOM   3563  O   MOL X1105       6.290   7.110  49.670  0.00  0.00            
ATOM   3564  H   MOL X1105       6.450   7.120  50.640  0.00  0.00            
ATOM   3565  H   MOL X1105       6.680   7.970  49.370  0.00  0.00            
ATOM   3566  O   MOL X1106       6.150  39.710  38.770  0.00  0.00            
ATOM   3567  H   MOL X1106       6.760  40.500  38.690  0.00  0.00            
ATOM   3568  H   MOL X1106       5.700  39.730  37.880  0.00  0.00            
ATOM   3569  O   MOL X1107       3.450   2.640  29.820  0.00  0.00            
ATOM   3570  H   MOL X1107       4.250   2.100  29.640  0.00  0.00            
ATOM   3571  H   MOL X1107       3.500   3.380  29.180  0.00  0.00            
ATOM   3572  O   MOL X1108      34.740  41.140  11.830  0.00  0.00            
ATOM   3573  H   MOL X1108      34.490  41.690  12.590  0.00  0.00            
ATOM   3574  H   MOL X1108      33.940  41.150  11.260  0.00  0.00            
ATOM   3575  O   MOL X1109      36.580  35.520  68.910  0.00  0.00            
ATOM   3576  H   MOL X1109      36.330  36.470  69.010  0.00  0.00            
ATOM   3577  H   MOL X1109      37.540  35.490  69.080  0.00  0.00            
ATOM   3578  O   MOL X1110      33.450  11.070  15.280  0.00  0.00            
ATOM   3579  H   MOL X1110      33.170  10.200  15.740  0.00  0.00            
ATOM   3580  H   MOL X1110      33.590  10.750  14.370  0.00  0.00            
ATOM   3581  O   MOL X1111      29.140  47.610  40.970  0.00  0.00            
ATOM   3582  H   MOL X1111      28.960  46.730  40.520  0.00  0.00            
ATOM   3583  H   MOL X1111      28.970  48.250  40.250  0.00  0.00            
ATOM   3584  O   MOL X1112      41.910  19.790   6.610  0.00  0.00            
ATOM   3585  H   MOL X1112      41.010  19.390   6.560  0.00  0.00            
ATOM   3586  H   MOL X1112      42.190  19.760   5.650  0.00  0.00            
ATOM   3587  O   MOL X1113      33.040  37.640  11.460  0.00  0.00            
ATOM   3588  H   MOL X1113      33.300  36.680  11.650  0.00  0.00            
ATOM   3589  H   MOL X1113      33.740  37.930  10.850  0.00  0.00            
ATOM   3590  O   MOL X1114      14.410  25.800  28.640  0.00  0.00            
ATOM   3591  H   MOL X1114      14.330  24.880  28.290  0.00  0.00            
ATOM   3592  H   MOL X1114      14.350  26.350  27.830  0.00  0.00            
ATOM   3593  O   MOL X1115       5.030  25.600  52.870  0.00  0.00            
ATOM   3594  H   MOL X1115       4.950  26.450  52.330  0.00  0.00            
ATOM   3595  H   MOL X1115       4.620  25.880  53.710  0.00  0.00            
ATOM   3596  O   MOL X1116      12.190  33.790  64.600  0.00  0.00            
ATOM   3597  H   MOL X1116      12.710  33.290  63.930  0.00  0.00            
ATOM   3598  H   MOL X1116      11.310  33.880  64.180  0.00  0.00            
ATOM   3599  O   MOL X1117      26.330  30.830   8.110  0.00  0.00            
ATOM   3600  H   MOL X1117      26.210  30.880   7.120  0.00  0.00            
ATOM   3601  H   MOL X1117      26.280  29.870   8.290  0.00  0.00            
ATOM   3602  O   MOL X1118      37.870  24.910  16.600  0.00  0.00            
ATOM   3603  H   MOL X1118      37.990  23.960  16.780  0.00  0.00            
ATOM   3604  H   MOL X1118      37.980  25.260  17.540  0.00  0.00            
ATOM   3605  O   MOL X1119      33.170  24.630  12.100  0.00  0.00            
ATOM   3606  H   MOL X1119      32.730  24.620  11.220  0.00  0.00            
ATOM   3607  H   MOL X1119      32.700  23.910  12.590  0.00  0.00            
ATOM   3608  O   MOL X1120      44.000  44.630  62.000  0.00  0.00            
ATOM   3609  H   MOL X1120      43.810  44.700  61.030  0.00  0.00            
ATOM   3610  H   MOL X1120      43.110  44.860  62.420  0.00  0.00            
ATOM   3611  O   MOL X1121       7.640  25.010  53.250  0.00  0.00            
ATOM   3612  H   MOL X1121       6.650  25.090  53.050  0.00  0.00            
ATOM   3613  H   MOL X1121       7.640  24.650  54.200  0.00  0.00            
ATOM   3614  O   MOL X1122       7.310  46.910  37.390  0.00  0.00            
ATOM   3615  H   MOL X1122       8.240  47.050  37.690  0.00  0.00            
ATOM   3616  H   MOL X1122       7.320  45.920  37.210  0.00  0.00            
ATOM   3617  O   MOL X1123      29.780  24.090  66.910  0.00  0.00            
ATOM   3618  H   MOL X1123      29.230  23.330  67.200  0.00  0.00            
ATOM   3619  H   MOL X1123      30.670  23.880  67.260  0.00  0.00            
ATOM   3620  O   MOL X1124       8.530  14.370  41.300  0.00  0.00            
ATOM   3621  H   MOL X1124       8.320  15.230  41.770  0.00  0.00            
ATOM   3622  H   MOL X1124       8.880  14.740  40.440  0.00  0.00            
ATOM   3623  O   MOL X1125      37.140  36.990  23.370  0.00  0.00            
ATOM   3624  H   MOL X1125      36.370  37.450  22.890  0.00  0.00            
ATOM   3625  H   MOL X1125      37.900  37.330  22.870  0.00  0.00            
ATOM   3626  O   MOL X1126       5.750  31.360   9.110  0.00  0.00            
ATOM   3627  H   MOL X1126       5.750  31.940   9.910  0.00  0.00            
ATOM   3628  H   MOL X1126       4.780  31.500   8.800  0.00  0.00            
ATOM   3629  O   MOL X1127      46.180  41.280  51.360  0.00  0.00            
ATOM   3630  H   MOL X1127      46.600  40.500  51.800  0.00  0.00            
ATOM   3631  H   MOL X1127      46.800  42.020  51.550  0.00  0.00            
ATOM   3632  O   MOL X1128      11.870  18.670  32.980  0.00  0.00            
ATOM   3633  H   MOL X1128      12.040  18.150  32.130  0.00  0.00            
ATOM   3634  H   MOL X1128      12.340  18.150  33.660  0.00  0.00            
ATOM   3635  O   MOL X1129       7.150  48.740  45.910  0.00  0.00            
ATOM   3636  H   MOL X1129       6.810  47.830  46.040  0.00  0.00            
ATOM   3637  H   MOL X1129       8.110  48.560  45.670  0.00  0.00            
ATOM   3638  O   MOL X1130      19.580  32.670   3.570  0.00  0.00            
ATOM   3639  H   MOL X1130      19.230  32.020   4.260  0.00  0.00            
ATOM   3640  H   MOL X1130      19.880  32.050   2.860  0.00  0.00            
ATOM   3641  O   MOL X1131      43.420   1.240  14.600  0.00  0.00            
ATOM   3642  H   MOL X1131      44.140   0.640  14.220  0.00  0.00            
ATOM   3643  H   MOL X1131      43.360   0.910  15.520  0.00  0.00            
ATOM   3644  O   MOL X1132      12.620  28.270  13.960  0.00  0.00            
ATOM   3645  H   MOL X1132      12.300  29.190  13.830  0.00  0.00            
ATOM   3646  H   MOL X1132      12.810  27.970  13.050  0.00  0.00            
ATOM   3647  O   MOL X1133      34.530  14.550  14.700  0.00  0.00            
ATOM   3648  H   MOL X1133      34.940  15.420  15.030  0.00  0.00            
ATOM   3649  H   MOL X1133      35.340  13.990  14.630  0.00  0.00            
ATOM   3650  O   MOL X1134      43.330   7.330  20.350  0.00  0.00            
ATOM   3651  H   MOL X1134      42.340   7.460  20.420  0.00  0.00            
ATOM   3652  H   MOL X1134      43.650   8.260  20.310  0.00  0.00            
ATOM   3653  O   MOL X1135       5.260   4.990   4.850  0.00  0.00            
ATOM   3654  H   MOL X1135       6.100   4.520   4.670  0.00  0.00            
ATOM   3655  H   MOL X1135       4.910   4.530   5.670  0.00  0.00            
ATOM   3656  O   MOL X1136      15.390  38.890  29.110  0.00  0.00            
ATOM   3657  H   MOL X1136      16.070  39.510  29.510  0.00  0.00            
ATOM   3658  H   MOL X1136      15.060  38.480  29.950  0.00  0.00            
ATOM   3659  O   MOL X1137      48.290  41.990  67.810  0.00  0.00            
ATOM   3660  H   MOL X1137      47.970  41.900  68.730  0.00  0.00            
ATOM   3661  H   MOL X1137      47.780  41.290  67.330  0.00  0.00            
ATOM   3662  O   MOL X1138      16.350  24.110  54.770  0.00  0.00            
ATOM   3663  H   MOL X1138      15.440  23.750  54.640  0.00  0.00            
ATOM   3664  H   MOL X1138      16.320  24.230  55.790  0.00  0.00            
ATOM   3665  O   MOL X1139      49.090  14.320  50.730  0.00  0.00            
ATOM   3666  H   MOL X1139      48.540  13.510  50.570  0.00  0.00            
ATOM   3667  H   MOL X1139      49.550  14.080  51.570  0.00  0.00            
ATOM   3668  O   MOL X1140      45.150  15.870  62.320  0.00  0.00            
ATOM   3669  H   MOL X1140      44.940  16.810  62.510  0.00  0.00            
ATOM   3670  H   MOL X1140      46.050  15.750  62.690  0.00  0.00            
ATOM   3671  O   MOL X1141      47.970  47.130  24.800  0.00  0.00            
ATOM   3672  H   MOL X1141      48.810  47.030  24.270  0.00  0.00            
ATOM   3673  H   MOL X1141      47.440  46.350  24.510  0.00  0.00            
ATOM   3674  O   MOL X1142      46.520   0.320  21.840  0.00  0.00            
ATOM   3675  H   MOL X1142      45.890   0.500  22.570  0.00  0.00            
ATOM   3676  H   MOL X1142      47.250  49.410  22.310  0.00  0.00            
ATOM   3677  O   MOL X1143      17.720  16.560  43.090  0.00  0.00            
ATOM   3678  H   MOL X1143      16.840  16.170  42.950  0.00  0.00            
ATOM   3679  H   MOL X1143      18.310  15.760  43.220  0.00  0.00            
ATOM   3680  O   MOL X1144      13.560  29.700  45.330  0.00  0.00            
ATOM   3681  H   MOL X1144      12.750  29.190  45.510  0.00  0.00            
ATOM   3682  H   MOL X1144      13.850  30.030  46.200  0.00  0.00            
ATOM   3683  O   MOL X1145      38.800  10.660  47.850  0.00  0.00            
ATOM   3684  H   MOL X1145      38.900  10.700  46.840  0.00  0.00            
ATOM   3685  H   MOL X1145      38.510  11.570  48.050  0.00  0.00            
ATOM   3686  O   MOL X1146       1.180  24.820   9.640  0.00  0.00            
ATOM   3687  H   MOL X1146       1.280  25.740   9.970  0.00  0.00            
ATOM   3688  H   MOL X1146       1.880  24.320  10.110  0.00  0.00            
ATOM   3689  O   MOL X1147      11.140  15.020  56.700  0.00  0.00            
ATOM   3690  H   MOL X1147      12.020  15.120  57.190  0.00  0.00            
ATOM   3691  H   MOL X1147      10.630  14.480  57.340  0.00  0.00            
ATOM   3692  O   MOL X1148      41.810  27.240   9.090  0.00  0.00            
ATOM   3693  H   MOL X1148      42.020  27.200   8.100  0.00  0.00            
ATOM   3694  H   MOL X1148      42.660  27.600   9.500  0.00  0.00            
ATOM   3695  O   MOL X1149       6.960  22.900  27.140  0.00  0.00            
ATOM   3696  H   MOL X1149       7.360  23.490  26.480  0.00  0.00            
ATOM   3697  H   MOL X1149       7.470  22.070  27.030  0.00  0.00            
ATOM   3698  O   MOL X1150      15.260   2.410  24.540  0.00  0.00            
ATOM   3699  H   MOL X1150      15.190   3.410  24.680  0.00  0.00            
ATOM   3700  H   MOL X1150      15.720   2.380  23.630  0.00  0.00            
ATOM   3701  O   MOL X1151      48.590  29.460  49.070  0.00  0.00            
ATOM   3702  H   MOL X1151      48.580  30.440  49.060  0.00  0.00            
ATOM   3703  H   MOL X1151      49.340  29.260  48.430  0.00  0.00            
ATOM   3704  O   MOL X1152      28.220  48.100  62.410  0.00  0.00            
ATOM   3705  H   MOL X1152      27.220  48.020  62.510  0.00  0.00            
ATOM   3706  H   MOL X1152      28.300  48.900  61.820  0.00  0.00            
ATOM   3707  O   MOL X1153      31.440  17.140  52.260  0.00  0.00            
ATOM   3708  H   MOL X1153      32.230  17.680  52.460  0.00  0.00            
ATOM   3709  H   MOL X1153      31.440  16.430  52.960  0.00  0.00            
ATOM   3710  O   MOL X1154       8.150  35.390  51.860  0.00  0.00            
ATOM   3711  H   MOL X1154       7.900  34.520  52.240  0.00  0.00            
ATOM   3712  H   MOL X1154       8.320  35.950  52.650  0.00  0.00            
ATOM   3713  O   MOL X1155      46.420  33.370  64.570  0.00  0.00            
ATOM   3714  H   MOL X1155      46.840  32.970  63.740  0.00  0.00            
ATOM   3715  H   MOL X1155      46.680  34.300  64.460  0.00  0.00            
ATOM   3716  O   MOL X1156      20.780  10.510  46.350  0.00  0.00            
ATOM   3717  H   MOL X1156      20.230  11.000  45.670  0.00  0.00            
ATOM   3718  H   MOL X1156      21.450  11.190  46.540  0.00  0.00            
ATOM   3719  O   MOL X1157      47.210  29.260  19.410  0.00  0.00            
ATOM   3720  H   MOL X1157      48.200  29.300  19.430  0.00  0.00            
ATOM   3721  H   MOL X1157      47.040  29.700  20.310  0.00  0.00            
ATOM   3722  O   MOL X1158      46.470   9.420  37.380  0.00  0.00            
ATOM   3723  H   MOL X1158      46.580   9.110  38.310  0.00  0.00            
ATOM   3724  H   MOL X1158      46.520  10.410  37.460  0.00  0.00            
ATOM   3725  O   MOL X1159      20.630  29.300   4.390  0.00  0.00            
ATOM   3726  H   MOL X1159      20.050  28.610   3.930  0.00  0.00            
ATOM   3727  H   MOL X1159      21.480  28.810   4.490  0.00  0.00            
ATOM   3728  O   MOL X1160      38.520   4.760  18.620  0.00  0.00            
ATOM   3729  H   MOL X1160      38.780   4.450  17.720  0.00  0.00            
ATOM   3730  H   MOL X1160      38.850   5.690  18.660  0.00  0.00            
ATOM   3731  O   MOL X1161      44.520  45.660   5.840  0.00  0.00            
ATOM   3732  H   MOL X1161      44.930  45.880   6.720  0.00  0.00            
ATOM   3733  H   MOL X1161      44.270  44.710   5.960  0.00  0.00            
ATOM   3734  O   MOL X1162      11.120  37.910  10.400  0.00  0.00            
ATOM   3735  H   MOL X1162      10.670  37.060  10.790  0.00  0.00            
ATOM   3736  H   MOL X1162      12.020  37.730  10.770  0.00  0.00            
ATOM   3737  O   MOL X1163      43.930   9.170  32.820  0.00  0.00            
ATOM   3738  H   MOL X1163      44.670   9.730  32.470  0.00  0.00            
ATOM   3739  H   MOL X1163      44.140   9.210  33.800  0.00  0.00            
ATOM   3740  O   MOL X1164       0.760  35.360  44.900  0.00  0.00            
ATOM   3741  H   MOL X1164      49.400  35.220  45.090  0.00  0.00            
ATOM   3742  H   MOL X1164       0.850  35.910  45.740  0.00  0.00            
ATOM   3743  O   MOL X1165      17.200  13.940  35.230  0.00  0.00            
ATOM   3744  H   MOL X1165      17.050  14.690  34.620  0.00  0.00            
ATOM   3745  H   MOL X1165      16.390  13.950  35.820  0.00  0.00            
ATOM   3746  O   MOL X1166      27.810  32.680  56.290  0.00  0.00            
ATOM   3747  H   MOL X1166      27.070  33.040  56.900  0.00  0.00            
ATOM   3748  H   MOL X1166      27.640  31.750  56.560  0.00  0.00            
ATOM   3749  O   MOL X1167       5.390  47.460  27.290  0.00  0.00            
ATOM   3750  H   MOL X1167       5.430  47.410  28.290  0.00  0.00            
ATOM   3751  H   MOL X1167       6.010  48.250  27.300  0.00  0.00            
ATOM   3752  O   MOL X1168      33.540  37.780  58.860  0.00  0.00            
ATOM   3753  H   MOL X1168      33.920  37.250  59.630  0.00  0.00            
ATOM   3754  H   MOL X1168      33.370  37.070  58.200  0.00  0.00            
ATOM   3755  O   MOL X1169      23.820  14.430  35.260  0.00  0.00            
ATOM   3756  H   MOL X1169      22.920  14.760  34.950  0.00  0.00            
ATOM   3757  H   MOL X1169      23.920  14.900  36.150  0.00  0.00            
ATOM   3758  O   MOL X1170      35.150   6.630  12.580  0.00  0.00            
ATOM   3759  H   MOL X1170      34.590   6.920  11.830  0.00  0.00            
ATOM   3760  H   MOL X1170      35.620   5.860  12.210  0.00  0.00            
ATOM   3761  O   MOL X1171      29.490  44.030  57.810  0.00  0.00            
ATOM   3762  H   MOL X1171      30.410  44.380  57.860  0.00  0.00            
ATOM   3763  H   MOL X1171      29.290  43.800  58.750  0.00  0.00            
ATOM   3764  O   MOL X1172      28.070  17.200  49.400  0.00  0.00            
ATOM   3765  H   MOL X1172      27.900  16.240  49.350  0.00  0.00            
ATOM   3766  H   MOL X1172      28.410  17.410  48.500  0.00  0.00            
ATOM   3767  O   MOL X1173      48.170  38.300  53.020  0.00  0.00            
ATOM   3768  H   MOL X1173      48.260  37.530  52.430  0.00  0.00            
ATOM   3769  H   MOL X1173      48.950  38.140  53.640  0.00  0.00            
ATOM   3770  O   MOL X1174      25.360   9.880  17.810  0.00  0.00            
ATOM   3771  H   MOL X1174      25.670  10.080  18.730  0.00  0.00            
ATOM   3772  H   MOL X1174      24.660   9.170  17.990  0.00  0.00            
ATOM   3773  O   MOL X1175      17.140  36.060  66.500  0.00  0.00            
ATOM   3774  H   MOL X1175      16.890  35.380  65.840  0.00  0.00            
ATOM   3775  H   MOL X1175      16.390  36.710  66.450  0.00  0.00            
ATOM   3776  O   MOL X1176      23.380  45.010  65.680  0.00  0.00            
ATOM   3777  H   MOL X1176      23.800  45.750  66.160  0.00  0.00            
ATOM   3778  H   MOL X1176      23.400  45.360  64.730  0.00  0.00            
ATOM   3779  O   MOL X1177      34.490  22.840  38.660  0.00  0.00            
ATOM   3780  H   MOL X1177      33.730  22.770  38.010  0.00  0.00            
ATOM   3781  H   MOL X1177      34.630  21.870  38.870  0.00  0.00            
ATOM   3782  O   MOL X1178       7.130  35.010  28.870  0.00  0.00            
ATOM   3783  H   MOL X1178       7.420  34.280  29.490  0.00  0.00            
ATOM   3784  H   MOL X1178       6.240  35.270  29.230  0.00  0.00            
ATOM   3785  O   MOL X1179      35.720   1.910  18.480  0.00  0.00            
ATOM   3786  H   MOL X1179      34.980   1.890  17.800  0.00  0.00            
ATOM   3787  H   MOL X1179      35.620   1.030  18.880  0.00  0.00            
ATOM   3788  O   MOL X1180      38.760  10.030  33.460  0.00  0.00            
ATOM   3789  H   MOL X1180      38.690   9.850  34.420  0.00  0.00            
ATOM   3790  H   MOL X1180      39.050  10.970  33.440  0.00  0.00            
ATOM   3791  O   MOL X1181      13.410  36.870  37.600  0.00  0.00            
ATOM   3792  H   MOL X1181      13.830  36.570  36.760  0.00  0.00            
ATOM   3793  H   MOL X1181      13.200  37.810  37.400  0.00  0.00            
ATOM   3794  O   MOL X1182      42.650   5.560  30.320  0.00  0.00            
ATOM   3795  H   MOL X1182      43.400   5.360  29.710  0.00  0.00            
ATOM   3796  H   MOL X1182      41.850   5.540  29.710  0.00  0.00            
ATOM   3797  O   MOL X1183      40.400  17.620  49.830  0.00  0.00            
ATOM   3798  H   MOL X1183      39.440  17.800  50.050  0.00  0.00            
ATOM   3799  H   MOL X1183      40.760  18.550  49.910  0.00  0.00            
ATOM   3800  O   MOL X1184      32.270  11.740  18.980  0.00  0.00            
ATOM   3801  H   MOL X1184      32.790  10.940  19.330  0.00  0.00            
ATOM   3802  H   MOL X1184      31.680  11.910  19.750  0.00  0.00            
ATOM   3803  O   MOL X1185      10.910  47.400  17.000  0.00  0.00            
ATOM   3804  H   MOL X1185      11.780  47.600  17.460  0.00  0.00            
ATOM   3805  H   MOL X1185      11.240  47.500  16.060  0.00  0.00            
ATOM   3806  O   MOL X1186       3.150  40.480  17.820  0.00  0.00            
ATOM   3807  H   MOL X1186       3.770  40.070  18.460  0.00  0.00            
ATOM   3808  H   MOL X1186       2.890  39.690  17.220  0.00  0.00            
ATOM   3809  O   MOL X1187      35.440  16.830   5.800  0.00  0.00            
ATOM   3810  H   MOL X1187      35.600  17.420   6.590  0.00  0.00            
ATOM   3811  H   MOL X1187      35.210  15.980   6.210  0.00  0.00            
ATOM   3812  O   MOL X1188      26.420  12.450  22.010  0.00  0.00            
ATOM   3813  H   MOL X1188      25.480  12.460  21.680  0.00  0.00            
ATOM   3814  H   MOL X1188      26.310  11.870  22.800  0.00  0.00            
ATOM   3815  O   MOL X1189      35.860  25.170  20.930  0.00  0.00            
ATOM   3816  H   MOL X1189      35.940  24.390  21.520  0.00  0.00            
ATOM   3817  H   MOL X1189      36.560  25.810  21.360  0.00  0.00            
ATOM   3818  O   MOL X1190      14.090  27.260  40.210  0.00  0.00            
ATOM   3819  H   MOL X1190      14.150  26.980  39.210  0.00  0.00            
ATOM   3820  H   MOL X1190      13.750  26.360  40.530  0.00  0.00            
ATOM   3821  O   MOL X1191      47.550  37.150  34.690  0.00  0.00            
ATOM   3822  H   MOL X1191      48.010  36.910  33.830  0.00  0.00            
ATOM   3823  H   MOL X1191      46.670  37.290  34.210  0.00  0.00            
ATOM   3824  O   MOL X1192       8.750  27.600  45.280  0.00  0.00            
ATOM   3825  H   MOL X1192       8.150  26.800  45.300  0.00  0.00            
ATOM   3826  H   MOL X1192       9.150  27.530  44.380  0.00  0.00            
ATOM   3827  O   MOL X1193      38.710  16.830  43.970  0.00  0.00            
ATOM   3828  H   MOL X1193      37.900  17.260  43.500  0.00  0.00            
ATOM   3829  H   MOL X1193      38.890  16.080  43.310  0.00  0.00            
ATOM   3830  O   MOL X1194      12.730  27.500   2.730  0.00  0.00            
ATOM   3831  H   MOL X1194      13.100  27.200   3.600  0.00  0.00            
ATOM   3832  H   MOL X1194      12.560  28.470   2.850  0.00  0.00            
ATOM   3833  O   MOL X1195      48.850  32.400  44.990  0.00  0.00            
ATOM   3834  H   MOL X1195      47.870  32.540  44.970  0.00  0.00            
ATOM   3835  H   MOL X1195      49.070  32.960  45.780  0.00  0.00            
ATOM   3836  O   MOL X1196      15.460  15.580  56.460  0.00  0.00            
ATOM   3837  H   MOL X1196      14.690  15.470  57.110  0.00  0.00            
ATOM   3838  H   MOL X1196      15.650  14.640  56.260  0.00  0.00            
ATOM   3839  O   MOL X1197      37.690  28.480  20.000  0.00  0.00            
ATOM   3840  H   MOL X1197      37.110  29.070  20.550  0.00  0.00            
ATOM   3841  H   MOL X1197      37.710  27.680  20.640  0.00  0.00            
ATOM   3842  O   MOL X1198      28.390  21.730  29.360  0.00  0.00            
ATOM   3843  H   MOL X1198      29.260  21.770  28.880  0.00  0.00            
ATOM   3844  H   MOL X1198      27.890  22.490  29.010  0.00  0.00            
ATOM   3845  O   MOL X1199       2.830  26.010  33.960  0.00  0.00            
ATOM   3846  H   MOL X1199       1.820  26.040  33.880  0.00  0.00            
ATOM   3847  H   MOL X1199       2.940  25.080  34.290  0.00  0.00            
ATOM   3848  O   MOL X1200      47.890  42.630  55.180  0.00  0.00            
ATOM   3849  H   MOL X1200      48.530  43.350  55.390  0.00  0.00            
ATOM   3850  H   MOL X1200      48.440  41.820  55.160  0.00  0.00            
ATOM   3851  O   MOL X1201      21.930   8.200  47.230  0.00  0.00            
ATOM   3852  H   MOL X1201      21.380   8.940  46.820  0.00  0.00            
ATOM   3853  H   MOL X1201      22.220   8.620  48.070  0.00  0.00            
ATOM   3854  O   MOL X1202      24.940  43.340  31.350  0.00  0.00            
ATOM   3855  H   MOL X1202      24.340  43.930  31.930  0.00  0.00            
ATOM   3856  H   MOL X1202      25.590  43.110  32.040  0.00  0.00            
ATOM   3857  O   MOL X1203      29.770  34.390   4.160  0.00  0.00            
ATOM   3858  H   MOL X1203      28.980  34.970   4.220  0.00  0.00            
ATOM   3859  H   MOL X1203      29.460  33.620   3.630  0.00  0.00            
ATOM   3860  O   MOL X1204       6.020  30.670  21.300  0.00  0.00            
ATOM   3861  H   MOL X1204       5.780  30.000  20.590  0.00  0.00            
ATOM   3862  H   MOL X1204       6.870  30.300  21.710  0.00  0.00            
ATOM   3863  O   MOL X1205      41.160  12.430  15.190  0.00  0.00            
ATOM   3864  H   MOL X1205      41.960  13.030  15.380  0.00  0.00            
ATOM   3865  H   MOL X1205      41.110  11.900  16.010  0.00  0.00            
ATOM   3866  O   MOL X1206      46.590   4.730  15.330  0.00  0.00            
ATOM   3867  H   MOL X1206      46.230   3.860  15.020  0.00  0.00            
ATOM   3868  H   MOL X1206      46.670   5.210  14.440  0.00  0.00            
ATOM   3869  O   MOL X1207      37.040  42.170  66.760  0.00  0.00            
ATOM   3870  H   MOL X1207      37.310  41.570  67.510  0.00  0.00            
ATOM   3871  H   MOL X1207      37.890  42.230  66.280  0.00  0.00            
ATOM   3872  O   MOL X1208       4.260  13.390  65.580  0.00  0.00            
ATOM   3873  H   MOL X1208       4.300  13.190  64.620  0.00  0.00            
ATOM   3874  H   MOL X1208       4.180  14.380  65.640  0.00  0.00            
ATOM   3875  O   MOL X1209       5.370  46.360  53.570  0.00  0.00            
ATOM   3876  H   MOL X1209       5.220  45.410  53.370  0.00  0.00            
ATOM   3877  H   MOL X1209       6.290  46.540  53.290  0.00  0.00            
ATOM   3878  O   MOL X1210      44.290   1.900  61.040  0.00  0.00            
ATOM   3879  H   MOL X1210      44.210   0.930  60.900  0.00  0.00            
ATOM   3880  H   MOL X1210      44.660   1.980  61.950  0.00  0.00            
ATOM   3881  O   MOL X1211       2.870   8.360  21.630  0.00  0.00            
ATOM   3882  H   MOL X1211       3.430   9.170  21.580  0.00  0.00            
ATOM   3883  H   MOL X1211       2.570   8.530  22.590  0.00  0.00            
ATOM   3884  O   MOL X1212      40.950  42.660  51.000  0.00  0.00            
ATOM   3885  H   MOL X1212      40.840  42.470  50.050  0.00  0.00            
ATOM   3886  H   MOL X1212      41.940  42.580  51.130  0.00  0.00            
ATOM   3887  O   MOL X1213      18.630  48.240  45.310  0.00  0.00            
ATOM   3888  H   MOL X1213      18.840  47.520  45.960  0.00  0.00            
ATOM   3889  H   MOL X1213      19.240  48.060  44.580  0.00  0.00            
ATOM   3890  O   MOL X1214      21.280  26.470  27.330  0.00  0.00            
ATOM   3891  H   MOL X1214      21.160  26.700  26.340  0.00  0.00            
ATOM   3892  H   MOL X1214      20.720  27.170  27.720  0.00  0.00            
ATOM   3893  O   MOL X1215      25.160  46.990   6.840  0.00  0.00            
ATOM   3894  H   MOL X1215      25.210  47.530   7.680  0.00  0.00            
ATOM   3895  H   MOL X1215      24.370  47.350   6.380  0.00  0.00            
ATOM   3896  O   MOL X1216      39.810  48.900  40.500  0.00  0.00            
ATOM   3897  H   MOL X1216      40.670  49.310  40.250  0.00  0.00            
ATOM   3898  H   MOL X1216      39.300  48.900  39.630  0.00  0.00            
ATOM   3899  O   MOL X1217      31.060  14.700  27.850  0.00  0.00            
ATOM   3900  H   MOL X1217      31.420  14.280  27.040  0.00  0.00            
ATOM   3901  H   MOL X1217      30.780  15.610  27.500  0.00  0.00            
ATOM   3902  O   MOL X1218      11.820  20.690  14.950  0.00  0.00            
ATOM   3903  H   MOL X1218      11.780  19.720  15.140  0.00  0.00            
ATOM   3904  H   MOL X1218      11.550  20.750  14.010  0.00  0.00            
ATOM   3905  O   MOL X1219      25.400  22.130  41.250  0.00  0.00            
ATOM   3906  H   MOL X1219      25.740  21.380  41.780  0.00  0.00            
ATOM   3907  H   MOL X1219      26.090  22.200  40.510  0.00  0.00            
ATOM   3908  O   MOL X1220      19.030  45.290  59.060  0.00  0.00            
ATOM   3909  H   MOL X1220      18.810  45.390  58.080  0.00  0.00            
ATOM   3910  H   MOL X1220      18.980  44.320  59.170  0.00  0.00            
ATOM   3911  O   MOL X1221      25.700   4.860   8.810  0.00  0.00            
ATOM   3912  H   MOL X1221      25.560   4.330   7.990  0.00  0.00            
ATOM   3913  H   MOL X1221      26.670   4.800   8.950  0.00  0.00            
ATOM   3914  O   MOL X1222       3.730  42.760  40.650  0.00  0.00            
ATOM   3915  H   MOL X1222       3.580  42.420  41.620  0.00  0.00            
ATOM   3916  H   MOL X1222       4.670  43.070  40.750  0.00  0.00            
ATOM   3917  O   MOL X1223      25.010  43.600  46.830  0.00  0.00            
ATOM   3918  H   MOL X1223      25.120  44.040  45.950  0.00  0.00            
ATOM   3919  H   MOL X1223      25.540  44.170  47.430  0.00  0.00            
ATOM   3920  O   MOL X1224      45.690  30.010  11.380  0.00  0.00            
ATOM   3921  H   MOL X1224      45.280  30.740  11.930  0.00  0.00            
ATOM   3922  H   MOL X1224      46.000  30.500  10.560  0.00  0.00            
ATOM   3923  O   MOL X1225      43.390   3.850  59.220  0.00  0.00            
ATOM   3924  H   MOL X1225      43.700   3.220  59.930  0.00  0.00            
ATOM   3925  H   MOL X1225      43.560   3.320  58.390  0.00  0.00            
ATOM   3926  O   MOL X1226      40.550  25.910  41.970  0.00  0.00            
ATOM   3927  H   MOL X1226      40.220  25.010  41.780  0.00  0.00            
ATOM   3928  H   MOL X1226      39.870  26.290  42.560  0.00  0.00            
ATOM   3929  O   MOL X1227      47.350  21.390  60.850  0.00  0.00            
ATOM   3930  H   MOL X1227      46.930  22.110  61.400  0.00  0.00            
ATOM   3931  H   MOL X1227      48.060  21.850  60.370  0.00  0.00            
ATOM   3932  O   MOL X1228      11.160  37.610  29.360  0.00  0.00            
ATOM   3933  H   MOL X1228      10.710  36.790  29.630  0.00  0.00            
ATOM   3934  H   MOL X1228      11.130  38.170  30.190  0.00  0.00            
ATOM   3935  O   MOL X1229      39.990  42.800  45.940  0.00  0.00            
ATOM   3936  H   MOL X1229      40.260  43.600  46.440  0.00  0.00            
ATOM   3937  H   MOL X1229      40.690  42.140  46.250  0.00  0.00            
ATOM   3938  O   MOL X1230      30.230   3.740  67.830  0.00  0.00            
ATOM   3939  H   MOL X1230      29.780   3.770  68.710  0.00  0.00            
ATOM   3940  H   MOL X1230      29.660   4.340  67.290  0.00  0.00            
ATOM   3941  O   MOL X1231      19.830  35.920   5.880  0.00  0.00            
ATOM   3942  H   MOL X1231      18.910  36.220   6.250  0.00  0.00            
ATOM   3943  H   MOL X1231      20.370  36.040   6.700  0.00  0.00            
ATOM   3944  O   MOL X1232      20.670  11.560  55.490  0.00  0.00            
ATOM   3945  H   MOL X1232      19.930  10.930  55.410  0.00  0.00            
ATOM   3946  H   MOL X1232      21.290  11.260  54.760  0.00  0.00            
ATOM   3947  O   MOL X1233      25.810  22.540  22.070  0.00  0.00            
ATOM   3948  H   MOL X1233      25.990  21.950  22.830  0.00  0.00            
ATOM   3949  H   MOL X1233      25.390  23.330  22.470  0.00  0.00            
ATOM   3950  O   MOL X1234      14.900  24.150  34.000  0.00  0.00            
ATOM   3951  H   MOL X1234      15.060  24.990  33.530  0.00  0.00            
ATOM   3952  H   MOL X1234      15.100  24.430  34.990  0.00  0.00            
ATOM   3953  O   MOL X1235      24.460  36.200  60.680  0.00  0.00            
ATOM   3954  H   MOL X1235      23.600  36.180  60.220  0.00  0.00            
ATOM   3955  H   MOL X1235      24.860  35.330  60.290  0.00  0.00            
ATOM   3956  O   MOL X1236      46.810   3.630  11.240  0.00  0.00            
ATOM   3957  H   MOL X1236      46.780   4.410  11.860  0.00  0.00            
ATOM   3958  H   MOL X1236      47.780   3.590  11.020  0.00  0.00            
ATOM   3959  O   MOL X1237      47.750  36.300  43.310  0.00  0.00            
ATOM   3960  H   MOL X1237      47.700  35.840  44.230  0.00  0.00            
ATOM   3961  H   MOL X1237      48.030  37.180  43.620  0.00  0.00            
ATOM   3962  O   MOL X1238       6.540  39.320  58.240  0.00  0.00            
ATOM   3963  H   MOL X1238       7.460  39.480  57.940  0.00  0.00            
ATOM   3964  H   MOL X1238       6.540  38.370  58.480  0.00  0.00            
ATOM   3965  O   MOL X1239      29.130  16.820  54.700  0.00  0.00            
ATOM   3966  H   MOL X1239      29.790  16.080  54.580  0.00  0.00            
ATOM   3967  H   MOL X1239      29.000  17.160  53.780  0.00  0.00            
ATOM   3968  O   MOL X1240      43.380   1.090   3.250  0.00  0.00            
ATOM   3969  H   MOL X1240      42.430   0.900   3.490  0.00  0.00            
ATOM   3970  H   MOL X1240      43.300   1.810   2.600  0.00  0.00            
ATOM   3971  O   MOL X1241      46.470  24.450  29.590  0.00  0.00            
ATOM   3972  H   MOL X1241      46.690  23.780  28.910  0.00  0.00            
ATOM   3973  H   MOL X1241      46.450  23.860  30.450  0.00  0.00            
ATOM   3974  O   MOL X1242      30.170  36.160  52.830  0.00  0.00            
ATOM   3975  H   MOL X1242      29.660  36.520  52.050  0.00  0.00            
ATOM   3976  H   MOL X1242      30.370  35.240  52.540  0.00  0.00            
ATOM   3977  O   MOL X1243      36.930   4.140  66.860  0.00  0.00            
ATOM   3978  H   MOL X1243      37.100   4.360  65.890  0.00  0.00            
ATOM   3979  H   MOL X1243      36.500   4.980  67.150  0.00  0.00            
ATOM   3980  O   MOL X1244       0.390  15.940   9.980  0.00  0.00            
ATOM   3981  H   MOL X1244       0.770  16.300  10.810  0.00  0.00            
ATOM   3982  H   MOL X1244      49.470  15.200  10.310  0.00  0.00            
ATOM   3983  O   MOL X1245      19.740  19.850  20.890  0.00  0.00            
ATOM   3984  H   MOL X1245      19.290  18.940  20.810  0.00  0.00            
ATOM   3985  H   MOL X1245      19.560  20.240  20.010  0.00  0.00            
ATOM   3986  O   MOL X1246      17.960   7.870  60.650  0.00  0.00            
ATOM   3987  H   MOL X1246      17.960   7.730  59.680  0.00  0.00            
ATOM   3988  H   MOL X1246      17.570   8.810  60.700  0.00  0.00            
ATOM   3989  O   MOL X1247      41.710  47.940  54.310  0.00  0.00            
ATOM   3990  H   MOL X1247      40.720  48.020  54.170  0.00  0.00            
ATOM   3991  H   MOL X1247      42.070  48.220  53.440  0.00  0.00            
ATOM   3992  O   MOL X1248      43.280   7.310   7.120  0.00  0.00            
ATOM   3993  H   MOL X1248      44.230   7.170   6.920  0.00  0.00            
ATOM   3994  H   MOL X1248      43.310   8.260   7.420  0.00  0.00            
ATOM   3995  O   MOL X1249      10.340  23.050  55.900  0.00  0.00            
ATOM   3996  H   MOL X1249       9.470  23.490  55.720  0.00  0.00            
ATOM   3997  H   MOL X1249      10.460  23.470  56.830  0.00  0.00            
ATOM   3998  O   MOL X1250      48.100  43.850   3.240  0.00  0.00            
ATOM   3999  H   MOL X1250      48.930  43.590   2.790  0.00  0.00            
ATOM   4000  H   MOL X1250      48.050  43.190   3.970  0.00  0.00            
ATOM   4001  O   MOL X1251      11.820  18.380  12.620  0.00  0.00            
ATOM   4002  H   MOL X1251      11.840  18.150  13.600  0.00  0.00            
ATOM   4003  H   MOL X1251      12.780  18.470  12.410  0.00  0.00            
ATOM   4004  O   MOL X1252      13.700  26.520   5.090  0.00  0.00            
ATOM   4005  H   MOL X1252      13.470  25.580   5.320  0.00  0.00            
ATOM   4006  H   MOL X1252      14.580  26.640   5.500  0.00  0.00            
ATOM   4007  O   MOL X1253       2.040  42.430  46.730  0.00  0.00            
ATOM   4008  H   MOL X1253       1.830  42.230  45.730  0.00  0.00            
ATOM   4009  H   MOL X1253       1.630  41.630  47.130  0.00  0.00            
ATOM   4010  O   MOL X1254      48.850  38.620  36.590  0.00  0.00            
ATOM   4011  H   MOL X1254      49.240  39.140  35.870  0.00  0.00            
ATOM   4012  H   MOL X1254      48.300  37.980  36.030  0.00  0.00            
ATOM   4013  O   MOL X1255      47.370   8.950  56.290  0.00  0.00            
ATOM   4014  H   MOL X1255      48.350   8.930  56.400  0.00  0.00            
ATOM   4015  H   MOL X1255      47.110   7.980  56.320  0.00  0.00            
ATOM   4016  O   MOL X1256      44.010  38.330  24.270  0.00  0.00            
ATOM   4017  H   MOL X1256      44.360  37.560  24.840  0.00  0.00            
ATOM   4018  H   MOL X1256      43.050  38.300  24.470  0.00  0.00            
ATOM   4019  O   MOL X1257      41.540  31.600  46.890  0.00  0.00            
ATOM   4020  H   MOL X1257      41.460  30.700  47.320  0.00  0.00            
ATOM   4021  H   MOL X1257      42.510  31.780  46.950  0.00  0.00            
ATOM   4022  O   MOL X1258      30.450  27.080  36.710  0.00  0.00            
ATOM   4023  H   MOL X1258      30.140  27.890  37.180  0.00  0.00            
ATOM   4024  H   MOL X1258      30.660  26.460  37.440  0.00  0.00            
ATOM   4025  O   MOL X1259       6.000  37.710  24.020  0.00  0.00            
ATOM   4026  H   MOL X1259       6.470  37.130  24.690  0.00  0.00            
ATOM   4027  H   MOL X1259       5.400  38.250  24.600  0.00  0.00            
ATOM   4028  O   MOL X1260      31.790  40.360  45.370  0.00  0.00            
ATOM   4029  H   MOL X1260      30.830  40.550  45.170  0.00  0.00            
ATOM   4030  H   MOL X1260      31.760  39.400  45.110  0.00  0.00            
ATOM   4031  O   MOL X1261      31.660  19.220  67.040  0.00  0.00            
ATOM   4032  H   MOL X1261      30.890  19.160  66.390  0.00  0.00            
ATOM   4033  H   MOL X1261      31.010  18.940  67.790  0.00  0.00            
ATOM   4034  O   MOL X1262      44.230   3.320  10.610  0.00  0.00            
ATOM   4035  H   MOL X1262      44.030   2.640  11.290  0.00  0.00            
ATOM   4036  H   MOL X1262      45.230   3.420  10.730  0.00  0.00            
ATOM   4037  O   MOL X1263      16.540  32.900  64.600  0.00  0.00            
ATOM   4038  H   MOL X1263      16.270  32.090  64.110  0.00  0.00            
ATOM   4039  H   MOL X1263      16.000  32.810  65.440  0.00  0.00            
ATOM   4040  O   MOL X1264      15.160  28.340  18.850  0.00  0.00            
ATOM   4041  H   MOL X1264      14.730  27.920  18.050  0.00  0.00            
ATOM   4042  H   MOL X1264      15.830  28.900  18.370  0.00  0.00            
ATOM   4043  O   MOL X1265      47.190  13.570  46.710  0.00  0.00            
ATOM   4044  H   MOL X1265      47.120  12.680  46.250  0.00  0.00            
ATOM   4045  H   MOL X1265      47.660  14.090  46.030  0.00  0.00            
ATOM   4046  O   MOL X1266       3.940   4.300   9.880  0.00  0.00            
ATOM   4047  H   MOL X1266       3.300   5.020  10.180  0.00  0.00            
ATOM   4048  H   MOL X1266       4.780   4.590  10.290  0.00  0.00            
ATOM   4049  O   MOL X1267       2.850  41.530  13.900  0.00  0.00            
ATOM   4050  H   MOL X1267       2.630  41.780  12.940  0.00  0.00            
ATOM   4051  H   MOL X1267       3.040  40.560  13.760  0.00  0.00            
ATOM   4052  O   MOL X1268       4.750  27.260  12.770  0.00  0.00            
ATOM   4053  H   MOL X1268       4.130  26.640  12.340  0.00  0.00            
ATOM   4054  H   MOL X1268       4.170  27.640  13.490  0.00  0.00            
ATOM   4055  O   MOL X1269       7.190  18.760  57.600  0.00  0.00            
ATOM   4056  H   MOL X1269       6.360  19.260  57.770  0.00  0.00            
ATOM   4057  H   MOL X1269       7.860  19.210  58.160  0.00  0.00            
ATOM   4058  O   MOL X1270       9.520  32.760  42.690  0.00  0.00            
ATOM   4059  H   MOL X1270       9.850  32.300  41.860  0.00  0.00            
ATOM   4060  H   MOL X1270       9.710  32.070  43.390  0.00  0.00            
ATOM   4061  O   MOL X1271      41.130  24.770   8.300  0.00  0.00            
ATOM   4062  H   MOL X1271      41.100  25.210   7.400  0.00  0.00            
ATOM   4063  H   MOL X1271      41.360  25.590   8.820  0.00  0.00            
ATOM   4064  O   MOL X1272      12.350  16.660  44.320  0.00  0.00            
ATOM   4065  H   MOL X1272      11.950  15.940  44.880  0.00  0.00            
ATOM   4066  H   MOL X1272      11.760  16.690  43.540  0.00  0.00            
ATOM   4067  O   MOL X1273      17.970  26.940   5.780  0.00  0.00            
ATOM   4068  H   MOL X1273      18.220  25.990   5.730  0.00  0.00            
ATOM   4069  H   MOL X1273      18.300  27.280   4.900  0.00  0.00            
ATOM   4070  O   MOL X1274      49.210  30.170  59.600  0.00  0.00            
ATOM   4071  H   MOL X1274      48.520  30.870  59.910  0.00  0.00            
ATOM   4072  H   MOL X1274      48.590  29.780  58.940  0.00  0.00            
ATOM   4073  O   MOL X1275      49.520  39.660   4.550  0.00  0.00            
ATOM   4074  H   MOL X1275       0.070  40.210   5.380  0.00  0.00            
ATOM   4075  H   MOL X1275       0.170  38.780   4.870  0.00  0.00            
ATOM   4076  O   MOL X1276      22.320  44.400  17.670  0.00  0.00            
ATOM   4077  H   MOL X1276      23.070  44.200  17.040  0.00  0.00            
ATOM   4078  H   MOL X1276      22.770  44.920  18.360  0.00  0.00            
ATOM   4079  O   MOL X1277      19.020  27.450   3.310  0.00  0.00            
ATOM   4080  H   MOL X1277      19.580  26.590   3.410  0.00  0.00            
ATOM   4081  H   MOL X1277      18.540  27.260   2.480  0.00  0.00            
ATOM   4082  O   MOL X1278      11.360   0.520  41.430  0.00  0.00            
ATOM   4083  H   MOL X1278      11.870   1.280  41.080  0.00  0.00            
ATOM   4084  H   MOL X1278      11.790  49.290  40.970  0.00  0.00            
ATOM   4085  O   MOL X1279      47.290  10.330  15.800  0.00  0.00            
ATOM   4086  H   MOL X1279      46.780  11.030  15.270  0.00  0.00            
ATOM   4087  H   MOL X1279      47.200  10.660  16.750  0.00  0.00            
ATOM   4088  O   MOL X1280       3.260   4.380  36.730  0.00  0.00            
ATOM   4089  H   MOL X1280       3.400   3.650  37.410  0.00  0.00            
ATOM   4090  H   MOL X1280       3.800   5.100  37.160  0.00  0.00            
ATOM   4091  O   MOL X1281      42.240  35.860  35.650  0.00  0.00            
ATOM   4092  H   MOL X1281      42.710  35.760  34.790  0.00  0.00            
ATOM   4093  H   MOL X1281      41.290  35.940  35.400  0.00  0.00            
ATOM   4094  O   MOL X1282      18.500  15.400  27.560  0.00  0.00            
ATOM   4095  H   MOL X1282      18.030  15.850  26.840  0.00  0.00            
ATOM   4096  H   MOL X1282      18.510  14.440  27.260  0.00  0.00            
ATOM   4097  O   MOL X1283      33.840  39.360  24.510  0.00  0.00            
ATOM   4098  H   MOL X1283      33.130  38.840  24.940  0.00  0.00            
ATOM   4099  H   MOL X1283      33.490  39.520  23.590  0.00  0.00            
ATOM   4100  O   MOL X1284      39.890  33.650  46.190  0.00  0.00            
ATOM   4101  H   MOL X1284      39.510  33.990  47.050  0.00  0.00            
ATOM   4102  H   MOL X1284      40.500  32.920  46.490  0.00  0.00            
ATOM   4103  O   MOL X1285      45.790   7.960  25.230  0.00  0.00            
ATOM   4104  H   MOL X1285      46.580   8.530  25.100  0.00  0.00            
ATOM   4105  H   MOL X1285      45.280   8.470  25.910  0.00  0.00            
ATOM   4106  O   MOL X1286      36.540  34.280  15.910  0.00  0.00            
ATOM   4107  H   MOL X1286      36.750  35.190  15.610  0.00  0.00            
ATOM   4108  H   MOL X1286      35.760  34.050  15.310  0.00  0.00            
ATOM   4109  O   MOL X1287      15.000  37.890  26.670  0.00  0.00            
ATOM   4110  H   MOL X1287      15.120  38.270  27.620  0.00  0.00            
ATOM   4111  H   MOL X1287      15.330  38.650  26.140  0.00  0.00            
ATOM   4112  O   MOL X1288      36.590  39.340  56.560  0.00  0.00            
ATOM   4113  H   MOL X1288      35.920  39.550  57.310  0.00  0.00            
ATOM   4114  H   MOL X1288      37.060  38.570  56.960  0.00  0.00            
ATOM   4115  O   MOL X1289      28.960  33.960  15.540  0.00  0.00            
ATOM   4116  H   MOL X1289      29.900  33.820  15.320  0.00  0.00            
ATOM   4117  H   MOL X1289      28.550  33.110  15.180  0.00  0.00            
ATOM   4118  O   MOL X1290      31.280  25.880  58.430  0.00  0.00            
ATOM   4119  H   MOL X1290      32.120  25.430  58.140  0.00  0.00            
ATOM   4120  H   MOL X1290      31.110  26.500  57.680  0.00  0.00            
ATOM   4121  O   MOL X1291      36.630  26.170  59.550  0.00  0.00            
ATOM   4122  H   MOL X1291      36.060  25.480  59.140  0.00  0.00            
ATOM   4123  H   MOL X1291      37.210  25.660  60.150  0.00  0.00            
ATOM   4124  O   MOL X1292       4.790  12.870  28.910  0.00  0.00            
ATOM   4125  H   MOL X1292       5.000  12.390  29.740  0.00  0.00            
ATOM   4126  H   MOL X1292       5.700  13.060  28.530  0.00  0.00            
ATOM   4127  O   MOL X1293       6.190  15.740  60.470  0.00  0.00            
ATOM   4128  H   MOL X1293       6.610  14.860  60.620  0.00  0.00            
ATOM   4129  H   MOL X1293       6.240  15.870  59.500  0.00  0.00            
ATOM   4130  O   MOL X1294       5.220  29.060  34.310  0.00  0.00            
ATOM   4131  H   MOL X1294       4.670  29.790  33.880  0.00  0.00            
ATOM   4132  H   MOL X1294       4.620  28.780  35.070  0.00  0.00            
ATOM   4133  O   MOL X1295      22.250   7.370  27.250  0.00  0.00            
ATOM   4134  H   MOL X1295      22.980   8.040  27.010  0.00  0.00            
ATOM   4135  H   MOL X1295      22.730   6.540  27.070  0.00  0.00            
ATOM   4136  O   MOL X1296      14.850   0.750  66.640  0.00  0.00            
ATOM   4137  H   MOL X1296      14.030   0.780  67.180  0.00  0.00            
ATOM   4138  H   MOL X1296      15.570   0.860  67.290  0.00  0.00            
ATOM   4139  O   MOL X1297      45.100  25.730  37.170  0.00  0.00            
ATOM   4140  H   MOL X1297      45.770  25.050  36.870  0.00  0.00            
ATOM   4141  H   MOL X1297      45.480  25.980  38.040  0.00  0.00            
ATOM   4142  O   MOL X1298      21.940  35.960  18.370  0.00  0.00            
ATOM   4143  H   MOL X1298      21.930  36.790  18.870  0.00  0.00            
ATOM   4144  H   MOL X1298      20.980  35.800  18.140  0.00  0.00            
ATOM   4145  O   MOL X1299      33.380  25.560  35.200  0.00  0.00            
ATOM   4146  H   MOL X1299      33.630  25.130  36.050  0.00  0.00            
ATOM   4147  H   MOL X1299      33.530  26.530  35.430  0.00  0.00            
ATOM   4148  O   MOL X1300      49.350  23.340  65.970  0.00  0.00            
ATOM   4149  H   MOL X1300       0.620  23.130  65.610  0.00  0.00            
ATOM   4150  H   MOL X1300      48.950  23.860  65.230  0.00  0.00            
ATOM   4151  O   MOL X1301       3.330  11.190   7.870  0.00  0.00            
ATOM   4152  H   MOL X1301       2.420  10.900   8.220  0.00  0.00            
ATOM   4153  H   MOL X1301       3.760  11.550   8.720  0.00  0.00            
ATOM   4154  O   MOL X1302      29.280  32.000  49.370  0.00  0.00            
ATOM   4155  H   MOL X1302      30.080  31.520  49.650  0.00  0.00            
ATOM   4156  H   MOL X1302      29.690  32.820  48.930  0.00  0.00            
ATOM   4157  O   MOL X1303       7.040   1.630  26.340  0.00  0.00            
ATOM   4158  H   MOL X1303       7.030   0.840  27.010  0.00  0.00            
ATOM   4159  H   MOL X1303       6.940   2.360  26.990  0.00  0.00            
ATOM   4160  O   MOL X1304      23.030  32.900  47.230  0.00  0.00            
ATOM   4161  H   MOL X1304      22.560  33.280  46.400  0.00  0.00            
ATOM   4162  H   MOL X1304      22.310  32.310  47.560  0.00  0.00            
ATOM   4163  O   MOL X1305      33.510  46.530  60.490  0.00  0.00            
ATOM   4164  H   MOL X1305      33.030  47.020  61.210  0.00  0.00            
ATOM   4165  H   MOL X1305      34.450  46.700  60.750  0.00  0.00            
ATOM   4166  O   MOL X1306      22.760  13.860  25.880  0.00  0.00            
ATOM   4167  H   MOL X1306      21.970  13.580  25.380  0.00  0.00            
ATOM   4168  H   MOL X1306      23.100  12.980  26.220  0.00  0.00            
ATOM   4169  O   MOL X1307      47.410  25.800  67.800  0.00  0.00            
ATOM   4170  H   MOL X1307      48.240  26.230  68.110  0.00  0.00            
ATOM   4171  H   MOL X1307      46.760  26.530  67.790  0.00  0.00            
ATOM   4172  O   MOL X1308       1.860  20.400  44.450  0.00  0.00            
ATOM   4173  H   MOL X1308       1.470  20.930  43.660  0.00  0.00            
ATOM   4174  H   MOL X1308       1.640  19.490  44.140  0.00  0.00            
ATOM   4175  O   MOL X1309      44.140  14.080  31.000  0.00  0.00            
ATOM   4176  H   MOL X1309      44.840  14.240  31.760  0.00  0.00            
ATOM   4177  H   MOL X1309      43.330  14.390  31.440  0.00  0.00            
ATOM   4178  O   MOL X1310      35.530  43.520  56.530  0.00  0.00            
ATOM   4179  H   MOL X1310      34.800  43.640  57.180  0.00  0.00            
ATOM   4180  H   MOL X1310      35.700  44.440  56.220  0.00  0.00            
ATOM   4181  O   MOL X1311      14.480  17.020  66.110  0.00  0.00            
ATOM   4182  H   MOL X1311      15.180  16.250  66.140  0.00  0.00            
ATOM   4183  H   MOL X1311      14.920  17.650  65.460  0.00  0.00            
ATOM   4184  O   MOL X1312      16.420  10.100  19.160  0.00  0.00            
ATOM   4185  H   MOL X1312      17.090  10.270  19.890  0.00  0.00            
ATOM   4186  H   MOL X1312      16.730  10.750  18.460  0.00  0.00            
ATOM   4187  O   MOL X1313      26.090  25.120  56.780  0.00  0.00            
ATOM   4188  H   MOL X1313      26.100  24.200  56.350  0.00  0.00            
ATOM   4189  H   MOL X1313      25.930  25.690  56.000  0.00  0.00            
ATOM   4190  O   MOL X1314      16.010  13.820  25.550  0.00  0.00            
ATOM   4191  H   MOL X1314      15.240  14.160  26.050  0.00  0.00            
ATOM   4192  H   MOL X1314      15.830  14.100  24.630  0.00  0.00            
ATOM   4193  O   MOL X1315       8.760  27.750  55.470  0.00  0.00            
ATOM   4194  H   MOL X1315       8.010  28.380  55.640  0.00  0.00            
ATOM   4195  H   MOL X1315       8.780  27.150  56.310  0.00  0.00            
ATOM   4196  O   MOL X1316      49.430  39.290  22.180  0.00  0.00            
ATOM   4197  H   MOL X1316       0.610  38.950  21.750  0.00  0.00            
ATOM   4198  H   MOL X1316       0.100  39.390  23.130  0.00  0.00            
ATOM   4199  O   MOL X1317       1.140  27.580  23.580  0.00  0.00            
ATOM   4200  H   MOL X1317       1.360  28.450  23.060  0.00  0.00            
ATOM   4201  H   MOL X1317       1.770  27.680  24.320  0.00  0.00            
ATOM   4202  O   MOL X1318      12.440  21.430  51.960  0.00  0.00            
ATOM   4203  H   MOL X1318      11.960  21.190  52.810  0.00  0.00            
ATOM   4204  H   MOL X1318      12.210  20.660  51.370  0.00  0.00            
ATOM   4205  O   MOL X1319      21.120  32.120  39.890  0.00  0.00            
ATOM   4206  H   MOL X1319      21.830  32.840  39.960  0.00  0.00            
ATOM   4207  H   MOL X1319      20.440  32.720  40.310  0.00  0.00            
ATOM   4208  O   MOL X1320      17.590  20.260  64.260  0.00  0.00            
ATOM   4209  H   MOL X1320      18.390  19.880  64.700  0.00  0.00            
ATOM   4210  H   MOL X1320      17.910  21.050  63.790  0.00  0.00            
ATOM   4211  O   MOL X1321      27.350  27.600  46.120  0.00  0.00            
ATOM   4212  H   MOL X1321      27.690  26.890  45.500  0.00  0.00            
ATOM   4213  H   MOL X1321      28.010  28.310  46.020  0.00  0.00            
ATOM   4214  O   MOL X1322      36.410  11.190  52.950  0.00  0.00            
ATOM   4215  H   MOL X1322      36.050  11.780  52.240  0.00  0.00            
ATOM   4216  H   MOL X1322      35.560  11.120  53.520  0.00  0.00            
ATOM   4217  O   MOL X1323      48.140  15.040  55.990  0.00  0.00            
ATOM   4218  H   MOL X1323      48.420  14.730  56.920  0.00  0.00            
ATOM   4219  H   MOL X1323      48.530  14.280  55.510  0.00  0.00            
ATOM   4220  O   MOL X1324       9.570  19.680  28.460  0.00  0.00            
ATOM   4221  H   MOL X1324      10.190  19.740  27.700  0.00  0.00            
ATOM   4222  H   MOL X1324       9.290  18.730  28.380  0.00  0.00            
ATOM   4223  O   MOL X1325       2.960  13.720  45.550  0.00  0.00            
ATOM   4224  H   MOL X1325       2.480  13.650  44.660  0.00  0.00            
ATOM   4225  H   MOL X1325       3.610  12.980  45.440  0.00  0.00            
ATOM   4226  O   MOL X1326      49.150  13.760  58.110  0.00  0.00            
ATOM   4227  H   MOL X1326       0.360  14.010  58.530  0.00  0.00            
ATOM   4228  H   MOL X1326      49.000  12.850  58.520  0.00  0.00            
ATOM   4229  O   MOL X1327      23.120  26.510  41.610  0.00  0.00            
ATOM   4230  H   MOL X1327      22.170  26.560  41.270  0.00  0.00            
ATOM   4231  H   MOL X1327      23.250  25.510  41.580  0.00  0.00            
ATOM   4232  O   MOL X1328      33.310  27.600  49.100  0.00  0.00            
ATOM   4233  H   MOL X1328      34.170  27.450  48.660  0.00  0.00            
ATOM   4234  H   MOL X1328      32.790  28.050  48.370  0.00  0.00            
ATOM   4235  O   MOL X1329      44.350  39.740  57.180  0.00  0.00            
ATOM   4236  H   MOL X1329      43.730  39.080  57.560  0.00  0.00            
ATOM   4237  H   MOL X1329      45.250  39.360  57.430  0.00  0.00            
ATOM   4238  O   MOL X1330      10.990  38.970  31.790  0.00  0.00            
ATOM   4239  H   MOL X1330      11.710  38.590  32.350  0.00  0.00            
ATOM   4240  H   MOL X1330      10.550  39.610  32.400  0.00  0.00            
ATOM   4241  O   MOL X1331       9.930  32.410  24.520  0.00  0.00            
ATOM   4242  H   MOL X1331      10.290  31.650  23.990  0.00  0.00            
ATOM   4243  H   MOL X1331       9.050  32.060  24.810  0.00  0.00            
ATOM   4244  O   MOL X1332      18.110   9.070  69.730  0.00  0.00            
ATOM   4245  H   MOL X1332      17.240   9.510  69.560  0.00  0.00            
ATOM   4246  H   MOL X1332      17.920   8.520  70.520  0.00  0.00            
ATOM   4247  O   MOL X1333      31.290  46.200  55.370  0.00  0.00            
ATOM   4248  H   MOL X1333      31.780  46.320  56.230  0.00  0.00            
ATOM   4249  H   MOL X1333      31.650  45.360  55.010  0.00  0.00            
ATOM   4250  O   MOL X1334      12.110  49.060  53.920  0.00  0.00            
ATOM   4251  H   MOL X1334      12.610  48.260  54.170  0.00  0.00            
ATOM   4252  H   MOL X1334      12.750   0.240  54.130  0.00  0.00            
ATOM   4253  O   MOL X1335      25.180  47.970  22.540  0.00  0.00            
ATOM   4254  H   MOL X1335      25.400  47.110  23.000  0.00  0.00            
ATOM   4255  H   MOL X1335      25.280  48.630  23.290  0.00  0.00            
ATOM   4256  O   MOL X1336      45.220  16.650  14.900  0.00  0.00            
ATOM   4257  H   MOL X1336      45.440  16.630  15.850  0.00  0.00            
ATOM   4258  H   MOL X1336      45.410  15.670  14.630  0.00  0.00            
ATOM   4259  O   MOL X1337      40.530  15.750  64.040  0.00  0.00            
ATOM   4260  H   MOL X1337      39.730  15.410  63.510  0.00  0.00            
ATOM   4261  H   MOL X1337      41.060  16.120  63.300  0.00  0.00            
ATOM   4262  O   MOL X1338      20.560   9.140  41.430  0.00  0.00            
ATOM   4263  H   MOL X1338      20.140   9.350  40.540  0.00  0.00            
ATOM   4264  H   MOL X1338      20.600  10.010  41.880  0.00  0.00            
ATOM   4265  O   MOL X1339      16.550  29.260  16.550  0.00  0.00            
ATOM   4266  H   MOL X1339      17.350  28.830  16.110  0.00  0.00            
ATOM   4267  H   MOL X1339      15.810  28.880  16.030  0.00  0.00            
ATOM   4268  O   MOL X1340      38.270  26.830  48.090  0.00  0.00            
ATOM   4269  H   MOL X1340      38.630  27.090  48.960  0.00  0.00            
ATOM   4270  H   MOL X1340      37.340  27.150  48.120  0.00  0.00            
ATOM   4271  O   MOL X1341      15.680  31.800  24.340  0.00  0.00            
ATOM   4272  H   MOL X1341      16.140  30.950  24.160  0.00  0.00            
ATOM   4273  H   MOL X1341      14.760  31.620  23.980  0.00  0.00            
ATOM   4274  O   MOL X1342      24.480  23.250   3.590  0.00  0.00            
ATOM   4275  H   MOL X1342      24.440  23.020   2.640  0.00  0.00            
ATOM   4276  H   MOL X1342      23.440  23.250   3.750  0.00  0.00            
ATOM   4277  O   MOL X1343      44.370  46.500  14.760  0.00  0.00            
ATOM   4278  H   MOL X1343      45.140  45.830  14.740  0.00  0.00            
ATOM   4279  H   MOL X1343      43.680  46.010  14.240  0.00  0.00            
ATOM   4280  O   MOL X1344      39.020  41.820  57.200  0.00  0.00            
ATOM   4281  H   MOL X1344      39.850  41.510  56.770  0.00  0.00            
ATOM   4282  H   MOL X1344      39.260  41.890  58.160  0.00  0.00            
ATOM   4283  O   MOL X1345       7.630  13.080   6.260  0.00  0.00            
ATOM   4284  H   MOL X1345       7.770  13.760   6.960  0.00  0.00            
ATOM   4285  H   MOL X1345       8.490  12.600   6.230  0.00  0.00            
ATOM   4286  O   MOL X1346      20.000  40.950  42.890  0.00  0.00            
ATOM   4287  H   MOL X1346      20.300  39.990  42.950  0.00  0.00            
ATOM   4288  H   MOL X1346      20.570  41.280  42.140  0.00  0.00            
ATOM   4289  O   MOL X1347      16.720  34.210   5.560  0.00  0.00            
ATOM   4290  H   MOL X1347      16.140  33.750   6.220  0.00  0.00            
ATOM   4291  H   MOL X1347      16.850  35.080   6.080  0.00  0.00            
ATOM   4292  O   MOL X1348      14.530  47.980  45.720  0.00  0.00            
ATOM   4293  H   MOL X1348      14.190  48.150  44.820  0.00  0.00            
ATOM   4294  H   MOL X1348      15.260  48.620  45.850  0.00  0.00            
ATOM   4295  O   MOL X1349      11.920  11.790  40.120  0.00  0.00            
ATOM   4296  H   MOL X1349      12.670  11.150  40.310  0.00  0.00            
ATOM   4297  H   MOL X1349      12.320  12.410  39.490  0.00  0.00            
ATOM   4298  O   MOL X1350      41.970  35.570   4.910  0.00  0.00            
ATOM   4299  H   MOL X1350      42.130  36.380   5.450  0.00  0.00            
ATOM   4300  H   MOL X1350      41.360  35.870   4.210  0.00  0.00            
ATOM   4301  O   MOL X1351      22.340  12.020  34.260  0.00  0.00            
ATOM   4302  H   MOL X1351      21.630  11.350  34.130  0.00  0.00            
ATOM   4303  H   MOL X1351      22.220  12.280  35.200  0.00  0.00            
ATOM   4304  O   MOL X1352      30.090   0.130  10.450  0.00  0.00            
ATOM   4305  H   MOL X1352      29.740   0.710  11.150  0.00  0.00            
ATOM   4306  H   MOL X1352      29.280  49.120  10.200  0.00  0.00            
ATOM   4307  O   MOL X1353      35.730  22.970  26.870  0.00  0.00            
ATOM   4308  H   MOL X1353      35.670  23.670  26.190  0.00  0.00            
ATOM   4309  H   MOL X1353      34.900  22.440  26.700  0.00  0.00            
ATOM   4310  O   MOL X1354      44.300  25.410   6.530  0.00  0.00            
ATOM   4311  H   MOL X1354      44.810  26.070   6.030  0.00  0.00            
ATOM   4312  H   MOL X1354      43.370  25.880   6.510  0.00  0.00            
ATOM   4313  O   MOL X1355      39.590  10.900  29.490  0.00  0.00            
ATOM   4314  H   MOL X1355      40.420  11.430  29.580  0.00  0.00            
ATOM   4315  H   MOL X1355      38.910  11.430  29.970  0.00  0.00            
ATOM   4316  O   MOL X1356      46.350  10.800  53.610  0.00  0.00            
ATOM   4317  H   MOL X1356      46.850  11.320  52.940  0.00  0.00            
ATOM   4318  H   MOL X1356      46.310   9.900  53.170  0.00  0.00            
ATOM   4319  O   MOL X1357      33.390   5.530  67.500  0.00  0.00            
ATOM   4320  H   MOL X1357      33.730   5.800  66.590  0.00  0.00            
ATOM   4321  H   MOL X1357      33.330   6.460  67.890  0.00  0.00            
ATOM   4322  O   MOL X1358      17.590  14.940   4.880  0.00  0.00            
ATOM   4323  H   MOL X1358      17.350  15.880   4.720  0.00  0.00            
ATOM   4324  H   MOL X1358      16.680  14.570   4.670  0.00  0.00            
ATOM   4325  O   MOL X1359       3.190  16.800  14.060  0.00  0.00            
ATOM   4326  H   MOL X1359       4.080  16.430  14.190  0.00  0.00            
ATOM   4327  H   MOL X1359       2.760  16.610  14.950  0.00  0.00            
ATOM   4328  O   MOL X1360      28.370  32.400   8.990  0.00  0.00            
ATOM   4329  H   MOL X1360      27.840  33.070   9.510  0.00  0.00            
ATOM   4330  H   MOL X1360      27.660  31.800   8.630  0.00  0.00            
ATOM   4331  O   MOL X1361      37.520  32.720  17.830  0.00  0.00            
ATOM   4332  H   MOL X1361      37.580  31.940  17.240  0.00  0.00            
ATOM   4333  H   MOL X1361      37.150  33.400  17.160  0.00  0.00            
ATOM   4334  O   MOL X1362      38.760  26.180  26.670  0.00  0.00            
ATOM   4335  H   MOL X1362      38.390  26.210  25.700  0.00  0.00            
ATOM   4336  H   MOL X1362      39.370  26.940  26.570  0.00  0.00            
ATOM   4337  O   MOL X1363      14.860  39.530  12.500  0.00  0.00            
ATOM   4338  H   MOL X1363      15.330  39.360  11.650  0.00  0.00            
ATOM   4339  H   MOL X1363      14.570  38.570  12.660  0.00  0.00            
ATOM   4340  O   MOL X1364      49.480  24.570  38.350  0.00  0.00            
ATOM   4341  H   MOL X1364       0.750  24.170  38.220  0.00  0.00            
ATOM   4342  H   MOL X1364      48.950  24.310  37.570  0.00  0.00            
ATOM   4343  O   MOL X1365      19.290  11.870  67.290  0.00  0.00            
ATOM   4344  H   MOL X1365      18.540  12.280  66.730  0.00  0.00            
ATOM   4345  H   MOL X1365      19.790  12.710  67.440  0.00  0.00            
ATOM   4346  O   MOL X1366      15.660  18.770  39.520  0.00  0.00            
ATOM   4347  H   MOL X1366      16.030  18.800  40.420  0.00  0.00            
ATOM   4348  H   MOL X1366      15.600  19.710  39.250  0.00  0.00            
ATOM   4349  O   MOL X1367       4.690  34.480  48.970  0.00  0.00            
ATOM   4350  H   MOL X1367       3.930  34.900  48.490  0.00  0.00            
ATOM   4351  H   MOL X1367       4.240  33.990  49.700  0.00  0.00            
ATOM   4352  O   MOL X1368      38.390   1.400   7.000  0.00  0.00            
ATOM   4353  H   MOL X1368      38.030   1.550   7.910  0.00  0.00            
ATOM   4354  H   MOL X1368      37.600   1.500   6.420  0.00  0.00            
ATOM   4355  O   MOL X1369      10.480  47.350  12.060  0.00  0.00            
ATOM   4356  H   MOL X1369      10.980  47.610  11.230  0.00  0.00            
ATOM   4357  H   MOL X1369      11.280  47.260  12.630  0.00  0.00            
ATOM   4358  O   MOL X1370       5.740  47.100   5.410  0.00  0.00            
ATOM   4359  H   MOL X1370       6.430  46.590   4.950  0.00  0.00            
ATOM   4360  H   MOL X1370       6.260  47.450   6.210  0.00  0.00            
ATOM   4361  O   MOL X1371      22.400  21.180  32.210  0.00  0.00            
ATOM   4362  H   MOL X1371      22.280  20.210  32.160  0.00  0.00            
ATOM   4363  H   MOL X1371      22.210  21.460  31.250  0.00  0.00            
ATOM   4364  O   MOL X1372      28.330   6.600  50.680  0.00  0.00            
ATOM   4365  H   MOL X1372      28.940   6.910  49.980  0.00  0.00            
ATOM   4366  H   MOL X1372      27.800   7.400  50.910  0.00  0.00            
ATOM   4367  O   MOL X1373      42.930  10.720  12.870  0.00  0.00            
ATOM   4368  H   MOL X1373      43.020  10.450  13.810  0.00  0.00            
ATOM   4369  H   MOL X1373      43.620  11.480  12.820  0.00  0.00            
ATOM   4370  O   MOL X1374      37.080   7.970  17.140  0.00  0.00            
ATOM   4371  H   MOL X1374      36.200   7.710  16.790  0.00  0.00            
ATOM   4372  H   MOL X1374      37.630   8.040  16.320  0.00  0.00            
ATOM   4373  O   MOL X1375       7.500  25.160   9.530  0.00  0.00            
ATOM   4374  H   MOL X1375       7.400  25.670  10.390  0.00  0.00            
ATOM   4375  H   MOL X1375       6.760  24.520   9.610  0.00  0.00            
ATOM   4376  O   MOL X1376      38.320  11.910   3.770  0.00  0.00            
ATOM   4377  H   MOL X1376      37.560  11.520   4.310  0.00  0.00            
ATOM   4378  H   MOL X1376      37.890  12.090   2.910  0.00  0.00            
ATOM   4379  O   MOL X1377      35.040  30.550  35.970  0.00  0.00            
ATOM   4380  H   MOL X1377      35.130  31.510  36.160  0.00  0.00            
ATOM   4381  H   MOL X1377      34.020  30.540  36.030  0.00  0.00            
ATOM   4382  O   MOL X1378       3.480   1.730  62.340  0.00  0.00            
ATOM   4383  H   MOL X1378       4.400   2.090  62.120  0.00  0.00            
ATOM   4384  H   MOL X1378       2.930   2.530  62.250  0.00  0.00            
ATOM   4385  O   MOL X1379      20.210  39.670  66.500  0.00  0.00            
ATOM   4386  H   MOL X1379      19.540  39.180  67.010  0.00  0.00            
ATOM   4387  H   MOL X1379      20.170  39.160  65.630  0.00  0.00            
ATOM   4388  O   MOL X1380      31.350  13.270  12.200  0.00  0.00            
ATOM   4389  H   MOL X1380      30.880  13.800  11.500  0.00  0.00            
ATOM   4390  H   MOL X1380      31.420  12.360  11.760  0.00  0.00            
ATOM   4391  O   MOL X1381       8.100  45.530  47.490  0.00  0.00            
ATOM   4392  H   MOL X1381       8.830  45.840  46.910  0.00  0.00            
ATOM   4393  H   MOL X1381       8.510  45.460  48.380  0.00  0.00            
ATOM   4394  O   MOL X1382      17.480  24.080  43.160  0.00  0.00            
ATOM   4395  H   MOL X1382      18.250  23.490  43.000  0.00  0.00            
ATOM   4396  H   MOL X1382      17.250  24.340  42.210  0.00  0.00            
ATOM   4397  O   MOL X1383      46.320  31.340   9.040  0.00  0.00            
ATOM   4398  H   MOL X1383      46.590  30.750   8.280  0.00  0.00            
ATOM   4399  H   MOL X1383      46.690  32.170   8.550  0.00  0.00            
ATOM   4400  O   MOL X1384      40.750  36.790  29.390  0.00  0.00            
ATOM   4401  H   MOL X1384      40.560  35.830  29.280  0.00  0.00            
ATOM   4402  H   MOL X1384      41.610  36.720  29.940  0.00  0.00            
ATOM   4403  O   MOL X1385       3.550  29.660  44.060  0.00  0.00            
ATOM   4404  H   MOL X1385       3.440  29.630  45.060  0.00  0.00            
ATOM   4405  H   MOL X1385       4.430  29.260  43.950  0.00  0.00            
ATOM   4406  O   MOL X1386      35.590  14.080  53.900  0.00  0.00            
ATOM   4407  H   MOL X1386      34.680  13.860  54.320  0.00  0.00            
ATOM   4408  H   MOL X1386      35.370  13.730  52.990  0.00  0.00            
ATOM   4409  O   MOL X1387      39.140  45.590  35.060  0.00  0.00            
ATOM   4410  H   MOL X1387      39.440  45.010  34.310  0.00  0.00            
ATOM   4411  H   MOL X1387      38.310  45.090  35.330  0.00  0.00            
ATOM   4412  O   MOL X1388      38.610  36.350  12.630  0.00  0.00            
ATOM   4413  H   MOL X1388      39.270  36.980  12.980  0.00  0.00            
ATOM   4414  H   MOL X1388      37.870  36.930  12.360  0.00  0.00            
ATOM   4415  O   MOL X1389      31.730  38.960   9.290  0.00  0.00            
ATOM   4416  H   MOL X1389      31.840  38.470  10.140  0.00  0.00            
ATOM   4417  H   MOL X1389      31.430  38.250   8.650  0.00  0.00            
ATOM   4418  O   MOL X1390      13.410  45.790  60.990  0.00  0.00            
ATOM   4419  H   MOL X1390      13.060  45.520  61.900  0.00  0.00            
ATOM   4420  H   MOL X1390      13.300  44.970  60.460  0.00  0.00            
ATOM   4421  O   MOL X1391      40.490  12.490  69.350  0.00  0.00            
ATOM   4422  H   MOL X1391      41.260  11.880  69.420  0.00  0.00            
ATOM   4423  H   MOL X1391      39.840  12.110  69.980  0.00  0.00            
ATOM   4424  O   MOL X1392      19.360  15.860  48.120  0.00  0.00            
ATOM   4425  H   MOL X1392      18.520  15.510  48.540  0.00  0.00            
ATOM   4426  H   MOL X1392      19.200  15.700  47.170  0.00  0.00            
ATOM   4427  O   MOL X1393      44.340  23.380  49.380  0.00  0.00            
ATOM   4428  H   MOL X1393      44.250  24.260  49.900  0.00  0.00            
ATOM   4429  H   MOL X1393      43.840  22.790  50.010  0.00  0.00            
ATOM   4430  O   MOL X1394       9.290  15.790  39.080  0.00  0.00            
ATOM   4431  H   MOL X1394      10.180  16.160  38.920  0.00  0.00            
ATOM   4432  H   MOL X1394       8.930  15.690  38.150  0.00  0.00            
ATOM   4433  O   MOL X1395      33.160  36.470  22.170  0.00  0.00            
ATOM   4434  H   MOL X1395      32.210  36.710  22.220  0.00  0.00            
ATOM   4435  H   MOL X1395      33.170  35.600  21.740  0.00  0.00            
ATOM   4436  O   MOL X1396       9.070  36.270   4.120  0.00  0.00            
ATOM   4437  H   MOL X1396       9.150  35.300   3.980  0.00  0.00            
ATOM   4438  H   MOL X1396       9.000  36.370   5.090  0.00  0.00            
ATOM   4439  O   MOL X1397      19.600   4.780  17.890  0.00  0.00            
ATOM   4440  H   MOL X1397      19.460   4.040  18.570  0.00  0.00            
ATOM   4441  H   MOL X1397      20.330   4.430  17.360  0.00  0.00            
ATOM   4442  O   MOL X1398      47.290  24.880  20.230  0.00  0.00            
ATOM   4443  H   MOL X1398      48.270  24.880  20.470  0.00  0.00            
ATOM   4444  H   MOL X1398      46.990  25.760  20.560  0.00  0.00            
ATOM   4445  O   MOL X1399      27.320  48.800  66.970  0.00  0.00            
ATOM   4446  H   MOL X1399      27.520   0.030  67.530  0.00  0.00            
ATOM   4447  H   MOL X1399      26.460  49.030  66.560  0.00  0.00            
ATOM   4448  O   MOL X1400      44.740   4.770  65.860  0.00  0.00            
ATOM   4449  H   MOL X1400      43.860   5.210  65.970  0.00  0.00            
ATOM   4450  H   MOL X1400      45.000   4.570  66.810  0.00  0.00            
ATOM   4451  O   MOL X1401       9.820  39.950  57.380  0.00  0.00            
ATOM   4452  H   MOL X1401      10.590  39.750  57.980  0.00  0.00            
ATOM   4453  H   MOL X1401      10.140  39.590  56.530  0.00  0.00            
ATOM   4454  O   MOL X1402       3.150   5.030  66.480  0.00  0.00            
ATOM   4455  H   MOL X1402       2.740   5.500  65.710  0.00  0.00            
ATOM   4456  H   MOL X1402       2.420   4.480  66.830  0.00  0.00            
ATOM   4457  O   MOL X1403      18.710  27.810   8.240  0.00  0.00            
ATOM   4458  H   MOL X1403      18.350  27.590   7.330  0.00  0.00            
ATOM   4459  H   MOL X1403      19.250  27.030   8.460  0.00  0.00            
ATOM   4460  O   MOL X1404      19.150   4.890  53.930  0.00  0.00            
ATOM   4461  H   MOL X1404      19.060   5.760  53.440  0.00  0.00            
ATOM   4462  H   MOL X1404      19.390   4.270  53.210  0.00  0.00            
ATOM   4463  O   MOL X1405      22.600   6.280  53.580  0.00  0.00            
ATOM   4464  H   MOL X1405      22.610   6.640  52.630  0.00  0.00            
ATOM   4465  H   MOL X1405      22.840   5.340  53.440  0.00  0.00            
ATOM   4466  O   MOL X1406      11.590   2.290  47.490  0.00  0.00            
ATOM   4467  H   MOL X1406      11.830   2.800  48.330  0.00  0.00            
ATOM   4468  H   MOL X1406      12.060   2.800  46.800  0.00  0.00            
ATOM   4469  O   MOL X1407      26.240  45.480  58.030  0.00  0.00            
ATOM   4470  H   MOL X1407      25.670  45.200  58.800  0.00  0.00            
ATOM   4471  H   MOL X1407      26.110  46.450  58.100  0.00  0.00            
ATOM   4472  O   MOL X1408      14.940  41.880  13.750  0.00  0.00            
ATOM   4473  H   MOL X1408      14.910  40.930  13.380  0.00  0.00            
ATOM   4474  H   MOL X1408      14.580  42.360  12.970  0.00  0.00            
ATOM   4475  O   MOL X1409      23.460  41.500  15.210  0.00  0.00            
ATOM   4476  H   MOL X1409      23.540  41.070  16.090  0.00  0.00            
ATOM   4477  H   MOL X1409      22.540  41.220  14.930  0.00  0.00            
ATOM   4478  O   MOL X1410      13.390  15.090  58.210  0.00  0.00            
ATOM   4479  H   MOL X1410      13.370  15.560  59.090  0.00  0.00            
ATOM   4480  H   MOL X1410      13.330  14.110  58.520  0.00  0.00            
ATOM   4481  O   MOL X1411      36.100  49.020  66.600  0.00  0.00            
ATOM   4482  H   MOL X1411      35.490  48.350  67.020  0.00  0.00            
ATOM   4483  H   MOL X1411      35.990  48.720  65.650  0.00  0.00            
ATOM   4484  O   MOL X1412      27.120  48.710  54.980  0.00  0.00            
ATOM   4485  H   MOL X1412      26.670  49.380  55.590  0.00  0.00            
ATOM   4486  H   MOL X1412      26.510  48.740  54.220  0.00  0.00            
ATOM   4487  O   MOL X1413      39.160  39.630  25.610  0.00  0.00            
ATOM   4488  H   MOL X1413      39.350  40.340  24.980  0.00  0.00            
ATOM   4489  H   MOL X1413      38.170  39.500  25.500  0.00  0.00            
ATOM   4490  O   MOL X1414      41.050  23.150  53.570  0.00  0.00            
ATOM   4491  H   MOL X1414      40.290  23.760  53.550  0.00  0.00            
ATOM   4492  H   MOL X1414      40.830  22.530  54.310  0.00  0.00            
ATOM   4493  O   MOL X1415      24.410  43.950  16.000  0.00  0.00            
ATOM   4494  H   MOL X1415      24.130  43.110  15.520  0.00  0.00            
ATOM   4495  H   MOL X1415      25.160  43.590  16.590  0.00  0.00            
ATOM   4496  O   MOL X1416      27.240  26.560  41.800  0.00  0.00            
ATOM   4497  H   MOL X1416      27.610  26.320  42.690  0.00  0.00            
ATOM   4498  H   MOL X1416      27.310  25.740  41.280  0.00  0.00            
ATOM   4499  O   MOL X1417       6.790  48.930  19.800  0.00  0.00            
ATOM   4500  H   MOL X1417       5.920  48.670  19.450  0.00  0.00            
ATOM   4501  H   MOL X1417       7.030   0.180  19.240  0.00  0.00            
ATOM   4502  O   MOL X1418      23.230  48.560  33.790  0.00  0.00            
ATOM   4503  H   MOL X1418      22.850  47.620  33.770  0.00  0.00            
ATOM   4504  H   MOL X1418      24.140  48.400  34.140  0.00  0.00            
ATOM   4505  O   MOL X1419      46.610   6.120  34.550  0.00  0.00            
ATOM   4506  H   MOL X1419      47.390   6.510  35.050  0.00  0.00            
ATOM   4507  H   MOL X1419      46.050   6.910  34.390  0.00  0.00            
ATOM   4508  O   MOL X1420      21.570  15.260  34.120  0.00  0.00            
ATOM   4509  H   MOL X1420      20.900  14.830  33.510  0.00  0.00            
ATOM   4510  H   MOL X1420      21.060  16.020  34.470  0.00  0.00            
ATOM   4511  O   MOL X1421      41.260   9.020  66.500  0.00  0.00            
ATOM   4512  H   MOL X1421      42.080   8.660  66.880  0.00  0.00            
ATOM   4513  H   MOL X1421      40.660   9.120  67.290  0.00  0.00            
ATOM   4514  O   MOL X1422      27.290   5.050  58.330  0.00  0.00            
ATOM   4515  H   MOL X1422      27.300   5.030  57.350  0.00  0.00            
ATOM   4516  H   MOL X1422      27.070   6.020  58.510  0.00  0.00            
ATOM   4517  O   MOL X1423      12.150  29.410  39.760  0.00  0.00            
ATOM   4518  H   MOL X1423      12.670  28.640  40.120  0.00  0.00            
ATOM   4519  H   MOL X1423      12.220  29.250  38.790  0.00  0.00            
ATOM   4520  O   MOL X1424      23.500  17.970  43.690  0.00  0.00            
ATOM   4521  H   MOL X1424      23.580  18.430  42.790  0.00  0.00            
ATOM   4522  H   MOL X1424      23.680  17.020  43.450  0.00  0.00            
ATOM   4523  O   MOL X1425       2.320  33.150  19.140  0.00  0.00            
ATOM   4524  H   MOL X1425       2.020  32.590  18.390  0.00  0.00            
ATOM   4525  H   MOL X1425       2.240  32.480  19.920  0.00  0.00            
ATOM   4526  O   MOL X1426      24.410  38.530  14.490  0.00  0.00            
ATOM   4527  H   MOL X1426      24.740  39.420  14.740  0.00  0.00            
ATOM   4528  H   MOL X1426      24.030  38.690  13.590  0.00  0.00            
ATOM   4529  O   MOL X1427      23.470  31.230  29.710  0.00  0.00            
ATOM   4530  H   MOL X1427      23.160  32.130  29.960  0.00  0.00            
ATOM   4531  H   MOL X1427      22.650  30.700  29.710  0.00  0.00            
ATOM   4532  O   MOL X1428      11.930  11.430  29.680  0.00  0.00            
ATOM   4533  H   MOL X1428      12.250  10.570  29.290  0.00  0.00            
ATOM   4534  H   MOL X1428      12.670  11.680  30.270  0.00  0.00            
ATOM   4535  O   MOL X1429      48.290   7.270  61.750  0.00  0.00            
ATOM   4536  H   MOL X1429      49.080   6.710  61.940  0.00  0.00            
ATOM   4537  H   MOL X1429      48.210   7.770  62.620  0.00  0.00            
ATOM   4538  O   MOL X1430      48.750   1.020   4.570  0.00  0.00            
ATOM   4539  H   MOL X1430      48.950   0.920   5.550  0.00  0.00            
ATOM   4540  H   MOL X1430      49.270   0.220   4.270  0.00  0.00            
ATOM   4541  O   MOL X1431      14.600  32.580  42.120  0.00  0.00            
ATOM   4542  H   MOL X1431      15.350  33.140  42.390  0.00  0.00            
ATOM   4543  H   MOL X1431      14.480  31.950  42.860  0.00  0.00            
ATOM   4544  O   MOL X1432      12.740  45.510  63.510  0.00  0.00            
ATOM   4545  H   MOL X1432      11.750  45.620  63.770  0.00  0.00            
ATOM   4546  H   MOL X1432      12.950  44.740  64.080  0.00  0.00            
ATOM   4547  O   MOL X1433      36.810   1.560  14.080  0.00  0.00            
ATOM   4548  H   MOL X1433      36.480   1.300  14.960  0.00  0.00            
ATOM   4549  H   MOL X1433      35.960   1.760  13.590  0.00  0.00            
ATOM   4550  O   MOL X1434       5.920  11.010  47.710  0.00  0.00            
ATOM   4551  H   MOL X1434       6.240  10.650  46.830  0.00  0.00            
ATOM   4552  H   MOL X1434       6.790  11.030  48.230  0.00  0.00            
ATOM   4553  O   MOL X1435      21.090  24.500  29.340  0.00  0.00            
ATOM   4554  H   MOL X1435      20.140  24.740  29.530  0.00  0.00            
ATOM   4555  H   MOL X1435      21.310  25.190  28.650  0.00  0.00            
ATOM   4556  O   MOL X1436      17.500  28.450  26.700  0.00  0.00            
ATOM   4557  H   MOL X1436      17.430  28.800  25.770  0.00  0.00            
ATOM   4558  H   MOL X1436      17.810  27.540  26.550  0.00  0.00            
ATOM   4559  O   MOL X1437      43.780  39.700  36.250  0.00  0.00            
ATOM   4560  H   MOL X1437      43.760  40.370  36.970  0.00  0.00            
ATOM   4561  H   MOL X1437      42.820  39.720  35.940  0.00  0.00            
ATOM   4562  O   MOL X1438      40.430  21.100  62.520  0.00  0.00            
ATOM   4563  H   MOL X1438      40.660  22.070  62.630  0.00  0.00            
ATOM   4564  H   MOL X1438      39.510  21.090  62.840  0.00  0.00            
ATOM   4565  O   MOL X1439      31.860  33.610  33.420  0.00  0.00            
ATOM   4566  H   MOL X1439      32.360  33.430  34.300  0.00  0.00            
ATOM   4567  H   MOL X1439      31.270  32.840  33.510  0.00  0.00            
ATOM   4568  O   MOL X1440       5.560  21.720  15.460  0.00  0.00            
ATOM   4569  H   MOL X1440       5.730  21.320  16.360  0.00  0.00            
ATOM   4570  H   MOL X1440       6.370  22.300  15.350  0.00  0.00            
ATOM   4571  O   MOL X1441      16.240   6.300  17.810  0.00  0.00            
ATOM   4572  H   MOL X1441      15.550   7.010  18.030  0.00  0.00            
ATOM   4573  H   MOL X1441      16.380   6.520  16.850  0.00  0.00            
ATOM   4574  O   MOL X1442      27.060  28.820  32.620  0.00  0.00            
ATOM   4575  H   MOL X1442      26.680  29.280  31.810  0.00  0.00            
ATOM   4576  H   MOL X1442      26.360  28.950  33.300  0.00  0.00            
ATOM   4577  O   MOL X1443      31.410  12.050  41.210  0.00  0.00            
ATOM   4578  H   MOL X1443      32.050  12.800  41.130  0.00  0.00            
ATOM   4579  H   MOL X1443      32.060  11.460  41.690  0.00  0.00            
ATOM   4580  O   MOL X1444       9.520  24.600  61.950  0.00  0.00            
ATOM   4581  H   MOL X1444       9.310  25.080  61.060  0.00  0.00            
ATOM   4582  H   MOL X1444      10.420  24.970  62.080  0.00  0.00            
ATOM   4583  O   MOL X1445      31.480  10.890  10.870  0.00  0.00            
ATOM   4584  H   MOL X1445      31.950  10.020  10.910  0.00  0.00            
ATOM   4585  H   MOL X1445      30.890  10.750  10.080  0.00  0.00            
ATOM   4586  O   MOL X1446       6.400  43.420  41.700  0.00  0.00            
ATOM   4587  H   MOL X1446       6.510  42.980  42.590  0.00  0.00            
ATOM   4588  H   MOL X1446       7.260  43.920  41.630  0.00  0.00            
ATOM   4589  O   MOL X1447      32.790  48.410  62.520  0.00  0.00            
ATOM   4590  H   MOL X1447      31.960  48.970  62.610  0.00  0.00            
ATOM   4591  H   MOL X1447      33.420  49.070  62.160  0.00  0.00            
ATOM   4592  O   MOL X1448      37.880   6.890  50.430  0.00  0.00            
ATOM   4593  H   MOL X1448      38.310   6.010  50.520  0.00  0.00            
ATOM   4594  H   MOL X1448      37.010   6.730  50.920  0.00  0.00            
ATOM   4595  O   MOL X1449      46.720  37.500  62.220  0.00  0.00            
ATOM   4596  H   MOL X1449      46.110  36.860  61.780  0.00  0.00            
ATOM   4597  H   MOL X1449      46.260  37.620  63.120  0.00  0.00            
ATOM   4598  O   MOL X1450      35.770  27.130  65.770  0.00  0.00            
ATOM   4599  H   MOL X1450      35.750  26.140  65.840  0.00  0.00            
ATOM   4600  H   MOL X1450      34.940  27.300  65.270  0.00  0.00            
ATOM   4601  O   MOL X1451      35.910   4.460  32.590  0.00  0.00            
ATOM   4602  H   MOL X1451      36.150   3.780  31.890  0.00  0.00            
ATOM   4603  H   MOL X1451      34.910   4.430  32.430  0.00  0.00            
ATOM   4604  O   MOL X1452      46.720  38.680  57.810  0.00  0.00            
ATOM   4605  H   MOL X1452      47.240  38.190  57.140  0.00  0.00            
ATOM   4606  H   MOL X1452      47.140  38.450  58.660  0.00  0.00            
ATOM   4607  O   MOL X1453      21.870  18.920  45.670  0.00  0.00            
ATOM   4608  H   MOL X1453      20.990  18.600  45.310  0.00  0.00            
ATOM   4609  H   MOL X1453      22.440  18.630  44.900  0.00  0.00            
ATOM   4610  O   MOL X1454      18.260  10.680  21.070  0.00  0.00            
ATOM   4611  H   MOL X1454      18.120  11.480  21.610  0.00  0.00            
ATOM   4612  H   MOL X1454      19.230  10.550  21.080  0.00  0.00            
ATOM   4613  O   MOL X1455      41.870  41.130  46.840  0.00  0.00            
ATOM   4614  H   MOL X1455      42.840  41.150  46.680  0.00  0.00            
ATOM   4615  H   MOL X1455      41.750  40.370  47.470  0.00  0.00            
ATOM   4616  O   MOL X1456       2.110   6.690  28.150  0.00  0.00            
ATOM   4617  H   MOL X1456       2.600   7.020  27.370  0.00  0.00            
ATOM   4618  H   MOL X1456       1.510   7.430  28.370  0.00  0.00            
ATOM   4619  O   MOL X1457      13.330  47.950  18.200  0.00  0.00            
ATOM   4620  H   MOL X1457      13.720  48.530  17.480  0.00  0.00            
ATOM   4621  H   MOL X1457      14.170  47.810  18.730  0.00  0.00            
ATOM   4622  O   MOL X1458      19.060   2.280  44.650  0.00  0.00            
ATOM   4623  H   MOL X1458      18.790   2.820  43.860  0.00  0.00            
ATOM   4624  H   MOL X1458      18.420   1.530  44.620  0.00  0.00            
ATOM   4625  O   MOL X1459      23.490  41.570  35.250  0.00  0.00            
ATOM   4626  H   MOL X1459      23.010  42.460  35.050  0.00  0.00            
ATOM   4627  H   MOL X1459      24.330  41.940  35.580  0.00  0.00            
ATOM   4628  O   MOL X1460      22.230   6.780  11.770  0.00  0.00            
ATOM   4629  H   MOL X1460      21.470   6.630  11.120  0.00  0.00            
ATOM   4630  H   MOL X1460      21.750   7.240  12.540  0.00  0.00            
ATOM   4631  O   MOL X1461      26.210  42.940  17.670  0.00  0.00            
ATOM   4632  H   MOL X1461      26.160  42.040  18.110  0.00  0.00            
ATOM   4633  H   MOL X1461      26.780  43.430  18.310  0.00  0.00            
ATOM   4634  O   MOL X1462      14.810  48.020  27.190  0.00  0.00            
ATOM   4635  H   MOL X1462      14.950  47.600  28.090  0.00  0.00            
ATOM   4636  H   MOL X1462      14.370  47.260  26.710  0.00  0.00            
ATOM   4637  O   MOL X1463      44.710  44.760  52.390  0.00  0.00            
ATOM   4638  H   MOL X1463      44.720  45.520  51.760  0.00  0.00            
ATOM   4639  H   MOL X1463      44.270  44.030  51.860  0.00  0.00            
ATOM   4640  O   MOL X1464       6.260  40.140  50.960  0.00  0.00            
ATOM   4641  H   MOL X1464       7.090  40.580  51.320  0.00  0.00            
ATOM   4642  H   MOL X1464       6.490  39.990  50.020  0.00  0.00            
ATOM   4643  O   MOL X1465      39.660  34.470  21.030  0.00  0.00            
ATOM   4644  H   MOL X1465      39.950  34.430  22.000  0.00  0.00            
ATOM   4645  H   MOL X1465      40.510  34.660  20.540  0.00  0.00            
ATOM   4646  O   MOL X1466      39.790  20.120  18.370  0.00  0.00            
ATOM   4647  H   MOL X1466      39.260  19.710  19.080  0.00  0.00            
ATOM   4648  H   MOL X1466      40.540  20.550  18.830  0.00  0.00            
ATOM   4649  O   MOL X1467      15.160  22.430  45.280  0.00  0.00            
ATOM   4650  H   MOL X1467      14.300  22.900  45.100  0.00  0.00            
ATOM   4651  H   MOL X1467      15.810  22.950  44.750  0.00  0.00            
ATOM   4652  O   MOL X1468      33.610  38.460  29.090  0.00  0.00            
ATOM   4653  H   MOL X1468      33.590  38.610  30.070  0.00  0.00            
ATOM   4654  H   MOL X1468      33.130  39.290  28.780  0.00  0.00            
ATOM   4655  O   MOL X1469      13.790  18.270  46.010  0.00  0.00            
ATOM   4656  H   MOL X1469      13.420  17.850  45.180  0.00  0.00            
ATOM   4657  H   MOL X1469      13.410  17.660  46.680  0.00  0.00            
ATOM   4658  O   MOL X1470      45.300  48.920  13.930  0.00  0.00            
ATOM   4659  H   MOL X1470      45.000  48.010  14.220  0.00  0.00            
ATOM   4660  H   MOL X1470      46.280  48.810  13.890  0.00  0.00            
ATOM   4661  O   MOL X1471      15.180   0.320  56.600  0.00  0.00            
ATOM   4662  H   MOL X1471      16.140   0.370  56.850  0.00  0.00            
ATOM   4663  H   MOL X1471      14.850  49.430  57.430  0.00  0.00            
ATOM   4664  O   MOL X1472      44.140  27.960  10.380  0.00  0.00            
ATOM   4665  H   MOL X1472      44.850  27.290  10.350  0.00  0.00            
ATOM   4666  H   MOL X1472      44.610  28.750  10.760  0.00  0.00            
ATOM   4667  O   MOL X1473      32.680  13.100  65.110  0.00  0.00            
ATOM   4668  H   MOL X1473      33.100  12.280  65.490  0.00  0.00            
ATOM   4669  H   MOL X1473      32.010  13.340  65.800  0.00  0.00            
ATOM   4670  O   MOL X1474      26.100  22.670  55.710  0.00  0.00            
ATOM   4671  H   MOL X1474      26.180  22.070  54.930  0.00  0.00            
ATOM   4672  H   MOL X1474      25.240  22.380  56.150  0.00  0.00            
ATOM   4673  O   MOL X1475      48.940  19.910  69.240  0.00  0.00            
ATOM   4674  H   MOL X1475      49.460  19.850  68.410  0.00  0.00            
ATOM   4675  H   MOL X1475      49.150  20.790  69.600  0.00  0.00            
ATOM   4676  O   MOL X1476      16.820  25.010  45.580  0.00  0.00            
ATOM   4677  H   MOL X1476      16.420  25.880  45.400  0.00  0.00            
ATOM   4678  H   MOL X1476      17.110  24.710  44.660  0.00  0.00            
ATOM   4679  O   MOL X1477      30.880  20.780   3.840  0.00  0.00            
ATOM   4680  H   MOL X1477      30.430  21.690   4.010  0.00  0.00            
ATOM   4681  H   MOL X1477      30.330  20.380   4.580  0.00  0.00            
ATOM   4682  O   MOL X1478      11.250  44.870  24.960  0.00  0.00            
ATOM   4683  H   MOL X1478      12.010  45.200  25.520  0.00  0.00            
ATOM   4684  H   MOL X1478      11.590  45.120  24.070  0.00  0.00            
ATOM   4685  O   MOL X1479      29.680  39.760  37.780  0.00  0.00            
ATOM   4686  H   MOL X1479      30.230  40.360  38.330  0.00  0.00            
ATOM   4687  H   MOL X1479      30.080  38.880  37.900  0.00  0.00            
ATOM   4688  O   MOL X1480       5.700  34.260  57.190  0.00  0.00            
ATOM   4689  H   MOL X1480       4.960  33.710  57.560  0.00  0.00            
ATOM   4690  H   MOL X1480       6.010  33.750  56.420  0.00  0.00            
ATOM   4691  O   MOL X1481      47.060  24.230  44.050  0.00  0.00            
ATOM   4692  H   MOL X1481      46.860  24.990  43.470  0.00  0.00            
ATOM   4693  H   MOL X1481      47.810  23.790  43.610  0.00  0.00            
ATOM   4694  O   MOL X1482      47.310  44.070  52.920  0.00  0.00            
ATOM   4695  H   MOL X1482      47.260  43.490  53.740  0.00  0.00            
ATOM   4696  H   MOL X1482      46.360  44.370  52.790  0.00  0.00            
ATOM   4697  O   MOL X1483      23.070  29.900  22.180  0.00  0.00            
ATOM   4698  H   MOL X1483      23.810  29.330  21.860  0.00  0.00            
ATOM   4699  H   MOL X1483      22.300  29.420  21.760  0.00  0.00            
ATOM   4700  O   MOL X1484       3.620  23.810  66.760  0.00  0.00            
ATOM   4701  H   MOL X1484       3.780  24.710  66.400  0.00  0.00            
ATOM   4702  H   MOL X1484       3.060  23.410  66.030  0.00  0.00            
ATOM   4703  O   MOL X1485      18.710   7.090  35.320  0.00  0.00            
ATOM   4704  H   MOL X1485      17.920   7.030  34.700  0.00  0.00            
ATOM   4705  H   MOL X1485      19.430   7.420  34.750  0.00  0.00            
ATOM   4706  O   MOL X1486      40.720   0.750   3.660  0.00  0.00            
ATOM   4707  H   MOL X1486      40.030   1.350   4.010  0.00  0.00            
ATOM   4708  H   MOL X1486      40.200  49.550   3.320  0.00  0.00            
ATOM   4709  O   MOL X1487      41.200  20.210  50.050  0.00  0.00            
ATOM   4710  H   MOL X1487      40.670  20.790  49.420  0.00  0.00            
ATOM   4711  H   MOL X1487      41.720  20.880  50.560  0.00  0.00            
ATOM   4712  O   MOL X1488      22.380  32.430  14.590  0.00  0.00            
ATOM   4713  H   MOL X1488      22.040  32.690  13.680  0.00  0.00            
ATOM   4714  H   MOL X1488      22.070  31.490  14.650  0.00  0.00            
ATOM   4715  O   MOL X1489      31.260   8.720   6.870  0.00  0.00            
ATOM   4716  H   MOL X1489      30.780   9.300   7.520  0.00  0.00            
ATOM   4717  H   MOL X1489      31.220   7.830   7.330  0.00  0.00            
ATOM   4718  O   MOL X1490      43.240  13.970  15.590  0.00  0.00            
ATOM   4719  H   MOL X1490      43.420  14.460  16.460  0.00  0.00            
ATOM   4720  H   MOL X1490      44.150  14.010  15.160  0.00  0.00            
ATOM   4721  O   MOL X1491       3.180  42.320  53.690  0.00  0.00            
ATOM   4722  H   MOL X1491       2.710  41.660  53.150  0.00  0.00            
ATOM   4723  H   MOL X1491       4.120  41.970  53.670  0.00  0.00            
ATOM   4724  O   MOL X1492       7.890   2.920  14.030  0.00  0.00            
ATOM   4725  H   MOL X1492       8.690   2.490  14.390  0.00  0.00            
ATOM   4726  H   MOL X1492       8.380   3.550  13.400  0.00  0.00            
ATOM   4727  O   MOL X1493       2.590  38.410  61.060  0.00  0.00            
ATOM   4728  H   MOL X1493       2.890  37.650  61.660  0.00  0.00            
ATOM   4729  H   MOL X1493       3.400  38.930  60.960  0.00  0.00            
ATOM   4730  O   MOL X1494      10.130  38.070  40.990  0.00  0.00            
ATOM   4731  H   MOL X1494      10.070  39.040  41.150  0.00  0.00            
ATOM   4732  H   MOL X1494       9.760  37.990  40.080  0.00  0.00            
ATOM   4733  O   MOL X1495      32.280   1.530  41.190  0.00  0.00            
ATOM   4734  H   MOL X1495      32.150   1.280  40.230  0.00  0.00            
ATOM   4735  H   MOL X1495      31.370   1.420  41.550  0.00  0.00            
ATOM   4736  O   MOL X1496       9.730  48.180  45.590  0.00  0.00            
ATOM   4737  H   MOL X1496       9.930  48.740  46.410  0.00  0.00            
ATOM   4738  H   MOL X1496      10.530  48.310  45.030  0.00  0.00            
ATOM   4739  O   MOL X1497      46.080   3.150  64.180  0.00  0.00            
ATOM   4740  H   MOL X1497      46.290   3.820  63.510  0.00  0.00            
ATOM   4741  H   MOL X1497      45.560   3.700  64.850  0.00  0.00            
ATOM   4742  O   MOL X1498       4.600  46.900  31.530  0.00  0.00            
ATOM   4743  H   MOL X1498       5.230  47.110  32.240  0.00  0.00            
ATOM   4744  H   MOL X1498       5.110  47.360  30.760  0.00  0.00            
ATOM   4745  O   MOL X1499      42.960  36.680  30.790  0.00  0.00            
ATOM   4746  H   MOL X1499      43.050  37.530  31.300  0.00  0.00            
ATOM   4747  H   MOL X1499      43.950  36.400  30.810  0.00  0.00            
ATOM   4748  O   MOL X1500      20.890   2.070  46.660  0.00  0.00            
ATOM   4749  H   MOL X1500      21.020   3.050  46.690  0.00  0.00            
ATOM   4750  H   MOL X1500      20.220   2.040  45.900  0.00  0.00            
ATOM   4751  O   MOL X1501      46.680  11.160  18.380  0.00  0.00            
ATOM   4752  H   MOL X1501      46.750  12.130  18.270  0.00  0.00            
ATOM   4753  H   MOL X1501      46.060  11.130  19.170  0.00  0.00            
ATOM   4754  O   MOL X1502      39.500   9.010  68.920  0.00  0.00            
ATOM   4755  H   MOL X1502      39.390   8.520  69.760  0.00  0.00            
ATOM   4756  H   MOL X1502      38.580   9.330  68.740  0.00  0.00            
ATOM   4757  O   MOL X1503      19.610  40.200  17.110  0.00  0.00            
ATOM   4758  H   MOL X1503      19.660  40.910  17.820  0.00  0.00            
ATOM   4759  H   MOL X1503      19.190  39.450  17.570  0.00  0.00            
ATOM   4760  O   MOL X1504       0.360  17.730  60.980  0.00  0.00            
ATOM   4761  H   MOL X1504       0.990  18.170  60.330  0.00  0.00            
ATOM   4762  H   MOL X1504       0.840  17.760  61.830  0.00  0.00            
ATOM   4763  O   MOL X1505      34.460   1.990  12.820  0.00  0.00            
ATOM   4764  H   MOL X1505      33.790   2.660  12.570  0.00  0.00            
ATOM   4765  H   MOL X1505      34.230   1.230  12.210  0.00  0.00            
ATOM   4766  O   MOL X1506      18.740   1.580  15.260  0.00  0.00            
ATOM   4767  H   MOL X1506      18.130   1.780  14.480  0.00  0.00            
ATOM   4768  H   MOL X1506      18.540   2.330  15.850  0.00  0.00            
ATOM   4769  O   MOL X1507      28.330  25.610  44.460  0.00  0.00            
ATOM   4770  H   MOL X1507      29.260  25.220  44.410  0.00  0.00            
ATOM   4771  H   MOL X1507      27.820  24.850  44.810  0.00  0.00            
ATOM   4772  O   MOL X1508      28.930  37.010  50.590  0.00  0.00            
ATOM   4773  H   MOL X1508      28.340  37.740  50.300  0.00  0.00            
ATOM   4774  H   MOL X1508      29.350  36.710  49.750  0.00  0.00            
ATOM   4775  O   MOL X1509      37.090  43.580  29.050  0.00  0.00            
ATOM   4776  H   MOL X1509      36.380  43.920  29.700  0.00  0.00            
ATOM   4777  H   MOL X1509      37.840  43.840  29.640  0.00  0.00            
ATOM   4778  O   MOL X1510      35.420  47.960  64.060  0.00  0.00            
ATOM   4779  H   MOL X1510      34.450  47.920  63.900  0.00  0.00            
ATOM   4780  H   MOL X1510      35.780  47.660  63.180  0.00  0.00            
ATOM   4781  O   MOL X1511      15.250  19.300  54.040  0.00  0.00            
ATOM   4782  H   MOL X1511      15.830  18.780  54.690  0.00  0.00            
ATOM   4783  H   MOL X1511      14.580  19.680  54.640  0.00  0.00            
ATOM   4784  O   MOL X1512      41.490   5.730  57.700  0.00  0.00            
ATOM   4785  H   MOL X1512      41.480   5.690  58.690  0.00  0.00            
ATOM   4786  H   MOL X1512      42.050   4.930  57.530  0.00  0.00            
ATOM   4787  O   MOL X1513      21.890  12.710  28.810  0.00  0.00            
ATOM   4788  H   MOL X1513      21.530  11.950  29.300  0.00  0.00            
ATOM   4789  H   MOL X1513      22.450  12.230  28.110  0.00  0.00            
ATOM   4790  O   MOL X1514      30.240  17.090  26.870  0.00  0.00            
ATOM   4791  H   MOL X1514      30.470  17.980  26.500  0.00  0.00            
ATOM   4792  H   MOL X1514      29.250  17.080  26.850  0.00  0.00            
ATOM   4793  O   MOL X1515      28.380  27.280  18.530  0.00  0.00            
ATOM   4794  H   MOL X1515      28.870  26.510  18.890  0.00  0.00            
ATOM   4795  H   MOL X1515      27.660  26.840  17.990  0.00  0.00            
ATOM   4796  O   MOL X1516      36.390  39.760  25.260  0.00  0.00            
ATOM   4797  H   MOL X1516      36.240  40.700  25.510  0.00  0.00            
ATOM   4798  H   MOL X1516      35.490  39.550  24.850  0.00  0.00            
ATOM   4799  O   MOL X1517       5.160  16.150  41.130  0.00  0.00            
ATOM   4800  H   MOL X1517       5.360  15.160  41.160  0.00  0.00            
ATOM   4801  H   MOL X1517       4.470  16.210  40.450  0.00  0.00            
ATOM   4802  O   MOL X1518      24.940   0.710  36.540  0.00  0.00            
ATOM   4803  H   MOL X1518      25.440   1.380  36.000  0.00  0.00            
ATOM   4804  H   MOL X1518      25.160  49.400  36.090  0.00  0.00            
ATOM   4805  O   MOL X1519      48.920  44.760  43.110  0.00  0.00            
ATOM   4806  H   MOL X1519      48.650  45.630  43.530  0.00  0.00            
ATOM   4807  H   MOL X1519      49.300  44.240  43.860  0.00  0.00            
ATOM   4808  O   MOL X1520      35.540   6.020  51.530  0.00  0.00            
ATOM   4809  H   MOL X1520      35.160   6.090  50.600  0.00  0.00            
ATOM   4810  H   MOL X1520      35.110   5.180  51.830  0.00  0.00            
ATOM   4811  O   MOL X1521       0.260  40.680   2.110  0.00  0.00            
ATOM   4812  H   MOL X1521       0.880  39.980   1.830  0.00  0.00            
ATOM   4813  H   MOL X1521       0.020  40.370   3.040  0.00  0.00            
ATOM   4814  O   MOL X1522       7.230  27.170  60.070  0.00  0.00            
ATOM   4815  H   MOL X1522       6.960  27.050  59.140  0.00  0.00            
ATOM   4816  H   MOL X1522       8.120  26.660  60.010  0.00  0.00            
ATOM   4817  O   MOL X1523      43.250  23.240   7.670  0.00  0.00            
ATOM   4818  H   MOL X1523      42.410  23.750   7.940  0.00  0.00            
ATOM   4819  H   MOL X1523      43.740  24.010   7.220  0.00  0.00            
ATOM   4820  O   MOL X1524      45.690  44.750   2.490  0.00  0.00            
ATOM   4821  H   MOL X1524      46.640  44.500   2.740  0.00  0.00            
ATOM   4822  H   MOL X1524      45.380  43.880   2.130  0.00  0.00            
ATOM   4823  O   MOL X1525      24.820  36.550  26.820  0.00  0.00            
ATOM   4824  H   MOL X1525      24.440  36.590  27.720  0.00  0.00            
ATOM   4825  H   MOL X1525      25.360  37.380  26.770  0.00  0.00            
ATOM   4826  O   MOL X1526      14.340  25.130  20.740  0.00  0.00            
ATOM   4827  H   MOL X1526      14.340  24.630  19.860  0.00  0.00            
ATOM   4828  H   MOL X1526      14.500  24.370  21.350  0.00  0.00            
ATOM   4829  O   MOL X1527       9.590  10.490  60.050  0.00  0.00            
ATOM   4830  H   MOL X1527      10.550  10.490  59.690  0.00  0.00            
ATOM   4831  H   MOL X1527       9.830  10.790  60.970  0.00  0.00            
ATOM   4832  O   MOL X1528      33.730  40.740  47.240  0.00  0.00            
ATOM   4833  H   MOL X1528      33.010  40.660  46.550  0.00  0.00            
ATOM   4834  H   MOL X1528      33.920  39.790  47.460  0.00  0.00            
ATOM   4835  O   MOL X1529      33.070  39.970  21.710  0.00  0.00            
ATOM   4836  H   MOL X1529      33.000  40.880  21.330  0.00  0.00            
ATOM   4837  H   MOL X1529      32.290  39.500  21.300  0.00  0.00            
ATOM   4838  O   MOL X1530      28.680  46.600  15.600  0.00  0.00            
ATOM   4839  H   MOL X1530      27.730  46.610  15.850  0.00  0.00            
ATOM   4840  H   MOL X1530      29.130  46.320  16.450  0.00  0.00            
ATOM   4841  O   MOL X1531      23.760  41.190  42.330  0.00  0.00            
ATOM   4842  H   MOL X1531      23.450  40.780  43.200  0.00  0.00            
ATOM   4843  H   MOL X1531      24.260  40.450  41.920  0.00  0.00            
ATOM   4844  O   MOL X1532      29.210  21.040  19.360  0.00  0.00            
ATOM   4845  H   MOL X1532      29.590  21.750  19.970  0.00  0.00            
ATOM   4846  H   MOL X1532      28.960  20.360  20.050  0.00  0.00            
ATOM   4847  O   MOL X1533      30.060  25.070   3.320  0.00  0.00            
ATOM   4848  H   MOL X1533      29.170  25.480   3.320  0.00  0.00            
ATOM   4849  H   MOL X1533      29.890  24.230   3.880  0.00  0.00            
ATOM   4850  O   MOL X1534      19.870  17.670  44.360  0.00  0.00            
ATOM   4851  H   MOL X1534      18.960  17.600  43.960  0.00  0.00            
ATOM   4852  H   MOL X1534      20.230  16.800  44.080  0.00  0.00            
ATOM   4853  O   MOL X1535      12.100  22.180  31.870  0.00  0.00            
ATOM   4854  H   MOL X1535      11.280  21.600  31.980  0.00  0.00            
ATOM   4855  H   MOL X1535      11.960  22.440  30.920  0.00  0.00            
ATOM   4856  O   MOL X1536       1.230  44.850  40.430  0.00  0.00            
ATOM   4857  H   MOL X1536       1.150  45.110  41.380  0.00  0.00            
ATOM   4858  H   MOL X1536       2.110  44.400  40.390  0.00  0.00            
ATOM   4859  O   MOL X1537       8.170   4.810   5.480  0.00  0.00            
ATOM   4860  H   MOL X1537       7.520   5.020   6.190  0.00  0.00            
ATOM   4861  H   MOL X1537       8.850   4.260   5.980  0.00  0.00            
ATOM   4862  O   MOL X1538      28.720  15.610   8.800  0.00  0.00            
ATOM   4863  H   MOL X1538      29.090  15.590   7.870  0.00  0.00            
ATOM   4864  H   MOL X1538      27.990  16.260   8.750  0.00  0.00            
ATOM   4865  O   MOL X1539       4.630   1.120   6.980  0.00  0.00            
ATOM   4866  H   MOL X1539       4.500   0.630   6.140  0.00  0.00            
ATOM   4867  H   MOL X1539       5.130   0.480   7.530  0.00  0.00            
ATOM   4868  O   MOL X1540      39.060  12.930  19.910  0.00  0.00            
ATOM   4869  H   MOL X1540      39.950  12.540  19.700  0.00  0.00            
ATOM   4870  H   MOL X1540      39.220  13.310  20.800  0.00  0.00            
ATOM   4871  O   MOL X1541      24.740  38.290  65.430  0.00  0.00            
ATOM   4872  H   MOL X1541      25.090  37.820  64.640  0.00  0.00            
ATOM   4873  H   MOL X1541      23.880  37.790  65.600  0.00  0.00            
ATOM   4874  O   MOL X1542      11.780   6.270  13.550  0.00  0.00            
ATOM   4875  H   MOL X1542      11.570   7.230  13.750  0.00  0.00            
ATOM   4876  H   MOL X1542      12.760   6.280  13.550  0.00  0.00            
ATOM   4877  O   MOL X1543      32.210  29.940  30.320  0.00  0.00            
ATOM   4878  H   MOL X1543      31.930  30.240  31.220  0.00  0.00            
ATOM   4879  H   MOL X1543      31.340  29.840  29.850  0.00  0.00            
ATOM   4880  O   MOL X1544      34.250  46.070  44.860  0.00  0.00            
ATOM   4881  H   MOL X1544      34.170  45.350  45.520  0.00  0.00            
ATOM   4882  H   MOL X1544      34.710  46.800  45.360  0.00  0.00            
ATOM   4883  O   MOL X1545       5.830  20.140   5.890  0.00  0.00            
ATOM   4884  H   MOL X1545       6.720  19.960   6.280  0.00  0.00            
ATOM   4885  H   MOL X1545       6.060  20.920   5.280  0.00  0.00            
ATOM   4886  O   MOL X1546      33.440  39.250  31.750  0.00  0.00            
ATOM   4887  H   MOL X1546      33.590  40.220  31.890  0.00  0.00            
ATOM   4888  H   MOL X1546      33.520  38.870  32.650  0.00  0.00            
ATOM   4889  O   MOL X1547      33.240  16.340  33.060  0.00  0.00            
ATOM   4890  H   MOL X1547      34.220  16.200  33.050  0.00  0.00            
ATOM   4891  H   MOL X1547      33.130  16.550  34.040  0.00  0.00            
ATOM   4892  O   MOL X1548      12.560  42.820  49.380  0.00  0.00            
ATOM   4893  H   MOL X1548      13.200  43.040  50.110  0.00  0.00            
ATOM   4894  H   MOL X1548      12.030  42.050  49.720  0.00  0.00            
ATOM   4895  O   MOL X1549      43.120  47.980  11.360  0.00  0.00            
ATOM   4896  H   MOL X1549      42.350  47.440  11.730  0.00  0.00            
ATOM   4897  H   MOL X1549      43.540  48.340  12.170  0.00  0.00            
ATOM   4898  O   MOL X1550      30.390   0.700  26.830  0.00  0.00            
ATOM   4899  H   MOL X1550      30.140   0.530  27.800  0.00  0.00            
ATOM   4900  H   MOL X1550      29.640   1.240  26.520  0.00  0.00            
ATOM   4901  O   MOL X1551       4.860  27.060  46.660  0.00  0.00            
ATOM   4902  H   MOL X1551       4.290  26.700  47.400  0.00  0.00            
ATOM   4903  H   MOL X1551       5.560  26.380  46.520  0.00  0.00            
ATOM   4904  O   MOL X1552      45.780  38.540  28.480  0.00  0.00            
ATOM   4905  H   MOL X1552      45.540  37.600  28.320  0.00  0.00            
ATOM   4906  H   MOL X1552      45.990  38.470  29.500  0.00  0.00            
ATOM   4907  O   MOL X1553       4.910   9.670  18.530  0.00  0.00            
ATOM   4908  H   MOL X1553       4.500  10.550  18.650  0.00  0.00            
ATOM   4909  H   MOL X1553       5.870   9.840  18.500  0.00  0.00            
ATOM   4910  O   MOL X1554      38.950   6.920  59.400  0.00  0.00            
ATOM   4911  H   MOL X1554      38.080   6.430  59.500  0.00  0.00            
ATOM   4912  H   MOL X1554      38.750   7.760  59.870  0.00  0.00            
ATOM   4913  O   MOL X1555      13.020  20.980   5.550  0.00  0.00            
ATOM   4914  H   MOL X1555      12.890  20.010   5.660  0.00  0.00            
ATOM   4915  H   MOL X1555      13.990  21.010   5.260  0.00  0.00            
ATOM   4916  O   MOL X1556      29.320  21.800  16.790  0.00  0.00            
ATOM   4917  H   MOL X1556      28.920  20.970  16.380  0.00  0.00            
ATOM   4918  H   MOL X1556      29.250  21.550  17.760  0.00  0.00            
ATOM   4919  O   MOL X1557      32.600  49.060  26.070  0.00  0.00            
ATOM   4920  H   MOL X1557      31.730  49.510  26.370  0.00  0.00            
ATOM   4921  H   MOL X1557      32.520  48.190  26.530  0.00  0.00            
ATOM   4922  O   MOL X1558      16.890   9.370  47.540  0.00  0.00            
ATOM   4923  H   MOL X1558      17.650   9.980  47.480  0.00  0.00            
ATOM   4924  H   MOL X1558      16.210   9.840  48.070  0.00  0.00            
ATOM   4925  O   MOL X1559      40.510  42.800   8.970  0.00  0.00            
ATOM   4926  H   MOL X1559      41.010  42.140   9.530  0.00  0.00            
ATOM   4927  H   MOL X1559      39.970  42.170   8.410  0.00  0.00            
ATOM   4928  O   MOL X1560      24.800  14.990  43.480  0.00  0.00            
ATOM   4929  H   MOL X1560      24.430  14.090  43.340  0.00  0.00            
ATOM   4930  H   MOL X1560      25.770  14.850  43.410  0.00  0.00            
ATOM   4931  O   MOL X1561      23.470   1.450  65.010  0.00  0.00            
ATOM   4932  H   MOL X1561      22.720   0.820  65.180  0.00  0.00            
ATOM   4933  H   MOL X1561      23.760   1.200  64.110  0.00  0.00            
ATOM   4934  O   MOL X1562       6.920  26.330  30.350  0.00  0.00            
ATOM   4935  H   MOL X1562       7.220  25.730  29.640  0.00  0.00            
ATOM   4936  H   MOL X1562       7.280  27.210  30.110  0.00  0.00            
ATOM   4937  O   MOL X1563      23.150  27.310  63.250  0.00  0.00            
ATOM   4938  H   MOL X1563      22.260  27.130  62.860  0.00  0.00            
ATOM   4939  H   MOL X1563      23.420  26.370  63.510  0.00  0.00            
ATOM   4940  O   MOL X1564      10.470   8.800   7.110  0.00  0.00            
ATOM   4941  H   MOL X1564      11.020   8.150   6.610  0.00  0.00            
ATOM   4942  H   MOL X1564      11.160   9.260   7.690  0.00  0.00            
ATOM   4943  O   MOL X1565      25.920  11.010  64.150  0.00  0.00            
ATOM   4944  H   MOL X1565      25.420  11.740  64.590  0.00  0.00            
ATOM   4945  H   MOL X1565      26.820  11.460  64.080  0.00  0.00            
ATOM   4946  O   MOL X1566      36.070  45.600  52.780  0.00  0.00            
ATOM   4947  H   MOL X1566      36.320  45.620  51.840  0.00  0.00            
ATOM   4948  H   MOL X1566      36.110  46.550  53.030  0.00  0.00            
ATOM   4949  O   MOL X1567      35.350  11.490  35.360  0.00  0.00            
ATOM   4950  H   MOL X1567      35.300  11.210  36.300  0.00  0.00            
ATOM   4951  H   MOL X1567      35.820  12.350  35.420  0.00  0.00            
ATOM   4952  O   MOL X1568       4.900  23.540  33.070  0.00  0.00            
ATOM   4953  H   MOL X1568       4.020  23.230  33.450  0.00  0.00            
ATOM   4954  H   MOL X1568       5.550  23.100  33.650  0.00  0.00            
ATOM   4955  O   MOL X1569      35.290  32.520  58.820  0.00  0.00            
ATOM   4956  H   MOL X1569      34.790  32.970  59.530  0.00  0.00            
ATOM   4957  H   MOL X1569      35.440  33.230  58.150  0.00  0.00            
ATOM   4958  O   MOL X1570       2.560  21.680  24.800  0.00  0.00            
ATOM   4959  H   MOL X1570       2.890  22.040  23.950  0.00  0.00            
ATOM   4960  H   MOL X1570       2.290  22.520  25.310  0.00  0.00            
ATOM   4961  O   MOL X1571      36.960   7.500   6.720  0.00  0.00            
ATOM   4962  H   MOL X1571      36.390   7.660   7.550  0.00  0.00            
ATOM   4963  H   MOL X1571      37.740   7.060   7.120  0.00  0.00            
ATOM   4964  O   MOL X1572      20.120   8.930  32.470  0.00  0.00            
ATOM   4965  H   MOL X1572      20.480   8.530  31.660  0.00  0.00            
ATOM   4966  H   MOL X1572      19.190   9.140  32.240  0.00  0.00            
ATOM   4967  O   MOL X1573      15.170  42.950  50.970  0.00  0.00            
ATOM   4968  H   MOL X1573      15.090  42.040  51.320  0.00  0.00            
ATOM   4969  H   MOL X1573      15.900  43.220  51.650  0.00  0.00            
ATOM   4970  O   MOL X1574      26.160  29.190  38.180  0.00  0.00            
ATOM   4971  H   MOL X1574      26.550  30.040  37.900  0.00  0.00            
ATOM   4972  H   MOL X1574      25.740  28.870  37.330  0.00  0.00            
ATOM   4973  O   MOL X1575      17.470  42.150  57.420  0.00  0.00            
ATOM   4974  H   MOL X1575      16.500  42.180  57.480  0.00  0.00            
ATOM   4975  H   MOL X1575      17.600  42.580  56.490  0.00  0.00            
ATOM   4976  O   MOL X1576       0.140  25.980  33.880  0.00  0.00            
ATOM   4977  H   MOL X1576      48.960  25.500  33.500  0.00  0.00            
ATOM   4978  H   MOL X1576      49.330  26.680  34.400  0.00  0.00            
ATOM   4979  O   MOL X1577      34.270  41.740  60.430  0.00  0.00            
ATOM   4980  H   MOL X1577      33.900  41.420  61.300  0.00  0.00            
ATOM   4981  H   MOL X1577      34.740  42.550  60.690  0.00  0.00            
ATOM   4982  O   MOL X1578      34.640  12.980  51.490  0.00  0.00            
ATOM   4983  H   MOL X1578      33.860  12.550  51.990  0.00  0.00            
ATOM   4984  H   MOL X1578      34.140  13.730  51.060  0.00  0.00            
ATOM   4985  O   MOL X1579      34.930  19.330  25.740  0.00  0.00            
ATOM   4986  H   MOL X1579      34.350  20.110  25.920  0.00  0.00            
ATOM   4987  H   MOL X1579      34.470  18.830  25.040  0.00  0.00            
ATOM   4988  O   MOL X1580      16.900  40.350  25.130  0.00  0.00            
ATOM   4989  H   MOL X1580      17.500  39.570  25.190  0.00  0.00            
ATOM   4990  H   MOL X1580      17.300  40.980  25.820  0.00  0.00            
ATOM   4991  O   MOL X1581      17.170  40.420  30.520  0.00  0.00            
ATOM   4992  H   MOL X1581      16.930  41.080  31.210  0.00  0.00            
ATOM   4993  H   MOL X1581      18.070  40.120  30.770  0.00  0.00            
ATOM   4994  O   MOL X1582      39.290  40.850  38.950  0.00  0.00            
ATOM   4995  H   MOL X1582      38.540  40.840  38.300  0.00  0.00            
ATOM   4996  H   MOL X1582      39.750  40.080  38.490  0.00  0.00            
ATOM   4997  O   MOL X1583      40.400  30.440  61.370  0.00  0.00            
ATOM   4998  H   MOL X1583      41.190  30.840  60.870  0.00  0.00            
ATOM   4999  H   MOL X1583      40.850  29.700  61.840  0.00  0.00            
ATOM   5000  O   MOL X1584      40.450   1.860   9.120  0.00  0.00            
ATOM   5001  H   MOL X1584      39.490   1.700   9.380  0.00  0.00            
ATOM   5002  H   MOL X1584      40.850   0.970   9.270  0.00  0.00            
ATOM   5003  O   MOL X1585       1.200  25.410  40.580  0.00  0.00            
ATOM   5004  H   MOL X1585       0.500  25.250  39.900  0.00  0.00            
ATOM   5005  H   MOL X1585       1.950  24.910  40.160  0.00  0.00            
ATOM   5006  O   MOL X1586      48.900  47.330  11.940  0.00  0.00            
ATOM   5007  H   MOL X1586      48.620  47.770  12.800  0.00  0.00            
ATOM   5008  H   MOL X1586      48.970  46.390  12.220  0.00  0.00            
ATOM   5009  O   MOL X1587      22.970  33.970  24.320  0.00  0.00            
ATOM   5010  H   MOL X1587      22.950  32.960  24.410  0.00  0.00            
ATOM   5011  H   MOL X1587      23.650  34.240  24.970  0.00  0.00            
ATOM   5012  O   MOL X1588      30.270   3.740  57.870  0.00  0.00            
ATOM   5013  H   MOL X1588      29.470   4.170  58.230  0.00  0.00            
ATOM   5014  H   MOL X1588      30.450   4.280  57.050  0.00  0.00            
ATOM   5015  O   MOL X1589       3.770  30.910  33.040  0.00  0.00            
ATOM   5016  H   MOL X1589       3.780  31.050  32.070  0.00  0.00            
ATOM   5017  H   MOL X1589       3.120  31.610  33.340  0.00  0.00            
ATOM   5018  O   MOL X1590      42.580  31.340  59.940  0.00  0.00            
ATOM   5019  H   MOL X1590      42.700  31.650  59.020  0.00  0.00            
ATOM   5020  H   MOL X1590      43.580  31.110  60.070  0.00  0.00            
ATOM   5021  O   MOL X1591      39.270  12.670  25.530  0.00  0.00            
ATOM   5022  H   MOL X1591      40.200  12.480  25.270  0.00  0.00            
ATOM   5023  H   MOL X1591      39.050  11.820  26.040  0.00  0.00            
ATOM   5024  O   MOL X1592      36.940   9.390  23.110  0.00  0.00            
ATOM   5025  H   MOL X1592      36.600  10.310  23.080  0.00  0.00            
ATOM   5026  H   MOL X1592      37.100   9.220  24.060  0.00  0.00            
ATOM   5027  O   MOL X1593      44.390   9.280  35.590  0.00  0.00            
ATOM   5028  H   MOL X1593      45.200   9.150  36.170  0.00  0.00            
ATOM   5029  H   MOL X1593      44.240  10.240  35.730  0.00  0.00            
ATOM   5030  O   MOL X1594      12.350  19.280  50.120  0.00  0.00            
ATOM   5031  H   MOL X1594      11.890  18.440  49.960  0.00  0.00            
ATOM   5032  H   MOL X1594      13.160  18.990  50.650  0.00  0.00            
ATOM   5033  O   MOL X1595      17.300  24.620  40.480  0.00  0.00            
ATOM   5034  H   MOL X1595      16.500  24.710  39.830  0.00  0.00            
ATOM   5035  H   MOL X1595      17.820  23.980  39.950  0.00  0.00            
ATOM   5036  O   MOL X1596      34.700  23.570  58.750  0.00  0.00            
ATOM   5037  H   MOL X1596      34.880  22.930  59.510  0.00  0.00            
ATOM   5038  H   MOL X1596      34.840  22.990  57.980  0.00  0.00            
ATOM   5039  O   MOL X1597       3.680  29.420  46.790  0.00  0.00            
ATOM   5040  H   MOL X1597       4.010  29.670  47.680  0.00  0.00            
ATOM   5041  H   MOL X1597       4.130  28.510  46.680  0.00  0.00            
ATOM   5042  O   MOL X1598      33.940  18.990  11.300  0.00  0.00            
ATOM   5043  H   MOL X1598      33.290  19.620  11.700  0.00  0.00            
ATOM   5044  H   MOL X1598      33.500  18.760  10.420  0.00  0.00            
ATOM   5045  O   MOL X1599      24.470  36.010  15.570  0.00  0.00            
ATOM   5046  H   MOL X1599      24.420  36.940  15.190  0.00  0.00            
ATOM   5047  H   MOL X1599      25.460  35.960  15.810  0.00  0.00            
ATOM   5048  O   MOL X1600      22.970  32.480   4.950  0.00  0.00            
ATOM   5049  H   MOL X1600      22.870  32.860   4.050  0.00  0.00            
ATOM   5050  H   MOL X1600      22.060  32.200   5.190  0.00  0.00            
ATOM   5051  O   MOL X1601      34.260  36.570  43.600  0.00  0.00            
ATOM   5052  H   MOL X1601      33.610  37.090  44.120  0.00  0.00            
ATOM   5053  H   MOL X1601      33.860  36.460  42.720  0.00  0.00            
ATOM   5054  O   MOL X1602      33.420  48.900  57.470  0.00  0.00            
ATOM   5055  H   MOL X1602      34.250  49.240  57.060  0.00  0.00            
ATOM   5056  H   MOL X1602      32.890   0.150  57.610  0.00  0.00            
ATOM   5057  O   MOL X1603      41.960  40.790  10.170  0.00  0.00            
ATOM   5058  H   MOL X1603      42.050  39.960  10.730  0.00  0.00            
ATOM   5059  H   MOL X1603      42.910  41.020  10.060  0.00  0.00            
ATOM   5060  O   MOL X1604       1.750  13.310  43.160  0.00  0.00            
ATOM   5061  H   MOL X1604       1.990  13.300  42.200  0.00  0.00            
ATOM   5062  H   MOL X1604       0.770  13.230  43.120  0.00  0.00
[truncated: 921,619 more chars]
