# Supplementary material for: In situ molecular weaving of ionic polymers into metal-organic frameworks for radioactive anion capture
Source: Nat Commun. 2025 Aug 11;16:7393. doi: 10.1038/s41467-025-62246-3 (PMC12339677; doi:10.1038/s41467-025-62246-3)
Supplement: Supplementary file 3 — Supplementary Data-1-3 [file 41467_2025_62246_MOESM3_ESM.zip › Supplementary Data-3/Ptriaz-Final]

CRYST1   49.637   49.557  129.591  90.00  90.50  90.00 P 1           1
ATOM      1  C   MOL X   1       7.240   3.690 108.770  0.00  0.00            
ATOM      2  S   MOL X   1       6.960   2.490 107.450  0.00  0.00            
ATOM      3  N   MOL X   1       7.630   1.230 108.050  0.00  0.00            
ATOM      4  S   MOL X   1       8.760   0.560 107.330  0.00  0.00            
ATOM      5  C   MOL X   1       9.560  49.160 108.660  0.00  0.00            
ATOM      6  F   MOL X   1       6.660   4.760 108.280  0.00  0.00            
ATOM      7  F   MOL X   1       8.580   3.840 108.920  0.00  0.00            
ATOM      8  F   MOL X   1       6.640   3.220 109.870  0.00  0.00            
ATOM      9  F   MOL X   1       8.890  48.180 109.240  0.00  0.00            
ATOM     10  F   MOL X   1      10.190   0.320 109.620  0.00  0.00            
ATOM     11  F   MOL X   1      10.550  48.420 108.080  0.00  0.00            
ATOM     12  O   MOL X   1       5.510   2.420 107.150  0.00  0.00            
ATOM     13  O   MOL X   1       7.580   3.060 106.270  0.00  0.00            
ATOM     14  O   MOL X   1       8.270  49.210 106.300  0.00  0.00            
ATOM     15  O   MOL X   1       9.830   1.470 107.030  0.00  0.00            
ATOM     16  C   MOL X   2      29.870  11.130 103.620  0.00  0.00            
ATOM     17  S   MOL X   2      28.120  10.620 103.560  0.00  0.00            
ATOM     18  N   MOL X   2      28.070   9.430 104.570  0.00  0.00            
ATOM     19  S   MOL X   2      26.670   8.950 104.870  0.00  0.00            
ATOM     20  C   MOL X   2      27.050   7.890 106.350  0.00  0.00            
ATOM     21  F   MOL X   2      30.040  12.290 102.980  0.00  0.00            
ATOM     22  F   MOL X   2      30.700  10.310 103.030  0.00  0.00            
ATOM     23  F   MOL X   2      30.290  11.160 104.920  0.00  0.00            
ATOM     24  F   MOL X   2      27.940   6.940 106.080  0.00  0.00            
ATOM     25  F   MOL X   2      25.940   7.250 106.780  0.00  0.00            
ATOM     26  F   MOL X   2      27.600   8.520 107.360  0.00  0.00            
ATOM     27  O   MOL X   2      27.420  11.820 103.980  0.00  0.00            
ATOM     28  O   MOL X   2      27.910  10.230 102.160  0.00  0.00            
ATOM     29  O   MOL X   2      25.570   9.910 105.130  0.00  0.00            
ATOM     30  O   MOL X   2      26.220   7.990 103.840  0.00  0.00            
ATOM     31  C   MOL X   3      30.050  15.560 104.950  0.00  0.00            
ATOM     32  S   MOL X   3      29.880  17.330 104.370  0.00  0.00            
ATOM     33  N   MOL X   3      30.210  18.170 105.610  0.00  0.00            
ATOM     34  S   MOL X   3      31.450  19.050 105.570  0.00  0.00            
ATOM     35  C   MOL X   3      31.290  20.210 107.050  0.00  0.00            
ATOM     36  F   MOL X   3      31.160  15.460 105.700  0.00  0.00            
ATOM     37  F   MOL X   3      30.020  14.750 103.940  0.00  0.00            
ATOM     38  F   MOL X   3      28.980  15.260 105.710  0.00  0.00            
ATOM     39  F   MOL X   3      30.040  20.710 107.070  0.00  0.00            
ATOM     40  F   MOL X   3      32.240  21.190 106.990  0.00  0.00            
ATOM     41  F   MOL X   3      31.530  19.560 108.220  0.00  0.00            
ATOM     42  O   MOL X   3      30.770  17.300 103.180  0.00  0.00            
ATOM     43  O   MOL X   3      28.440  17.390 104.000  0.00  0.00            
ATOM     44  O   MOL X   3      32.800  18.480 105.910  0.00  0.00            
ATOM     45  O   MOL X   3      31.460  19.980 104.420  0.00  0.00            
ATOM     46  C   MOL X   4      21.100  33.630 105.300  0.00  0.00            
ATOM     47  S   MOL X   4      22.370  33.270 104.070  0.00  0.00            
ATOM     48  N   MOL X   4      23.610  32.750 104.850  0.00  0.00            
ATOM     49  S   MOL X   4      24.560  31.780 104.160  0.00  0.00            
ATOM     50  C   MOL X   4      25.820  31.200 105.390  0.00  0.00            
ATOM     51  F   MOL X   4      20.670  32.540 106.020  0.00  0.00            
ATOM     52  F   MOL X   4      19.970  34.040 104.770  0.00  0.00            
ATOM     53  F   MOL X   4      21.630  34.630 106.120  0.00  0.00            
ATOM     54  F   MOL X   4      26.440  30.080 104.910  0.00  0.00            
ATOM     55  F   MOL X   4      25.320  30.970 106.630  0.00  0.00            
ATOM     56  F   MOL X   4      26.660  32.240 105.550  0.00  0.00            
ATOM     57  O   MOL X   4      21.670  32.260 103.260  0.00  0.00            
ATOM     58  O   MOL X   4      22.740  34.570 103.520  0.00  0.00            
ATOM     59  O   MOL X   4      23.980  30.470 103.820  0.00  0.00            
ATOM     60  O   MOL X   4      25.300  32.480 103.030  0.00  0.00            
ATOM     61  C   MOL X   5      48.360   0.980  73.320  0.00  0.00            
ATOM     62  S   MOL X   5      49.380   0.360  74.670  0.00  0.00            
ATOM     63  N   MOL X   5       0.130  48.460  74.250  0.00  0.00            
ATOM     64  S   MOL X   5       0.700  47.600  75.320  0.00  0.00            
ATOM     65  C   MOL X   5       1.310  46.050  74.470  0.00  0.00            
ATOM     66  F   MOL X   5      49.140   0.830  72.290  0.00  0.00            
ATOM     67  F   MOL X   5      48.090   2.340  73.460  0.00  0.00            
ATOM     68  F   MOL X   5      47.240   0.290  73.080  0.00  0.00            
ATOM     69  F   MOL X   5       2.220  46.260  73.470  0.00  0.00            
ATOM     70  F   MOL X   5       0.280  45.410  73.820  0.00  0.00            
ATOM     71  F   MOL X   5       1.810  45.200  75.370  0.00  0.00            
ATOM     72  O   MOL X   5       0.800   1.310  74.790  0.00  0.00            
ATOM     73  O   MOL X   5      48.440   0.320  75.840  0.00  0.00            
ATOM     74  O   MOL X   5       1.910  48.180  75.920  0.00  0.00            
ATOM     75  O   MOL X   5      49.460  47.160  76.370  0.00  0.00            
ATOM     76  C   MOL X   6      26.420   4.650  75.630  0.00  0.00            
ATOM     77  S   MOL X   6      25.040   4.680  76.840  0.00  0.00            
ATOM     78  N   MOL X   6      23.770   4.820  76.000  0.00  0.00            
ATOM     79  S   MOL X   6      22.600   4.700  76.960  0.00  0.00            
ATOM     80  C   MOL X   6      21.020   4.710  76.000  0.00  0.00            
ATOM     81  F   MOL X   6      26.500   5.790  74.860  0.00  0.00            
ATOM     82  F   MOL X   6      26.180   3.520  74.850  0.00  0.00            
ATOM     83  F   MOL X   6      27.630   4.480  76.120  0.00  0.00            
ATOM     84  F   MOL X   6      21.040   3.770  75.050  0.00  0.00            
ATOM     85  F   MOL X   6      20.960   5.950  75.420  0.00  0.00            
ATOM     86  F   MOL X   6      19.910   4.540  76.700  0.00  0.00            
ATOM     87  O   MOL X   6      25.240   3.330  77.520  0.00  0.00            
ATOM     88  O   MOL X   6      25.500   5.840  77.550  0.00  0.00            
ATOM     89  O   MOL X   6      22.420   3.580  77.840  0.00  0.00            
ATOM     90  O   MOL X   6      22.420   5.970  77.790  0.00  0.00            
ATOM     91  C   MOL X   7      26.170  15.180  73.740  0.00  0.00            
ATOM     92  S   MOL X   7      26.310  13.940  75.150  0.00  0.00            
ATOM     93  N   MOL X   7      26.840  12.680  74.440  0.00  0.00            
ATOM     94  S   MOL X   7      27.010  11.510  75.390  0.00  0.00            
ATOM     95  C   MOL X   7      27.070   9.970  74.370  0.00  0.00            
ATOM     96  F   MOL X   7      27.360  15.610  73.410  0.00  0.00            
ATOM     97  F   MOL X   7      25.470  16.330  74.110  0.00  0.00            
ATOM     98  F   MOL X   7      25.630  14.690  72.700  0.00  0.00            
ATOM     99  F   MOL X   7      26.110   9.820  73.460  0.00  0.00            
ATOM    100  F   MOL X   7      27.030   8.780  75.030  0.00  0.00            
ATOM    101  F   MOL X   7      28.260  10.090  73.740  0.00  0.00            
ATOM    102  O   MOL X   7      27.290  14.480  76.080  0.00  0.00            
ATOM    103  O   MOL X   7      24.970  13.780  75.720  0.00  0.00            
ATOM    104  O   MOL X   7      28.260  11.450  76.190  0.00  0.00            
ATOM    105  O   MOL X   7      25.770  11.200  76.200  0.00  0.00            
ATOM    106  C   MOL X   8      42.950  46.730 104.270  0.00  0.00            
ATOM    107  S   MOL X   8      42.230  47.930 103.150  0.00  0.00            
ATOM    108  N   MOL X   8      40.740  48.130 103.590  0.00  0.00            
ATOM    109  S   MOL X   8      39.980  49.440 103.400  0.00  0.00            
ATOM    110  C   MOL X   8      39.940   0.790 104.990  0.00  0.00            
ATOM    111  F   MOL X   8      44.190  46.420 103.990  0.00  0.00            
ATOM    112  F   MOL X   8      42.290  45.560 104.310  0.00  0.00            
ATOM    113  F   MOL X   8      42.910  47.170 105.550  0.00  0.00            
ATOM    114  F   MOL X   8      41.250   1.090 105.320  0.00  0.00            
ATOM    115  F   MOL X   8      39.390  49.540 105.960  0.00  0.00            
ATOM    116  F   MOL X   8      39.270   1.870 104.900  0.00  0.00            
ATOM    117  O   MOL X   8      43.150  49.060 103.180  0.00  0.00            
ATOM    118  O   MOL X   8      42.410  47.220 101.930  0.00  0.00            
ATOM    119  O   MOL X   8      40.560   0.890 102.590  0.00  0.00            
ATOM    120  O   MOL X   8      38.660  49.290 102.850  0.00  0.00            
ATOM    121  C   MOL X   9      19.160   9.810 106.740  0.00  0.00            
ATOM    122  S   MOL X   9      19.390  10.220 104.960  0.00  0.00            
ATOM    123  N   MOL X   9      20.240  11.460 105.010  0.00  0.00            
ATOM    124  S   MOL X   9      20.310  12.500 103.920  0.00  0.00            
ATOM    125  C   MOL X   9      21.240  11.800 102.540  0.00  0.00            
ATOM    126  F   MOL X   9      18.730  10.810 107.530  0.00  0.00            
ATOM    127  F   MOL X   9      20.300   9.200 107.190  0.00  0.00            
ATOM    128  F   MOL X   9      18.170   8.860 106.990  0.00  0.00            
ATOM    129  F   MOL X   9      20.610  10.870 101.730  0.00  0.00            
ATOM    130  F   MOL X   9      22.340  11.270 102.970  0.00  0.00            
ATOM    131  F   MOL X   9      21.620  12.790 101.730  0.00  0.00            
ATOM    132  O   MOL X   9      19.950   8.970 104.360  0.00  0.00            
ATOM    133  O   MOL X   9      18.000  10.460 104.470  0.00  0.00            
ATOM    134  O   MOL X   9      19.080  12.910 103.250  0.00  0.00            
ATOM    135  O   MOL X   9      21.120  13.660 104.240  0.00  0.00            
ATOM    136  C   MOL X  10      18.400  29.980 107.250  0.00  0.00            
ATOM    137  S   MOL X  10      17.480  30.800 105.930  0.00  0.00            
ATOM    138  N   MOL X  10      17.060  32.120 106.680  0.00  0.00            
ATOM    139  S   MOL X  10      15.850  32.850 106.030  0.00  0.00            
ATOM    140  C   MOL X  10      16.140  34.660 106.150  0.00  0.00            
ATOM    141  F   MOL X  10      18.780  28.710 106.860  0.00  0.00            
ATOM    142  F   MOL X  10      17.550  29.970 108.340  0.00  0.00            
ATOM    143  F   MOL X  10      19.590  30.610 107.550  0.00  0.00            
ATOM    144  F   MOL X  10      16.860  34.900 107.220  0.00  0.00            
ATOM    145  F   MOL X  10      14.980  35.390 106.320  0.00  0.00            
ATOM    146  F   MOL X  10      16.750  35.080 105.000  0.00  0.00            
ATOM    147  O   MOL X  10      18.430  30.950 104.760  0.00  0.00            
ATOM    148  O   MOL X  10      16.360  29.940 105.590  0.00  0.00            
ATOM    149  O   MOL X  10      15.740  32.710 104.580  0.00  0.00            
ATOM    150  O   MOL X  10      14.530  32.660 106.700  0.00  0.00            
ATOM    151  C   MOL X  11      35.260   1.350 106.030  0.00  0.00            
ATOM    152  S   MOL X  11      34.040   2.050 104.870  0.00  0.00            
ATOM    153  N   MOL X  11      32.960   2.630 105.790  0.00  0.00            
ATOM    154  S   MOL X  11      31.740   3.260 105.130  0.00  0.00            
ATOM    155  C   MOL X  11      30.800   4.010 106.460  0.00  0.00            
ATOM    156  F   MOL X  11      34.720   0.590 107.000  0.00  0.00            
ATOM    157  F   MOL X  11      35.780   2.400 106.620  0.00  0.00            
ATOM    158  F   MOL X  11      36.280   0.660 105.460  0.00  0.00            
ATOM    159  F   MOL X  11      29.920   4.970 106.030  0.00  0.00            
ATOM    160  F   MOL X  11      31.620   4.770 107.260  0.00  0.00            
ATOM    161  F   MOL X  11      30.200   3.280 107.420  0.00  0.00            
ATOM    162  O   MOL X  11      34.780   3.140 104.180  0.00  0.00            
ATOM    163  O   MOL X  11      33.620   0.960 104.010  0.00  0.00            
ATOM    164  O   MOL X  11      31.940   4.400 104.300  0.00  0.00            
ATOM    165  O   MOL X  11      30.800   2.340 104.560  0.00  0.00            
ATOM    166  C   MOL X  12       3.600  20.320  73.700  0.00  0.00            
ATOM    167  S   MOL X  12       4.770  19.080  74.310  0.00  0.00            
ATOM    168  N   MOL X  12       5.170  18.220  73.080  0.00  0.00            
ATOM    169  S   MOL X  12       6.060  17.060  73.460  0.00  0.00            
ATOM    170  C   MOL X  12       7.100  16.790  71.960  0.00  0.00            
ATOM    171  F   MOL X  12       3.140  20.960  74.770  0.00  0.00            
ATOM    172  F   MOL X  12       2.510  19.820  73.010  0.00  0.00            
ATOM    173  F   MOL X  12       4.200  21.200  72.900  0.00  0.00            
ATOM    174  F   MOL X  12       6.340  16.250  70.970  0.00  0.00            
ATOM    175  F   MOL X  12       8.100  15.900  72.180  0.00  0.00            
ATOM    176  F   MOL X  12       7.540  18.030  71.430  0.00  0.00            
ATOM    177  O   MOL X  12       5.860  19.970  74.750  0.00  0.00            
ATOM    178  O   MOL X  12       4.020  18.360  75.320  0.00  0.00            
ATOM    179  O   MOL X  12       7.120  17.280  74.460  0.00  0.00            
ATOM    180  O   MOL X  12       5.280  15.820  73.680  0.00  0.00            
ATOM    181  C   MOL X  13       9.390  10.560  76.800  0.00  0.00            
ATOM    182  S   MOL X  13       8.440  10.660  78.290  0.00  0.00            
ATOM    183  N   MOL X  13       9.470  10.350  79.400  0.00  0.00            
ATOM    184  S   MOL X  13       8.890   9.650  80.630  0.00  0.00            
ATOM    185  C   MOL X  13      10.240   9.680  81.840  0.00  0.00            
ATOM    186  F   MOL X  13      10.340  11.480  76.680  0.00  0.00            
ATOM    187  F   MOL X  13       8.570  10.730  75.750  0.00  0.00            
ATOM    188  F   MOL X  13      10.040   9.390  76.650  0.00  0.00            
ATOM    189  F   MOL X  13      10.510  11.020  82.160  0.00  0.00            
ATOM    190  F   MOL X  13      11.420   9.190  81.300  0.00  0.00            
ATOM    191  F   MOL X  13       9.990   8.960  82.980  0.00  0.00            
ATOM    192  O   MOL X  13       7.960  12.090  78.260  0.00  0.00            
ATOM    193  O   MOL X  13       7.480   9.640  78.130  0.00  0.00            
ATOM    194  O   MOL X  13       7.750  10.350  81.260  0.00  0.00            
ATOM    195  O   MOL X  13       8.630   8.230  80.400  0.00  0.00            
ATOM    196  C   MOL X  14      15.640  43.520 106.260  0.00  0.00            
ATOM    197  S   MOL X  14      17.100  43.460 105.220  0.00  0.00            
ATOM    198  N   MOL X  14      18.060  42.640 106.060  0.00  0.00            
ATOM    199  S   MOL X  14      19.140  41.860 105.350  0.00  0.00            
ATOM    200  C   MOL X  14      20.230  41.240 106.690  0.00  0.00            
ATOM    201  F   MOL X  14      15.310  42.350 106.910  0.00  0.00            
ATOM    202  F   MOL X  14      14.490  44.000 105.750  0.00  0.00            
ATOM    203  F   MOL X  14      15.950  44.230 107.390  0.00  0.00            
ATOM    204  F   MOL X  14      21.030  40.250 106.200  0.00  0.00            
ATOM    205  F   MOL X  14      19.480  40.910 107.800  0.00  0.00            
ATOM    206  F   MOL X  14      21.060  42.310 107.100  0.00  0.00            
ATOM    207  O   MOL X  14      16.710  42.890 103.910  0.00  0.00            
ATOM    208  O   MOL X  14      17.520  44.900 105.040  0.00  0.00            
ATOM    209  O   MOL X  14      18.530  40.630 104.820  0.00  0.00            
ATOM    210  O   MOL X  14      20.150  42.430 104.440  0.00  0.00            
ATOM    211  C   MOL X  15      48.160  19.680  72.920  0.00  0.00            
ATOM    212  S   MOL X  15      48.270  18.170  73.950  0.00  0.00            
ATOM    213  N   MOL X  15      47.310  17.230  73.320  0.00  0.00            
ATOM    214  S   MOL X  15      46.900  16.100  74.210  0.00  0.00            
ATOM    215  C   MOL X  15      46.330  14.750  73.100  0.00  0.00            
ATOM    216  F   MOL X  15      48.790  20.680  73.580  0.00  0.00            
ATOM    217  F   MOL X  15      46.890  20.100  72.680  0.00  0.00            
ATOM    218  F   MOL X  15      48.680  19.390  71.730  0.00  0.00            
ATOM    219  F   MOL X  15      47.350  14.240  72.370  0.00  0.00            
ATOM    220  F   MOL X  15      45.360  15.190  72.250  0.00  0.00            
ATOM    221  F   MOL X  15      45.820  13.760  73.860  0.00  0.00            
ATOM    222  O   MOL X  15       0.050  17.800  73.810  0.00  0.00            
ATOM    223  O   MOL X  15      47.870  18.660  75.300  0.00  0.00            
ATOM    224  O   MOL X  15      47.880  15.370  75.010  0.00  0.00            
ATOM    225  O   MOL X  15      45.780  16.490  75.120  0.00  0.00            
ATOM    226  C   MOL X  16      21.260  17.270  96.700  0.00  0.00            
ATOM    227  S   MOL X  16      23.050  17.100  96.860  0.00  0.00            
ATOM    228  N   MOL X  16      23.490  17.130  95.440  0.00  0.00            
ATOM    229  S   MOL X  16      25.010  17.150  95.320  0.00  0.00            
ATOM    230  C   MOL X  16      25.500  17.190  93.580  0.00  0.00            
ATOM    231  F   MOL X  16      20.980  18.540  96.250  0.00  0.00            
ATOM    232  F   MOL X  16      20.630  17.010  97.920  0.00  0.00            
ATOM    233  F   MOL X  16      20.770  16.440  95.710  0.00  0.00            
ATOM    234  F   MOL X  16      25.060  16.130  92.960  0.00  0.00            
ATOM    235  F   MOL X  16      26.830  17.010  93.580  0.00  0.00            
ATOM    236  F   MOL X  16      25.150  18.360  92.890  0.00  0.00            
ATOM    237  O   MOL X  16      23.320  18.360  97.590  0.00  0.00            
ATOM    238  O   MOL X  16      23.280  15.810  97.470  0.00  0.00            
ATOM    239  O   MOL X  16      25.670  18.360  95.820  0.00  0.00            
ATOM    240  O   MOL X  16      25.760  15.970  95.860  0.00  0.00            
ATOM    241  C   MOL X  17      31.430   8.890  83.500  0.00  0.00            
ATOM    242  S   MOL X  17      30.250   7.910  82.530  0.00  0.00            
ATOM    243  N   MOL X  17      30.410   8.490  81.160  0.00  0.00            
ATOM    244  S   MOL X  17      29.400   8.110  80.120  0.00  0.00            
ATOM    245  C   MOL X  17      29.930   8.910  78.520  0.00  0.00            
ATOM    246  F   MOL X  17      30.950  10.130  83.600  0.00  0.00            
ATOM    247  F   MOL X  17      32.660   9.040  82.970  0.00  0.00            
ATOM    248  F   MOL X  17      31.590   8.520  84.790  0.00  0.00            
ATOM    249  F   MOL X  17      30.980   8.230  78.010  0.00  0.00            
ATOM    250  F   MOL X  17      30.310  10.170  78.590  0.00  0.00            
ATOM    251  F   MOL X  17      28.910   8.830  77.670  0.00  0.00            
ATOM    252  O   MOL X  17      30.710   6.560  82.710  0.00  0.00            
ATOM    253  O   MOL X  17      28.970   8.130  83.200  0.00  0.00            
ATOM    254  O   MOL X  17      29.350   6.670  79.660  0.00  0.00            
ATOM    255  O   MOL X  17      28.070   8.620  80.490  0.00  0.00            
ATOM    256  C   MOL X  18       5.140  44.300  76.130  0.00  0.00            
ATOM    257  S   MOL X  18       6.570  45.420  76.210  0.00  0.00            
ATOM    258  N   MOL X  18       7.550  44.880  75.160  0.00  0.00            
ATOM    259  S   MOL X  18       8.620  45.930  74.960  0.00  0.00            
ATOM    260  C   MOL X  18       9.890  44.980  74.130  0.00  0.00            
ATOM    261  F   MOL X  18       4.150  44.850  76.840  0.00  0.00            
ATOM    262  F   MOL X  18       5.510  43.070  76.620  0.00  0.00            
ATOM    263  F   MOL X  18       4.690  44.210  74.820  0.00  0.00            
ATOM    264  F   MOL X  18       9.970  43.730  74.610  0.00  0.00            
ATOM    265  F   MOL X  18      11.080  45.540  74.230  0.00  0.00            
ATOM    266  F   MOL X  18       9.700  44.830  72.790  0.00  0.00            
ATOM    267  O   MOL X  18       6.010  46.770  75.970  0.00  0.00            
ATOM    268  O   MOL X  18       6.920  45.170  77.650  0.00  0.00            
ATOM    269  O   MOL X  18       8.400  47.030  73.940  0.00  0.00            
ATOM    270  O   MOL X  18       9.250  46.290  76.260  0.00  0.00            
ATOM    271  C   MOL X  19      27.510  26.380 103.040  0.00  0.00            
ATOM    272  S   MOL X  19      26.320  25.240 103.800  0.00  0.00            
ATOM    273  N   MOL X  19      26.710  25.030 105.260  0.00  0.00            
ATOM    274  S   MOL X  19      25.600  24.220 105.900  0.00  0.00            
ATOM    275  C   MOL X  19      26.210  23.690 107.520  0.00  0.00            
ATOM    276  F   MOL X  19      27.250  26.750 101.790  0.00  0.00            
ATOM    277  F   MOL X  19      28.710  25.840 102.910  0.00  0.00            
ATOM    278  F   MOL X  19      27.690  27.610 103.700  0.00  0.00            
ATOM    279  F   MOL X  19      27.220  22.760 107.410  0.00  0.00            
ATOM    280  F   MOL X  19      25.220  23.220 108.340  0.00  0.00            
ATOM    281  F   MOL X  19      26.660  24.770 108.200  0.00  0.00            
ATOM    282  O   MOL X  19      25.100  26.060 103.580  0.00  0.00            
ATOM    283  O   MOL X  19      26.330  24.060 102.980  0.00  0.00            
ATOM    284  O   MOL X  19      24.370  24.970 106.090  0.00  0.00            
ATOM    285  O   MOL X  19      25.240  22.890 105.250  0.00  0.00            
ATOM    286  C   MOL X  20      14.320  10.800  83.820  0.00  0.00            
ATOM    287  S   MOL X  20      15.220  10.300  82.270  0.00  0.00            
ATOM    288  N   MOL X  20      14.220  10.480  81.100  0.00  0.00            
ATOM    289  S   MOL X  20      14.460   9.520  79.930  0.00  0.00            
ATOM    290  C   MOL X  20      13.400  10.090  78.620  0.00  0.00            
ATOM    291  F   MOL X  20      13.760  12.010  83.740  0.00  0.00            
ATOM    292  F   MOL X  20      15.090  10.720  84.920  0.00  0.00            
ATOM    293  F   MOL X  20      13.270   9.960  83.940  0.00  0.00            
ATOM    294  F   MOL X  20      12.100   9.980  78.910  0.00  0.00            
ATOM    295  F   MOL X  20      13.630   9.370  77.460  0.00  0.00            
ATOM    296  F   MOL X  20      13.680  11.450  78.290  0.00  0.00            
ATOM    297  O   MOL X  20      16.420  11.180  82.280  0.00  0.00            
ATOM    298  O   MOL X  20      15.500   8.890  82.610  0.00  0.00            
ATOM    299  O   MOL X  20      15.820   9.560  79.460  0.00  0.00            
ATOM    300  O   MOL X  20      14.200   8.130  80.150  0.00  0.00            
ATOM    301  C   MOL X  21      33.630  45.420  77.410  0.00  0.00            
ATOM    302  S   MOL X  21      32.640  46.770  78.090  0.00  0.00            
ATOM    303  N   MOL X  21      32.350  47.820  77.000  0.00  0.00            
ATOM    304  S   MOL X  21      32.580  49.240  77.400  0.00  0.00            
ATOM    305  C   MOL X  21      32.330   0.650  75.990  0.00  0.00            
ATOM    306  F   MOL X  21      33.790  44.310  78.230  0.00  0.00            
ATOM    307  F   MOL X  21      34.820  46.010  77.170  0.00  0.00            
ATOM    308  F   MOL X  21      33.250  44.880  76.200  0.00  0.00            
ATOM    309  F   MOL X  21      31.120   0.480  75.430  0.00  0.00            
ATOM    310  F   MOL X  21      33.240   0.440  75.020  0.00  0.00            
ATOM    311  F   MOL X  21      32.500   1.970  76.270  0.00  0.00            
ATOM    312  O   MOL X  21      31.470  46.070  78.660  0.00  0.00            
ATOM    313  O   MOL X  21      33.550  47.050  79.190  0.00  0.00            
ATOM    314  O   MOL X  21      31.580   0.140  78.390  0.00  0.00            
ATOM    315  O   MOL X  21      33.950  49.520  77.740  0.00  0.00            
ATOM    316  C   MOL X  22       7.750   2.040  70.680  0.00  0.00            
ATOM    317  S   MOL X  22       7.160   2.720  72.260  0.00  0.00            
ATOM    318  N   MOL X  22       5.770   3.340  72.010  0.00  0.00            
ATOM    319  S   MOL X  22       5.000   3.620  73.300  0.00  0.00            
ATOM    320  C   MOL X  22       3.850   5.050  73.080  0.00  0.00            
ATOM    321  F   MOL X  22       6.880   1.070  70.290  0.00  0.00            
ATOM    322  F   MOL X  22       8.960   1.480  70.870  0.00  0.00            
ATOM    323  F   MOL X  22       7.770   2.950  69.650  0.00  0.00            
ATOM    324  F   MOL X  22       4.560   6.240  73.180  0.00  0.00            
ATOM    325  F   MOL X  22       2.780   5.190  73.940  0.00  0.00            
ATOM    326  F   MOL X  22       3.300   5.120  71.820  0.00  0.00            
ATOM    327  O   MOL X  22       7.100   1.480  73.000  0.00  0.00            
ATOM    328  O   MOL X  22       8.180   3.670  72.700  0.00  0.00            
ATOM    329  O   MOL X  22       4.130   2.490  73.640  0.00  0.00            
ATOM    330  O   MOL X  22       5.770   4.030  74.510  0.00  0.00            
ATOM    331  C   MOL X  23      12.980  43.470  77.530  0.00  0.00            
ATOM    332  S   MOL X  23      14.010  45.000  77.510  0.00  0.00            
ATOM    333  N   MOL X  23      13.870  45.560  76.160  0.00  0.00            
ATOM    334  S   MOL X  23      15.120  45.490  75.270  0.00  0.00            
ATOM    335  C   MOL X  23      14.720  45.850  73.500  0.00  0.00            
ATOM    336  F   MOL X  23      13.620  42.420  76.880  0.00  0.00            
ATOM    337  F   MOL X  23      11.800  43.600  76.990  0.00  0.00            
ATOM    338  F   MOL X  23      12.930  43.020  78.760  0.00  0.00            
ATOM    339  F   MOL X  23      15.800  45.940  72.600  0.00  0.00            
ATOM    340  F   MOL X  23      13.960  46.960  73.420  0.00  0.00            
ATOM    341  F   MOL X  23      13.860  44.890  72.990  0.00  0.00            
ATOM    342  O   MOL X  23      13.260  45.770  78.540  0.00  0.00            
ATOM    343  O   MOL X  23      15.270  44.480  77.980  0.00  0.00            
ATOM    344  O   MOL X  23      16.110  46.550  75.600  0.00  0.00            
ATOM    345  O   MOL X  23      15.680  44.160  75.140  0.00  0.00            
ATOM    346  C   MOL X  24       7.730  11.650  70.950  0.00  0.00            
ATOM    347  S   MOL X  24       6.620  11.180  72.330  0.00  0.00            
ATOM    348  N   MOL X  24       5.290  11.590  71.800  0.00  0.00            
ATOM    349  S   MOL X  24       4.270  11.420  72.850  0.00  0.00            
ATOM    350  C   MOL X  24       2.920  10.180  72.200  0.00  0.00            
ATOM    351  F   MOL X  24       7.680  12.990  70.670  0.00  0.00            
ATOM    352  F   MOL X  24       7.440  10.940  69.850  0.00  0.00            
ATOM    353  F   MOL X  24       9.050  11.370  71.280  0.00  0.00            
ATOM    354  F   MOL X  24       2.550  10.520  70.970  0.00  0.00            
ATOM    355  F   MOL X  24       1.770  10.110  72.960  0.00  0.00            
ATOM    356  F   MOL X  24       3.420   8.900  72.140  0.00  0.00            
ATOM    357  O   MOL X  24       6.880   9.730  72.460  0.00  0.00            
ATOM    358  O   MOL X  24       7.080  12.010  73.470  0.00  0.00            
ATOM    359  O   MOL X  24       4.560  10.800  74.160  0.00  0.00            
ATOM    360  O   MOL X  24       3.390  12.580  73.000  0.00  0.00            
ATOM    361  C   MOL X  25      13.550   3.430  76.830  0.00  0.00            
ATOM    362  S   MOL X  25      15.290   3.680  76.180  0.00  0.00            
ATOM    363  N   MOL X  25      15.210   4.160  74.740  0.00  0.00            
ATOM    364  S   MOL X  25      16.600   4.340  74.060  0.00  0.00            
ATOM    365  C   MOL X  25      16.340   4.420  72.230  0.00  0.00            
ATOM    366  F   MOL X  25      12.820   2.840  75.950  0.00  0.00            
ATOM    367  F   MOL X  25      12.950   4.450  77.370  0.00  0.00            
ATOM    368  F   MOL X  25      13.540   2.670  77.960  0.00  0.00            
ATOM    369  F   MOL X  25      15.630   5.540  71.980  0.00  0.00            
ATOM    370  F   MOL X  25      15.510   3.490  71.660  0.00  0.00            
ATOM    371  F   MOL X  25      17.480   4.560  71.530  0.00  0.00            
ATOM    372  O   MOL X  25      15.960   4.740  76.960  0.00  0.00            
ATOM    373  O   MOL X  25      15.830   2.390  76.470  0.00  0.00            
ATOM    374  O   MOL X  25      17.310   5.570  74.510  0.00  0.00            
ATOM    375  O   MOL X  25      17.530   3.170  74.060  0.00  0.00            
ATOM    376  C   MOL X  26      21.900  21.190 107.870  0.00  0.00            
ATOM    377  S   MOL X  26      21.250  20.860 106.210  0.00  0.00            
ATOM    378  N   MOL X  26      19.930  21.660 106.070  0.00  0.00            
ATOM    379  S   MOL X  26      19.440  21.860 104.620  0.00  0.00            
ATOM    380  C   MOL X  26      17.640  22.110 104.630  0.00  0.00            
ATOM    381  F   MOL X  26      21.160  20.560 108.780  0.00  0.00            
ATOM    382  F   MOL X  26      21.920  22.540 108.160  0.00  0.00            
ATOM    383  F   MOL X  26      23.170  20.700 107.950  0.00  0.00            
ATOM    384  F   MOL X  26      17.010  22.080 103.450  0.00  0.00            
ATOM    385  F   MOL X  26      17.350  23.350 105.170  0.00  0.00            
ATOM    386  F   MOL X  26      16.930  21.250 105.360  0.00  0.00            
ATOM    387  O   MOL X  26      22.360  21.150 105.290  0.00  0.00            
ATOM    388  O   MOL X  26      21.000  19.410 106.130  0.00  0.00            
ATOM    389  O   MOL X  26      20.000  23.130 104.060  0.00  0.00            
ATOM    390  O   MOL X  26      19.610  20.720 103.690  0.00  0.00            
ATOM    391  C   MOL X  27       0.680   7.830  76.030  0.00  0.00            
ATOM    392  S   MOL X  27       0.190   8.310  77.720  0.00  0.00            
ATOM    393  N   MOL X  27      48.300   8.500  77.440  0.00  0.00            
ATOM    394  S   MOL X  27      47.840   9.870  77.960  0.00  0.00            
ATOM    395  C   MOL X  27      46.110  10.030  77.410  0.00  0.00            
ATOM    396  F   MOL X  27       0.090   8.720  75.160  0.00  0.00            
ATOM    397  F   MOL X  27       0.210   6.530  75.840  0.00  0.00            
ATOM    398  F   MOL X  27       2.000   7.900  75.690  0.00  0.00            
ATOM    399  F   MOL X  27      45.400   8.820  77.480  0.00  0.00            
ATOM    400  F   MOL X  27      46.090  10.390  76.090  0.00  0.00            
ATOM    401  F   MOL X  27      45.430  11.010  78.040  0.00  0.00            
ATOM    402  O   MOL X  27       0.500   7.140  78.490  0.00  0.00            
ATOM    403  O   MOL X  27       1.050   9.450  78.070  0.00  0.00            
ATOM    404  O   MOL X  27      47.680   9.980  79.400  0.00  0.00            
ATOM    405  O   MOL X  27      48.460  11.080  77.350  0.00  0.00            
ATOM    406  C   MOL X  28       9.310  15.240  80.780  0.00  0.00            
ATOM    407  S   MOL X  28       7.700  15.740  79.940  0.00  0.00            
ATOM    408  N   MOL X  28       7.750  17.290  79.890  0.00  0.00            
ATOM    409  S   MOL X  28       6.400  18.010  80.100  0.00  0.00            
ATOM    410  C   MOL X  28       6.560  19.820  79.800  0.00  0.00            
ATOM    411  F   MOL X  28      10.380  15.930  80.300  0.00  0.00            
ATOM    412  F   MOL X  28       9.580  13.990  80.580  0.00  0.00            
ATOM    413  F   MOL X  28       9.230  15.430  82.100  0.00  0.00            
ATOM    414  F   MOL X  28       6.690  20.170  78.520  0.00  0.00            
ATOM    415  F   MOL X  28       7.680  20.180  80.440  0.00  0.00            
ATOM    416  F   MOL X  28       5.600  20.530  80.390  0.00  0.00            
ATOM    417  O   MOL X  28       7.750  15.040  78.680  0.00  0.00            
ATOM    418  O   MOL X  28       6.640  15.150  80.800  0.00  0.00            
ATOM    419  O   MOL X  28       5.300  17.720  79.280  0.00  0.00            
ATOM    420  O   MOL X  28       6.080  18.050  81.560  0.00  0.00            
ATOM    421  C   MOL X  29      21.250   4.090  85.430  0.00  0.00            
ATOM    422  S   MOL X  29      20.590   5.600  84.600  0.00  0.00            
ATOM    423  N   MOL X  29      19.380   5.950  85.500  0.00  0.00            
ATOM    424  S   MOL X  29      18.000   6.090  84.850  0.00  0.00            
ATOM    425  C   MOL X  29      16.800   6.900  85.870  0.00  0.00            
ATOM    426  F   MOL X  29      20.250   3.180  85.250  0.00  0.00            
ATOM    427  F   MOL X  29      21.460   4.380  86.740  0.00  0.00            
ATOM    428  F   MOL X  29      22.410   3.560  84.960  0.00  0.00            
ATOM    429  F   MOL X  29      15.760   7.280  85.140  0.00  0.00            
ATOM    430  F   MOL X  29      17.300   8.020  86.370  0.00  0.00            
ATOM    431  F   MOL X  29      16.500   6.110  86.880  0.00  0.00            
ATOM    432  O   MOL X  29      21.790   6.470  84.680  0.00  0.00            
ATOM    433  O   MOL X  29      20.340   5.070  83.240  0.00  0.00            
ATOM    434  O   MOL X  29      17.980   6.980  83.660  0.00  0.00            
ATOM    435  O   MOL X  29      17.330   4.800  84.530  0.00  0.00            
ATOM    436  C   MOL X  30      29.600  43.140  77.580  0.00  0.00            
ATOM    437  S   MOL X  30      28.500  44.560  77.350  0.00  0.00            
ATOM    438  N   MOL X  30      29.190  45.210  76.100  0.00  0.00            
ATOM    439  S   MOL X  30      28.420  46.440  75.530  0.00  0.00            
ATOM    440  C   MOL X  30      29.090  46.980  73.960  0.00  0.00            
ATOM    441  F   MOL X  30      29.390  42.380  78.650  0.00  0.00            
ATOM    442  F   MOL X  30      30.920  43.600  77.640  0.00  0.00            
ATOM    443  F   MOL X  30      29.510  42.270  76.560  0.00  0.00            
ATOM    444  F   MOL X  30      28.890  46.070  72.980  0.00  0.00            
ATOM    445  F   MOL X  30      30.460  47.240  73.970  0.00  0.00            
ATOM    446  F   MOL X  30      28.420  48.110  73.560  0.00  0.00            
ATOM    447  O   MOL X  30      27.220  43.900  77.140  0.00  0.00            
ATOM    448  O   MOL X  30      28.270  45.320  78.630  0.00  0.00            
ATOM    449  O   MOL X  30      26.970  46.360  75.110  0.00  0.00            
ATOM    450  O   MOL X  30      28.520  47.590  76.370  0.00  0.00            
ATOM    451  C   MOL X  31      19.700  46.300  73.170  0.00  0.00            
ATOM    452  S   MOL X  31      20.630  47.370  74.190  0.00  0.00            
ATOM    453  N   MOL X  31      21.420  48.440  73.370  0.00  0.00            
ATOM    454  S   MOL X  31      22.440  49.320  74.040  0.00  0.00            
ATOM    455  C   MOL X  31      22.630   1.020  72.750  0.00  0.00            
ATOM    456  F   MOL X  31      19.120  45.400  73.930  0.00  0.00            
ATOM    457  F   MOL X  31      20.510  45.680  72.340  0.00  0.00            
ATOM    458  F   MOL X  31      18.790  47.000  72.430  0.00  0.00            
ATOM    459  F   MOL X  31      23.200   0.520  71.650  0.00  0.00            
ATOM    460  F   MOL X  31      23.460   2.030  73.160  0.00  0.00            
ATOM    461  F   MOL X  31      21.510   1.650  72.330  0.00  0.00            
ATOM    462  O   MOL X  31      19.510  47.890  74.930  0.00  0.00            
ATOM    463  O   MOL X  31      21.550  46.590  75.030  0.00  0.00            
ATOM    464  O   MOL X  31      21.980   0.550  75.190  0.00  0.00            
ATOM    465  O   MOL X  31      23.800  48.790  74.200  0.00  0.00            
ATOM    466  C   MOL X  32      48.660  33.160 108.650  0.00  0.00            
ATOM    467  S   MOL X  32      48.030  33.970 107.200  0.00  0.00            
ATOM    468  N   MOL X  32      46.670  34.370 107.760  0.00  0.00            
ATOM    469  S   MOL X  32      45.900  35.190 106.800  0.00  0.00            
ATOM    470  C   MOL X  32      44.450  35.800 107.740  0.00  0.00            
ATOM    471  F   MOL X  32       0.310  32.730 108.550  0.00  0.00            
ATOM    472  F   MOL X  32      47.830  32.140 108.900  0.00  0.00            
ATOM    473  F   MOL X  32      48.720  34.040 109.740  0.00  0.00            
ATOM    474  F   MOL X  32      43.730  36.800 107.040  0.00  0.00            
ATOM    475  F   MOL X  32      44.940  36.330 108.840  0.00  0.00            
ATOM    476  F   MOL X  32      43.620  34.860 108.210  0.00  0.00            
ATOM    477  O   MOL X  32      48.910  35.140 107.060  0.00  0.00            
ATOM    478  O   MOL X  32      48.040  32.940 106.130  0.00  0.00            
ATOM    479  O   MOL X  32      46.520  36.450 106.380  0.00  0.00            
ATOM    480  O   MOL X  32      45.240  34.510 105.640  0.00  0.00            
ATOM    481  C   MOL X  33      20.580   8.950  72.150  0.00  0.00            
ATOM    482  S   MOL X  33      19.360   9.680  73.360  0.00  0.00            
ATOM    483  N   MOL X  33      19.120  11.050  72.710  0.00  0.00            
ATOM    484  S   MOL X  33      18.650  12.130  73.670  0.00  0.00            
ATOM    485  C   MOL X  33      17.730  13.250  72.470  0.00  0.00            
ATOM    486  F   MOL X  33      20.790   7.610  72.380  0.00  0.00            
ATOM    487  F   MOL X  33      21.660   9.560  72.460  0.00  0.00            
ATOM    488  F   MOL X  33      20.200   9.150  70.850  0.00  0.00            
ATOM    489  F   MOL X  33      17.480  14.350  73.110  0.00  0.00            
ATOM    490  F   MOL X  33      16.500  12.690  72.190  0.00  0.00            
ATOM    491  F   MOL X  33      18.360  13.560  71.320  0.00  0.00            
ATOM    492  O   MOL X  33      18.270   8.750  73.260  0.00  0.00            
ATOM    493  O   MOL X  33      19.930   9.750  74.690  0.00  0.00            
ATOM    494  O   MOL X  33      17.680  11.740  74.750  0.00  0.00            
ATOM    495  O   MOL X  33      19.840  12.840  74.130  0.00  0.00            
ATOM    496  C   MOL X  34      26.280  17.060 108.390  0.00  0.00            
ATOM    497  S   MOL X  34      25.270  17.840 107.150  0.00  0.00            
ATOM    498  N   MOL X  34      23.830  17.580 107.540  0.00  0.00            
ATOM    499  S   MOL X  34      23.100  16.390 106.980  0.00  0.00            
ATOM    500  C   MOL X  34      21.660  16.070 107.980  0.00  0.00            
ATOM    501  F   MOL X  34      26.100  15.720 108.440  0.00  0.00            
ATOM    502  F   MOL X  34      26.080  17.570 109.590  0.00  0.00            
ATOM    503  F   MOL X  34      27.580  17.240 107.980  0.00  0.00            
ATOM    504  F   MOL X  34      21.040  14.930 107.620  0.00  0.00            
ATOM    505  F   MOL X  34      20.810  17.130 107.970  0.00  0.00            
ATOM    506  F   MOL X  34      22.060  15.850 109.270  0.00  0.00            
ATOM    507  O   MOL X  34      25.760  19.220 107.200  0.00  0.00            
ATOM    508  O   MOL X  34      25.740  17.220 105.850  0.00  0.00            
ATOM    509  O   MOL X  34      22.500  16.540 105.680  0.00  0.00            
ATOM    510  O   MOL X  34      23.910  15.120 107.020  0.00  0.00            
ATOM    511  C   MOL X  35       8.510  43.640 106.380  0.00  0.00            
ATOM    512  S   MOL X  35       8.140  41.920 106.170  0.00  0.00            
ATOM    513  N   MOL X  35       8.700  41.180 107.360  0.00  0.00            
ATOM    514  S   MOL X  35       7.820  40.040 107.880  0.00  0.00            
ATOM    515  C   MOL X  35       8.840  39.380 109.300  0.00  0.00            
ATOM    516  F   MOL X  35       9.870  43.820 106.550  0.00  0.00            
ATOM    517  F   MOL X  35       7.910  44.040 107.430  0.00  0.00            
ATOM    518  F   MOL X  35       7.960  44.390 105.320  0.00  0.00            
ATOM    519  F   MOL X  35       8.150  38.550 110.110  0.00  0.00            
ATOM    520  F   MOL X  35       9.260  40.400 110.170  0.00  0.00            
ATOM    521  F   MOL X  35       9.960  38.780 108.880  0.00  0.00            
ATOM    522  O   MOL X  35       6.720  41.920 105.890  0.00  0.00            
ATOM    523  O   MOL X  35       8.720  41.480 104.940  0.00  0.00            
ATOM    524  O   MOL X  35       6.540  40.400 108.550  0.00  0.00            
ATOM    525  O   MOL X  35       7.610  39.020 106.830  0.00  0.00            
ATOM    526  C   MOL X  36      21.970  14.690  91.940  0.00  0.00            
ATOM    527  S   MOL X  36      21.760  13.270  93.150  0.00  0.00            
ATOM    528  N   MOL X  36      21.370  12.120  92.220  0.00  0.00            
ATOM    529  S   MOL X  36      20.590  10.950  92.820  0.00  0.00            
ATOM    530  C   MOL X  36      19.160  10.680  91.700  0.00  0.00            
ATOM    531  F   MOL X  36      23.120  14.480  91.230  0.00  0.00            
ATOM    532  F   MOL X  36      22.170  15.920  92.450  0.00  0.00            
ATOM    533  F   MOL X  36      20.990  14.810  91.050  0.00  0.00            
ATOM    534  F   MOL X  36      19.230  11.500  90.610  0.00  0.00            
ATOM    535  F   MOL X  36      17.940  10.810  92.300  0.00  0.00            
ATOM    536  F   MOL X  36      19.090   9.430  91.160  0.00  0.00            
ATOM    537  O   MOL X  36      23.120  13.230  93.750  0.00  0.00            
ATOM    538  O   MOL X  36      20.670  13.690  94.020  0.00  0.00            
ATOM    539  O   MOL X  36      21.230   9.680  92.790  0.00  0.00            
ATOM    540  O   MOL X  36      19.960  11.100  94.150  0.00  0.00            
ATOM    541  C   MOL X  37      18.460  11.340  98.980  0.00  0.00            
ATOM    542  C   MOL X  37      17.860  12.510  99.670  0.00  0.00            
ATOM    543  H   MOL X  37      17.770  10.650  98.380  0.00  0.00            
ATOM    544  H   MOL X  37      18.910  10.760  99.790  0.00  0.00            
ATOM    545  N   MOL X  37      17.130  12.180 100.960  0.00  0.00            
ATOM    546  H   MOL X  37      18.770  13.110 100.060  0.00  0.00            
ATOM    547  H   MOL X  37      17.200  13.130  98.940  0.00  0.00            
ATOM    548  N   MOL X  37      16.870  10.900 101.320  0.00  0.00            
ATOM    549  C   MOL X  37      16.370  13.090 101.710  0.00  0.00            
ATOM    550  C   MOL X  37      16.240  10.930 102.450  0.00  0.00            
ATOM    551  N   MOL X  37      15.880  12.230 102.730  0.00  0.00            
ATOM    552  H   MOL X  37      16.200  14.200 101.620  0.00  0.00            
ATOM    553  H   MOL X  37      15.880  10.040 102.920  0.00  0.00            
ATOM    554  C   MOL X  37      15.380  12.590 104.090  0.00  0.00            
ATOM    555  C   MOL X  37      14.590  11.510 104.660  0.00  0.00            
ATOM    556  H   MOL X  37      14.710  13.510 104.120  0.00  0.00            
ATOM    557  H   MOL X  37      16.250  12.770 104.640  0.00  0.00            
ATOM    558  N   MOL X  37      13.940  10.660 105.100  0.00  0.00            
ATOM    559  C   MOL X  37      20.370  10.520  97.460  0.00  0.00            
ATOM    560  C   MOL X  37      19.600  11.800  98.010  0.00  0.00            
ATOM    561  H   MOL X  37      19.780  10.060  96.640  0.00  0.00            
ATOM    562  H   MOL X  37      20.280   9.720  98.240  0.00  0.00            
ATOM    563  N   MOL X  37      19.050  12.570  96.870  0.00  0.00            
ATOM    564  H   MOL X  37      20.330  12.380  98.640  0.00  0.00            
ATOM    565  N   MOL X  37      19.180  13.890  96.850  0.00  0.00            
ATOM    566  C   MOL X  37      18.150  12.110  95.950  0.00  0.00            
ATOM    567  C   MOL X  37      18.550  14.340  95.790  0.00  0.00            
ATOM    568  N   MOL X  37      17.940  13.260  95.150  0.00  0.00            
ATOM    569  H   MOL X  37      17.930  11.120  95.520  0.00  0.00            
ATOM    570  H   MOL X  37      18.450  15.360  95.410  0.00  0.00            
ATOM    571  C   MOL X  37      17.100  13.330  93.950  0.00  0.00            
ATOM    572  C   MOL X  37      17.770  13.810  92.730  0.00  0.00            
ATOM    573  H   MOL X  37      16.310  13.970  94.240  0.00  0.00            
ATOM    574  H   MOL X  37      16.680  12.390  93.830  0.00  0.00            
ATOM    575  N   MOL X  37      18.300  14.130  91.770  0.00  0.00            
ATOM    576  C   MOL X  37      22.800  11.150  98.200  0.00  0.00            
ATOM    577  C   MOL X  37      21.850  10.680  97.040  0.00  0.00            
ATOM    578  H   MOL X  37      23.510  10.220  98.320  0.00  0.00            
ATOM    579  H   MOL X  37      22.290  11.260  99.130  0.00  0.00            
ATOM    580  N   MOL X  37      22.390   9.530  96.280  0.00  0.00            
ATOM    581  H   MOL X  37      21.750  11.510  96.300  0.00  0.00            
ATOM    582  N   MOL X  37      23.160   9.720  95.150  0.00  0.00            
ATOM    583  C   MOL X  37      22.170   8.230  96.530  0.00  0.00            
ATOM    584  C   MOL X  37      23.400   8.500  94.680  0.00  0.00            
ATOM    585  N   MOL X  37      22.820   7.550  95.500  0.00  0.00            
ATOM    586  H   MOL X  37      21.420   7.820  97.200  0.00  0.00            
ATOM    587  H   MOL X  37      23.980   8.260  93.770  0.00  0.00            
ATOM    588  C   MOL X  37      22.630   6.120  95.260  0.00  0.00            
ATOM    589  C   MOL X  37      23.840   5.350  95.260  0.00  0.00            
ATOM    590  H   MOL X  37      22.120   5.950  94.290  0.00  0.00            
ATOM    591  H   MOL X  37      22.050   5.820  96.090  0.00  0.00            
ATOM    592  N   MOL X  37      24.840   4.720  95.260  0.00  0.00            
ATOM    593  C   MOL X  37      24.270  12.840  99.290  0.00  0.00            
ATOM    594  C   MOL X  37      23.550  12.430  97.920  0.00  0.00            
ATOM    595  H   MOL X  37      23.680  12.790 100.250  0.00  0.00            
ATOM    596  H   MOL X  37      24.470  13.910  99.220  0.00  0.00            
ATOM    597  N   MOL X  37      24.580  12.280  96.760  0.00  0.00            
ATOM    598  H   MOL X  37      22.840  13.220  97.630  0.00  0.00            
ATOM    599  N   MOL X  37      25.420  11.240  96.580  0.00  0.00            
ATOM    600  C   MOL X  37      24.930  13.230  95.810  0.00  0.00            
ATOM    601  C   MOL X  37      26.120  11.390  95.530  0.00  0.00            
ATOM    602  N   MOL X  37      25.950  12.630  95.040  0.00  0.00            
ATOM    603  H   MOL X  37      24.420  14.210  95.670  0.00  0.00            
ATOM    604  H   MOL X  37      26.950  10.770  95.220  0.00  0.00            
ATOM    605  C   MOL X  37      26.660  13.150  93.910  0.00  0.00            
ATOM    606  C   MOL X  37      27.710  14.090  94.360  0.00  0.00            
ATOM    607  H   MOL X  37      25.950  13.690  93.290  0.00  0.00            
ATOM    608  H   MOL X  37      27.210  12.290  93.440  0.00  0.00            
ATOM    609  N   MOL X  37      28.490  14.840  94.690  0.00  0.00            
ATOM    610  C   MOL X  37      26.190  12.840 101.000  0.00  0.00            
ATOM    611  C   MOL X  37      25.630  12.100  99.730  0.00  0.00            
ATOM    612  H   MOL X  37      27.090  12.380 101.340  0.00  0.00            
ATOM    613  H   MOL X  37      25.450  12.690 101.790  0.00  0.00            
ATOM    614  N   MOL X  37      25.480  10.660 100.090  0.00  0.00            
ATOM    615  H   MOL X  37      26.440  12.220  99.020  0.00  0.00            
ATOM    616  N   MOL X  37      24.610  10.220 101.050  0.00  0.00            
ATOM    617  C   MOL X  37      26.290   9.580  99.730  0.00  0.00            
ATOM    618  C   MOL X  37      24.810   8.900 101.190  0.00  0.00            
ATOM    619  N   MOL X  37      25.860   8.480 100.410  0.00  0.00            
ATOM    620  H   MOL X  37      26.970   9.560  98.960  0.00  0.00            
ATOM    621  H   MOL X  37      24.380   8.350 102.000  0.00  0.00            
ATOM    622  C   MOL X  37      26.570   7.220 100.590  0.00  0.00            
ATOM    623  C   MOL X  37      28.030   7.340 100.480  0.00  0.00            
ATOM    624  H   MOL X  37      26.270   6.530  99.790  0.00  0.00            
ATOM    625  H   MOL X  37      26.400   6.790 101.600  0.00  0.00            
ATOM    626  N   MOL X  37      29.130   7.320 100.260  0.00  0.00            
ATOM    627  C   MOL X  37      26.840  15.090 102.310  0.00  0.00            
ATOM    628  C   MOL X  37      26.440  14.400 100.930  0.00  0.00            
ATOM    629  H   MOL X  37      27.500  15.910 102.110  0.00  0.00            
ATOM    630  H   MOL X  37      27.520  14.370 102.810  0.00  0.00            
ATOM    631  N   MOL X  37      27.440  14.740  99.830  0.00  0.00            
ATOM    632  H   MOL X  37      25.500  14.960 100.650  0.00  0.00            
ATOM    633  N   MOL X  37      26.870  15.220  98.640  0.00  0.00            
ATOM    634  C   MOL X  37      28.770  14.830  99.850  0.00  0.00            
ATOM    635  C   MOL X  37      27.850  15.620  97.900  0.00  0.00            
ATOM    636  N   MOL X  37      29.020  15.630  98.720  0.00  0.00            
ATOM    637  H   MOL X  37      29.440  14.510 100.650  0.00  0.00            
ATOM    638  H   MOL X  37      27.680  16.260  97.000  0.00  0.00            
ATOM    639  C   MOL X  37      30.300  16.130  98.190  0.00  0.00            
ATOM    640  C   MOL X  37      31.050  15.110  97.540  0.00  0.00            
ATOM    641  H   MOL X  37      30.920  16.430  99.010  0.00  0.00            
ATOM    642  H   MOL X  37      30.030  16.940  97.480  0.00  0.00            
ATOM    643  N   MOL X  37      31.700  14.390  96.990  0.00  0.00            
ATOM    644  C   MOL X  37      24.470  16.180 102.610  0.00  0.00            
ATOM    645  C   MOL X  37      25.680  15.420 103.250  0.00  0.00            
ATOM    646  H   MOL X  37      23.850  16.500 103.460  0.00  0.00            
ATOM    647  H   MOL X  37      23.750  15.450 102.060  0.00  0.00            
ATOM    648  N   MOL X  37      25.350  14.310 104.180  0.00  0.00            
ATOM    649  H   MOL X  37      26.120  16.140 103.910  0.00  0.00            
ATOM    650  N   MOL X  37      24.290  13.500 103.930  0.00  0.00            
ATOM    651  C   MOL X  37      25.930  14.080 105.350  0.00  0.00            
ATOM    652  C   MOL X  37      24.200  12.730 105.020  0.00  0.00            
ATOM    653  N   MOL X  37      25.240  13.020 105.950  0.00  0.00            
ATOM    654  H   MOL X  37      26.650  14.740 105.910  0.00  0.00            
ATOM    655  H   MOL X  37      23.710  11.800 105.070  0.00  0.00            
ATOM    656  C   MOL X  37      25.640  12.380 107.270  0.00  0.00            
ATOM    657  C   MOL X  37      27.080  12.220 107.250  0.00  0.00            
ATOM    658  H   MOL X  37      25.110  11.350 107.310  0.00  0.00            
ATOM    659  H   MOL X  37      25.350  13.020 108.130  0.00  0.00            
ATOM    660  N   MOL X  37      28.210  12.110 107.270  0.00  0.00            
ATOM    661  C   MOL X  37      23.680  17.890 100.760  0.00  0.00            
ATOM    662  C   MOL X  37      24.760  17.530 101.830  0.00  0.00            
ATOM    663  H   MOL X  37      23.430  17.020 100.150  0.00  0.00            
ATOM    664  H   MOL X  37      24.140  18.640 100.070  0.00  0.00            
ATOM    665  N   MOL X  37      25.210  18.700 102.670  0.00  0.00            
ATOM    666  H   MOL X  37      25.580  17.240 101.230  0.00  0.00            
ATOM    667  N   MOL X  37      24.360  19.130 103.710  0.00  0.00            
ATOM    668  C   MOL X  37      26.460  19.120 102.940  0.00  0.00            
ATOM    669  C   MOL X  37      25.080  19.910 104.500  0.00  0.00            
ATOM    670  N   MOL X  37      26.400  19.890 104.090  0.00  0.00            
ATOM    671  H   MOL X  37      27.290  18.990 102.250  0.00  0.00            
ATOM    672  H   MOL X  37      24.670  20.430 105.400  0.00  0.00            
ATOM    673  C   MOL X  37      27.500  20.630 104.740  0.00  0.00            
ATOM    674  C   MOL X  37      28.310  21.380 103.830  0.00  0.00            
ATOM    675  H   MOL X  37      28.080  19.900 105.250  0.00  0.00            
ATOM    676  H   MOL X  37      27.150  21.300 105.520  0.00  0.00            
ATOM    677  N   MOL X  37      29.000  22.060 103.230  0.00  0.00            
ATOM    678  C   MOL X  37      21.540  19.140 100.130  0.00  0.00            
ATOM    679  C   MOL X  37      22.420  18.550 101.290  0.00  0.00            
ATOM    680  H   MOL X  37      21.050  18.190  99.780  0.00  0.00            
ATOM    681  H   MOL X  37      22.100  19.540  99.310  0.00  0.00            
ATOM    682  N   MOL X  37      21.630  17.660 102.170  0.00  0.00            
ATOM    683  H   MOL X  37      22.720  19.470 101.850  0.00  0.00            
ATOM    684  N   MOL X  37      21.180  16.460 101.740  0.00  0.00            
ATOM    685  C   MOL X  37      21.130  18.040 103.370  0.00  0.00            
ATOM    686  C   MOL X  37      20.440  15.970 102.690  0.00  0.00            
ATOM    687  N   MOL X  37      20.330  16.900 103.730  0.00  0.00            
ATOM    688  H   MOL X  37      21.200  18.990 103.920  0.00  0.00            
ATOM    689  H   MOL X  37      19.700  15.240 102.550  0.00  0.00            
ATOM    690  C   MOL X  37      19.270  16.880 104.800  0.00  0.00            
ATOM    691  C   MOL X  37      18.020  16.150 104.450  0.00  0.00            
ATOM    692  H   MOL X  37      19.030  17.900 105.010  0.00  0.00            
ATOM    693  H   MOL X  37      19.820  16.630 105.710  0.00  0.00            
ATOM    694  N   MOL X  37      16.970  15.670 104.250  0.00  0.00            
ATOM    695  C   MOL X  37      21.300  21.620 100.860  0.00  0.00            
ATOM    696  C   MOL X  37      20.540  20.210 100.560  0.00  0.00            
ATOM    697  H   MOL X  37      22.280  21.590 101.490  0.00  0.00            
ATOM    698  H   MOL X  37      20.710  22.200 101.540  0.00  0.00            
ATOM    699  N   MOL X  37      19.380  20.280  99.630  0.00  0.00            
ATOM    700  H   MOL X  37      20.150  19.790 101.500  0.00  0.00            
ATOM    701  N   MOL X  37      19.620  20.170  98.250  0.00  0.00            
ATOM    702  C   MOL X  37      18.140  20.530 100.010  0.00  0.00            
ATOM    703  C   MOL X  37      18.390  20.230  97.770  0.00  0.00            
ATOM    704  N   MOL X  37      17.540  20.650  98.830  0.00  0.00            
ATOM    705  H   MOL X  37      17.930  20.910 100.990  0.00  0.00            
ATOM    706  H   MOL X  37      18.030  19.990  96.790  0.00  0.00            
ATOM    707  C   MOL X  37      16.180  21.050  98.440  0.00  0.00            
ATOM    708  C   MOL X  37      15.500  19.870  97.930  0.00  0.00            
ATOM    709  H   MOL X  37      16.270  21.810  97.660  0.00  0.00            
ATOM    710  H   MOL X  37      15.650  21.420  99.360  0.00  0.00            
ATOM    711  N   MOL X  37      14.990  18.990  97.390  0.00  0.00            
ATOM    712  C   MOL X  37      21.630  24.040  99.970  0.00  0.00            
ATOM    713  C   MOL X  37      21.470  22.520  99.660  0.00  0.00            
ATOM    714  H   MOL X  37      20.710  24.430 100.490  0.00  0.00            
ATOM    715  H   MOL X  37      21.570  24.460  98.980  0.00  0.00            
ATOM    716  N   MOL X  37      22.480  22.100  98.680  0.00  0.00            
ATOM    717  H   MOL X  37      20.520  22.430  99.100  0.00  0.00            
ATOM    718  N   MOL X  37      23.810  21.700  99.030  0.00  0.00            
ATOM    719  C   MOL X  37      22.240  21.930  97.330  0.00  0.00            
ATOM    720  C   MOL X  37      24.440  21.540  97.900  0.00  0.00            
ATOM    721  N   MOL X  37      23.510  21.460  96.860  0.00  0.00            
ATOM    722  H   MOL X  37      21.260  22.050  96.840  0.00  0.00            
ATOM    723  H   MOL X  37      25.440  21.100  97.840  0.00  0.00            
ATOM    724  C   MOL X  37      23.810  21.210  95.440  0.00  0.00            
ATOM    725  C   MOL X  37      25.230  21.370  95.070  0.00  0.00            
ATOM    726  H   MOL X  37      23.340  21.980  94.900  0.00  0.00            
ATOM    727  H   MOL X  37      23.510  20.140  95.140  0.00  0.00            
ATOM    728  N   MOL X  37      26.320  21.440  94.770  0.00  0.00            
ATOM    729  H   MOL X  37      22.870  26.540  99.940  0.00  0.00            
ATOM    730  C   MOL X  37      23.590  25.700  99.910  0.00  0.00            
ATOM    731  C   MOL X  37      22.900  24.580 100.700  0.00  0.00            
ATOM    732  H   MOL X  37      23.790  25.460  98.870  0.00  0.00            
ATOM    733  H   MOL X  37      24.570  25.920 100.400  0.00  0.00            
ATOM    734  N   MOL X  37      22.640  24.850 102.130  0.00  0.00            
ATOM    735  H   MOL X  37      23.770  23.770 100.670  0.00  0.00            
ATOM    736  N   MOL X  37      22.740  23.750 102.940  0.00  0.00            
ATOM    737  C   MOL X  37      22.260  26.020 102.720  0.00  0.00            
ATOM    738  C   MOL X  37      22.620  24.260 104.100  0.00  0.00            
ATOM    739  N   MOL X  37      22.190  25.650 104.080  0.00  0.00            
ATOM    740  H   MOL X  37      21.870  26.890 102.320  0.00  0.00            
ATOM    741  H   MOL X  37      22.580  23.730 105.080  0.00  0.00            
ATOM    742  C   MOL X  37      21.610  26.400 105.210  0.00  0.00            
ATOM    743  C   MOL X  37      20.170  26.050 105.300  0.00  0.00            
ATOM    744  H   MOL X  37      21.670  27.520 105.100  0.00  0.00            
ATOM    745  H   MOL X  37      22.220  26.250 106.120  0.00  0.00            
ATOM    746  N   MOL X  37      19.060  25.810 105.450  0.00  0.00            
ATOM    747  C   MOL X  38      21.040  48.250  77.960  0.00  0.00            
ATOM    748  C   MOL X  38      22.150  49.140  78.480  0.00  0.00            
ATOM    749  H   MOL X  38      21.520  47.290  77.660  0.00  0.00            
ATOM    750  H   MOL X  38      20.700  48.630  77.080  0.00  0.00            
ATOM    751  N   MOL X  38      23.470  49.060  77.850  0.00  0.00            
ATOM    752  H   MOL X  38      21.940   0.650  78.490  0.00  0.00            
ATOM    753  H   MOL X  38      22.490  48.770  79.470  0.00  0.00            
ATOM    754  N   MOL X  38      24.050  47.850  77.840  0.00  0.00            
ATOM    755  C   MOL X  38      24.190   0.430  77.130  0.00  0.00            
ATOM    756  C   MOL X  38      25.190  48.000  77.170  0.00  0.00            
ATOM    757  N   MOL X  38      25.260  49.300  76.660  0.00  0.00            
ATOM    758  H   MOL X  38      23.730   1.290  76.680  0.00  0.00            
ATOM    759  H   MOL X  38      25.930  47.240  76.980  0.00  0.00            
ATOM    760  C   MOL X  38      26.200   0.300  75.710  0.00  0.00            
ATOM    761  C   MOL X  38      27.410   0.850  76.360  0.00  0.00            
ATOM    762  H   MOL X  38      25.760   1.090  75.180  0.00  0.00            
ATOM    763  H   MOL X  38      26.530  49.160  74.960  0.00  0.00            
ATOM    764  N   MOL X  38      28.320   1.420  76.840  0.00  0.00            
ATOM    765  C   MOL X  38      19.250  49.260  79.680  0.00  0.00            
ATOM    766  C   MOL X  38      19.910  48.080  79.000  0.00  0.00            
ATOM    767  H   MOL X  38      20.020   0.420  79.860  0.00  0.00            
ATOM    768  H   MOL X  38      18.940  48.880  80.670  0.00  0.00            
ATOM    769  N   MOL X  38      18.890  47.040  78.660  0.00  0.00            
ATOM    770  H   MOL X  38      20.500  47.640  79.840  0.00  0.00            
ATOM    771  N   MOL X  38      18.410  46.790  77.370  0.00  0.00            
ATOM    772  C   MOL X  38      18.740  45.910  79.460  0.00  0.00            
ATOM    773  C   MOL X  38      18.170  45.500  77.360  0.00  0.00            
ATOM    774  N   MOL X  38      18.240  44.930  78.600  0.00  0.00            
ATOM    775  H   MOL X  38      18.950  45.780  80.560  0.00  0.00            
ATOM    776  H   MOL X  38      17.790  44.990  76.470  0.00  0.00            
ATOM    777  C   MOL X  38      17.960  43.480  78.940  0.00  0.00            
ATOM    778  C   MOL X  38      17.380  43.490  80.340  0.00  0.00            
ATOM    779  H   MOL X  38      18.970  43.010  78.910  0.00  0.00            
ATOM    780  H   MOL X  38      17.230  43.090  78.210  0.00  0.00            
ATOM    781  N   MOL X  38      16.920  43.650  81.410  0.00  0.00            
ATOM    782  C   MOL X  38      17.850   1.830  79.500  0.00  0.00            
ATOM    783  C   MOL X  38      18.020   0.420  78.940  0.00  0.00            
ATOM    784  H   MOL X  38      17.140   2.290  78.780  0.00  0.00            
ATOM    785  H   MOL X  38      18.850   2.260  79.270  0.00  0.00            
ATOM    786  N   MOL X  38      18.110   0.390  77.450  0.00  0.00            
ATOM    787  H   MOL X  38      17.160  49.400  79.320  0.00  0.00            
ATOM    788  N   MOL X  38      19.090   1.110  76.870  0.00  0.00            
ATOM    789  C   MOL X  38      17.210  49.490  76.480  0.00  0.00            
ATOM    790  C   MOL X  38      18.800   1.180  75.590  0.00  0.00            
ATOM    791  N   MOL X  38      17.700   0.410  75.300  0.00  0.00            
ATOM    792  H   MOL X  38      16.430  48.780  76.720  0.00  0.00            
ATOM    793  H   MOL X  38      19.460   1.640  74.810  0.00  0.00            
ATOM    794  C   MOL X  38      17.040   0.250  73.990  0.00  0.00            
ATOM    795  C   MOL X  38      15.600   0.670  74.040  0.00  0.00            
ATOM    796  H   MOL X  38      17.090  48.800  73.740  0.00  0.00            
ATOM    797  H   MOL X  38      17.570   0.810  73.210  0.00  0.00            
ATOM    798  N   MOL X  38      14.490   1.020  74.120  0.00  0.00            
ATOM    799  C   MOL X  38      17.890   3.290  81.670  0.00  0.00            
ATOM    800  C   MOL X  38      17.360   1.930  81.060  0.00  0.00            
ATOM    801  H   MOL X  38      18.960   3.370  81.640  0.00  0.00            
ATOM    802  H   MOL X  38      17.680   3.150  82.730  0.00  0.00            
ATOM    803  N   MOL X  38      15.990   1.460  81.310  0.00  0.00            
ATOM    804  H   MOL X  38      17.960   1.190  81.500  0.00  0.00            
ATOM    805  N   MOL X  38      15.140   1.330  80.280  0.00  0.00            
ATOM    806  C   MOL X  38      15.380   1.150  82.530  0.00  0.00            
ATOM    807  C   MOL X  38      14.070   0.910  80.740  0.00  0.00            
ATOM    808  N   MOL X  38      14.090   0.840  82.100  0.00  0.00            
ATOM    809  H   MOL X  38      15.710   1.260  83.590  0.00  0.00            
ATOM    810  H   MOL X  38      13.200   0.730  80.130  0.00  0.00            
ATOM    811  C   MOL X  38      12.980   0.400  83.020  0.00  0.00            
ATOM    812  C   MOL X  38      13.110  48.600  83.580  0.00  0.00            
ATOM    813  H   MOL X  38      12.000   0.600  82.640  0.00  0.00            
ATOM    814  H   MOL X  38      13.010   1.050  83.880  0.00  0.00            
ATOM    815  N   MOL X  38      13.240  47.540  84.000  0.00  0.00            
ATOM    816  C   MOL X  38      18.020   5.200  79.790  0.00  0.00            
ATOM    817  C   MOL X  38      17.400   4.700  81.170  0.00  0.00            
ATOM    818  H   MOL X  38      17.500   4.740  78.970  0.00  0.00            
ATOM    819  H   MOL X  38      19.060   4.840  79.570  0.00  0.00            
ATOM    820  N   MOL X  38      15.940   4.940  81.330  0.00  0.00            
ATOM    821  H   MOL X  38      17.880   5.400  81.840  0.00  0.00            
ATOM    822  N   MOL X  38      15.070   4.600  80.270  0.00  0.00            
ATOM    823  C   MOL X  38      15.280   5.660  82.290  0.00  0.00            
ATOM    824  C   MOL X  38      13.980   5.240  80.570  0.00  0.00            
ATOM    825  N   MOL X  38      14.030   5.940  81.780  0.00  0.00            
ATOM    826  H   MOL X  38      15.690   6.050  83.260  0.00  0.00            
ATOM    827  H   MOL X  38      13.040   5.240  79.980  0.00  0.00            
ATOM    828  C   MOL X  38      12.940   6.560  82.530  0.00  0.00            
ATOM    829  C   MOL X  38      11.600   6.110  82.160  0.00  0.00            
ATOM    830  H   MOL X  38      13.000   7.600  82.400  0.00  0.00            
ATOM    831  H   MOL X  38      13.040   6.400  83.600  0.00  0.00            
ATOM    832  N   MOL X  38      10.470   5.820  81.950  0.00  0.00            
ATOM    833  C   MOL X  38      19.030   7.470  80.420  0.00  0.00            
ATOM    834  C   MOL X  38      17.840   6.760  79.650  0.00  0.00            
ATOM    835  H   MOL X  38      19.950   7.390  79.780  0.00  0.00            
ATOM    836  H   MOL X  38      19.170   6.890  81.370  0.00  0.00            
ATOM    837  N   MOL X  38      17.600   7.110  78.250  0.00  0.00            
ATOM    838  H   MOL X  38      16.920   7.020  80.140  0.00  0.00            
ATOM    839  N   MOL X  38      18.610   7.200  77.380  0.00  0.00            
ATOM    840  C   MOL X  38      16.440   7.540  77.670  0.00  0.00            
ATOM    841  C   MOL X  38      18.140   7.540  76.220  0.00  0.00            
ATOM    842  N   MOL X  38      16.740   7.740  76.350  0.00  0.00            
ATOM    843  H   MOL X  38      15.460   7.530  78.100  0.00  0.00            
ATOM    844  H   MOL X  38      18.650   7.490  75.290  0.00  0.00            
ATOM    845  C   MOL X  38      15.810   8.150  75.180  0.00  0.00            
ATOM    846  C   MOL X  38      14.460   7.490  75.430  0.00  0.00            
ATOM    847  H   MOL X  38      16.220   7.720  74.270  0.00  0.00            
ATOM    848  H   MOL X  38      15.690   9.250  75.240  0.00  0.00            
ATOM    849  N   MOL X  38      13.430   6.940  75.560  0.00  0.00            
ATOM    850  C   MOL X  38      19.530   9.550  81.950  0.00  0.00            
ATOM    851  C   MOL X  38      18.740   8.990  80.630  0.00  0.00            
ATOM    852  H   MOL X  38      18.890   9.320  82.760  0.00  0.00            
ATOM    853  H   MOL X  38      19.480  10.670  81.890  0.00  0.00            
ATOM    854  N   MOL X  38      19.000   9.920  79.490  0.00  0.00            
ATOM    855  H   MOL X  38      17.690   9.010  80.950  0.00  0.00            
ATOM    856  N   MOL X  38      19.950   9.660  78.490  0.00  0.00            
ATOM    857  C   MOL X  38      18.630  11.230  79.490  0.00  0.00            
ATOM    858  C   MOL X  38      19.960  10.690  77.700  0.00  0.00            
ATOM    859  N   MOL X  38      19.320  11.720  78.360  0.00  0.00            
ATOM    860  H   MOL X  38      17.930  11.790  80.070  0.00  0.00            
ATOM    861  H   MOL X  38      20.570  10.820  76.790  0.00  0.00            
ATOM    862  C   MOL X  38      19.190  13.070  77.740  0.00  0.00            
ATOM    863  C   MOL X  38      20.520  13.620  77.380  0.00  0.00            
ATOM    864  H   MOL X  38      18.730  13.780  78.400  0.00  0.00            
ATOM    865  H   MOL X  38      18.610  13.070  76.840  0.00  0.00            
ATOM    866  N   MOL X  38      21.510  14.150  77.160  0.00  0.00            
ATOM    867  C   MOL X  38      21.950   9.070  81.250  0.00  0.00            
ATOM    868  C   MOL X  38      20.870   9.010  82.380  0.00  0.00            
ATOM    869  H   MOL X  38      22.250  10.090  80.980  0.00  0.00            
ATOM    870  H   MOL X  38      21.510   8.760  80.250  0.00  0.00            
ATOM    871  N   MOL X  38      21.340   9.730  83.630  0.00  0.00            
ATOM    872  H   MOL X  38      20.760   7.960  82.690  0.00  0.00            
ATOM    873  N   MOL X  38      22.240  10.820  83.650  0.00  0.00            
ATOM    874  C   MOL X  38      20.840   9.430  84.890  0.00  0.00            
ATOM    875  C   MOL X  38      22.020  11.270  84.860  0.00  0.00            
ATOM    876  N   MOL X  38      21.370  10.370  85.710  0.00  0.00            
ATOM    877  H   MOL X  38      19.990   8.840  85.140  0.00  0.00            
ATOM    878  H   MOL X  38      22.600  12.160  85.170  0.00  0.00            
ATOM    879  C   MOL X  38      21.260  10.480  87.200  0.00  0.00            
ATOM    880  C   MOL X  38      20.740   9.310  87.740  0.00  0.00            
ATOM    881  H   MOL X  38      20.680  11.400  87.390  0.00  0.00            
ATOM    882  H   MOL X  38      22.260  10.630  87.560  0.00  0.00            
ATOM    883  N   MOL X  38      20.430   8.230  88.050  0.00  0.00            
ATOM    884  C   MOL X  38      23.280   6.740  81.490  0.00  0.00            
ATOM    885  C   MOL X  38      23.370   8.350  81.550  0.00  0.00            
ATOM    886  H   MOL X  38      23.130   6.500  80.480  0.00  0.00            
ATOM    887  H   MOL X  38      22.290   6.560  82.060  0.00  0.00            
ATOM    888  N   MOL X  38      24.450   8.950  80.770  0.00  0.00            
ATOM    889  H   MOL X  38      23.620   8.590  82.600  0.00  0.00            
ATOM    890  N   MOL X  38      24.790   8.450  79.480  0.00  0.00            
ATOM    891  C   MOL X  38      25.300  10.050  81.020  0.00  0.00            
ATOM    892  C   MOL X  38      25.460   9.400  78.880  0.00  0.00            
ATOM    893  N   MOL X  38      25.930  10.310  79.790  0.00  0.00            
ATOM    894  H   MOL X  38      25.270  10.730  81.800  0.00  0.00            
ATOM    895  H   MOL X  38      25.710   9.450  77.840  0.00  0.00            
ATOM    896  C   MOL X  38      26.640  11.610  79.500  0.00  0.00            
ATOM    897  C   MOL X  38      27.880  11.600  80.340  0.00  0.00            
ATOM    898  H   MOL X  38      25.990  12.410  79.780  0.00  0.00            
ATOM    899  H   MOL X  38      26.890  11.850  78.450  0.00  0.00            
ATOM    900  N   MOL X  38      28.720  11.590  81.100  0.00  0.00            
ATOM    901  C   MOL X  38      25.510   5.340  81.170  0.00  0.00            
ATOM    902  C   MOL X  38      24.430   5.890  82.160  0.00  0.00            
ATOM    903  H   MOL X  38      26.440   5.730  81.410  0.00  0.00            
ATOM    904  H   MOL X  38      25.340   5.920  80.270  0.00  0.00            
ATOM    905  N   MOL X  38      25.010   6.450  83.450  0.00  0.00            
ATOM    906  H   MOL X  38      23.800   5.110  82.500  0.00  0.00            
ATOM    907  N   MOL X  38      25.970   7.400  83.460  0.00  0.00            
ATOM    908  C   MOL X  38      24.600   6.080  84.700  0.00  0.00            
ATOM    909  C   MOL X  38      26.370   7.480  84.680  0.00  0.00            
ATOM    910  N   MOL X  38      25.550   6.720  85.540  0.00  0.00            
ATOM    911  H   MOL X  38      23.860   5.330  85.000  0.00  0.00            
ATOM    912  H   MOL X  38      27.300   7.990  85.080  0.00  0.00            
ATOM    913  C   MOL X  38      25.820   6.490  86.960  0.00  0.00            
ATOM    914  C   MOL X  38      24.460   6.640  87.520  0.00  0.00            
ATOM    915  H   MOL X  38      26.550   7.220  87.340  0.00  0.00            
ATOM    916  H   MOL X  38      26.310   5.520  87.150  0.00  0.00            
ATOM    917  N   MOL X  38      23.510   6.700  88.130  0.00  0.00            
ATOM    918  C   MOL X  38      24.400   3.020  80.820  0.00  0.00            
ATOM    919  C   MOL X  38      25.690   3.780  81.110  0.00  0.00            
ATOM    920  H   MOL X  38      24.670   2.260  80.080  0.00  0.00            
ATOM    921  H   MOL X  38      23.700   3.660  80.270  0.00  0.00            
ATOM    922  N   MOL X  38      26.870   3.390  80.290  0.00  0.00            
ATOM    923  H   MOL X  38      25.940   3.580  82.160  0.00  0.00            
ATOM    924  N   MOL X  38      27.370   2.110  80.450  0.00  0.00            
ATOM    925  C   MOL X  38      27.670   4.180  79.440  0.00  0.00            
ATOM    926  C   MOL X  38      28.570   2.170  79.930  0.00  0.00            
ATOM    927  N   MOL X  38      28.810   3.410  79.300  0.00  0.00            
ATOM    928  H   MOL X  38      27.600   5.200  79.210  0.00  0.00            
ATOM    929  H   MOL X  38      29.300   1.320  79.950  0.00  0.00            
ATOM    930  C   MOL X  38      30.090   3.730  78.600  0.00  0.00            
ATOM    931  C   MOL X  38      31.330   3.580  79.370  0.00  0.00            
ATOM    932  H   MOL X  38      30.100   4.750  78.280  0.00  0.00            
ATOM    933  H   MOL X  38      30.170   3.090  77.720  0.00  0.00            
ATOM    934  N   MOL X  38      32.300   3.630  79.980  0.00  0.00            
ATOM    935  H   MOL X  38      21.820   3.050  81.380  0.00  0.00            
ATOM    936  C   MOL X  38      22.270   2.140  81.820  0.00  0.00            
ATOM    937  C   MOL X  38      23.820   2.330  82.060  0.00  0.00            
ATOM    938  H   MOL X  38      21.740   1.860  82.730  0.00  0.00            
ATOM    939  H   MOL X  38      22.040   1.220  81.160  0.00  0.00            
ATOM    940  N   MOL X  38      24.480   1.100  82.440  0.00  0.00            
ATOM    941  H   MOL X  38      23.910   3.010  82.930  0.00  0.00            
ATOM    942  N   MOL X  38      25.060   0.270  81.530  0.00  0.00            
ATOM    943  C   MOL X  38      24.750   0.730  83.720  0.00  0.00            
ATOM    944  C   MOL X  38      25.690  48.940  82.220  0.00  0.00            
ATOM    945  N   MOL X  38      25.640  49.210  83.540  0.00  0.00            
ATOM    946  H   MOL X  38      24.710   1.280  84.600  0.00  0.00            
ATOM    947  H   MOL X  38      26.400  48.250  81.810  0.00  0.00            
ATOM    948  C   MOL X  38      26.220  48.490  84.590  0.00  0.00            
ATOM    949  C   MOL X  38      25.420  47.320  84.940  0.00  0.00            
ATOM    950  H   MOL X  38      26.310  49.150  85.470  0.00  0.00            
ATOM    951  H   MOL X  38      27.210  48.130  84.250  0.00  0.00            
ATOM    952  N   MOL X  38      24.730  46.430  85.140  0.00  0.00            
ATOM    953  C   MOL X  39       6.750  49.250  79.320  0.00  0.00            
ATOM    954  C   MOL X  39       8.050   0.440  79.300  0.00  0.00            
ATOM    955  H   MOL X  39       6.810  48.300  79.900  0.00  0.00            
ATOM    956  H   MOL X  39       6.640  48.850  78.340  0.00  0.00            
ATOM    957  N   MOL X  39       9.300  49.270  78.980  0.00  0.00            
ATOM    958  H   MOL X  39       7.970   1.200  78.460  0.00  0.00            
ATOM    959  H   MOL X  39       8.130   0.980  80.210  0.00  0.00            
ATOM    960  N   MOL X  39       9.450  47.950  79.380  0.00  0.00            
ATOM    961  C   MOL X  39      10.290   0.080  78.120  0.00  0.00            
ATOM    962  C   MOL X  39      10.330  47.450  78.590  0.00  0.00            
ATOM    963  N   MOL X  39      10.910  48.450  77.820  0.00  0.00            
ATOM    964  H   MOL X  39      10.610   1.030  77.850  0.00  0.00            
ATOM    965  H   MOL X  39      10.550  46.400  78.460  0.00  0.00            
ATOM    966  C   MOL X  39      11.870  48.180  76.760  0.00  0.00            
ATOM    967  C   MOL X  39      13.150  48.660  77.220  0.00  0.00            
ATOM    968  H   MOL X  39      11.670  48.710  75.850  0.00  0.00            
ATOM    969  H   MOL X  39      11.870  47.130  76.560  0.00  0.00            
ATOM    970  N   MOL X  39      14.130  49.000  77.690  0.00  0.00            
ATOM    971  C   MOL X  39       5.410   1.980  79.010  0.00  0.00            
ATOM    972  C   MOL X  39       5.480   0.580  79.680  0.00  0.00            
ATOM    973  H   MOL X  39       6.430   2.420  78.850  0.00  0.00            
ATOM    974  H   MOL X  39       4.930   2.700  79.740  0.00  0.00            
ATOM    975  N   MOL X  39       4.250  49.290  79.690  0.00  0.00            
ATOM    976  H   MOL X  39       5.610   0.840  80.730  0.00  0.00            
ATOM    977  N   MOL X  39       3.630  48.770  78.570  0.00  0.00            
ATOM    978  C   MOL X  39       3.580  49.120  80.820  0.00  0.00            
ATOM    979  C   MOL X  39       2.600  48.200  79.100  0.00  0.00            
ATOM    980  N   MOL X  39       2.460  48.410  80.490  0.00  0.00            
ATOM    981  H   MOL X  39       3.850  49.480  81.800  0.00  0.00            
ATOM    982  H   MOL X  39       1.810  47.670  78.590  0.00  0.00            
ATOM    983  C   MOL X  39       1.390  48.200  81.420  0.00  0.00            
ATOM    984  C   MOL X  39       0.840  46.840  81.470  0.00  0.00            
ATOM    985  H   MOL X  39       0.590  49.030  81.230  0.00  0.00            
ATOM    986  H   MOL X  39       1.810  48.360  82.410  0.00  0.00            
ATOM    987  N   MOL X  39       0.400  45.760  81.530  0.00  0.00            
ATOM    988  C   MOL X  39       4.430   3.620  77.170  0.00  0.00            
ATOM    989  C   MOL X  39       4.440   2.140  77.750  0.00  0.00            
ATOM    990  H   MOL X  39       4.000   3.600  76.200  0.00  0.00            
ATOM    991  H   MOL X  39       5.460   3.940  77.020  0.00  0.00            
ATOM    992  N   MOL X  39       4.820   1.340  76.550  0.00  0.00            
ATOM    993  H   MOL X  39       3.390   1.900  78.010  0.00  0.00            
ATOM    994  N   MOL X  39       6.160   0.880  76.300  0.00  0.00            
ATOM    995  C   MOL X  39       3.950   0.740  75.750  0.00  0.00            
ATOM    996  C   MOL X  39       6.080   0.080  75.320  0.00  0.00            
ATOM    997  N   MOL X  39       4.730  49.520  74.920  0.00  0.00            
ATOM    998  H   MOL X  39       2.880   0.790  75.720  0.00  0.00            
ATOM    999  H   MOL X  39       6.930  49.220  74.830  0.00  0.00            
ATOM   1000  C   MOL X  39       4.260  48.530  73.940  0.00  0.00            
ATOM   1001  C   MOL X  39       5.270  48.300  72.960  0.00  0.00            
ATOM   1002  H   MOL X  39       3.420  48.890  73.360  0.00  0.00            
ATOM   1003  H   MOL X  39       3.890  47.660  74.540  0.00  0.00            
ATOM   1004  N   MOL X  39       6.050  47.940  72.170  0.00  0.00            
ATOM   1005  C   MOL X  39       4.090   6.180  77.630  0.00  0.00            
ATOM   1006  C   MOL X  39       3.880   4.720  78.150  0.00  0.00            
ATOM   1007  H   MOL X  39       3.240   6.750  77.680  0.00  0.00            
ATOM   1008  H   MOL X  39       4.390   6.190  76.600  0.00  0.00            
ATOM   1009  N   MOL X  39       2.460   4.490  78.480  0.00  0.00            
ATOM   1010  H   MOL X  39       4.400   4.690  79.100  0.00  0.00            
ATOM   1011  N   MOL X  39       1.550   4.160  77.490  0.00  0.00            
ATOM   1012  C   MOL X  39       1.860   4.530  79.710  0.00  0.00            
ATOM   1013  C   MOL X  39       0.390   4.190  78.020  0.00  0.00            
ATOM   1014  N   MOL X  39       0.520   4.320  79.420  0.00  0.00            
ATOM   1015  H   MOL X  39       2.340   4.660  80.620  0.00  0.00            
ATOM   1016  H   MOL X  39      49.110   3.880  77.520  0.00  0.00            
ATOM   1017  C   MOL X  39      49.140   4.220  80.460  0.00  0.00            
ATOM   1018  C   MOL X  39      49.240   2.940  81.230  0.00  0.00            
ATOM   1019  H   MOL X  39      48.120   4.240  80.130  0.00  0.00            
ATOM   1020  H   MOL X  39      49.190   5.070  81.150  0.00  0.00            
ATOM   1021  N   MOL X  39      49.340   1.910  81.810  0.00  0.00            
ATOM   1022  C   MOL X  39       4.450   7.550  79.790  0.00  0.00            
ATOM   1023  C   MOL X  39       5.100   7.120  78.370  0.00  0.00            
ATOM   1024  H   MOL X  39       4.520   6.790  80.610  0.00  0.00            
ATOM   1025  H   MOL X  39       3.350   7.640  79.560  0.00  0.00            
ATOM   1026  N   MOL X  39       6.440   6.550  78.450  0.00  0.00            
ATOM   1027  H   MOL X  39       5.270   8.060  77.820  0.00  0.00            
ATOM   1028  N   MOL X  39       6.790   5.730  79.470  0.00  0.00            
ATOM   1029  C   MOL X  39       7.430   6.790  77.550  0.00  0.00            
ATOM   1030  C   MOL X  39       8.040   5.430  79.250  0.00  0.00            
ATOM   1031  N   MOL X  39       8.510   6.160  78.130  0.00  0.00            
ATOM   1032  H   MOL X  39       7.370   7.550  76.780  0.00  0.00            
ATOM   1033  H   MOL X  39       8.600   4.810  79.930  0.00  0.00            
ATOM   1034  C   MOL X  39       9.800   6.060  77.490  0.00  0.00            
ATOM   1035  C   MOL X  39      10.830   6.640  78.350  0.00  0.00            
ATOM   1036  H   MOL X  39       9.700   6.580  76.470  0.00  0.00            
ATOM   1037  H   MOL X  39      10.000   4.980  77.350  0.00  0.00            
ATOM   1038  N   MOL X  39      11.730   7.030  79.010  0.00  0.00            
ATOM   1039  C   MOL X  39       4.140  10.020  79.610  0.00  0.00            
ATOM   1040  C   MOL X  39       4.900   8.900  80.380  0.00  0.00            
ATOM   1041  H   MOL X  39       3.070  10.030  79.940  0.00  0.00            
ATOM   1042  H   MOL X  39       4.020   9.730  78.500  0.00  0.00            
ATOM   1043  N   MOL X  39       4.980   8.870  81.820  0.00  0.00            
ATOM   1044  H   MOL X  39       5.940   9.050  80.090  0.00  0.00            
ATOM   1045  N   MOL X  39       3.940   9.250  82.600  0.00  0.00            
ATOM   1046  C   MOL X  39       5.870   8.190  82.530  0.00  0.00            
ATOM   1047  C   MOL X  39       4.190   8.910  83.770  0.00  0.00            
ATOM   1048  N   MOL X  39       5.440   8.300  83.810  0.00  0.00            
ATOM   1049  H   MOL X  39       6.690   7.610  82.130  0.00  0.00            
ATOM   1050  H   MOL X  39       3.510   8.790  84.650  0.00  0.00            
ATOM   1051  C   MOL X  39       6.040   7.730  85.020  0.00  0.00            
ATOM   1052  C   MOL X  39       5.100   6.780  85.670  0.00  0.00            
ATOM   1053  H   MOL X  39       6.380   8.560  85.740  0.00  0.00            
ATOM   1054  H   MOL X  39       6.970   7.290  84.770  0.00  0.00            
ATOM   1055  N   MOL X  39       4.350   5.940  85.990  0.00  0.00            
ATOM   1056  C   MOL X  39       3.960  12.520  78.970  0.00  0.00            
ATOM   1057  C   MOL X  39       4.780  11.460  79.750  0.00  0.00            
ATOM   1058  H   MOL X  39       4.230  13.490  79.230  0.00  0.00            
ATOM   1059  H   MOL X  39       2.990  12.460  79.390  0.00  0.00            
ATOM   1060  N   MOL X  39       4.810  11.880  81.190  0.00  0.00            
ATOM   1061  H   MOL X  39       5.810  11.490  79.410  0.00  0.00            
ATOM   1062  N   MOL X  39       3.640  12.070  81.900  0.00  0.00            
ATOM   1063  C   MOL X  39       5.840  12.630  81.770  0.00  0.00            
ATOM   1064  C   MOL X  39       3.870  12.920  82.880  0.00  0.00            
ATOM   1065  N   MOL X  39       5.170  13.380  82.750  0.00  0.00            
ATOM   1066  H   MOL X  39       6.830  12.820  81.370  0.00  0.00            
ATOM   1067  H   MOL X  39       3.240  13.210  83.710  0.00  0.00            
ATOM   1068  C   MOL X  39       5.800  14.470  83.540  0.00  0.00            
ATOM   1069  C   MOL X  39       5.580  14.350  84.970  0.00  0.00            
ATOM   1070  H   MOL X  39       5.510  15.490  83.160  0.00  0.00            
ATOM   1071  H   MOL X  39       6.880  14.530  83.480  0.00  0.00            
ATOM   1072  N   MOL X  39       5.410  14.070  86.070  0.00  0.00            
ATOM   1073  C   MOL X  39       2.670  12.330  76.820  0.00  0.00            
ATOM   1074  C   MOL X  39       4.050  12.420  77.460  0.00  0.00            
ATOM   1075  H   MOL X  39       2.220  11.480  77.350  0.00  0.00            
ATOM   1076  H   MOL X  39       2.730  12.030  75.800  0.00  0.00            
ATOM   1077  N   MOL X  39       5.060  13.230  76.770  0.00  0.00            
ATOM   1078  H   MOL X  39       4.450  11.380  77.250  0.00  0.00            
ATOM   1079  N   MOL X  39       5.020  14.580  76.940  0.00  0.00            
ATOM   1080  C   MOL X  39       6.170  12.930  76.110  0.00  0.00            
ATOM   1081  C   MOL X  39       6.130  15.080  76.460  0.00  0.00            
ATOM   1082  N   MOL X  39       6.950  14.080  75.980  0.00  0.00            
ATOM   1083  H   MOL X  39       6.490  11.910  75.890  0.00  0.00            
ATOM   1084  H   MOL X  39       6.540  15.990  76.790  0.00  0.00            
ATOM   1085  C   MOL X  39       8.300  14.240  75.410  0.00  0.00            
ATOM   1086  C   MOL X  39       9.070  15.320  75.970  0.00  0.00            
ATOM   1087  H   MOL X  39       8.210  14.450  74.330  0.00  0.00            
ATOM   1088  H   MOL X  39       8.920  13.300  75.480  0.00  0.00            
ATOM   1089  N   MOL X  39       9.660  16.220  76.350  0.00  0.00            
ATOM   1090  C   MOL X  39       1.710  14.380  78.150  0.00  0.00            
ATOM   1091  C   MOL X  39       1.720  13.530  76.840  0.00  0.00            
ATOM   1092  H   MOL X  39       2.730  14.760  78.170  0.00  0.00            
ATOM   1093  H   MOL X  39       1.510  13.760  79.020  0.00  0.00            
ATOM   1094  N   MOL X  39       1.740  14.320  75.560  0.00  0.00            
ATOM   1095  H   MOL X  39       0.750  12.940  76.900  0.00  0.00            
ATOM   1096  N   MOL X  39       2.510  15.450  75.550  0.00  0.00            
ATOM   1097  C   MOL X  39       1.210  14.040  74.300  0.00  0.00            
ATOM   1098  C   MOL X  39       2.390  15.900  74.350  0.00  0.00            
ATOM   1099  N   MOL X  39       1.590  15.070  73.540  0.00  0.00            
ATOM   1100  H   MOL X  39       0.640  13.170  74.030  0.00  0.00            
ATOM   1101  H   MOL X  39       2.860  16.830  73.980  0.00  0.00            
ATOM   1102  C   MOL X  39       1.330  15.260  72.170  0.00  0.00            
ATOM   1103  C   MOL X  39       2.230  16.110  71.400  0.00  0.00            
ATOM   1104  H   MOL X  39       0.340  15.710  72.160  0.00  0.00            
ATOM   1105  H   MOL X  39       1.250  14.290  71.650  0.00  0.00            
ATOM   1106  N   MOL X  39       2.810  16.760  70.680  0.00  0.00            
ATOM   1107  C   MOL X  39      49.470  15.490  79.400  0.00  0.00            
ATOM   1108  C   MOL X  39       0.670  15.510  78.130  0.00  0.00            
ATOM   1109  H   MOL X  39      48.910  16.480  79.580  0.00  0.00            
ATOM   1110  H   MOL X  39       0.580  15.470  80.220  0.00  0.00            
ATOM   1111  N   MOL X  39       1.250  16.870  77.970  0.00  0.00            
ATOM   1112  H   MOL X  39      49.630  15.300  77.340  0.00  0.00            
ATOM   1113  N   MOL X  39       0.760  17.550  76.880  0.00  0.00            
ATOM   1114  C   MOL X  39       2.360  17.470  78.560  0.00  0.00            
ATOM   1115  C   MOL X  39       1.450  18.660  76.920  0.00  0.00            
ATOM   1116  N   MOL X  39       2.410  18.740  77.920  0.00  0.00            
ATOM   1117  H   MOL X  39       2.850  17.260  79.500  0.00  0.00            
ATOM   1118  H   MOL X  39       1.400  19.410  76.110  0.00  0.00            
ATOM   1119  C   MOL X  39       3.180  19.910  78.290  0.00  0.00            
ATOM   1120  C   MOL X  39       2.690  20.410  79.570  0.00  0.00            
ATOM   1121  H   MOL X  39       2.970  20.700  77.540  0.00  0.00            
ATOM   1122  H   MOL X  39       4.270  19.730  78.300  0.00  0.00            
ATOM   1123  N   MOL X  39       2.410  20.750  80.600  0.00  0.00            
ATOM   1124  C   MOL X  39      48.290  13.650  80.870  0.00  0.00            
ATOM   1125  C   MOL X  39      48.530  14.260  79.470  0.00  0.00            
ATOM   1126  H   MOL X  39      47.430  12.940  80.800  0.00  0.00            
ATOM   1127  H   MOL X  39      47.920  14.420  81.510  0.00  0.00            
ATOM   1128  N   MOL X  39      47.220  14.510  78.710  0.00  0.00            
ATOM   1129  H   MOL X  39      49.010  13.420  78.940  0.00  0.00            
ATOM   1130  N   MOL X  39      46.870  13.740  77.680  0.00  0.00            
ATOM   1131  C   MOL X  39      46.300  15.500  78.990  0.00  0.00            
ATOM   1132  C   MOL X  39      45.690  14.200  77.280  0.00  0.00            
ATOM   1133  N   MOL X  39      45.320  15.250  78.070  0.00  0.00            
ATOM   1134  H   MOL X  39      46.440  16.350  79.660  0.00  0.00            
ATOM   1135  H   MOL X  39      45.250  14.150  76.260  0.00  0.00            
ATOM   1136  C   MOL X  39      44.070  15.990  77.830  0.00  0.00            
ATOM   1137  C   MOL X  39      42.990  15.650  78.750  0.00  0.00            
ATOM   1138  H   MOL X  39      43.800  15.800  76.770  0.00  0.00            
ATOM   1139  H   MOL X  39      44.240  17.080  78.010  0.00  0.00            
ATOM   1140  N   MOL X  39      42.040  15.320  79.280  0.00  0.00            
ATOM   1141  H   MOL X  39       0.180  14.750  83.020  0.00  0.00            
ATOM   1142  C   MOL X  39       0.120  13.670  82.950  0.00  0.00            
ATOM   1143  C   MOL X  39      49.530  13.050  81.550  0.00  0.00            
ATOM   1144  H   MOL X  39       0.970  13.160  83.360  0.00  0.00            
ATOM   1145  H   MOL X  39      48.850  13.470  83.560  0.00  0.00            
ATOM   1146  N   MOL X  39      49.460  11.570  81.580  0.00  0.00            
ATOM   1147  H   MOL X  39       0.660  13.320  80.900  0.00  0.00            
ATOM   1148  N   MOL X  39       0.730  10.920  80.830  0.00  0.00            
ATOM   1149  C   MOL X  39      48.720  10.800  82.380  0.00  0.00            
ATOM   1150  C   MOL X  39       0.440   9.660  81.070  0.00  0.00            
ATOM   1151  N   MOL X  39      49.160   9.520  82.090  0.00  0.00            
ATOM   1152  H   MOL X  39      47.870  11.110  83.030  0.00  0.00            
ATOM   1153  H   MOL X  39       0.930   8.810  80.580  0.00  0.00            
ATOM   1154  C   MOL X  39      48.570   8.290  82.550  0.00  0.00            
ATOM   1155  C   MOL X  39      47.840   7.580  81.500  0.00  0.00            
ATOM   1156  H   MOL X  39      47.820   8.540  83.320  0.00  0.00            
ATOM   1157  H   MOL X  39      49.290   7.670  82.990  0.00  0.00            
ATOM   1158  N   MOL X  39      47.350   7.100  80.570  0.00  0.00            
ATOM   1159  N   MOL X  40      48.700  39.330  91.190  0.00  0.00            
ATOM   1160  O   MOL X  40      48.100  38.270  90.340  0.00  0.00            
ATOM   1161  O   MOL X  40      49.490  38.940  92.460  0.00  0.00            
ATOM   1162  O   MOL X  40      49.450  40.290  90.520  0.00  0.00            
ATOM   1163  N   MOL X  41       6.000  31.280  96.740  0.00  0.00            
ATOM   1164  O   MOL X  41       5.450  29.880  96.550  0.00  0.00            
ATOM   1165  O   MOL X  41       5.240  32.310  96.010  0.00  0.00            
ATOM   1166  O   MOL X  41       7.490  31.470  96.660  0.00  0.00            
ATOM   1167  N   MOL X  42      20.150  38.760  92.720  0.00  0.00            
ATOM   1168  O   MOL X  42      20.640  38.640  94.090  0.00  0.00            
ATOM   1169  O   MOL X  42      18.830  37.990  92.540  0.00  0.00            
ATOM   1170  O   MOL X  42      20.220  40.140  92.290  0.00  0.00            
ATOM   1171  N   MOL X  43      12.400  32.150  96.960  0.00  0.00            
ATOM   1172  O   MOL X  43      12.050  33.160  98.000  0.00  0.00            
ATOM   1173  O   MOL X  43      11.780  30.850  96.860  0.00  0.00            
ATOM   1174  O   MOL X  43      13.830  32.100  96.440  0.00  0.00            
ATOM   1175  N   MOL X  44      11.590  20.930  89.810  0.00  0.00            
ATOM   1176  O   MOL X  44      12.000  20.240  88.570  0.00  0.00            
ATOM   1177  O   MOL X  44      12.480  20.970  91.020  0.00  0.00            
ATOM   1178  O   MOL X  44      10.630  22.130  89.640  0.00  0.00            
ATOM   1179  N   MOL X  45       1.880  11.040  85.380  0.00  0.00            
ATOM   1180  O   MOL X  45       3.390  11.160  85.250  0.00  0.00            
ATOM   1181  O   MOL X  45       1.160  12.180  86.030  0.00  0.00            
ATOM   1182  O   MOL X  45       1.210  10.420  84.250  0.00  0.00            
ATOM   1183  N   MOL X  46      11.700  21.930  98.530  0.00  0.00            
ATOM   1184  O   MOL X  46      12.030  22.800  97.380  0.00  0.00            
ATOM   1185  O   MOL X  46      10.310  21.420  98.550  0.00  0.00            
ATOM   1186  O   MOL X  46      12.230  22.350  99.800  0.00  0.00            
ATOM   1187  N   MOL X  47      38.310   6.060  85.260  0.00  0.00            
ATOM   1188  O   MOL X  47      38.330   4.690  85.760  0.00  0.00            
ATOM   1189  O   MOL X  47      37.080   6.870  85.510  0.00  0.00            
ATOM   1190  O   MOL X  47      39.680   6.560  85.160  0.00  0.00            
ATOM   1191  N   MOL X  48       3.250  47.800  95.470  0.00  0.00            
ATOM   1192  O   MOL X  48       3.290  48.740  94.360  0.00  0.00            
ATOM   1193  O   MOL X  48       4.470  47.460  96.280  0.00  0.00            
ATOM   1194  O   MOL X  48       2.150  48.170  96.370  0.00  0.00            
ATOM   1195  N   MOL X  49       1.990   6.340  83.150  0.00  0.00            
ATOM   1196  O   MOL X  49       1.740   6.900  81.810  0.00  0.00            
ATOM   1197  O   MOL X  49       1.930   7.170  84.360  0.00  0.00            
ATOM   1198  O   MOL X  49       1.630   4.940  83.300  0.00  0.00            
ATOM   1199  N   MOL X  50      29.450  26.060  84.350  0.00  0.00            
ATOM   1200  O   MOL X  50      28.060  25.960  83.830  0.00  0.00            
ATOM   1201  O   MOL X  50      30.410  25.620  83.350  0.00  0.00            
ATOM   1202  O   MOL X  50      29.820  27.260  85.110  0.00  0.00            
ATOM   1203  N   MOL X  51      16.450  14.060  79.110  0.00  0.00            
ATOM   1204  O   MOL X  51      15.850  15.120  78.350  0.00  0.00            
ATOM   1205  O   MOL X  51      16.240  12.690  78.580  0.00  0.00            
ATOM   1206  O   MOL X  51      17.500  14.300  80.190  0.00  0.00            
ATOM   1207  N   MOL X  52       7.740  11.090  84.040  0.00  0.00            
ATOM   1208  O   MOL X  52       8.470  10.400  85.100  0.00  0.00            
ATOM   1209  O   MOL X  52       8.270  12.430  83.570  0.00  0.00            
ATOM   1210  O   MOL X  52       6.320  10.910  83.900  0.00  0.00            
ATOM   1211  N   MOL X  53      10.970  38.320  95.400  0.00  0.00            
ATOM   1212  O   MOL X  53      10.330  39.110  96.500  0.00  0.00            
ATOM   1213  O   MOL X  53      10.840  38.800  94.030  0.00  0.00            
ATOM   1214  O   MOL X  53      11.490  36.910  95.610  0.00  0.00            
ATOM   1215  N   MOL X  54      46.740  10.790  85.680  0.00  0.00            
ATOM   1216  O   MOL X  54      46.720  11.000  87.110  0.00  0.00            
ATOM   1217  O   MOL X  54      46.600  12.120  85.030  0.00  0.00            
ATOM   1218  O   MOL X  54      47.940   9.980  85.270  0.00  0.00            
ATOM   1219  N   MOL X  55       2.490  15.940  82.190  0.00  0.00            
ATOM   1220  O   MOL X  55       3.330  15.330  81.170  0.00  0.00            
ATOM   1221  O   MOL X  55       1.820  17.210  81.900  0.00  0.00            
ATOM   1222  O   MOL X  55       2.760  15.570  83.590  0.00  0.00            
ATOM   1223  N   MOL X  56      13.450  42.190 102.690  0.00  0.00            
ATOM   1224  O   MOL X  56      14.170  41.050 102.100  0.00  0.00            
ATOM   1225  O   MOL X  56      12.030  41.980 103.140  0.00  0.00            
ATOM   1226  O   MOL X  56      13.780  43.530 102.030  0.00  0.00            
ATOM   1227  N   MOL X  57      35.820  36.240  95.650  0.00  0.00            
ATOM   1228  O   MOL X  57      35.750  34.990  96.330  0.00  0.00            
ATOM   1229  O   MOL X  57      37.020  37.040  95.890  0.00  0.00            
ATOM   1230  O   MOL X  57      34.640  37.150  95.850  0.00  0.00            
ATOM   1231  N   MOL X  58      28.720  11.570  97.870  0.00  0.00            
ATOM   1232  O   MOL X  58      28.470  12.900  97.330  0.00  0.00            
ATOM   1233  O   MOL X  58      28.180  10.460  97.190  0.00  0.00            
ATOM   1234  O   MOL X  58      28.600  11.490  99.340  0.00  0.00            
ATOM   1235  N   MOL X  59      34.520  10.880  85.480  0.00  0.00            
ATOM   1236  O   MOL X  59      34.830  11.540  86.760  0.00  0.00            
ATOM   1237  O   MOL X  59      33.760  11.740  84.540  0.00  0.00            
ATOM   1238  O   MOL X  59      35.540  10.040  84.880  0.00  0.00            
ATOM   1239  N   MOL X  60      30.310  46.450  87.030  0.00  0.00            
ATOM   1240  O   MOL X  60      29.120  47.050  86.460  0.00  0.00            
ATOM   1241  O   MOL X  60      31.400  47.400  87.120  0.00  0.00            
ATOM   1242  O   MOL X  60      30.150  45.660  88.240  0.00  0.00            
ATOM   1243  N   MOL X  61      10.210   2.560  98.640  0.00  0.00            
ATOM   1244  O   MOL X  61       9.230   1.970  99.540  0.00  0.00            
ATOM   1245  O   MOL X  61       9.800   3.680  97.810  0.00  0.00            
ATOM   1246  O   MOL X  61      11.580   2.540  99.070  0.00  0.00            
ATOM   1247  N   MOL X  62       9.420   1.120  74.680  0.00  0.00            
ATOM   1248  O   MOL X  62       9.370  49.270  75.280  0.00  0.00            
ATOM   1249  O   MOL X  62      10.400   1.250  73.570  0.00  0.00            
ATOM   1250  O   MOL X  62       9.550   2.160  75.820  0.00  0.00            
ATOM   1251  N   MOL X  63      34.840  45.030  89.560  0.00  0.00            
ATOM   1252  O   MOL X  63      33.390  45.130  89.680  0.00  0.00            
ATOM   1253  O   MOL X  63      35.540  45.150  90.880  0.00  0.00            
ATOM   1254  O   MOL X  63      35.390  44.010  88.610  0.00  0.00            
ATOM   1255  N   MOL X  64       0.080   0.740  78.680  0.00  0.00            
ATOM   1256  O   MOL X  64      48.570   1.630  78.720  0.00  0.00            
ATOM   1257  O   MOL X  64       1.390   1.220  79.350  0.00  0.00            
ATOM   1258  O   MOL X  64      49.380  48.810  79.050  0.00  0.00            
ATOM   1259  N   MOL X  65      27.190   3.190  84.820  0.00  0.00            
ATOM   1260  O   MOL X  65      27.370   2.020  83.870  0.00  0.00            
ATOM   1261  O   MOL X  65      25.820   3.290  85.390  0.00  0.00            
ATOM   1262  O   MOL X  65      27.770   4.480  84.340  0.00  0.00            
ATOM   1263  N   MOL X  66      40.730  36.520  90.570  0.00  0.00            
ATOM   1264  O   MOL X  66      42.110  36.590  90.140  0.00  0.00            
ATOM   1265  O   MOL X  66      39.920  35.320  90.110  0.00  0.00            
ATOM   1266  O   MOL X  66      40.440  36.920  91.980  0.00  0.00            
ATOM   1267  N   MOL X  67      22.650  35.760  87.560  0.00  0.00            
ATOM   1268  O   MOL X  67      23.220  36.780  86.670  0.00  0.00            
ATOM   1269  O   MOL X  67      23.000  35.960  88.980  0.00  0.00            
ATOM   1270  O   MOL X  67      21.130  35.630  87.360  0.00  0.00            
ATOM   1271  N   MOL X  68       4.970  31.350  83.020  0.00  0.00            
ATOM   1272  O   MOL X  68       3.810  31.460  82.150  0.00  0.00            
ATOM   1273  O   MOL X  68       4.950  30.360  84.110  0.00  0.00            
ATOM   1274  O   MOL X  68       6.210  31.820  82.490  0.00  0.00            
ATOM   1275  N   MOL X  69      17.990  24.090  99.490  0.00  0.00            
ATOM   1276  O   MOL X  69      18.390  23.270  98.370  0.00  0.00            
ATOM   1277  O   MOL X  69      18.200  25.580  99.420  0.00  0.00            
ATOM   1278  O   MOL X  69      18.560  23.420 100.680  0.00  0.00            
ATOM   1279  N   MOL X  70      38.370  22.950  83.640  0.00  0.00            
ATOM   1280  O   MOL X  70      39.420  23.040  82.580  0.00  0.00            
ATOM   1281  O   MOL X  70      38.360  24.080  84.600  0.00  0.00            
ATOM   1282  O   MOL X  70      38.130  21.580  84.150  0.00  0.00            
ATOM   1283  N   MOL X  71      47.180   1.750  85.660  0.00  0.00            
ATOM   1284  O   MOL X  71      46.040   1.630  84.740  0.00  0.00            
ATOM   1285  O   MOL X  71      46.840   2.490  86.880  0.00  0.00            
ATOM   1286  O   MOL X  71      48.250   2.320  84.800  0.00  0.00            
ATOM   1287  N   MOL X  72      26.370   8.060  96.570  0.00  0.00            
ATOM   1288  O   MOL X  72      27.430   7.120  97.070  0.00  0.00            
ATOM   1289  O   MOL X  72      25.160   8.360  97.390  0.00  0.00            
ATOM   1290  O   MOL X  72      26.260   8.060  95.140  0.00  0.00            
ATOM   1291  N   MOL X  73      18.140  11.850  84.740  0.00  0.00            
ATOM   1292  O   MOL X  73      19.360  12.290  84.090  0.00  0.00            
ATOM   1293  O   MOL X  73      18.360  10.770  85.670  0.00  0.00            
ATOM   1294  O   MOL X  73      17.220  12.930  85.210  0.00  0.00            
ATOM   1295  N   MOL X  74       8.040  39.670  84.410  0.00  0.00            
ATOM   1296  O   MOL X  74       6.610  39.310  84.660  0.00  0.00            
ATOM   1297  O   MOL X  74       8.970  38.530  84.100  0.00  0.00            
ATOM   1298  O   MOL X  74       8.700  40.730  85.280  0.00  0.00            
ATOM   1299  N   MOL X  75      17.090  47.880  83.310  0.00  0.00            
ATOM   1300  O   MOL X  75      16.460  48.480  84.480  0.00  0.00            
ATOM   1301  O   MOL X  75      16.520  48.210  82.010  0.00  0.00            
ATOM   1302  O   MOL X  75      17.510  46.540  83.560  0.00  0.00            
ATOM   1303  N   MOL X  76       5.250  35.790  99.590  0.00  0.00            
ATOM   1304  O   MOL X  76       4.650  36.500 100.690  0.00  0.00            
ATOM   1305  O   MOL X  76       4.350  35.270  98.490  0.00  0.00            
ATOM   1306  O   MOL X  76       6.520  35.060  99.830  0.00  0.00            
ATOM   1307  N   MOL X  77      38.760   5.640  97.980  0.00  0.00            
ATOM   1308  O   MOL X  77      38.340   4.380  97.550  0.00  0.00            
ATOM   1309  O   MOL X  77      39.540   6.350  96.960  0.00  0.00            
ATOM   1310  O   MOL X  77      39.090   5.660  99.470  0.00  0.00            
ATOM   1311  N   MOL X  78      37.020  28.500  88.020  0.00  0.00            
ATOM   1312  O   MOL X  78      36.140  29.530  87.590  0.00  0.00            
ATOM   1313  O   MOL X  78      38.310  28.870  88.440  0.00  0.00            
ATOM   1314  O   MOL X  78      36.430  27.570  89.000  0.00  0.00            
ATOM   1315  N   MOL X  79      24.820  10.070  86.440  0.00  0.00            
ATOM   1316  O   MOL X  79      24.510  11.520  86.380  0.00  0.00            
ATOM   1317  O   MOL X  79      26.130   9.550  86.700  0.00  0.00            
ATOM   1318  O   MOL X  79      23.950   9.210  85.580  0.00  0.00            
ATOM   1319  N   MOL X  80      22.720   6.420  99.560  0.00  0.00            
ATOM   1320  O   MOL X  80      22.690   7.890  99.380  0.00  0.00            
ATOM   1321  O   MOL X  80      23.670   5.790 100.500  0.00  0.00            
ATOM   1322  O   MOL X  80      22.070   5.660  98.560  0.00  0.00            
ATOM   1323  N   MOL X  81      17.700  16.180  99.390  0.00  0.00            
ATOM   1324  O   MOL X  81      18.110  17.550  99.310  0.00  0.00            
ATOM   1325  O   MOL X  81      16.330  16.020  98.960  0.00  0.00            
ATOM   1326  O   MOL X  81      17.860  15.640 100.770  0.00  0.00            
ATOM   1327  N   MOL X  82      47.690  47.270  83.860  0.00  0.00            
ATOM   1328  O   MOL X  82      47.700  48.200  85.020  0.00  0.00            
ATOM   1329  O   MOL X  82      47.370  47.730  82.490  0.00  0.00            
ATOM   1330  O   MOL X  82      46.900  46.090  84.370  0.00  0.00            
ATOM   1331  N   MOL X  83      13.790   3.600  84.940  0.00  0.00            
ATOM   1332  O   MOL X  83      14.420   2.980  86.010  0.00  0.00            
ATOM   1333  O   MOL X  83      14.220   3.340  83.570  0.00  0.00            
ATOM   1334  O   MOL X  83      12.280   3.680  85.040  0.00  0.00            
ATOM   1335  N   MOL X  84      48.970  19.550  85.100  0.00  0.00            
ATOM   1336  O   MOL X  84      49.460  20.710  84.320  0.00  0.00            
ATOM   1337  O   MOL X  84      49.480  19.490  86.490  0.00  0.00            
ATOM   1338  O   MOL X  84      47.520  19.320  85.070  0.00  0.00            
ATOM   1339  N   MOL X  85      22.740  12.550  80.050  0.00  0.00            
ATOM   1340  O   MOL X  85      21.300  12.550  80.310  0.00  0.00            
ATOM   1341  O   MOL X  85      23.170  11.480  79.180  0.00  0.00            
ATOM   1342  O   MOL X  85      23.660  12.560  81.130  0.00  0.00            
ATOM   1343  N   MOL X  86      14.980  10.960  97.600  0.00  0.00            
ATOM   1344  O   MOL X  86      14.560  10.870  99.040  0.00  0.00            
ATOM   1345  O   MOL X  86      15.620   9.760  97.110  0.00  0.00            
ATOM   1346  O   MOL X  86      15.520  12.290  97.230  0.00  0.00            
ATOM   1347  N   MOL X  87      27.390  18.980  99.270  0.00  0.00            
ATOM   1348  O   MOL X  87      28.200  19.050  98.100  0.00  0.00            
ATOM   1349  O   MOL X  87      27.640  17.830 100.200  0.00  0.00            
ATOM   1350  O   MOL X  87      26.870  20.200  99.850  0.00  0.00            
ATOM   1351  N   MOL X  88       1.180  44.520  96.050  0.00  0.00            
ATOM   1352  O   MOL X  88       0.910  43.530  97.070  0.00  0.00            
ATOM   1353  O   MOL X  88       0.210  44.560  94.940  0.00  0.00            
ATOM   1354  O   MOL X  88       2.630  44.630  95.770  0.00  0.00            
ATOM   1355  N   MOL X  89      10.770   2.680  80.470  0.00  0.00            
ATOM   1356  O   MOL X  89      10.650   1.290  80.840  0.00  0.00            
ATOM   1357  O   MOL X  89      10.040   3.170  79.300  0.00  0.00            
ATOM   1358  O   MOL X  89      12.160   3.150  80.440  0.00  0.00            
ATOM   1359  Tc  MOL X  90      12.680  24.850  76.400  0.00  0.00            
ATOM   1360  O   MOL X  90      14.160  25.870  75.630  0.00  0.00            
ATOM   1361  O   MOL X  90      11.080  25.300  75.390  0.00  0.00            
ATOM   1362  O   MOL X  90      12.420  25.030  78.350  0.00  0.00            
ATOM   1363  O   MOL X  90      13.070  22.950  76.070  0.00  0.00            
ATOM   1364  Tc  MOL X  91      37.520  37.570  83.410  0.00  0.00            
ATOM   1365  O   MOL X  91      38.400  39.240  83.760  0.00  0.00            
ATOM   1366  O   MOL X  91      37.520  37.070  81.560  0.00  0.00            
ATOM   1367  O   MOL X  91      35.700  37.890  84.070  0.00  0.00            
ATOM   1368  O   MOL X  91      38.390  36.310  84.580  0.00  0.00            
ATOM   1369  Tc  MOL X  92      23.320   2.810 103.360  0.00  0.00            
ATOM   1370  O   MOL X  92      22.390   1.280 104.180  0.00  0.00            
ATOM   1371  O   MOL X  92      24.770   1.780 102.500  0.00  0.00            
ATOM   1372  O   MOL X  92      24.020   3.940 104.850  0.00  0.00            
ATOM   1373  O   MOL X  92      22.220   3.790 102.080  0.00  0.00            
ATOM   1374  Tc  MOL X  93      44.380  39.250  89.760  0.00  0.00            
ATOM   1375  O   MOL X  93      42.660  40.050  89.210  0.00  0.00            
ATOM   1376  O   MOL X  93      44.630  39.340  91.690  0.00  0.00            
ATOM   1377  O   MOL X  93      45.760  40.380  88.980  0.00  0.00            
ATOM   1378  O   MOL X  93      44.550  37.410  89.010  0.00  0.00            
ATOM   1379  Tc  MOL X  94      42.430  38.750  75.820  0.00  0.00            
ATOM   1380  O   MOL X  94      44.090  39.200  74.890  0.00  0.00            
ATOM   1381  O   MOL X  94      41.510  37.190  74.980  0.00  0.00            
ATOM   1382  O   MOL X  94      41.490  40.400  76.080  0.00  0.00            
ATOM   1383  O   MOL X  94      43.020  38.250  77.590  0.00  0.00            
ATOM   1384  Tc  MOL X  95       1.050  24.400  91.280  0.00  0.00            
ATOM   1385  O   MOL X  95       1.510  22.960  90.140  0.00  0.00            
ATOM   1386  O   MOL X  95       0.350  25.860  90.180  0.00  0.00            
ATOM   1387  O   MOL X  95       2.420  25.040  92.490  0.00  0.00            
ATOM   1388  O   MOL X  95      49.270  23.830  92.510  0.00  0.00            
ATOM   1389  Tc  MOL X  96       2.710  45.800 105.810  0.00  0.00            
ATOM   1390  O   MOL X  96       4.520  45.960 105.080  0.00  0.00            
ATOM   1391  O   MOL X  96       2.570  44.400 107.080  0.00  0.00            
ATOM   1392  O   MOL X  96       1.590  45.400 104.250  0.00  0.00            
ATOM   1393  O   MOL X  96       2.230  47.540 106.550  0.00  0.00            
ATOM   1394  Tc  MOL X  97      32.340  21.730  90.920  0.00  0.00            
ATOM   1395  O   MOL X  97      31.230  21.520  89.370  0.00  0.00            
ATOM   1396  O   MOL X  97      33.680  20.380  90.620  0.00  0.00            
ATOM   1397  O   MOL X  97      31.210  21.450  92.490  0.00  0.00            
ATOM   1398  O   MOL X  97      33.010  23.550  90.840  0.00  0.00            
ATOM   1399  Tc  MOL X  98      22.370  17.210  76.220  0.00  0.00            
ATOM   1400  O   MOL X  98      20.610  17.860  76.590  0.00  0.00            
ATOM   1401  O   MOL X  98      22.440  15.740  74.840  0.00  0.00            
ATOM   1402  O   MOL X  98      23.150  16.520  77.840  0.00  0.00            
ATOM   1403  O   MOL X  98      23.600  18.720  75.640  0.00  0.00            
ATOM   1404  Tc  MOL X  99      42.360  20.900 105.950  0.00  0.00            
ATOM   1405  O   MOL X  99      42.560  18.990 105.530  0.00  0.00            
ATOM   1406  O   MOL X  99      41.660  21.890 104.450  0.00  0.00            
ATOM   1407  O   MOL X  99      44.000  21.770 106.510  0.00  0.00            
ATOM   1408  O   MOL X  99      41.150  21.020 107.480  0.00  0.00            
ATOM   1409  Tc  MOL X 100      10.980  17.770  94.790  0.00  0.00            
ATOM   1410  O   MOL X 100      11.220  19.360  93.740  0.00  0.00            
ATOM   1411  O   MOL X 100      10.610  16.070  93.780  0.00  0.00            
ATOM   1412  O   MOL X 100       9.380  18.160  95.750  0.00  0.00            
ATOM   1413  O   MOL X 100      12.570  17.500  95.800  0.00  0.00            
ATOM   1414  Tc  MOL X 101      29.540  42.050  97.040  0.00  0.00            
ATOM   1415  O   MOL X 101      28.250  40.700  96.470  0.00  0.00            
ATOM   1416  O   MOL X 101      30.800  41.160  98.230  0.00  0.00            
ATOM   1417  O   MOL X 101      28.510  43.490  97.910  0.00  0.00            
ATOM   1418  O   MOL X 101      30.580  42.840  95.550  0.00  0.00            
ATOM   1419  Tc  MOL X 102      35.930  10.340  75.870  0.00  0.00            
ATOM   1420  O   MOL X 102      37.500  11.040  74.970  0.00  0.00            
ATOM   1421  O   MOL X 102      35.950   8.340  75.780  0.00  0.00            
ATOM   1422  O   MOL X 102      34.420  10.910  74.860  0.00  0.00            
ATOM   1423  O   MOL X 102      35.890  11.110  77.640  0.00  0.00            
ATOM   1424  Tc  MOL X 103      49.220  20.230 105.130  0.00  0.00            
ATOM   1425  O   MOL X 103       0.370  21.580 106.320  0.00  0.00            
ATOM   1426  O   MOL X 103      48.770  21.010 103.420  0.00  0.00            
ATOM   1427  O   MOL X 103      47.600  19.760 106.050  0.00  0.00            
ATOM   1428  O   MOL X 103       0.670  18.580 105.020  0.00  0.00            
ATOM   1429  Tc  MOL X 104      45.920  30.060  92.590  0.00  0.00            
ATOM   1430  O   MOL X 104      45.370  29.300  90.910  0.00  0.00            
ATOM   1431  O   MOL X 104      45.780  31.950  92.440  0.00  0.00            
ATOM   1432  O   MOL X 104      47.820  29.860  92.930  0.00  0.00            
ATOM   1433  O   MOL X 104      44.900  29.290  93.930  0.00  0.00            
ATOM   1434  Tc  MOL X 105       6.710  46.170  89.420  0.00  0.00            
ATOM   1435  O   MOL X 105       8.420  46.640  88.740  0.00  0.00            
ATOM   1436  O   MOL X 105       5.230  46.740  88.200  0.00  0.00            
ATOM   1437  O   MOL X 105       6.570  47.040  91.150  0.00  0.00            
ATOM   1438  O   MOL X 105       6.570  44.330  89.650  0.00  0.00            
ATOM   1439  Tc  MOL X 106      39.780   9.090 105.220  0.00  0.00            
ATOM   1440  O   MOL X 106      39.730   9.850 103.450  0.00  0.00            
ATOM   1441  O   MOL X 106      41.530   9.490 106.040  0.00  0.00            
ATOM   1442  O   MOL X 106      39.420   7.140 105.030  0.00  0.00            
ATOM   1443  O   MOL X 106      38.330   9.870 106.330  0.00  0.00            
ATOM   1444  Tc  MOL X 107       6.340  48.230  83.800  0.00  0.00            
ATOM   1445  O   MOL X 107       5.070  47.380  82.610  0.00  0.00            
ATOM   1446  O   MOL X 107       7.750  47.020  84.340  0.00  0.00            
ATOM   1447  O   MOL X 107       5.440  48.980  85.380  0.00  0.00            
ATOM   1448  O   MOL X 107       7.050   0.080  82.750  0.00  0.00            
ATOM   1449  Tc  MOL X 108      10.900  11.550 102.400  0.00  0.00            
ATOM   1450  O   MOL X 108       9.750  13.170 102.160  0.00  0.00            
ATOM   1451  O   MOL X 108      11.050  10.560 100.720  0.00  0.00            
ATOM   1452  O   MOL X 108      10.240  10.390 103.790  0.00  0.00            
ATOM   1453  O   MOL X 108      12.780  12.180 102.730  0.00  0.00            
ATOM   1454  Tc  MOL X 109      12.280  46.630  96.130  0.00  0.00            
ATOM   1455  O   MOL X 109      12.470  47.290  94.310  0.00  0.00            
ATOM   1456  O   MOL X 109      12.000  44.740  96.230  0.00  0.00            
ATOM   1457  O   MOL X 109      10.900  47.690  96.990  0.00  0.00            
ATOM   1458  O   MOL X 109      14.080  46.800  96.990  0.00  0.00            
ATOM   1459  Tc  MOL X 110      44.020  10.500  82.650  0.00  0.00            
ATOM   1460  O   MOL X 110      42.410   9.730  81.810  0.00  0.00            
ATOM   1461  O   MOL X 110      45.520  11.080  81.540  0.00  0.00            
ATOM   1462  O   MOL X 110      44.700   9.240  83.960  0.00  0.00            
ATOM   1463  O   MOL X 110      43.370  12.110  83.520  0.00  0.00            
ATOM   1464  Tc  MOL X 111      25.120  10.580  90.870  0.00  0.00            
ATOM   1465  O   MOL X 111      25.240  10.520  92.870  0.00  0.00            
ATOM   1466  O   MOL X 111      26.270   9.110  90.380  0.00  0.00            
ATOM   1467  O   MOL X 111      25.910  12.310  90.190  0.00  0.00            
ATOM   1468  O   MOL X 111      23.270  10.300  90.320  0.00  0.00            
ATOM   1469  Tc  MOL X 112      20.340  20.630  83.290  0.00  0.00            
ATOM   1470  O   MOL X 112      19.120  19.310  84.130  0.00  0.00            
ATOM   1471  O   MOL X 112      19.600  20.960  81.520  0.00  0.00            
ATOM   1472  O   MOL X 112      22.170  19.860  83.190  0.00  0.00            
ATOM   1473  O   MOL X 112      20.370  22.290  84.240  0.00  0.00            
ATOM   1474  Tc  MOL X 113      10.380  21.250  83.050  0.00  0.00            
ATOM   1475  O   MOL X 113       8.550  21.930  83.120  0.00  0.00            
ATOM   1476  O   MOL X 113      10.380  19.630  84.140  0.00  0.00            
ATOM   1477  O   MOL X 113      11.500  22.640  83.800  0.00  0.00            
ATOM   1478  O   MOL X 113      10.750  20.750  81.190  0.00  0.00            
ATOM   1479  Tc  MOL X 114      11.890  16.780  86.080  0.00  0.00            
ATOM   1480  O   MOL X 114      11.600  16.000  87.890  0.00  0.00            
ATOM   1481  O   MOL X 114      10.180  16.860  85.210  0.00  0.00            
ATOM   1482  O   MOL X 114      13.150  15.680  85.010  0.00  0.00            
ATOM   1483  O   MOL X 114      12.630  18.580  85.970  0.00  0.00            
ATOM   1484  Tc  MOL X 115      17.760  49.070 102.070  0.00  0.00            
ATOM   1485  O   MOL X 115      17.020  48.200 103.690  0.00  0.00            
ATOM   1486  O   MOL X 115      18.360   1.360 102.330  0.00  0.00            
ATOM   1487  O   MOL X 115      16.430  48.880 100.680  0.00  0.00            
ATOM   1488  O   MOL X 115      19.330  48.130 101.530  0.00  0.00            
ATOM   1489  Tc  MOL X 116       7.180  21.650 103.400  0.00  0.00            
ATOM   1490  O   MOL X 116       7.410  23.570 103.410  0.00  0.00            
ATOM   1491  O   MOL X 116       7.580  21.060 101.610  0.00  0.00            
ATOM   1492  O   MOL X 116       5.470  21.140 104.060  0.00  0.00            
ATOM   1493  O   MOL X 116       8.440  20.910 104.600  0.00  0.00            
ATOM   1494  Tc  MOL X 117      23.330  44.080  97.970  0.00  0.00            
ATOM   1495  O   MOL X 117      21.370  44.110  97.880  0.00  0.00            
ATOM   1496  O   MOL X 117      23.960  45.910  98.260  0.00  0.00            
ATOM   1497  O   MOL X 117      24.100  43.270  96.340  0.00  0.00            
ATOM   1498  O   MOL X 117      23.650  42.980  99.520  0.00  0.00            
ATOM   1499  Tc  MOL X 118      43.420  45.340  82.130  0.00  0.00            
ATOM   1500  O   MOL X 118      45.000  44.190  81.940  0.00  0.00            
ATOM   1501  O   MOL X 118      44.180  47.080  82.140  0.00  0.00            
ATOM   1502  O   MOL X 118      42.380  45.280  83.780  0.00  0.00            
ATOM   1503  O   MOL X 118      42.220  45.040  80.690  0.00  0.00            
ATOM   1504  Tc  MOL X 119      35.270  19.500  94.320  0.00  0.00            
ATOM   1505  O   MOL X 119      33.320  19.360  94.720  0.00  0.00            
ATOM   1506  O   MOL X 119      35.820  18.680  92.590  0.00  0.00            
ATOM   1507  O   MOL X 119      36.070  18.520  95.810  0.00  0.00            
ATOM   1508  O   MOL X 119      35.550  21.390  94.630  0.00  0.00            
ATOM   1509  Tc  MOL X 120       2.910  36.090  78.570  0.00  0.00            
ATOM   1510  O   MOL X 120       2.580  34.740  79.940  0.00  0.00            
ATOM   1511  O   MOL X 120       1.250  37.030  78.380  0.00  0.00            
ATOM   1512  O   MOL X 120       3.420  35.140  77.050  0.00  0.00            
ATOM   1513  O   MOL X 120       4.380  37.260  79.100  0.00  0.00            
ATOM   1514  Tc  MOL X 121      11.670  45.920  81.520  0.00  0.00            
ATOM   1515  O   MOL X 121      12.280  47.640  80.710  0.00  0.00            
ATOM   1516  O   MOL X 121      10.500  45.050  80.360  0.00  0.00            
ATOM   1517  O   MOL X 121      10.630  46.240  83.100  0.00  0.00            
ATOM   1518  O   MOL X 121      13.120  44.690  81.990  0.00  0.00            
ATOM   1519  Tc  MOL X 122       5.290  16.220  92.180  0.00  0.00            
ATOM   1520  O   MOL X 122       6.750  15.040  91.640  0.00  0.00            
ATOM   1521  O   MOL X 122       3.860  15.760  90.950  0.00  0.00            
ATOM   1522  O   MOL X 122       5.870  18.050  91.940  0.00  0.00            
ATOM   1523  O   MOL X 122       4.610  15.760  93.960  0.00  0.00            
ATOM   1524  Tc  MOL X 123      27.080  37.170  86.210  0.00  0.00            
ATOM   1525  O   MOL X 123      29.020  36.970  86.130  0.00  0.00            
ATOM   1526  O   MOL X 123      26.640  38.840  87.120  0.00  0.00            
ATOM   1527  O   MOL X 123      26.160  35.690  87.100  0.00  0.00            
ATOM   1528  O   MOL X 123      26.400  37.330  84.390  0.00  0.00            
ATOM   1529  Tc  MOL X 124       0.520   9.010 106.070  0.00  0.00            
ATOM   1530  O   MOL X 124      48.600   8.550 107.170  0.00  0.00            
ATOM   1531  O   MOL X 124       2.060   8.170 106.840  0.00  0.00            
ATOM   1532  O   MOL X 124       0.780  10.950 106.190  0.00  0.00            
ATOM   1533  O   MOL X 124       0.290   8.350 104.250  0.00  0.00            
ATOM   1534  Tc  MOL X 125      35.780  38.750  79.470  0.00  0.00            
ATOM   1535  O   MOL X 125      34.870  37.110  80.040  0.00  0.00            
ATOM   1536  O   MOL X 125      37.330  38.150  78.390  0.00  0.00            
ATOM   1537  O   MOL X 125      36.200  39.830  81.020  0.00  0.00            
ATOM   1538  O   MOL X 125      34.560  39.760  78.420  0.00  0.00            
ATOM   1539  Tc  MOL X 126       8.840   7.720 104.220  0.00  0.00            
ATOM   1540  O   MOL X 126       9.190   8.000 102.350  0.00  0.00            
ATOM   1541  O   MOL X 126      10.370   8.100 105.440  0.00  0.00            
ATOM   1542  O   MOL X 126       8.280   5.930 104.640  0.00  0.00            
ATOM   1543  O   MOL X 126       7.290   8.930 104.670  0.00  0.00            
ATOM   1544  Tc  MOL X 127       8.640  32.300  76.690  0.00  0.00            
ATOM   1545  O   MOL X 127       9.950  33.610  76.120  0.00  0.00            
ATOM   1546  O   MOL X 127       9.230  31.740  78.450  0.00  0.00            
ATOM   1547  O   MOL X 127       8.680  30.980  75.300  0.00  0.00            
ATOM   1548  O   MOL X 127       6.930  33.210  76.880  0.00  0.00            
ATOM   1549  Tc  MOL X 128      36.990  18.570  77.170  0.00  0.00            
ATOM   1550  O   MOL X 128      36.080  16.890  77.680  0.00  0.00            
ATOM   1551  O   MOL X 128      35.720  19.940  76.500  0.00  0.00            
ATOM   1552  O   MOL X 128      38.320  18.350  75.770  0.00  0.00            
ATOM   1553  O   MOL X 128      37.940  19.380  78.620  0.00  0.00            
ATOM   1554  Tc  MOL X 129      38.840  17.410  88.030  0.00  0.00            
ATOM   1555  O   MOL X 129      40.430  16.390  88.470  0.00  0.00            
ATOM   1556  O   MOL X 129      39.570  19.080  87.360  0.00  0.00            
ATOM   1557  O   MOL X 129      37.940  17.760  89.720  0.00  0.00            
ATOM   1558  O   MOL X 129      37.670  16.460  86.760  0.00  0.00            
ATOM   1559  Tc  MOL X 130      37.590  26.170 103.230  0.00  0.00            
ATOM   1560  O   MOL X 130      39.070  24.990 103.740  0.00  0.00            
ATOM   1561  O   MOL X 130      36.110  25.380 104.190  0.00  0.00            
ATOM   1562  O   MOL X 130      37.520  26.140 101.260  0.00  0.00            
ATOM   1563  O   MOL X 130      37.890  28.030 103.770  0.00  0.00            
ATOM   1564  Tc  MOL X 131      47.310  24.360  78.320  0.00  0.00            
ATOM   1565  O   MOL X 131      48.560  25.260  79.600  0.00  0.00            
ATOM   1566  O   MOL X 131      47.690  25.420  76.680  0.00  0.00            
ATOM   1567  O   MOL X 131      45.470  24.550  79.000  0.00  0.00            
ATOM   1568  O   MOL X 131      47.800  22.460  77.930  0.00  0.00            
ATOM   1569  Tc  MOL X 132      21.140  43.590  81.790  0.00  0.00            
ATOM   1570  O   MOL X 132      23.040  43.780  82.210  0.00  0.00            
ATOM   1571  O   MOL X 132      19.940  44.340  83.140  0.00  0.00            
ATOM   1572  O   MOL X 132      20.790  41.670  81.780  0.00  0.00            
ATOM   1573  O   MOL X 132      20.800  44.220  80.030  0.00  0.00            
ATOM   1574  Tc  MOL X 133      37.190  47.170  97.240  0.00  0.00            
ATOM   1575  O   MOL X 133      37.440  46.810  99.220  0.00  0.00            
ATOM   1576  O   MOL X 133      36.740  45.700  96.030  0.00  0.00            
ATOM   1577  O   MOL X 133      38.830  47.890  96.520  0.00  0.00            
ATOM   1578  O   MOL X 133      35.870  48.610  97.170  0.00  0.00            
ATOM   1579  Tc  MOL X 134       2.990  42.410  79.640  0.00  0.00            
ATOM   1580  O   MOL X 134       2.900  41.470  77.860  0.00  0.00            
ATOM   1581  O   MOL X 134       4.830  42.870  80.050  0.00  0.00            
ATOM   1582  O   MOL X 134       2.200  41.300  81.000  0.00  0.00            
ATOM   1583  O   MOL X 134       2.070  44.140  79.410  0.00  0.00            
ATOM   1584  Tc  MOL X 135       5.080   3.610  82.580  0.00  0.00            
ATOM   1585  O   MOL X 135       4.680   5.500  82.890  0.00  0.00            
ATOM   1586  O   MOL X 135       3.640   2.860  81.530  0.00  0.00            
ATOM   1587  O   MOL X 135       5.360   2.630  84.230  0.00  0.00            
ATOM   1588  O   MOL X 135       6.680   3.410  81.490  0.00  0.00            
ATOM   1589  Tc  MOL X 136      28.730  40.420  84.640  0.00  0.00            
ATOM   1590  O   MOL X 136      27.090  41.530  84.580  0.00  0.00            
ATOM   1591  O   MOL X 136      29.220  39.820  86.440  0.00  0.00            
ATOM   1592  O   MOL X 136      30.080  41.560  83.800  0.00  0.00            
ATOM   1593  O   MOL X 136      28.640  38.810  83.460  0.00  0.00            
ATOM   1594  Tc  MOL X 137      20.620  48.840  85.160  0.00  0.00            
ATOM   1595  O   MOL X 137      19.430  49.370  86.540  0.00  0.00            
ATOM   1596  O   MOL X 137      22.340   0.230  85.050  0.00  0.00            
ATOM   1597  O   MOL X 137      19.800  49.430  83.400  0.00  0.00            
ATOM   1598  O   MOL X 137      20.960  46.910  85.010  0.00  0.00            
ATOM   1599  Tc  MOL X 138      31.700  34.650 100.640  0.00  0.00            
ATOM   1600  O   MOL X 138      32.520  33.980  99.040  0.00  0.00            
ATOM   1601  O   MOL X 138      32.500  33.760 102.120  0.00  0.00            
ATOM   1602  O   MOL X 138      29.810  34.230 100.640  0.00  0.00            
ATOM   1603  O   MOL X 138      31.990  36.520 100.810  0.00  0.00            
ATOM   1604  Tc  MOL X 139      41.170  29.000  84.820  0.00  0.00            
ATOM   1605  O   MOL X 139      42.910  28.450  84.200  0.00  0.00            
ATOM   1606  O   MOL X 139      40.070  27.530  85.420  0.00  0.00            
ATOM   1607  O   MOL X 139      40.270  29.910  83.370  0.00  0.00            
ATOM   1608  O   MOL X 139      41.410  30.470  86.140  0.00  0.00            
ATOM   1609  S   MOL X 140      29.030   3.620  92.070  0.00  0.00            
ATOM   1610  O   MOL X 140      28.580   2.330  92.400  0.00  0.00            
ATOM   1611  O   MOL X 140      30.110   3.840  92.980  0.00  0.00            
ATOM   1612  O   MOL X 140      27.930   4.520  92.210  0.00  0.00            
ATOM   1613  O   MOL X 140      29.520   3.620  90.720  0.00  0.00            
ATOM   1614  S   MOL X 141      41.760  15.140  97.770  0.00  0.00            
ATOM   1615  O   MOL X 141      42.880  15.860  98.230  0.00  0.00            
ATOM   1616  O   MOL X 141      42.060  14.520  96.510  0.00  0.00            
ATOM   1617  O   MOL X 141      40.710  16.110  97.450  0.00  0.00            
ATOM   1618  O   MOL X 141      41.130  14.280  98.730  0.00  0.00            
ATOM   1619  S   MOL X 142      15.810  42.200  91.930  0.00  0.00            
ATOM   1620  O   MOL X 142      16.000  43.220  90.860  0.00  0.00            
ATOM   1621  O   MOL X 142      14.460  41.710  91.850  0.00  0.00            
ATOM   1622  O   MOL X 142      15.910  42.820  93.260  0.00  0.00            
ATOM   1623  O   MOL X 142      16.830  41.230  91.870  0.00  0.00            
ATOM   1624  S   MOL X 143      14.890  27.630  93.190  0.00  0.00            
ATOM   1625  O   MOL X 143      15.220  26.440  92.420  0.00  0.00            
ATOM   1626  O   MOL X 143      15.950  27.990  94.010  0.00  0.00            
ATOM   1627  O   MOL X 143      13.690  27.480  93.920  0.00  0.00            
ATOM   1628  O   MOL X 143      14.730  28.700  92.270  0.00  0.00            
ATOM   1629  S   MOL X 144      20.690  29.970  91.180  0.00  0.00            
ATOM   1630  O   MOL X 144      20.820  30.960  90.190  0.00  0.00            
ATOM   1631  O   MOL X 144      22.040  29.540  91.510  0.00  0.00            
ATOM   1632  O   MOL X 144      19.960  28.890  90.610  0.00  0.00            
ATOM   1633  O   MOL X 144      19.960  30.430  92.330  0.00  0.00            
ATOM   1634  S   MOL X 145      42.300   6.440  90.580  0.00  0.00            
ATOM   1635  O   MOL X 145      43.530   6.360  91.320  0.00  0.00            
ATOM   1636  O   MOL X 145      41.510   5.250  90.590  0.00  0.00            
ATOM   1637  O   MOL X 145      42.740   6.640  89.240  0.00  0.00            
ATOM   1638  O   MOL X 145      41.570   7.580  91.010  0.00  0.00            
ATOM   1639  S   MOL X 146      41.150  12.460  92.280  0.00  0.00            
ATOM   1640  O   MOL X 146      41.840  11.200  92.240  0.00  0.00            
ATOM   1641  O   MOL X 146      40.080  12.380  91.320  0.00  0.00            
ATOM   1642  O   MOL X 146      42.150  13.430  91.890  0.00  0.00            
ATOM   1643  O   MOL X 146      40.500  12.870  93.480  0.00  0.00            
ATOM   1644  S   MOL X 147      11.950  32.200  93.080  0.00  0.00            
ATOM   1645  O   MOL X 147      12.280  33.390  93.750  0.00  0.00            
ATOM   1646  O   MOL X 147      12.990  31.200  93.440  0.00  0.00            
ATOM   1647  O   MOL X 147      12.010  32.340  91.650  0.00  0.00            
ATOM   1648  O   MOL X 147      10.710  31.780  93.630  0.00  0.00            
ATOM   1649  S   MOL X 148      44.590   2.770  90.040  0.00  0.00            
ATOM   1650  O   MOL X 148      43.680   3.040  88.960  0.00  0.00            
ATOM   1651  O   MOL X 148      45.530   3.830  90.090  0.00  0.00            
ATOM   1652  O   MOL X 148      45.340   1.630  89.710  0.00  0.00            
ATOM   1653  O   MOL X 148      43.920   2.550  91.310  0.00  0.00            
ATOM   1654  S   MOL X 149      16.560  35.980  88.500  0.00  0.00            
ATOM   1655  O   MOL X 149      17.750  36.420  89.120  0.00  0.00            
ATOM   1656  O   MOL X 149      16.180  36.850  87.410  0.00  0.00            
ATOM   1657  O   MOL X 149      15.570  36.060  89.490  0.00  0.00            
ATOM   1658  O   MOL X 149      16.630  34.690  88.040  0.00  0.00            
ATOM   1659  S   MOL X 150      33.260   3.590  94.800  0.00  0.00            
ATOM   1660  O   MOL X 150      33.050   4.750  93.930  0.00  0.00            
ATOM   1661  O   MOL X 150      32.240   2.700  94.560  0.00  0.00            
ATOM   1662  O   MOL X 150      33.310   3.910  96.210  0.00  0.00            
ATOM   1663  O   MOL X 150      34.480   2.900  94.420  0.00  0.00            
ATOM   1664  S   MOL X 151      21.650  31.560  95.690  0.00  0.00            
ATOM   1665  O   MOL X 151      20.880  32.780  95.880  0.00  0.00            
ATOM   1666  O   MOL X 151      22.550  31.710  94.640  0.00  0.00            
ATOM   1667  O   MOL X 151      20.870  30.430  95.320  0.00  0.00            
ATOM   1668  O   MOL X 151      22.360  31.220  96.890  0.00  0.00            
ATOM   1669  S   MOL X 152      14.830  37.220  93.130  0.00  0.00            
ATOM   1670  O   MOL X 152      16.030  37.470  92.410  0.00  0.00            
ATOM   1671  O   MOL X 152      14.300  35.900  92.940  0.00  0.00            
ATOM   1672  O   MOL X 152      13.810  38.120  92.740  0.00  0.00            
ATOM   1673  O   MOL X 152      15.210  37.410  94.500  0.00  0.00            
ATOM   1674  S   MOL X 153      43.060  48.060  89.230  0.00  0.00            
ATOM   1675  O   MOL X 153      42.660  49.360  88.810  0.00  0.00            
ATOM   1676  O   MOL X 153      41.820  47.410  89.600  0.00  0.00            
ATOM   1677  O   MOL X 153      44.050  48.180  90.270  0.00  0.00            
ATOM   1678  O   MOL X 153      43.550  47.460  88.060  0.00  0.00            
ATOM   1679  S   MOL X 154      25.510  28.860  93.830  0.00  0.00            
ATOM   1680  O   MOL X 154      24.340  29.300  94.610  0.00  0.00            
ATOM   1681  O   MOL X 154      25.950  27.550  94.170  0.00  0.00            
ATOM   1682  O   MOL X 154      26.620  29.760  94.020  0.00  0.00            
ATOM   1683  O   MOL X 154      25.210  28.860  92.430  0.00  0.00            
ATOM   1684  S   MOL X 155      45.200  45.090  96.430  0.00  0.00            
ATOM   1685  O   MOL X 155      45.650  44.770  97.750  0.00  0.00            
ATOM   1686  O   MOL X 155      44.140  44.150  96.110  0.00  0.00            
ATOM   1687  O   MOL X 155      46.320  44.780  95.560  0.00  0.00            
ATOM   1688  O   MOL X 155      44.820  46.470  96.350  0.00  0.00            
ATOM   1689  S   MOL X 156       0.240  12.680  90.360  0.00  0.00            
ATOM   1690  O   MOL X 156       1.190  13.570  89.830  0.00  0.00            
ATOM   1691  O   MOL X 156       0.230  11.420  89.680  0.00  0.00            
ATOM   1692  O   MOL X 156      48.610  13.400  90.310  0.00  0.00            
ATOM   1693  O   MOL X 156       0.610  12.400  91.660  0.00  0.00            
ATOM   1694  S   MOL X 157      49.570  48.730  88.100  0.00  0.00            
ATOM   1695  O   MOL X 157       0.160   0.090  87.050  0.00  0.00            
ATOM   1696  O   MOL X 157      49.540  47.410  87.450  0.00  0.00            
ATOM   1697  O   MOL X 157      48.260  49.120  88.680  0.00  0.00            
ATOM   1698  O   MOL X 157       0.960  48.810  89.060  0.00  0.00            
ATOM   1699  S   MOL X 158      37.880   8.990  92.360  0.00  0.00            
ATOM   1700  O   MOL X 158      36.890   8.040  91.830  0.00  0.00            
ATOM   1701  O   MOL X 158      37.280  10.090  93.000  0.00  0.00            
ATOM   1702  O   MOL X 158      38.720   9.400  91.270  0.00  0.00            
ATOM   1703  O   MOL X 158      38.710   8.350  93.350  0.00  0.00            
ATOM   1704  S   MOL X 159      13.730  45.850  90.510  0.00  0.00            
ATOM   1705  O   MOL X 159      12.800  44.760  90.610  0.00  0.00            
ATOM   1706  O   MOL X 159      13.030  47.080  90.430  0.00  0.00            
ATOM   1707  O   MOL X 159      14.510  45.500  89.330  0.00  0.00            
ATOM   1708  O   MOL X 159      14.530  45.860  91.760  0.00  0.00            
ATOM   1709  S   MOL X 160      25.950  34.040  93.930  0.00  0.00            
ATOM   1710  O   MOL X 160      24.900  34.000  92.970  0.00  0.00            
ATOM   1711  O   MOL X 160      25.600  33.290  95.130  0.00  0.00            
ATOM   1712  O   MOL X 160      26.310  35.440  94.140  0.00  0.00            
ATOM   1713  O   MOL X 160      26.970  33.230  93.320  0.00  0.00            
ATOM   1714  S   MOL X 161       0.060  44.590  90.860  0.00  0.00            
ATOM   1715  O   MOL X 161      48.850  44.720  92.000  0.00  0.00            
ATOM   1716  O   MOL X 161       0.680  45.860  90.830  0.00  0.00            
ATOM   1717  O   MOL X 161      49.010  44.380  89.630  0.00  0.00            
ATOM   1718  O   MOL X 161       0.990  43.480  91.090  0.00  0.00            
ATOM   1719  S   MOL X 162      47.710   7.360  89.990  0.00  0.00            
ATOM   1720  O   MOL X 162      46.350   6.850  90.000  0.00  0.00            
ATOM   1721  O   MOL X 162      47.760   8.670  90.590  0.00  0.00            
ATOM   1722  O   MOL X 162      48.210   7.450  88.650  0.00  0.00            
ATOM   1723  O   MOL X 162      48.550   6.510  90.770  0.00  0.00            
ATOM   1724  S   MOL X 163      12.180  31.710  87.810  0.00  0.00            
ATOM   1725  O   MOL X 163      12.660  31.310  86.510  0.00  0.00            
ATOM   1726  O   MOL X 163      11.830  30.460  88.500  0.00  0.00            
ATOM   1727  O   MOL X 163      11.070  32.560  87.660  0.00  0.00            
ATOM   1728  O   MOL X 163      13.130  32.500  88.500  0.00  0.00            
ATOM   1729  S   MOL X 164      38.270  14.340 101.290  0.00  0.00            
ATOM   1730  O   MOL X 164      39.120  14.660 102.440  0.00  0.00            
ATOM   1731  O   MOL X 164      38.490  15.360 100.260  0.00  0.00            
ATOM   1732  O   MOL X 164      36.950  14.430 101.790  0.00  0.00            
ATOM   1733  O   MOL X 164      38.520  13.010 100.720  0.00  0.00            
ATOM   1734  S   MOL X 165      44.150  19.650  97.800  0.00  0.00            
ATOM   1735  O   MOL X 165      45.470  19.840  97.420  0.00  0.00            
ATOM   1736  O   MOL X 165      43.730  18.640  96.930  0.00  0.00            
ATOM   1737  O   MOL X 165      43.480  20.890  97.540  0.00  0.00            
ATOM   1738  O   MOL X 165      44.070  19.300  99.190  0.00  0.00            
ATOM   1739  S   MOL X 166       7.780  34.020  90.300  0.00  0.00            
ATOM   1740  O   MOL X 166       7.300  33.730  91.610  0.00  0.00            
ATOM   1741  O   MOL X 166       9.080  33.430  90.120  0.00  0.00            
ATOM   1742  O   MOL X 166       7.680  35.470  90.020  0.00  0.00            
ATOM   1743  O   MOL X 166       6.960  33.360  89.400  0.00  0.00            
ATOM   1744  S   MOL X 167      37.430  12.760  95.960  0.00  0.00            
ATOM   1745  O   MOL X 167      37.570  13.310  94.690  0.00  0.00            
ATOM   1746  O   MOL X 167      38.010  13.640  96.950  0.00  0.00            
ATOM   1747  O   MOL X 167      38.150  11.460  95.930  0.00  0.00            
ATOM   1748  O   MOL X 167      36.070  12.560  96.150  0.00  0.00            
ATOM   1749  S   MOL X 168      46.760  19.620  90.690  0.00  0.00            
ATOM   1750  O   MOL X 168      47.800  18.880  90.140  0.00  0.00            
ATOM   1751  O   MOL X 168      47.320  20.930  90.990  0.00  0.00            
ATOM   1752  O   MOL X 168      46.350  18.940  91.880  0.00  0.00            
ATOM   1753  O   MOL X 168      45.700  19.720  89.710  0.00  0.00            
ATOM   1754  S   MOL X 169      16.720  31.870  90.970  0.00  0.00            
ATOM   1755  O   MOL X 169      16.630  30.850  92.010  0.00  0.00            
ATOM   1756  O   MOL X 169      15.660  32.810  91.220  0.00  0.00            
ATOM   1757  O   MOL X 169      16.540  31.170  89.750  0.00  0.00            
ATOM   1758  O   MOL X 169      18.000  32.580  91.060  0.00  0.00            
ATOM   1759  S   MOL X 170      43.390  23.530  89.310  0.00  0.00            
ATOM   1760  O   MOL X 170      42.740  22.280  89.580  0.00  0.00            
ATOM   1761  O   MOL X 170      43.100  24.340  90.430  0.00  0.00            
ATOM   1762  O   MOL X 170      42.910  24.070  88.100  0.00  0.00            
ATOM   1763  O   MOL X 170      44.770  23.300  89.070  0.00  0.00            
ATOM   1764  S   MOL X 171       3.530  38.470  87.720  0.00  0.00            
ATOM   1765  O   MOL X 171       2.810  37.260  87.910  0.00  0.00            
ATOM   1766  O   MOL X 171       2.800  39.610  88.120  0.00  0.00            
ATOM   1767  O   MOL X 171       3.810  38.600  86.290  0.00  0.00            
ATOM   1768  O   MOL X 171       4.710  38.410  88.420  0.00  0.00            
ATOM   1769  S   MOL X 172      49.510  41.790  86.860  0.00  0.00            
ATOM   1770  O   MOL X 172      48.750  40.930  87.750  0.00  0.00            
ATOM   1771  O   MOL X 172      48.640  42.380  85.910  0.00  0.00            
ATOM   1772  O   MOL X 172       0.890  40.930  86.370  0.00  0.00            
ATOM   1773  O   MOL X 172       0.490  42.750  87.700  0.00  0.00            
ATOM   1774  S   MOL X 173      35.080   7.310  95.800  0.00  0.00            
ATOM   1775  O   MOL X 173      36.120   6.250  95.810  0.00  0.00            
ATOM   1776  O   MOL X 173      34.040   7.100  96.770  0.00  0.00            
ATOM   1777  O   MOL X 173      34.650   7.300  94.440  0.00  0.00            
ATOM   1778  O   MOL X 173      35.730   8.550  96.110  0.00  0.00            
ATOM   1779  S   MOL X 174       4.420  11.560  94.260  0.00  0.00            
ATOM   1780  O   MOL X 174       4.400  12.020  92.890  0.00  0.00            
ATOM   1781  O   MOL X 174       3.470  12.290  95.070  0.00  0.00            
ATOM   1782  O   MOL X 174       5.730  11.850  94.740  0.00  0.00            
ATOM   1783  O   MOL X 174       4.260  10.150  94.380  0.00  0.00            
ATOM   1784  S   MOL X 175      44.640  22.250  93.740  0.00  0.00            
ATOM   1785  O   MOL X 175      44.170  21.270  92.820  0.00  0.00            
ATOM   1786  O   MOL X 175      45.440  23.290  93.160  0.00  0.00            
ATOM   1787  O   MOL X 175      45.350  21.650  94.850  0.00  0.00            
ATOM   1788  O   MOL X 175      43.410  22.840  94.360  0.00  0.00            
ATOM   1789  S   MOL X 176      21.380  35.070  92.050  0.00  0.00            
ATOM   1790  O   MOL X 176      20.100  35.270  91.410  0.00  0.00            
ATOM   1791  O   MOL X 176      22.150  36.230  91.650  0.00  0.00            
ATOM   1792  O   MOL X 176      22.010  33.870  91.590  0.00  0.00            
ATOM   1793  O   MOL X 176      21.360  35.020  93.560  0.00  0.00            
ATOM   1794  S   MOL X 177      43.070  17.110  93.550  0.00  0.00            
ATOM   1795  O   MOL X 177      43.760  16.250  94.460  0.00  0.00            
ATOM   1796  O   MOL X 177      43.170  18.490  93.980  0.00  0.00            
ATOM   1797  O   MOL X 177      41.690  16.790  93.470  0.00  0.00            
ATOM   1798  O   MOL X 177      43.710  16.880  92.260  0.00  0.00            
ATOM   1799  S   MOL X 178      44.380  15.580  88.290  0.00  0.00            
ATOM   1800  O   MOL X 178      43.170  14.990  88.760  0.00  0.00            
ATOM   1801  O   MOL X 178      45.170  16.110  89.350  0.00  0.00            
ATOM   1802  O   MOL X 178      44.030  16.770  87.480  0.00  0.00            
ATOM   1803  O   MOL X 178      45.260  14.750  87.540  0.00  0.00            
ATOM   1804  S   MOL X 179      15.190  41.770  86.760  0.00  0.00            
ATOM   1805  O   MOL X 179      15.610  40.410  86.710  0.00  0.00            
ATOM   1806  O   MOL X 179      14.110  42.090  85.850  0.00  0.00            
ATOM   1807  O   MOL X 179      16.350  42.620  86.510  0.00  0.00            
ATOM   1808  O   MOL X 179      14.670  42.140  88.050  0.00  0.00            
ATOM   1809  S   MOL X 180      17.060  33.670  95.080  0.00  0.00            
ATOM   1810  O   MOL X 180      17.810  32.480  94.840  0.00  0.00            
ATOM   1811  O   MOL X 180      17.620  34.700  94.330  0.00  0.00            
ATOM   1812  O   MOL X 180      17.200  33.980  96.460  0.00  0.00            
ATOM   1813  O   MOL X 180      15.640  33.510  94.750  0.00  0.00            
ATOM   1814  S   MOL X 181      45.360  44.310  88.240  0.00  0.00            
ATOM   1815  O   MOL X 181      45.900  42.990  88.060  0.00  0.00            
ATOM   1816  O   MOL X 181      43.940  44.350  87.920  0.00  0.00            
ATOM   1817  O   MOL X 181      46.140  45.150  87.400  0.00  0.00            
ATOM   1818  O   MOL X 181      45.720  44.710  89.580  0.00  0.00            
ATOM   1819  S   MOL X 182      46.960  48.110  92.890  0.00  0.00            
ATOM   1820  O   MOL X 182      48.380  48.150  93.040  0.00  0.00            
ATOM   1821  O   MOL X 182      46.220  48.220  94.080  0.00  0.00            
ATOM   1822  O   MOL X 182      46.530  46.850  92.330  0.00  0.00            
ATOM   1823  O   MOL X 182      46.650  49.200  91.990  0.00  0.00            
ATOM   1824  S   MOL X 183      32.060  49.410  91.940  0.00  0.00            
ATOM   1825  O   MOL X 183      33.170  49.170  92.820  0.00  0.00            
ATOM   1826  O   MOL X 183      32.090  48.520  90.830  0.00  0.00            
ATOM   1827  O   MOL X 183      32.140   1.190  91.520  0.00  0.00            
ATOM   1828  O   MOL X 183      30.880  49.190  92.700  0.00  0.00            
ATOM   1829  S   MOL X 184      25.240  32.300  89.460  0.00  0.00            
ATOM   1830  O   MOL X 184      25.710  31.290  90.400  0.00  0.00            
ATOM   1831  O   MOL X 184      26.190  32.600  88.370  0.00  0.00            
ATOM   1832  O   MOL X 184      24.900  33.470  90.120  0.00  0.00            
ATOM   1833  O   MOL X 184      24.080  31.730  88.890  0.00  0.00            
ATOM   1834  S   MOL X 185      46.570   6.460  94.230  0.00  0.00            
ATOM   1835  O   MOL X 185      45.190   6.950  94.260  0.00  0.00            
ATOM   1836  O   MOL X 185      47.440   7.450  93.680  0.00  0.00            
ATOM   1837  O   MOL X 185      46.570   5.250  93.400  0.00  0.00            
ATOM   1838  O   MOL X 185      47.000   6.090  95.530  0.00  0.00            
ATOM   1839  S   MOL X 186      21.090  36.160  98.260  0.00  0.00            
ATOM   1840  O   MOL X 186      19.740  36.640  98.450  0.00  0.00            
ATOM   1841  O   MOL X 186      21.890  36.510  99.400  0.00  0.00            
ATOM   1842  O   MOL X 186      21.700  36.820  97.150  0.00  0.00            
ATOM   1843  O   MOL X 186      21.120  34.720  97.990  0.00  0.00            
ATOM   1844  S   MOL X 187      11.240  27.540  91.010  0.00  0.00            
ATOM   1845  O   MOL X 187       9.890  27.400  90.600  0.00  0.00            
ATOM   1846  O   MOL X 187      11.600  26.470  91.910  0.00  0.00            
ATOM   1847  O   MOL X 187      11.560  28.850  91.490  0.00  0.00            
ATOM   1848  O   MOL X 187      12.140  27.330  89.870  0.00  0.00            
ATOM   1849  S   MOL X 188      32.350   7.290  90.910  0.00  0.00            
ATOM   1850  O   MOL X 188      31.800   6.820  92.140  0.00  0.00            
ATOM   1851  O   MOL X 188      31.830   8.600  90.690  0.00  0.00            
ATOM   1852  O   MOL X 188      31.970   6.360  89.910  0.00  0.00            
ATOM   1853  O   MOL X 188      33.750   7.280  91.080  0.00  0.00            
ATOM   1854  S   MOL X 189       2.050  37.320  83.160  0.00  0.00            
ATOM   1855  O   MOL X 189       1.750  38.600  83.590  0.00  0.00            
ATOM   1856  O   MOL X 189       1.200  37.120  81.980  0.00  0.00            
ATOM   1857  O   MOL X 189       1.670  36.370  84.160  0.00  0.00            
ATOM   1858  O   MOL X 189       3.420  37.200  82.920  0.00  0.00            
ATOM   1859  O   MOL X 190      44.740  25.090  99.620  0.00  0.00            
ATOM   1860  H   MOL X 190      45.610  25.160 100.210  0.00  0.00            
ATOM   1861  H   MOL X 190      44.620  26.060  99.460  0.00  0.00            
ATOM   1862  O   MOL X 191      19.640   6.130  89.830  0.00  0.00            
ATOM   1863  H   MOL X 191      19.950   6.430  90.680  0.00  0.00            
ATOM   1864  H   MOL X 191      19.920   6.910  89.270  0.00  0.00            
ATOM   1865  O   MOL X 192      39.460   7.610  78.900  0.00  0.00            
ATOM   1866  H   MOL X 192      38.990   6.950  79.540  0.00  0.00            
ATOM   1867  H   MOL X 192      39.230   8.500  79.200  0.00  0.00            
ATOM   1868  O   MOL X 193      46.020  38.140  97.480  0.00  0.00            
ATOM   1869  H   MOL X 193      46.940  37.800  97.360  0.00  0.00            
ATOM   1870  H   MOL X 193      46.110  38.980  96.940  0.00  0.00            
ATOM   1871  O   MOL X 194       7.150  43.320  92.150  0.00  0.00            
ATOM   1872  H   MOL X 194       7.750  44.060  92.500  0.00  0.00            
ATOM   1873  H   MOL X 194       7.020  43.710  91.240  0.00  0.00            
ATOM   1874  O   MOL X 195       9.330  12.010 106.010  0.00  0.00            
ATOM   1875  H   MOL X 195       9.740  11.250 105.580  0.00  0.00            
ATOM   1876  H   MOL X 195      10.140  12.570 105.900  0.00  0.00            
ATOM   1877  O   MOL X 196      40.290   9.030  98.580  0.00  0.00            
ATOM   1878  H   MOL X 196      40.010   8.440  97.810  0.00  0.00            
ATOM   1879  H   MOL X 196      39.460   9.200  99.050  0.00  0.00            
ATOM   1880  O   MOL X 197      27.610  40.010  90.200  0.00  0.00            
ATOM   1881  H   MOL X 197      27.980  40.710  89.700  0.00  0.00            
ATOM   1882  H   MOL X 197      26.810  40.390  90.680  0.00  0.00            
ATOM   1883  O   MOL X 198       3.910   2.300  97.720  0.00  0.00            
ATOM   1884  H   MOL X 198       4.790   1.950  98.010  0.00  0.00            
ATOM   1885  H   MOL X 198       3.290   1.990  98.520  0.00  0.00            
ATOM   1886  O   MOL X 199      47.580  37.240  82.180  0.00  0.00            
ATOM   1887  H   MOL X 199      47.090  36.920  82.940  0.00  0.00            
ATOM   1888  H   MOL X 199      47.110  36.860  81.420  0.00  0.00            
ATOM   1889  O   MOL X 200      46.090  16.570  85.310  0.00  0.00            
ATOM   1890  H   MOL X 200      45.940  15.750  85.890  0.00  0.00            
ATOM   1891  H   MOL X 200      47.080  16.540  85.130  0.00  0.00            
ATOM   1892  O   MOL X 201      37.870  42.100  85.480  0.00  0.00            
ATOM   1893  H   MOL X 201      38.410  43.000  85.460  0.00  0.00            
ATOM   1894  H   MOL X 201      37.810  42.080  86.460  0.00  0.00            
ATOM   1895  O   MOL X 202      15.060  12.560  90.320  0.00  0.00            
ATOM   1896  H   MOL X 202      15.250  11.570  90.600  0.00  0.00            
ATOM   1897  H   MOL X 202      14.450  12.710  91.060  0.00  0.00            
ATOM   1898  O   MOL X 203      34.550   2.650  91.790  0.00  0.00            
ATOM   1899  H   MOL X 203      33.820   2.040  91.670  0.00  0.00            
ATOM   1900  H   MOL X 203      34.560   2.820  92.770  0.00  0.00            
ATOM   1901  O   MOL X 204      38.560   0.020  83.620  0.00  0.00            
ATOM   1902  H   MOL X 204      38.260  48.850  83.040  0.00  0.00            
ATOM   1903  H   MOL X 204      38.470  49.150  84.510  0.00  0.00            
ATOM   1904  O   MOL X 205      49.130  46.930  98.590  0.00  0.00            
ATOM   1905  H   MOL X 205      48.150  47.120  98.670  0.00  0.00            
ATOM   1906  H   MOL X 205      49.240  47.190  97.690  0.00  0.00            
ATOM   1907  O   MOL X 206      11.890  46.030 100.620  0.00  0.00            
ATOM   1908  H   MOL X 206      11.560  45.080 100.820  0.00  0.00            
ATOM   1909  H   MOL X 206      12.900  45.970 100.560  0.00  0.00            
ATOM   1910  O   MOL X 207      26.360  49.080  99.150  0.00  0.00            
ATOM   1911  H   MOL X 207      25.840   0.310  98.850  0.00  0.00            
ATOM   1912  H   MOL X 207      26.980  49.530  99.800  0.00  0.00            
ATOM   1913  O   MOL X 208      41.620  19.060  81.370  0.00  0.00            
ATOM   1914  H   MOL X 208      41.260  18.730  80.480  0.00  0.00            
ATOM   1915  H   MOL X 208      42.510  18.610  81.350  0.00  0.00            
ATOM   1916  O   MOL X 209      46.620  37.570  74.140  0.00  0.00            
ATOM   1917  H   MOL X 209      45.810  38.010  74.500  0.00  0.00            
ATOM   1918  H   MOL X 209      46.820  38.080  73.370  0.00  0.00            
ATOM   1919  O   MOL X 210      43.070  33.220  94.770  0.00  0.00            
ATOM   1920  H   MOL X 210      42.890  33.230  93.810  0.00  0.00            
ATOM   1921  H   MOL X 210      42.370  32.540  95.140  0.00  0.00            
ATOM   1922  O   MOL X 211      47.700  31.290 104.120  0.00  0.00            
ATOM   1923  H   MOL X 211      47.880  31.730 105.000  0.00  0.00            
ATOM   1924  H   MOL X 211      48.490  31.420 103.610  0.00  0.00            
ATOM   1925  O   MOL X 212      27.180  24.120  93.720  0.00  0.00            
ATOM   1926  H   MOL X 212      26.260  23.760  93.770  0.00  0.00            
ATOM   1927  H   MOL X 212      27.780  23.590  94.330  0.00  0.00            
ATOM   1928  O   MOL X 213      36.310  24.090  89.430  0.00  0.00            
ATOM   1929  H   MOL X 213      36.610  24.750  88.710  0.00  0.00            
ATOM   1930  H   MOL X 213      36.010  23.290  88.880  0.00  0.00            
ATOM   1931  O   MOL X 214      11.080  28.030  77.230  0.00  0.00            
ATOM   1932  H   MOL X 214      10.250  27.500  77.330  0.00  0.00            
ATOM   1933  H   MOL X 214      11.200  28.360  78.190  0.00  0.00            
ATOM   1934  O   MOL X 215       8.280  12.200  97.450  0.00  0.00            
ATOM   1935  H   MOL X 215       9.050  12.750  97.710  0.00  0.00            
ATOM   1936  H   MOL X 215       8.920  11.390  97.100  0.00  0.00            
ATOM   1937  O   MOL X 216      44.560  33.490  85.790  0.00  0.00            
ATOM   1938  H   MOL X 216      44.730  33.630  86.800  0.00  0.00            
ATOM   1939  H   MOL X 216      44.470  32.490  85.860  0.00  0.00            
ATOM   1940  O   MOL X 217      10.810  43.660  91.890  0.00  0.00            
ATOM   1941  H   MOL X 217      10.000  44.160  92.040  0.00  0.00            
ATOM   1942  H   MOL X 217      11.380  44.290  91.410  0.00  0.00            
ATOM   1943  O   MOL X 218       0.830  16.030 100.500  0.00  0.00            
ATOM   1944  H   MOL X 218       0.180  15.420 100.920  0.00  0.00            
ATOM   1945  H   MOL X 218       0.960  16.740 101.220  0.00  0.00            
ATOM   1946  O   MOL X 219      30.210  45.270 101.130  0.00  0.00            
ATOM   1947  H   MOL X 219      31.170  45.110 101.280  0.00  0.00            
ATOM   1948  H   MOL X 219      29.900  44.310 101.140  0.00  0.00            
ATOM   1949  O   MOL X 220      35.430  26.670  75.830  0.00  0.00            
ATOM   1950  H   MOL X 220      35.050  26.390  75.040  0.00  0.00            
ATOM   1951  H   MOL X 220      35.030  26.110  76.500  0.00  0.00            
ATOM   1952  O   MOL X 221      21.600  25.220  82.240  0.00  0.00            
ATOM   1953  H   MOL X 221      20.820  24.660  81.960  0.00  0.00            
ATOM   1954  H   MOL X 221      22.340  24.660  81.770  0.00  0.00            
ATOM   1955  O   MOL X 222      18.960  36.820  80.320  0.00  0.00            
ATOM   1956  H   MOL X 222      18.480  35.970  80.350  0.00  0.00            
ATOM   1957  H   MOL X 222      18.180  37.340  80.020  0.00  0.00            
ATOM   1958  O   MOL X 223      21.090   3.490  89.660  0.00  0.00            
ATOM   1959  H   MOL X 223      21.210   3.530  90.690  0.00  0.00            
ATOM   1960  H   MOL X 223      20.620   4.380  89.540  0.00  0.00            
ATOM   1961  O   MOL X 224      41.460  39.910  99.170  0.00  0.00            
ATOM   1962  H   MOL X 224      41.600  39.420  98.320  0.00  0.00            
ATOM   1963  H   MOL X 224      41.710  40.860  99.020  0.00  0.00            
ATOM   1964  O   MOL X 225      35.380  28.930  95.250  0.00  0.00            
ATOM   1965  H   MOL X 225      34.910  28.270  94.640  0.00  0.00            
ATOM   1966  H   MOL X 225      36.020  29.350  94.630  0.00  0.00            
ATOM   1967  O   MOL X 226      36.430  14.340  79.340  0.00  0.00            
ATOM   1968  H   MOL X 226      36.280  14.950  78.580  0.00  0.00            
ATOM   1969  H   MOL X 226      35.500  14.060  79.490  0.00  0.00            
ATOM   1970  O   MOL X 227      34.640  10.170  93.970  0.00  0.00            
ATOM   1971  H   MOL X 227      34.720   9.660  94.770  0.00  0.00            
ATOM   1972  H   MOL X 227      35.550  10.230  93.640  0.00  0.00            
ATOM   1973  O   MOL X 228      31.950  42.070  88.690  0.00  0.00            
ATOM   1974  H   MOL X 228      31.190  42.400  89.240  0.00  0.00            
ATOM   1975  H   MOL X 228      32.560  41.750  89.460  0.00  0.00            
ATOM   1976  O   MOL X 229       1.450   2.840 101.700  0.00  0.00            
ATOM   1977  H   MOL X 229       2.020   3.620 101.970  0.00  0.00            
ATOM   1978  H   MOL X 229       0.680   2.810 102.380  0.00  0.00            
ATOM   1979  O   MOL X 230      22.700  43.550 104.380  0.00  0.00            
ATOM   1980  H   MOL X 230      22.660  43.610 103.390  0.00  0.00            
ATOM   1981  H   MOL X 230      21.750  43.340 104.600  0.00  0.00            
ATOM   1982  O   MOL X 231      17.590  13.430  88.850  0.00  0.00            
ATOM   1983  H   MOL X 231      17.030  13.340  89.640  0.00  0.00            
ATOM   1984  H   MOL X 231      18.450  13.210  89.270  0.00  0.00            
ATOM   1985  O   MOL X 232       9.260  39.920  90.720  0.00  0.00            
ATOM   1986  H   MOL X 232       9.000  38.980  90.310  0.00  0.00            
ATOM   1987  H   MOL X 232       9.570  40.440  89.920  0.00  0.00            
ATOM   1988  O   MOL X 233      47.090  27.380  97.210  0.00  0.00            
ATOM   1989  H   MOL X 233      46.560  27.810  97.960  0.00  0.00            
ATOM   1990  H   MOL X 233      47.500  28.140  96.720  0.00  0.00            
ATOM   1991  O   MOL X 234      28.450  33.260  75.820  0.00  0.00            
ATOM   1992  H   MOL X 234      29.280  32.770  76.200  0.00  0.00            
ATOM   1993  H   MOL X 234      28.750  34.170  75.940  0.00  0.00            
ATOM   1994  O   MOL X 235      37.350  12.520 105.250  0.00  0.00            
ATOM   1995  H   MOL X 235      38.060  13.220 105.400  0.00  0.00            
ATOM   1996  H   MOL X 235      37.680  11.740 105.810  0.00  0.00            
ATOM   1997  O   MOL X 236      16.680  46.400  86.330  0.00  0.00            
ATOM   1998  H   MOL X 236      16.710  46.910  85.450  0.00  0.00            
ATOM   1999  H   MOL X 236      17.570  45.880  86.270  0.00  0.00            
ATOM   2000  O   MOL X 237      36.950  14.610  88.550  0.00  0.00            
ATOM   2001  H   MOL X 237      37.290  15.100  87.770  0.00  0.00            
ATOM   2002  H   MOL X 237      37.850  14.190  88.830  0.00  0.00            
ATOM   2003  O   MOL X 238       4.160   6.220  89.600  0.00  0.00            
ATOM   2004  H   MOL X 238       4.420   5.430  89.040  0.00  0.00            
ATOM   2005  H   MOL X 238       3.210   6.320  89.330  0.00  0.00            
ATOM   2006  O   MOL X 239      30.770  11.320  87.450  0.00  0.00            
ATOM   2007  H   MOL X 239      31.450  10.640  87.870  0.00  0.00            
ATOM   2008  H   MOL X 239      31.390  12.000  86.970  0.00  0.00            
ATOM   2009  O   MOL X 240       2.870   8.640  99.840  0.00  0.00            
ATOM   2010  H   MOL X 240       2.270   9.180  99.270  0.00  0.00            
ATOM   2011  H   MOL X 240       2.650   8.980 100.730  0.00  0.00            
ATOM   2012  O   MOL X 241      45.320  33.890  77.670  0.00  0.00            
ATOM   2013  H   MOL X 241      45.570  34.260  76.790  0.00  0.00            
ATOM   2014  H   MOL X 241      44.610  34.550  77.930  0.00  0.00            
ATOM   2015  O   MOL X 242      31.890  25.630  94.860  0.00  0.00            
ATOM   2016  H   MOL X 242      31.440  25.160  94.150  0.00  0.00            
ATOM   2017  H   MOL X 242      31.130  25.720  95.550  0.00  0.00            
ATOM   2018  O   MOL X 243      49.470  35.880 103.950  0.00  0.00            
ATOM   2019  H   MOL X 243       0.380  36.700 104.030  0.00  0.00            
ATOM   2020  H   MOL X 243      49.000  35.950 104.780  0.00  0.00            
ATOM   2021  O   MOL X 244       1.740  22.740  87.570  0.00  0.00            
ATOM   2022  H   MOL X 244       2.270  23.470  87.260  0.00  0.00            
ATOM   2023  H   MOL X 244       1.740  22.860  88.600  0.00  0.00            
ATOM   2024  O   MOL X 245       7.160  19.720  90.050  0.00  0.00            
ATOM   2025  H   MOL X 245       6.720  19.400  90.860  0.00  0.00            
ATOM   2026  H   MOL X 245       7.670  20.410  90.540  0.00  0.00            
ATOM   2027  O   MOL X 246      18.380   3.570  87.340  0.00  0.00            
ATOM   2028  H   MOL X 246      17.930   3.150  86.600  0.00  0.00            
ATOM   2029  H   MOL X 246      19.350   3.260  87.350  0.00  0.00            
ATOM   2030  O   MOL X 247      27.620  19.400  84.530  0.00  0.00            
ATOM   2031  H   MOL X 247      27.670  18.880  85.420  0.00  0.00            
ATOM   2032  H   MOL X 247      26.640  19.470  84.330  0.00  0.00            
ATOM   2033  O   MOL X 248      40.420  21.860  95.360  0.00  0.00            
ATOM   2034  H   MOL X 248      40.660  21.330  94.530  0.00  0.00            
ATOM   2035  H   MOL X 248      39.560  22.370  95.180  0.00  0.00            
ATOM   2036  O   MOL X 249       0.580   2.510  87.860  0.00  0.00            
ATOM   2037  H   MOL X 249       0.980   2.940  87.050  0.00  0.00            
ATOM   2038  H   MOL X 249       0.300   1.570  87.590  0.00  0.00            
ATOM   2039  O   MOL X 250       6.500  48.400  97.620  0.00  0.00            
ATOM   2040  H   MOL X 250       5.830  47.990  96.970  0.00  0.00            
ATOM   2041  H   MOL X 250       5.910  48.870  98.270  0.00  0.00            
ATOM   2042  O   MOL X 251      47.600  35.530  84.610  0.00  0.00            
ATOM   2043  H   MOL X 251      46.650  35.330  84.290  0.00  0.00            
ATOM   2044  H   MOL X 251      47.410  36.010  85.480  0.00  0.00            
ATOM   2045  O   MOL X 252      24.780  45.580  82.030  0.00  0.00            
ATOM   2046  H   MOL X 252      25.400  45.080  82.690  0.00  0.00            
ATOM   2047  H   MOL X 252      24.020  44.920  82.180  0.00  0.00            
ATOM   2048  O   MOL X 253      31.340   3.330  85.720  0.00  0.00            
ATOM   2049  H   MOL X 253      32.260   3.540  86.120  0.00  0.00            
ATOM   2050  H   MOL X 253      31.500   3.370  84.710  0.00  0.00            
ATOM   2051  O   MOL X 254      28.590   4.760 102.590  0.00  0.00            
ATOM   2052  H   MOL X 254      29.470   5.140 102.490  0.00  0.00            
ATOM   2053  H   MOL X 254      28.290   4.380 101.720  0.00  0.00            
ATOM   2054  O   MOL X 255      13.350  27.680 101.520  0.00  0.00            
ATOM   2055  H   MOL X 255      13.960  27.310 102.210  0.00  0.00            
ATOM   2056  H   MOL X 255      13.830  27.280 100.780  0.00  0.00            
ATOM   2057  O   MOL X 256      11.840   8.710  93.230  0.00  0.00            
ATOM   2058  H   MOL X 256      11.210   9.520  93.310  0.00  0.00            
ATOM   2059  H   MOL X 256      12.090   8.490  94.160  0.00  0.00            
ATOM   2060  O   MOL X 257      24.010  14.520  86.540  0.00  0.00            
ATOM   2061  H   MOL X 257      23.890  14.290  85.630  0.00  0.00            
ATOM   2062  H   MOL X 257      24.050  13.600  86.920  0.00  0.00            
ATOM   2063  O   MOL X 258      44.520   5.280  77.750  0.00  0.00            
ATOM   2064  H   MOL X 258      44.030   5.590  76.970  0.00  0.00            
ATOM   2065  H   MOL X 258      44.500   4.270  77.660  0.00  0.00            
ATOM   2066  O   MOL X 259      31.380  28.030  90.240  0.00  0.00            
ATOM   2067  H   MOL X 259      31.040  27.790  89.350  0.00  0.00            
ATOM   2068  H   MOL X 259      32.400  27.930  90.200  0.00  0.00            
ATOM   2069  O   MOL X 260      10.700  28.350  96.870  0.00  0.00            
ATOM   2070  H   MOL X 260      10.680  28.160  97.880  0.00  0.00            
ATOM   2071  H   MOL X 260      11.180  29.230  96.860  0.00  0.00            
ATOM   2072  O   MOL X 261       7.420  27.380  84.940  0.00  0.00            
ATOM   2073  H   MOL X 261       7.410  28.350  84.870  0.00  0.00            
ATOM   2074  H   MOL X 261       8.360  27.130  84.600  0.00  0.00            
ATOM   2075  O   MOL X 262      30.610  47.860 100.200  0.00  0.00            
ATOM   2076  H   MOL X 262      31.390  47.970 100.720  0.00  0.00            
ATOM   2077  H   MOL X 262      30.570  46.870 100.290  0.00  0.00            
ATOM   2078  O   MOL X 263      41.640   9.460  84.390  0.00  0.00            
ATOM   2079  H   MOL X 263      42.070  10.240  84.880  0.00  0.00            
ATOM   2080  H   MOL X 263      40.820   9.810  83.930  0.00  0.00            
ATOM   2081  O   MOL X 264      23.180  16.400  80.800  0.00  0.00            
ATOM   2082  H   MOL X 264      24.070  16.090  80.670  0.00  0.00            
ATOM   2083  H   MOL X 264      22.920  16.140  81.730  0.00  0.00            
ATOM   2084  O   MOL X 265       1.770  22.530  83.690  0.00  0.00            
ATOM   2085  H   MOL X 265       0.900  22.110  84.000  0.00  0.00            
ATOM   2086  H   MOL X 265       1.550  23.150  82.990  0.00  0.00            
ATOM   2087  O   MOL X 266      12.680  20.160  76.960  0.00  0.00            
ATOM   2088  H   MOL X 266      12.780  20.840  76.250  0.00  0.00            
ATOM   2089  H   MOL X 266      12.920  20.730  77.720  0.00  0.00            
ATOM   2090  O   MOL X 267      11.210  10.100  88.350  0.00  0.00            
ATOM   2091  H   MOL X 267      11.010   9.750  87.440  0.00  0.00            
ATOM   2092  H   MOL X 267      11.620   9.420  88.970  0.00  0.00            
ATOM   2093  O   MOL X 268       5.180  40.010  78.400  0.00  0.00            
ATOM   2094  H   MOL X 268       4.600  40.570  77.790  0.00  0.00            
ATOM   2095  H   MOL X 268       4.610  39.250  78.640  0.00  0.00            
ATOM   2096  O   MOL X 269      49.360  21.460  81.620  0.00  0.00            
ATOM   2097  H   MOL X 269      49.220  21.340  82.650  0.00  0.00            
ATOM   2098  H   MOL X 269       0.720  21.250  81.400  0.00  0.00            
ATOM   2099  O   MOL X 270      29.850  23.220 100.400  0.00  0.00            
ATOM   2100  H   MOL X 270      30.750  23.560 100.760  0.00  0.00            
ATOM   2101  H   MOL X 270      30.000  22.190 100.560  0.00  0.00            
ATOM   2102  O   MOL X 271      43.290   9.750  93.740  0.00  0.00            
ATOM   2103  H   MOL X 271      43.090  10.120  94.640  0.00  0.00            
ATOM   2104  H   MOL X 271      42.750  10.410  93.120  0.00  0.00            
ATOM   2105  O   MOL X 272      18.910  46.460  89.980  0.00  0.00            
ATOM   2106  H   MOL X 272      18.860  47.490  90.010  0.00  0.00            
ATOM   2107  H   MOL X 272      18.200  46.120  90.610  0.00  0.00            
ATOM   2108  O   MOL X 273       3.420  15.630 101.470  0.00  0.00            
ATOM   2109  H   MOL X 273       2.980  14.810 101.180  0.00  0.00            
ATOM   2110  H   MOL X 273       2.660  16.210 101.640  0.00  0.00            
ATOM   2111  O   MOL X 274      39.390  31.060 100.470  0.00  0.00            
ATOM   2112  H   MOL X 274      39.080  30.440  99.790  0.00  0.00            
ATOM   2113  H   MOL X 274      38.640  31.710 100.390  0.00  0.00            
ATOM   2114  O   MOL X 275      38.060   5.940  80.650  0.00  0.00            
ATOM   2115  H   MOL X 275      38.500   5.460  81.440  0.00  0.00            
ATOM   2116  H   MOL X 275      37.740   6.840  81.050  0.00  0.00            
ATOM   2117  O   MOL X 276      39.430  47.130  75.300  0.00  0.00            
ATOM   2118  H   MOL X 276      39.060  46.660  74.500  0.00  0.00            
ATOM   2119  H   MOL X 276      40.230  46.510  75.530  0.00  0.00            
ATOM   2120  O   MOL X 277      47.660  29.520  89.170  0.00  0.00            
ATOM   2121  H   MOL X 277      47.860  30.190  89.850  0.00  0.00            
ATOM   2122  H   MOL X 277      47.530  30.150  88.390  0.00  0.00            
ATOM   2123  O   MOL X 278      32.170   3.160  83.210  0.00  0.00            
ATOM   2124  H   MOL X 278      32.370   3.770  82.460  0.00  0.00            
ATOM   2125  H   MOL X 278      33.140   2.960  83.510  0.00  0.00            
ATOM   2126  O   MOL X 279      35.670   6.800  89.430  0.00  0.00            
ATOM   2127  H   MOL X 279      34.730   7.010  89.820  0.00  0.00            
ATOM   2128  H   MOL X 279      35.740   5.770  89.590  0.00  0.00            
ATOM   2129  O   MOL X 280      47.750  37.530  93.900  0.00  0.00            
ATOM   2130  H   MOL X 280      48.280  36.950  94.470  0.00  0.00            
ATOM   2131  H   MOL X 280      48.430  38.140  93.470  0.00  0.00            
ATOM   2132  O   MOL X 281      13.550  49.030  92.290  0.00  0.00            
ATOM   2133  H   MOL X 281      13.070  48.770  93.110  0.00  0.00            
ATOM   2134  H   MOL X 281      13.320  48.240  91.690  0.00  0.00            
ATOM   2135  O   MOL X 282      28.060  10.010  88.330  0.00  0.00            
ATOM   2136  H   MOL X 282      27.670   9.870  89.250  0.00  0.00            
ATOM   2137  H   MOL X 282      27.380   9.730  87.670  0.00  0.00            
ATOM   2138  O   MOL X 283      24.890  22.200  76.150  0.00  0.00            
ATOM   2139  H   MOL X 283      25.380  23.070  76.190  0.00  0.00            
ATOM   2140  H   MOL X 283      25.620  21.730  75.600  0.00  0.00            
ATOM   2141  O   MOL X 284       4.650  21.030  96.260  0.00  0.00            
ATOM   2142  H   MOL X 284       4.340  21.930  95.850  0.00  0.00            
ATOM   2143  H   MOL X 284       4.550  20.280  95.530  0.00  0.00            
ATOM   2144  O   MOL X 285      34.180   8.500 102.090  0.00  0.00            
ATOM   2145  H   MOL X 285      33.350   8.780 101.540  0.00  0.00            
ATOM   2146  H   MOL X 285      34.650   8.310 101.220  0.00  0.00            
ATOM   2147  O   MOL X 286      42.200   7.040 105.670  0.00  0.00            
ATOM   2148  H   MOL X 286      41.990   7.880 106.210  0.00  0.00            
ATOM   2149  H   MOL X 286      43.170   6.930 105.860  0.00  0.00            
ATOM   2150  O   MOL X 287       0.690  24.020 103.530  0.00  0.00            
ATOM   2151  H   MOL X 287       0.440  23.210 103.080  0.00  0.00            
ATOM   2152  H   MOL X 287       1.660  24.060 103.340  0.00  0.00            
ATOM   2153  O   MOL X 288      24.520  35.240  75.570  0.00  0.00            
ATOM   2154  H   MOL X 288      24.070  34.420  75.600  0.00  0.00            
ATOM   2155  H   MOL X 288      24.410  35.540  74.630  0.00  0.00            
ATOM   2156  O   MOL X 289      32.840  35.920  77.300  0.00  0.00            
ATOM   2157  H   MOL X 289      32.510  36.960  77.320  0.00  0.00            
ATOM   2158  H   MOL X 289      33.820  36.120  77.390  0.00  0.00            
ATOM   2159  O   MOL X 290       6.550   6.120 101.530  0.00  0.00            
ATOM   2160  H   MOL X 290       5.980   6.050 100.700  0.00  0.00            
ATOM   2161  H   MOL X 290       6.570   7.120 101.690  0.00  0.00            
ATOM   2162  O   MOL X 291      40.860  22.450  98.920  0.00  0.00            
ATOM   2163  H   MOL X 291      40.830  22.950  99.820  0.00  0.00            
ATOM   2164  H   MOL X 291      39.980  22.770  98.590  0.00  0.00            
ATOM   2165  O   MOL X 292      41.640  36.350 101.030  0.00  0.00            
ATOM   2166  H   MOL X 292      42.320  35.910 100.520  0.00  0.00            
ATOM   2167  H   MOL X 292      42.210  36.980 101.570  0.00  0.00            
ATOM   2168  O   MOL X 293      41.020   1.400  85.540  0.00  0.00            
ATOM   2169  H   MOL X 293      40.680   1.400  86.440  0.00  0.00            
ATOM   2170  H   MOL X 293      40.510   2.130  85.050  0.00  0.00            
ATOM   2171  O   MOL X 294      39.500  22.950  76.070  0.00  0.00            
ATOM   2172  H   MOL X 294      38.520  23.040  76.020  0.00  0.00            
ATOM   2173  H   MOL X 294      39.620  22.160  76.760  0.00  0.00            
ATOM   2174  O   MOL X 295      32.570  31.830  88.280  0.00  0.00            
ATOM   2175  H   MOL X 295      32.030  32.610  88.730  0.00  0.00            
ATOM   2176  H   MOL X 295      33.300  31.820  88.920  0.00  0.00            
ATOM   2177  O   MOL X 296       6.580   7.670  89.120  0.00  0.00            
ATOM   2178  H   MOL X 296       5.860   7.090  89.470  0.00  0.00            
ATOM   2179  H   MOL X 296       6.250   8.530  89.410  0.00  0.00            
ATOM   2180  O   MOL X 297      43.260  42.340  90.610  0.00  0.00            
ATOM   2181  H   MOL X 297      42.530  42.600  91.210  0.00  0.00            
ATOM   2182  H   MOL X 297      42.800  41.570  90.230  0.00  0.00            
ATOM   2183  O   MOL X 298      22.680  27.400  79.630  0.00  0.00            
ATOM   2184  H   MOL X 298      22.180  26.590  79.370  0.00  0.00            
ATOM   2185  H   MOL X 298      23.000  27.290  80.560  0.00  0.00            
ATOM   2186  O   MOL X 299      33.870  40.970  90.350  0.00  0.00            
ATOM   2187  H   MOL X 299      34.040  40.130  90.830  0.00  0.00            
ATOM   2188  H   MOL X 299      34.270  41.520  90.980  0.00  0.00            
ATOM   2189  O   MOL X 300      40.880  27.790  78.560  0.00  0.00            
ATOM   2190  H   MOL X 300      40.880  26.940  78.110  0.00  0.00            
ATOM   2191  H   MOL X 300      40.860  27.510  79.480  0.00  0.00            
ATOM   2192  O   MOL X 301      42.510   7.410  75.850  0.00  0.00            
ATOM   2193  H   MOL X 301      42.400   6.500  76.110  0.00  0.00            
ATOM   2194  H   MOL X 301      42.940   7.420  74.990  0.00  0.00            
ATOM   2195  O   MOL X 302      49.410  35.750  76.080  0.00  0.00            
ATOM   2196  H   MOL X 302       0.360  35.310  75.420  0.00  0.00            
ATOM   2197  H   MOL X 302       0.470  36.410  76.410  0.00  0.00            
ATOM   2198  O   MOL X 303      36.020  36.650  90.870  0.00  0.00            
ATOM   2199  H   MOL X 303      36.200  35.750  90.470  0.00  0.00            
ATOM   2200  H   MOL X 303      36.610  36.640  91.660  0.00  0.00            
ATOM   2201  O   MOL X 304      26.600  44.550  99.630  0.00  0.00            
ATOM   2202  H   MOL X 304      26.470  43.740 100.220  0.00  0.00            
ATOM   2203  H   MOL X 304      27.280  44.240  98.970  0.00  0.00            
ATOM   2204  O   MOL X 305       7.630  18.160  87.710  0.00  0.00            
ATOM   2205  H   MOL X 305       8.550  18.500  87.550  0.00  0.00            
ATOM   2206  H   MOL X 305       7.410  18.600  88.630  0.00  0.00            
ATOM   2207  O   MOL X 306      41.150  39.890  82.300  0.00  0.00            
ATOM   2208  H   MOL X 306      40.280  40.180  82.600  0.00  0.00            
ATOM   2209  H   MOL X 306      41.090  38.850  82.440  0.00  0.00            
ATOM   2210  O   MOL X 307      16.730  49.550  87.000  0.00  0.00            
ATOM   2211  H   MOL X 307      16.550  49.300  86.070  0.00  0.00            
ATOM   2212  H   MOL X 307      17.740  49.470  87.120  0.00  0.00            
ATOM   2213  O   MOL X 308      29.220  46.020  97.320  0.00  0.00            
ATOM   2214  H   MOL X 308      28.300  46.130  97.660  0.00  0.00            
ATOM   2215  H   MOL X 308      29.310  45.080  97.220  0.00  0.00            
ATOM   2216  O   MOL X 309      45.480  13.340  96.630  0.00  0.00            
ATOM   2217  H   MOL X 309      46.080  13.960  97.070  0.00  0.00            
ATOM   2218  H   MOL X 309      45.900  12.600  97.090  0.00  0.00            
ATOM   2219  O   MOL X 310      34.490  25.100  96.000  0.00  0.00            
ATOM   2220  H   MOL X 310      34.380  24.150  96.180  0.00  0.00            
ATOM   2221  H   MOL X 310      33.640  25.110  95.510  0.00  0.00            
ATOM   2222  O   MOL X 311       3.620  21.240  91.090  0.00  0.00            
ATOM   2223  H   MOL X 311       3.260  22.030  90.650  0.00  0.00            
ATOM   2224  H   MOL X 311       4.320  21.820  91.520  0.00  0.00            
ATOM   2225  O   MOL X 312      25.320  21.670 101.890  0.00  0.00            
ATOM   2226  H   MOL X 312      25.560  22.540 102.250  0.00  0.00            
ATOM   2227  H   MOL X 312      25.730  21.710 100.940  0.00  0.00            
ATOM   2228  O   MOL X 313       7.430  12.970 104.330  0.00  0.00            
ATOM   2229  H   MOL X 313       6.900  12.420 104.910  0.00  0.00            
ATOM   2230  H   MOL X 313       8.350  12.650 104.480  0.00  0.00            
ATOM   2231  O   MOL X 314      30.130  48.490  97.690  0.00  0.00            
ATOM   2232  H   MOL X 314      29.950  47.530  97.440  0.00  0.00            
ATOM   2233  H   MOL X 314      30.390  48.390  98.660  0.00  0.00            
ATOM   2234  O   MOL X 315       1.950  44.850  84.950  0.00  0.00            
ATOM   2235  H   MOL X 315       2.890  44.580  84.920  0.00  0.00            
ATOM   2236  H   MOL X 315       1.910  45.880  84.820  0.00  0.00            
ATOM   2237  O   MOL X 316      11.530  41.130  86.020  0.00  0.00            
ATOM   2238  H   MOL X 316      12.430  41.230  85.830  0.00  0.00            
ATOM   2239  H   MOL X 316      11.450  40.150  85.930  0.00  0.00            
ATOM   2240  O   MOL X 317      41.300  48.300  82.220  0.00  0.00            
ATOM   2241  H   MOL X 317      41.290  48.240  83.210  0.00  0.00            
ATOM   2242  H   MOL X 317      42.210  48.670  82.020  0.00  0.00            
ATOM   2243  O   MOL X 318      34.620  36.220 102.700  0.00  0.00            
ATOM   2244  H   MOL X 318      33.920  35.660 103.020  0.00  0.00            
ATOM   2245  H   MOL X 318      35.420  35.700 102.780  0.00  0.00            
ATOM   2246  O   MOL X 319      42.440  28.160 103.390  0.00  0.00            
ATOM   2247  H   MOL X 319      41.590  28.310 102.880  0.00  0.00            
ATOM   2248  H   MOL X 319      42.480  28.990 103.920  0.00  0.00            
ATOM   2249  O   MOL X 320      47.020  19.060  81.070  0.00  0.00            
ATOM   2250  H   MOL X 320      46.580  19.470  81.930  0.00  0.00            
ATOM   2251  H   MOL X 320      47.780  18.560  81.480  0.00  0.00            
ATOM   2252  O   MOL X 321      22.170  21.330  75.460  0.00  0.00            
ATOM   2253  H   MOL X 321      22.620  20.470  75.200  0.00  0.00            
ATOM   2254  H   MOL X 321      23.080  21.740  75.690  0.00  0.00            
ATOM   2255  O   MOL X 322      28.430  18.440  87.060  0.00  0.00            
ATOM   2256  H   MOL X 322      28.000  17.470  87.260  0.00  0.00            
ATOM   2257  H   MOL X 322      29.410  18.260  87.330  0.00  0.00            
ATOM   2258  O   MOL X 323       1.680  33.230  95.370  0.00  0.00            
ATOM   2259  H   MOL X 323       1.010  32.570  95.800  0.00  0.00            
ATOM   2260  H   MOL X 323       2.480  32.680  95.740  0.00  0.00            
ATOM   2261  O   MOL X 324      37.270   1.420  89.500  0.00  0.00            
ATOM   2262  H   MOL X 324      37.400   2.220  88.860  0.00  0.00            
ATOM   2263  H   MOL X 324      36.510   0.970  88.990  0.00  0.00            
ATOM   2264  O   MOL X 325      25.750  45.750  95.690  0.00  0.00            
ATOM   2265  H   MOL X 325      26.210  46.470  95.100  0.00  0.00            
ATOM   2266  H   MOL X 325      26.090  46.010  96.650  0.00  0.00            
ATOM   2267  O   MOL X 326       5.880  17.110  86.000  0.00  0.00            
ATOM   2268  H   MOL X 326       6.600  17.150  85.290  0.00  0.00            
ATOM   2269  H   MOL X 326       6.430  17.480  86.750  0.00  0.00            
ATOM   2270  O   MOL X 327      15.310  33.370  98.070  0.00  0.00            
ATOM   2271  H   MOL X 327      15.940  33.830  97.400  0.00  0.00            
ATOM   2272  H   MOL X 327      14.580  32.960  97.560  0.00  0.00            
ATOM   2273  O   MOL X 328      19.940  35.070 101.480  0.00  0.00            
ATOM   2274  H   MOL X 328      20.540  35.280 100.730  0.00  0.00            
ATOM   2275  H   MOL X 328      20.490  35.030 102.320  0.00  0.00            
ATOM   2276  O   MOL X 329       3.000   0.740  89.400  0.00  0.00            
ATOM   2277  H   MOL X 329       2.130   0.310  89.080  0.00  0.00            
ATOM   2278  H   MOL X 329       3.230   0.040  90.030  0.00  0.00            
ATOM   2279  O   MOL X 330      31.970  23.710  84.170  0.00  0.00            
ATOM   2280  H   MOL X 330      31.210  24.340  83.970  0.00  0.00            
ATOM   2281  H   MOL X 330      31.850  23.410  85.100  0.00  0.00            
ATOM   2282  O   MOL X 331      22.880  27.550  85.080  0.00  0.00            
ATOM   2283  H   MOL X 331      22.750  28.100  84.230  0.00  0.00            
ATOM   2284  H   MOL X 331      23.680  28.020  85.420  0.00  0.00            
ATOM   2285  O   MOL X 332      16.110  46.970  79.560  0.00  0.00            
ATOM   2286  H   MOL X 332      16.110  47.550  80.380  0.00  0.00            
ATOM   2287  H   MOL X 332      15.260  46.400  79.580  0.00  0.00            
ATOM   2288  O   MOL X 333      34.460  35.160  85.660  0.00  0.00            
ATOM   2289  H   MOL X 333      34.780  34.930  84.820  0.00  0.00            
ATOM   2290  H   MOL X 333      35.240  34.840  86.100  0.00  0.00            
ATOM   2291  O   MOL X 334       0.690  21.860  76.940  0.00  0.00            
ATOM   2292  H   MOL X 334       1.110  22.830  76.820  0.00  0.00            
ATOM   2293  H   MOL X 334      49.330  21.990  76.930  0.00  0.00            
ATOM   2294  O   MOL X 335       0.020  14.840  96.030  0.00  0.00            
ATOM   2295  H   MOL X 335      48.770  14.990  96.220  0.00  0.00            
ATOM   2296  H   MOL X 335       0.390  14.610  96.890  0.00  0.00            
ATOM   2297  O   MOL X 336      26.480  22.650  80.450  0.00  0.00            
ATOM   2298  H   MOL X 336      25.690  22.210  80.000  0.00  0.00            
ATOM   2299  H   MOL X 336      26.300  22.500  81.410  0.00  0.00            
ATOM   2300  O   MOL X 337      18.300  29.870  94.860  0.00  0.00            
ATOM   2301  H   MOL X 337      19.310  30.110  95.120  0.00  0.00            
ATOM   2302  H   MOL X 337      17.900  30.750  95.040  0.00  0.00            
ATOM   2303  O   MOL X 338      23.040   8.890  76.860  0.00  0.00            
ATOM   2304  H   MOL X 338      23.450   8.270  76.130  0.00  0.00            
ATOM   2305  H   MOL X 338      22.780   8.140  77.430  0.00  0.00            
ATOM   2306  O   MOL X 339      40.000   6.120  87.730  0.00  0.00            
ATOM   2307  H   MOL X 339      39.770   6.410  86.820  0.00  0.00            
ATOM   2308  H   MOL X 339      40.790   6.740  87.940  0.00  0.00            
ATOM   2309  O   MOL X 340      39.560  41.530 103.430  0.00  0.00            
ATOM   2310  H   MOL X 340      38.550  41.350 103.360  0.00  0.00            
ATOM   2311  H   MOL X 340      39.600  41.720 104.390  0.00  0.00            
ATOM   2312  O   MOL X 341      17.410  38.700  83.940  0.00  0.00            
ATOM   2313  H   MOL X 341      17.280  39.360  83.190  0.00  0.00            
ATOM   2314  H   MOL X 341      18.430  38.720  84.060  0.00  0.00            
ATOM   2315  O   MOL X 342      10.400  15.760  96.960  0.00  0.00            
ATOM   2316  H   MOL X 342      10.570  16.340  97.730  0.00  0.00            
ATOM   2317  H   MOL X 342      10.510  14.890  97.390  0.00  0.00            
ATOM   2318  O   MOL X 343      16.600  41.760  76.020  0.00  0.00            
ATOM   2319  H   MOL X 343      16.210  42.410  75.300  0.00  0.00            
ATOM   2320  H   MOL X 343      15.790  41.390  76.550  0.00  0.00            
ATOM   2321  O   MOL X 344       0.240  12.230  94.260  0.00  0.00            
ATOM   2322  H   MOL X 344      49.280  13.030  94.450  0.00  0.00            
ATOM   2323  H   MOL X 344       0.420  12.130  93.280  0.00  0.00            
ATOM   2324  O   MOL X 345       1.100  38.340 104.000  0.00  0.00            
ATOM   2325  H   MOL X 345       2.050  38.700 104.160  0.00  0.00            
ATOM   2326  H   MOL X 345       0.590  39.020 104.430  0.00  0.00            
ATOM   2327  O   MOL X 346      18.690   5.930  99.480  0.00  0.00            
ATOM   2328  H   MOL X 346      19.210   6.770  99.800  0.00  0.00            
ATOM   2329  H   MOL X 346      17.910   6.040 100.090  0.00  0.00            
ATOM   2330  O   MOL X 347      37.090  39.110  89.510  0.00  0.00            
ATOM   2331  H   MOL X 347      37.020  39.710  90.360  0.00  0.00            
ATOM   2332  H   MOL X 347      36.750  38.290  89.900  0.00  0.00            
ATOM   2333  O   MOL X 348      12.650  20.930  74.080  0.00  0.00            
ATOM   2334  H   MOL X 348      12.520  21.920  74.400  0.00  0.00            
ATOM   2335  H   MOL X 348      13.610  20.740  74.170  0.00  0.00            
ATOM   2336  O   MOL X 349       0.620   2.830  96.420  0.00  0.00            
ATOM   2337  H   MOL X 349       0.980   2.530  95.620  0.00  0.00            
ATOM   2338  H   MOL X 349       0.370   1.960  96.910  0.00  0.00            
ATOM   2339  O   MOL X 350      41.990   7.410  99.700  0.00  0.00            
ATOM   2340  H   MOL X 350      41.320   8.070  99.290  0.00  0.00            
ATOM   2341  H   MOL X 350      42.090   7.810 100.640  0.00  0.00            
ATOM   2342  O   MOL X 351      37.200  18.590  83.820  0.00  0.00            
ATOM   2343  H   MOL X 351      37.660  18.500  82.940  0.00  0.00            
ATOM   2344  H   MOL X 351      37.520  19.450  84.160  0.00  0.00            
ATOM   2345  O   MOL X 352      47.010  32.770  99.200  0.00  0.00            
ATOM   2346  H   MOL X 352      46.850  32.540 100.210  0.00  0.00            
ATOM   2347  H   MOL X 352      47.980  32.920  99.170  0.00  0.00            
ATOM   2348  O   MOL X 353      38.410  36.900  98.560  0.00  0.00            
ATOM   2349  H   MOL X 353      38.880  36.120  98.190  0.00  0.00            
ATOM   2350  H   MOL X 353      37.510  36.500  98.690  0.00  0.00            
ATOM   2351  O   MOL X 354      40.140  36.140  80.880  0.00  0.00            
ATOM   2352  H   MOL X 354      39.640  37.000  80.840  0.00  0.00            
ATOM   2353  H   MOL X 354      41.010  36.400  81.150  0.00  0.00            
ATOM   2354  O   MOL X 355      11.840  30.620 100.640  0.00  0.00            
ATOM   2355  H   MOL X 355      11.040  30.650  99.950  0.00  0.00            
ATOM   2356  H   MOL X 355      11.350  29.990 101.310  0.00  0.00            
ATOM   2357  O   MOL X 356      46.110  21.800  86.970  0.00  0.00            
ATOM   2358  H   MOL X 356      45.810  22.500  87.680  0.00  0.00            
ATOM   2359  H   MOL X 356      46.930  22.230  86.690  0.00  0.00            
ATOM   2360  O   MOL X 357      29.270  45.790 103.810  0.00  0.00            
ATOM   2361  H   MOL X 357      29.140  45.540 102.870  0.00  0.00            
ATOM   2362  H   MOL X 357      28.590  45.080 104.190  0.00  0.00            
ATOM   2363  O   MOL X 358      35.500  30.940  97.230  0.00  0.00            
ATOM   2364  H   MOL X 358      34.710  31.300  96.690  0.00  0.00            
ATOM   2365  H   MOL X 358      35.570  30.110  96.730  0.00  0.00            
ATOM   2366  O   MOL X 359      27.070  21.130  75.280  0.00  0.00            
ATOM   2367  H   MOL X 359      27.620  21.170  76.130  0.00  0.00            
ATOM   2368  H   MOL X 359      27.430  20.340  74.930  0.00  0.00            
ATOM   2369  O   MOL X 360       8.090  26.260  91.980  0.00  0.00            
ATOM   2370  H   MOL X 360       8.740  26.830  91.430  0.00  0.00            
ATOM   2371  H   MOL X 360       8.340  25.330  91.890  0.00  0.00            
ATOM   2372  O   MOL X 361      34.940   5.850  86.730  0.00  0.00            
ATOM   2373  H   MOL X 361      35.130   6.340  87.540  0.00  0.00            
ATOM   2374  H   MOL X 361      35.810   6.120  86.280  0.00  0.00            
ATOM   2375  O   MOL X 362      11.350  42.540  94.370  0.00  0.00            
ATOM   2376  H   MOL X 362      11.220  43.140  93.570  0.00  0.00            
ATOM   2377  H   MOL X 362      11.750  43.190  94.970  0.00  0.00            
ATOM   2378  O   MOL X 363      15.910  15.220  96.350  0.00  0.00            
ATOM   2379  H   MOL X 363      15.000  15.160  96.010  0.00  0.00            
ATOM   2380  H   MOL X 363      15.660  15.300  97.300  0.00  0.00            
ATOM   2381  O   MOL X 364      23.700   6.650 104.450  0.00  0.00            
ATOM   2382  H   MOL X 364      24.640   6.830 104.260  0.00  0.00            
ATOM   2383  H   MOL X 364      23.630   5.700 104.640  0.00  0.00            
ATOM   2384  O   MOL X 365      23.080  33.080  82.850  0.00  0.00            
ATOM   2385  H   MOL X 365      23.070  32.550  82.010  0.00  0.00            
ATOM   2386  H   MOL X 365      23.290  33.980  82.440  0.00  0.00            
ATOM   2387  O   MOL X 366      13.490  18.890 101.130  0.00  0.00            
ATOM   2388  H   MOL X 366      13.630  18.320 100.270  0.00  0.00            
ATOM   2389  H   MOL X 366      12.520  19.110 100.990  0.00  0.00            
ATOM   2390  O   MOL X 367      40.930  48.120  99.540  0.00  0.00            
ATOM   2391  H   MOL X 367      41.160  48.940 100.030  0.00  0.00            
ATOM   2392  H   MOL X 367      41.780  47.550  99.570  0.00  0.00            
ATOM   2393  O   MOL X 368      25.560  19.840  87.650  0.00  0.00            
ATOM   2394  H   MOL X 368      25.230  18.970  87.260  0.00  0.00            
ATOM   2395  H   MOL X 368      26.490  19.550  87.940  0.00  0.00            
ATOM   2396  O   MOL X 369      11.100  39.270  79.020  0.00  0.00            
ATOM   2397  H   MOL X 369      11.880  38.870  79.440  0.00  0.00            
ATOM   2398  H   MOL X 369      11.130  40.200  79.420  0.00  0.00            
ATOM   2399  O   MOL X 370       8.410  13.800  90.230  0.00  0.00            
ATOM   2400  H   MOL X 370       7.780  14.270  90.930  0.00  0.00            
ATOM   2401  H   MOL X 370       8.450  14.490  89.490  0.00  0.00            
ATOM   2402  O   MOL X 371      27.930  19.910  81.230  0.00  0.00            
ATOM   2403  H   MOL X 371      27.430  19.160  81.750  0.00  0.00            
ATOM   2404  H   MOL X 371      27.750  20.850  81.610  0.00  0.00            
ATOM   2405  O   MOL X 372      21.140  28.720 100.650  0.00  0.00            
ATOM   2406  H   MOL X 372      20.810  29.150 101.530  0.00  0.00            
ATOM   2407  H   MOL X 372      20.630  29.240  99.970  0.00  0.00            
ATOM   2408  O   MOL X 373      14.870  17.970  94.500  0.00  0.00            
ATOM   2409  H   MOL X 373      14.210  17.700  95.180  0.00  0.00            
ATOM   2410  H   MOL X 373      14.380  18.740  94.020  0.00  0.00            
ATOM   2411  O   MOL X 374      41.910   8.600  87.730  0.00  0.00            
ATOM   2412  H   MOL X 374      42.740   9.100  87.420  0.00  0.00            
ATOM   2413  H   MOL X 374      42.420   7.770  88.120  0.00  0.00            
ATOM   2414  O   MOL X 375      43.770   9.750 103.730  0.00  0.00            
ATOM   2415  H   MOL X 375      43.380   9.120 104.340  0.00  0.00            
ATOM   2416  H   MOL X 375      44.560   9.210 103.550  0.00  0.00            
ATOM   2417  O   MOL X 376      18.370  30.650  81.780  0.00  0.00            
ATOM   2418  H   MOL X 376      19.310  30.300  81.610  0.00  0.00            
ATOM   2419  H   MOL X 376      18.500  31.440  82.350  0.00  0.00            
ATOM   2420  O   MOL X 377      10.520  13.320  98.480  0.00  0.00            
ATOM   2421  H   MOL X 377      11.440  13.280  98.090  0.00  0.00            
ATOM   2422  H   MOL X 377      10.600  13.670  99.380  0.00  0.00            
ATOM   2423  O   MOL X 378      13.380  48.670 106.180  0.00  0.00            
ATOM   2424  H   MOL X 378      12.970   0.030 106.150  0.00  0.00            
ATOM   2425  H   MOL X 378      13.710  48.660 105.220  0.00  0.00            
ATOM   2426  O   MOL X 379      14.230   0.050  97.330  0.00  0.00            
ATOM   2427  H   MOL X 379      14.280  48.610  97.270  0.00  0.00            
ATOM   2428  H   MOL X 379      13.560   0.310  96.570  0.00  0.00            
ATOM   2429  O   MOL X 380      41.740  42.660  99.100  0.00  0.00            
ATOM   2430  H   MOL X 380      41.280  42.690  99.940  0.00  0.00            
ATOM   2431  H   MOL X 380      42.550  43.200  99.300  0.00  0.00            
ATOM   2432  O   MOL X 381       8.990  37.630  89.640  0.00  0.00            
ATOM   2433  H   MOL X 381       8.490  36.860  90.090  0.00  0.00            
ATOM   2434  H   MOL X 381       9.540  37.170  88.940  0.00  0.00            
ATOM   2435  O   MOL X 382       8.220   3.210  92.600  0.00  0.00            
ATOM   2436  H   MOL X 382       7.600   3.830  92.140  0.00  0.00            
ATOM   2437  H   MOL X 382       7.920   3.150  93.540  0.00  0.00            
ATOM   2438  O   MOL X 383      32.130  24.460 106.280  0.00  0.00            
ATOM   2439  H   MOL X 383      32.310  23.790 105.560  0.00  0.00            
ATOM   2440  H   MOL X 383      31.610  23.930 106.910  0.00  0.00            
ATOM   2441  O   MOL X 384      12.060  31.860  78.270  0.00  0.00            
ATOM   2442  H   MOL X 384      12.120  31.050  78.660  0.00  0.00            
ATOM   2443  H   MOL X 384      11.180  32.220  78.590  0.00  0.00            
ATOM   2444  O   MOL X 385       2.440  28.100  80.720  0.00  0.00            
ATOM   2445  H   MOL X 385       2.290  28.830  81.400  0.00  0.00            
ATOM   2446  H   MOL X 385       2.360  28.650  79.890  0.00  0.00            
ATOM   2447  O   MOL X 386       4.690  33.250 101.760  0.00  0.00            
ATOM   2448  H   MOL X 386       4.170  34.040 101.970  0.00  0.00            
ATOM   2449  H   MOL X 386       5.500  33.490 102.300  0.00  0.00            
ATOM   2450  O   MOL X 387       1.010  34.570 101.050  0.00  0.00            
ATOM   2451  H   MOL X 387       0.610  35.390 101.390  0.00  0.00            
ATOM   2452  H   MOL X 387       1.780  34.400 101.700  0.00  0.00            
ATOM   2453  O   MOL X 388      43.340  18.350  75.080  0.00  0.00            
ATOM   2454  H   MOL X 388      43.930  17.720  74.610  0.00  0.00            
ATOM   2455  H   MOL X 388      42.450  18.190  74.650  0.00  0.00            
ATOM   2456  O   MOL X 389      43.930  37.100 102.490  0.00  0.00            
ATOM   2457  H   MOL X 389      44.640  36.810 103.110  0.00  0.00            
ATOM   2458  H   MOL X 389      44.160  36.560 101.710  0.00  0.00            
ATOM   2459  O   MOL X 390      32.440  13.010  75.120  0.00  0.00            
ATOM   2460  H   MOL X 390      31.640  12.420  75.290  0.00  0.00            
ATOM   2461  H   MOL X 390      33.030  12.480  74.550  0.00  0.00            
ATOM   2462  O   MOL X 391      37.540  26.430  91.000  0.00  0.00            
ATOM   2463  H   MOL X 391      37.750  26.980  91.750  0.00  0.00            
ATOM   2464  H   MOL X 391      37.160  27.090  90.400  0.00  0.00            
ATOM   2465  O   MOL X 392      43.830  29.880  89.000  0.00  0.00            
ATOM   2466  H   MOL X 392      44.550  29.560  89.590  0.00  0.00            
ATOM   2467  H   MOL X 392      43.490  30.680  89.560  0.00  0.00            
ATOM   2468  O   MOL X 393      32.670  10.160  89.000  0.00  0.00            
ATOM   2469  H   MOL X 393      33.000  11.060  89.410  0.00  0.00            
ATOM   2470  H   MOL X 393      32.300   9.520  89.760  0.00  0.00            
ATOM   2471  O   MOL X 394      14.900  46.540 100.140  0.00  0.00            
ATOM   2472  H   MOL X 394      15.400  47.430 100.300  0.00  0.00            
ATOM   2473  H   MOL X 394      15.210  46.300  99.240  0.00  0.00            
ATOM   2474  O   MOL X 395       1.440  16.160  90.060  0.00  0.00            
ATOM   2475  H   MOL X 395       1.270  15.160  89.940  0.00  0.00            
ATOM   2476  H   MOL X 395       2.350  16.140  90.520  0.00  0.00            
ATOM   2477  O   MOL X 396      48.020  12.010  97.040  0.00  0.00            
ATOM   2478  H   MOL X 396      47.550  11.100  97.100  0.00  0.00            
ATOM   2479  H   MOL X 396      48.480  11.920  96.170  0.00  0.00            
ATOM   2480  O   MOL X 397      10.350  35.620  97.690  0.00  0.00            
ATOM   2481  H   MOL X 397      10.700  36.150  98.410  0.00  0.00            
ATOM   2482  H   MOL X 397      10.700  36.070  96.880  0.00  0.00            
ATOM   2483  O   MOL X 398      25.660  22.550  87.030  0.00  0.00            
ATOM   2484  H   MOL X 398      25.320  22.730  86.060  0.00  0.00            
ATOM   2485  H   MOL X 398      25.730  21.530  87.100  0.00  0.00            
ATOM   2486  O   MOL X 399      34.820   7.690  84.020  0.00  0.00            
ATOM   2487  H   MOL X 399      35.670   7.490  84.490  0.00  0.00            
ATOM   2488  H   MOL X 399      34.680   8.670  84.270  0.00  0.00            
ATOM   2489  O   MOL X 400      38.030  23.890  97.290  0.00  0.00            
ATOM   2490  H   MOL X 400      37.190  23.600  97.690  0.00  0.00            
ATOM   2491  H   MOL X 400      38.010  23.350  96.410  0.00  0.00            
ATOM   2492  O   MOL X 401      43.700  26.510  79.810  0.00  0.00            
ATOM   2493  H   MOL X 401      43.380  26.570  80.710  0.00  0.00            
ATOM   2494  H   MOL X 401      44.390  25.690  79.760  0.00  0.00            
ATOM   2495  O   MOL X 402      12.490  35.850 102.340  0.00  0.00            
ATOM   2496  H   MOL X 402      12.830  35.050 101.950  0.00  0.00            
ATOM   2497  H   MOL X 402      12.360  36.440 101.560  0.00  0.00            
ATOM   2498  O   MOL X 403      29.350  31.870  89.320  0.00  0.00            
ATOM   2499  H   MOL X 403      29.090  30.960  89.000  0.00  0.00            
ATOM   2500  H   MOL X 403      30.100  31.630  89.990  0.00  0.00            
ATOM   2501  O   MOL X 404      36.260  19.100  87.920  0.00  0.00            
ATOM   2502  H   MOL X 404      36.720  19.900  87.500  0.00  0.00            
ATOM   2503  H   MOL X 404      36.460  19.200  88.860  0.00  0.00            
ATOM   2504  O   MOL X 405      19.570  26.510 101.770  0.00  0.00            
ATOM   2505  H   MOL X 405      19.260  25.910 101.000  0.00  0.00            
ATOM   2506  H   MOL X 405      19.780  27.410 101.360  0.00  0.00            
ATOM   2507  O   MOL X 406      24.180   3.160  99.950  0.00  0.00            
ATOM   2508  H   MOL X 406      24.030   4.150  99.820  0.00  0.00            
ATOM   2509  H   MOL X 406      23.400   2.960 100.520  0.00  0.00            
ATOM   2510  O   MOL X 407       5.840  27.620  91.710  0.00  0.00            
ATOM   2511  H   MOL X 407       5.360  27.810  92.550  0.00  0.00            
ATOM   2512  H   MOL X 407       6.680  27.110  92.030  0.00  0.00            
ATOM   2513  O   MOL X 408      10.660   6.170  85.180  0.00  0.00            
ATOM   2514  H   MOL X 408       9.790   5.770  85.440  0.00  0.00            
ATOM   2515  H   MOL X 408      11.240   5.430  85.060  0.00  0.00            
ATOM   2516  O   MOL X 409       9.510  33.300  81.420  0.00  0.00            
ATOM   2517  H   MOL X 409       9.630  33.880  82.230  0.00  0.00            
ATOM   2518  H   MOL X 409      10.400  32.840  81.470  0.00  0.00            
ATOM   2519  O   MOL X 410      41.010  24.790  93.820  0.00  0.00            
ATOM   2520  H   MOL X 410      40.280  25.360  94.140  0.00  0.00            
ATOM   2521  H   MOL X 410      41.850  25.110  94.280  0.00  0.00            
ATOM   2522  O   MOL X 411      29.710   1.180  86.370  0.00  0.00            
ATOM   2523  H   MOL X 411      28.970   1.620  86.830  0.00  0.00            
ATOM   2524  H   MOL X 411      30.300   1.960  86.160  0.00  0.00            
ATOM   2525  O   MOL X 412      20.690  20.120  86.680  0.00  0.00            
ATOM   2526  H   MOL X 412      21.610  20.420  86.830  0.00  0.00            
ATOM   2527  H   MOL X 412      20.840  19.200  86.350  0.00  0.00            
ATOM   2528  O   MOL X 413      35.080  15.800  96.800  0.00  0.00            
ATOM   2529  H   MOL X 413      35.310  15.920  95.820  0.00  0.00            
ATOM   2530  H   MOL X 413      34.860  16.700  97.070  0.00  0.00            
ATOM   2531  O   MOL X 414      25.020  23.910  96.570  0.00  0.00            
ATOM   2532  H   MOL X 414      24.660  24.790  96.530  0.00  0.00            
ATOM   2533  H   MOL X 414      25.990  24.150  96.530  0.00  0.00            
ATOM   2534  O   MOL X 415      21.140   1.160 101.410  0.00  0.00            
ATOM   2535  H   MOL X 415      20.640   1.070 102.270  0.00  0.00            
ATOM   2536  H   MOL X 415      20.620   1.830 101.010  0.00  0.00            
ATOM   2537  O   MOL X 416      15.130  27.590 105.000  0.00  0.00            
ATOM   2538  H   MOL X 416      14.230  27.240 105.240  0.00  0.00            
ATOM   2539  H   MOL X 416      15.180  28.560 105.200  0.00  0.00            
ATOM   2540  O   MOL X 417      30.550  31.900  77.070  0.00  0.00            
ATOM   2541  H   MOL X 417      31.420  32.280  77.320  0.00  0.00            
ATOM   2542  H   MOL X 417      30.560  31.050  77.520  0.00  0.00            
ATOM   2543  O   MOL X 418       2.680  20.780 103.770  0.00  0.00            
ATOM   2544  H   MOL X 418       3.610  20.460 103.460  0.00  0.00            
ATOM   2545  H   MOL X 418       2.500  20.570 104.710  0.00  0.00            
ATOM   2546  O   MOL X 419       2.480  23.070 101.110  0.00  0.00            
ATOM   2547  H   MOL X 419       1.950  22.230 101.350  0.00  0.00            
ATOM   2548  H   MOL X 419       1.800  23.780 100.790  0.00  0.00            
ATOM   2549  O   MOL X 420      23.810  31.140  78.140  0.00  0.00            
ATOM   2550  H   MOL X 420      23.510  31.630  77.350  0.00  0.00            
ATOM   2551  H   MOL X 420      24.520  30.570  77.670  0.00  0.00            
ATOM   2552  O   MOL X 421      29.330  11.430  94.470  0.00  0.00            
ATOM   2553  H   MOL X 421      29.610  11.180  95.410  0.00  0.00            
ATOM   2554  H   MOL X 421      29.970  12.030  94.160  0.00  0.00            
ATOM   2555  O   MOL X 422      15.200  33.960 100.580  0.00  0.00            
ATOM   2556  H   MOL X 422      15.340  33.850  99.580  0.00  0.00            
ATOM   2557  H   MOL X 422      14.230  33.710 100.650  0.00  0.00            
ATOM   2558  O   MOL X 423      21.300  29.290  78.340  0.00  0.00            
ATOM   2559  H   MOL X 423      22.020  28.660  78.620  0.00  0.00            
ATOM   2560  H   MOL X 423      20.970  28.790  77.510  0.00  0.00            
ATOM   2561  O   MOL X 424      15.660  41.100  95.270  0.00  0.00            
ATOM   2562  H   MOL X 424      16.470  40.590  95.070  0.00  0.00            
ATOM   2563  H   MOL X 424      15.720  41.750  94.490  0.00  0.00            
ATOM   2564  O   MOL X 425       4.440  35.830  93.050  0.00  0.00            
ATOM   2565  H   MOL X 425       3.860  35.690  93.810  0.00  0.00            
ATOM   2566  H   MOL X 425       5.270  36.110  93.600  0.00  0.00            
ATOM   2567  O   MOL X 426      23.130  20.800  88.100  0.00  0.00            
ATOM   2568  H   MOL X 426      23.030  21.410  87.400  0.00  0.00            
ATOM   2569  H   MOL X 426      24.070  20.360  88.010  0.00  0.00            
ATOM   2570  O   MOL X 427      38.120   2.620  99.840  0.00  0.00            
ATOM   2571  H   MOL X 427      38.450   3.170  99.100  0.00  0.00            
ATOM   2572  H   MOL X 427      38.400   1.700  99.480  0.00  0.00            
ATOM   2573  O   MOL X 428       8.390  16.850 102.150  0.00  0.00            
ATOM   2574  H   MOL X 428       8.070  17.100 103.070  0.00  0.00            
ATOM   2575  H   MOL X 428       7.820  17.390 101.550  0.00  0.00            
ATOM   2576  O   MOL X 429      37.340  18.930 103.940  0.00  0.00            
ATOM   2577  H   MOL X 429      36.560  19.500 104.280  0.00  0.00            
ATOM   2578  H   MOL X 429      36.820  18.390 103.320  0.00  0.00            
ATOM   2579  O   MOL X 430      38.520  19.430 107.220  0.00  0.00            
ATOM   2580  H   MOL X 430      39.370  19.880 107.390  0.00  0.00            
ATOM   2581  H   MOL X 430      38.700  19.060 106.320  0.00  0.00            
ATOM   2582  O   MOL X 431      43.730  33.500 103.820  0.00  0.00            
ATOM   2583  H   MOL X 431      44.440  33.980 104.380  0.00  0.00            
ATOM   2584  H   MOL X 431      43.030  34.230 103.690  0.00  0.00            
ATOM   2585  O   MOL X 432      17.820  37.800 104.670  0.00  0.00            
ATOM   2586  H   MOL X 432      18.830  37.600 104.440  0.00  0.00            
ATOM   2587  H   MOL X 432      17.980  38.770 104.740  0.00  0.00            
ATOM   2588  O   MOL X 433      33.630  40.870  93.960  0.00  0.00            
ATOM   2589  H   MOL X 433      34.350  40.160  93.980  0.00  0.00            
ATOM   2590  H   MOL X 433      32.870  40.320  94.450  0.00  0.00            
ATOM   2591  O   MOL X 434       5.750  39.570 101.070  0.00  0.00            
ATOM   2592  H   MOL X 434       6.060  39.910 101.960  0.00  0.00            
ATOM   2593  H   MOL X 434       4.940  39.180 101.340  0.00  0.00            
ATOM   2594  O   MOL X 435      47.750  17.790  87.870  0.00  0.00            
ATOM   2595  H   MOL X 435      48.420  18.160  87.200  0.00  0.00            
ATOM   2596  H   MOL X 435      48.030  18.350  88.720  0.00  0.00            
ATOM   2597  O   MOL X 436      46.970  35.430  80.310  0.00  0.00            
ATOM   2598  H   MOL X 436      47.030  34.440  79.890  0.00  0.00            
ATOM   2599  H   MOL X 436      47.980  35.590  80.330  0.00  0.00            
ATOM   2600  O   MOL X 437      20.580  42.980  95.410  0.00  0.00            
ATOM   2601  H   MOL X 437      20.830  42.760  96.330  0.00  0.00            
ATOM   2602  H   MOL X 437      20.030  43.770  95.490  0.00  0.00            
ATOM   2603  O   MOL X 438      42.860  29.140 106.340  0.00  0.00            
ATOM   2604  H   MOL X 438      42.640  30.090 105.950  0.00  0.00            
ATOM   2605  H   MOL X 438      43.820  29.140 106.110  0.00  0.00            
ATOM   2606  O   MOL X 439      35.070  48.460  85.540  0.00  0.00            
ATOM   2607  H   MOL X 439      34.330  49.040  85.120  0.00  0.00            
ATOM   2608  H   MOL X 439      34.660  47.470  85.530  0.00  0.00            
ATOM   2609  O   MOL X 440      16.460  11.160  87.770  0.00  0.00            
ATOM   2610  H   MOL X 440      16.820  12.010  88.060  0.00  0.00            
ATOM   2611  H   MOL X 440      16.870  11.190  86.850  0.00  0.00            
ATOM   2612  O   MOL X 441      48.860   8.310  97.340  0.00  0.00            
ATOM   2613  H   MOL X 441      48.060   8.900  97.530  0.00  0.00            
ATOM   2614  H   MOL X 441      49.040   8.640  96.450  0.00  0.00            
ATOM   2615  O   MOL X 442      10.840   7.980  99.750  0.00  0.00            
ATOM   2616  H   MOL X 442      10.150   7.230  99.870  0.00  0.00            
ATOM   2617  H   MOL X 442      10.610   8.680 100.410  0.00  0.00            
ATOM   2618  O   MOL X 443      38.730  15.550  91.400  0.00  0.00            
ATOM   2619  H   MOL X 443      38.820  16.520  91.280  0.00  0.00            
ATOM   2620  H   MOL X 443      38.080  15.530  92.150  0.00  0.00            
ATOM   2621  O   MOL X 444      31.720  36.090  74.290  0.00  0.00            
ATOM   2622  H   MOL X 444      32.520  36.570  74.200  0.00  0.00            
ATOM   2623  H   MOL X 444      31.920  35.310  74.820  0.00  0.00            
ATOM   2624  O   MOL X 445       0.990  15.390 104.220  0.00  0.00            
ATOM   2625  H   MOL X 445       0.130  15.240 104.790  0.00  0.00            
ATOM   2626  H   MOL X 445       0.760  14.680 103.460  0.00  0.00            
ATOM   2627  O   MOL X 446      38.600  43.930  90.780  0.00  0.00            
ATOM   2628  H   MOL X 446      37.850  44.430  91.120  0.00  0.00            
ATOM   2629  H   MOL X 446      38.600  44.080  89.840  0.00  0.00            
ATOM   2630  O   MOL X 447       5.690  12.380 102.270  0.00  0.00            
ATOM   2631  H   MOL X 447       5.700  13.340 101.930  0.00  0.00            
ATOM   2632  H   MOL X 447       6.290  12.510 103.020  0.00  0.00            
ATOM   2633  O   MOL X 448      41.880   9.200  78.800  0.00  0.00            
ATOM   2634  H   MOL X 448      41.350   8.510  78.340  0.00  0.00            
ATOM   2635  H   MOL X 448      41.400  10.000  78.390  0.00  0.00            
ATOM   2636  O   MOL X 449      21.130  23.490  90.840  0.00  0.00            
ATOM   2637  H   MOL X 449      20.980  23.710  89.850  0.00  0.00            
ATOM   2638  H   MOL X 449      21.940  24.000  91.070  0.00  0.00            
ATOM   2639  O   MOL X 450      46.180  30.170  98.350  0.00  0.00            
ATOM   2640  H   MOL X 450      45.650  30.530  99.100  0.00  0.00            
ATOM   2641  H   MOL X 450      46.510  31.000  97.940  0.00  0.00            
ATOM   2642  O   MOL X 451      14.340  25.370 102.720  0.00  0.00            
ATOM   2643  H   MOL X 451      15.370  25.120 102.680  0.00  0.00            
ATOM   2644  H   MOL X 451      13.920  24.560 102.330  0.00  0.00            
ATOM   2645  O   MOL X 452       2.440  30.710  90.560  0.00  0.00            
ATOM   2646  H   MOL X 452       2.590  30.990  89.630  0.00  0.00            
ATOM   2647  H   MOL X 452       1.430  30.760  90.620  0.00  0.00            
ATOM   2648  O   MOL X 453       0.330  26.060 107.460  0.00  0.00            
ATOM   2649  H   MOL X 453      49.170  25.530 107.330  0.00  0.00            
ATOM   2650  H   MOL X 453       1.010  25.400 107.350  0.00  0.00            
ATOM   2651  O   MOL X 454       8.410   8.080  97.720  0.00  0.00            
ATOM   2652  H   MOL X 454       8.550   7.580  98.610  0.00  0.00            
ATOM   2653  H   MOL X 454       8.370   7.400  97.020  0.00  0.00            
ATOM   2654  O   MOL X 455      34.860   8.250  99.340  0.00  0.00            
ATOM   2655  H   MOL X 455      34.310   9.120  99.370  0.00  0.00            
ATOM   2656  H   MOL X 455      35.000   8.020  98.360  0.00  0.00            
ATOM   2657  O   MOL X 456      28.290  37.430  89.560  0.00  0.00            
ATOM   2658  H   MOL X 456      28.030  37.430  88.720  0.00  0.00            
ATOM   2659  H   MOL X 456      28.030  38.350  89.880  0.00  0.00            
ATOM   2660  O   MOL X 457       9.270   3.790  88.770  0.00  0.00            
ATOM   2661  H   MOL X 457       9.000   4.640  88.230  0.00  0.00            
ATOM   2662  H   MOL X 457       9.830   3.410  88.100  0.00  0.00            
ATOM   2663  O   MOL X 458      38.110  33.130  88.750  0.00  0.00            
ATOM   2664  H   MOL X 458      38.900  33.090  88.220  0.00  0.00            
ATOM   2665  H   MOL X 458      38.370  33.920  89.250  0.00  0.00            
ATOM   2666  O   MOL X 459       2.930  24.840  86.430  0.00  0.00            
ATOM   2667  H   MOL X 459       3.310  24.330  85.680  0.00  0.00            
ATOM   2668  H   MOL X 459       3.410  25.720  86.300  0.00  0.00            
ATOM   2669  O   MOL X 460       9.490  30.220  81.050  0.00  0.00            
ATOM   2670  H   MOL X 460      10.210  29.920  80.470  0.00  0.00            
ATOM   2671  H   MOL X 460       9.820  31.110  81.380  0.00  0.00            
ATOM   2672  O   MOL X 461      48.320  13.440  86.350  0.00  0.00            
ATOM   2673  H   MOL X 461      49.060  12.750  86.390  0.00  0.00            
ATOM   2674  H   MOL X 461      47.580  12.940  85.820  0.00  0.00            
ATOM   2675  O   MOL X 462      11.330  40.920  91.720  0.00  0.00            
ATOM   2676  H   MOL X 462      11.030  41.840  91.700  0.00  0.00            
ATOM   2677  H   MOL X 462      10.490  40.530  91.280  0.00  0.00            
ATOM   2678  O   MOL X 463       8.290   4.980  85.500  0.00  0.00            
ATOM   2679  H   MOL X 463       7.860   4.140  85.830  0.00  0.00            
ATOM   2680  H   MOL X 463       8.020   5.560  86.290  0.00  0.00            
ATOM   2681  O   MOL X 464       7.980  45.290 101.550  0.00  0.00            
ATOM   2682  H   MOL X 464       7.530  45.430 100.670  0.00  0.00            
ATOM   2683  H   MOL X 464       8.760  44.710 101.410  0.00  0.00            
ATOM   2684  O   MOL X 465      16.200  21.010  80.840  0.00  0.00            
ATOM   2685  H   MOL X 465      16.750  20.170  81.080  0.00  0.00            
ATOM   2686  H   MOL X 465      16.320  21.110  79.870  0.00  0.00            
ATOM   2687  O   MOL X 466      36.100  17.310  74.100  0.00  0.00            
ATOM   2688  H   MOL X 466      36.940  17.700  74.450  0.00  0.00            
ATOM   2689  H   MOL X 466      35.710  17.950  73.500  0.00  0.00            
ATOM   2690  O   MOL X 467      20.780  29.410  81.080  0.00  0.00            
ATOM   2691  H   MOL X 467      20.980  29.200  80.140  0.00  0.00            
ATOM   2692  H   MOL X 467      21.570  30.000  81.170  0.00  0.00            
ATOM   2693  O   MOL X 468      22.390  28.440  96.980  0.00  0.00            
ATOM   2694  H   MOL X 468      22.120  29.410  97.240  0.00  0.00            
ATOM   2695  H   MOL X 468      21.520  28.020  96.720  0.00  0.00            
ATOM   2696  O   MOL X 469      17.440   3.160  89.760  0.00  0.00            
ATOM   2697  H   MOL X 469      16.830   2.510  89.540  0.00  0.00            
ATOM   2698  H   MOL X 469      17.670   3.380  88.810  0.00  0.00            
ATOM   2699  O   MOL X 470      25.410  36.940  80.660  0.00  0.00            
ATOM   2700  H   MOL X 470      25.930  36.440  79.920  0.00  0.00            
ATOM   2701  H   MOL X 470      25.940  37.820  80.740  0.00  0.00            
ATOM   2702  O   MOL X 471       7.980  40.160  87.770  0.00  0.00            
ATOM   2703  H   MOL X 471       8.730  40.720  88.090  0.00  0.00            
ATOM   2704  H   MOL X 471       8.140  40.310  86.830  0.00  0.00            
ATOM   2705  O   MOL X 472       4.520  13.340 105.560  0.00  0.00            
ATOM   2706  H   MOL X 472       5.220  12.670 105.880  0.00  0.00            
ATOM   2707  H   MOL X 472       3.690  12.740 105.420  0.00  0.00            
ATOM   2708  O   MOL X 473      39.960   9.880  75.450  0.00  0.00            
ATOM   2709  H   MOL X 473      39.800   8.880  75.430  0.00  0.00            
ATOM   2710  H   MOL X 473      39.140  10.210  75.030  0.00  0.00            
ATOM   2711  O   MOL X 474      23.440  49.360 100.950  0.00  0.00            
ATOM   2712  H   MOL X 474      22.520   0.230 101.100  0.00  0.00            
ATOM   2713  H   MOL X 474      23.990   0.480 101.440  0.00  0.00            
ATOM   2714  O   MOL X 475      35.660  25.480  79.950  0.00  0.00            
ATOM   2715  H   MOL X 475      35.620  24.640  80.490  0.00  0.00            
ATOM   2716  H   MOL X 475      36.240  25.180  79.220  0.00  0.00            
ATOM   2717  O   MOL X 476      28.970  36.240  75.660  0.00  0.00            
ATOM   2718  H   MOL X 476      29.840  36.340  75.200  0.00  0.00            
ATOM   2719  H   MOL X 476      28.440  36.410  74.910  0.00  0.00            
ATOM   2720  O   MOL X 477      21.750  29.030  88.040  0.00  0.00            
ATOM   2721  H   MOL X 477      21.290  29.400  88.810  0.00  0.00            
ATOM   2722  H   MOL X 477      22.290  29.770  87.520  0.00  0.00            
ATOM   2723  O   MOL X 478      37.660  48.370  86.330  0.00  0.00            
ATOM   2724  H   MOL X 478      37.600  47.400  86.570  0.00  0.00            
ATOM   2725  H   MOL X 478      36.720  48.560  86.060  0.00  0.00            
ATOM   2726  O   MOL X 479      37.430  42.990  94.300  0.00  0.00            
ATOM   2727  H   MOL X 479      36.940  42.820  95.140  0.00  0.00            
ATOM   2728  H   MOL X 479      38.350  42.650  94.330  0.00  0.00            
ATOM   2729  O   MOL X 480      35.080  45.300  98.610  0.00  0.00            
ATOM   2730  H   MOL X 480      34.680  44.820  99.390  0.00  0.00            
ATOM   2731  H   MOL X 480      35.970  45.250  98.990  0.00  0.00            
ATOM   2732  O   MOL X 481       0.650  41.090  97.930  0.00  0.00            
ATOM   2733  H   MOL X 481       0.650  40.540  97.030  0.00  0.00            
ATOM   2734  H   MOL X 481       0.740  42.080  97.560  0.00  0.00            
ATOM   2735  O   MOL X 482      47.340  10.190 101.020  0.00  0.00            
ATOM   2736  H   MOL X 482      47.410  10.600 100.120  0.00  0.00            
ATOM   2737  H   MOL X 482      46.460  10.430 101.440  0.00  0.00            
ATOM   2738  O   MOL X 483      33.010  41.730  86.330  0.00  0.00            
ATOM   2739  H   MOL X 483      32.530  41.880  87.240  0.00  0.00            
ATOM   2740  H   MOL X 483      33.910  42.020  86.520  0.00  0.00            
ATOM   2741  O   MOL X 484      19.900   3.510 100.310  0.00  0.00            
ATOM   2742  H   MOL X 484      20.640   3.920 100.850  0.00  0.00            
ATOM   2743  H   MOL X 484      19.560   4.330  99.870  0.00  0.00            
ATOM   2744  O   MOL X 485      43.250  41.510  81.920  0.00  0.00            
ATOM   2745  H   MOL X 485      42.280  41.190  82.000  0.00  0.00            
ATOM   2746  H   MOL X 485      43.340  42.140  82.700  0.00  0.00            
ATOM   2747  O   MOL X 486      37.290  23.870  78.220  0.00  0.00            
ATOM   2748  H   MOL X 486      37.960  23.380  78.780  0.00  0.00            
ATOM   2749  H   MOL X 486      37.090  23.200  77.570  0.00  0.00            
ATOM   2750  O   MOL X 487      42.900  29.610  95.950  0.00  0.00            
ATOM   2751  H   MOL X 487      43.320  29.390  95.070  0.00  0.00            
ATOM   2752  H   MOL X 487      43.010  28.680  96.370  0.00  0.00            
ATOM   2753  O   MOL X 488      13.280  36.180  97.760  0.00  0.00            
ATOM   2754  H   MOL X 488      12.790  35.300  97.910  0.00  0.00            
ATOM   2755  H   MOL X 488      12.720  36.610  97.070  0.00  0.00            
ATOM   2756  O   MOL X 489      14.120  42.560  98.840  0.00  0.00            
ATOM   2757  H   MOL X 489      14.040  41.570  98.780  0.00  0.00            
ATOM   2758  H   MOL X 489      13.440  42.760  99.550  0.00  0.00            
ATOM   2759  O   MOL X 490      49.200  31.850  96.740  0.00  0.00            
ATOM   2760  H   MOL X 490      49.380  32.210  97.680  0.00  0.00            
ATOM   2761  H   MOL X 490      48.970  30.870  96.890  0.00  0.00            
ATOM   2762  O   MOL X 491      37.770  20.330  98.490  0.00  0.00            
ATOM   2763  H   MOL X 491      37.280  21.050  97.940  0.00  0.00            
ATOM   2764  H   MOL X 491      37.120  20.300  99.290  0.00  0.00            
ATOM   2765  O   MOL X 492       1.560  11.420  96.330  0.00  0.00            
ATOM   2766  H   MOL X 492       2.460  11.720  95.900  0.00  0.00            
ATOM   2767  H   MOL X 492       0.960  11.730  95.570  0.00  0.00            
ATOM   2768  O   MOL X 493      44.550   2.040 103.960  0.00  0.00            
ATOM   2769  H   MOL X 493      44.310   2.950 103.590  0.00  0.00            
ATOM   2770  H   MOL X 493      43.890   1.350 103.600  0.00  0.00            
ATOM   2771  O   MOL X 494      13.230  36.380  88.180  0.00  0.00            
ATOM   2772  H   MOL X 494      13.040  37.350  88.050  0.00  0.00            
ATOM   2773  H   MOL X 494      14.140  36.350  88.550  0.00  0.00            
ATOM   2774  O   MOL X 495      41.270  26.020 107.030  0.00  0.00            
ATOM   2775  H   MOL X 495      41.280  25.700 106.040  0.00  0.00            
ATOM   2776  H   MOL X 495      41.120  25.080 107.330  0.00  0.00            
ATOM   2777  O   MOL X 496      30.480   2.480  99.060  0.00  0.00            
ATOM   2778  H   MOL X 496      31.440   2.060  99.090  0.00  0.00            
ATOM   2779  H   MOL X 496      30.820   3.340  98.790  0.00  0.00            
ATOM   2780  O   MOL X 497      38.270   9.320  86.080  0.00  0.00            
ATOM   2781  H   MOL X 497      37.380   9.440  85.790  0.00  0.00            
ATOM   2782  H   MOL X 497      38.410   8.530  85.530  0.00  0.00            
ATOM   2783  O   MOL X 498      43.290   0.710  81.900  0.00  0.00            
ATOM   2784  H   MOL X 498      44.260   0.790  81.760  0.00  0.00            
ATOM   2785  H   MOL X 498      43.150   1.130  82.740  0.00  0.00            
ATOM   2786  O   MOL X 499      13.000   4.920  97.980  0.00  0.00            
ATOM   2787  H   MOL X 499      12.830   3.950  98.330  0.00  0.00            
ATOM   2788  H   MOL X 499      12.300   5.140  97.330  0.00  0.00            
ATOM   2789  O   MOL X 500      10.660  22.280  78.850  0.00  0.00            
ATOM   2790  H   MOL X 500      11.630  22.270  78.890  0.00  0.00            
ATOM   2791  H   MOL X 500      10.440  21.470  79.390  0.00  0.00            
ATOM   2792  O   MOL X 501      44.740  13.650  91.730  0.00  0.00            
ATOM   2793  H   MOL X 501      43.770  13.340  91.740  0.00  0.00            
ATOM   2794  H   MOL X 501      45.120  13.400  90.880  0.00  0.00            
ATOM   2795  O   MOL X 502      38.440  28.990  77.360  0.00  0.00            
ATOM   2796  H   MOL X 502      38.330  28.020  77.120  0.00  0.00            
ATOM   2797  H   MOL X 502      39.350  29.000  77.850  0.00  0.00            
ATOM   2798  O   MOL X 503      43.770  10.260  90.400  0.00  0.00            
ATOM   2799  H   MOL X 503      43.380  10.580  91.280  0.00  0.00            
ATOM   2800  H   MOL X 503      43.610  11.170  89.930  0.00  0.00            
ATOM   2801  O   MOL X 504      33.380   5.910  82.390  0.00  0.00            
ATOM   2802  H   MOL X 504      32.460   5.950  82.820  0.00  0.00            
ATOM   2803  H   MOL X 504      33.950   6.500  83.020  0.00  0.00            
ATOM   2804  O   MOL X 505      38.990   6.020  90.710  0.00  0.00            
ATOM   2805  H   MOL X 505      39.930   6.000  90.950  0.00  0.00            
ATOM   2806  H   MOL X 505      38.570   5.240  91.190  0.00  0.00            
ATOM   2807  O   MOL X 506      27.060  48.520  79.180  0.00  0.00            
ATOM   2808  H   MOL X 506      26.770  47.660  79.430  0.00  0.00            
ATOM   2809  H   MOL X 506      28.090  48.330  79.240  0.00  0.00            
ATOM   2810  O   MOL X 507      13.770  19.690  92.840  0.00  0.00            
ATOM   2811  H   MOL X 507      12.910  19.750  93.440  0.00  0.00            
ATOM   2812  H   MOL X 507      13.300  20.060  92.060  0.00  0.00            
ATOM   2813  O   MOL X 508       2.180  41.770 108.020  0.00  0.00            
ATOM   2814  H   MOL X 508       2.910  41.830 108.690  0.00  0.00            
ATOM   2815  H   MOL X 508       2.030  42.810 107.780  0.00  0.00            
ATOM   2816  O   MOL X 509      13.380  13.830  98.250  0.00  0.00            
ATOM   2817  H   MOL X 509      14.130  13.320  97.850  0.00  0.00            
ATOM   2818  H   MOL X 509      13.190  14.270  97.400  0.00  0.00            
ATOM   2819  O   MOL X 510      28.260  48.320  89.310  0.00  0.00            
ATOM   2820  H   MOL X 510      28.630  48.420  88.390  0.00  0.00            
ATOM   2821  H   MOL X 510      28.000  47.320  89.420  0.00  0.00            
ATOM   2822  O   MOL X 511      32.290  32.140  81.680  0.00  0.00            
ATOM   2823  H   MOL X 511      31.680  31.330  81.900  0.00  0.00            
ATOM   2824  H   MOL X 511      32.280  32.510  82.640  0.00  0.00            
ATOM   2825  O   MOL X 512      36.590  48.640  79.040  0.00  0.00            
ATOM   2826  H   MOL X 512      35.690  48.440  78.590  0.00  0.00            
ATOM   2827  H   MOL X 512      37.220  47.950  78.670  0.00  0.00            
ATOM   2828  O   MOL X 513      20.380  48.360  94.650  0.00  0.00            
ATOM   2829  H   MOL X 513      20.580  47.510  95.180  0.00  0.00            
ATOM   2830  H   MOL X 513      19.510  48.160  94.100  0.00  0.00            
ATOM   2831  O   MOL X 514      46.720  44.270  76.890  0.00  0.00            
ATOM   2832  H   MOL X 514      46.380  43.840  76.030  0.00  0.00            
ATOM   2833  H   MOL X 514      47.560  43.810  77.130  0.00  0.00            
ATOM   2834  O   MOL X 515      20.120   8.270 100.550  0.00  0.00            
ATOM   2835  H   MOL X 515      20.760   8.800 100.000  0.00  0.00            
ATOM   2836  H   MOL X 515      20.840   7.970 101.250  0.00  0.00            
ATOM   2837  O   MOL X 516       6.700  11.660  91.520  0.00  0.00            
ATOM   2838  H   MOL X 516       7.160  12.560  91.840  0.00  0.00            
ATOM   2839  H   MOL X 516       5.830  11.690  92.090  0.00  0.00            
ATOM   2840  O   MOL X 517      30.150  31.330  86.620  0.00  0.00            
ATOM   2841  H   MOL X 517      30.960  31.400  87.220  0.00  0.00            
ATOM   2842  H   MOL X 517      29.650  32.200  86.770  0.00  0.00            
ATOM   2843  O   MOL X 518       8.770   8.500  73.650  0.00  0.00            
ATOM   2844  H   MOL X 518       7.880   8.700  73.230  0.00  0.00            
ATOM   2845  H   MOL X 518       8.840   9.180  74.310  0.00  0.00            
ATOM   2846  O   MOL X 519      44.050  32.190  98.860  0.00  0.00            
ATOM   2847  H   MOL X 519      43.600  32.330  99.790  0.00  0.00            
ATOM   2848  H   MOL X 519      44.860  32.640  99.040  0.00  0.00            
ATOM   2849  O   MOL X 520       2.590  31.570  99.110  0.00  0.00            
ATOM   2850  H   MOL X 520       3.060  31.260  99.890  0.00  0.00            
ATOM   2851  H   MOL X 520       3.270  32.320  98.910  0.00  0.00            
ATOM   2852  O   MOL X 521      32.820  42.230 103.080  0.00  0.00            
ATOM   2853  H   MOL X 521      33.660  41.900 102.600  0.00  0.00            
ATOM   2854  H   MOL X 521      32.120  41.570 102.850  0.00  0.00            
ATOM   2855  O   MOL X 522      15.760  24.100  79.430  0.00  0.00            
ATOM   2856  H   MOL X 522      16.190  23.240  79.130  0.00  0.00            
ATOM   2857  H   MOL X 522      15.970  24.250  80.410  0.00  0.00            
ATOM   2858  O   MOL X 523      30.390  36.820  82.480  0.00  0.00            
ATOM   2859  H   MOL X 523      29.920  37.650  82.730  0.00  0.00            
ATOM   2860  H   MOL X 523      30.850  37.030  81.620  0.00  0.00            
ATOM   2861  O   MOL X 524      23.010  47.880  87.560  0.00  0.00            
ATOM   2862  H   MOL X 524      23.520  47.170  87.030  0.00  0.00            
ATOM   2863  H   MOL X 524      22.050  47.390  87.600  0.00  0.00            
ATOM   2864  O   MOL X 525      10.670  40.130 101.790  0.00  0.00            
ATOM   2865  H   MOL X 525       9.900  40.690 101.890  0.00  0.00            
ATOM   2866  H   MOL X 525      11.440  40.720 102.180  0.00  0.00            
ATOM   2867  O   MOL X 526      10.040  28.910  86.800  0.00  0.00            
ATOM   2868  H   MOL X 526      10.070  29.680  86.170  0.00  0.00            
ATOM   2869  H   MOL X 526      10.060  28.160  86.110  0.00  0.00            
ATOM   2870  O   MOL X 527      30.170  12.990  83.940  0.00  0.00            
ATOM   2871  H   MOL X 527      30.700  12.760  83.060  0.00  0.00            
ATOM   2872  H   MOL X 527      29.460  13.680  83.670  0.00  0.00            
ATOM   2873  O   MOL X 528      18.740  27.440  88.330  0.00  0.00            
ATOM   2874  H   MOL X 528      18.820  28.400  88.720  0.00  0.00            
ATOM   2875  H   MOL X 528      19.340  27.410  87.550  0.00  0.00            
ATOM   2876  O   MOL X 529       1.200  28.440  86.080  0.00  0.00            
ATOM   2877  H   MOL X 529       0.500  28.290  86.890  0.00  0.00            
ATOM   2878  H   MOL X 529       1.160  27.540  85.600  0.00  0.00            
ATOM   2879  O   MOL X 530       7.260  33.790 102.960  0.00  0.00            
ATOM   2880  H   MOL X 530       7.770  32.990 102.680  0.00  0.00            
ATOM   2881  H   MOL X 530       6.980  33.450 103.880  0.00  0.00            
ATOM   2882  O   MOL X 531      10.470  23.570 104.390  0.00  0.00            
ATOM   2883  H   MOL X 531      10.780  23.550 103.430  0.00  0.00            
ATOM   2884  H   MOL X 531       9.620  23.120 104.430  0.00  0.00            
ATOM   2885  O   MOL X 532      45.690  29.320 105.330  0.00  0.00            
ATOM   2886  H   MOL X 532      45.350  30.270 105.690  0.00  0.00            
ATOM   2887  H   MOL X 532      46.270  29.570 104.580  0.00  0.00            
ATOM   2888  O   MOL X 533      24.300   1.350  96.560  0.00  0.00            
ATOM   2889  H   MOL X 533      24.780   2.050  97.110  0.00  0.00            
ATOM   2890  H   MOL X 533      24.990   0.810  96.150  0.00  0.00            
ATOM   2891  O   MOL X 534      40.590  11.490  77.630  0.00  0.00            
ATOM   2892  H   MOL X 534      40.430  10.980  76.730  0.00  0.00            
ATOM   2893  H   MOL X 534      39.880  12.170  77.510  0.00  0.00            
ATOM   2894  O   MOL X 535      39.380  29.400 105.730  0.00  0.00            
ATOM   2895  H   MOL X 535      38.870  28.810 105.090  0.00  0.00            
ATOM   2896  H   MOL X 535      38.930  30.300 105.640  0.00  0.00            
ATOM   2897  O   MOL X 536      32.830  27.050  83.200  0.00  0.00            
ATOM   2898  H   MOL X 536      33.730  26.730  83.400  0.00  0.00            
ATOM   2899  H   MOL X 536      32.270  26.250  83.440  0.00  0.00            
ATOM   2900  O   MOL X 537      35.400  23.720 101.190  0.00  0.00            
ATOM   2901  H   MOL X 537      36.320  23.520 101.150  0.00  0.00            
ATOM   2902  H   MOL X 537      34.980  22.950 101.610  0.00  0.00            
ATOM   2903  O   MOL X 538      32.070  29.750 101.040  0.00  0.00            
ATOM   2904  H   MOL X 538      32.510  29.380 101.910  0.00  0.00            
ATOM   2905  H   MOL X 538      31.670  28.970 100.560  0.00  0.00            
ATOM   2906  O   MOL X 539      34.430  12.670  82.130  0.00  0.00            
ATOM   2907  H   MOL X 539      34.260  12.240  82.980  0.00  0.00            
ATOM   2908  H   MOL X 539      34.930  12.000  81.570  0.00  0.00            
ATOM   2909  O   MOL X 540      42.100  34.050  92.050  0.00  0.00            
ATOM   2910  H   MOL X 540      41.410  34.700  92.030  0.00  0.00            
ATOM   2911  H   MOL X 540      42.820  34.630  92.430  0.00  0.00            
ATOM   2912  O   MOL X 541      37.280  16.110  81.720  0.00  0.00            
ATOM   2913  H   MOL X 541      37.600  16.980  81.340  0.00  0.00            
ATOM   2914  H   MOL X 541      37.610  15.360  81.180  0.00  0.00            
ATOM   2915  O   MOL X 542      47.860  39.560 102.800  0.00  0.00            
ATOM   2916  H   MOL X 542      47.510  39.800 101.890  0.00  0.00            
ATOM   2917  H   MOL X 542      48.070  38.580 102.640  0.00  0.00            
ATOM   2918  O   MOL X 543      17.090  45.540  91.680  0.00  0.00            
ATOM   2919  H   MOL X 543      16.210  46.040  91.620  0.00  0.00            
ATOM   2920  H   MOL X 543      16.710  44.600  91.450  0.00  0.00            
ATOM   2921  O   MOL X 544      39.310  15.280  79.830  0.00  0.00            
ATOM   2922  H   MOL X 544      40.150  15.570  79.390  0.00  0.00            
ATOM   2923  H   MOL X 544      38.880  14.930  79.060  0.00  0.00            
ATOM   2924  O   MOL X 545      39.250  34.070  93.360  0.00  0.00            
ATOM   2925  H   MOL X 545      39.810  34.710  93.880  0.00  0.00            
ATOM   2926  H   MOL X 545      38.580  34.820  93.110  0.00  0.00            
ATOM   2927  O   MOL X 546      32.520  25.470  88.890  0.00  0.00            
ATOM   2928  H   MOL X 546      33.080  26.260  89.200  0.00  0.00            
ATOM   2929  H   MOL X 546      32.450  24.960  89.750  0.00  0.00            
ATOM   2930  O   MOL X 547      26.930  30.640  87.030  0.00  0.00            
ATOM   2931  H   MOL X 547      27.830  30.360  87.400  0.00  0.00            
ATOM   2932  H   MOL X 547      26.600  31.410  87.600  0.00  0.00            
ATOM   2933  O   MOL X 548      18.650  49.360  89.700  0.00  0.00            
ATOM   2934  H   MOL X 548      17.880   0.400  90.010  0.00  0.00            
ATOM   2935  H   MOL X 548      18.540  49.130  88.760  0.00  0.00            
ATOM   2936  O   MOL X 549      25.420  46.790 103.360  0.00  0.00            
ATOM   2937  H   MOL X 549      25.720  47.730 103.370  0.00  0.00            
ATOM   2938  H   MOL X 549      25.230  46.570 102.390  0.00  0.00            
ATOM   2939  O   MOL X 550       6.990   3.350  98.910  0.00  0.00            
ATOM   2940  H   MOL X 550       6.210   3.230  99.540  0.00  0.00            
ATOM   2941  H   MOL X 550       7.760   2.840  99.290  0.00  0.00            
ATOM   2942  O   MOL X 551       8.590  41.630 102.250  0.00  0.00            
ATOM   2943  H   MOL X 551       8.140  41.670 103.190  0.00  0.00            
ATOM   2944  H   MOL X 551       7.810  41.750 101.640  0.00  0.00            
ATOM   2945  O   MOL X 552      46.090  23.350  84.280  0.00  0.00            
ATOM   2946  H   MOL X 552      46.550  22.930  83.520  0.00  0.00            
ATOM   2947  H   MOL X 552      46.260  22.620  84.970  0.00  0.00            
ATOM   2948  O   MOL X 553      33.600  31.940  94.070  0.00  0.00            
ATOM   2949  H   MOL X 553      34.590  32.010  94.300  0.00  0.00            
ATOM   2950  H   MOL X 553      33.330  31.980  95.040  0.00  0.00            
ATOM   2951  O   MOL X 554      45.150  14.440  99.910  0.00  0.00            
ATOM   2952  H   MOL X 554      44.880  14.560 100.790  0.00  0.00            
ATOM   2953  H   MOL X 554      45.130  13.330  99.780  0.00  0.00            
ATOM   2954  O   MOL X 555      37.290  31.030  90.060  0.00  0.00            
ATOM   2955  H   MOL X 555      37.370  30.260  89.460  0.00  0.00            
ATOM   2956  H   MOL X 555      37.670  31.840  89.650  0.00  0.00            
ATOM   2957  O   MOL X 556       3.880  11.390  98.560  0.00  0.00            
ATOM   2958  H   MOL X 556       3.600  10.570  98.100  0.00  0.00            
ATOM   2959  H   MOL X 556       4.660  11.220  99.140  0.00  0.00            
ATOM   2960  O   MOL X 557      13.110  25.110  95.030  0.00  0.00            
ATOM   2961  H   MOL X 557      13.060  25.250  95.990  0.00  0.00            
ATOM   2962  H   MOL X 557      13.480  25.950  94.580  0.00  0.00            
ATOM   2963  O   MOL X 558      45.450  26.620 104.950  0.00  0.00            
ATOM   2964  H   MOL X 558      45.460  27.610 105.260  0.00  0.00            
ATOM   2965  H   MOL X 558      46.080  26.210 105.530  0.00  0.00            
ATOM   2966  O   MOL X 559      46.190  43.530  84.460  0.00  0.00            
ATOM   2967  H   MOL X 559      45.640  43.630  83.570  0.00  0.00            
ATOM   2968  H   MOL X 559      46.480  44.510  84.620  0.00  0.00            
ATOM   2969  O   MOL X 560       3.530  28.030  83.810  0.00  0.00            
ATOM   2970  H   MOL X 560       3.990  27.700  84.600  0.00  0.00            
ATOM   2971  H   MOL X 560       4.130  28.780  83.620  0.00  0.00            
ATOM   2972  O   MOL X 561      34.020   8.440  87.590  0.00  0.00            
ATOM   2973  H   MOL X 561      33.530   9.110  88.120  0.00  0.00            
ATOM   2974  H   MOL X 561      34.940   8.860  87.720  0.00  0.00            
ATOM   2975  O   MOL X 562      25.250  29.260  85.610  0.00  0.00            
ATOM   2976  H   MOL X 562      25.670  29.480  84.720  0.00  0.00            
ATOM   2977  H   MOL X 562      25.880  29.760  86.130  0.00  0.00            
ATOM   2978  O   MOL X 563      42.970  42.650  75.590  0.00  0.00            
ATOM   2979  H   MOL X 563      42.310  42.000  75.370  0.00  0.00            
ATOM   2980  H   MOL X 563      42.710  42.960  76.480  0.00  0.00            
ATOM   2981  O   MOL X 564       7.020  26.450 100.860  0.00  0.00            
ATOM   2982  H   MOL X 564       6.820  27.100 101.500  0.00  0.00            
ATOM   2983  H   MOL X 564       6.190  25.910 100.800  0.00  0.00            
ATOM   2984  O   MOL X 565      16.790   5.850  94.610  0.00  0.00            
ATOM   2985  H   MOL X 565      17.240   5.810  95.550  0.00  0.00            
ATOM   2986  H   MOL X 565      16.850   6.860  94.630  0.00  0.00            
ATOM   2987  O   MOL X 566      35.500  13.720  76.220  0.00  0.00            
ATOM   2988  H   MOL X 566      35.680  13.080  77.030  0.00  0.00            
ATOM   2989  H   MOL X 566      34.550  13.500  76.030  0.00  0.00            
ATOM   2990  O   MOL X 567      42.650   3.550  81.360  0.00  0.00            
ATOM   2991  H   MOL X 567      42.780   3.220  82.340  0.00  0.00            
ATOM   2992  H   MOL X 567      43.610   3.690  81.140  0.00  0.00            
ATOM   2993  O   MOL X 568       3.080  26.700 102.350  0.00  0.00            
ATOM   2994  H   MOL X 568       3.390  27.260 101.540  0.00  0.00            
ATOM   2995  H   MOL X 568       3.790  26.010 102.370  0.00  0.00            
ATOM   2996  O   MOL X 569      25.670  31.420  99.980  0.00  0.00            
ATOM   2997  H   MOL X 569      24.970  30.710  99.980  0.00  0.00            
ATOM   2998  H   MOL X 569      26.120  31.380  99.050  0.00  0.00            
ATOM   2999  O   MOL X 570      28.870  11.200  85.360  0.00  0.00            
ATOM   3000  H   MOL X 570      29.540  10.790  85.940  0.00  0.00            
ATOM   3001  H   MOL X 570      29.430  11.820  84.840  0.00  0.00            
ATOM   3002  O   MOL X 571      47.130  48.930  80.220  0.00  0.00            
ATOM   3003  H   MOL X 571      47.320  48.360  81.010  0.00  0.00            
ATOM   3004  H   MOL X 571      48.120  48.950  79.930  0.00  0.00            
ATOM   3005  O   MOL X 572       6.070  37.100 102.870  0.00  0.00            
ATOM   3006  H   MOL X 572       5.650  36.820 101.990  0.00  0.00            
ATOM   3007  H   MOL X 572       6.980  37.370 102.450  0.00  0.00            
ATOM   3008  O   MOL X 573      12.550  25.160  83.900  0.00  0.00            
ATOM   3009  H   MOL X 573      12.990  25.430  83.030  0.00  0.00            
ATOM   3010  H   MOL X 573      12.690  24.160  84.010  0.00  0.00            
ATOM   3011  O   MOL X 574      36.540   7.960  81.480  0.00  0.00            
ATOM   3012  H   MOL X 574      36.770   8.840  81.800  0.00  0.00            
ATOM   3013  H   MOL X 574      35.780   7.830  82.130  0.00  0.00            
ATOM   3014  O   MOL X 575       1.790   6.910  95.610  0.00  0.00            
ATOM   3015  H   MOL X 575       2.070   7.740  96.160  0.00  0.00            
ATOM   3016  H   MOL X 575       2.410   6.240  95.970  0.00  0.00            
ATOM   3017  O   MOL X 576      38.330  43.370  98.460  0.00  0.00            
ATOM   3018  H   MOL X 576      38.750  43.290  99.310  0.00  0.00            
ATOM   3019  H   MOL X 576      38.750  44.180  98.110  0.00  0.00            
ATOM   3020  O   MOL X 577       5.870  41.580  86.040  0.00  0.00            
ATOM   3021  H   MOL X 577       6.820  41.950  86.120  0.00  0.00            
ATOM   3022  H   MOL X 577       5.940  40.740  85.660  0.00  0.00            
ATOM   3023  O   MOL X 578      29.880  17.190  94.560  0.00  0.00            
ATOM   3024  H   MOL X 578      29.160  17.890  94.630  0.00  0.00            
ATOM   3025  H   MOL X 578      29.320  16.360  94.570  0.00  0.00            
ATOM   3026  O   MOL X 579      19.790  13.990  81.870  0.00  0.00            
ATOM   3027  H   MOL X 579      19.670  13.320  82.620  0.00  0.00            
ATOM   3028  H   MOL X 579      20.360  13.500  81.250  0.00  0.00            
ATOM   3029  O   MOL X 580      41.630  40.280 101.810  0.00  0.00            
ATOM   3030  H   MOL X 580      41.230  39.690 101.130  0.00  0.00            
ATOM   3031  H   MOL X 580      40.780  40.690 102.100  0.00  0.00            
ATOM   3032  O   MOL X 581      48.190  25.120  86.240  0.00  0.00            
ATOM   3033  H   MOL X 581      48.290  24.130  86.360  0.00  0.00            
ATOM   3034  H   MOL X 581      47.600  25.310  87.040  0.00  0.00            
ATOM   3035  O   MOL X 582      25.990   7.230  92.460  0.00  0.00            
ATOM   3036  H   MOL X 582      25.450   6.550  92.050  0.00  0.00            
ATOM   3037  H   MOL X 582      26.310   7.710  91.600  0.00  0.00            
ATOM   3038  O   MOL X 583      45.900  19.100 104.000  0.00  0.00            
ATOM   3039  H   MOL X 583      46.100  19.980 103.520  0.00  0.00            
ATOM   3040  H   MOL X 583      46.400  19.140 104.850  0.00  0.00            
ATOM   3041  O   MOL X 584      14.540  28.870  78.900  0.00  0.00            
ATOM   3042  H   MOL X 584      14.970  28.000  78.710  0.00  0.00            
ATOM   3043  H   MOL X 584      14.130  28.700  79.810  0.00  0.00            
ATOM   3044  O   MOL X 585      31.120  30.570  91.100  0.00  0.00            
ATOM   3045  H   MOL X 585      32.080  30.470  91.310  0.00  0.00            
ATOM   3046  H   MOL X 585      30.940  29.720  90.590  0.00  0.00            
ATOM   3047  O   MOL X 586      12.670   5.550  90.560  0.00  0.00            
ATOM   3048  H   MOL X 586      12.310   4.610  90.600  0.00  0.00            
ATOM   3049  H   MOL X 586      12.630   5.900  89.570  0.00  0.00            
ATOM   3050  O   MOL X 587      41.020  35.650  95.050  0.00  0.00            
ATOM   3051  H   MOL X 587      41.790  36.280  95.090  0.00  0.00            
ATOM   3052  H   MOL X 587      41.420  34.740  95.090  0.00  0.00            
ATOM   3053  O   MOL X 588      43.690  16.450 105.900  0.00  0.00            
ATOM   3054  H   MOL X 588      43.630  17.370 106.180  0.00  0.00            
ATOM   3055  H   MOL X 588      43.080  16.460 105.110  0.00  0.00            
ATOM   3056  O   MOL X 589      20.910  24.570  75.790  0.00  0.00            
ATOM   3057  H   MOL X 589      21.260  24.200  74.880  0.00  0.00            
ATOM   3058  H   MOL X 589      20.150  23.910  75.970  0.00  0.00            
ATOM   3059  O   MOL X 590      24.320  23.110  89.340  0.00  0.00            
ATOM   3060  H   MOL X 590      24.750  22.380  89.850  0.00  0.00            
ATOM   3061  H   MOL X 590      24.630  22.800  88.440  0.00  0.00            
ATOM   3062  O   MOL X 591      32.090  21.780  86.250  0.00  0.00            
ATOM   3063  H   MOL X 591      31.610  21.110  85.620  0.00  0.00            
ATOM   3064  H   MOL X 591      31.360  21.980  86.940  0.00  0.00            
ATOM   3065  O   MOL X 592      31.610  39.260  87.910  0.00  0.00            
ATOM   3066  H   MOL X 592      30.930  39.740  87.370  0.00  0.00            
ATOM   3067  H   MOL X 592      32.280  39.990  88.040  0.00  0.00            
ATOM   3068  O   MOL X 593      38.070  39.090  93.000  0.00  0.00            
ATOM   3069  H   MOL X 593      38.610  39.550  93.660  0.00  0.00            
ATOM   3070  H   MOL X 593      37.810  39.770  92.300  0.00  0.00            
ATOM   3071  O   MOL X 594      28.220  45.740  82.260  0.00  0.00            
ATOM   3072  H   MOL X 594      28.580  46.620  81.990  0.00  0.00            
ATOM   3073  H   MOL X 594      29.030  45.310  82.640  0.00  0.00            
ATOM   3074  O   MOL X 595      12.970   0.080 101.960  0.00  0.00            
ATOM   3075  H   MOL X 595      13.390   0.550 101.150  0.00  0.00            
ATOM   3076  H   MOL X 595      13.770  49.170 102.320  0.00  0.00            
ATOM   3077  O   MOL X 596      18.640  39.940  79.950  0.00  0.00            
ATOM   3078  H   MOL X 596      18.140  39.390  79.350  0.00  0.00            
ATOM   3079  H   MOL X 596      18.040  40.020  80.720  0.00  0.00            
ATOM   3080  O   MOL X 597       2.990  46.970  98.780  0.00  0.00            
ATOM   3081  H   MOL X 597       3.450  46.300  98.190  0.00  0.00            
ATOM   3082  H   MOL X 597       2.940  47.670  98.050  0.00  0.00            
ATOM   3083  O   MOL X 598      34.210  17.780 103.020  0.00  0.00            
ATOM   3084  H   MOL X 598      33.340  17.470 102.630  0.00  0.00            
ATOM   3085  H   MOL X 598      34.840  17.300 102.400  0.00  0.00            
ATOM   3086  O   MOL X 599       1.360  30.520  82.080  0.00  0.00            
ATOM   3087  H   MOL X 599       0.720  31.080  81.570  0.00  0.00            
ATOM   3088  H   MOL X 599       2.290  30.890  81.900  0.00  0.00            
ATOM   3089  O   MOL X 600      31.820  39.110  99.990  0.00  0.00            
ATOM   3090  H   MOL X 600      32.130  38.170  99.990  0.00  0.00            
ATOM   3091  H   MOL X 600      31.350  39.320  99.090  0.00  0.00            
ATOM   3092  O   MOL X 601      13.430  12.130  87.360  0.00  0.00            
ATOM   3093  H   MOL X 601      13.970  12.900  87.000  0.00  0.00            
ATOM   3094  H   MOL X 601      12.490  12.260  86.960  0.00  0.00            
ATOM   3095  O   MOL X 602      11.900  38.020 100.730  0.00  0.00            
ATOM   3096  H   MOL X 602      11.380  38.750 101.140  0.00  0.00            
ATOM   3097  H   MOL X 602      12.430  38.500 100.040  0.00  0.00            
ATOM   3098  O   MOL X 603       1.530   6.270  86.930  0.00  0.00            
ATOM   3099  H   MOL X 603       1.570   6.660  86.050  0.00  0.00            
ATOM   3100  H   MOL X 603       2.060   5.470  86.750  0.00  0.00            
ATOM   3101  O   MOL X 604      42.240   6.980  84.630  0.00  0.00            
ATOM   3102  H   MOL X 604      41.280   6.690  84.480  0.00  0.00            
ATOM   3103  H   MOL X 604      42.160   8.000  84.620  0.00  0.00            
ATOM   3104  O   MOL X 605      44.030   4.080 102.530  0.00  0.00            
ATOM   3105  H   MOL X 605      43.440   4.920 102.570  0.00  0.00            
ATOM   3106  H   MOL X 605      43.930   4.070 101.510  0.00  0.00            
ATOM   3107  O   MOL X 606       9.820  26.660 102.920  0.00  0.00            
ATOM   3108  H   MOL X 606       9.880  26.270 101.960  0.00  0.00            
ATOM   3109  H   MOL X 606      10.130  25.890 103.510  0.00  0.00            
ATOM   3110  O   MOL X 607      20.690  46.760  88.000  0.00  0.00            
ATOM   3111  H   MOL X 607      21.080  45.830  88.090  0.00  0.00            
ATOM   3112  H   MOL X 607      19.880  46.700  88.600  0.00  0.00            
ATOM   3113  O   MOL X 608      13.640  17.130  99.020  0.00  0.00            
ATOM   3114  H   MOL X 608      14.110  17.550  98.230  0.00  0.00            
ATOM   3115  H   MOL X 608      14.500  16.680  99.340  0.00  0.00            
ATOM   3116  O   MOL X 609      20.380  24.370  88.280  0.00  0.00            
ATOM   3117  H   MOL X 609      21.090  25.050  88.130  0.00  0.00            
ATOM   3118  H   MOL X 609      20.660  23.720  87.690  0.00  0.00            
ATOM   3119  O   MOL X 610       4.870  28.820  88.980  0.00  0.00            
ATOM   3120  H   MOL X 610       5.180  28.610  89.940  0.00  0.00            
ATOM   3121  H   MOL X 610       3.910  28.430  88.900  0.00  0.00            
ATOM   3122  O   MOL X 611       0.100  40.090 100.110  0.00  0.00            
ATOM   3123  H   MOL X 611      48.750  39.920 100.030  0.00  0.00            
ATOM   3124  H   MOL X 611       0.260  40.510  99.170  0.00  0.00            
ATOM   3125  O   MOL X 612       8.990   6.030  99.700  0.00  0.00            
ATOM   3126  H   MOL X 612       8.310   6.030 100.510  0.00  0.00            
ATOM   3127  H   MOL X 612       8.990   5.050  99.410  0.00  0.00            
ATOM   3128  O   MOL X 613      39.110  45.140 103.410  0.00  0.00            
ATOM   3129  H   MOL X 613      39.280  45.790 104.100  0.00  0.00            
ATOM   3130  H   MOL X 613      39.590  45.600 102.640  0.00  0.00            
ATOM   3131  O   MOL X 614       3.440  42.060  95.560  0.00  0.00            
ATOM   3132  H   MOL X 614       3.060  42.850  95.920  0.00  0.00            
ATOM   3133  H   MOL X 614       4.360  42.430  95.260  0.00  0.00            
ATOM   3134  O   MOL X 615      14.610  38.560 101.650  0.00  0.00            
ATOM   3135  H   MOL X 615      14.270  39.480 101.960  0.00  0.00            
ATOM   3136  H   MOL X 615      14.180  38.570 100.740  0.00  0.00            
ATOM   3137  O   MOL X 616      48.090  42.030  93.660  0.00  0.00            
ATOM   3138  H   MOL X 616      47.980  42.360  94.610  0.00  0.00            
ATOM   3139  H   MOL X 616      47.130  41.850  93.300  0.00  0.00            
ATOM   3140  O   MOL X 617       4.950   3.070 100.490  0.00  0.00            
ATOM   3141  H   MOL X 617       4.360   2.300 100.490  0.00  0.00            
ATOM   3142  H   MOL X 617       4.480   3.870 100.820  0.00  0.00            
ATOM   3143  O   MOL X 618      15.000  13.920  86.270  0.00  0.00            
ATOM   3144  H   MOL X 618      14.540  14.540  85.630  0.00  0.00            
ATOM   3145  H   MOL X 618      15.790  13.600  85.800  0.00  0.00            
ATOM   3146  O   MOL X 619      19.950  44.170  89.650  0.00  0.00            
ATOM   3147  H   MOL X 619      19.540  45.040  89.550  0.00  0.00            
ATOM   3148  H   MOL X 619      20.710  44.170  88.940  0.00  0.00            
ATOM   3149  O   MOL X 620      29.020  38.310  98.740  0.00  0.00            
ATOM   3150  H   MOL X 620      29.100  37.310  98.610  0.00  0.00            
ATOM   3151  H   MOL X 620      28.130  38.540  98.330  0.00  0.00            
ATOM   3152  O   MOL X 621       2.270  20.580  85.970  0.00  0.00            
ATOM   3153  H   MOL X 621       2.390  21.500  86.380  0.00  0.00            
ATOM   3154  H   MOL X 621       1.410  20.330  86.410  0.00  0.00            
ATOM   3155  O   MOL X 622      39.820  18.970 104.760  0.00  0.00            
ATOM   3156  H   MOL X 622      38.950  18.890 104.270  0.00  0.00            
ATOM   3157  H   MOL X 622      40.170  19.650 104.060  0.00  0.00            
ATOM   3158  O   MOL X 623      30.070  31.610 101.370  0.00  0.00            
ATOM   3159  H   MOL X 623      30.990  31.490 100.970  0.00  0.00            
ATOM   3160  H   MOL X 623      29.880  32.470 100.940  0.00  0.00            
ATOM   3161  O   MOL X 624      11.960  46.470 106.490  0.00  0.00            
ATOM   3162  H   MOL X 624      12.740  47.080 106.400  0.00  0.00            
ATOM   3163  H   MOL X 624      12.070  46.370 107.480  0.00  0.00            
ATOM   3164  O   MOL X 625      34.080  20.190  84.730  0.00  0.00            
ATOM   3165  H   MOL X 625      34.200  21.090  84.400  0.00  0.00            
ATOM   3166  H   MOL X 625      33.890  19.810  83.810  0.00  0.00            
ATOM   3167  O   MOL X 626      16.920  20.840  94.330  0.00  0.00            
ATOM   3168  H   MOL X 626      16.860  21.360  93.400  0.00  0.00            
ATOM   3169  H   MOL X 626      17.680  20.150  94.050  0.00  0.00            
ATOM   3170  O   MOL X 627      46.810  22.310 106.090  0.00  0.00            
ATOM   3171  H   MOL X 627      46.990  21.380 106.170  0.00  0.00            
ATOM   3172  H   MOL X 627      46.020  22.290 106.720  0.00  0.00            
ATOM   3173  O   MOL X 628      33.630   6.590  79.110  0.00  0.00            
ATOM   3174  H   MOL X 628      33.440   6.130  79.990  0.00  0.00            
ATOM   3175  H   MOL X 628      32.990   7.390  79.140  0.00  0.00            
ATOM   3176  O   MOL X 629      30.030   7.810  97.040  0.00  0.00            
ATOM   3177  H   MOL X 629      29.400   7.470  97.690  0.00  0.00            
ATOM   3178  H   MOL X 629      29.940   7.190  96.280  0.00  0.00            
ATOM   3179  O   MOL X 630      21.400  36.690  79.420  0.00  0.00            
ATOM   3180  H   MOL X 630      20.400  36.620  79.610  0.00  0.00            
ATOM   3181  H   MOL X 630      21.320  37.170  78.530  0.00  0.00            
ATOM   3182  O   MOL X 631      28.540  32.910  95.330  0.00  0.00            
ATOM   3183  H   MOL X 631      28.920  32.510  94.460  0.00  0.00            
ATOM   3184  H   MOL X 631      27.650  33.160  94.940  0.00  0.00            
ATOM   3185  O   MOL X 632      29.610   7.150  93.510  0.00  0.00            
ATOM   3186  H   MOL X 632      30.400   7.030  92.940  0.00  0.00            
ATOM   3187  H   MOL X 632      29.310   8.000  93.080  0.00  0.00            
ATOM   3188  O   MOL X 633      42.150   2.070  74.600  0.00  0.00            
ATOM   3189  H   MOL X 633      41.540   1.480  75.120  0.00  0.00            
ATOM   3190  H   MOL X 633      42.630   1.420  74.040  0.00  0.00            
ATOM   3191  O   MOL X 634       8.830   3.490 101.620  0.00  0.00            
ATOM   3192  H   MOL X 634       9.300   2.950 101.000  0.00  0.00            
ATOM   3193  H   MOL X 634       8.140   2.840 102.040  0.00  0.00            
ATOM   3194  O   MOL X 635      35.550   1.600  99.790  0.00  0.00            
ATOM   3195  H   MOL X 635      36.490   1.980  99.760  0.00  0.00            
ATOM   3196  H   MOL X 635      35.930   0.750 100.320  0.00  0.00            
ATOM   3197  O   MOL X 636      31.340  24.760  86.660  0.00  0.00            
ATOM   3198  H   MOL X 636      31.740  24.890  87.570  0.00  0.00            
ATOM   3199  H   MOL X 636      31.940  25.350  86.090  0.00  0.00            
ATOM   3200  O   MOL X 637      41.570  11.150  99.810  0.00  0.00            
ATOM   3201  H   MOL X 637      41.110  10.430  99.400  0.00  0.00            
ATOM   3202  H   MOL X 637      42.190  11.360  99.070  0.00  0.00            
ATOM   3203  O   MOL X 638      14.420  30.790 102.840  0.00  0.00            
ATOM   3204  H   MOL X 638      15.080  31.590 102.680  0.00  0.00            
ATOM   3205  H   MOL X 638      14.120  30.390 102.010  0.00  0.00            
ATOM   3206  O   MOL X 639      17.260  35.830  82.810  0.00  0.00            
ATOM   3207  H   MOL X 639      17.430  36.780  82.890  0.00  0.00            
ATOM   3208  H   MOL X 639      17.200  35.470  83.730  0.00  0.00            
ATOM   3209  O   MOL X 640      31.490  18.510  75.990  0.00  0.00            
ATOM   3210  H   MOL X 640      30.620  17.970  76.050  0.00  0.00            
ATOM   3211  H   MOL X 640      32.220  17.900  76.290  0.00  0.00            
ATOM   3212  O   MOL X 641      25.570  15.130  80.820  0.00  0.00            
ATOM   3213  H   MOL X 641      26.290  14.430  81.020  0.00  0.00            
ATOM   3214  H   MOL X 641      25.240  14.680  79.990  0.00  0.00            
ATOM   3215  O   MOL X 642      44.560  23.700 104.430  0.00  0.00            
ATOM   3216  H   MOL X 642      44.690  23.040 103.730  0.00  0.00            
ATOM   3217  H   MOL X 642      44.220  23.180 105.170  0.00  0.00            
ATOM   3218  O   MOL X 643      46.230   0.330 105.300  0.00  0.00            
ATOM   3219  H   MOL X 643      45.910   0.950 104.540  0.00  0.00            
ATOM   3220  H   MOL X 643      45.670  49.080 105.240  0.00  0.00            
ATOM   3221  O   MOL X 644      31.540  15.340  80.740  0.00  0.00            
ATOM   3222  H   MOL X 644      31.650  14.390  80.990  0.00  0.00            
ATOM   3223  H   MOL X 644      31.740  15.820  81.670  0.00  0.00            
ATOM   3224  O   MOL X 645      18.430   6.030  96.710  0.00  0.00            
ATOM   3225  H   MOL X 645      18.680   5.100  96.720  0.00  0.00            
ATOM   3226  H   MOL X 645      18.230   6.130  97.680  0.00  0.00            
ATOM   3227  O   MOL X 646      41.050  29.950  92.500  0.00  0.00            
ATOM   3228  H   MOL X 646      40.300  30.430  92.880  0.00  0.00            
ATOM   3229  H   MOL X 646      41.300  30.510  91.750  0.00  0.00            
ATOM   3230  O   MOL X 647       1.860  23.880 106.250  0.00  0.00            
ATOM   3231  H   MOL X 647       1.590  23.850 105.270  0.00  0.00            
ATOM   3232  H   MOL X 647       1.320  23.070 106.540  0.00  0.00            
ATOM   3233  O   MOL X 648      29.310  23.390  85.760  0.00  0.00            
ATOM   3234  H   MOL X 648      29.860  23.970  86.290  0.00  0.00            
ATOM   3235  H   MOL X 648      29.480  22.530  86.220  0.00  0.00            
ATOM   3236  O   MOL X 649      16.530   8.130  92.040  0.00  0.00            
ATOM   3237  H   MOL X 649      15.720   7.530  91.970  0.00  0.00            
ATOM   3238  H   MOL X 649      17.120   7.620  91.380  0.00  0.00            
ATOM   3239  O   MOL X 650      15.880  46.340  94.950  0.00  0.00            
ATOM   3240  H   MOL X 650      16.230  47.250  94.670  0.00  0.00            
ATOM   3241  H   MOL X 650      15.800  46.660  95.880  0.00  0.00            
ATOM   3242  O   MOL X 651      26.790  30.370  83.760  0.00  0.00            
ATOM   3243  H   MOL X 651      26.620  30.170  82.770  0.00  0.00            
ATOM   3244  H   MOL X 651      27.810  30.160  83.750  0.00  0.00            
ATOM   3245  O   MOL X 652       0.760  42.200  76.380  0.00  0.00            
ATOM   3246  H   MOL X 652       1.490  41.640  76.740  0.00  0.00            
ATOM   3247  H   MOL X 652       0.940  42.530  75.480  0.00  0.00            
ATOM   3248  O   MOL X 653      48.690   7.930 100.840  0.00  0.00            
ATOM   3249  H   MOL X 653      48.290   8.820 100.970  0.00  0.00            
ATOM   3250  H   MOL X 653      47.930   7.400 100.500  0.00  0.00            
ATOM   3251  O   MOL X 654       4.530  31.780 106.240  0.00  0.00            
ATOM   3252  H   MOL X 654       4.150  31.460 107.070  0.00  0.00            
ATOM   3253  H   MOL X 654       4.230  32.710 106.090  0.00  0.00            
ATOM   3254  O   MOL X 655      42.760   0.460  79.110  0.00  0.00            
ATOM   3255  H   MOL X 655      43.530  49.410  78.980  0.00  0.00            
ATOM   3256  H   MOL X 655      42.850   0.680  80.040  0.00  0.00            
ATOM   3257  O   MOL X 656      27.570  18.960  90.170  0.00  0.00            
ATOM   3258  H   MOL X 656      28.530  19.150  90.420  0.00  0.00            
ATOM   3259  H   MOL X 656      27.590  18.080  89.670  0.00  0.00            
ATOM   3260  O   MOL X 657      12.650  16.390  78.630  0.00  0.00            
ATOM   3261  H   MOL X 657      13.260  16.850  77.950  0.00  0.00            
ATOM   3262  H   MOL X 657      12.310  17.230  79.180  0.00  0.00            
ATOM   3263  O   MOL X 658      40.030  45.870 100.650  0.00  0.00            
ATOM   3264  H   MOL X 658      39.900  45.460  99.690  0.00  0.00            
ATOM   3265  H   MOL X 658      40.300  46.740 100.250  0.00  0.00            
ATOM   3266  O   MOL X 659      27.250  36.320 105.360  0.00  0.00            
ATOM   3267  H   MOL X 659      27.020  35.730 104.620  0.00  0.00            
ATOM   3268  H   MOL X 659      26.350  36.480 105.750  0.00  0.00            
ATOM   3269  O   MOL X 660      33.270   2.570  98.730  0.00  0.00            
ATOM   3270  H   MOL X 660      34.170   2.220  99.030  0.00  0.00            
ATOM   3271  H   MOL X 660      33.280   2.440  97.720  0.00  0.00            
ATOM   3272  O   MOL X 661      23.300  23.470  92.790  0.00  0.00            
ATOM   3273  H   MOL X 661      23.990  24.170  92.670  0.00  0.00            
ATOM   3274  H   MOL X 661      22.690  24.000  93.440  0.00  0.00            
ATOM   3275  O   MOL X 662      43.600  46.870  94.070  0.00  0.00            
ATOM   3276  H   MOL X 662      44.480  47.110  93.710  0.00  0.00            
ATOM   3277  H   MOL X 662      43.910  46.620  95.020  0.00  0.00            
ATOM   3278  O   MOL X 663      30.380  27.320  87.620  0.00  0.00            
ATOM   3279  H   MOL X 663      31.160  26.770  87.500  0.00  0.00            
ATOM   3280  H   MOL X 663      30.030  27.260  86.720  0.00  0.00            
ATOM   3281  O   MOL X 664      31.530  33.700 106.090  0.00  0.00            
ATOM   3282  H   MOL X 664      31.430  33.470 107.050  0.00  0.00            
ATOM   3283  H   MOL X 664      31.030  34.560 105.940  0.00  0.00            
ATOM   3284  O   MOL X 665      19.620  35.930  95.280  0.00  0.00            
ATOM   3285  H   MOL X 665      18.800  35.430  94.980  0.00  0.00            
ATOM   3286  H   MOL X 665      20.160  35.770  94.510  0.00  0.00            
ATOM   3287  O   MOL X 666       6.910  34.690  83.870  0.00  0.00            
ATOM   3288  H   MOL X 666       6.880  35.460  83.340  0.00  0.00            
ATOM   3289  H   MOL X 666       6.020  34.200  83.880  0.00  0.00            
ATOM   3290  O   MOL X 667       8.840  45.340  92.390  0.00  0.00            
ATOM   3291  H   MOL X 667       8.400  46.010  92.950  0.00  0.00            
ATOM   3292  H   MOL X 667       9.510  45.960  92.010  0.00  0.00            
ATOM   3293  O   MOL X 668      13.410  24.930  81.370  0.00  0.00            
ATOM   3294  H   MOL X 668      13.530  23.950  81.540  0.00  0.00            
ATOM   3295  H   MOL X 668      14.250  25.220  80.960  0.00  0.00            
ATOM   3296  O   MOL X 669      17.260  28.080  83.820  0.00  0.00            
ATOM   3297  H   MOL X 669      18.160  27.930  84.200  0.00  0.00            
ATOM   3298  H   MOL X 669      16.750  28.510  84.630  0.00  0.00            
ATOM   3299  O   MOL X 670      45.650   7.170  97.340  0.00  0.00            
ATOM   3300  H   MOL X 670      45.030   6.420  97.430  0.00  0.00            
ATOM   3301  H   MOL X 670      46.220   6.820  96.650  0.00  0.00            
ATOM   3302  O   MOL X 671      27.320  35.080 100.210  0.00  0.00            
ATOM   3303  H   MOL X 671      27.210  34.950  99.240  0.00  0.00            
ATOM   3304  H   MOL X 671      28.220  34.630 100.440  0.00  0.00            
ATOM   3305  O   MOL X 672      39.430  40.150  88.760  0.00  0.00            
ATOM   3306  H   MOL X 672      39.870  39.320  88.320  0.00  0.00            
ATOM   3307  H   MOL X 672      38.520  39.730  88.750  0.00  0.00            
ATOM   3308  O   MOL X 673      18.140  29.670  78.350  0.00  0.00            
ATOM   3309  H   MOL X 673      17.900  28.830  78.780  0.00  0.00            
ATOM   3310  H   MOL X 673      18.250  29.480  77.350  0.00  0.00            
ATOM   3311  O   MOL X 674      20.280  38.680  81.700  0.00  0.00            
ATOM   3312  H   MOL X 674      19.900  39.160  80.830  0.00  0.00            
ATOM   3313  H   MOL X 674      20.250  37.720  81.430  0.00  0.00            
ATOM   3314  O   MOL X 675      17.810  43.360  96.390  0.00  0.00            
ATOM   3315  H   MOL X 675      16.890  43.480  96.570  0.00  0.00            
ATOM   3316  H   MOL X 675      17.950  43.760  95.460  0.00  0.00            
ATOM   3317  O   MOL X 676      37.050  26.090  85.560  0.00  0.00            
ATOM   3318  H   MOL X 676      37.390  26.880  85.110  0.00  0.00            
ATOM   3319  H   MOL X 676      37.680  25.380  85.100  0.00  0.00            
ATOM   3320  O   MOL X 677      21.470  36.150  83.630  0.00  0.00            
ATOM   3321  H   MOL X 677      21.970  35.900  82.850  0.00  0.00            
ATOM   3322  H   MOL X 677      22.150  36.850  83.950  0.00  0.00            
ATOM   3323  O   MOL X 678      39.450  23.400  87.510  0.00  0.00            
ATOM   3324  H   MOL X 678      39.210  23.740  86.550  0.00  0.00            
ATOM   3325  H   MOL X 678      39.120  24.090  88.140  0.00  0.00            
ATOM   3326  O   MOL X 679      43.540  27.710  87.520  0.00  0.00            
ATOM   3327  H   MOL X 679      43.360  28.470  88.150  0.00  0.00            
ATOM   3328  H   MOL X 679      44.540  27.850  87.460  0.00  0.00            
ATOM   3329  O   MOL X 680      43.700  16.500  84.480  0.00  0.00            
ATOM   3330  H   MOL X 680      43.560  17.440  84.410  0.00  0.00            
ATOM   3331  H   MOL X 680      44.690  16.600  84.670  0.00  0.00            
ATOM   3332  O   MOL X 681      46.620  27.670  84.820  0.00  0.00            
ATOM   3333  H   MOL X 681      46.580  27.980  85.780  0.00  0.00            
ATOM   3334  H   MOL X 681      47.570  27.600  84.780  0.00  0.00            
ATOM   3335  O   MOL X 682      41.100  27.420  92.680  0.00  0.00            
ATOM   3336  H   MOL X 682      41.330  28.370  92.440  0.00  0.00            
ATOM   3337  H   MOL X 682      40.110  27.530  92.920  0.00  0.00            
ATOM   3338  O   MOL X 683      38.620  40.320  79.090  0.00  0.00            
ATOM   3339  H   MOL X 683      38.370  40.250  80.070  0.00  0.00            
ATOM   3340  H   MOL X 683      38.440  39.410  78.840  0.00  0.00            
ATOM   3341  O   MOL X 684      36.300   2.010  85.500  0.00  0.00            
ATOM   3342  H   MOL X 684      35.760   1.490  86.230  0.00  0.00            
ATOM   3343  H   MOL X 684      37.170   1.880  85.920  0.00  0.00            
ATOM   3344  O   MOL X 685       3.260  15.710 105.550  0.00  0.00            
ATOM   3345  H   MOL X 685       3.630  14.810 105.360  0.00  0.00            
ATOM   3346  H   MOL X 685       2.310  15.740 105.230  0.00  0.00            
ATOM   3347  O   MOL X 686       6.330  45.230  81.660  0.00  0.00            
ATOM   3348  H   MOL X 686       5.980  45.230  80.730  0.00  0.00            
ATOM   3349  H   MOL X 686       5.650  45.750  82.130  0.00  0.00            
ATOM   3350  O   MOL X 687      16.010  19.320  91.100  0.00  0.00            
ATOM   3351  H   MOL X 687      16.200  20.320  91.270  0.00  0.00            
ATOM   3352  H   MOL X 687      15.230  19.370  91.660  0.00  0.00            
ATOM   3353  O   MOL X 688      20.990  13.790  85.700  0.00  0.00            
ATOM   3354  H   MOL X 688      20.070  13.850  85.310  0.00  0.00            
ATOM   3355  H   MOL X 688      20.890  13.670  86.700  0.00  0.00            
ATOM   3356  O   MOL X 689      14.820   4.240 101.790  0.00  0.00            
ATOM   3357  H   MOL X 689      15.320   5.020 101.440  0.00  0.00            
ATOM   3358  H   MOL X 689      15.450   3.710 102.220  0.00  0.00            
ATOM   3359  O   MOL X 690      11.030  44.510 103.530  0.00  0.00            
ATOM   3360  H   MOL X 690      10.640  44.250 102.640  0.00  0.00            
ATOM   3361  H   MOL X 690      11.720  43.880 103.780  0.00  0.00            
ATOM   3362  O   MOL X 691      39.600   2.460  96.110  0.00  0.00            
ATOM   3363  H   MOL X 691      38.830   1.850  96.160  0.00  0.00            
ATOM   3364  H   MOL X 691      39.050   3.270  96.430  0.00  0.00            
ATOM   3365  O   MOL X 692      35.310  15.540 104.980  0.00  0.00            
ATOM   3366  H   MOL X 692      35.800  15.930 105.740  0.00  0.00            
ATOM   3367  H   MOL X 692      34.570  16.100 105.060  0.00  0.00            
ATOM   3368  O   MOL X 693      10.100  34.830  83.510  0.00  0.00            
ATOM   3369  H   MOL X 693      10.260  34.080  84.080  0.00  0.00            
ATOM   3370  H   MOL X 693      10.920  35.440  83.760  0.00  0.00            
ATOM   3371  O   MOL X 694      48.250   4.780  83.660  0.00  0.00            
ATOM   3372  H   MOL X 694      48.200   3.830  83.970  0.00  0.00            
ATOM   3373  H   MOL X 694      49.150   4.770  83.270  0.00  0.00            
ATOM   3374  O   MOL X 695      41.920  14.770  83.110  0.00  0.00            
ATOM   3375  H   MOL X 695      42.360  13.830  83.200  0.00  0.00            
ATOM   3376  H   MOL X 695      42.740  15.340  83.280  0.00  0.00            
ATOM   3377  O   MOL X 696       5.310   4.020  88.400  0.00  0.00            
ATOM   3378  H   MOL X 696       4.850   3.420  88.990  0.00  0.00            
ATOM   3379  H   MOL X 696       5.850   3.400  87.810  0.00  0.00            
ATOM   3380  O   MOL X 697      28.060   2.120 104.600  0.00  0.00            
ATOM   3381  H   MOL X 697      27.980   1.130 104.500  0.00  0.00            
ATOM   3382  H   MOL X 697      29.090   2.170 104.550  0.00  0.00            
ATOM   3383  O   MOL X 698      43.760  38.990  86.210  0.00  0.00            
ATOM   3384  H   MOL X 698      43.820  39.540  87.030  0.00  0.00            
ATOM   3385  H   MOL X 698      42.850  39.280  85.830  0.00  0.00            
ATOM   3386  O   MOL X 699      42.250   2.000  97.560  0.00  0.00            
ATOM   3387  H   MOL X 699      41.810   1.830  98.450  0.00  0.00            
ATOM   3388  H   MOL X 699      41.490   2.450  97.100  0.00  0.00            
ATOM   3389  O   MOL X 700      15.840  33.010  83.460  0.00  0.00            
ATOM   3390  H   MOL X 700      15.380  32.480  84.190  0.00  0.00            
ATOM   3391  H   MOL X 700      16.770  32.980  83.690  0.00  0.00            
ATOM   3392  O   MOL X 701      17.230   8.570  94.660  0.00  0.00            
ATOM   3393  H   MOL X 701      17.300   8.630  93.710  0.00  0.00            
ATOM   3394  H   MOL X 701      16.240   8.870  94.870  0.00  0.00            
ATOM   3395  O   MOL X 702      32.870   3.320  88.910  0.00  0.00            
ATOM   3396  H   MOL X 702      33.320   3.180  87.960  0.00  0.00            
ATOM   3397  H   MOL X 702      33.760   3.640  89.340  0.00  0.00            
ATOM   3398  O   MOL X 703       9.810  38.160 103.470  0.00  0.00            
ATOM   3399  H   MOL X 703      10.150  38.950 103.000  0.00  0.00            
ATOM   3400  H   MOL X 703       9.320  37.660 102.730  0.00  0.00            
ATOM   3401  O   MOL X 704      39.190  26.770 109.060  0.00  0.00            
ATOM   3402  H   MOL X 704      39.070  25.920 108.610  0.00  0.00            
ATOM   3403  H   MOL X 704      38.770  26.640 109.920  0.00  0.00            
ATOM   3404  O   MOL X 705      48.150  11.010 103.430  0.00  0.00            
ATOM   3405  H   MOL X 705      47.870  10.580 102.590  0.00  0.00            
ATOM   3406  H   MOL X 705      47.300  11.540 103.750  0.00  0.00            
ATOM   3407  O   MOL X 706      46.170  36.910  91.840  0.00  0.00            
ATOM   3408  H   MOL X 706      46.270  37.620  91.160  0.00  0.00            
ATOM   3409  H   MOL X 706      46.810  37.280  92.550  0.00  0.00            
ATOM   3410  O   MOL X 707      29.750  33.140  97.690  0.00  0.00            
ATOM   3411  H   MOL X 707      29.240  32.970  96.850  0.00  0.00            
ATOM   3412  H   MOL X 707      30.140  32.290  97.780  0.00  0.00            
ATOM   3413  O   MOL X 708      15.190  43.270  96.550  0.00  0.00            
ATOM   3414  H   MOL X 708      14.690  43.140  97.410  0.00  0.00            
ATOM   3415  H   MOL X 708      15.000  42.420  96.170  0.00  0.00            
ATOM   3416  O   MOL X 709       1.350  48.970 101.680  0.00  0.00            
ATOM   3417  H   MOL X 709       1.920  49.430 102.400  0.00  0.00            
ATOM   3418  H   MOL X 709       0.620  48.550 102.110  0.00  0.00            
ATOM   3419  O   MOL X 710      19.580  27.930  85.840  0.00  0.00            
ATOM   3420  H   MOL X 710      20.300  28.400  86.310  0.00  0.00            
ATOM   3421  H   MOL X 710      20.000  27.870  84.890  0.00  0.00            
ATOM   3422  O   MOL X 711      44.840  36.160  96.110  0.00  0.00            
ATOM   3423  H   MOL X 711      44.230  36.740  95.470  0.00  0.00            
ATOM   3424  H   MOL X 711      45.280  36.940  96.710  0.00  0.00            
ATOM   3425  O   MOL X 712      34.770  34.170  90.230  0.00  0.00            
ATOM   3426  H   MOL X 712      34.360  34.230  91.180  0.00  0.00            
ATOM   3427  H   MOL X 712      34.770  33.210  90.060  0.00  0.00            
ATOM   3428  O   MOL X 713      31.450  34.010  90.090  0.00  0.00            
ATOM   3429  H   MOL X 713      31.890  33.760  90.960  0.00  0.00            
ATOM   3430  H   MOL X 713      31.190  34.870  90.290  0.00  0.00            
ATOM   3431  O   MOL X 714      14.880  31.230  85.200  0.00  0.00            
ATOM   3432  H   MOL X 714      15.420  30.430  85.400  0.00  0.00            
ATOM   3433  H   MOL X 714      14.020  31.130  85.750  0.00  0.00            
ATOM   3434  O   MOL X 715      40.010  18.380  92.250  0.00  0.00            
ATOM   3435  H   MOL X 715      40.480  17.710  92.820  0.00  0.00            
ATOM   3436  H   MOL X 715      39.270  18.450  92.890  0.00  0.00            
ATOM   3437  O   MOL X 716      28.480  49.560 101.260  0.00  0.00            
ATOM   3438  H   MOL X 716      29.290   0.520 101.550  0.00  0.00            
ATOM   3439  H   MOL X 716      28.760  48.890 100.560  0.00  0.00            
ATOM   3440  O   MOL X 717      42.390  36.800  87.300  0.00  0.00            
ATOM   3441  H   MOL X 717      42.990  37.400  86.850  0.00  0.00            
ATOM   3442  H   MOL X 717      42.760  36.880  88.210  0.00  0.00            
ATOM   3443  O   MOL X 718      25.130  41.850  80.040  0.00  0.00            
ATOM   3444  H   MOL X 718      25.800  42.370  80.510  0.00  0.00            
ATOM   3445  H   MOL X 718      25.510  41.680  79.060  0.00  0.00            
ATOM   3446  O   MOL X 719      48.090  15.350 102.530  0.00  0.00            
ATOM   3447  H   MOL X 719      47.180  15.740 102.340  0.00  0.00            
ATOM   3448  H   MOL X 719      48.310  15.620 103.480  0.00  0.00            
ATOM   3449  O   MOL X 720      34.610  41.880  80.610  0.00  0.00            
ATOM   3450  H   MOL X 720      34.780  42.000  79.660  0.00  0.00            
ATOM   3451  H   MOL X 720      35.350  41.220  80.860  0.00  0.00            
ATOM   3452  O   MOL X 721      17.050  24.980 102.940  0.00  0.00            
ATOM   3453  H   MOL X 721      17.600  24.710 102.120  0.00  0.00            
ATOM   3454  H   MOL X 721      17.420  24.310 103.600  0.00  0.00            
ATOM   3455  O   MOL X 722       8.890  29.690 105.690  0.00  0.00            
ATOM   3456  H   MOL X 722       9.130  30.580 105.960  0.00  0.00            
ATOM   3457  H   MOL X 722       9.770  29.280 105.780  0.00  0.00            
ATOM   3458  O   MOL X 723      15.960  16.340  92.600  0.00  0.00            
ATOM   3459  H   MOL X 723      15.250  15.690  92.550  0.00  0.00            
ATOM   3460  H   MOL X 723      15.790  17.010  93.380  0.00  0.00            
ATOM   3461  O   MOL X 724      27.900  38.180 103.330  0.00  0.00            
ATOM   3462  H   MOL X 724      28.770  37.740 103.040  0.00  0.00            
ATOM   3463  H   MOL X 724      27.530  37.490 104.020  0.00  0.00            
ATOM   3464  O   MOL X 725      39.770   4.680 103.210  0.00  0.00            
ATOM   3465  H   MOL X 725      40.100   4.630 102.270  0.00  0.00            
ATOM   3466  H   MOL X 725      38.930   4.090 103.040  0.00  0.00            
ATOM   3467  O   MOL X 726      31.250  27.000 106.100  0.00  0.00            
ATOM   3468  H   MOL X 726      31.240  27.250 107.050  0.00  0.00            
ATOM   3469  H   MOL X 726      31.670  26.030 106.020  0.00  0.00            
ATOM   3470  O   MOL X 727       3.570  34.300 106.030  0.00  0.00            
ATOM   3471  H   MOL X 727       3.090  34.790 106.750  0.00  0.00            
ATOM   3472  H   MOL X 727       3.960  35.000 105.450  0.00  0.00            
ATOM   3473  O   MOL X 728      38.930  37.470 103.360  0.00  0.00            
ATOM   3474  H   MOL X 728      39.620  37.950 103.760  0.00  0.00            
ATOM   3475  H   MOL X 728      38.140  37.970 103.650  0.00  0.00            
ATOM   3476  O   MOL X 729      47.040  17.770  77.720  0.00  0.00            
ATOM   3477  H   MOL X 729      46.620  18.650  77.670  0.00  0.00            
ATOM   3478  H   MOL X 729      47.630  17.740  76.950  0.00  0.00            
ATOM   3479  O   MOL X 730      48.760   5.560  97.290  0.00  0.00            
ATOM   3480  H   MOL X 730      48.000   5.740  96.680  0.00  0.00            
ATOM   3481  H   MOL X 730      49.130   6.540  97.260  0.00  0.00            
ATOM   3482  O   MOL X 731      29.980  20.570 100.350  0.00  0.00            
ATOM   3483  H   MOL X 731      29.220  20.330 100.950  0.00  0.00            
ATOM   3484  H   MOL X 731      30.390  19.680 100.040  0.00  0.00            
ATOM   3485  O   MOL X 732      43.330  35.510  78.230  0.00  0.00            
ATOM   3486  H   MOL X 732      43.480  35.490  79.220  0.00  0.00            
ATOM   3487  H   MOL X 732      43.230  36.440  78.130  0.00  0.00            
ATOM   3488  O   MOL X 733      16.590  31.040  98.760  0.00  0.00            
ATOM   3489  H   MOL X 733      15.690  30.880  99.320  0.00  0.00            
ATOM   3490  H   MOL X 733      16.320  32.000  98.520  0.00  0.00            
ATOM   3491  O   MOL X 734      37.020  30.550  84.790  0.00  0.00            
ATOM   3492  H   MOL X 734      36.760  30.280  85.710  0.00  0.00            
ATOM   3493  H   MOL X 734      37.650  31.310  85.040  0.00  0.00            
ATOM   3494  O   MOL X 735      18.750  19.110  93.590  0.00  0.00            
ATOM   3495  H   MOL X 735      19.700  18.800  93.640  0.00  0.00            
ATOM   3496  H   MOL X 735      18.400  18.540  94.340  0.00  0.00            
ATOM   3497  O   MOL X 736      15.090  23.470  87.290  0.00  0.00            
ATOM   3498  H   MOL X 736      15.290  22.790  86.580  0.00  0.00            
ATOM   3499  H   MOL X 736      15.800  24.100  87.030  0.00  0.00            
ATOM   3500  O   MOL X 737       3.150  42.050  99.230  0.00  0.00            
ATOM   3501  H   MOL X 737       2.560  41.900  98.470  0.00  0.00            
ATOM   3502  H   MOL X 737       2.940  41.200  99.610  0.00  0.00            
ATOM   3503  O   MOL X 738      37.770  43.300  79.110  0.00  0.00            
ATOM   3504  H   MOL X 738      37.370  43.570  78.240  0.00  0.00            
ATOM   3505  H   MOL X 738      38.060  42.360  78.980  0.00  0.00            
ATOM   3506  O   MOL X 739      22.460   7.780  90.530  0.00  0.00            
ATOM   3507  H   MOL X 739      22.510   7.480  89.580  0.00  0.00            
ATOM   3508  H   MOL X 739      22.540   8.760  90.620  0.00  0.00            
ATOM   3509  O   MOL X 740      48.110  29.060  95.440  0.00  0.00            
ATOM   3510  H   MOL X 740      47.940  29.510  94.600  0.00  0.00            
ATOM   3511  H   MOL X 740      49.010  28.620  95.250  0.00  0.00            
ATOM   3512  O   MOL X 741       0.260  42.580  82.300  0.00  0.00            
ATOM   3513  H   MOL X 741       0.870  41.970  81.870  0.00  0.00            
ATOM   3514  H   MOL X 741      49.280  42.930  81.590  0.00  0.00            
ATOM   3515  O   MOL X 742      27.420  31.180  97.920  0.00  0.00            
ATOM   3516  H   MOL X 742      27.790  30.800  97.040  0.00  0.00            
ATOM   3517  H   MOL X 742      27.890  30.530  98.610  0.00  0.00            
ATOM   3518  O   MOL X 743      25.520   3.810  89.330  0.00  0.00            
ATOM   3519  H   MOL X 743      25.440   3.280  90.210  0.00  0.00            
ATOM   3520  H   MOL X 743      26.290   4.450  89.460  0.00  0.00            
ATOM   3521  O   MOL X 744       0.020   0.300  97.320  0.00  0.00            
ATOM   3522  H   MOL X 744       0.530  49.060  97.100  0.00  0.00            
ATOM   3523  H   MOL X 744      48.920   0.290  96.690  0.00  0.00            
ATOM   3524  O   MOL X 745      35.160  15.200  99.860  0.00  0.00            
ATOM   3525  H   MOL X 745      35.350  16.150  99.530  0.00  0.00            
ATOM   3526  H   MOL X 745      35.610  15.020 100.740  0.00  0.00            
ATOM   3527  O   MOL X 746      39.440  16.240  77.190  0.00  0.00            
ATOM   3528  H   MOL X 746      40.030  15.580  76.760  0.00  0.00            
ATOM   3529  H   MOL X 746      39.350  16.940  76.460  0.00  0.00            
ATOM   3530  O   MOL X 747      12.070  37.020  91.030  0.00  0.00            
ATOM   3531  H   MOL X 747      12.690  37.320  91.760  0.00  0.00            
ATOM   3532  H   MOL X 747      11.590  36.470  91.680  0.00  0.00            
ATOM   3533  O   MOL X 748      34.560   3.690  82.090  0.00  0.00            
ATOM   3534  H   MOL X 748      34.100   4.540  81.890  0.00  0.00            
ATOM   3535  H   MOL X 748      34.520   3.200  81.240  0.00  0.00            
ATOM   3536  O   MOL X 749       5.280  23.560  85.130  0.00  0.00            
ATOM   3537  H   MOL X 749       5.660  23.960  84.270  0.00  0.00            
ATOM   3538  H   MOL X 749       5.940  23.820  85.820  0.00  0.00            
ATOM   3539  O   MOL X 750      44.810  29.860 100.970  0.00  0.00            
ATOM   3540  H   MOL X 750      45.180  30.780 101.280  0.00  0.00            
ATOM   3541  H   MOL X 750      43.830  30.060 100.800  0.00  0.00            
ATOM   3542  O   MOL X 751      42.630  43.720  78.460  0.00  0.00            
ATOM   3543  H   MOL X 751      42.430  44.340  79.260  0.00  0.00            
ATOM   3544  H   MOL X 751      41.770  43.070  78.530  0.00  0.00            
ATOM   3545  O   MOL X 752      39.290   7.400  76.100  0.00  0.00            
ATOM   3546  H   MOL X 752      38.320   7.490  75.860  0.00  0.00            
ATOM   3547  H   MOL X 752      39.420   7.430  77.070  0.00  0.00            
ATOM   3548  O   MOL X 753      37.950  23.110  94.820  0.00  0.00            
ATOM   3549  H   MOL X 753      37.190  22.490  94.640  0.00  0.00            
ATOM   3550  H   MOL X 753      37.710  23.690  94.030  0.00  0.00            
ATOM   3551  O   MOL X 754      46.540  15.010  94.410  0.00  0.00            
ATOM   3552  H   MOL X 754      47.100  15.780  94.830  0.00  0.00            
ATOM   3553  H   MOL X 754      47.250  14.810  93.670  0.00  0.00            
ATOM   3554  O   MOL X 755      41.620  21.480  82.000  0.00  0.00            
ATOM   3555  H   MOL X 755      41.530  20.450  81.990  0.00  0.00            
ATOM   3556  H   MOL X 755      40.810  21.850  82.440  0.00  0.00            
ATOM   3557  O   MOL X 756      42.790  18.920  88.120  0.00  0.00            
ATOM   3558  H   MOL X 756      43.170  18.010  87.800  0.00  0.00            
ATOM   3559  H   MOL X 756      42.320  19.050  87.270  0.00  0.00            
ATOM   3560  O   MOL X 757      45.130  11.370 102.010  0.00  0.00            
ATOM   3561  H   MOL X 757      44.460  11.060 102.720  0.00  0.00            
ATOM   3562  H   MOL X 757      45.310  12.280 102.340  0.00  0.00            
ATOM   3563  O   MOL X 758      24.400  41.100  85.750  0.00  0.00            
ATOM   3564  H   MOL X 758      25.140  41.360  86.280  0.00  0.00            
ATOM   3565  H   MOL X 758      24.710  40.220  85.370  0.00  0.00            
ATOM   3566  O   MOL X 759      47.480  38.530  84.940  0.00  0.00            
ATOM   3567  H   MOL X 759      47.040  38.650  85.830  0.00  0.00            
ATOM   3568  H   MOL X 759      46.860  39.030  84.320  0.00  0.00            
ATOM   3569  O   MOL X 760      30.230  24.430  93.340  0.00  0.00            
ATOM   3570  H   MOL X 760      29.640  23.630  93.470  0.00  0.00            
ATOM   3571  H   MOL X 760      30.440  24.350  92.400  0.00  0.00            
ATOM   3572  O   MOL X 761       5.260  10.450  87.190  0.00  0.00            
ATOM   3573  H   MOL X 761       4.810  10.470  88.090  0.00  0.00            
ATOM   3574  H   MOL X 761       4.700  10.860  86.500  0.00  0.00            
ATOM   3575  O   MOL X 762      22.240  24.870  94.780  0.00  0.00            
ATOM   3576  H   MOL X 762      23.040  25.410  95.120  0.00  0.00            
ATOM   3577  H   MOL X 762      21.660  24.780  95.570  0.00  0.00            
ATOM   3578  O   MOL X 763      16.720  21.670  78.210  0.00  0.00            
ATOM   3579  H   MOL X 763      17.010  20.830  77.760  0.00  0.00            
ATOM   3580  H   MOL X 763      16.170  22.010  77.410  0.00  0.00            
ATOM   3581  O   MOL X 764      13.910  14.550 101.050  0.00  0.00            
ATOM   3582  H   MOL X 764      13.650  14.370 100.100  0.00  0.00            
ATOM   3583  H   MOL X 764      13.150  14.010 101.470  0.00  0.00            
ATOM   3584  O   MOL X 765      20.940  45.720  92.810  0.00  0.00            
ATOM   3585  H   MOL X 765      21.340  46.260  93.440  0.00  0.00            
ATOM   3586  H   MOL X 765      21.000  46.260  92.050  0.00  0.00            
ATOM   3587  O   MOL X 766      47.140  33.040  79.210  0.00  0.00            
ATOM   3588  H   MOL X 766      47.870  33.000  78.530  0.00  0.00            
ATOM   3589  H   MOL X 766      46.340  33.320  78.620  0.00  0.00            
ATOM   3590  O   MOL X 767       8.680  33.290  99.890  0.00  0.00            
ATOM   3591  H   MOL X 767       7.900  33.750 100.350  0.00  0.00            
ATOM   3592  H   MOL X 767       9.170  32.910 100.670  0.00  0.00            
ATOM   3593  O   MOL X 768      18.740  22.780  75.350  0.00  0.00            
ATOM   3594  H   MOL X 768      17.830  22.850  75.620  0.00  0.00            
ATOM   3595  H   MOL X 768      19.120  21.890  75.370  0.00  0.00            
ATOM   3596  O   MOL X 769       5.080  34.270  80.940  0.00  0.00            
ATOM   3597  H   MOL X 769       5.430  35.130  81.430  0.00  0.00            
ATOM   3598  H   MOL X 769       4.120  34.550  80.630  0.00  0.00            
ATOM   3599  O   MOL X 770      20.180  40.120  89.140  0.00  0.00            
ATOM   3600  H   MOL X 770      19.370  40.470  88.610  0.00  0.00            
ATOM   3601  H   MOL X 770      20.820  39.630  88.510  0.00  0.00            
ATOM   3602  O   MOL X 771      20.020  27.280  96.170  0.00  0.00            
ATOM   3603  H   MOL X 771      19.520  26.520  96.610  0.00  0.00            
ATOM   3604  H   MOL X 771      19.340  27.650  95.540  0.00  0.00            
ATOM   3605  O   MOL X 772      49.190  47.470 103.200  0.00  0.00            
ATOM   3606  H   MOL X 772      49.600  48.010 103.950  0.00  0.00            
ATOM   3607  H   MOL X 772       0.090  46.650 103.370  0.00  0.00            
ATOM   3608  O   MOL X 773      34.710  15.320  82.760  0.00  0.00            
ATOM   3609  H   MOL X 773      34.820  14.370  82.440  0.00  0.00            
ATOM   3610  H   MOL X 773      35.570  15.760  82.480  0.00  0.00            
ATOM   3611  O   MOL X 774       6.370   8.860 102.120  0.00  0.00            
ATOM   3612  H   MOL X 774       6.850   8.880 103.020  0.00  0.00            
ATOM   3613  H   MOL X 774       5.470   9.210 102.370  0.00  0.00            
ATOM   3614  O   MOL X 775      28.260  23.620  78.720  0.00  0.00            
ATOM   3615  H   MOL X 775      27.700  24.150  78.090  0.00  0.00            
ATOM   3616  H   MOL X 775      27.620  23.460  79.490  0.00  0.00            
ATOM   3617  O   MOL X 776      16.140   3.970  92.870  0.00  0.00            
ATOM   3618  H   MOL X 776      16.230   4.720  93.580  0.00  0.00            
ATOM   3619  H   MOL X 776      15.110   3.800  92.830  0.00  0.00            
ATOM   3620  O   MOL X 777      28.320  41.230  81.480  0.00  0.00            
ATOM   3621  H   MOL X 777      27.730  42.070  81.380  0.00  0.00            
ATOM   3622  H   MOL X 777      29.080  41.460  82.120  0.00  0.00            
ATOM   3623  O   MOL X 778      43.420  17.000  81.720  0.00  0.00            
ATOM   3624  H   MOL X 778      44.110  16.360  82.010  0.00  0.00            
ATOM   3625  H   MOL X 778      42.620  16.440  81.650  0.00  0.00            
ATOM   3626  O   MOL X 779      29.900  14.860  89.880  0.00  0.00            
ATOM   3627  H   MOL X 779      30.840  14.680  89.510  0.00  0.00            
ATOM   3628  H   MOL X 779      30.170  14.590  90.790  0.00  0.00            
ATOM   3629  O   MOL X 780      33.270  34.110  92.350  0.00  0.00            
ATOM   3630  H   MOL X 780      33.260  33.340  92.930  0.00  0.00            
ATOM   3631  H   MOL X 780      33.030  34.900  92.960  0.00  0.00            
ATOM   3632  O   MOL X 781       9.020  33.840  94.280  0.00  0.00            
ATOM   3633  H   MOL X 781       9.690  33.130  94.240  0.00  0.00            
ATOM   3634  H   MOL X 781       9.450  34.660  93.910  0.00  0.00            
ATOM   3635  O   MOL X 782      16.510  42.390 100.870  0.00  0.00            
ATOM   3636  H   MOL X 782      16.100  42.650 100.020  0.00  0.00            
ATOM   3637  H   MOL X 782      15.820  42.330 101.550  0.00  0.00            
ATOM   3638  O   MOL X 783      39.090  25.960  95.850  0.00  0.00            
ATOM   3639  H   MOL X 783      38.320  26.050  95.270  0.00  0.00            
ATOM   3640  H   MOL X 783      38.840  25.110  96.260  0.00  0.00            
ATOM   3641  O   MOL X 784      28.420  35.680  97.790  0.00  0.00            
ATOM   3642  H   MOL X 784      27.800  34.990  97.430  0.00  0.00            
ATOM   3643  H   MOL X 784      29.150  35.100  98.030  0.00  0.00            
ATOM   3644  O   MOL X 785       0.840  32.700  84.640  0.00  0.00            
ATOM   3645  H   MOL X 785       0.130  32.010  84.670  0.00  0.00            
ATOM   3646  H   MOL X 785       1.620  32.230  85.150  0.00  0.00            
ATOM   3647  O   MOL X 786      10.460  13.570  92.060  0.00  0.00            
ATOM   3648  H   MOL X 786       9.810  13.910  91.400  0.00  0.00            
ATOM   3649  H   MOL X 786      10.770  14.380  92.540  0.00  0.00            
ATOM   3650  O   MOL X 787      40.580  11.120  95.370  0.00  0.00            
ATOM   3651  H   MOL X 787      39.610  11.240  95.610  0.00  0.00            
ATOM   3652  H   MOL X 787      40.650  11.790  94.630  0.00  0.00            
ATOM   3653  O   MOL X 788      14.240  18.610  88.740  0.00  0.00            
ATOM   3654  H   MOL X 788      13.660  17.850  88.440  0.00  0.00            
ATOM   3655  H   MOL X 788      13.690  19.030  89.390  0.00  0.00            
ATOM   3656  O   MOL X 789      28.760  34.810  81.550  0.00  0.00            
ATOM   3657  H   MOL X 789      29.240  35.550  82.010  0.00  0.00            
ATOM   3658  H   MOL X 789      29.510  34.460  80.960  0.00  0.00            
ATOM   3659  O   MOL X 790      10.900  47.280  87.910  0.00  0.00            
ATOM   3660  H   MOL X 790       9.910  47.160  88.210  0.00  0.00            
ATOM   3661  H   MOL X 790      10.710  47.160  86.920  0.00  0.00            
ATOM   3662  O   MOL X 791      24.140  40.080  81.840  0.00  0.00            
ATOM   3663  H   MOL X 791      24.370  40.860  81.250  0.00  0.00            
ATOM   3664  H   MOL X 791      25.030  39.560  81.870  0.00  0.00            
ATOM   3665  O   MOL X 792      19.730   7.560  95.120  0.00  0.00            
ATOM   3666  H   MOL X 792      18.920   8.080  95.140  0.00  0.00            
ATOM   3667  H   MOL X 792      19.390   6.850  95.640  0.00  0.00            
ATOM   3668  O   MOL X 793      33.420  16.490  76.490  0.00  0.00            
ATOM   3669  H   MOL X 793      34.250  16.650  76.980  0.00  0.00            
ATOM   3670  H   MOL X 793      33.800  16.160  75.660  0.00  0.00            
ATOM   3671  O   MOL X 794      14.600   9.780  94.550  0.00  0.00            
ATOM   3672  H   MOL X 794      13.670  10.090  94.770  0.00  0.00            
ATOM   3673  H   MOL X 794      15.030   9.790  95.420  0.00  0.00            
ATOM   3674  O   MOL X 795      48.590  14.660  92.720  0.00  0.00            
ATOM   3675  H   MOL X 795      48.810  15.530  92.450  0.00  0.00            
ATOM   3676  H   MOL X 795      48.410  14.240  91.750  0.00  0.00            
ATOM   3677  O   MOL X 796      36.930  32.570  98.780  0.00  0.00            
ATOM   3678  H   MOL X 796      36.350  31.910  98.350  0.00  0.00            
ATOM   3679  H   MOL X 796      37.590  32.650  97.990  0.00  0.00            
ATOM   3680  O   MOL X 797       0.740  22.910  97.060  0.00  0.00            
ATOM   3681  H   MOL X 797       0.670  23.510  96.240  0.00  0.00            
ATOM   3682  H   MOL X 797       1.680  22.950  97.240  0.00  0.00            
ATOM   3683  O   MOL X 798      12.310   7.740  96.450  0.00  0.00            
ATOM   3684  H   MOL X 798      12.290   8.340  97.230  0.00  0.00            
ATOM   3685  H   MOL X 798      11.830   6.880  96.650  0.00  0.00            
ATOM   3686  O   MOL X 799      46.150   9.590  94.370  0.00  0.00            
ATOM   3687  H   MOL X 799      46.780   8.960  93.910  0.00  0.00            
ATOM   3688  H   MOL X 799      45.310   9.270  93.920  0.00  0.00            
ATOM   3689  O   MOL X 800       7.190   4.820  90.600  0.00  0.00            
ATOM   3690  H   MOL X 800       6.500   4.560  89.880  0.00  0.00            
ATOM   3691  H   MOL X 800       7.990   4.930  90.040  0.00  0.00            
ATOM   3692  O   MOL X 801      48.820  37.890 106.840  0.00  0.00            
ATOM   3693  H   MOL X 801      47.910  37.590 107.060  0.00  0.00            
ATOM   3694  H   MOL X 801      49.380  37.120 106.960  0.00  0.00            
ATOM   3695  O   MOL X 802      31.310  21.310  76.650  0.00  0.00            
ATOM   3696  H   MOL X 802      31.870  20.990  77.350  0.00  0.00            
ATOM   3697  H   MOL X 802      31.320  20.440  76.170  0.00  0.00            
ATOM   3698  O   MOL X 803      33.610  30.040  92.050  0.00  0.00            
ATOM   3699  H   MOL X 803      33.630  30.590  92.890  0.00  0.00            
ATOM   3700  H   MOL X 803      33.880  29.180  92.410  0.00  0.00            
ATOM   3701  O   MOL X 804      14.040   7.120  92.180  0.00  0.00            
ATOM   3702  H   MOL X 804      13.600   6.360  91.670  0.00  0.00            
ATOM   3703  H   MOL X 804      13.870   6.920  93.150  0.00  0.00            
ATOM   3704  O   MOL X 805      38.400  27.770  93.300  0.00  0.00            
ATOM   3705  H   MOL X 805      37.900  28.600  93.310  0.00  0.00            
ATOM   3706  H   MOL X 805      37.790  27.090  93.590  0.00  0.00            
ATOM   3707  O   MOL X 806       2.770  34.560 103.140  0.00  0.00            
ATOM   3708  H   MOL X 806       3.390  35.180 103.650  0.00  0.00            
ATOM   3709  H   MOL X 806       2.190  34.450 103.920  0.00  0.00            
ATOM   3710  O   MOL X 807      28.940  33.680  86.480  0.00  0.00            
ATOM   3711  H   MOL X 807      29.310  34.450  85.960  0.00  0.00            
ATOM   3712  H   MOL X 807      28.380  33.190  85.760  0.00  0.00            
ATOM   3713  O   MOL X 808      22.770  11.440  76.600  0.00  0.00            
ATOM   3714  H   MOL X 808      22.970  11.770  77.510  0.00  0.00            
ATOM   3715  H   MOL X 808      23.040  10.440  76.650  0.00  0.00            
ATOM   3716  O   MOL X 809      25.220  37.040  95.790  0.00  0.00            
ATOM   3717  H   MOL X 809      25.600  36.200  95.410  0.00  0.00            
ATOM   3718  H   MOL X 809      24.620  37.330  95.020  0.00  0.00            
ATOM   3719  O   MOL X 810      39.340  35.540  76.550  0.00  0.00            
ATOM   3720  H   MOL X 810      40.000  36.230  76.340  0.00  0.00            
ATOM   3721  H   MOL X 810      38.490  36.080  76.510  0.00  0.00            
ATOM   3722  O   MOL X 811      31.670  21.510  82.510  0.00  0.00            
ATOM   3723  H   MOL X 811      31.670  22.190  83.220  0.00  0.00            
ATOM   3724  H   MOL X 811      31.100  21.860  81.770  0.00  0.00            
ATOM   3725  O   MOL X 812      15.830  19.580 102.000  0.00  0.00            
ATOM   3726  H   MOL X 812      15.760  19.220 102.900  0.00  0.00            
ATOM   3727  H   MOL X 812      14.890  19.460 101.700  0.00  0.00            
ATOM   3728  O   MOL X 813      39.520  23.160  79.830  0.00  0.00            
ATOM   3729  H   MOL X 813      40.080  22.410  79.340  0.00  0.00            
ATOM   3730  H   MOL X 813      39.330  22.920  80.760  0.00  0.00            
ATOM   3731  O   MOL X 814      42.620   9.720  96.270  0.00  0.00            
ATOM   3732  H   MOL X 814      43.100  10.380  96.830  0.00  0.00            
ATOM   3733  H   MOL X 814      41.740  10.260  96.040  0.00  0.00            
ATOM   3734  O   MOL X 815      22.020  25.090  78.260  0.00  0.00            
ATOM   3735  H   MOL X 815      22.950  25.180  77.980  0.00  0.00            
ATOM   3736  H   MOL X 815      21.590  25.070  77.300  0.00  0.00            
ATOM   3737  O   MOL X 816      17.560  40.240  97.870  0.00  0.00            
ATOM   3738  H   MOL X 816      18.310  40.900  98.050  0.00  0.00            
ATOM   3739  H   MOL X 816      17.060  40.760  97.200  0.00  0.00            
ATOM   3740  O   MOL X 817       4.670   1.590  95.100  0.00  0.00            
ATOM   3741  H   MOL X 817       4.200   1.700  95.950  0.00  0.00            
ATOM   3742  H   MOL X 817       4.400   0.630  94.890  0.00  0.00            
ATOM   3743  O   MOL X 818      29.060   4.370  81.960  0.00  0.00            
ATOM   3744  H   MOL X 818      29.810   5.020  82.080  0.00  0.00            
ATOM   3745  H   MOL X 818      28.500   4.290  82.800  0.00  0.00            
ATOM   3746  O   MOL X 819      19.560  34.710  85.250  0.00  0.00            
ATOM   3747  H   MOL X 819      20.090  34.630  86.120  0.00  0.00            
ATOM   3748  H   MOL X 819      20.190  35.140  84.600  0.00  0.00            
ATOM   3749  O   MOL X 820      12.530  26.720 104.470  0.00  0.00            
ATOM   3750  H   MOL X 820      13.050  26.410 103.680  0.00  0.00            
ATOM   3751  H   MOL X 820      12.320  25.840 104.900  0.00  0.00            
ATOM   3752  O   MOL X 821      46.780  35.620  76.080  0.00  0.00            
ATOM   3753  H   MOL X 821      46.730  36.570  75.560  0.00  0.00            
ATOM   3754  H   MOL X 821      47.840  35.400  75.970  0.00  0.00            
ATOM   3755  O   MOL X 822      24.440  38.830  89.160  0.00  0.00            
ATOM   3756  H   MOL X 822      25.200  39.220  88.660  0.00  0.00            
ATOM   3757  H   MOL X 822      24.550  37.870  88.960  0.00  0.00            
ATOM   3758  O   MOL X 823      33.760  36.410  88.990  0.00  0.00            
ATOM   3759  H   MOL X 823      33.990  35.420  89.150  0.00  0.00            
ATOM   3760  H   MOL X 823      34.520  36.890  89.390  0.00  0.00            
ATOM   3761  O   MOL X 824       8.260  47.060  98.970  0.00  0.00            
ATOM   3762  H   MOL X 824       7.540  47.560  98.370  0.00  0.00            
ATOM   3763  H   MOL X 824       7.910  46.070  98.860  0.00  0.00            
ATOM   3764  O   MOL X 825      28.390  29.200  99.510  0.00  0.00            
ATOM   3765  H   MOL X 825      29.210  28.670  99.830  0.00  0.00            
ATOM   3766  H   MOL X 825      27.910  29.400 100.370  0.00  0.00            
ATOM   3767  O   MOL X 826      43.060   4.020 105.370  0.00  0.00            
ATOM   3768  H   MOL X 826      43.630   4.860 105.520  0.00  0.00            
ATOM   3769  H   MOL X 826      43.730   3.420 104.990  0.00  0.00            
ATOM   3770  O   MOL X 827      28.570  32.710  79.180  0.00  0.00            
ATOM   3771  H   MOL X 827      28.560  33.150  78.380  0.00  0.00            
ATOM   3772  H   MOL X 827      29.380  33.120  79.610  0.00  0.00            
ATOM   3773  O   MOL X 828      20.370  27.820  83.210  0.00  0.00            
ATOM   3774  H   MOL X 828      20.510  28.120  82.210  0.00  0.00            
ATOM   3775  H   MOL X 828      20.730  26.910  83.000  0.00  0.00            
ATOM   3776  O   MOL X 829       3.530  20.590  99.810  0.00  0.00            
ATOM   3777  H   MOL X 829       3.510  19.820  99.140  0.00  0.00            
ATOM   3778  H   MOL X 829       2.610  20.510 100.140  0.00  0.00            
ATOM   3779  O   MOL X 830       8.750  43.960  82.190  0.00  0.00            
ATOM   3780  H   MOL X 830       8.980  44.370  81.310  0.00  0.00            
ATOM   3781  H   MOL X 830       7.910  44.450  82.240  0.00  0.00            
ATOM   3782  O   MOL X 831      13.800  15.010  82.440  0.00  0.00            
ATOM   3783  H   MOL X 831      14.750  15.280  82.360  0.00  0.00            
ATOM   3784  H   MOL X 831      13.580  15.260  83.410  0.00  0.00            
ATOM   3785  O   MOL X 832      28.230   4.710  98.180  0.00  0.00            
ATOM   3786  H   MOL X 832      28.740   4.740  97.310  0.00  0.00            
ATOM   3787  H   MOL X 832      27.620   5.460  98.050  0.00  0.00            
ATOM   3788  O   MOL X 833      32.650  33.350  78.180  0.00  0.00            
ATOM   3789  H   MOL X 833      33.610  33.390  78.170  0.00  0.00            
ATOM   3790  H   MOL X 833      32.530  34.210  77.770  0.00  0.00            
ATOM   3791  O   MOL X 834       1.640   4.530 105.480  0.00  0.00            
ATOM   3792  H   MOL X 834       0.890   4.050 104.940  0.00  0.00            
ATOM   3793  H   MOL X 834       1.180   4.640 106.350  0.00  0.00            
ATOM   3794  O   MOL X 835      47.560  17.150  95.420  0.00  0.00            
ATOM   3795  H   MOL X 835      48.100  17.860  94.970  0.00  0.00            
ATOM   3796  H   MOL X 835      47.210  17.600  96.250  0.00  0.00            
ATOM   3797  O   MOL X 836       0.770  24.390  81.770  0.00  0.00            
ATOM   3798  H   MOL X 836       1.570  24.910  81.900  0.00  0.00            
ATOM   3799  H   MOL X 836       0.250  24.750  80.960  0.00  0.00            
ATOM   3800  O   MOL X 837       7.560  27.760  76.280  0.00  0.00            
ATOM   3801  H   MOL X 837       7.600  28.110  77.240  0.00  0.00            
ATOM   3802  H   MOL X 837       7.930  28.500  75.730  0.00  0.00            
ATOM   3803  O   MOL X 838      23.740   5.840  91.990  0.00  0.00            
ATOM   3804  H   MOL X 838      23.400   6.620  91.510  0.00  0.00            
ATOM   3805  H   MOL X 838      22.940   5.270  91.990  0.00  0.00            
ATOM   3806  O   MOL X 839      20.280  24.350  96.700  0.00  0.00            
ATOM   3807  H   MOL X 839      19.690  24.150  95.880  0.00  0.00            
ATOM   3808  H   MOL X 839      19.760  24.070  97.450  0.00  0.00            
ATOM   3809  O   MOL X 840       0.460  49.270 105.080  0.00  0.00            
ATOM   3810  H   MOL X 840       1.080  48.940 105.830  0.00  0.00            
ATOM   3811  H   MOL X 840       1.110   0.060 104.370  0.00  0.00            
ATOM   3812  O   MOL X 841      37.860  28.230  81.070  0.00  0.00            
ATOM   3813  H   MOL X 841      38.380  28.970  80.620  0.00  0.00            
ATOM   3814  H   MOL X 841      38.520  27.470  81.030  0.00  0.00            
ATOM   3815  O   MOL X 842      22.460  26.460  87.870  0.00  0.00            
ATOM   3816  H   MOL X 842      22.140  27.380  87.730  0.00  0.00            
ATOM   3817  H   MOL X 842      22.940  26.400  87.050  0.00  0.00            
ATOM   3818  O   MOL X 843      13.300  14.750  95.530  0.00  0.00            
ATOM   3819  H   MOL X 843      13.430  14.960  94.520  0.00  0.00            
ATOM   3820  H   MOL X 843      12.460  15.310  95.690  0.00  0.00            
ATOM   3821  O   MOL X 844      39.570  29.350  96.080  0.00  0.00            
ATOM   3822  H   MOL X 844      38.780  29.010  95.580  0.00  0.00            
ATOM   3823  H   MOL X 844      40.070  28.510  96.090  0.00  0.00            
ATOM   3824  O   MOL X 845       8.220  47.360  94.350  0.00  0.00            
ATOM   3825  H   MOL X 845       7.740  48.120  93.860  0.00  0.00            
ATOM   3826  H   MOL X 845       8.880  47.990  94.790  0.00  0.00            
ATOM   3827  O   MOL X 846      14.180  36.490  75.280  0.00  0.00            
ATOM   3828  H   MOL X 846      13.360  36.040  75.710  0.00  0.00            
ATOM   3829  H   MOL X 846      14.410  35.990  74.490  0.00  0.00            
ATOM   3830  O   MOL X 847      12.750  49.500  72.010  0.00  0.00            
ATOM   3831  H   MOL X 847      13.330   0.410  72.620  0.00  0.00            
ATOM   3832  H   MOL X 847      13.280  49.210  71.280  0.00  0.00            
ATOM   3833  O   MOL X 848      39.610  46.160  79.230  0.00  0.00            
ATOM   3834  H   MOL X 848      38.960  46.470  78.470  0.00  0.00            
ATOM   3835  H   MOL X 848      39.890  47.050  79.650  0.00  0.00            
ATOM   3836  O   MOL X 849      40.190  30.920  89.260  0.00  0.00            
ATOM   3837  H   MOL X 849      40.390  30.640  88.340  0.00  0.00            
ATOM   3838  H   MOL X 849      39.430  30.310  89.540  0.00  0.00            
ATOM   3839  O   MOL X 850      27.170  27.900  97.480  0.00  0.00            
ATOM   3840  H   MOL X 850      26.210  28.070  97.660  0.00  0.00            
ATOM   3841  H   MOL X 850      27.550  28.490  98.190  0.00  0.00            
ATOM   3842  O   MOL X 851       6.150  19.460  98.100  0.00  0.00            
ATOM   3843  H   MOL X 851       5.430  20.000  97.560  0.00  0.00            
ATOM   3844  H   MOL X 851       7.020  19.740  97.670  0.00  0.00            
ATOM   3845  O   MOL X 852      29.860   1.510  82.390  0.00  0.00            
ATOM   3846  H   MOL X 852      30.390   2.150  82.730  0.00  0.00            
ATOM   3847  H   MOL X 852      28.990   1.720  82.680  0.00  0.00            
ATOM   3848  O   MOL X 853      16.400   6.300 100.900  0.00  0.00            
ATOM   3849  H   MOL X 853      16.760   7.040 101.450  0.00  0.00            
ATOM   3850  H   MOL X 853      15.730   6.800 100.350  0.00  0.00            
ATOM   3851  O   MOL X 854       7.460  44.380  85.320  0.00  0.00            
ATOM   3852  H   MOL X 854       7.510  45.290  84.960  0.00  0.00            
ATOM   3853  H   MOL X 854       6.420  44.290  85.250  0.00  0.00            
ATOM   3854  O   MOL X 855      46.360  47.130  98.920  0.00  0.00            
ATOM   3855  H   MOL X 855      45.960  47.030  99.810  0.00  0.00            
ATOM   3856  H   MOL X 855      46.070  46.260  98.490  0.00  0.00            
ATOM   3857  O   MOL X 856       5.900  24.130  94.050  0.00  0.00            
ATOM   3858  H   MOL X 856       6.250  23.700  94.900  0.00  0.00            
ATOM   3859  H   MOL X 856       6.830  24.250  93.610  0.00  0.00            
ATOM   3860  O   MOL X 857       0.700  25.880  85.030  0.00  0.00            
ATOM   3861  H   MOL X 857      49.470  25.630  85.370  0.00  0.00            
ATOM   3862  H   MOL X 857       1.360  25.360  85.610  0.00  0.00            
ATOM   3863  O   MOL X 858      12.310  40.600  97.590  0.00  0.00            
ATOM   3864  H   MOL X 858      11.630  39.910  97.350  0.00  0.00            
ATOM   3865  H   MOL X 858      12.960  40.180  96.960  0.00  0.00            
ATOM   3866  O   MOL X 859      32.250  43.760  98.540  0.00  0.00            
ATOM   3867  H   MOL X 859      31.600  43.030  98.760  0.00  0.00            
ATOM   3868  H   MOL X 859      32.580  43.980  99.420  0.00  0.00            
ATOM   3869  O   MOL X 860       1.230  47.380  85.250  0.00  0.00            
ATOM   3870  H   MOL X 860       2.020  47.630  85.830  0.00  0.00            
ATOM   3871  H   MOL X 860       0.600  47.470  86.010  0.00  0.00            
ATOM   3872  O   MOL X 861       4.010  31.800  93.490  0.00  0.00            
ATOM   3873  H   MOL X 861       2.980  31.820  93.570  0.00  0.00            
ATOM   3874  H   MOL X 861       4.300  32.050  94.370  0.00  0.00            
ATOM   3875  O   MOL X 862      30.210  35.960 105.440  0.00  0.00            
ATOM   3876  H   MOL X 862      30.420  36.370 104.600  0.00  0.00            
ATOM   3877  H   MOL X 862      29.250  36.150 105.600  0.00  0.00            
ATOM   3878  O   MOL X 863       5.750   4.450 103.830  0.00  0.00            
ATOM   3879  H   MOL X 863       6.420   4.550 104.480  0.00  0.00            
ATOM   3880  H   MOL X 863       6.030   4.910 102.960  0.00  0.00            
ATOM   3881  O   MOL X 864      32.240  49.450  96.460  0.00  0.00            
ATOM   3882  H   MOL X 864      31.490  49.380  97.130  0.00  0.00            
ATOM   3883  H   MOL X 864      32.200  48.640  95.990  0.00  0.00            
ATOM   3884  O   MOL X 865      16.570  14.850  82.710  0.00  0.00            
ATOM   3885  H   MOL X 865      16.950  14.280  83.490  0.00  0.00            
ATOM   3886  H   MOL X 865      16.660  14.260  81.880  0.00  0.00            
ATOM   3887  O   MOL X 866      42.950  32.890  82.100  0.00  0.00            
ATOM   3888  H   MOL X 866      43.200  32.080  82.670  0.00  0.00            
ATOM   3889  H   MOL X 866      42.400  32.520  81.370  0.00  0.00            
ATOM   3890  O   MOL X 867      46.390  12.510  89.530  0.00  0.00            
ATOM   3891  H   MOL X 867      47.300  12.560  89.880  0.00  0.00            
ATOM   3892  H   MOL X 867      46.510  11.970  88.690  0.00  0.00            
ATOM   3893  O   MOL X 868      18.130  27.710  80.650  0.00  0.00            
ATOM   3894  H   MOL X 868      18.490  28.370  81.330  0.00  0.00            
ATOM   3895  H   MOL X 868      17.200  27.400  80.950  0.00  0.00            
ATOM   3896  O   MOL X 869      41.660   4.490  95.540  0.00  0.00            
ATOM   3897  H   MOL X 869      41.460   4.350  94.510  0.00  0.00            
ATOM   3898  H   MOL X 869      40.930   5.090  95.830  0.00  0.00            
ATOM   3899  O   MOL X 870      42.070  12.260  80.360  0.00  0.00            
ATOM   3900  H   MOL X 870      41.120  12.630  80.460  0.00  0.00            
ATOM   3901  H   MOL X 870      41.860  11.500  79.750  0.00  0.00            
ATOM   3902  O   MOL X 871      48.990  18.760  93.900  0.00  0.00            
ATOM   3903  H   MOL X 871      49.120  18.270  93.000  0.00  0.00            
ATOM   3904  H   MOL X 871      49.090  19.700  93.570  0.00  0.00            
ATOM   3905  O   MOL X 872      47.030  34.560  97.120  0.00  0.00            
ATOM   3906  H   MOL X 872      46.870  33.810  97.730  0.00  0.00            
ATOM   3907  H   MOL X 872      47.210  35.240  97.710  0.00  0.00            
ATOM   3908  O   MOL X 873      41.790   3.000  78.200  0.00  0.00            
ATOM   3909  H   MOL X 873      40.930   2.700  77.920  0.00  0.00            
ATOM   3910  H   MOL X 873      41.910   2.450  79.040  0.00  0.00            
ATOM   3911  O   MOL X 874       2.980  27.130  76.510  0.00  0.00            
ATOM   3912  H   MOL X 874       3.360  26.410  77.130  0.00  0.00            
ATOM   3913  H   MOL X 874       3.170  26.660  75.670  0.00  0.00            
ATOM   3914  O   MOL X 875      24.890  28.590 102.350  0.00  0.00            
ATOM   3915  H   MOL X 875      25.150  27.840 102.970  0.00  0.00            
ATOM   3916  H   MOL X 875      24.450  29.290 102.910  0.00  0.00            
ATOM   3917  O   MOL X 876      15.620  20.980  73.800  0.00  0.00            
ATOM   3918  H   MOL X 876      15.500  20.580  72.900  0.00  0.00            
ATOM   3919  H   MOL X 876      16.180  20.240  74.150  0.00  0.00            
ATOM   3920  O   MOL X 877      18.190  25.630  90.630  0.00  0.00            
ATOM   3921  H   MOL X 877      17.460  25.970  90.010  0.00  0.00            
ATOM   3922  H   MOL X 877      17.670  24.960  91.030  0.00  0.00            
ATOM   3923  O   MOL X 878      44.500  13.220  79.950  0.00  0.00            
ATOM   3924  H   MOL X 878      44.930  12.400  80.310  0.00  0.00            
ATOM   3925  H   MOL X 878      43.510  13.170  80.260  0.00  0.00            
ATOM   3926  O   MOL X 879      39.250  44.690  84.600  0.00  0.00            
ATOM   3927  H   MOL X 879      39.800  45.220  85.280  0.00  0.00            
ATOM   3928  H   MOL X 879      38.930  45.440  83.990  0.00  0.00            
ATOM   3929  O   MOL X 880      11.530   2.370 101.820  0.00  0.00            
ATOM   3930  H   MOL X 880      11.320   2.030 100.940  0.00  0.00            
ATOM   3931  H   MOL X 880      12.130   1.630 102.080  0.00  0.00            
ATOM   3932  O   MOL X 881      32.160   0.680  81.160  0.00  0.00            
ATOM   3933  H   MOL X 881      31.880   0.850  80.230  0.00  0.00            
ATOM   3934  H   MOL X 881      31.480   1.190  81.680  0.00  0.00            
ATOM   3935  O   MOL X 882      46.150   6.470 100.490  0.00  0.00            
ATOM   3936  H   MOL X 882      45.500   5.730 100.400  0.00  0.00            
ATOM   3937  H   MOL X 882      46.000   7.090  99.640  0.00  0.00            
ATOM   3938  O   MOL X 883      11.850  17.630  83.150  0.00  0.00            
ATOM   3939  H   MOL X 883      11.420  18.450  83.610  0.00  0.00            
ATOM   3940  H   MOL X 883      11.350  16.870  83.480  0.00  0.00            
ATOM   3941  O   MOL X 884      38.610  41.310  81.650  0.00  0.00            
ATOM   3942  H   MOL X 884      37.860  41.110  82.250  0.00  0.00            
ATOM   3943  H   MOL X 884      39.140  42.000  82.230  0.00  0.00            
ATOM   3944  O   MOL X 885      40.270  11.260  82.820  0.00  0.00            
ATOM   3945  H   MOL X 885      40.920  10.920  82.180  0.00  0.00            
ATOM   3946  H   MOL X 885      40.160  12.250  82.690  0.00  0.00            
ATOM   3947  O   MOL X 886      19.110  46.890 105.260  0.00  0.00            
ATOM   3948  H   MOL X 886      18.390  46.150 105.150  0.00  0.00            
ATOM   3949  H   MOL X 886      18.540  47.740 105.100  0.00  0.00            
ATOM   3950  O   MOL X 887      39.580  24.640  90.440  0.00  0.00            
ATOM   3951  H   MOL X 887      38.770  25.260  90.450  0.00  0.00            
ATOM   3952  H   MOL X 887      39.070  23.950  90.990  0.00  0.00            
ATOM   3953  O   MOL X 888      11.680  31.860  81.480  0.00  0.00            
ATOM   3954  H   MOL X 888      12.550  32.290  81.260  0.00  0.00            
ATOM   3955  H   MOL X 888      11.930  31.420  82.410  0.00  0.00            
ATOM   3956  O   MOL X 889      16.700  45.870  97.930  0.00  0.00            
ATOM   3957  H   MOL X 889      16.110  45.150  97.620  0.00  0.00            
ATOM   3958  H   MOL X 889      17.180  45.600  98.740  0.00  0.00            
ATOM   3959  O   MOL X 890       4.940  43.720  84.470  0.00  0.00            
ATOM   3960  H   MOL X 890       5.130  43.510  83.580  0.00  0.00            
ATOM   3961  H   MOL X 890       5.100  42.840  84.880  0.00  0.00            
ATOM   3962  O   MOL X 891      25.620   4.460 102.290  0.00  0.00            
ATOM   3963  H   MOL X 891      26.120   3.940 101.550  0.00  0.00            
ATOM   3964  H   MOL X 891      25.020   4.970 101.720  0.00  0.00            
ATOM   3965  O   MOL X 892      23.210  30.710  86.650  0.00  0.00            
ATOM   3966  H   MOL X 892      23.580  30.850  87.570  0.00  0.00            
ATOM   3967  H   MOL X 892      23.870  30.170  86.190  0.00  0.00            
ATOM   3968  O   MOL X 893      16.410  24.270  82.270  0.00  0.00            
ATOM   3969  H   MOL X 893      16.270  23.670  83.030  0.00  0.00            
ATOM   3970  H   MOL X 893      17.290  24.030  81.940  0.00  0.00            
ATOM   3971  O   MOL X 894      13.920  13.860  76.490  0.00  0.00            
ATOM   3972  H   MOL X 894      14.690  13.340  76.070  0.00  0.00            
ATOM   3973  H   MOL X 894      14.410  14.570  76.930  0.00  0.00            
ATOM   3974  O   MOL X 895       5.070  30.000 100.280  0.00  0.00            
ATOM   3975  H   MOL X 895       5.190  30.880  99.770  0.00  0.00            
ATOM   3976  H   MOL X 895       5.690  29.890 100.960  0.00  0.00            
ATOM   3977  O   MOL X 896      40.310  42.310  87.510  0.00  0.00            
ATOM   3978  H   MOL X 896      40.020  41.490  88.060  0.00  0.00            
ATOM   3979  H   MOL X 896      39.710  43.040  87.730  0.00  0.00            
ATOM   3980  O   MOL X 897      45.410   6.880  85.890  0.00  0.00            
ATOM   3981  H   MOL X 897      44.800   6.200  85.760  0.00  0.00            
ATOM   3982  H   MOL X 897      44.900   7.680  85.790  0.00  0.00            
ATOM   3983  O   MOL X 898       6.190  40.290  89.870  0.00  0.00            
ATOM   3984  H   MOL X 898       5.600  39.640  89.450  0.00  0.00            
ATOM   3985  H   MOL X 898       6.990  40.320  89.250  0.00  0.00            
ATOM   3986  O   MOL X 899      38.310  25.850  88.040  0.00  0.00            
ATOM   3987  H   MOL X 899      37.880  25.860  87.110  0.00  0.00            
ATOM   3988  H   MOL X 899      37.950  26.660  88.480  0.00  0.00            
ATOM   3989  O   MOL X 900      10.860   2.380  87.110  0.00  0.00            
ATOM   3990  H   MOL X 900      11.530   2.700  87.780  0.00  0.00            
ATOM   3991  H   MOL X 900      11.220   2.830  86.340  0.00  0.00            
ATOM   3992  O   MOL X 901       6.060  15.160  98.900  0.00  0.00            
ATOM   3993  H   MOL X 901       6.410  15.010  99.780  0.00  0.00            
ATOM   3994  H   MOL X 901       6.770  15.570  98.300  0.00  0.00            
ATOM   3995  O   MOL X 902      34.000  27.400  93.450  0.00  0.00            
ATOM   3996  H   MOL X 902      33.470  26.790  94.090  0.00  0.00            
ATOM   3997  H   MOL X 902      34.540  26.720  92.930  0.00  0.00            
ATOM   3998  O   MOL X 903      23.950  13.890  83.280  0.00  0.00            
ATOM   3999  H   MOL X 903      23.560  13.220  82.600  0.00  0.00            
ATOM   4000  H   MOL X 903      24.890  13.700  82.950  0.00  0.00            
ATOM   4001  O   MOL X 904      39.180   0.260  90.870  0.00  0.00            
ATOM   4002  H   MOL X 904      38.440   0.640  90.240  0.00  0.00            
ATOM   4003  H   MOL X 904      38.760  48.960  91.030  0.00  0.00            
ATOM   4004  O   MOL X 905      19.540  24.590  85.510  0.00  0.00            
ATOM   4005  H   MOL X 905      19.590  25.320  84.850  0.00  0.00            
ATOM   4006  H   MOL X 905      19.900  23.820  84.990  0.00  0.00            
ATOM   4007  O   MOL X 906      16.370  36.670 102.540  0.00  0.00            
ATOM   4008  H   MOL X 906      15.810  37.420 102.120  0.00  0.00            
ATOM   4009  H   MOL X 906      16.870  37.170 103.300  0.00  0.00            
ATOM   4010  O   MOL X 907      15.160   8.090  99.360  0.00  0.00            
ATOM   4011  H   MOL X 907      15.670   8.910  98.980  0.00  0.00            
ATOM   4012  H   MOL X 907      14.590   8.490 100.050  0.00  0.00            
ATOM   4013  O   MOL X 908       4.890  38.350  92.070  0.00  0.00            
ATOM   4014  H   MOL X 908       5.080  38.580  93.040  0.00  0.00            
ATOM   4015  H   MOL X 908       4.770  37.360  92.270  0.00  0.00            
ATOM   4016  O   MOL X 909      18.270   2.620  94.650  0.00  0.00            
ATOM   4017  H   MOL X 909      17.960   1.920  93.970  0.00  0.00            
ATOM   4018  H   MOL X 909      17.530   2.790  95.280  0.00  0.00            
ATOM   4019  O   MOL X 910       7.550  29.130  98.460  0.00  0.00            
ATOM   4020  H   MOL X 910       6.990  29.810  97.980  0.00  0.00            
ATOM   4021  H   MOL X 910       7.100  28.960  99.300  0.00  0.00            
ATOM   4022  O   MOL X 911      30.120  19.160  79.550  0.00  0.00            
ATOM   4023  H   MOL X 911      30.980  19.720  79.530  0.00  0.00            
ATOM   4024  H   MOL X 911      29.520  19.540  80.230  0.00  0.00            
ATOM   4025  O   MOL X 912       6.660  23.140  78.320  0.00  0.00            
ATOM   4026  H   MOL X 912       5.990  22.690  77.770  0.00  0.00            
ATOM   4027  H   MOL X 912       7.280  23.550  77.610  0.00  0.00            
ATOM   4028  O   MOL X 913      14.570  45.990 102.780  0.00  0.00            
ATOM   4029  H   MOL X 913      14.850  45.990 101.730  0.00  0.00            
ATOM   4030  H   MOL X 913      13.890  45.320 102.740  0.00  0.00            
ATOM   4031  O   MOL X 914      30.030  24.590  90.560  0.00  0.00            
ATOM   4032  H   MOL X 914      30.660  24.080  90.080  0.00  0.00            
ATOM   4033  H   MOL X 914      29.280  24.690  89.880  0.00  0.00            
ATOM   4034  O   MOL X 915      20.410  20.840  90.160  0.00  0.00            
ATOM   4035  H   MOL X 915      20.960  21.660  90.500  0.00  0.00            
ATOM   4036  H   MOL X 915      21.040  20.200  89.820  0.00  0.00            
ATOM   4037  O   MOL X 916      36.700  41.910  96.910  0.00  0.00            
ATOM   4038  H   MOL X 916      36.430  41.070  97.500  0.00  0.00            
ATOM   4039  H   MOL X 916      37.260  42.370  97.630  0.00  0.00            
ATOM   4040  O   MOL X 917      35.310  47.860  91.540  0.00  0.00            
ATOM   4041  H   MOL X 917      35.240  46.920  91.290  0.00  0.00            
ATOM   4042  H   MOL X 917      34.340  48.120  91.520  0.00  0.00            
ATOM   4043  O   MOL X 918      49.460  29.190  83.760  0.00  0.00            
ATOM   4044  H   MOL X 918       0.280  28.790  84.520  0.00  0.00            
ATOM   4045  H   MOL X 918       0.470  29.610  83.150  0.00  0.00            
ATOM   4046  O   MOL X 919      33.680  37.420  86.210  0.00  0.00            
ATOM   4047  H   MOL X 919      34.020  36.430  86.130  0.00  0.00            
ATOM   4048  H   MOL X 919      34.600  37.830  86.380  0.00  0.00            
ATOM   4049  O   MOL X 920       6.880   0.510  87.820  0.00  0.00            
ATOM   4050  H   MOL X 920       7.150   0.770  88.730  0.00  0.00            
ATOM   4051  H   MOL X 920       6.650  49.070  87.710  0.00  0.00            
ATOM   4052  O   MOL X 921      10.970  13.670  83.410  0.00  0.00            
ATOM   4053  H   MOL X 921      10.220  13.060  83.210  0.00  0.00            
ATOM   4054  H   MOL X 921      11.300  13.970  82.540  0.00  0.00            
ATOM   4055  O   MOL X 922      34.860  19.810  80.360  0.00  0.00            
ATOM   4056  H   MOL X 922      34.940  18.850  80.030  0.00  0.00            
ATOM   4057  H   MOL X 922      35.780  20.090  80.350  0.00  0.00            
ATOM   4058  O   MOL X 923      43.100  26.060  95.440  0.00  0.00            
ATOM   4059  H   MOL X 923      43.530  26.020  94.490  0.00  0.00            
ATOM   4060  H   MOL X 923      43.880  25.780  95.980  0.00  0.00            
ATOM   4061  O   MOL X 924      27.140  24.750  87.410  0.00  0.00            
ATOM   4062  H   MOL X 924      26.640  23.860  87.330  0.00  0.00            
ATOM   4063  H   MOL X 924      27.910  24.600  86.740  0.00  0.00            
ATOM   4064  O   MOL X 925      41.580  39.030  93.290  0.00  0.00            
ATOM   4065  H   MOL X 925      41.330  39.630  92.510  0.00  0.00            
ATOM   4066  H   MOL X 925      41.210  38.170  92.920  0.00  0.00            
ATOM   4067  O   MOL X 926      42.390  12.370 105.390  0.00  0.00            
ATOM   4068  H   MOL X 926      41.430  12.350 105.230  0.00  0.00            
ATOM   4069  H   MOL X 926      42.580  11.520 105.840  0.00  0.00            
ATOM   4070  O   MOL X 927      31.530  44.560  80.910  0.00  0.00            
ATOM   4071  H   MOL X 927      31.350  45.130  80.120  0.00  0.00            
ATOM   4072  H   MOL X 927      31.480  45.240  81.690  0.00  0.00            
ATOM   4073  O   MOL X 928      39.360  16.710  84.160  0.00  0.00            
ATOM   4074  H   MOL X 928      38.480  17.180  84.180  0.00  0.00            
ATOM   4075  H   MOL X 928      39.190  15.860  83.650  0.00  0.00            
ATOM   4076  O   MOL X 929      34.320  27.260 105.170  0.00  0.00            
ATOM   4077  H   MOL X 929      34.890  26.440 105.130  0.00  0.00            
ATOM   4078  H   MOL X 929      33.610  26.860 105.630  0.00  0.00            
ATOM   4079  O   MOL X 930      48.740  17.380  82.310  0.00  0.00            
ATOM   4080  H   MOL X 930       0.060  17.450  82.250  0.00  0.00            
ATOM   4081  H   MOL X 930      48.580  17.060  83.190  0.00  0.00            
ATOM   4082  O   MOL X 931      11.560  44.190  88.030  0.00  0.00            
ATOM   4083  H   MOL X 931      10.660  44.090  88.260  0.00  0.00            
ATOM   4084  H   MOL X 931      11.860  44.980  88.590  0.00  0.00            
ATOM   4085  O   MOL X 932      37.210  44.000  76.350  0.00  0.00            
ATOM   4086  H   MOL X 932      38.160  43.930  76.060  0.00  0.00            
ATOM   4087  H   MOL X 932      36.810  43.250  75.910  0.00  0.00            
ATOM   4088  O   MOL X 933      36.580  22.600 104.540  0.00  0.00            
ATOM   4089  H   MOL X 933      36.600  23.560 104.730  0.00  0.00            
ATOM   4090  H   MOL X 933      35.760  22.390 104.110  0.00  0.00            
ATOM   4091  O   MOL X 934      25.500  42.190  90.840  0.00  0.00            
ATOM   4092  H   MOL X 934      24.700  42.720  91.070  0.00  0.00            
ATOM   4093  H   MOL X 934      25.480  42.260  89.850  0.00  0.00            
ATOM   4094  O   MOL X 935      34.270  21.800 102.840  0.00  0.00            
ATOM   4095  H   MOL X 935      33.350  22.000 103.250  0.00  0.00            
ATOM   4096  H   MOL X 935      34.460  20.930 103.270  0.00  0.00            
ATOM   4097  O   MOL X 936      21.740  39.510 102.070  0.00  0.00            
ATOM   4098  H   MOL X 936      22.290  39.380 102.900  0.00  0.00            
ATOM   4099  H   MOL X 936      21.370  40.400 102.140  0.00  0.00            
ATOM   4100  O   MOL X 937      24.880  46.010 100.850  0.00  0.00            
ATOM   4101  H   MOL X 937      24.890  46.760 100.230  0.00  0.00            
ATOM   4102  H   MOL X 937      25.380  45.380 100.250  0.00  0.00            
ATOM   4103  O   MOL X 938      37.940   0.650  95.210  0.00  0.00            
ATOM   4104  H   MOL X 938      37.710   0.710  94.250  0.00  0.00            
ATOM   4105  H   MOL X 938      38.390  49.290  95.220  0.00  0.00            
ATOM   4106  O   MOL X 939       8.230   6.100  87.770  0.00  0.00            
ATOM   4107  H   MOL X 939       9.120   6.500  88.120  0.00  0.00            
ATOM   4108  H   MOL X 939       7.610   6.710  88.230  0.00  0.00            
ATOM   4109  O   MOL X 940      45.500  33.970  90.870  0.00  0.00            
ATOM   4110  H   MOL X 940      44.800  34.500  91.330  0.00  0.00            
ATOM   4111  H   MOL X 940      45.870  33.190  91.460  0.00  0.00            
ATOM   4112  O   MOL X 941      12.370  26.420  86.190  0.00  0.00            
ATOM   4113  H   MOL X 941      12.420  25.950  85.310  0.00  0.00            
ATOM   4114  H   MOL X 941      12.740  25.660  86.660  0.00  0.00            
ATOM   4115  O   MOL X 942      45.450  43.990 102.350  0.00  0.00            
ATOM   4116  H   MOL X 942      46.180  43.400 102.640  0.00  0.00            
ATOM   4117  H   MOL X 942      44.720  43.270 102.150  0.00  0.00            
ATOM   4118  O   MOL X 943      39.320  47.270  88.910  0.00  0.00            
ATOM   4119  H   MOL X 943      40.200  47.750  88.920  0.00  0.00            
ATOM   4120  H   MOL X 943      38.960  47.440  89.790  0.00  0.00            
ATOM   4121  O   MOL X 944       8.580   6.320  92.740  0.00  0.00            
ATOM   4122  H   MOL X 944       8.840   7.140  92.310  0.00  0.00            
ATOM   4123  H   MOL X 944       8.060   5.800  92.100  0.00  0.00            
ATOM   4124  O   MOL X 945       7.840  18.230 104.320  0.00  0.00            
ATOM   4125  H   MOL X 945       8.180  19.150 104.260  0.00  0.00            
ATOM   4126  H   MOL X 945       8.100  17.940 105.260  0.00  0.00            
ATOM   4127  O   MOL X 946       8.640  23.610  85.130  0.00  0.00            
ATOM   4128  H   MOL X 946       8.380  23.010  84.420  0.00  0.00            
ATOM   4129  H   MOL X 946       9.250  22.980  85.700  0.00  0.00            
ATOM   4130  O   MOL X 947       0.280  32.880  99.040  0.00  0.00            
ATOM   4131  H   MOL X 947       0.470  33.710  99.570  0.00  0.00            
ATOM   4132  H   MOL X 947       1.090  32.310  99.110  0.00  0.00            
ATOM   4133  O   MOL X 948      24.670  25.920  89.870  0.00  0.00            
ATOM   4134  H   MOL X 948      23.950  26.290  89.340  0.00  0.00            
ATOM   4135  H   MOL X 948      24.670  24.920  89.600  0.00  0.00            
ATOM   4136  O   MOL X 949       4.460  18.200  83.830  0.00  0.00            
ATOM   4137  H   MOL X 949       4.950  17.550  84.500  0.00  0.00            
ATOM   4138  H   MOL X 949       5.070  18.190  82.990  0.00  0.00            
ATOM   4139  O   MOL X 950      23.720  39.110  77.030  0.00  0.00            
ATOM   4140  H   MOL X 950      23.830  39.750  77.770  0.00  0.00            
ATOM   4141  H   MOL X 950      22.820  38.930  76.780  0.00  0.00            
ATOM   4142  O   MOL X 951      13.990   1.780  91.160  0.00  0.00            
ATOM   4143  H   MOL X 951      13.490   1.000  91.480  0.00  0.00            
ATOM   4144  H   MOL X 951      13.750   2.310  91.930  0.00  0.00            
ATOM   4145  O   MOL X 952      11.200  35.260 104.680  0.00  0.00            
ATOM   4146  H   MOL X 952      11.340  34.240 104.690  0.00  0.00            
ATOM   4147  H   MOL X 952      11.740  35.400 103.840  0.00  0.00            
ATOM   4148  O   MOL X 953      28.350  40.140 100.560  0.00  0.00            
ATOM   4149  H   MOL X 953      28.820  39.610  99.870  0.00  0.00            
ATOM   4150  H   MOL X 953      27.820  39.410 100.940  0.00  0.00            
ATOM   4151  O   MOL X 954      26.800  41.730  87.780  0.00  0.00            
ATOM   4152  H   MOL X 954      27.240  40.860  87.520  0.00  0.00            
ATOM   4153  H   MOL X 954      27.620  42.150  88.290  0.00  0.00            
ATOM   4154  O   MOL X 955      36.650  22.300  76.250  0.00  0.00            
ATOM   4155  H   MOL X 955      36.060  22.660  75.530  0.00  0.00            
ATOM   4156  H   MOL X 955      36.410  21.360  76.360  0.00  0.00            
ATOM   4157  O   MOL X 956      24.820  23.290  84.500  0.00  0.00            
ATOM   4158  H   MOL X 956      25.110  24.260  84.410  0.00  0.00            
ATOM   4159  H   MOL X 956      23.840  23.440  84.500  0.00  0.00            
ATOM   4160  O   MOL X 957       7.850   5.980  82.850  0.00  0.00            
ATOM   4161  H   MOL X 957       8.240   5.730  83.740  0.00  0.00            
ATOM   4162  H   MOL X 957       8.610   6.220  82.330  0.00  0.00            
ATOM   4163  O   MOL X 958      43.420  37.310  98.560  0.00  0.00            
ATOM   4164  H   MOL X 958      44.050  38.000  98.330  0.00  0.00            
ATOM   4165  H   MOL X 958      42.710  37.500  97.960  0.00  0.00            
ATOM   4166  O   MOL X 959       9.640  22.930  95.790  0.00  0.00            
ATOM   4167  H   MOL X 959       9.760  22.700  94.760  0.00  0.00            
ATOM   4168  H   MOL X 959      10.480  22.620  96.250  0.00  0.00            
ATOM   4169  O   MOL X 960      28.410  22.880  83.140  0.00  0.00            
ATOM   4170  H   MOL X 960      28.690  23.190  84.100  0.00  0.00            
ATOM   4171  H   MOL X 960      27.560  22.430  83.280  0.00  0.00            
ATOM   4172  O   MOL X 961       1.430  36.870  98.940  0.00  0.00            
ATOM   4173  H   MOL X 961       1.880  36.070  98.900  0.00  0.00            
ATOM   4174  H   MOL X 961       1.340  37.100  99.960  0.00  0.00            
ATOM   4175  O   MOL X 962       6.120   9.650  97.480  0.00  0.00            
ATOM   4176  H   MOL X 962       6.070   9.870  98.420  0.00  0.00            
ATOM   4177  H   MOL X 962       7.010   9.290  97.470  0.00  0.00            
ATOM   4178  O   MOL X 963      29.170  17.690  83.050  0.00  0.00            
ATOM   4179  H   MOL X 963      28.370  17.820  82.590  0.00  0.00            
ATOM   4180  H   MOL X 963      29.100  18.400  83.760  0.00  0.00            
ATOM   4181  O   MOL X 964       7.860   3.820  76.650  0.00  0.00            
ATOM   4182  H   MOL X 964       8.690   3.180  76.430  0.00  0.00            
ATOM   4183  H   MOL X 964       7.230   3.560  76.010  0.00  0.00            
ATOM   4184  O   MOL X 965       2.030   9.610  90.840  0.00  0.00            
ATOM   4185  H   MOL X 965       1.380  10.210  90.510  0.00  0.00            
ATOM   4186  H   MOL X 965       1.920   9.620  91.890  0.00  0.00            
ATOM   4187  O   MOL X 966      30.740  40.520 102.270  0.00  0.00            
ATOM   4188  H   MOL X 966      31.190  39.960 101.590  0.00  0.00            
ATOM   4189  H   MOL X 966      30.060  40.980 101.770  0.00  0.00            
ATOM   4190  O   MOL X 967      41.670  43.560  96.480  0.00  0.00            
ATOM   4191  H   MOL X 967      41.680  43.190  97.400  0.00  0.00            
ATOM   4192  H   MOL X 967      42.640  43.800  96.230  0.00  0.00            
ATOM   4193  O   MOL X 968      27.690   3.490 100.540  0.00  0.00            
ATOM   4194  H   MOL X 968      27.920   3.980  99.730  0.00  0.00            
ATOM   4195  H   MOL X 968      28.320   2.740 100.490  0.00  0.00            
ATOM   4196  O   MOL X 969       6.540  24.180  98.610  0.00  0.00            
ATOM   4197  H   MOL X 969       7.010  25.110  98.450  0.00  0.00            
ATOM   4198  H   MOL X 969       7.220  23.690  99.230  0.00  0.00            
ATOM   4199  O   MOL X 970      22.890  38.700  91.600  0.00  0.00            
ATOM   4200  H   MOL X 970      23.270  38.740  90.690  0.00  0.00            
ATOM   4201  H   MOL X 970      22.550  37.670  91.670  0.00  0.00            
ATOM   4202  O   MOL X 971      38.920   0.110  98.840  0.00  0.00            
ATOM   4203  H   MOL X 971      39.730  49.120  99.120  0.00  0.00            
ATOM   4204  H   MOL X 971      38.910  49.490  97.860  0.00  0.00            
ATOM   4205  O   MOL X 972      46.570  26.200  91.040  0.00  0.00            
ATOM   4206  H   MOL X 972      46.700  26.050  92.000  0.00  0.00            
ATOM   4207  H   MOL X 972      46.270  27.120  90.970  0.00  0.00            
ATOM   4208  O   MOL X 973      25.460  26.050  85.320  0.00  0.00            
ATOM   4209  H   MOL X 973      25.970  25.780  86.090  0.00  0.00            
ATOM   4210  H   MOL X 973      26.210  26.580  84.870  0.00  0.00            
ATOM   4211  O   MOL X 974      34.430  14.380  87.370  0.00  0.00            
ATOM   4212  H   MOL X 974      35.120  14.560  88.060  0.00  0.00            
ATOM   4213  H   MOL X 974      34.890  13.720  86.760  0.00  0.00            
ATOM   4214  O   MOL X 975      36.750  49.090 100.860  0.00  0.00            
ATOM   4215  H   MOL X 975      37.400  49.140 101.670  0.00  0.00            
ATOM   4216  H   MOL X 975      37.120  48.440 100.270  0.00  0.00            
ATOM   4217  O   MOL X 976      26.420   1.020  89.940  0.00  0.00            
ATOM   4218  H   MOL X 976      25.610   0.710  89.460  0.00  0.00            
ATOM   4219  H   MOL X 976      27.040   0.560  89.330  0.00  0.00            
ATOM   4220  O   MOL X 977      20.640  41.990 101.780  0.00  0.00            
ATOM   4221  H   MOL X 977      20.410  42.790 101.230  0.00  0.00            
ATOM   4222  H   MOL X 977      20.600  42.400 102.690  0.00  0.00            
ATOM   4223  O   MOL X 978      14.400  35.860  82.660  0.00  0.00            
ATOM   4224  H   MOL X 978      15.020  35.040  82.800  0.00  0.00            
ATOM   4225  H   MOL X 978      13.760  35.870  83.390  0.00  0.00            
ATOM   4226  O   MOL X 979      43.800  33.640 101.210  0.00  0.00            
ATOM   4227  H   MOL X 979      43.840  33.800 102.180  0.00  0.00            
ATOM   4228  H   MOL X 979      44.530  34.280 100.980  0.00  0.00            
ATOM   4229  O   MOL X 980      42.050  20.560 100.510  0.00  0.00            
ATOM   4230  H   MOL X 980      42.030  21.290  99.840  0.00  0.00            
ATOM   4231  H   MOL X 980      42.830  20.070 100.120  0.00  0.00            
ATOM   4232  O   MOL X 981       9.810  10.010  96.500  0.00  0.00            
ATOM   4233  H   MOL X 981       9.290   9.310  96.930  0.00  0.00            
ATOM   4234  H   MOL X 981      10.540  10.190  97.150  0.00  0.00            
ATOM   4235  O   MOL X 982      19.990  31.420  79.020  0.00  0.00            
ATOM   4236  H   MOL X 982      20.700  30.800  78.730  0.00  0.00            
ATOM   4237  H   MOL X 982      19.280  30.700  78.970  0.00  0.00            
ATOM   4238  O   MOL X 983       6.990  23.260  96.220  0.00  0.00            
ATOM   4239  H   MOL X 983       6.680  23.640  97.090  0.00  0.00            
ATOM   4240  H   MOL X 983       8.010  23.310  96.240  0.00  0.00            
ATOM   4241  O   MOL X 984      48.470   1.600 105.690  0.00  0.00            
ATOM   4242  H   MOL X 984      49.090   0.780 105.610  0.00  0.00            
ATOM   4243  H   MOL X 984      47.690   1.050 105.500  0.00  0.00            
ATOM   4244  O   MOL X 985      47.700   2.860  97.730  0.00  0.00            
ATOM   4245  H   MOL X 985      47.440   3.420  98.480  0.00  0.00            
ATOM   4246  H   MOL X 985      47.540   1.930  98.070  0.00  0.00            
ATOM   4247  O   MOL X 986       3.450   3.150 103.930  0.00  0.00            
ATOM   4248  H   MOL X 986       4.290   3.710 103.910  0.00  0.00            
ATOM   4249  H   MOL X 986       2.910   3.680 104.560  0.00  0.00            
ATOM   4250  O   MOL X 987       2.060   9.520  93.430  0.00  0.00            
ATOM   4251  H   MOL X 987       3.000   9.710  93.760  0.00  0.00            
ATOM   4252  H   MOL X 987       1.470   9.600  94.200  0.00  0.00            
ATOM   4253  O   MOL X 988      44.090  25.800  93.110  0.00  0.00            
ATOM   4254  H   MOL X 988      44.290  24.820  92.920  0.00  0.00            
ATOM   4255  H   MOL X 988      44.920  26.330  93.270  0.00  0.00            
ATOM   4256  O   MOL X 989      37.500  15.030  75.280  0.00  0.00            
ATOM   4257  H   MOL X 989      36.730  14.500  75.630  0.00  0.00            
ATOM   4258  H   MOL X 989      36.970  15.800  75.170  0.00  0.00            
ATOM   4259  O   MOL X 990      10.640  36.570  87.620  0.00  0.00            
ATOM   4260  H   MOL X 990      11.540  36.490  87.990  0.00  0.00            
ATOM   4261  H   MOL X 990      10.830  35.820  86.970  0.00  0.00            
ATOM   4262  O   MOL X 991      14.470  32.650  81.050  0.00  0.00            
ATOM   4263  H   MOL X 991      15.130  32.760  81.780  0.00  0.00            
ATOM   4264  H   MOL X 991      14.920  31.900  80.550  0.00  0.00            
ATOM   4265  O   MOL X 992      22.520  23.610  80.520  0.00  0.00            
ATOM   4266  H   MOL X 992      22.820  22.790  80.150  0.00  0.00            
ATOM   4267  H   MOL X 992      22.070  24.010  79.680  0.00  0.00            
ATOM   4268  O   MOL X 993      44.970  31.780 106.380  0.00  0.00            
ATOM   4269  H   MOL X 993      45.750  31.990 106.860  0.00  0.00            
ATOM   4270  H   MOL X 993      44.630  32.700 106.330  0.00  0.00            
ATOM   4271  O   MOL X 994       2.850  18.760  98.170  0.00  0.00            
ATOM   4272  H   MOL X 994       2.810  18.720  97.150  0.00  0.00            
ATOM   4273  H   MOL X 994       2.050  18.280  98.470  0.00  0.00            
ATOM   4274  O   MOL X 995      21.890   3.690  92.220  0.00  0.00            
ATOM   4275  H   MOL X 995      22.490   2.950  92.630  0.00  0.00            
ATOM   4276  H   MOL X 995      21.310   3.920  93.040  0.00  0.00            
ATOM   4277  O   MOL X 996      20.230  37.220 103.660  0.00  0.00            
ATOM   4278  H   MOL X 996      21.180  37.410 103.840  0.00  0.00            
ATOM   4279  H   MOL X 996      20.110  38.000 103.060  0.00  0.00            
ATOM   4280  O   MOL X 997       5.190  24.670 102.430  0.00  0.00            
ATOM   4281  H   MOL X 997       6.060  24.490 102.910  0.00  0.00            
ATOM   4282  H   MOL X 997       4.550  24.350 103.180  0.00  0.00            
ATOM   4283  O   MOL X 998      14.510  33.610  77.090  0.00  0.00            
ATOM   4284  H   MOL X 998      15.000  32.740  77.180  0.00  0.00            
ATOM   4285  H   MOL X 998      13.560  33.280  77.130  0.00  0.00            
ATOM   4286  O   MOL X 999      35.030  28.960  77.760  0.00  0.00            
ATOM   4287  H   MOL X 999      35.080  28.080  77.160  0.00  0.00            
ATOM   4288  H   MOL X 999      34.800  28.510  78.630  0.00  0.00            
ATOM   4289  O   MOL X1000      24.150  26.380  95.790  0.00  0.00            
ATOM   4290  H   MOL X1000      23.980  27.080  96.470  0.00  0.00            
ATOM   4291  H   MOL X1000      24.790  26.740  95.140  0.00  0.00            
ATOM   4292  O   MOL X1001      47.210  18.130  98.000  0.00  0.00            
ATOM   4293  H   MOL X1001      46.570  18.820  97.690  0.00  0.00            
ATOM   4294  H   MOL X1001      47.210  18.360  98.970  0.00  0.00            
ATOM   4295  O   MOL X1002      17.250  17.930  95.470  0.00  0.00            
ATOM   4296  H   MOL X1002      16.310  18.190  95.100  0.00  0.00            
ATOM   4297  H   MOL X1002      16.940  17.350  96.220  0.00  0.00            
ATOM   4298  O   MOL X1003      45.330  35.900 100.530  0.00  0.00            
ATOM   4299  H   MOL X1003      44.760  36.150  99.740  0.00  0.00            
ATOM   4300  H   MOL X1003      46.350  36.060 100.300  0.00  0.00            
ATOM   4301  O   MOL X1004      38.270  18.460  94.280  0.00  0.00            
ATOM   4302  H   MOL X1004      37.720  18.620  95.050  0.00  0.00            
ATOM   4303  H   MOL X1004      37.820  17.610  93.940  0.00  0.00            
ATOM   4304  O   MOL X1005      44.170   9.130  98.890  0.00  0.00            
ATOM   4305  H   MOL X1005      43.270   8.880  99.060  0.00  0.00            
ATOM   4306  H   MOL X1005      44.540   8.320  98.570  0.00  0.00            
ATOM   4307  O   MOL X1006      28.600   1.130  97.650  0.00  0.00            
ATOM   4308  H   MOL X1006      29.010   0.210  97.570  0.00  0.00            
ATOM   4309  H   MOL X1006      29.350   1.680  98.090  0.00  0.00            
ATOM   4310  O   MOL X1007      32.230  38.580  77.300  0.00  0.00            
ATOM   4311  H   MOL X1007      31.670  39.110  76.610  0.00  0.00            
ATOM   4312  H   MOL X1007      32.880  39.230  77.490  0.00  0.00            
ATOM   4313  O   MOL X1008      32.170   6.080 102.240  0.00  0.00            
ATOM   4314  H   MOL X1008      32.210   5.400 103.040  0.00  0.00            
ATOM   4315  H   MOL X1008      32.850   6.800 102.420  0.00  0.00            
ATOM   4316  O   MOL X1009      27.020  10.640  83.490  0.00  0.00            
ATOM   4317  H   MOL X1009      26.970  10.670  84.480  0.00  0.00            
ATOM   4318  H   MOL X1009      27.880  10.140  83.510  0.00  0.00            
ATOM   4319  O   MOL X1010       9.630  49.370  95.510  0.00  0.00            
ATOM   4320  H   MOL X1010      10.190  48.920  96.150  0.00  0.00            
ATOM   4321  H   MOL X1010       8.990   0.350  95.960  0.00  0.00            
ATOM   4322  O   MOL X1011      46.290  27.940  87.390  0.00  0.00            
ATOM   4323  H   MOL X1011      46.940  28.530  87.910  0.00  0.00            
ATOM   4324  H   MOL X1011      46.290  27.070  87.830  0.00  0.00            
ATOM   4325  O   MOL X1012      11.100  17.120  99.190  0.00  0.00            
ATOM   4326  H   MOL X1012      12.040  17.340  98.810  0.00  0.00            
ATOM   4327  H   MOL X1012      10.760  17.970  99.540  0.00  0.00            
ATOM   4328  O   MOL X1013       5.630  21.560  88.540  0.00  0.00            
ATOM   4329  H   MOL X1013       5.160  20.940  87.960  0.00  0.00            
ATOM   4330  H   MOL X1013       6.280  21.090  89.120  0.00  0.00            
ATOM   4331  O   MOL X1014      47.440  42.120 103.370  0.00  0.00            
ATOM   4332  H   MOL X1014      47.910  42.170 104.230  0.00  0.00            
ATOM   4333  H   MOL X1014      47.220  41.180 103.220  0.00  0.00            
ATOM   4334  O   MOL X1015      49.330   8.000  85.800  0.00  0.00            
ATOM   4335  H   MOL X1015       0.390   8.120  85.120  0.00  0.00            
ATOM   4336  H   MOL X1015      48.760   8.740  85.560  0.00  0.00            
ATOM   4337  O   MOL X1016      12.800   5.660  87.760  0.00  0.00            
ATOM   4338  H   MOL X1016      13.040   4.660  87.810  0.00  0.00            
ATOM   4339  H   MOL X1016      11.930   5.720  87.330  0.00  0.00            
ATOM   4340  O   MOL X1017      11.130  48.780 103.710  0.00  0.00            
ATOM   4341  H   MOL X1017      11.960  49.070 103.240  0.00  0.00            
ATOM   4342  H   MOL X1017      10.920   0.060 104.250  0.00  0.00            
ATOM   4343  O   MOL X1018      19.960  33.650  80.510  0.00  0.00            
ATOM   4344  H   MOL X1018      20.040  32.810  80.070  0.00  0.00            
ATOM   4345  H   MOL X1018      18.930  33.890  80.420  0.00  0.00            
ATOM   4346  O   MOL X1019       4.630  30.030 104.220  0.00  0.00            
ATOM   4347  H   MOL X1019       4.650  30.500 105.120  0.00  0.00            
ATOM   4348  H   MOL X1019       4.520  29.070 104.570  0.00  0.00            
ATOM   4349  O   MOL X1020      12.120   8.660  90.570  0.00  0.00            
ATOM   4350  H   MOL X1020      13.100   8.770  90.370  0.00  0.00            
ATOM   4351  H   MOL X1020      12.170   8.650  91.580  0.00  0.00            
ATOM   4352  O   MOL X1021      30.750  29.520  78.590  0.00  0.00            
ATOM   4353  H   MOL X1021      31.580  30.000  78.890  0.00  0.00            
ATOM   4354  H   MOL X1021      30.940  28.520  78.600  0.00  0.00            
ATOM   4355  O   MOL X1022      16.410   0.640  90.610  0.00  0.00            
ATOM   4356  H   MOL X1022      16.170  49.470  89.900  0.00  0.00            
ATOM   4357  H   MOL X1022      15.460   1.050  90.610  0.00  0.00            
ATOM   4358  O   MOL X1023       6.620  36.670  94.240  0.00  0.00            
ATOM   4359  H   MOL X1023       7.020  37.290  94.900  0.00  0.00            
ATOM   4360  H   MOL X1023       7.370  36.800  93.520  0.00  0.00            
ATOM   4361  O   MOL X1024      40.190  49.000  79.930  0.00  0.00            
ATOM   4362  H   MOL X1024      40.560  48.930  80.890  0.00  0.00            
ATOM   4363  H   MOL X1024      41.010  49.120  79.380  0.00  0.00            
ATOM   4364  O   MOL X1025      41.400  33.330  97.680  0.00  0.00            
ATOM   4365  H   MOL X1025      41.300  32.720  96.860  0.00  0.00            
ATOM   4366  H   MOL X1025      42.350  33.250  97.910  0.00  0.00            
ATOM   4367  O   MOL X1026       4.860  25.450  90.170  0.00  0.00            
ATOM   4368  H   MOL X1026       4.120  25.760  89.530  0.00  0.00            
ATOM   4369  H   MOL X1026       5.190  26.290  90.620  0.00  0.00            
ATOM   4370  O   MOL X1027      31.800  42.780  93.340  0.00  0.00            
ATOM   4371  H   MOL X1027      32.420  41.940  93.530  0.00  0.00            
ATOM   4372  H   MOL X1027      31.200  42.770  94.150  0.00  0.00            
ATOM   4373  O   MOL X1028      48.440  12.190  74.770  0.00  0.00            
ATOM   4374  H   MOL X1028      48.460  12.090  75.740  0.00  0.00            
ATOM   4375  H   MOL X1028      47.450  12.170  74.580  0.00  0.00            
ATOM   4376  O   MOL X1029      13.760  37.610 104.070  0.00  0.00            
ATOM   4377  H   MOL X1029      14.000  37.810 103.120  0.00  0.00            
ATOM   4378  H   MOL X1029      13.320  36.700 103.850  0.00  0.00            
ATOM   4379  O   MOL X1030       2.790  27.100  89.320  0.00  0.00            
ATOM   4380  H   MOL X1030       2.180  27.140  90.120  0.00  0.00            
ATOM   4381  H   MOL X1030       2.040  26.870  88.620  0.00  0.00            
ATOM   4382  O   MOL X1031      48.060   3.770 100.390  0.00  0.00            
ATOM   4383  H   MOL X1031      47.580   4.060 101.220  0.00  0.00            
ATOM   4384  H   MOL X1031      47.920   2.770 100.520  0.00  0.00            
ATOM   4385  O   MOL X1032      46.200  18.780 100.510  0.00  0.00            
ATOM   4386  H   MOL X1032      46.560  19.640 100.660  0.00  0.00            
ATOM   4387  H   MOL X1032      45.430  19.080  99.940  0.00  0.00            
ATOM   4388  O   MOL X1033      34.580  42.770  95.600  0.00  0.00            
ATOM   4389  H   MOL X1033      35.330  42.300  96.030  0.00  0.00            
ATOM   4390  H   MOL X1033      34.250  42.020  95.000  0.00  0.00            
ATOM   4391  O   MOL X1034       6.230  26.410  80.530  0.00  0.00            
ATOM   4392  H   MOL X1034       7.050  26.910  80.640  0.00  0.00            
ATOM   4393  H   MOL X1034       5.460  27.000  80.420  0.00  0.00            
ATOM   4394  O   MOL X1035      15.050   1.540 104.430  0.00  0.00            
ATOM   4395  H   MOL X1035      14.460   0.970 103.950  0.00  0.00            
ATOM   4396  H   MOL X1035      14.580   1.870 105.220  0.00  0.00            
ATOM   4397  O   MOL X1036       2.680  40.100  91.270  0.00  0.00            
ATOM   4398  H   MOL X1036       2.430  39.630  90.440  0.00  0.00            
ATOM   4399  H   MOL X1036       3.320  39.570  91.690  0.00  0.00            
ATOM   4400  O   MOL X1037      10.900   7.050  72.470  0.00  0.00            
ATOM   4401  H   MOL X1037      10.100   7.420  72.860  0.00  0.00            
ATOM   4402  H   MOL X1037      10.720   7.180  71.490  0.00  0.00            
ATOM   4403  O   MOL X1038      23.230  37.880  94.090  0.00  0.00            
ATOM   4404  H   MOL X1038      23.280  38.360  93.180  0.00  0.00            
ATOM   4405  H   MOL X1038      22.230  38.050  94.330  0.00  0.00            
ATOM   4406  O   MOL X1039      36.650  39.370  97.700  0.00  0.00            
ATOM   4407  H   MOL X1039      36.560  38.390  97.480  0.00  0.00            
ATOM   4408  H   MOL X1039      37.560  39.400  98.240  0.00  0.00            
ATOM   4409  O   MOL X1040       7.960  11.430 108.200  0.00  0.00            
ATOM   4410  H   MOL X1040       8.460  11.840 108.890  0.00  0.00            
ATOM   4411  H   MOL X1040       8.560  11.590 107.320  0.00  0.00            
ATOM   4412  O   MOL X1041       9.340  31.160  91.350  0.00  0.00            
ATOM   4413  H   MOL X1041       9.110  32.090  90.970  0.00  0.00            
ATOM   4414  H   MOL X1041       9.820  31.450  92.230  0.00  0.00            
ATOM   4415  O   MOL X1042       2.500   1.490  84.190  0.00  0.00            
ATOM   4416  H   MOL X1042       2.610   1.310  85.150  0.00  0.00            
ATOM   4417  H   MOL X1042       3.150   2.220  84.210  0.00  0.00            
ATOM   4418  O   MOL X1043      16.600  18.880  74.960  0.00  0.00            
ATOM   4419  H   MOL X1043      17.090  18.900  75.880  0.00  0.00            
ATOM   4420  H   MOL X1043      16.960  18.000  74.720  0.00  0.00            
ATOM   4421  O   MOL X1044      35.230   4.270 101.820  0.00  0.00            
ATOM   4422  H   MOL X1044      36.140   3.930 102.060  0.00  0.00            
ATOM   4423  H   MOL X1044      34.740   3.810 102.610  0.00  0.00            
ATOM   4424  O   MOL X1045      35.130   0.690  87.740  0.00  0.00            
ATOM   4425  H   MOL X1045      34.210   0.560  88.130  0.00  0.00            
ATOM   4426  H   MOL X1045      35.280  49.400  87.310  0.00  0.00            
ATOM   4427  O   MOL X1046       9.030  48.090  71.270  0.00  0.00            
ATOM   4428  H   MOL X1046       8.460  48.450  70.530  0.00  0.00            
ATOM   4429  H   MOL X1046       8.370  47.560  71.740  0.00  0.00            
ATOM   4430  O   MOL X1047      14.750  24.250  99.100  0.00  0.00            
ATOM   4431  H   MOL X1047      14.640  23.790  99.930  0.00  0.00            
ATOM   4432  H   MOL X1047      13.830  24.070  98.770  0.00  0.00            
ATOM   4433  O   MOL X1048      37.450  36.350  87.070  0.00  0.00            
ATOM   4434  H   MOL X1048      37.110  37.220  86.810  0.00  0.00            
ATOM   4435  H   MOL X1048      37.830  35.980  86.250  0.00  0.00            
ATOM   4436  O   MOL X1049      35.400  42.460  91.850  0.00  0.00            
ATOM   4437  H   MOL X1049      35.810  42.660  92.740  0.00  0.00            
ATOM   4438  H   MOL X1049      35.380  43.400  91.560  0.00  0.00            
ATOM   4439  O   MOL X1050      22.890  46.610  90.380  0.00  0.00            
ATOM   4440  H   MOL X1050      22.260  47.090  89.740  0.00  0.00            
ATOM   4441  H   MOL X1050      23.620  46.240  89.760  0.00  0.00            
ATOM   4442  O   MOL X1051      39.770  43.840  76.080  0.00  0.00            
ATOM   4443  H   MOL X1051      40.040  43.100  76.720  0.00  0.00            
ATOM   4444  H   MOL X1051      40.470  44.530  76.190  0.00  0.00            
ATOM   4445  O   MOL X1052       2.880  35.350  86.110  0.00  0.00            
ATOM   4446  H   MOL X1052       2.470  35.750  85.270  0.00  0.00            
ATOM   4447  H   MOL X1052       2.990  36.160  86.720  0.00  0.00            
ATOM   4448  O   MOL X1053      36.290   1.800  96.900  0.00  0.00            
ATOM   4449  H   MOL X1053      36.260   0.840  97.220  0.00  0.00            
ATOM   4450  H   MOL X1053      36.940   1.610  96.160  0.00  0.00            
ATOM   4451  O   MOL X1054       3.670  38.600  95.660  0.00  0.00            
ATOM   4452  H   MOL X1054       4.510  39.090  95.280  0.00  0.00            
ATOM   4453  H   MOL X1054       3.890  37.660  95.620  0.00  0.00            
ATOM   4454  O   MOL X1055      47.680   6.800 104.230  0.00  0.00            
ATOM   4455  H   MOL X1055      47.370   6.750 105.210  0.00  0.00            
ATOM   4456  H   MOL X1055      48.410   7.470 104.260  0.00  0.00            
ATOM   4457  O   MOL X1056      20.340  13.690  88.470  0.00  0.00            
ATOM   4458  H   MOL X1056      20.430  13.230  89.290  0.00  0.00            
ATOM   4459  H   MOL X1056      21.130  14.350  88.360  0.00  0.00            
ATOM   4460  O   MOL X1057      48.260  27.100 104.460  0.00  0.00            
ATOM   4461  H   MOL X1057      48.250  26.190 104.140  0.00  0.00            
ATOM   4462  H   MOL X1057      47.460  27.470 104.110  0.00  0.00            
ATOM   4463  O   MOL X1058      48.150  29.140  79.420  0.00  0.00            
ATOM   4464  H   MOL X1058      49.110  29.500  79.460  0.00  0.00            
ATOM   4465  H   MOL X1058      47.710  29.740  80.150  0.00  0.00            
ATOM   4466  O   MOL X1059      18.380  47.740  92.800  0.00  0.00            
ATOM   4467  H   MOL X1059      17.990  46.890  92.410  0.00  0.00            
ATOM   4468  H   MOL X1059      17.510  48.160  93.240  0.00  0.00            
ATOM   4469  O   MOL X1060      14.590   7.530  88.980  0.00  0.00            
ATOM   4470  H   MOL X1060      14.100   6.840  88.490  0.00  0.00            
ATOM   4471  H   MOL X1060      15.200   7.000  89.560  0.00  0.00            
ATOM   4472  O   MOL X1061       7.310  13.860  94.710  0.00  0.00            
ATOM   4473  H   MOL X1061       6.730  13.050  94.510  0.00  0.00            
ATOM   4474  H   MOL X1061       7.080  14.550  93.980  0.00  0.00            
ATOM   4475  O   MOL X1062       4.800  17.690 102.650  0.00  0.00            
ATOM   4476  H   MOL X1062       4.350  16.950 102.130  0.00  0.00            
ATOM   4477  H   MOL X1062       5.540  17.970 102.050  0.00  0.00            
ATOM   4478  O   MOL X1063      32.180  33.470  83.960  0.00  0.00            
ATOM   4479  H   MOL X1063      31.680  34.210  84.410  0.00  0.00            
ATOM   4480  H   MOL X1063      32.680  33.180  84.690  0.00  0.00            
ATOM   4481  O   MOL X1064       6.100  39.140  98.410  0.00  0.00            
ATOM   4482  H   MOL X1064       6.070  39.280  99.380  0.00  0.00            
ATOM   4483  H   MOL X1064       5.290  38.530  98.280  0.00  0.00            
ATOM   4484  O   MOL X1065      38.730  40.300  95.230  0.00  0.00            
ATOM   4485  H   MOL X1065      38.710  39.350  95.320  0.00  0.00            
ATOM   4486  H   MOL X1065      38.110  40.630  95.980  0.00  0.00            
ATOM   4487  O   MOL X1066      38.320   1.250  86.860  0.00  0.00            
ATOM   4488  H   MOL X1066      38.980   1.260  87.640  0.00  0.00            
ATOM   4489  H   MOL X1066      38.290   0.260  86.530  0.00  0.00            
ATOM   4490  O   MOL X1067      10.640  18.680  77.860  0.00  0.00            
ATOM   4491  H   MOL X1067      11.040  18.340  78.670  0.00  0.00            
ATOM   4492  H   MOL X1067      11.390  19.280  77.500  0.00  0.00            
ATOM   4493  O   MOL X1068      48.530   0.970 100.820  0.00  0.00            
ATOM   4494  H   MOL X1068      48.140   0.050 101.150  0.00  0.00            
ATOM   4495  H   MOL X1068      49.470   0.870 101.210  0.00  0.00            
ATOM   4496  O   MOL X1069       9.310  23.940  91.370  0.00  0.00            
ATOM   4497  H   MOL X1069       9.530  23.240  92.090  0.00  0.00            
ATOM   4498  H   MOL X1069       9.260  23.420  90.570  0.00  0.00            
ATOM   4499  O   MOL X1070       9.990  12.990  94.930  0.00  0.00            
ATOM   4500  H   MOL X1070      10.510  13.830  94.640  0.00  0.00            
ATOM   4501  H   MOL X1070       9.020  13.200  94.760  0.00  0.00            
ATOM   4502  O   MOL X1071      43.510  19.400  84.380  0.00  0.00            
ATOM   4503  H   MOL X1071      42.650  18.960  84.500  0.00  0.00            
ATOM   4504  H   MOL X1071      43.300  20.230  84.830  0.00  0.00            
ATOM   4505  O   MOL X1072      16.770  36.850  96.390  0.00  0.00            
ATOM   4506  H   MOL X1072      16.840  35.850  96.440  0.00  0.00            
ATOM   4507  H   MOL X1072      16.180  36.960  95.570  0.00  0.00            
ATOM   4508  O   MOL X1073      47.060  15.090  98.270  0.00  0.00            
ATOM   4509  H   MOL X1073      46.250  14.770  98.810  0.00  0.00            
ATOM   4510  H   MOL X1073      47.810  14.770  98.880  0.00  0.00            
ATOM   4511  O   MOL X1074      39.790  13.710  81.990  0.00  0.00            
ATOM   4512  H   MOL X1074      39.610  14.150  81.110  0.00  0.00            
ATOM   4513  H   MOL X1074      40.550  14.250  82.350  0.00  0.00            
ATOM   4514  O   MOL X1075      28.350  44.760  92.140  0.00  0.00            
ATOM   4515  H   MOL X1075      27.860  44.370  92.960  0.00  0.00            
ATOM   4516  H   MOL X1075      28.860  45.290  92.780  0.00  0.00            
ATOM   4517  O   MOL X1076      30.690   1.180 102.120  0.00  0.00            
ATOM   4518  H   MOL X1076      31.200   1.830 101.650  0.00  0.00            
ATOM   4519  H   MOL X1076      31.100   1.450 103.000  0.00  0.00            
ATOM   4520  O   MOL X1077      35.100  28.120  80.160  0.00  0.00            
ATOM   4521  H   MOL X1077      35.110  27.150  80.290  0.00  0.00            
ATOM   4522  H   MOL X1077      36.010  28.310  80.490  0.00  0.00            
ATOM   4523  O   MOL X1078      32.590  49.510  85.420  0.00  0.00            
ATOM   4524  H   MOL X1078      31.990   0.680  85.740  0.00  0.00            
ATOM   4525  H   MOL X1078      32.090  48.660  85.580  0.00  0.00            
ATOM   4526  O   MOL X1079      37.410   5.310  77.900  0.00  0.00            
ATOM   4527  H   MOL X1079      37.710   5.450  78.860  0.00  0.00            
ATOM   4528  H   MOL X1079      38.230   4.910  77.550  0.00  0.00            
ATOM   4529  O   MOL X1080      46.340   2.100  93.410  0.00  0.00            
ATOM   4530  H   MOL X1080      47.070   1.540  93.800  0.00  0.00            
ATOM   4531  H   MOL X1080      45.930   2.530  94.210  0.00  0.00            
ATOM   4532  O   MOL X1081      10.010  30.530  98.850  0.00  0.00            
ATOM   4533  H   MOL X1081      10.420  30.770  98.030  0.00  0.00            
ATOM   4534  H   MOL X1081       9.170  30.110  98.550  0.00  0.00            
ATOM   4535  O   MOL X1082      33.060  31.920  96.670  0.00  0.00            
ATOM   4536  H   MOL X1082      32.640  32.700  97.260  0.00  0.00            
ATOM   4537  H   MOL X1082      32.600  31.100  96.860  0.00  0.00            
ATOM   4538  O   MOL X1083       7.640  27.750 104.210  0.00  0.00            
ATOM   4539  H   MOL X1083       8.000  28.540 104.690  0.00  0.00            
ATOM   4540  H   MOL X1083       8.500  27.210 103.840  0.00  0.00            
ATOM   4541  O   MOL X1084      11.010  38.440  85.760  0.00  0.00            
ATOM   4542  H   MOL X1084      10.240  38.430  85.090  0.00  0.00            
ATOM   4543  H   MOL X1084      10.710  37.860  86.470  0.00  0.00            
ATOM   4544  O   MOL X1085      37.300  21.100  81.430  0.00  0.00            
ATOM   4545  H   MOL X1085      37.730  21.240  82.260  0.00  0.00            
ATOM   4546  H   MOL X1085      37.750  20.320  81.120  0.00  0.00            
ATOM   4547  O   MOL X1086       3.100  38.600 100.900  0.00  0.00            
ATOM   4548  H   MOL X1086       3.180  38.610  99.900  0.00  0.00            
ATOM   4549  H   MOL X1086       3.640  37.740 101.100  0.00  0.00            
ATOM   4550  O   MOL X1087      38.010  26.350  76.570  0.00  0.00            
ATOM   4551  H   MOL X1087      37.220  26.710  76.010  0.00  0.00            
ATOM   4552  H   MOL X1087      37.560  25.610  77.060  0.00  0.00            
ATOM   4553  O   MOL X1088      47.860  47.180  95.900  0.00  0.00            
ATOM   4554  H   MOL X1088      47.660  47.390  95.010  0.00  0.00            
ATOM   4555  H   MOL X1088      47.320  46.320  95.990  0.00  0.00            
ATOM   4556  O   MOL X1089      13.150  39.390 107.350  0.00  0.00            
ATOM   4557  H   MOL X1089      12.280  39.290 106.910  0.00  0.00            
ATOM   4558  H   MOL X1089      13.000  39.950 108.150  0.00  0.00            
ATOM   4559  O   MOL X1090      40.090  29.000 102.320  0.00  0.00            
ATOM   4560  H   MOL X1090      39.930  29.940 101.970  0.00  0.00            
ATOM   4561  H   MOL X1090      39.170  28.920 102.580  0.00  0.00            
ATOM   4562  O   MOL X1091      42.650  10.990  86.740  0.00  0.00            
ATOM   4563  H   MOL X1091      43.240  11.490  86.110  0.00  0.00            
ATOM   4564  H   MOL X1091      42.950  11.460  87.610  0.00  0.00            
ATOM   4565  O   MOL X1092      46.830  25.860 101.140  0.00  0.00            
ATOM   4566  H   MOL X1092      46.610  26.680 101.540  0.00  0.00            
ATOM   4567  H   MOL X1092      47.040  25.280 101.920  0.00  0.00            
ATOM   4568  O   MOL X1093      30.010  29.740 107.530  0.00  0.00            
ATOM   4569  H   MOL X1093      29.120  30.110 107.780  0.00  0.00            
ATOM   4570  H   MOL X1093      29.650  28.960 106.970  0.00  0.00            
ATOM   4571  O   MOL X1094      28.420  29.370  95.620  0.00  0.00            
ATOM   4572  H   MOL X1094      27.730  29.490  94.910  0.00  0.00            
ATOM   4573  H   MOL X1094      28.030  28.710  96.240  0.00  0.00            
ATOM   4574  O   MOL X1095      15.780   5.400 106.230  0.00  0.00            
ATOM   4575  H   MOL X1095      16.060   5.830 105.350  0.00  0.00            
ATOM   4576  H   MOL X1095      16.350   4.610 106.200  0.00  0.00            
ATOM   4577  O   MOL X1096      33.780  14.000  79.290  0.00  0.00            
ATOM   4578  H   MOL X1096      33.520  13.170  78.870  0.00  0.00            
ATOM   4579  H   MOL X1096      32.880  14.390  79.410  0.00  0.00            
ATOM   4580  O   MOL X1097      41.230  14.710  76.060  0.00  0.00            
ATOM   4581  H   MOL X1097      41.860  13.970  76.330  0.00  0.00            
ATOM   4582  H   MOL X1097      41.270  14.800  75.060  0.00  0.00            
ATOM   4583  O   MOL X1098      14.210  39.150  96.360  0.00  0.00            
ATOM   4584  H   MOL X1098      14.760  38.520  95.780  0.00  0.00            
ATOM   4585  H   MOL X1098      14.700  40.020  96.070  0.00  0.00            
ATOM   4586  O   MOL X1099      13.610   3.690  93.390  0.00  0.00            
ATOM   4587  H   MOL X1099      13.620   4.590  93.770  0.00  0.00            
ATOM   4588  H   MOL X1099      12.570   3.550  93.280  0.00  0.00            
ATOM   4589  O   MOL X1100      35.410   4.340  89.850  0.00  0.00            
ATOM   4590  H   MOL X1100      36.050   3.830  89.310  0.00  0.00            
ATOM   4591  H   MOL X1100      35.400   3.710  90.660  0.00  0.00            
ATOM   4592  O   MOL X1101       7.890   5.910  74.220  0.00  0.00            
ATOM   4593  H   MOL X1101       8.420   6.210  73.440  0.00  0.00            
ATOM   4594  H   MOL X1101       7.040   5.480  73.940  0.00  0.00            
ATOM   4595  O   MOL X1102      37.590   3.860  91.950  0.00  0.00            
ATOM   4596  H   MOL X1102      37.920   2.980  91.660  0.00  0.00            
ATOM   4597  H   MOL X1102      37.670   3.990  92.980  0.00  0.00            
ATOM   4598  O   MOL X1103       8.340  39.820  93.450  0.00  0.00            
ATOM   4599  H   MOL X1103       9.030  39.370  94.020  0.00  0.00            
ATOM   4600  H   MOL X1103       8.760  39.670  92.550  0.00  0.00            
ATOM   4601  O   MOL X1104      29.820  30.970  82.230  0.00  0.00            
ATOM   4602  H   MOL X1104      29.490  30.340  82.910  0.00  0.00            
ATOM   4603  H   MOL X1104      29.170  30.980  81.500  0.00  0.00            
ATOM   4604  O   MOL X1105      27.900  40.700 104.070  0.00  0.00            
ATOM   4605  H   MOL X1105      27.770  39.740 103.840  0.00  0.00            
ATOM   4606  H   MOL X1105      28.800  40.720 103.680  0.00  0.00            
ATOM   4607  O   MOL X1106      19.910  33.020  76.690  0.00  0.00            
ATOM   4608  H   MOL X1106      19.320  32.630  75.930  0.00  0.00            
ATOM   4609  H   MOL X1106      19.670  32.560  77.480  0.00  0.00            
ATOM   4610  O   MOL X1107      41.340  34.040  77.750  0.00  0.00            
ATOM   4611  H   MOL X1107      40.590  34.620  77.460  0.00  0.00            
ATOM   4612  H   MOL X1107      42.130  34.660  77.950  0.00  0.00            
ATOM   4613  O   MOL X1108      48.620  22.550  98.970  0.00  0.00            
ATOM   4614  H   MOL X1108      49.280  22.620  98.260  0.00  0.00            
ATOM   4615  H   MOL X1108      48.660  23.510  99.130  0.00  0.00            
ATOM   4616  O   MOL X1109      38.910  18.740 101.060  0.00  0.00            
ATOM   4617  H   MOL X1109      39.430  19.400 101.620  0.00  0.00            
ATOM   4618  H   MOL X1109      38.770  19.170 100.220  0.00  0.00            
ATOM   4619  O   MOL X1110      36.970   6.060 101.410  0.00  0.00            
ATOM   4620  H   MOL X1110      37.580   5.820 100.670  0.00  0.00            
ATOM   4621  H   MOL X1110      36.150   5.380 101.350  0.00  0.00            
ATOM   4622  O   MOL X1111       1.260  36.690  92.920  0.00  0.00            
ATOM   4623  H   MOL X1111       0.960  36.020  92.250  0.00  0.00            
ATOM   4624  H   MOL X1111       0.990  37.560  92.490  0.00  0.00            
ATOM   4625  O   MOL X1112      36.200   8.140  78.630  0.00  0.00            
ATOM   4626  H   MOL X1112      35.710   8.970  78.710  0.00  0.00            
ATOM   4627  H   MOL X1112      36.390   7.900  79.610  0.00  0.00            
ATOM   4628  O   MOL X1113       7.730   1.790  90.090  0.00  0.00            
ATOM   4629  H   MOL X1113       7.750   2.010  91.030  0.00  0.00            
ATOM   4630  H   MOL X1113       8.310   2.500  89.770  0.00  0.00            
ATOM   4631  O   MOL X1114      35.040  25.210  92.300  0.00  0.00            
ATOM   4632  H   MOL X1114      34.310  24.680  91.880  0.00  0.00            
ATOM   4633  H   MOL X1114      35.680  25.160  91.530  0.00  0.00            
ATOM   4634  O   MOL X1115      11.190  42.960  98.580  0.00  0.00            
ATOM   4635  H   MOL X1115      11.590  42.050  98.320  0.00  0.00            
ATOM   4636  H   MOL X1115      11.400  43.510  97.730  0.00  0.00            
ATOM   4637  O   MOL X1116      17.420  26.930  97.290  0.00  0.00            
ATOM   4638  H   MOL X1116      18.050  26.390  97.930  0.00  0.00            
ATOM   4639  H   MOL X1116      16.660  26.300  97.020  0.00  0.00            
ATOM   4640  O   MOL X1117       8.870   3.130  82.790  0.00  0.00            
ATOM   4641  H   MOL X1117       9.200   4.090  82.910  0.00  0.00            
ATOM   4642  H   MOL X1117       8.030   3.320  82.310  0.00  0.00            
ATOM   4643  O   MOL X1118      33.680   4.990  99.790  0.00  0.00            
ATOM   4644  H   MOL X1118      33.490   4.070  99.330  0.00  0.00            
ATOM   4645  H   MOL X1118      34.330   4.700 100.520  0.00  0.00            
ATOM   4646  O   MOL X1119       7.380  49.170  92.480  0.00  0.00            
ATOM   4647  H   MOL X1119       6.590   0.250  92.340  0.00  0.00            
ATOM   4648  H   MOL X1119       6.940  48.390  91.970  0.00  0.00            
ATOM   4649  O   MOL X1120      13.990  41.890  81.330  0.00  0.00            
ATOM   4650  H   MOL X1120      13.750  41.480  80.410  0.00  0.00            
ATOM   4651  H   MOL X1120      14.000  42.910  81.240  0.00  0.00            
ATOM   4652  O   MOL X1121      40.700  25.400  76.360  0.00  0.00            
ATOM   4653  H   MOL X1121      39.850  25.860  76.400  0.00  0.00            
ATOM   4654  H   MOL X1121      40.380  24.420  76.140  0.00  0.00            
ATOM   4655  O   MOL X1122      13.820   1.340  99.880  0.00  0.00            
ATOM   4656  H   MOL X1122      12.980   1.830  99.730  0.00  0.00            
ATOM   4657  H   MOL X1122      13.830   0.780  99.090  0.00  0.00            
ATOM   4658  O   MOL X1123      34.560  43.800 100.740  0.00  0.00            
ATOM   4659  H   MOL X1123      35.420  43.780 101.280  0.00  0.00            
ATOM   4660  H   MOL X1123      34.450  42.840 100.460  0.00  0.00            
ATOM   4661  O   MOL X1124      26.470  49.520 103.030  0.00  0.00            
ATOM   4662  H   MOL X1124      26.060   0.830 102.690  0.00  0.00            
ATOM   4663  H   MOL X1124      27.300   0.030 102.460  0.00  0.00            
ATOM   4664  O   MOL X1125      48.990  10.220  92.330  0.00  0.00            
ATOM   4665  H   MOL X1125      48.370   9.890  91.550  0.00  0.00            
ATOM   4666  H   MOL X1125      49.540  10.930  91.870  0.00  0.00            
ATOM   4667  O   MOL X1126      26.710  39.220  81.370  0.00  0.00            
ATOM   4668  H   MOL X1126      26.950  38.640  82.160  0.00  0.00            
ATOM   4669  H   MOL X1126      27.410  39.910  81.300  0.00  0.00            
ATOM   4670  O   MOL X1127      49.410  30.800  91.130  0.00  0.00            
ATOM   4671  H   MOL X1127      48.920  30.330  91.870  0.00  0.00            
ATOM   4672  H   MOL X1127      49.420  31.710  91.560  0.00  0.00            
ATOM   4673  O   MOL X1128      20.600  39.690  98.700  0.00  0.00            
ATOM   4674  H   MOL X1128      20.290  40.540  98.270  0.00  0.00            
ATOM   4675  H   MOL X1128      21.270  40.170  99.340  0.00  0.00            
ATOM   4676  O   MOL X1129      19.990  38.600  84.840  0.00  0.00            
ATOM   4677  H   MOL X1129      20.080  37.690  84.460  0.00  0.00            
ATOM   4678  H   MOL X1129      19.340  38.470  85.630  0.00  0.00            
ATOM   4679  O   MOL X1130       1.920   8.910  87.980  0.00  0.00            
ATOM   4680  H   MOL X1130       2.280   7.990  87.730  0.00  0.00            
ATOM   4681  H   MOL X1130       2.320   9.040  88.960  0.00  0.00            
ATOM   4682  O   MOL X1131      24.780  33.700  86.230  0.00  0.00            
ATOM   4683  H   MOL X1131      25.100  33.150  87.070  0.00  0.00            
ATOM   4684  H   MOL X1131      25.160  34.570  86.390  0.00  0.00            
ATOM   4685  O   MOL X1132      16.950   6.390  90.040  0.00  0.00            
ATOM   4686  H   MOL X1132      17.840   6.470  89.500  0.00  0.00            
ATOM   4687  H   MOL X1132      16.830   5.420  90.020  0.00  0.00            
ATOM   4688  O   MOL X1133      47.540  24.290 103.360  0.00  0.00            
ATOM   4689  H   MOL X1133      46.740  24.000 103.860  0.00  0.00            
ATOM   4690  H   MOL X1133      48.250  23.640 103.670  0.00  0.00            
ATOM   4691  O   MOL X1134       8.590  31.350 102.140  0.00  0.00            
ATOM   4692  H   MOL X1134       8.060  30.500 102.200  0.00  0.00            
ATOM   4693  H   MOL X1134       9.430  30.890 102.420  0.00  0.00            
ATOM   4694  O   MOL X1135      23.320  20.070  90.650  0.00  0.00            
ATOM   4695  H   MOL X1135      24.260  20.320  90.820  0.00  0.00            
ATOM   4696  H   MOL X1135      23.180  20.540  89.690  0.00  0.00            
ATOM   4697  O   MOL X1136       7.760  38.160  96.170  0.00  0.00            
ATOM   4698  H   MOL X1136       7.280  38.160  97.060  0.00  0.00            
ATOM   4699  H   MOL X1136       8.610  38.630  96.280  0.00  0.00            
ATOM   4700  O   MOL X1137      37.480  22.990  91.820  0.00  0.00            
ATOM   4701  H   MOL X1137      37.280  22.060  91.550  0.00  0.00            
ATOM   4702  H   MOL X1137      36.970  23.570  91.180  0.00  0.00            
ATOM   4703  O   MOL X1138      19.450  42.020  98.280  0.00  0.00            
ATOM   4704  H   MOL X1138      18.680  42.390  97.870  0.00  0.00            
ATOM   4705  H   MOL X1138      20.000  42.830  98.380  0.00  0.00            
ATOM   4706  O   MOL X1139      44.660   2.800  78.400  0.00  0.00            
ATOM   4707  H   MOL X1139      43.800   2.380  78.400  0.00  0.00            
ATOM   4708  H   MOL X1139      45.200   1.930  78.290  0.00  0.00            
ATOM   4709  O   MOL X1140      48.740  22.480  86.700  0.00  0.00            
ATOM   4710  H   MOL X1140       0.120  22.590  86.740  0.00  0.00            
ATOM   4711  H   MOL X1140      48.680  21.520  86.220  0.00  0.00            
ATOM   4712  O   MOL X1141      49.360   3.200 103.760  0.00  0.00            
ATOM   4713  H   MOL X1141      48.500   3.530 103.410  0.00  0.00            
ATOM   4714  H   MOL X1141      48.940   2.660 104.530  0.00  0.00            
ATOM   4715  O   MOL X1142      33.500  29.300  87.350  0.00  0.00            
ATOM   4716  H   MOL X1142      33.010  30.110  87.800  0.00  0.00            
ATOM   4717  H   MOL X1142      34.460  29.560  87.440  0.00  0.00            
ATOM   4718  O   MOL X1143      43.200   5.890  97.820  0.00  0.00            
ATOM   4719  H   MOL X1143      42.610   5.300  97.280  0.00  0.00            
ATOM   4720  H   MOL X1143      42.630   6.370  98.450  0.00  0.00            
ATOM   4721  O   MOL X1144       6.590  29.580 102.440  0.00  0.00            
ATOM   4722  H   MOL X1144       6.980  28.850 102.900  0.00  0.00            
ATOM   4723  H   MOL X1144       5.830  29.940 103.060  0.00  0.00            
ATOM   4724  O   MOL X1145       7.070   2.740  95.080  0.00  0.00            
ATOM   4725  H   MOL X1145       7.480   2.000  95.650  0.00  0.00            
ATOM   4726  H   MOL X1145       6.190   2.230  95.010  0.00  0.00            
ATOM   4727  O   MOL X1146       7.230   7.330  70.800  0.00  0.00            
ATOM   4728  H   MOL X1146       6.530   7.630  71.350  0.00  0.00            
ATOM   4729  H   MOL X1146       7.160   7.810  69.910  0.00  0.00            
ATOM   4730  O   MOL X1147      35.950  35.400  98.840  0.00  0.00            
ATOM   4731  H   MOL X1147      36.080  34.460  98.830  0.00  0.00            
ATOM   4732  H   MOL X1147      35.890  35.570  97.860  0.00  0.00            
ATOM   4733  O   MOL X1148      11.650  13.240 105.330  0.00  0.00            
ATOM   4734  H   MOL X1148      12.050  14.070 105.000  0.00  0.00            
ATOM   4735  H   MOL X1148      12.240  12.590 104.880  0.00  0.00            
ATOM   4736  O   MOL X1149      30.030  48.580  84.670  0.00  0.00            
ATOM   4737  H   MOL X1149      29.740  47.950  85.400  0.00  0.00            
ATOM   4738  H   MOL X1149      29.890  49.450  85.110  0.00  0.00            
ATOM   4739  O   MOL X1150       5.820  43.200  94.850  0.00  0.00            
ATOM   4740  H   MOL X1150       6.800  42.960  94.770  0.00  0.00            
ATOM   4741  H   MOL X1150       5.890  44.190  94.740  0.00  0.00            
ATOM   4742  O   MOL X1151      30.750  17.310  87.850  0.00  0.00            
ATOM   4743  H   MOL X1151      30.800  17.550  88.850  0.00  0.00            
ATOM   4744  H   MOL X1151      31.310  16.410  87.940  0.00  0.00            
ATOM   4745  O   MOL X1152      37.360  28.140  83.860  0.00  0.00            
ATOM   4746  H   MOL X1152      37.310  29.050  84.250  0.00  0.00            
ATOM   4747  H   MOL X1152      37.690  28.350  83.010  0.00  0.00            
ATOM   4748  O   MOL X1153      22.220  15.660  88.270  0.00  0.00            
ATOM   4749  H   MOL X1153      22.740  16.210  88.920  0.00  0.00            
ATOM   4750  H   MOL X1153      23.030  15.290  87.770  0.00  0.00            
ATOM   4751  O   MOL X1154      43.860  13.590  85.840  0.00  0.00            
ATOM   4752  H   MOL X1154      44.400  13.970  86.580  0.00  0.00            
ATOM   4753  H   MOL X1154      44.480  13.620  85.170  0.00  0.00            
ATOM   4754  O   MOL X1155      48.620  17.200 106.970  0.00  0.00            
ATOM   4755  H   MOL X1155      49.030  17.320 107.830  0.00  0.00            
ATOM   4756  H   MOL X1155      49.110  17.860 106.460  0.00  0.00            
ATOM   4757  O   MOL X1156      39.550   4.710  75.720  0.00  0.00            
ATOM   4758  H   MOL X1156      40.540   4.590  75.690  0.00  0.00            
ATOM   4759  H   MOL X1156      39.510   5.720  75.560  0.00  0.00            
ATOM   4760  O   MOL X1157       8.590  42.040  95.060  0.00  0.00            
ATOM   4761  H   MOL X1157       8.530  41.410  94.230  0.00  0.00            
ATOM   4762  H   MOL X1157       9.570  42.360  94.950  0.00  0.00            
ATOM   4763  O   MOL X1158      30.860  37.700 103.110  0.00  0.00            
ATOM   4764  H   MOL X1158      31.400  37.270 102.460  0.00  0.00            
ATOM   4765  H   MOL X1158      31.310  38.610 103.070  0.00  0.00            
ATOM   4766  O   MOL X1159      41.110  43.550  91.850  0.00  0.00            
ATOM   4767  H   MOL X1159      40.900  42.810  92.500  0.00  0.00            
ATOM   4768  H   MOL X1159      40.410  43.510  91.260  0.00  0.00            
ATOM   4769  O   MOL X1160      32.600  36.270  93.860  0.00  0.00            
ATOM   4770  H   MOL X1160      33.140  36.610  94.590  0.00  0.00            
ATOM   4771  H   MOL X1160      32.130  37.170  93.550  0.00  0.00            
ATOM   4772  O   MOL X1161      23.390  29.420  82.760  0.00  0.00            
ATOM   4773  H   MOL X1161      23.790  28.580  82.410  0.00  0.00            
ATOM   4774  H   MOL X1161      23.330  30.020  82.000  0.00  0.00            
ATOM   4775  O   MOL X1162      24.490  17.630  87.120  0.00  0.00            
ATOM   4776  H   MOL X1162      23.550  17.750  86.700  0.00  0.00            
ATOM   4777  H   MOL X1162      24.880  16.900  86.580  0.00  0.00            
ATOM   4778  O   MOL X1163      16.340  27.420  75.890  0.00  0.00            
ATOM   4779  H   MOL X1163      16.770  27.000  76.670  0.00  0.00            
ATOM   4780  H   MOL X1163      15.570  26.890  75.810  0.00  0.00            
ATOM   4781  O   MOL X1164      39.540  34.240  82.840  0.00  0.00            
ATOM   4782  H   MOL X1164      39.590  34.530  81.900  0.00  0.00            
ATOM   4783  H   MOL X1164      39.900  34.970  83.300  0.00  0.00            
ATOM   4784  O   MOL X1165      23.550  43.850  91.200  0.00  0.00            
ATOM   4785  H   MOL X1165      23.830  43.910  92.120  0.00  0.00            
ATOM   4786  H   MOL X1165      23.470  44.760  90.890  0.00  0.00            
ATOM   4787  O   MOL X1166      41.390  34.990 103.490  0.00  0.00            
ATOM   4788  H   MOL X1166      41.050  35.610 104.210  0.00  0.00            
ATOM   4789  H   MOL X1166      41.440  35.440 102.580  0.00  0.00            
ATOM   4790  O   MOL X1167      37.900  26.450  98.570  0.00  0.00            
ATOM   4791  H   MOL X1167      38.310  25.630  98.260  0.00  0.00            
ATOM   4792  H   MOL X1167      37.940  26.280  99.600  0.00  0.00            
ATOM   4793  O   MOL X1168      44.820   2.410  98.300  0.00  0.00            
ATOM   4794  H   MOL X1168      43.910   2.040  98.030  0.00  0.00            
ATOM   4795  H   MOL X1168      45.340   1.670  98.750  0.00  0.00            
ATOM   4796  O   MOL X1169      13.750  19.680  82.650  0.00  0.00            
ATOM   4797  H   MOL X1169      14.440  19.150  82.970  0.00  0.00            
ATOM   4798  H   MOL X1169      13.000  19.070  82.880  0.00  0.00            
ATOM   4799  O   MOL X1170      37.130  21.460  86.920  0.00  0.00            
ATOM   4800  H   MOL X1170      37.370  21.600  85.970  0.00  0.00            
ATOM   4801  H   MOL X1170      36.370  22.050  86.970  0.00  0.00            
ATOM   4802  O   MOL X1171      29.870  22.770  80.820  0.00  0.00            
ATOM   4803  H   MOL X1171      29.200  22.810  81.560  0.00  0.00            
ATOM   4804  H   MOL X1171      29.350  23.100  80.110  0.00  0.00            
ATOM   4805  O   MOL X1172       5.450  43.800 102.230  0.00  0.00            
ATOM   4806  H   MOL X1172       5.600  43.160 101.450  0.00  0.00            
ATOM   4807  H   MOL X1172       6.210  44.400 102.200  0.00  0.00            
ATOM   4808  O   MOL X1173       0.420   2.820  90.820  0.00  0.00            
ATOM   4809  H   MOL X1173       0.580   2.900  89.880  0.00  0.00            
ATOM   4810  H   MOL X1173       0.600   1.840  91.060  0.00  0.00            
ATOM   4811  O   MOL X1174      23.280  40.210  99.710  0.00  0.00            
ATOM   4812  H   MOL X1174      23.300  39.800 100.650  0.00  0.00            
ATOM   4813  H   MOL X1174      23.520  41.110  99.940  0.00  0.00            
ATOM   4814  O   MOL X1175      34.820  30.030 105.310  0.00  0.00            
ATOM   4815  H   MOL X1175      34.830  29.060 105.400  0.00  0.00            
ATOM   4816  H   MOL X1175      33.840  30.240 105.630  0.00  0.00            
ATOM   4817  O   MOL X1176      14.120  17.770  76.950  0.00  0.00            
ATOM   4818  H   MOL X1176      13.530  18.520  76.870  0.00  0.00            
ATOM   4819  H   MOL X1176      14.750  17.970  76.240  0.00  0.00            
ATOM   4820  O   MOL X1177       1.130  29.870  79.010  0.00  0.00            
ATOM   4821  H   MOL X1177       1.320  30.860  79.020  0.00  0.00            
ATOM   4822  H   MOL X1177       1.450  29.550  78.090  0.00  0.00            
ATOM   4823  O   MOL X1178       9.630  22.050  93.410  0.00  0.00            
ATOM   4824  H   MOL X1178      10.150  21.200  93.440  0.00  0.00            
ATOM   4825  H   MOL X1178       8.740  21.720  93.140  0.00  0.00            
ATOM   4826  O   MOL X1179      46.670  22.320  81.470  0.00  0.00            
ATOM   4827  H   MOL X1179      46.400  21.410  81.670  0.00  0.00            
ATOM   4828  H   MOL X1179      47.610  22.160  81.250  0.00  0.00            
ATOM   4829  O   MOL X1180      14.470  22.710 101.380  0.00  0.00            
ATOM   4830  H   MOL X1180      13.790  22.180 101.110  0.00  0.00            
ATOM   4831  H   MOL X1180      15.140  22.140 101.820  0.00  0.00            
ATOM   4832  O   MOL X1181       9.180  37.070  81.810  0.00  0.00            
ATOM   4833  H   MOL X1181       9.270  36.290  82.440  0.00  0.00            
ATOM   4834  H   MOL X1181       9.180  37.860  82.460  0.00  0.00            
ATOM   4835  O   MOL X1182       8.110  41.810  98.110  0.00  0.00            
ATOM   4836  H   MOL X1182       8.740  42.150  97.450  0.00  0.00            
ATOM   4837  H   MOL X1182       7.520  41.170  97.660  0.00  0.00            
ATOM   4838  O   MOL X1183       1.740  15.400  94.020  0.00  0.00            
ATOM   4839  H   MOL X1183       0.990  15.100  94.600  0.00  0.00            
ATOM   4840  H   MOL X1183       2.410  15.820  94.610  0.00  0.00            
ATOM   4841  O   MOL X1184      41.120   7.740  93.380  0.00  0.00            
ATOM   4842  H   MOL X1184      41.270   7.540  92.380  0.00  0.00            
ATOM   4843  H   MOL X1184      40.160   7.980  93.390  0.00  0.00            
ATOM   4844  O   MOL X1185       6.370  11.280 106.150  0.00  0.00            
ATOM   4845  H   MOL X1185       6.480  10.260 105.980  0.00  0.00            
ATOM   4846  H   MOL X1185       7.000  11.390 106.920  0.00  0.00            
ATOM   4847  O   MOL X1186      14.270  16.770 102.780  0.00  0.00            
ATOM   4848  H   MOL X1186      14.160  16.160 101.980  0.00  0.00            
ATOM   4849  H   MOL X1186      13.970  17.650 102.470  0.00  0.00            
ATOM   4850  O   MOL X1187      14.560  48.250 103.830  0.00  0.00            
ATOM   4851  H   MOL X1187      14.550  47.300 103.400  0.00  0.00            
ATOM   4852  H   MOL X1187      15.590  48.340 103.880  0.00  0.00            
ATOM   4853  O   MOL X1188      17.240  39.110  94.430  0.00  0.00            
ATOM   4854  H   MOL X1188      17.860  38.660  93.860  0.00  0.00            
ATOM   4855  H   MOL X1188      16.420  38.530  94.300  0.00  0.00            
ATOM   4856  O   MOL X1189       3.030  25.730  82.130  0.00  0.00            
ATOM   4857  H   MOL X1189       3.460  26.470  82.700  0.00  0.00            
ATOM   4858  H   MOL X1189       2.700  26.350  81.420  0.00  0.00            
ATOM   4859  O   MOL X1190      14.390  30.120  99.900  0.00  0.00            
ATOM   4860  H   MOL X1190      13.420  30.210  99.700  0.00  0.00            
ATOM   4861  H   MOL X1190      14.570  29.120  99.920  0.00  0.00            
ATOM   4862  O   MOL X1191      13.920  39.740  79.620  0.00  0.00            
ATOM   4863  H   MOL X1191      14.620  39.090  79.320  0.00  0.00            
ATOM   4864  H   MOL X1191      13.460  39.240  80.330  0.00  0.00            
ATOM   4865  O   MOL X1192      29.330  14.470  86.800  0.00  0.00            
ATOM   4866  H   MOL X1192      30.250  14.310  86.540  0.00  0.00            
ATOM   4867  H   MOL X1192      29.380  15.240  87.420  0.00  0.00            
ATOM   4868  O   MOL X1193      40.760  16.910 100.860  0.00  0.00            
ATOM   4869  H   MOL X1193      40.130  17.640 100.970  0.00  0.00            
ATOM   4870  H   MOL X1193      40.250  16.210 100.420  0.00  0.00            
ATOM   4871  O   MOL X1194      26.380  13.200  82.810  0.00  0.00            
ATOM   4872  H   MOL X1194      27.120  13.810  83.190  0.00  0.00            
ATOM   4873  H   MOL X1194      26.760  12.270  83.060  0.00  0.00            
ATOM   4874  O   MOL X1195      48.200   0.900  94.710  0.00  0.00            
ATOM   4875  H   MOL X1195      49.150   1.010  94.530  0.00  0.00            
ATOM   4876  H   MOL X1195      48.110  49.550  94.320  0.00  0.00            
ATOM   4877  O   MOL X1196      15.470  18.690 104.550  0.00  0.00            
ATOM   4878  H   MOL X1196      15.570  18.720 105.470  0.00  0.00            
ATOM   4879  H   MOL X1196      15.040  17.810 104.350  0.00  0.00            
ATOM   4880  O   MOL X1197      40.930  27.220  96.970  0.00  0.00            
ATOM   4881  H   MOL X1197      41.640  26.930  96.310  0.00  0.00            
ATOM   4882  H   MOL X1197      40.000  26.770  96.630  0.00  0.00            
ATOM   4883  O   MOL X1198      19.710  32.180 100.870  0.00  0.00            
ATOM   4884  H   MOL X1198      20.510  32.450 100.390  0.00  0.00            
ATOM   4885  H   MOL X1198      20.060  32.180 101.820  0.00  0.00            
ATOM   4886  O   MOL X1199      37.370   3.560  82.950  0.00  0.00            
ATOM   4887  H   MOL X1199      36.490   3.460  82.470  0.00  0.00            
ATOM   4888  H   MOL X1199      37.180   3.570  83.900  0.00  0.00            
ATOM   4889  O   MOL X1200       4.280   7.640 104.430  0.00  0.00            
ATOM   4890  H   MOL X1200       4.170   8.430 103.880  0.00  0.00            
ATOM   4891  H   MOL X1200       3.810   7.010 103.830  0.00  0.00            
ATOM   4892  O   MOL X1201      42.040  13.590 101.050  0.00  0.00            
ATOM   4893  H   MOL X1201      42.110  12.740 100.580  0.00  0.00            
ATOM   4894  H   MOL X1201      41.700  14.160 100.260  0.00  0.00            
ATOM   4895  O   MOL X1202      24.780  28.660  98.220  0.00  0.00            
ATOM   4896  H   MOL X1202      24.390  29.070  98.950  0.00  0.00            
ATOM   4897  H   MOL X1202      24.000  28.570  97.680  0.00  0.00            
ATOM   4898  O   MOL X1203      43.700  23.320 101.150  0.00  0.00            
ATOM   4899  H   MOL X1203      44.020  23.810 100.340  0.00  0.00            
ATOM   4900  H   MOL X1203      42.740  23.390 101.080  0.00  0.00            
ATOM   4901  O   MOL X1204       0.960  20.430 100.140  0.00  0.00            
ATOM   4902  H   MOL X1204       0.400  20.730  99.390  0.00  0.00            
ATOM   4903  H   MOL X1204       0.460  19.760 100.660  0.00  0.00            
ATOM   4904  O   MOL X1205      34.160  33.410 105.910  0.00  0.00            
ATOM   4905  H   MOL X1205      33.980  32.450 105.640  0.00  0.00            
ATOM   4906  H   MOL X1205      33.290  33.860 106.160  0.00  0.00            
ATOM   4907  O   MOL X1206      31.970  18.460  85.610  0.00  0.00            
ATOM   4908  H   MOL X1206      31.350  19.190  85.220  0.00  0.00            
ATOM   4909  H   MOL X1206      31.500  18.200  86.450  0.00  0.00            
ATOM   4910  O   MOL X1207      42.190  34.730  83.830  0.00  0.00            
ATOM   4911  H   MOL X1207      42.370  34.090  83.090  0.00  0.00            
ATOM   4912  H   MOL X1207      42.230  34.120  84.640  0.00  0.00            
ATOM   4913  O   MOL X1208       3.650   6.690  92.250  0.00  0.00            
ATOM   4914  H   MOL X1208       2.760   6.140  92.230  0.00  0.00            
ATOM   4915  H   MOL X1208       3.980   6.560  91.310  0.00  0.00            
ATOM   4916  O   MOL X1209       2.630  14.040  87.680  0.00  0.00            
ATOM   4917  H   MOL X1209       2.180  13.380  87.120  0.00  0.00            
ATOM   4918  H   MOL X1209       2.050  13.730  88.520  0.00  0.00            
ATOM   4919  O   MOL X1210      34.420  30.630  99.990  0.00  0.00            
ATOM   4920  H   MOL X1210      33.490  30.290 100.120  0.00  0.00            
ATOM   4921  H   MOL X1210      34.580  30.220  99.070  0.00  0.00            
ATOM   4922  O   MOL X1211      26.560  31.110  75.190  0.00  0.00            
ATOM   4923  H   MOL X1211      27.310  31.780  75.410  0.00  0.00            
ATOM   4924  H   MOL X1211      26.390  31.450  74.260  0.00  0.00            
ATOM   4925  O   MOL X1212       6.560  42.130 100.380  0.00  0.00            
ATOM   4926  H   MOL X1212       6.130  41.300 100.240  0.00  0.00            
ATOM   4927  H   MOL X1212       7.180  42.130  99.570  0.00  0.00            
ATOM   4928  O   MOL X1213      47.030  24.520  95.110  0.00  0.00            
ATOM   4929  H   MOL X1213      46.520  24.650  95.950  0.00  0.00            
ATOM   4930  H   MOL X1213      46.430  23.890  94.610  0.00  0.00            
ATOM   4931  O   MOL X1214      18.510   1.800  99.060  0.00  0.00            
ATOM   4932  H   MOL X1214      18.850   2.530  99.640  0.00  0.00            
ATOM   4933  H   MOL X1214      17.530   2.010  98.920  0.00  0.00            
ATOM   4934  O   MOL X1215       7.010  35.060  78.960  0.00  0.00            
ATOM   4935  H   MOL X1215       6.380  35.730  78.640  0.00  0.00            
ATOM   4936  H   MOL X1215       7.070  34.580  78.130  0.00  0.00            
ATOM   4937  O   MOL X1216      28.300  48.720  92.130  0.00  0.00            
ATOM   4938  H   MOL X1216      28.230  48.510  91.200  0.00  0.00            
ATOM   4939  H   MOL X1216      29.290  48.720  92.270  0.00  0.00            
ATOM   4940  O   MOL X1217      12.940   8.320 106.930  0.00  0.00            
ATOM   4941  H   MOL X1217      13.180   9.220 106.770  0.00  0.00            
ATOM   4942  H   MOL X1217      12.100   8.300 106.410  0.00  0.00            
ATOM   4943  O   MOL X1218       7.690  34.850  86.260  0.00  0.00            
ATOM   4944  H   MOL X1218       7.240  34.940  85.330  0.00  0.00            
ATOM   4945  H   MOL X1218       7.500  35.730  86.670  0.00  0.00            
ATOM   4946  O   MOL X1219      24.000  21.560  78.800  0.00  0.00            
ATOM   4947  H   MOL X1219      24.160  21.750  77.840  0.00  0.00            
ATOM   4948  H   MOL X1219      24.160  20.640  78.960  0.00  0.00            
ATOM   4949  O   MOL X1220       1.550  17.600 102.600  0.00  0.00            
ATOM   4950  H   MOL X1220       1.820  18.540 102.940  0.00  0.00            
ATOM   4951  H   MOL X1220       1.290  17.080 103.430  0.00  0.00            
ATOM   4952  O   MOL X1221       9.350  21.480  76.540  0.00  0.00            
ATOM   4953  H   MOL X1221       9.250  22.240  75.960  0.00  0.00            
ATOM   4954  H   MOL X1221       9.820  21.960  77.360  0.00  0.00            
ATOM   4955  O   MOL X1222      10.240  41.340  88.490  0.00  0.00            
ATOM   4956  H   MOL X1222      10.200  42.290  88.170  0.00  0.00            
ATOM   4957  H   MOL X1222      10.850  41.050  87.780  0.00  0.00            
ATOM   4958  O   MOL X1223      13.260  21.930  79.080  0.00  0.00            
ATOM   4959  H   MOL X1223      13.570  21.670  80.000  0.00  0.00            
ATOM   4960  H   MOL X1223      13.580  22.860  78.960  0.00  0.00            
ATOM   4961  O   MOL X1224      46.850   0.550  98.660  0.00  0.00            
ATOM   4962  H   MOL X1224      46.470  49.210  98.720  0.00  0.00            
ATOM   4963  H   MOL X1224      47.440   0.520  99.430  0.00  0.00            
ATOM   4964  O   MOL X1225      16.070  48.760  93.700  0.00  0.00            
ATOM   4965  H   MOL X1225      15.910   0.220  94.040  0.00  0.00            
ATOM   4966  H   MOL X1225      15.410  48.780  92.920  0.00  0.00            
ATOM   4967  O   MOL X1226       9.420   5.690  70.210  0.00  0.00            
ATOM   4968  H   MOL X1226       9.270   5.050  70.900  0.00  0.00            
ATOM   4969  H   MOL X1226       8.670   6.240  70.190  0.00  0.00            
ATOM   4970  O   MOL X1227      13.640  14.720  92.760  0.00  0.00            
ATOM   4971  H   MOL X1227      13.010  14.890  91.950  0.00  0.00            
ATOM   4972  H   MOL X1227      13.410  13.760  93.010  0.00  0.00            
ATOM   4973  O   MOL X1228      20.690   3.750  94.430  0.00  0.00            
ATOM   4974  H   MOL X1228      20.880   4.020  95.420  0.00  0.00            
ATOM   4975  H   MOL X1228      19.680   3.490  94.560  0.00  0.00            
ATOM   4976  O   MOL X1229      23.730  37.440  84.270  0.00  0.00            
ATOM   4977  H   MOL X1229      24.700  37.620  84.200  0.00  0.00            
ATOM   4978  H   MOL X1229      23.610  37.110  85.240  0.00  0.00            
ATOM   4979  O   MOL X1230      23.940  33.450 100.780  0.00  0.00            
ATOM   4980  H   MOL X1230      24.540  32.710 100.890  0.00  0.00            
ATOM   4981  H   MOL X1230      23.380  32.860 100.150  0.00  0.00            
ATOM   4982  O   MOL X1231      18.180  26.620  94.300  0.00  0.00            
ATOM   4983  H   MOL X1231      17.210  26.780  94.090  0.00  0.00            
ATOM   4984  H   MOL X1231      18.200  25.610  94.470  0.00  0.00            
ATOM   4985  O   MOL X1232       3.180  31.090 102.170  0.00  0.00            
ATOM   4986  H   MOL X1232       3.640  30.600 102.970  0.00  0.00            
ATOM   4987  H   MOL X1232       3.630  32.010 102.150  0.00  0.00            
ATOM   4988  O   MOL X1233      41.680  24.900 104.410  0.00  0.00            
ATOM   4989  H   MOL X1233      42.110  24.060 104.800  0.00  0.00            
ATOM   4990  H   MOL X1233      40.760  24.630 104.010  0.00  0.00            
ATOM   4991  O   MOL X1234       1.510  17.780  95.840  0.00  0.00            
ATOM   4992  H   MOL X1234       0.860  17.410  96.520  0.00  0.00            
ATOM   4993  H   MOL X1234       0.880  18.000  95.090  0.00  0.00            
ATOM   4994  O   MOL X1235      47.860  31.520  84.470  0.00  0.00            
ATOM   4995  H   MOL X1235      47.280  31.920  83.740  0.00  0.00            
ATOM   4996  H   MOL X1235      48.140  30.630  84.140  0.00  0.00            
ATOM   4997  O   MOL X1236      31.460  24.870  80.970  0.00  0.00            
ATOM   4998  H   MOL X1236      30.980  25.090  81.840  0.00  0.00            
ATOM   4999  H   MOL X1236      30.990  24.000  80.890  0.00  0.00            
ATOM   5000  O   MOL X1237      32.990  30.640  79.000  0.00  0.00            
ATOM   5001  H   MOL X1237      33.160  31.600  79.300  0.00  0.00            
ATOM   5002  H   MOL X1237      33.650  30.570  78.260  0.00  0.00            
ATOM   5003  O   MOL X1238       2.880  23.770  75.260  0.00  0.00            
ATOM   5004  H   MOL X1238       2.290  23.530  74.500  0.00  0.00            
ATOM   5005  H   MOL X1238       2.160  24.170  75.900  0.00  0.00            
ATOM   5006  O   MOL X1239      17.780  35.120  99.510  0.00  0.00            
ATOM   5007  H   MOL X1239      16.970  35.640  99.210  0.00  0.00            
ATOM   5008  H   MOL X1239      18.520  35.700  99.040  0.00  0.00            
ATOM   5009  O   MOL X1240      14.670  14.740  88.750  0.00  0.00            
ATOM   5010  H   MOL X1240      14.680  14.480  87.770  0.00  0.00            
ATOM   5011  H   MOL X1240      14.730  13.950  89.320  0.00  0.00            
ATOM   5012  O   MOL X1241       7.400   9.710  94.480  0.00  0.00            
ATOM   5013  H   MOL X1241       7.970   9.790  95.320  0.00  0.00            
ATOM   5014  H   MOL X1241       6.750  10.470  94.440  0.00  0.00            
ATOM   5015  O   MOL X1242      41.960  34.080  88.390  0.00  0.00            
ATOM   5016  H   MOL X1242      42.310  34.920  88.060  0.00  0.00            
ATOM   5017  H   MOL X1242      41.180  34.400  88.970  0.00  0.00            
ATOM   5018  O   MOL X1243      13.720   6.060  94.730  0.00  0.00            
ATOM   5019  H   MOL X1243      13.360   6.750  95.410  0.00  0.00            
ATOM   5020  H   MOL X1243      14.520   5.720  95.260  0.00  0.00            
ATOM   5021  O   MOL X1244      43.550  21.480  86.480  0.00  0.00            
ATOM   5022  H   MOL X1244      43.280  22.140  87.140  0.00  0.00            
ATOM   5023  H   MOL X1244      44.560  21.610  86.440  0.00  0.00            
ATOM   5024  O   MOL X1245      26.500  25.910  81.610  0.00  0.00            
ATOM   5025  H   MOL X1245      27.180  25.720  82.250  0.00  0.00            
ATOM   5026  H   MOL X1245      26.960  26.190  80.800  0.00  0.00            
ATOM   5027  O   MOL X1246      10.080  25.370  88.570  0.00  0.00            
ATOM   5028  H   MOL X1246      11.000  25.290  88.370  0.00  0.00            
ATOM   5029  H   MOL X1246      10.030  26.000  89.370  0.00  0.00            
ATOM   5030  O   MOL X1247      49.490  27.460  81.590  0.00  0.00            
ATOM   5031  H   MOL X1247      49.580  28.050  82.380  0.00  0.00            
ATOM   5032  H   MOL X1247       0.760  27.430  81.140  0.00  0.00            
ATOM   5033  O   MOL X1248      38.580  44.430  87.990  0.00  0.00            
ATOM   5034  H   MOL X1248      38.740  45.360  88.320  0.00  0.00            
ATOM   5035  H   MOL X1248      37.690  44.570  87.670  0.00  0.00            
ATOM   5036  O   MOL X1249       6.430  15.630 105.240  0.00  0.00            
ATOM   5037  H   MOL X1249       6.060  14.700 105.090  0.00  0.00            
ATOM   5038  H   MOL X1249       7.290  15.480 104.760  0.00  0.00            
ATOM   5039  O   MOL X1250      21.460  49.430  90.360  0.00  0.00            
ATOM   5040  H   MOL X1250      20.450  49.390  90.280  0.00  0.00            
ATOM   5041  H   MOL X1250      21.520  49.510  91.310  0.00  0.00            
ATOM   5042  O   MOL X1251      45.210  11.750  99.270  0.00  0.00            
ATOM   5043  H   MOL X1251      44.890  11.020  98.730  0.00  0.00            
ATOM   5044  H   MOL X1251      45.250  11.350 100.180  0.00  0.00            
ATOM   5045  O   MOL X1252      40.430  32.640 102.880  0.00  0.00            
ATOM   5046  H   MOL X1252      40.710  33.520 103.290  0.00  0.00            
ATOM   5047  H   MOL X1252      39.630  32.830 102.260  0.00  0.00            
ATOM   5048  O   MOL X1253      42.950   2.430  83.890  0.00  0.00            
ATOM   5049  H   MOL X1253      42.040   2.290  84.350  0.00  0.00            
ATOM   5050  H   MOL X1253      43.610   2.290  84.580  0.00  0.00            
ATOM   5051  O   MOL X1254      26.870  43.470  81.200  0.00  0.00            
ATOM   5052  H   MOL X1254      27.550  44.180  81.060  0.00  0.00            
ATOM   5053  H   MOL X1254      26.470  43.740  82.090  0.00  0.00            
ATOM   5054  O   MOL X1255      30.810  33.810  80.120  0.00  0.00            
ATOM   5055  H   MOL X1255      31.500  33.760  79.430  0.00  0.00            
ATOM   5056  H   MOL X1255      31.290  33.280  80.860  0.00  0.00            
ATOM   5057  O   MOL X1256      43.780   6.950  82.460  0.00  0.00            
ATOM   5058  H   MOL X1256      43.150   7.110  83.240  0.00  0.00            
ATOM   5059  H   MOL X1256      44.550   6.700  82.980  0.00  0.00            
ATOM   5060  O   MOL X1257       8.830  36.950  92.330  0.00  0.00            
ATOM   5061  H   MOL X1257       9.600  36.360  92.570  0.00  0.00            
ATOM   5062  H   MOL X1257       8.670  36.860  91.340  0.00  0.00
[truncated: 260,389 more chars]
