# Supplementary material for: In situ molecular weaving of ionic polymers into metal-organic frameworks for radioactive anion capture
Source: Nat Commun. 2025 Aug 11;16:7393. doi: 10.1038/s41467-025-62246-3 (PMC12339677; doi:10.1038/s41467-025-62246-3)
Supplement: Supplementary file 3 — Supplementary Data-1-3 [file 41467_2025_62246_MOESM3_ESM.zip › Supplementary Data-3/Ptriaz-Initial]

CRYST1   49.637   49.557  129.591  90.00  90.50  90.00 P 1           1
ATOM      1  C   MOL X   1      40.760  47.810  27.230  0.00  0.00            
ATOM      2  S   MOL X   1      40.560  45.990  27.220  0.00  0.00            
ATOM      3  N   MOL X   1      41.060  45.550  28.600  0.00  0.00            
ATOM      4  S   MOL X   1      41.690  44.170  28.720  0.00  0.00            
ATOM      5  C   MOL X   1      43.490  44.500  28.560  0.00  0.00            
ATOM      6  F   MOL X   1      42.050  48.150  27.430  0.00  0.00            
ATOM      7  F   MOL X   1      40.030  48.390  28.220  0.00  0.00            
ATOM      8  F   MOL X   1      40.370  48.360  26.060  0.00  0.00            
ATOM      9  F   MOL X   1      43.910  45.430  29.450  0.00  0.00            
ATOM     10  F   MOL X   1      43.850  44.930  27.330  0.00  0.00            
ATOM     11  F   MOL X   1      44.170  43.370  28.800  0.00  0.00            
ATOM     12  O   MOL X   1      39.140  45.750  26.980  0.00  0.00            
ATOM     13  O   MOL X   1      41.420  45.570  26.100  0.00  0.00            
ATOM     14  O   MOL X   1      41.710  43.610  30.090  0.00  0.00            
ATOM     15  O   MOL X   1      41.520  43.140  27.690  0.00  0.00            
ATOM     16  C   MOL X   2      33.930  34.680  31.400  0.00  0.00            
ATOM     17  S   MOL X   2      33.770  35.700  29.890  0.00  0.00            
ATOM     18  N   MOL X   2      34.340  37.060  30.300  0.00  0.00            
ATOM     19  S   MOL X   2      34.210  38.190  29.290  0.00  0.00            
ATOM     20  C   MOL X   2      32.840  39.230  29.940  0.00  0.00            
ATOM     21  F   MOL X   2      33.260  35.240  32.440  0.00  0.00            
ATOM     22  F   MOL X   2      35.220  34.550  31.780  0.00  0.00            
ATOM     23  F   MOL X   2      33.420  33.440  31.220  0.00  0.00            
ATOM     24  F   MOL X   2      33.120  39.700  31.180  0.00  0.00            
ATOM     25  F   MOL X   2      31.670  38.550  30.030  0.00  0.00            
ATOM     26  F   MOL X   2      32.620  40.300  29.150  0.00  0.00            
ATOM     27  O   MOL X   2      34.600  35.000  28.910  0.00  0.00            
ATOM     28  O   MOL X   2      32.330  35.700  29.620  0.00  0.00            
ATOM     29  O   MOL X   2      35.350  39.120  29.300  0.00  0.00            
ATOM     30  O   MOL X   2      33.770  37.900  27.920  0.00  0.00            
ATOM     31  C   MOL X   3      34.600  32.050  25.260  0.00  0.00            
ATOM     32  S   MOL X   3      35.280  30.460  25.870  0.00  0.00            
ATOM     33  N   MOL X   3      34.370  30.130  27.050  0.00  0.00            
ATOM     34  S   MOL X   3      34.490  28.740  27.660  0.00  0.00            
ATOM     35  C   MOL X   3      34.870  29.090  29.420  0.00  0.00            
ATOM     36  F   MOL X   3      34.670  33.010  26.210  0.00  0.00            
ATOM     37  F   MOL X   3      33.300  31.940  24.900  0.00  0.00            
ATOM     38  F   MOL X   3      35.280  32.510  24.190  0.00  0.00            
ATOM     39  F   MOL X   3      33.920  29.860  29.990  0.00  0.00            
ATOM     40  F   MOL X   3      36.050  29.750  29.550  0.00  0.00            
ATOM     41  F   MOL X   3      34.960  27.950  30.150  0.00  0.00            
ATOM     42  O   MOL X   3      35.170  29.620  24.670  0.00  0.00            
ATOM     43  O   MOL X   3      36.660  30.840  26.210  0.00  0.00            
ATOM     44  O   MOL X   3      33.230  28.000  27.740  0.00  0.00            
ATOM     45  O   MOL X   3      35.650  27.920  27.260  0.00  0.00            
ATOM     46  C   MOL X   4      21.090  17.540   6.800  0.00  0.00            
ATOM     47  S   MOL X   4      19.880  17.080   5.500  0.00  0.00            
ATOM     48  N   MOL X   4      18.720  18.030   5.760  0.00  0.00            
ATOM     49  S   MOL X   4      17.600  18.040   4.720  0.00  0.00            
ATOM     50  C   MOL X   4      16.090  18.270   5.740  0.00  0.00            
ATOM     51  F   MOL X   4      20.550  17.400   8.040  0.00  0.00            
ATOM     52  F   MOL X   4      21.490  18.830   6.680  0.00  0.00            
ATOM     53  F   MOL X   4      22.190  16.760   6.750  0.00  0.00            
ATOM     54  F   MOL X   4      16.140  19.430   6.430  0.00  0.00            
ATOM     55  F   MOL X   4      15.940  17.270   6.630  0.00  0.00            
ATOM     56  F   MOL X   4      14.970  18.300   4.970  0.00  0.00            
ATOM     57  O   MOL X   4      20.640  17.320   4.260  0.00  0.00            
ATOM     58  O   MOL X   4      19.630  15.660   5.780  0.00  0.00            
ATOM     59  O   MOL X   4      17.600  19.210   3.830  0.00  0.00            
ATOM     60  O   MOL X   4      17.330  16.790   4.000  0.00  0.00            
ATOM     61  C   MOL X   5      24.860  20.970  30.270  0.00  0.00            
ATOM     62  S   MOL X   5      26.050  19.730  29.620  0.00  0.00            
ATOM     63  N   MOL X   5      25.780  19.730  28.120  0.00  0.00            
ATOM     64  S   MOL X   5      26.380  18.600  27.290  0.00  0.00            
ATOM     65  C   MOL X   5      24.940  17.510  26.920  0.00  0.00            
ATOM     66  F   MOL X   5      23.590  20.610  30.000  0.00  0.00            
ATOM     67  F   MOL X   5      25.060  22.190  29.710  0.00  0.00            
ATOM     68  F   MOL X   5      24.980  21.110  31.610  0.00  0.00            
ATOM     69  F   MOL X   5      23.960  18.190  26.280  0.00  0.00            
ATOM     70  F   MOL X   5      24.410  16.980  28.040  0.00  0.00            
ATOM     71  F   MOL X   5      25.300  16.480  26.120  0.00  0.00            
ATOM     72  O   MOL X   5      27.350  20.280  30.030  0.00  0.00            
ATOM     73  O   MOL X   5      25.660  18.510  30.350  0.00  0.00            
ATOM     74  O   MOL X   5      26.820  19.000  25.950  0.00  0.00            
ATOM     75  O   MOL X   5      27.320  17.680  27.930  0.00  0.00            
ATOM     76  C   MOL X   6      26.510  34.840  42.530  0.00  0.00            
ATOM     77  S   MOL X   6      26.150  34.290  44.250  0.00  0.00            
ATOM     78  N   MOL X   6      25.970  35.620  44.990  0.00  0.00            
ATOM     79  S   MOL X   6      25.700  35.540  46.490  0.00  0.00            
ATOM     80  C   MOL X   6      27.320  35.840  47.300  0.00  0.00            
ATOM     81  F   MOL X   6      27.580  35.670  42.490  0.00  0.00            
ATOM     82  F   MOL X   6      25.460  35.520  42.010  0.00  0.00            
ATOM     83  F   MOL X   6      26.770  33.800  41.710  0.00  0.00            
ATOM     84  F   MOL X   6      27.800  37.060  46.970  0.00  0.00            
ATOM     85  F   MOL X   6      28.250  34.930  46.950  0.00  0.00            
ATOM     86  F   MOL X   6      27.210  35.800  48.650  0.00  0.00            
ATOM     87  O   MOL X   6      24.920  33.510  44.080  0.00  0.00            
ATOM     88  O   MOL X   6      27.350  33.530  44.600  0.00  0.00            
ATOM     89  O   MOL X   6      24.880  36.680  46.960  0.00  0.00            
ATOM     90  O   MOL X   6      25.250  34.270  47.070  0.00  0.00            
ATOM     91  C   MOL X   7      41.480   4.170  13.770  0.00  0.00            
ATOM     92  S   MOL X   7      41.860   5.200  12.300  0.00  0.00            
ATOM     93  N   MOL X   7      43.200   5.820  12.690  0.00  0.00            
ATOM     94  S   MOL X   7      44.090   6.270  11.540  0.00  0.00            
ATOM     95  C   MOL X   7      44.850   7.820  12.160  0.00  0.00            
ATOM     96  F   MOL X   7      41.480   4.900  14.910  0.00  0.00            
ATOM     97  F   MOL X   7      42.390   3.170  13.930  0.00  0.00            
ATOM     98  F   MOL X   7      40.260   3.580  13.660  0.00  0.00            
ATOM     99  F   MOL X   7      45.600   7.600  13.260  0.00  0.00            
ATOM    100  F   MOL X   7      43.910   8.730  12.490  0.00  0.00            
ATOM    101  F   MOL X   7      45.660   8.390  11.230  0.00  0.00            
ATOM    102  O   MOL X   7      41.870   4.160  11.260  0.00  0.00            
ATOM    103  O   MOL X   7      40.710   6.100  12.290  0.00  0.00            
ATOM    104  O   MOL X   7      45.250   5.390  11.340  0.00  0.00            
ATOM    105  O   MOL X   7      43.430   6.680  10.300  0.00  0.00            
ATOM    106  C   MOL X   8      40.050   5.900  48.360  0.00  0.00            
ATOM    107  S   MOL X   8      41.490   5.170  47.500  0.00  0.00            
ATOM    108  N   MOL X   8      40.970   3.820  47.010  0.00  0.00            
ATOM    109  S   MOL X   8      41.990   2.850  46.420  0.00  0.00            
ATOM    110  C   MOL X   8      42.230   1.600  47.740  0.00  0.00            
ATOM    111  F   MOL X   8      39.650   5.140  49.400  0.00  0.00            
ATOM    112  F   MOL X   8      38.980   6.030  47.530  0.00  0.00            
ATOM    113  F   MOL X   8      40.330   7.130  48.850  0.00  0.00            
ATOM    114  F   MOL X   8      41.060   1.010  48.090  0.00  0.00            
ATOM    115  F   MOL X   8      42.760   2.140  48.860  0.00  0.00            
ATOM    116  F   MOL X   8      43.070   0.610  47.340  0.00  0.00            
ATOM    117  O   MOL X   8      41.780   6.150  46.440  0.00  0.00            
ATOM    118  O   MOL X   8      42.500   5.120  48.560  0.00  0.00            
ATOM    119  O   MOL X   8      41.460   2.030  45.320  0.00  0.00            
ATOM    120  O   MOL X   8      43.350   3.320  46.160  0.00  0.00            
ATOM    121  C   MOL X   9      45.600  41.870  38.750  0.00  0.00            
ATOM    122  S   MOL X   9      47.090  40.960  38.210  0.00  0.00            
ATOM    123  N   MOL X   9      48.080  41.090  39.360  0.00  0.00            
ATOM    124  S   MOL X   9      49.520  40.630  39.130  0.00  0.00            
ATOM    125  C   MOL X   9       0.870  42.140  39.480  0.00  0.00            
ATOM    126  F   MOL X   9      45.890  43.170  38.960  0.00  0.00            
ATOM    127  F   MOL X   9      45.090  41.370  39.900  0.00  0.00            
ATOM    128  F   MOL X   9      44.630  41.820  37.810  0.00  0.00            
ATOM    129  F   MOL X   9       0.840  42.480  40.790  0.00  0.00            
ATOM    130  F   MOL X   9       0.410  43.200  38.780  0.00  0.00            
ATOM    131  F   MOL X   9       2.170  41.970  39.130  0.00  0.00            
ATOM    132  O   MOL X   9      46.630  39.610  37.860  0.00  0.00            
ATOM    133  O   MOL X   9      47.450  41.700  36.990  0.00  0.00            
ATOM    134  O   MOL X   9       0.440  39.650  40.040  0.00  0.00            
ATOM    135  O   MOL X   9       0.280  40.400  37.730  0.00  0.00            
ATOM    136  C   MOL X  10      41.630   7.280   4.050  0.00  0.00            
ATOM    137  S   MOL X  10      42.310   8.460   5.280  0.00  0.00            
ATOM    138  N   MOL X  10      41.070   8.820   6.100  0.00  0.00            
ATOM    139  S   MOL X  10      41.210   9.920   7.150  0.00  0.00            
ATOM    140  C   MOL X  10      40.400  11.380   6.380  0.00  0.00            
ATOM    141  F   MOL X  10      40.700   7.860   3.270  0.00  0.00            
ATOM    142  F   MOL X  10      41.050   6.210   4.650  0.00  0.00            
ATOM    143  F   MOL X  10      42.600   6.800   3.240  0.00  0.00            
ATOM    144  F   MOL X  10      39.120  11.100   6.030  0.00  0.00            
ATOM    145  F   MOL X  10      41.040  11.780   5.260  0.00  0.00            
ATOM    146  F   MOL X  10      40.360  12.430   7.220  0.00  0.00            
ATOM    147  O   MOL X  10      43.330   7.640   5.940  0.00  0.00            
ATOM    148  O   MOL X  10      42.830   9.510   4.400  0.00  0.00            
ATOM    149  O   MOL X  10      40.360   9.720   8.330  0.00  0.00            
ATOM    150  O   MOL X  10      42.550  10.430   7.450  0.00  0.00            
ATOM    151  C   MOL X  11       1.870  19.330  23.210  0.00  0.00            
ATOM    152  S   MOL X  11       3.260  18.330  22.570  0.00  0.00            
ATOM    153  N   MOL X  11       4.010  19.330  21.700  0.00  0.00            
ATOM    154  S   MOL X  11       5.480  18.990  21.420  0.00  0.00            
ATOM    155  C   MOL X  11       5.840  19.910  19.880  0.00  0.00            
ATOM    156  F   MOL X  11       1.120  19.860  22.210  0.00  0.00            
ATOM    157  F   MOL X  11       2.310  20.370  23.970  0.00  0.00            
ATOM    158  F   MOL X  11       1.040  18.590  23.990  0.00  0.00            
ATOM    159  F   MOL X  11       5.680  21.240  20.050  0.00  0.00            
ATOM    160  F   MOL X  11       5.020  19.530  18.870  0.00  0.00            
ATOM    161  F   MOL X  11       7.110  19.710  19.460  0.00  0.00            
ATOM    162  O   MOL X  11       3.910  17.880  23.800  0.00  0.00            
ATOM    163  O   MOL X  11       2.560  17.270  21.840  0.00  0.00            
ATOM    164  O   MOL X  11       6.430  19.570  22.370  0.00  0.00            
ATOM    165  O   MOL X  11       5.760  17.600  21.050  0.00  0.00            
ATOM    166  C   MOL X  12      19.230  43.230   7.900  0.00  0.00            
ATOM    167  S   MOL X  12      19.530  42.140   9.340  0.00  0.00            
ATOM    168  N   MOL X  12      20.190  43.080  10.360  0.00  0.00            
ATOM    169  S   MOL X  12      20.980  42.440  11.500  0.00  0.00            
ATOM    170  C   MOL X  12      22.730  42.570  10.980  0.00  0.00            
ATOM    171  F   MOL X  12      20.390  43.760   7.430  0.00  0.00            
ATOM    172  F   MOL X  12      18.420  44.270   8.210  0.00  0.00            
ATOM    173  F   MOL X  12      18.650  42.560   6.870  0.00  0.00            
ATOM    174  F   MOL X  12      23.080  43.850  10.740  0.00  0.00            
ATOM    175  F   MOL X  12      22.990  41.860   9.850  0.00  0.00            
ATOM    176  F   MOL X  12      23.570  42.100  11.940  0.00  0.00            
ATOM    177  O   MOL X  12      18.180  41.690   9.710  0.00  0.00            
ATOM    178  O   MOL X  12      20.380  41.090   8.770  0.00  0.00            
ATOM    179  O   MOL X  12      20.970  43.240  12.740  0.00  0.00            
ATOM    180  O   MOL X  12      20.790  41.010  11.780  0.00  0.00            
ATOM    181  C   MOL X  13       9.150   2.860  18.220  0.00  0.00            
ATOM    182  S   MOL X  13      10.610   3.960  18.060  0.00  0.00            
ATOM    183  N   MOL X  13       9.960   5.330  17.890  0.00  0.00            
ATOM    184  S   MOL X  13      10.910   6.530  17.850  0.00  0.00            
ATOM    185  C   MOL X  13       9.920   7.830  17.010  0.00  0.00            
ATOM    186  F   MOL X  13       8.280   3.010  17.200  0.00  0.00            
ATOM    187  F   MOL X  13       8.480   3.100  19.370  0.00  0.00            
ATOM    188  F   MOL X  13       9.520   1.550  18.250  0.00  0.00            
ATOM    189  F   MOL X  13       8.820   8.150  17.730  0.00  0.00            
ATOM    190  F   MOL X  13       9.500   7.420  15.790  0.00  0.00            
ATOM    191  F   MOL X  13      10.640   8.970  16.830  0.00  0.00            
ATOM    192  O   MOL X  13      11.320   3.730  19.320  0.00  0.00            
ATOM    193  O   MOL X  13      11.320   3.400  16.900  0.00  0.00            
ATOM    194  O   MOL X  13      11.210   7.100  19.170  0.00  0.00            
ATOM    195  O   MOL X  13      12.120   6.400  17.030  0.00  0.00            
ATOM    196  C   MOL X  14       2.230   0.980   1.240  0.00  0.00            
ATOM    197  S   MOL X  14       3.470   1.290   2.560  0.00  0.00            
ATOM    198  N   MOL X  14       2.850   0.580   3.760  0.00  0.00            
ATOM    199  S   MOL X  14       3.740   0.400   4.990  0.00  0.00            
ATOM    200  C   MOL X  14       2.630   0.850   6.380  0.00  0.00            
ATOM    201  F   MOL X  14       1.010   1.430   1.580  0.00  0.00            
ATOM    202  F   MOL X  14       2.110  49.210   0.970  0.00  0.00            
ATOM    203  F   MOL X  14       2.570   1.590   0.080  0.00  0.00            
ATOM    204  F   MOL X  14       1.540   0.050   6.430  0.00  0.00            
ATOM    205  F   MOL X  14       2.190   2.120   6.270  0.00  0.00            
ATOM    206  F   MOL X  14       3.250   0.740   7.580  0.00  0.00            
ATOM    207  O   MOL X  14       4.670   0.680   1.970  0.00  0.00            
ATOM    208  O   MOL X  14       3.480   2.750   2.600  0.00  0.00            
ATOM    209  O   MOL X  14       4.060  48.550   5.280  0.00  0.00            
ATOM    210  O   MOL X  14       4.870   1.310   5.140  0.00  0.00            
ATOM    211  C   MOL X  15      30.350  42.970  27.150  0.00  0.00            
ATOM    212  S   MOL X  15      30.780  44.740  27.140  0.00  0.00            
ATOM    213  N   MOL X  15      32.260  44.790  27.480  0.00  0.00            
ATOM    214  S   MOL X  15      32.930  46.150  27.310  0.00  0.00            
ATOM    215  C   MOL X  15      34.700  45.930  27.680  0.00  0.00            
ATOM    216  F   MOL X  15      30.540  42.420  28.370  0.00  0.00            
ATOM    217  F   MOL X  15      31.090  42.280  26.260  0.00  0.00            
ATOM    218  F   MOL X  15      29.050  42.790  26.820  0.00  0.00            
ATOM    219  F   MOL X  15      35.290  45.060  26.820  0.00  0.00            
ATOM    220  F   MOL X  15      34.880  45.450  28.930  0.00  0.00            
ATOM    221  F   MOL X  15      35.370  47.110  27.600  0.00  0.00            
ATOM    222  O   MOL X  15      30.380  45.110  25.770  0.00  0.00            
ATOM    223  O   MOL X  15      29.840  45.340  28.110  0.00  0.00            
ATOM    224  O   MOL X  15      32.870  46.680  25.950  0.00  0.00            
ATOM    225  O   MOL X  15      32.500  47.140  28.300  0.00  0.00            
ATOM    226  C   MOL X  16       6.490  49.450   9.630  0.00  0.00            
ATOM    227  S   MOL X  16       6.530   0.650  11.300  0.00  0.00            
ATOM    228  N   MOL X  16       7.270   1.950  11.050  0.00  0.00            
ATOM    229  S   MOL X  16       7.790   2.740  12.250  0.00  0.00            
ATOM    230  C   MOL X  16       9.610   2.480  12.190  0.00  0.00            
ATOM    231  F   MOL X  16       7.740  49.120   9.210  0.00  0.00            
ATOM    232  F   MOL X  16       5.960   0.730   8.710  0.00  0.00            
ATOM    233  F   MOL X  16       5.750  48.310   9.620  0.00  0.00            
ATOM    234  F   MOL X  16      10.120   2.850  10.990  0.00  0.00            
ATOM    235  F   MOL X  16       9.930   1.180  12.380  0.00  0.00            
ATOM    236  F   MOL X  16      10.240   3.200  13.140  0.00  0.00            
ATOM    237  O   MOL X  16       5.110   0.760  11.660  0.00  0.00            
ATOM    238  O   MOL X  16       7.220  49.180  12.080  0.00  0.00            
ATOM    239  O   MOL X  16       7.660   4.190  12.120  0.00  0.00            
ATOM    240  O   MOL X  16       7.410   2.250  13.580  0.00  0.00            
ATOM    241  C   MOL X  17      33.350   6.910  24.690  0.00  0.00            
ATOM    242  S   MOL X  17      33.320   5.710  23.320  0.00  0.00            
ATOM    243  N   MOL X  17      33.140   6.530  22.060  0.00  0.00            
ATOM    244  S   MOL X  17      33.150   5.710  20.780  0.00  0.00            
ATOM    245  C   MOL X  17      33.000   6.950  19.440  0.00  0.00            
ATOM    246  F   MOL X  17      32.250   7.690  24.690  0.00  0.00            
ATOM    247  F   MOL X  17      34.440   7.720  24.610  0.00  0.00            
ATOM    248  F   MOL X  17      33.410   6.280  25.890  0.00  0.00            
ATOM    249  F   MOL X  17      33.960   7.900  19.530  0.00  0.00            
ATOM    250  F   MOL X  17      31.810   7.590  19.510  0.00  0.00            
ATOM    251  F   MOL X  17      33.080   6.390  18.220  0.00  0.00            
ATOM    252  O   MOL X  17      34.590   5.000  23.510  0.00  0.00            
ATOM    253  O   MOL X  17      32.210   4.800  23.660  0.00  0.00            
ATOM    254  O   MOL X  17      34.380   4.970  20.500  0.00  0.00            
ATOM    255  O   MOL X  17      31.950   4.870  20.620  0.00  0.00            
ATOM    256  C   MOL X  18      22.900  15.800  13.720  0.00  0.00            
ATOM    257  S   MOL X  18      22.670  15.270  15.460  0.00  0.00            
ATOM    258  N   MOL X  18      22.320  16.570  16.180  0.00  0.00            
ATOM    259  S   MOL X  18      22.420  16.590  17.700  0.00  0.00            
ATOM    260  C   MOL X  18      23.930  17.590  18.020  0.00  0.00            
ATOM    261  F   MOL X  18      23.930  16.680  13.610  0.00  0.00            
ATOM    262  F   MOL X  18      21.790  16.420  13.240  0.00  0.00            
ATOM    263  F   MOL X  18      23.170  14.760  12.910  0.00  0.00            
ATOM    264  F   MOL X  18      23.860  18.810  17.430  0.00  0.00            
ATOM    265  F   MOL X  18      25.040  16.980  17.540  0.00  0.00            
ATOM    266  F   MOL X  18      24.120  17.790  19.340  0.00  0.00            
ATOM    267  O   MOL X  18      21.600  14.270  15.400  0.00  0.00            
ATOM    268  O   MOL X  18      23.970  14.670  15.790  0.00  0.00            
ATOM    269  O   MOL X  18      21.370  17.370  18.370  0.00  0.00            
ATOM    270  O   MOL X  18      22.690  15.320  18.400  0.00  0.00            
ATOM    271  C   MOL X  19      15.430  29.820  41.120  0.00  0.00            
ATOM    272  S   MOL X  19      14.820  29.140  42.710  0.00  0.00            
ATOM    273  N   MOL X  19      14.060  27.890  42.280  0.00  0.00            
ATOM    274  S   MOL X  19      13.920  26.790  43.340  0.00  0.00            
ATOM    275  C   MOL X  19      12.670  25.650  42.610  0.00  0.00            
ATOM    276  F   MOL X  19      14.410  30.140  40.300  0.00  0.00            
ATOM    277  F   MOL X  19      16.220  28.930  40.460  0.00  0.00            
ATOM    278  F   MOL X  19      16.160  30.940  41.310  0.00  0.00            
ATOM    279  F   MOL X  19      13.060  25.190  41.410  0.00  0.00            
ATOM    280  F   MOL X  19      11.490  26.280  42.440  0.00  0.00            
ATOM    281  F   MOL X  19      12.460  24.580  43.410  0.00  0.00            
ATOM    282  O   MOL X  19      16.060  28.980  43.480  0.00  0.00            
ATOM    283  O   MOL X  19      14.000  30.250  43.210  0.00  0.00            
ATOM    284  O   MOL X  19      15.100  25.950  43.540  0.00  0.00            
ATOM    285  O   MOL X  19      13.290  27.230  44.590  0.00  0.00            
ATOM    286  C   MOL X  20      13.800   3.290  46.020  0.00  0.00            
ATOM    287  S   MOL X  20      13.020   2.150  47.200  0.00  0.00            
ATOM    288  N   MOL X  20      11.950   2.910  47.970  0.00  0.00            
ATOM    289  S   MOL X  20      11.230   2.090  49.040  0.00  0.00            
ATOM    290  C   MOL X  20       9.770   3.080  49.520  0.00  0.00            
ATOM    291  F   MOL X  20      14.340   4.360  46.650  0.00  0.00            
ATOM    292  F   MOL X  20      12.910   3.740  45.100  0.00  0.00            
ATOM    293  F   MOL X  20      14.800   2.660  45.360  0.00  0.00            
ATOM    294  F   MOL X  20       8.960   3.310  48.460  0.00  0.00            
ATOM    295  F   MOL X  20      10.140   4.290  50.010  0.00  0.00            
ATOM    296  F   MOL X  20       9.040   2.460  50.470  0.00  0.00            
ATOM    297  O   MOL X  20      12.550   1.050  46.360  0.00  0.00            
ATOM    298  O   MOL X  20      14.170   1.680  47.990  0.00  0.00            
ATOM    299  O   MOL X  20      10.690   0.810  48.570  0.00  0.00            
ATOM    300  O   MOL X  20      12.020   1.870  50.260  0.00  0.00            
ATOM    301  C   MOL X  21      17.730  48.280  42.550  0.00  0.00            
ATOM    302  S   MOL X  21      18.700  46.790  42.110  0.00  0.00            
ATOM    303  N   MOL X  21      19.460  47.180  40.850  0.00  0.00            
ATOM    304  S   MOL X  21      20.980  47.300  40.940  0.00  0.00            
ATOM    305  C   MOL X  21      21.490  47.980  39.310  0.00  0.00            
ATOM    306  F   MOL X  21      16.980  48.720  41.510  0.00  0.00            
ATOM    307  F   MOL X  21      18.540  49.300  42.940  0.00  0.00            
ATOM    308  F   MOL X  21      16.890  48.030  43.580  0.00  0.00            
ATOM    309  F   MOL X  21      21.020  49.230  39.130  0.00  0.00            
ATOM    310  F   MOL X  21      21.020  47.230  38.290  0.00  0.00            
ATOM    311  F   MOL X  21      22.840  48.030  39.180  0.00  0.00            
ATOM    312  O   MOL X  21      19.440  46.550  43.350  0.00  0.00            
ATOM    313  O   MOL X  21      17.670  45.760  41.950  0.00  0.00            
ATOM    314  O   MOL X  21      21.470  48.290  41.910  0.00  0.00            
ATOM    315  O   MOL X  21      21.680  46.020  41.090  0.00  0.00            
ATOM    316  C   MOL X  22      25.310   1.080  33.950  0.00  0.00            
ATOM    317  S   MOL X  22      25.890   1.210  32.220  0.00  0.00            
ATOM    318  N   MOL X  22      25.400   2.570  31.740  0.00  0.00            
ATOM    319  S   MOL X  22      25.860   3.020  30.360  0.00  0.00            
ATOM    320  C   MOL X  22      26.730   4.610  30.620  0.00  0.00            
ATOM    321  F   MOL X  22      23.960   1.160  34.020  0.00  0.00            
ATOM    322  F   MOL X  22      25.820   2.070  34.720  0.00  0.00            
ATOM    323  F   MOL X  22      25.680  49.460  34.500  0.00  0.00            
ATOM    324  F   MOL X  22      27.650   4.520  31.600  0.00  0.00            
ATOM    325  F   MOL X  22      25.870   5.600  30.950  0.00  0.00            
ATOM    326  F   MOL X  22      27.370   4.990  29.490  0.00  0.00            
ATOM    327  O   MOL X  22      27.340   1.010  32.290  0.00  0.00            
ATOM    328  O   MOL X  22      25.260   0.060  31.540  0.00  0.00            
ATOM    329  O   MOL X  22      26.820   2.170  29.660  0.00  0.00            
ATOM    330  O   MOL X  22      24.770   3.350  29.430  0.00  0.00            
ATOM    331  C   MOL X  23      18.910  22.900  33.190  0.00  0.00            
ATOM    332  S   MOL X  23      18.190  23.100  34.860  0.00  0.00            
ATOM    333  N   MOL X  23      17.290  24.330  34.700  0.00  0.00            
ATOM    334  S   MOL X  23      16.580  24.850  35.950  0.00  0.00            
ATOM    335  C   MOL X  23      17.550  26.320  36.460  0.00  0.00            
ATOM    336  F   MOL X  23      19.620  23.990  32.820  0.00  0.00            
ATOM    337  F   MOL X  23      17.950  22.710  32.250  0.00  0.00            
ATOM    338  F   MOL X  23      19.740  21.830  33.130  0.00  0.00            
ATOM    339  F   MOL X  23      17.630  27.230  35.460  0.00  0.00            
ATOM    340  F   MOL X  23      18.820  26.000  36.810  0.00  0.00            
ATOM    341  F   MOL X  23      16.990  26.940  37.520  0.00  0.00            
ATOM    342  O   MOL X  23      17.510  21.820  35.080  0.00  0.00            
ATOM    343  O   MOL X  23      19.380  23.300  35.690  0.00  0.00            
ATOM    344  O   MOL X  23      15.270  25.450  35.680  0.00  0.00            
ATOM    345  O   MOL X  23      16.600  24.020  37.160  0.00  0.00            
ATOM    346  C   MOL X  24      30.370  47.750  18.370  0.00  0.00            
ATOM    347  S   MOL X  24      29.010  48.110  19.540  0.00  0.00            
ATOM    348  N   MOL X  24      29.140   0.030  19.890  0.00  0.00            
ATOM    349  S   MOL X  24      28.130   0.610  20.880  0.00  0.00            
ATOM    350  C   MOL X  24      29.140   1.000  22.350  0.00  0.00            
ATOM    351  F   MOL X  24      31.570  47.940  18.960  0.00  0.00            
ATOM    352  F   MOL X  24      30.310  48.560  17.280  0.00  0.00            
ATOM    353  F   MOL X  24      30.330  46.470  17.940  0.00  0.00            
ATOM    354  F   MOL X  24      30.020   1.990  22.110  0.00  0.00            
ATOM    355  F   MOL X  24      29.830  49.470  22.760  0.00  0.00            
ATOM    356  F   MOL X  24      28.340   1.400  23.370  0.00  0.00            
ATOM    357  O   MOL X  24      27.780  47.720  18.850  0.00  0.00            
ATOM    358  O   MOL X  24      29.290  47.190  20.660  0.00  0.00            
ATOM    359  O   MOL X  24      27.570   1.940  20.590  0.00  0.00            
ATOM    360  O   MOL X  24      27.170  49.250  21.500  0.00  0.00            
ATOM    361  C   MOL X  25      23.880   3.260  50.880  0.00  0.00            
ATOM    362  S   MOL X  25      23.550   1.750  49.900  0.00  0.00            
ATOM    363  N   MOL X  25      24.720   0.790  50.030  0.00  0.00            
ATOM    364  S   MOL X  25      24.480  48.930  49.520  0.00  0.00            
ATOM    365  C   MOL X  25      26.030  48.030  49.880  0.00  0.00            
ATOM    366  F   MOL X  25      25.160   3.660  50.760  0.00  0.00            
ATOM    367  F   MOL X  25      23.600   3.080  52.190  0.00  0.00            
ATOM    368  F   MOL X  25      23.100   4.280  50.460  0.00  0.00            
ATOM    369  F   MOL X  25      26.290  48.000  51.200  0.00  0.00            
ATOM    370  F   MOL X  25      27.080  48.610  49.260  0.00  0.00            
ATOM    371  F   MOL X  25      25.960  46.750  49.450  0.00  0.00            
ATOM    372  O   MOL X  25      22.290   1.250  50.470  0.00  0.00            
ATOM    373  O   MOL X  25      23.350   2.320  48.560  0.00  0.00            
ATOM    374  O   MOL X  25      23.420  48.150  50.220  0.00  0.00            
ATOM    375  O   MOL X  25      24.330  48.780  48.070  0.00  0.00            
ATOM    376  C   MOL X  26      44.180  26.090   7.580  0.00  0.00            
ATOM    377  S   MOL X  26      44.190  27.630   8.590  0.00  0.00            
ATOM    378  N   MOL X  26      44.120  27.140  10.030  0.00  0.00            
ATOM    379  S   MOL X  26      43.780  28.150  11.110  0.00  0.00            
ATOM    380  C   MOL X  26      42.020  27.800  11.520  0.00  0.00            
ATOM    381  F   MOL X  26      43.030  25.400   7.750  0.00  0.00            
ATOM    382  F   MOL X  26      45.200  25.270   7.920  0.00  0.00            
ATOM    383  F   MOL X  26      44.300  26.360   6.260  0.00  0.00            
ATOM    384  F   MOL X  26      41.850  26.520  11.900  0.00  0.00            
ATOM    385  F   MOL X  26      41.200  28.030  10.470  0.00  0.00            
ATOM    386  F   MOL X  26      41.590  28.590  12.540  0.00  0.00            
ATOM    387  O   MOL X  26      45.450  28.280   8.210  0.00  0.00            
ATOM    388  O   MOL X  26      43.000  28.340   8.090  0.00  0.00            
ATOM    389  O   MOL X  26      44.450  27.940  12.400  0.00  0.00            
ATOM    390  O   MOL X  26      43.760  29.580  10.770  0.00  0.00            
ATOM    391  C   MOL X  27      32.240   8.020  33.760  0.00  0.00            
ATOM    392  S   MOL X  27      32.890   7.230  32.240  0.00  0.00            
ATOM    393  N   MOL X  27      33.480   8.400  31.460  0.00  0.00            
ATOM    394  S   MOL X  27      34.350   8.040  30.260  0.00  0.00            
ATOM    395  C   MOL X  27      33.890   9.340  29.040  0.00  0.00            
ATOM    396  F   MOL X  27      31.300   8.950  33.470  0.00  0.00            
ATOM    397  F   MOL X  27      33.220   8.650  34.460  0.00  0.00            
ATOM    398  F   MOL X  27      31.670   7.120  34.590  0.00  0.00            
ATOM    399  F   MOL X  27      34.110  10.580  29.520  0.00  0.00            
ATOM    400  F   MOL X  27      32.580   9.250  28.710  0.00  0.00            
ATOM    401  F   MOL X  27      34.600   9.210  27.890  0.00  0.00            
ATOM    402  O   MOL X  27      33.840   6.230  32.750  0.00  0.00            
ATOM    403  O   MOL X  27      31.690   6.610  31.650  0.00  0.00            
ATOM    404  O   MOL X  27      35.790   8.240  30.440  0.00  0.00            
ATOM    405  O   MOL X  27      34.020   6.800  29.540  0.00  0.00            
ATOM    406  C   MOL X  28      13.290  17.990  37.680  0.00  0.00            
ATOM    407  S   MOL X  28      11.560  17.770  38.270  0.00  0.00            
ATOM    408  N   MOL X  28      11.410  18.850  39.340  0.00  0.00            
ATOM    409  S   MOL X  28      10.060  18.940  40.040  0.00  0.00            
ATOM    410  C   MOL X  28      10.510  18.760  41.810  0.00  0.00            
ATOM    411  F   MOL X  28      14.180  17.780  38.680  0.00  0.00            
ATOM    412  F   MOL X  28      13.500  19.240  37.210  0.00  0.00            
ATOM    413  F   MOL X  28      13.590  17.120  36.690  0.00  0.00            
ATOM    414  F   MOL X  28      11.370  19.730  42.210  0.00  0.00            
ATOM    415  F   MOL X  28      11.100  17.570  42.060  0.00  0.00            
ATOM    416  F   MOL X  28       9.420  18.840  42.610  0.00  0.00            
ATOM    417  O   MOL X  28      10.760  17.960  37.060  0.00  0.00            
ATOM    418  O   MOL X  28      11.570  16.390  38.780  0.00  0.00            
ATOM    419  O   MOL X  28       9.420  20.260  40.010  0.00  0.00            
ATOM    420  O   MOL X  28       9.090  17.840  39.860  0.00  0.00            
ATOM    421  C   MOL X  29      12.500  25.150   8.700  0.00  0.00            
ATOM    422  S   MOL X  29      11.380  23.720   9.000  0.00  0.00            
ATOM    423  N   MOL X  29      10.420  24.270  10.050  0.00  0.00            
ATOM    424  S   MOL X  29       9.090  23.530  10.160  0.00  0.00            
ATOM    425  C   MOL X  29       8.630  23.750  11.920  0.00  0.00            
ATOM    426  F   MOL X  29      13.100  25.560   9.830  0.00  0.00            
ATOM    427  F   MOL X  29      11.820  26.210   8.200  0.00  0.00            
ATOM    428  F   MOL X  29      13.470  24.840   7.810  0.00  0.00            
ATOM    429  F   MOL X  29       8.480  25.060  12.230  0.00  0.00            
ATOM    430  F   MOL X  29       9.580  23.240  12.740  0.00  0.00            
ATOM    431  F   MOL X  29       7.460  23.130  12.210  0.00  0.00            
ATOM    432  O   MOL X  29      10.840  23.470   7.660  0.00  0.00            
ATOM    433  O   MOL X  29      12.320  22.700   9.490  0.00  0.00            
ATOM    434  O   MOL X  29       7.970  24.180   9.460  0.00  0.00            
ATOM    435  O   MOL X  29       9.120  22.070  10.020  0.00  0.00            
ATOM    436  C   MOL X  30      20.360  45.250  17.860  0.00  0.00            
ATOM    437  S   MOL X  30      20.770  45.670  19.580  0.00  0.00            
ATOM    438  N   MOL X  30      20.080  47.000  19.920  0.00  0.00            
ATOM    439  S   MOL X  30      20.610  47.720  21.160  0.00  0.00            
ATOM    440  C   MOL X  30      21.860  48.930  20.570  0.00  0.00            
ATOM    441  F   MOL X  30      20.790  46.220  17.020  0.00  0.00            
ATOM    442  F   MOL X  30      19.030  45.100  17.680  0.00  0.00            
ATOM    443  F   MOL X  30      20.970  44.100  17.490  0.00  0.00            
ATOM    444  F   MOL X  30      21.270   0.480  20.060  0.00  0.00            
ATOM    445  F   MOL X  30      22.680  48.430  19.630  0.00  0.00            
ATOM    446  F   MOL X  30      22.640  49.320  21.600  0.00  0.00            
ATOM    447  O   MOL X  30      20.310  44.540  20.400  0.00  0.00            
ATOM    448  O   MOL X  30      22.240  45.670  19.610  0.00  0.00            
ATOM    449  O   MOL X  30      19.680  48.560  21.930  0.00  0.00            
ATOM    450  O   MOL X  30      21.360  46.890  22.100  0.00  0.00            
ATOM    451  C   MOL X  31      14.710  11.930  42.500  0.00  0.00            
ATOM    452  S   MOL X  31      14.340  11.110  40.900  0.00  0.00            
ATOM    453  N   MOL X  31      15.630  11.330  40.110  0.00  0.00            
ATOM    454  S   MOL X  31      15.690  10.730  38.710  0.00  0.00            
ATOM    455  C   MOL X  31      16.440  12.070  37.700  0.00  0.00            
ATOM    456  F   MOL X  31      15.130  13.210  42.330  0.00  0.00            
ATOM    457  F   MOL X  31      15.680  11.280  43.180  0.00  0.00            
ATOM    458  F   MOL X  31      13.620  11.960  43.310  0.00  0.00            
ATOM    459  F   MOL X  31      17.690  12.350  38.120  0.00  0.00            
ATOM    460  F   MOL X  31      15.720  13.210  37.780  0.00  0.00            
ATOM    461  F   MOL X  31      16.520  11.720  36.390  0.00  0.00            
ATOM    462  O   MOL X  31      14.090   9.720  41.320  0.00  0.00            
ATOM    463  O   MOL X  31      13.150  11.820  40.440  0.00  0.00            
ATOM    464  O   MOL X  31      16.650   9.630  38.590  0.00  0.00            
ATOM    465  O   MOL X  31      14.420  10.430  38.020  0.00  0.00            
ATOM    466  C   MOL X  32      22.030   6.610  30.050  0.00  0.00            
ATOM    467  S   MOL X  32      21.280   5.840  28.570  0.00  0.00            
ATOM    468  N   MOL X  32      21.250   6.960  27.530  0.00  0.00            
ATOM    469  S   MOL X  32      20.250   6.890  26.380  0.00  0.00            
ATOM    470  C   MOL X  32      19.580   8.580  26.200  0.00  0.00            
ATOM    471  F   MOL X  32      21.280   7.660  30.480  0.00  0.00            
ATOM    472  F   MOL X  32      23.270   7.080  29.790  0.00  0.00            
ATOM    473  F   MOL X  32      22.130   5.730  31.070  0.00  0.00            
ATOM    474  F   MOL X  32      20.560   9.470  25.930  0.00  0.00            
ATOM    475  F   MOL X  32      18.970   8.960  27.350  0.00  0.00            
ATOM    476  F   MOL X  32      18.680   8.640  25.200  0.00  0.00            
ATOM    477  O   MOL X  32      22.190   4.770  28.150  0.00  0.00            
ATOM    478  O   MOL X  32      20.020   5.250  29.020  0.00  0.00            
ATOM    479  O   MOL X  32      20.920   6.530  25.120  0.00  0.00            
ATOM    480  O   MOL X  32      19.080   6.030  26.520  0.00  0.00            
ATOM    481  C   MOL X  33      33.280   4.090  41.790  0.00  0.00            
ATOM    482  S   MOL X  33      34.060   3.010  40.520  0.00  0.00            
ATOM    483  N   MOL X  33      34.330   3.980  39.370  0.00  0.00            
ATOM    484  S   MOL X  33      34.960   3.390  38.110  0.00  0.00            
ATOM    485  C   MOL X  33      33.660   3.620  36.840  0.00  0.00            
ATOM    486  F   MOL X  33      32.110   4.590  41.360  0.00  0.00            
ATOM    487  F   MOL X  33      34.070   5.140  42.120  0.00  0.00            
ATOM    488  F   MOL X  33      33.030   3.400  42.930  0.00  0.00            
ATOM    489  F   MOL X  33      33.280   4.910  36.740  0.00  0.00            
ATOM    490  F   MOL X  33      32.560   2.890  37.140  0.00  0.00            
ATOM    491  F   MOL X  33      34.080   3.220  35.620  0.00  0.00            
ATOM    492  O   MOL X  33      35.240   2.480  41.220  0.00  0.00            
ATOM    493  O   MOL X  33      33.010   2.010  40.290  0.00  0.00            
ATOM    494  O   MOL X  33      36.090   4.160  37.570  0.00  0.00            
ATOM    495  O   MOL X  33      35.200   1.940  38.050  0.00  0.00            
ATOM    496  C   MOL X  34      28.590  48.630   6.930  0.00  0.00            
ATOM    497  S   MOL X  34      29.690   0.250   6.060  0.00  0.00            
ATOM    498  N   MOL X  34      30.890  48.940   5.690  0.00  0.00            
ATOM    499  S   MOL X  34      31.960   0.020   4.800  0.00  0.00            
ATOM    500  C   MOL X  34      33.500  49.370   5.780  0.00  0.00            
ATOM    501  F   MOL X  34      29.190  48.110   8.030  0.00  0.00            
ATOM    502  F   MOL X  34      28.230  47.600   6.130  0.00  0.00            
ATOM    503  F   MOL X  34      27.450  49.230   7.340  0.00  0.00            
ATOM    504  F   MOL X  34      33.750  48.060   6.020  0.00  0.00            
ATOM    505  F   MOL X  34      33.420   0.430   6.980  0.00  0.00            
ATOM    506  F   MOL X  34      34.570   0.310   5.130  0.00  0.00            
ATOM    507  O   MOL X  34      28.860   0.700   4.940  0.00  0.00            
ATOM    508  O   MOL X  34      29.940   1.260   7.090  0.00  0.00            
ATOM    509  O   MOL X  34      32.250  48.830   3.570  0.00  0.00            
ATOM    510  O   MOL X  34      31.910   1.470   4.590  0.00  0.00            
ATOM    511  C   MOL X  35       8.360  24.790  29.480  0.00  0.00            
ATOM    512  S   MOL X  35       9.680  23.520  29.430  0.00  0.00            
ATOM    513  N   MOL X  35       9.880  23.320  27.930  0.00  0.00            
ATOM    514  S   MOL X  35      11.140  22.560  27.520  0.00  0.00            
ATOM    515  C   MOL X  35      10.560  21.470  26.170  0.00  0.00            
ATOM    516  F   MOL X  35       7.240  24.390  28.830  0.00  0.00            
ATOM    517  F   MOL X  35       8.760  25.960  28.920  0.00  0.00            
ATOM    518  F   MOL X  35       7.990  25.070  30.760  0.00  0.00            
ATOM    519  F   MOL X  35      10.060  22.190  25.140  0.00  0.00            
ATOM    520  F   MOL X  35       9.580  20.640  26.590  0.00  0.00            
ATOM    521  F   MOL X  35      11.560  20.700  25.680  0.00  0.00            
ATOM    522  O   MOL X  35      10.750  24.210  30.150  0.00  0.00            
ATOM    523  O   MOL X  35       9.050  22.410  30.140  0.00  0.00            
ATOM    524  O   MOL X  35      12.150  23.400  26.860  0.00  0.00            
ATOM    525  O   MOL X  35      11.700  21.600  28.480  0.00  0.00            
ATOM    526  C   MOL X  36       0.390  15.940  10.100  0.00  0.00            
ATOM    527  S   MOL X  36       0.230  17.760  10.090  0.00  0.00            
ATOM    528  N   MOL X  36      48.500  17.990  10.750  0.00  0.00            
ATOM    529  S   MOL X  36      48.000  19.430  10.810  0.00  0.00            
ATOM    530  C   MOL X  36      46.640  19.480   9.570  0.00  0.00            
ATOM    531  F   MOL X  36      49.050  15.350   9.380  0.00  0.00            
ATOM    532  F   MOL X  36       0.330  15.440  11.360  0.00  0.00            
ATOM    533  F   MOL X  36       1.570  15.540   9.570  0.00  0.00            
ATOM    534  F   MOL X  36      45.680  18.570   9.860  0.00  0.00            
ATOM    535  F   MOL X  36      47.080  19.210   8.330  0.00  0.00            
ATOM    536  F   MOL X  36      46.050  20.690   9.530  0.00  0.00            
ATOM    537  O   MOL X  36       1.390  18.190  10.880  0.00  0.00            
ATOM    538  O   MOL X  36       0.310  18.070   8.660  0.00  0.00            
ATOM    539  O   MOL X  36      47.300  19.760  12.060  0.00  0.00            
ATOM    540  O   MOL X  36      48.880  20.510  10.360  0.00  0.00            
ATOM    541  C   MOL X  37      48.290  45.510  34.970  0.00  0.00            
ATOM    542  C   MOL X  37      48.430  44.180  35.760  0.00  0.00            
ATOM    543  H   MOL X  37      49.250  46.030  35.020  0.00  0.00            
ATOM    544  H   MOL X  37      47.600  46.120  35.570  0.00  0.00            
ATOM    545  N   MOL X  37       0.050  43.400  35.670  0.00  0.00            
ATOM    546  H   MOL X  37      48.330  44.430  36.820  0.00  0.00            
ATOM    547  H   MOL X  37      47.580  43.530  35.550  0.00  0.00            
ATOM    548  N   MOL X  37       1.250  43.990  35.880  0.00  0.00            
ATOM    549  C   MOL X  37       0.180  42.040  35.550  0.00  0.00            
ATOM    550  C   MOL X  37       2.090  43.010  36.120  0.00  0.00            
ATOM    551  N   MOL X  37       1.540  41.810  35.670  0.00  0.00            
ATOM    552  H   MOL X  37      49.050  41.300  35.330  0.00  0.00            
ATOM    553  H   MOL X  37       3.160  43.140  36.240  0.00  0.00            
ATOM    554  C   MOL X  37       2.230  40.630  35.120  0.00  0.00            
ATOM    555  C   MOL X  37       1.890  40.540  33.690  0.00  0.00            
ATOM    556  H   MOL X  37       1.900  39.730  35.650  0.00  0.00            
ATOM    557  H   MOL X  37       3.320  40.740  35.240  0.00  0.00            
ATOM    558  N   MOL X  37       1.560  40.570  32.580  0.00  0.00            
ATOM    559  C   MOL X  37      46.520  44.520  33.300  0.00  0.00            
ATOM    560  C   MOL X  37      47.740  45.520  33.490  0.00  0.00            
ATOM    561  H   MOL X  37      45.720  44.870  33.970  0.00  0.00            
ATOM    562  H   MOL X  37      46.800  43.540  33.680  0.00  0.00            
ATOM    563  N   MOL X  37      47.500  46.960  33.110  0.00  0.00            
ATOM    564  H   MOL X  37      48.550  45.160  32.850  0.00  0.00            
ATOM    565  N   MOL X  37      46.530  47.320  32.220  0.00  0.00            
ATOM    566  C   MOL X  37      48.350  48.020  33.350  0.00  0.00            
ATOM    567  C   MOL X  37      46.770  48.570  31.910  0.00  0.00            
ATOM    568  N   MOL X  37      48.110  48.800  32.230  0.00  0.00            
ATOM    569  H   MOL X  37      49.330  47.920  33.790  0.00  0.00            
ATOM    570  H   MOL X  37      46.310  49.050  31.050  0.00  0.00            
ATOM    571  C   MOL X  37      49.160  49.090  31.230  0.00  0.00            
ATOM    572  C   MOL X  37       0.050  47.800  30.750  0.00  0.00            
ATOM    573  H   MOL X  37       0.330   0.120  31.700  0.00  0.00            
ATOM    574  H   MOL X  37      48.740   0.110  30.390  0.00  0.00            
ATOM    575  N   MOL X  37       0.390  46.730  30.460  0.00  0.00            
ATOM    576  C   MOL X  37      46.880  43.790  30.730  0.00  0.00            
ATOM    577  C   MOL X  37      45.890  44.260  31.880  0.00  0.00            
ATOM    578  H   MOL X  37      47.380  44.710  30.410  0.00  0.00            
ATOM    579  H   MOL X  37      46.300  43.490  29.850  0.00  0.00            
ATOM    580  N   MOL X  37      44.580  43.550  32.030  0.00  0.00            
ATOM    581  H   MOL X  37      45.560  45.230  31.520  0.00  0.00            
ATOM    582  N   MOL X  37      44.490  42.180  32.130  0.00  0.00            
ATOM    583  C   MOL X  37      43.370  44.150  32.320  0.00  0.00            
ATOM    584  C   MOL X  37      43.280  41.940  32.580  0.00  0.00            
ATOM    585  N   MOL X  37      42.560  43.120  32.770  0.00  0.00            
ATOM    586  H   MOL X  37      43.180  45.210  32.460  0.00  0.00            
ATOM    587  H   MOL X  37      42.960  41.020  33.050  0.00  0.00            
ATOM    588  C   MOL X  37      41.330  43.270  33.550  0.00  0.00            
ATOM    589  C   MOL X  37      41.670  44.180  34.640  0.00  0.00            
ATOM    590  H   MOL X  37      41.000  42.300  33.950  0.00  0.00            
ATOM    591  H   MOL X  37      40.530  43.700  32.920  0.00  0.00            
ATOM    592  N   MOL X  37      42.090  44.910  35.430  0.00  0.00            
ATOM    593  C   MOL X  37      47.650  41.210  30.680  0.00  0.00            
ATOM    594  C   MOL X  37      48.000  42.720  30.990  0.00  0.00            
ATOM    595  H   MOL X  37      46.960  40.920  31.490  0.00  0.00            
ATOM    596  H   MOL X  37      48.540  40.600  30.870  0.00  0.00            
ATOM    597  N   MOL X  37      49.370  43.150  30.590  0.00  0.00            
ATOM    598  H   MOL X  37      48.090  42.710  32.090  0.00  0.00            
ATOM    599  N   MOL X  37       0.060  43.570  29.320  0.00  0.00            
ATOM    600  C   MOL X  37       0.820  43.250  31.420  0.00  0.00            
ATOM    601  C   MOL X  37       1.300  43.980  29.390  0.00  0.00            
ATOM    602  N   MOL X  37       1.870  43.670  30.620  0.00  0.00            
ATOM    603  H   MOL X  37       0.860  42.980  32.470  0.00  0.00            
ATOM    604  H   MOL X  37       1.870  44.410  28.570  0.00  0.00            
ATOM    605  C   MOL X  37       3.300  43.750  30.960  0.00  0.00            
ATOM    606  C   MOL X  37       3.480  43.580  32.410  0.00  0.00            
ATOM    607  H   MOL X  37       3.720  44.720  30.650  0.00  0.00            
ATOM    608  H   MOL X  37       3.850  42.950  30.440  0.00  0.00            
ATOM    609  N   MOL X  37       3.500  43.430  33.550  0.00  0.00            
ATOM    610  C   MOL X  37      48.000  40.650  28.110  0.00  0.00            
ATOM    611  C   MOL X  37      46.990  40.700  29.330  0.00  0.00            
ATOM    612  H   MOL X  37      48.660  39.790  28.260  0.00  0.00            
ATOM    613  H   MOL X  37      48.670  41.500  28.230  0.00  0.00            
ATOM    614  N   MOL X  37      46.350  39.370  29.620  0.00  0.00            
ATOM    615  H   MOL X  37      46.180  41.400  29.070  0.00  0.00            
ATOM    616  N   MOL X  37      47.060  38.210  29.590  0.00  0.00            
ATOM    617  C   MOL X  37      45.120  39.170  30.180  0.00  0.00            
ATOM    618  C   MOL X  37      46.300  37.280  30.100  0.00  0.00            
ATOM    619  N   MOL X  37      45.040  37.800  30.420  0.00  0.00            
ATOM    620  H   MOL X  37      44.400  39.930  30.440  0.00  0.00            
ATOM    621  H   MOL X  37      46.570  36.240  30.250  0.00  0.00            
ATOM    622  C   MOL X  37      43.860  37.080  30.920  0.00  0.00            
ATOM    623  C   MOL X  37      42.930  38.060  31.490  0.00  0.00            
ATOM    624  H   MOL X  37      44.150  36.350  31.690  0.00  0.00            
ATOM    625  H   MOL X  37      43.370  36.540  30.100  0.00  0.00            
ATOM    626  N   MOL X  37      42.310  38.960  31.880  0.00  0.00            
ATOM    627  C   MOL X  37      46.030  40.160  26.300  0.00  0.00            
ATOM    628  C   MOL X  37      47.520  40.620  26.590  0.00  0.00            
ATOM    629  H   MOL X  37      45.400  40.700  27.020  0.00  0.00            
ATOM    630  H   MOL X  37      45.960  39.110  26.600  0.00  0.00            
ATOM    631  N   MOL X  37      48.070  41.800  25.870  0.00  0.00            
ATOM    632  H   MOL X  37      48.100  39.790  26.170  0.00  0.00            
ATOM    633  N   MOL X  37      47.380  42.970  25.720  0.00  0.00            
ATOM    634  C   MOL X  37      49.370  41.940  25.460  0.00  0.00            
ATOM    635  C   MOL X  37      48.220  43.830  25.220  0.00  0.00            
ATOM    636  N   MOL X  37      49.480  43.250  25.020  0.00  0.00            
ATOM    637  H   MOL X  37       0.520  41.190  25.530  0.00  0.00            
ATOM    638  H   MOL X  37      48.000  44.880  25.000  0.00  0.00            
ATOM    639  C   MOL X  37       1.060  43.870  24.470  0.00  0.00            
ATOM    640  C   MOL X  37       1.870  42.820  23.840  0.00  0.00            
ATOM    641  H   MOL X  37       1.640  44.350  25.280  0.00  0.00            
ATOM    642  H   MOL X  37       0.810  44.640  23.720  0.00  0.00            
ATOM    643  N   MOL X  37       2.430  41.920  23.390  0.00  0.00            
ATOM    644  C   MOL X  37      46.070  40.260  23.500  0.00  0.00            
ATOM    645  C   MOL X  37      45.310  40.330  24.890  0.00  0.00            
ATOM    646  H   MOL X  37      46.820  41.070  23.530  0.00  0.00            
ATOM    647  H   MOL X  37      45.330  40.620  22.770  0.00  0.00            
ATOM    648  N   MOL X  37      43.920  39.750  24.880  0.00  0.00            
ATOM    649  H   MOL X  37      45.090  41.410  24.920  0.00  0.00            
ATOM    650  N   MOL X  37      43.730  38.400  24.910  0.00  0.00            
ATOM    651  C   MOL X  37      42.730  40.430  25.100  0.00  0.00            
ATOM    652  C   MOL X  37      42.490  38.210  25.280  0.00  0.00            
ATOM    653  N   MOL X  37      41.910  39.440  25.630  0.00  0.00            
ATOM    654  H   MOL X  37      42.650  41.480  25.360  0.00  0.00            
ATOM    655  H   MOL X  37      42.120  37.280  25.690  0.00  0.00            
ATOM    656  C   MOL X  37      41.040  39.660  26.790  0.00  0.00            
ATOM    657  C   MOL X  37      42.000  39.960  27.870  0.00  0.00            
ATOM    658  H   MOL X  37      40.460  38.750  27.030  0.00  0.00            
ATOM    659  H   MOL X  37      40.360  40.500  26.620  0.00  0.00            
ATOM    660  N   MOL X  37      42.880  40.180  28.580  0.00  0.00            
ATOM    661  C   MOL X  37      48.180  38.690  23.350  0.00  0.00            
ATOM    662  C   MOL X  37      46.770  39.040  22.770  0.00  0.00            
ATOM    663  H   MOL X  37      48.060  37.810  23.990  0.00  0.00            
ATOM    664  H   MOL X  37      48.510  39.480  24.030  0.00  0.00            
ATOM    665  N   MOL X  37      45.950  37.890  22.240  0.00  0.00            
ATOM    666  H   MOL X  37      47.060  39.530  21.830  0.00  0.00            
ATOM    667  N   MOL X  37      46.310  36.600  22.530  0.00  0.00            
ATOM    668  C   MOL X  37      45.220  37.910  21.080  0.00  0.00            
ATOM    669  C   MOL X  37      45.830  35.840  21.580  0.00  0.00            
ATOM    670  N   MOL X  37      45.480  36.670  20.520  0.00  0.00            
ATOM    671  H   MOL X  37      45.090  38.810  20.480  0.00  0.00            
ATOM    672  H   MOL X  37      46.130  34.800  21.410  0.00  0.00            
ATOM    673  C   MOL X  37      45.810  36.460  19.090  0.00  0.00            
ATOM    674  C   MOL X  37      46.750  37.540  18.740  0.00  0.00            
ATOM    675  H   MOL X  37      44.910  36.520  18.460  0.00  0.00            
ATOM    676  H   MOL X  37      46.290  35.480  18.930  0.00  0.00            
ATOM    677  N   MOL X  37      47.440  38.460  18.620  0.00  0.00            
ATOM    678  C   MOL X  37       0.370  39.820  21.790  0.00  0.00            
ATOM    679  C   MOL X  37      49.340  38.460  22.300  0.00  0.00            
ATOM    680  H   MOL X  37       1.450  39.660  21.840  0.00  0.00            
ATOM    681  H   MOL X  37       0.200  40.600  22.540  0.00  0.00            
ATOM    682  N   MOL X  37       0.680  37.480  22.910  0.00  0.00            
ATOM    683  H   MOL X  37      48.920  37.950  21.420  0.00  0.00            
ATOM    684  N   MOL X  37       1.620  37.930  23.790  0.00  0.00            
ATOM    685  C   MOL X  37       0.510  36.110  23.040  0.00  0.00            
ATOM    686  C   MOL X  37       2.130  36.860  24.350  0.00  0.00            
ATOM    687  N   MOL X  37       1.170  35.850  24.240  0.00  0.00            
ATOM    688  H   MOL X  37      49.270  35.570  22.720  0.00  0.00            
ATOM    689  H   MOL X  37       2.770  36.900  25.220  0.00  0.00            
ATOM    690  C   MOL X  37       0.540  35.190  25.400  0.00  0.00            
ATOM    691  C   MOL X  37      49.280  36.160  26.060  0.00  0.00            
ATOM    692  H   MOL X  37       1.300  34.840  26.110  0.00  0.00            
ATOM    693  H   MOL X  37      49.590  34.310  25.070  0.00  0.00            
ATOM    694  N   MOL X  37      48.610  36.990  26.500  0.00  0.00            
ATOM    695  C   MOL X  37      48.730  41.680  20.370  0.00  0.00            
ATOM    696  C   MOL X  37       0.080  40.430  20.340  0.00  0.00            
ATOM    697  H   MOL X  37      49.200  42.500  20.940  0.00  0.00            
ATOM    698  H   MOL X  37      47.880  41.360  20.980  0.00  0.00            
ATOM    699  N   MOL X  37       1.360  40.690  19.610  0.00  0.00            
ATOM    700  H   MOL X  37      49.220  39.640  19.770  0.00  0.00            
ATOM    701  N   MOL X  37       2.230  41.630  20.090  0.00  0.00            
ATOM    702  C   MOL X  37       1.990  39.870  18.690  0.00  0.00            
ATOM    703  C   MOL X  37       3.410  41.320  19.630  0.00  0.00            
ATOM    704  N   MOL X  37       3.330  40.110  18.930  0.00  0.00            
ATOM    705  H   MOL X  37       1.590  38.930  18.340  0.00  0.00            
ATOM    706  H   MOL X  37       4.350  41.680  20.050  0.00  0.00            
ATOM    707  C   MOL X  37       4.350  39.050  18.960  0.00  0.00            
ATOM    708  C   MOL X  37       3.880  38.170  20.050  0.00  0.00            
ATOM    709  H   MOL X  37       5.340  39.460  19.170  0.00  0.00            
ATOM    710  H   MOL X  37       4.370  38.520  17.990  0.00  0.00            
ATOM    711  N   MOL X  37       3.380  37.580  20.910  0.00  0.00            
ATOM    712  C   MOL X  37      46.730  42.990  19.080  0.00  0.00            
ATOM    713  C   MOL X  37      48.140  42.270  19.000  0.00  0.00            
ATOM    714  H   MOL X  37      46.370  43.060  18.040  0.00  0.00            
ATOM    715  H   MOL X  37      46.880  44.040  19.380  0.00  0.00            
ATOM    716  N   MOL X  37      49.030  43.220  18.260  0.00  0.00            
ATOM    717  H   MOL X  37      48.000  41.390  18.350  0.00  0.00            
ATOM    718  N   MOL X  37      49.550  44.310  18.900  0.00  0.00            
ATOM    719  C   MOL X  37      49.230  43.320  16.890  0.00  0.00            
ATOM    720  C   MOL X  37       0.460  45.070  17.980  0.00  0.00            
ATOM    721  N   MOL X  37       0.500  44.370  16.770  0.00  0.00            
ATOM    722  H   MOL X  37      49.080  42.540  16.170  0.00  0.00            
ATOM    723  H   MOL X  37       1.140  45.890  18.190  0.00  0.00            
ATOM    724  C   MOL X  37       1.650  44.350  15.870  0.00  0.00            
ATOM    725  C   MOL X  37       2.470  43.240  16.380  0.00  0.00            
ATOM    726  H   MOL X  37       2.200  45.300  15.900  0.00  0.00            
ATOM    727  H   MOL X  37       1.330  44.150  14.840  0.00  0.00            
ATOM    728  N   MOL X  37       2.980  42.340  16.900  0.00  0.00            
ATOM    729  H   MOL X  37      44.800  42.670  22.000  0.00  0.00            
ATOM    730  C   MOL X  37      45.620  43.040  21.370  0.00  0.00            
ATOM    731  C   MOL X  37      45.560  42.420  19.940  0.00  0.00            
ATOM    732  H   MOL X  37      45.510  44.130  21.330  0.00  0.00            
ATOM    733  H   MOL X  37      46.570  42.840  21.880  0.00  0.00            
ATOM    734  N   MOL X  37      44.200  42.620  19.310  0.00  0.00            
ATOM    735  H   MOL X  37      45.700  41.340  20.030  0.00  0.00            
ATOM    736  N   MOL X  37      43.360  43.580  19.800  0.00  0.00            
ATOM    737  C   MOL X  37      43.480  41.710  18.570  0.00  0.00            
ATOM    738  C   MOL X  37      42.150  43.260  19.440  0.00  0.00            
ATOM    739  N   MOL X  37      42.200  41.910  19.070  0.00  0.00            
ATOM    740  H   MOL X  37      43.860  40.740  18.300  0.00  0.00            
ATOM    741  H   MOL X  37      41.260  43.680  19.910  0.00  0.00            
ATOM    742  C   MOL X  37      41.410  40.830  19.690  0.00  0.00            
ATOM    743  C   MOL X  37      42.200  40.270  20.810  0.00  0.00            
ATOM    744  H   MOL X  37      41.200  40.040  18.950  0.00  0.00            
ATOM    745  H   MOL X  37      40.460  41.220  20.070  0.00  0.00            
ATOM    746  N   MOL X  37      42.910  39.880  21.640  0.00  0.00            
ATOM    747  C   MOL X  38      21.600  45.380  45.330  0.00  0.00            
ATOM    748  C   MOL X  38      21.820  44.080  44.480  0.00  0.00            
ATOM    749  H   MOL X  38      21.700  45.170  46.400  0.00  0.00            
ATOM    750  H   MOL X  38      20.560  45.670  45.200  0.00  0.00            
ATOM    751  N   MOL X  38      21.710  42.760  45.170  0.00  0.00            
ATOM    752  H   MOL X  38      21.090  44.090  43.660  0.00  0.00            
ATOM    753  H   MOL X  38      22.810  44.110  44.020  0.00  0.00            
ATOM    754  N   MOL X  38      21.970  42.650  46.510  0.00  0.00            
ATOM    755  C   MOL X  38      21.490  41.530  44.590  0.00  0.00            
ATOM    756  C   MOL X  38      21.950  41.370  46.760  0.00  0.00            
ATOM    757  N   MOL X  38      21.460  40.660  45.670  0.00  0.00            
ATOM    758  H   MOL X  38      21.170  41.330  43.580  0.00  0.00            
ATOM    759  H   MOL X  38      22.000  40.940  47.760  0.00  0.00            
ATOM    760  C   MOL X  38      20.840  39.320  45.720  0.00  0.00            
ATOM    761  C   MOL X  38      19.450  39.410  46.220  0.00  0.00            
ATOM    762  H   MOL X  38      21.430  38.670  46.380  0.00  0.00            
ATOM    763  H   MOL X  38      20.850  38.870  44.720  0.00  0.00            
ATOM    764  N   MOL X  38      18.370  39.530  46.600  0.00  0.00            
ATOM    765  C   MOL X  38      22.040  48.030  45.180  0.00  0.00            
ATOM    766  C   MOL X  38      22.560  46.560  44.920  0.00  0.00            
ATOM    767  H   MOL X  38      21.270  48.270  44.440  0.00  0.00            
ATOM    768  H   MOL X  38      22.880  48.700  44.940  0.00  0.00            
ATOM    769  N   MOL X  38      23.930  46.300  45.430  0.00  0.00            
ATOM    770  H   MOL X  38      22.630  46.500  43.830  0.00  0.00            
ATOM    771  N   MOL X  38      24.100  46.030  46.750  0.00  0.00            
ATOM    772  C   MOL X  38      25.030  45.920  44.680  0.00  0.00            
ATOM    773  C   MOL X  38      25.290  45.510  46.860  0.00  0.00            
ATOM    774  N   MOL X  38      25.770  45.180  45.590  0.00  0.00            
ATOM    775  H   MOL X  38      25.030  45.770  43.610  0.00  0.00            
ATOM    776  H   MOL X  38      25.620  44.950  47.730  0.00  0.00            
ATOM    777  C   MOL X  38      26.520  43.960  45.280  0.00  0.00            
ATOM    778  C   MOL X  38      25.540  42.860  45.200  0.00  0.00            
ATOM    779  H   MOL X  38      27.250  43.750  46.080  0.00  0.00            
ATOM    780  H   MOL X  38      27.060  44.060  44.330  0.00  0.00            
ATOM    781  N   MOL X  38      24.700  42.080  45.160  0.00  0.00            
ATOM    782  C   MOL X  38      21.660   0.350  47.020  0.00  0.00            
ATOM    783  C   MOL X  38      21.500  48.400  46.600  0.00  0.00            
ATOM    784  H   MOL X  38      22.670   0.610  46.680  0.00  0.00            
ATOM    785  H   MOL X  38      21.770   0.380  48.100  0.00  0.00            
ATOM    786  N   MOL X  38      20.180  47.820  46.880  0.00  0.00            
ATOM    787  H   MOL X  38      22.180  47.880  47.280  0.00  0.00            
ATOM    788  N   MOL X  38      19.140  48.010  46.030  0.00  0.00            
ATOM    789  C   MOL X  38      19.910  46.880  47.820  0.00  0.00            
ATOM    790  C   MOL X  38      18.340  47.010  46.220  0.00  0.00            
ATOM    791  N   MOL X  38      18.680  46.380  47.420  0.00  0.00            
ATOM    792  H   MOL X  38      20.560  46.510  48.600  0.00  0.00            
ATOM    793  H   MOL X  38      17.500  46.740  45.600  0.00  0.00            
ATOM    794  C   MOL X  38      17.900  45.370  48.150  0.00  0.00            
ATOM    795  C   MOL X  38      18.610  44.080  48.120  0.00  0.00            
ATOM    796  H   MOL X  38      16.910  45.250  47.700  0.00  0.00            
ATOM    797  H   MOL X  38      17.770  45.690  49.200  0.00  0.00            
ATOM    798  N   MOL X  38      19.200  43.090  48.080  0.00  0.00            
ATOM    799  C   MOL X  38      19.270   1.660  47.280  0.00  0.00            
ATOM    800  C   MOL X  38      20.690   1.510  46.570  0.00  0.00            
ATOM    801  H   MOL X  38      18.650   0.830  46.920  0.00  0.00            
ATOM    802  H   MOL X  38      18.790   2.530  46.820  0.00  0.00            
ATOM    803  N   MOL X  38      21.460   2.790  46.370  0.00  0.00            
ATOM    804  H   MOL X  38      20.430   1.240  45.540  0.00  0.00            
ATOM    805  N   MOL X  38      21.250   3.900  47.140  0.00  0.00            
ATOM    806  C   MOL X  38      22.540   2.950  45.530  0.00  0.00            
ATOM    807  C   MOL X  38      22.280   4.680  46.910  0.00  0.00            
ATOM    808  N   MOL X  38      23.160   4.100  46.000  0.00  0.00            
ATOM    809  H   MOL X  38      22.990   2.190  44.910  0.00  0.00            
ATOM    810  H   MOL X  38      22.530   5.580  47.460  0.00  0.00            
ATOM    811  C   MOL X  38      24.540   4.540  45.700  0.00  0.00            
ATOM    812  C   MOL X  38      25.350   3.340  45.450  0.00  0.00            
ATOM    813  H   MOL X  38      24.950   5.100  46.550  0.00  0.00            
ATOM    814  H   MOL X  38      24.540   5.200  44.820  0.00  0.00            
ATOM    815  N   MOL X  38      25.870   2.330  45.260  0.00  0.00            
ATOM    816  C   MOL X  38      19.270   0.410  49.600  0.00  0.00            
ATOM    817  C   MOL X  38      19.000   1.770  48.850  0.00  0.00            
ATOM    818  H   MOL X  38      20.330   0.210  49.510  0.00  0.00            
ATOM    819  H   MOL X  38      18.800  49.180  49.010  0.00  0.00            
ATOM    820  N   MOL X  38      19.410   3.060  49.480  0.00  0.00            
ATOM    821  H   MOL X  38      17.900   1.840  48.890  0.00  0.00            
ATOM    822  N   MOL X  38      20.060   3.100  50.680  0.00  0.00            
ATOM    823  C   MOL X  38      18.870   4.300  49.190  0.00  0.00            
ATOM    824  C   MOL X  38      19.920   4.310  51.160  0.00  0.00            
ATOM    825  N   MOL X  38      18.960   4.970  50.400  0.00  0.00            
ATOM    826  H   MOL X  38      18.080   4.460  48.460  0.00  0.00            
ATOM    827  H   MOL X  38      20.110   4.570  52.200  0.00  0.00            
ATOM    828  C   MOL X  38      17.880   5.790  50.950  0.00  0.00            
ATOM    829  C   MOL X  38      16.800   4.820  51.190  0.00  0.00            
ATOM    830  H   MOL X  38      17.560   6.560  50.230  0.00  0.00            
ATOM    831  H   MOL X  38      18.190   6.270  51.890  0.00  0.00            
ATOM    832  N   MOL X  38      16.060   3.940  51.330  0.00  0.00            
ATOM    833  C   MOL X  38      17.490  49.010  51.310  0.00  0.00            
ATOM    834  C   MOL X  38      18.890   0.170  51.120  0.00  0.00            
ATOM    835  H   MOL X  38      17.540  48.360  52.200  0.00  0.00            
ATOM    836  H   MOL X  38      17.340  48.300  50.490  0.00  0.00            
ATOM    837  N   MOL X  38      20.000  48.930  51.760  0.00  0.00            
ATOM    838  H   MOL X  38      18.860   1.120  51.650  0.00  0.00            
ATOM    839  N   MOL X  38      20.190  47.640  51.360  0.00  0.00            
ATOM    840  C   MOL X  38      20.980  49.350  52.640  0.00  0.00            
ATOM    841  C   MOL X  38      21.260  47.240  52.000  0.00  0.00            
ATOM    842  N   MOL X  38      21.800  48.240  52.790  0.00  0.00            
ATOM    843  H   MOL X  38      21.160   0.790  53.030  0.00  0.00            
ATOM    844  H   MOL X  38      21.700  46.250  51.920  0.00  0.00            
ATOM    845  C   MOL X  38      23.000  48.070  53.630  0.00  0.00            
ATOM    846  C   MOL X  38      23.910  49.190  53.400  0.00  0.00            
ATOM    847  H   MOL X  38      23.520  47.140  53.350  0.00  0.00            
ATOM    848  H   MOL X  38      22.720  48.020  54.690  0.00  0.00            
ATOM    849  N   MOL X  38      24.580   0.550  53.180  0.00  0.00            
ATOM    850  C   MOL X  38      15.060  49.550  50.450  0.00  0.00            
ATOM    851  C   MOL X  38      16.210   0.370  51.440  0.00  0.00            
ATOM    852  H   MOL X  38      15.500   0.220  49.470  0.00  0.00            
ATOM    853  H   MOL X  38      14.260   0.730  50.570  0.00  0.00            
ATOM    854  N   MOL X  38      15.740   0.730  52.820  0.00  0.00            
ATOM    855  H   MOL X  38      16.550   1.340  51.060  0.00  0.00            
ATOM    856  N   MOL X  38      16.450   0.320  53.910  0.00  0.00            
ATOM    857  C   MOL X  38      14.830   1.720  53.150  0.00  0.00            
ATOM    858  C   MOL X  38      15.950   0.990  54.920  0.00  0.00            
ATOM    859  N   MOL X  38      15.210   2.060  54.440  0.00  0.00            
ATOM    860  H   MOL X  38      14.330   2.380  52.460  0.00  0.00            
ATOM    861  H   MOL X  38      16.350   0.970  55.930  0.00  0.00            
ATOM    862  C   MOL X  38      15.180   3.400  55.030  0.00  0.00            
ATOM    863  C   MOL X  38      16.480   3.980  54.650  0.00  0.00            
ATOM    864  H   MOL X  38      15.070   3.340  56.120  0.00  0.00            
ATOM    865  H   MOL X  38      14.350   3.990  54.610  0.00  0.00            
ATOM    866  N   MOL X  38      17.530   4.310  54.280  0.00  0.00            
ATOM    867  C   MOL X  38      13.710  47.640  51.660  0.00  0.00            
ATOM    868  C   MOL X  38      14.400  48.110  50.330  0.00  0.00            
ATOM    869  H   MOL X  38      13.040  48.460  51.960  0.00  0.00            
ATOM    870  H   MOL X  38      14.500  47.610  52.430  0.00  0.00            
ATOM    871  N   MOL X  38      13.520  48.130  49.120  0.00  0.00            
ATOM    872  H   MOL X  38      15.200  47.400  50.120  0.00  0.00            
ATOM    873  N   MOL X  38      12.240  47.660  49.090  0.00  0.00            
ATOM    874  C   MOL X  38      13.910  48.460  47.850  0.00  0.00            
ATOM    875  C   MOL X  38      11.780  47.900  47.890  0.00  0.00            
ATOM    876  N   MOL X  38      12.890  48.010  47.050  0.00  0.00            
ATOM    877  H   MOL X  38      14.920  48.700  47.530  0.00  0.00            
ATOM    878  H   MOL X  38      10.780  47.680  47.540  0.00  0.00            
ATOM    879  C   MOL X  38      13.060  47.510  45.680  0.00  0.00            
ATOM    880  C   MOL X  38      14.170  46.540  45.750  0.00  0.00            
ATOM    881  H   MOL X  38      13.340  48.350  45.010  0.00  0.00            
ATOM    882  H   MOL X  38      12.150  47.040  45.310  0.00  0.00            
ATOM    883  N   MOL X  38      15.060  45.820  45.930  0.00  0.00            
ATOM    884  C   MOL X  38      13.730  44.980  51.410  0.00  0.00            
ATOM    885  C   MOL X  38      12.890  46.290  51.770  0.00  0.00            
ATOM    886  H   MOL X  38      14.170  44.570  52.330  0.00  0.00            
ATOM    887  H   MOL X  38      14.590  45.300  50.830  0.00  0.00            
ATOM    888  N   MOL X  38      12.230  46.290  53.110  0.00  0.00            
ATOM    889  H   MOL X  38      12.060  46.330  51.060  0.00  0.00            
ATOM    890  N   MOL X  38      12.730  45.570  54.160  0.00  0.00            
ATOM    891  C   MOL X  38      11.140  47.040  53.510  0.00  0.00            
ATOM    892  C   MOL X  38      12.040  45.920  55.210  0.00  0.00            
ATOM    893  N   MOL X  38      10.880  46.580  54.780  0.00  0.00            
ATOM    894  H   MOL X  38      10.460  47.590  52.870  0.00  0.00            
ATOM    895  H   MOL X  38      12.130  45.480  56.200  0.00  0.00            
ATOM    896  C   MOL X  38       9.560  46.580  55.430  0.00  0.00            
ATOM    897  C   MOL X  38       8.800  45.550  54.710  0.00  0.00            
ATOM    898  H   MOL X  38       9.090  47.560  55.320  0.00  0.00            
ATOM    899  H   MOL X  38       9.650  46.320  56.490  0.00  0.00            
ATOM    900  N   MOL X  38       8.320  44.730  54.070  0.00  0.00            
ATOM    901  C   MOL X  38      14.120  42.600  50.470  0.00  0.00            
ATOM    902  C   MOL X  38      13.070  43.780  50.600  0.00  0.00            
ATOM    903  H   MOL X  38      14.290  42.220  51.490  0.00  0.00            
ATOM    904  H   MOL X  38      15.090  43.030  50.170  0.00  0.00            
ATOM    905  N   MOL X  38      11.730  43.300  51.060  0.00  0.00            
ATOM    906  H   MOL X  38      12.910  44.170  49.580  0.00  0.00            
ATOM    907  N   MOL X  38      11.460  43.030  52.370  0.00  0.00            
ATOM    908  C   MOL X  38      10.600  43.150  50.290  0.00  0.00            
ATOM    909  C   MOL X  38      10.170  42.830  52.460  0.00  0.00            
ATOM    910  N   MOL X  38       9.580  43.150  51.230  0.00  0.00            
ATOM    911  H   MOL X  38      10.500  43.500  49.270  0.00  0.00            
ATOM    912  H   MOL X  38       9.620  42.770  53.390  0.00  0.00            
ATOM    913  C   MOL X  38       8.310  43.850  50.990  0.00  0.00            
ATOM    914  C   MOL X  38       8.760  45.250  50.840  0.00  0.00            
ATOM    915  H   MOL X  38       7.620  43.740  51.830  0.00  0.00            
ATOM    916  H   MOL X  38       7.840  43.500  50.070  0.00  0.00            
ATOM    917  N   MOL X  38       9.290  46.270  50.720  0.00  0.00            
ATOM    918  C   MOL X  38      13.990  41.710  48.000  0.00  0.00            
ATOM    919  C   MOL X  38      13.830  41.370  49.530  0.00  0.00            
ATOM    920  H   MOL X  38      15.040  41.990  47.810  0.00  0.00            
ATOM    921  H   MOL X  38      13.400  42.600  47.760  0.00  0.00            
ATOM    922  N   MOL X  38      14.640  40.160  49.930  0.00  0.00            
ATOM    923  H   MOL X  38      12.780  41.090  49.690  0.00  0.00            
ATOM    924  N   MOL X  38      15.860  39.910  49.370  0.00  0.00            
ATOM    925  C   MOL X  38      14.270  39.150  50.780  0.00  0.00            
ATOM    926  C   MOL X  38      16.250  38.750  49.840  0.00  0.00            
ATOM    927  N   MOL X  38      15.290  38.200  50.680  0.00  0.00            
ATOM    928  H   MOL X  38      13.330  39.050  51.320  0.00  0.00            
ATOM    929  H   MOL X  38      17.150  38.220  49.520  0.00  0.00            
ATOM    930  C   MOL X  38      15.320  36.860  51.280  0.00  0.00            
ATOM    931  C   MOL X  38      14.080  36.650  52.040  0.00  0.00            
ATOM    932  H   MOL X  38      16.190  36.760  51.940  0.00  0.00            
ATOM    933  H   MOL X  38      15.390  36.100  50.490  0.00  0.00            
ATOM    934  N   MOL X  38      13.070  36.630  52.580  0.00  0.00            
ATOM    935  H   MOL X  38      11.780  39.560  46.270  0.00  0.00            
ATOM    936  C   MOL X  38      12.060  40.400  46.930  0.00  0.00            
ATOM    937  C   MOL X  38      13.600  40.550  47.010  0.00  0.00            
ATOM    938  H   MOL X  38      11.590  41.300  46.530  0.00  0.00            
ATOM    939  H   MOL X  38      11.620  40.190  47.920  0.00  0.00            
ATOM    940  N   MOL X  38      14.210  40.650  45.660  0.00  0.00            
ATOM    941  H   MOL X  38      13.980  39.610  47.430  0.00  0.00            
ATOM    942  N   MOL X  38      13.880  41.690  44.830  0.00  0.00            
ATOM    943  C   MOL X  38      15.100  39.780  45.060  0.00  0.00            
ATOM    944  C   MOL X  38      14.520  41.470  43.710  0.00  0.00            
ATOM    945  N   MOL X  38      15.410  40.400  43.860  0.00  0.00            
ATOM    946  H   MOL X  38      15.630  38.960  45.520  0.00  0.00            
ATOM    947  H   MOL X  38      14.580  42.170  42.890  0.00  0.00            
ATOM    948  C   MOL X  38      16.600  40.150  43.030  0.00  0.00            
ATOM    949  C   MOL X  38      17.690  40.990  43.550  0.00  0.00            
ATOM    950  H   MOL X  38      16.390  40.410  41.980  0.00  0.00            
ATOM    951  H   MOL X  38      16.880  39.090  43.090  0.00  0.00            
ATOM    952  N   MOL X  38      18.490  41.670  44.020  0.00  0.00            
ATOM    953  C   MOL X  39      21.750   8.120  22.210  0.00  0.00            
ATOM    954  C   MOL X  39      21.220   8.670  20.850  0.00  0.00            
ATOM    955  H   MOL X  39      21.080   7.340  22.590  0.00  0.00            
ATOM    956  H   MOL X  39      21.650   8.940  22.940  0.00  0.00            
ATOM    957  N   MOL X  39      20.240   7.840  20.100  0.00  0.00            
ATOM    958  H   MOL X  39      20.710   9.620  21.050  0.00  0.00            
ATOM    959  H   MOL X  39      22.050   8.910  20.180  0.00  0.00            
ATOM    960  N   MOL X  39      19.110   7.400  20.710  0.00  0.00            
ATOM    961  C   MOL X  39      20.330   7.410  18.800  0.00  0.00            
ATOM    962  C   MOL X  39      18.440   6.760  19.780  0.00  0.00            
ATOM    963  N   MOL X  39      19.340   6.440  18.760  0.00  0.00            
ATOM    964  H   MOL X  39      21.230   7.420  18.200  0.00  0.00            
ATOM    965  H   MOL X  39      17.590   6.120  20.000  0.00  0.00            
ATOM    966  C   MOL X  39      19.550   5.080  18.240  0.00  0.00            
ATOM    967  C   MOL X  39      20.440   4.380  19.180  0.00  0.00            
ATOM    968  H   MOL X  39      19.990   5.120  17.240  0.00  0.00            
ATOM    969  H   MOL X  39      18.590   4.550  18.170  0.00  0.00            
ATOM    970  N   MOL X  39      21.130   3.920  19.980  0.00  0.00            
ATOM    971  C   MOL X  39      23.400   6.180  21.700  0.00  0.00            
ATOM    972  C   MOL X  39      23.240   7.630  22.290  0.00  0.00            
ATOM    973  H   MOL X  39      23.510   6.230  20.610  0.00  0.00            
ATOM    974  H   MOL X  39      22.440   5.670  21.850  0.00  0.00            
ATOM    975  N   MOL X  39      24.190   8.700  21.830  0.00  0.00            
ATOM    976  H   MOL X  39      23.430   7.520  23.360  0.00  0.00            
ATOM    977  N   MOL X  39      24.600   8.780  20.530  0.00  0.00            
ATOM    978  C   MOL X  39      24.640   9.780  22.560  0.00  0.00            
ATOM    979  C   MOL X  39      25.280   9.900  20.430  0.00  0.00            
ATOM    980  N   MOL X  39      25.470  10.470  21.690  0.00  0.00            
ATOM    981  H   MOL X  39      24.580   9.920  23.630  0.00  0.00            
ATOM    982  H   MOL X  39      25.870  10.190  19.560  0.00  0.00            
ATOM    983  C   MOL X  39      26.510  11.430  22.080  0.00  0.00            
ATOM    984  C   MOL X  39      27.320  10.740  23.100  0.00  0.00            
ATOM    985  H   MOL X  39      26.050  12.340  22.500  0.00  0.00            
ATOM    986  H   MOL X  39      27.140  11.690  21.220  0.00  0.00            
ATOM    987  N   MOL X  39      27.860  10.100  23.890  0.00  0.00            
ATOM    988  C   MOL X  39      23.980   3.780  22.620  0.00  0.00            
ATOM    989  C   MOL X  39      24.500   5.240  22.320  0.00  0.00            
ATOM    990  H   MOL X  39      24.860   3.140  22.800  0.00  0.00            
ATOM    991  H   MOL X  39      23.550   3.400  21.680  0.00  0.00            
ATOM    992  N   MOL X  39      25.740   5.160  21.490  0.00  0.00            
ATOM    993  H   MOL X  39      24.800   5.660  23.290  0.00  0.00            
ATOM    994  N   MOL X  39      25.680   4.620  20.240  0.00  0.00            
ATOM    995  C   MOL X  39      27.030   5.510  21.820  0.00  0.00            
ATOM    996  C   MOL X  39      26.890   4.670  19.750  0.00  0.00            
ATOM    997  N   MOL X  39      27.720   5.370  20.620  0.00  0.00            
ATOM    998  H   MOL X  39      27.340   6.120  22.660  0.00  0.00            
ATOM    999  H   MOL X  39      27.140   4.500  18.700  0.00  0.00            
ATOM   1000  C   MOL X  39      28.890   6.170  20.260  0.00  0.00            
ATOM   1001  C   MOL X  39      28.440   7.570  20.370  0.00  0.00            
ATOM   1002  H   MOL X  39      29.230   5.950  19.240  0.00  0.00            
ATOM   1003  H   MOL X  39      29.710   5.990  20.970  0.00  0.00            
ATOM   1004  N   MOL X  39      27.940   8.600  20.500  0.00  0.00            
ATOM   1005  C   MOL X  39      22.470   2.010  23.590  0.00  0.00            
ATOM   1006  C   MOL X  39      22.960   3.500  23.780  0.00  0.00            
ATOM   1007  H   MOL X  39      23.360   1.370  23.510  0.00  0.00            
ATOM   1008  H   MOL X  39      22.030   1.990  22.590  0.00  0.00            
ATOM   1009  N   MOL X  39      23.520   3.860  25.120  0.00  0.00            
ATOM   1010  H   MOL X  39      22.080   4.150  23.620  0.00  0.00            
ATOM   1011  N   MOL X  39      24.380   3.020  25.770  0.00  0.00            
ATOM   1012  C   MOL X  39      23.510   5.110  25.680  0.00  0.00            
ATOM   1013  C   MOL X  39      24.950   3.750  26.690  0.00  0.00            
ATOM   1014  N   MOL X  39      24.560   5.080  26.580  0.00  0.00            
ATOM   1015  H   MOL X  39      23.130   6.000  25.210  0.00  0.00            
ATOM   1016  H   MOL X  39      25.850   3.460  27.230  0.00  0.00            
ATOM   1017  C   MOL X  39      25.320   6.270  26.980  0.00  0.00            
ATOM   1018  C   MOL X  39      25.690   6.960  25.730  0.00  0.00            
ATOM   1019  H   MOL X  39      26.210   5.990  27.550  0.00  0.00            
ATOM   1020  H   MOL X  39      24.690   6.920  27.610  0.00  0.00            
ATOM   1021  N   MOL X  39      25.880   7.390  24.680  0.00  0.00            
ATOM   1022  C   MOL X  39      22.060   0.190  25.450  0.00  0.00            
ATOM   1023  C   MOL X  39      21.410   1.290  24.510  0.00  0.00            
ATOM   1024  H   MOL X  39      22.500   0.680  26.330  0.00  0.00            
ATOM   1025  H   MOL X  39      22.940  49.350  24.940  0.00  0.00            
ATOM   1026  N   MOL X  39      20.430   2.240  25.110  0.00  0.00            
ATOM   1027  H   MOL X  39      20.820   0.700  23.800  0.00  0.00            
ATOM   1028  N   MOL X  39      20.460   2.530  26.440  0.00  0.00            
ATOM   1029  C   MOL X  39      19.360   2.840  24.470  0.00  0.00            
ATOM   1030  C   MOL X  39      19.490   3.370  26.640  0.00  0.00            
ATOM   1031  N   MOL X  39      18.650   3.410  25.520  0.00  0.00            
ATOM   1032  H   MOL X  39      18.960   2.570  23.510  0.00  0.00            
ATOM   1033  H   MOL X  39      19.110   3.640  27.620  0.00  0.00            
ATOM   1034  C   MOL X  39      17.190   3.520  25.610  0.00  0.00            
ATOM   1035  C   MOL X  39      16.800   2.220  26.150  0.00  0.00            
ATOM   1036  H   MOL X  39      16.750   3.690  24.620  0.00  0.00            
ATOM   1037  H   MOL X  39      16.910   4.330  26.290  0.00  0.00            
ATOM   1038  N   MOL X  39      16.660   1.160  26.580  0.00  0.00            
ATOM   1039  C   MOL X  39      21.890  47.110  26.120  0.00  0.00            
ATOM   1040  C   MOL X  39      21.150  48.520  25.890  0.00  0.00            
ATOM   1041  H   MOL X  39      21.210  46.510  26.730  0.00  0.00            
ATOM   1042  H   MOL X  39      22.760  47.290  26.760  0.00  0.00            
ATOM   1043  N   MOL X  39      20.410  48.870  27.140  0.00  0.00            
ATOM   1044  H   MOL X  39      20.400  48.350  25.100  0.00  0.00            
ATOM   1045  N   MOL X  39      21.130  49.190  28.270  0.00  0.00            
ATOM   1046  C   MOL X  39      19.060  48.920  27.380  0.00  0.00            
ATOM   1047  C   MOL X  39      20.260  49.550  29.160  0.00  0.00            
ATOM   1048  N   MOL X  39      18.960  49.380  28.690  0.00  0.00            
ATOM   1049  H   MOL X  39      18.250  48.670  26.710  0.00  0.00            
ATOM   1050  H   MOL X  39      20.500   0.370  30.150  0.00  0.00            
ATOM   1051  C   MOL X  39      17.740   0.100  29.470  0.00  0.00            
ATOM   1052  C   MOL X  39      16.790  48.560  29.240  0.00  0.00            
ATOM   1053  H   MOL X  39      17.300   1.060  29.170  0.00  0.00            
ATOM   1054  H   MOL X  39      17.980   0.140  30.550  0.00  0.00            
ATOM   1055  N   MOL X  39      16.100  47.670  29.010  0.00  0.00            
ATOM   1056  C   MOL X  39      23.500  46.840  24.130  0.00  0.00            
ATOM   1057  C   MOL X  39      22.320  46.170  24.910  0.00  0.00            
ATOM   1058  H   MOL X  39      24.160  47.230  24.890  0.00  0.00            
ATOM   1059  H   MOL X  39      23.080  47.740  23.680  0.00  0.00            
ATOM   1060  N   MOL X  39      22.580  44.760  25.350  0.00  0.00            
ATOM   1061  H   MOL X  39      21.450  46.100  24.250  0.00  0.00            
ATOM   1062  N   MOL X  39      23.850  44.290  25.540  0.00  0.00            
ATOM   1063  C   MOL X  39      21.640  43.780  25.620  0.00  0.00            
ATOM   1064  C   MOL X  39      23.730  43.070  25.970  0.00  0.00            
ATOM   1065  N   MOL X  39      22.390  42.700  26.090  0.00  0.00            
ATOM   1066  H   MOL X  39      20.560  43.840  25.560  0.00  0.00            
ATOM   1067  H   MOL X  39      24.540  42.430  26.300  0.00  0.00            
ATOM   1068  C   MOL X  39      21.890  41.440  26.660  0.00  0.00            
ATOM   1069  C   MOL X  39      20.840  41.790  27.620  0.00  0.00            
ATOM   1070  H   MOL X  39      22.700  40.900  27.170  0.00  0.00            
ATOM   1071  H   MOL X  39      21.490  40.790  25.870  0.00  0.00            
ATOM   1072  N   MOL X  39      20.030  42.170  28.350  0.00  0.00            
ATOM   1073  C   MOL X  39      25.780  46.850  22.820  0.00  0.00            
ATOM   1074  C   MOL X  39      24.350  46.210  22.960  0.00  0.00            
ATOM   1075  H   MOL X  39      25.560  47.920  22.720  0.00  0.00            
ATOM   1076  H   MOL X  39      26.200  46.570  21.840  0.00  0.00            
ATOM   1077  N   MOL X  39      24.140  44.830  22.430  0.00  0.00            
ATOM   1078  H   MOL X  39      23.880  46.720  22.110  0.00  0.00            
ATOM   1079  N   MOL X  39      25.190  44.020  22.110  0.00  0.00            
ATOM   1080  C   MOL X  39      22.980  44.340  21.880  0.00  0.00            
ATOM   1081  C   MOL X  39      24.730  43.150  21.230  0.00  0.00            
ATOM   1082  N   MOL X  39      23.340  43.190  21.220  0.00  0.00            
ATOM   1083  H   MOL X  39      21.970  44.670  22.090  0.00  0.00            
ATOM   1084  H   MOL X  39      25.280  42.280  20.900  0.00  0.00            
ATOM   1085  C   MOL X  39      22.440  42.050  20.970  0.00  0.00            
ATOM   1086  C   MOL X  39      21.870  41.760  22.300  0.00  0.00            
ATOM   1087  H   MOL X  39      23.000  41.180  20.600  0.00  0.00            
ATOM   1088  H   MOL X  39      21.650  42.310  20.250  0.00  0.00            
ATOM   1089  N   MOL X  39      21.520  41.670  23.390  0.00  0.00            
ATOM   1090  C   MOL X  39      26.590  46.990  25.390  0.00  0.00            
ATOM   1091  C   MOL X  39      26.960  46.790  23.880  0.00  0.00            
ATOM   1092  H   MOL X  39      25.960  46.150  25.690  0.00  0.00            
ATOM   1093  H   MOL X  39      26.000  47.910  25.450  0.00  0.00            
ATOM   1094  N   MOL X  39      28.020  45.800  23.610  0.00  0.00            
ATOM   1095  H   MOL X  39      27.480  47.730  23.650  0.00  0.00            
ATOM   1096  N   MOL X  39      27.860  44.450  23.810  0.00  0.00            
ATOM   1097  C   MOL X  39      29.270  46.110  23.160  0.00  0.00            
ATOM   1098  C   MOL X  39      28.990  43.920  23.400  0.00  0.00            
ATOM   1099  N   MOL X  39      29.890  44.890  22.940  0.00  0.00            
ATOM   1100  H   MOL X  39      29.670  47.090  22.950  0.00  0.00            
ATOM   1101  H   MOL X  39      29.250  42.870  23.460  0.00  0.00            
ATOM   1102  C   MOL X  39      31.250  44.680  22.420  0.00  0.00            
ATOM   1103  C   MOL X  39      32.030  45.920  22.560  0.00  0.00            
ATOM   1104  H   MOL X  39      31.190  44.410  21.350  0.00  0.00            
ATOM   1105  H   MOL X  39      31.740  43.870  22.970  0.00  0.00            
ATOM   1106  N   MOL X  39      32.550  46.940  22.710  0.00  0.00            
ATOM   1107  C   MOL X  39      28.640  48.420  26.180  0.00  0.00            
ATOM   1108  C   MOL X  39      27.730  47.170  26.450  0.00  0.00            
ATOM   1109  H   MOL X  39      28.050  49.340  26.250  0.00  0.00            
ATOM   1110  H   MOL X  39      28.970  48.370  25.130  0.00  0.00            
ATOM   1111  N   MOL X  39      27.120  47.170  27.800  0.00  0.00            
ATOM   1112  H   MOL X  39      28.350  46.270  26.380  0.00  0.00            
ATOM   1113  N   MOL X  39      26.420  48.270  28.190  0.00  0.00            
ATOM   1114  C   MOL X  39      26.860  46.100  28.610  0.00  0.00            
ATOM   1115  C   MOL X  39      25.730  47.930  29.240  0.00  0.00            
ATOM   1116  N   MOL X  39      25.820  46.550  29.420  0.00  0.00            
ATOM   1117  H   MOL X  39      27.120  45.060  28.430  0.00  0.00            
ATOM   1118  H   MOL X  39      24.890  48.500  29.610  0.00  0.00            
ATOM   1119  C   MOL X  39      24.870  45.720  30.180  0.00  0.00            
ATOM   1120  C   MOL X  39      23.830  45.270  29.250  0.00  0.00            
ATOM   1121  H   MOL X  39      24.420  46.320  30.990  0.00  0.00            
ATOM   1122  H   MOL X  39      25.390  44.870  30.630  0.00  0.00            
ATOM   1123  N   MOL X  39      23.050  44.930  28.470  0.00  0.00            
ATOM   1124  C   MOL X  39      31.080  49.380  26.380  0.00  0.00            
ATOM   1125  C   MOL X  39      29.940  48.550  27.050  0.00  0.00            
ATOM   1126  H   MOL X  39      31.510  48.750  25.590  0.00  0.00            
ATOM   1127  H   MOL X  39      31.890  49.510  27.110  0.00  0.00            
ATOM   1128  N   MOL X  39      29.790  48.880  28.500  0.00  0.00            
ATOM   1129  H   MOL X  39      30.350  47.530  27.050  0.00  0.00            
ATOM   1130  N   MOL X  39      29.160   0.460  28.890  0.00  0.00            
ATOM   1131  C   MOL X  39      30.270  48.190  29.580  0.00  0.00            
ATOM   1132  C   MOL X  39      29.410   0.590  30.170  0.00  0.00            
ATOM   1133  N   MOL X  39      29.850  48.930  30.670  0.00  0.00            
ATOM   1134  H   MOL X  39      30.590  47.160  29.610  0.00  0.00            
ATOM   1135  H   MOL X  39      29.050   1.410  30.790  0.00  0.00            
ATOM   1136  C   MOL X  39      29.610  48.350  32.000  0.00  0.00            
ATOM   1137  C   MOL X  39      28.530  47.360  31.860  0.00  0.00            
ATOM   1138  H   MOL X  39      29.320  49.130  32.720  0.00  0.00            
ATOM   1139  H   MOL X  39      30.520  47.860  32.370  0.00  0.00            
ATOM   1140  N   MOL X  39      27.700  46.600  31.620  0.00  0.00            
ATOM   1141  H   MOL X  39      29.940   3.180  26.060  0.00  0.00            
ATOM   1142  C   MOL X  39      30.000   2.210  26.570  0.00  0.00            
ATOM   1143  C   MOL X  39      30.800   1.200  25.710  0.00  0.00            
ATOM   1144  H   MOL X  39      30.490   2.380  27.530  0.00  0.00            
ATOM   1145  H   MOL X  39      28.970   1.880  26.740  0.00  0.00            
ATOM   1146  N   MOL X  39      32.040   1.800  25.160  0.00  0.00            
ATOM   1147  H   MOL X  39      30.160   1.000  24.850  0.00  0.00            
ATOM   1148  N   MOL X  39      32.870   2.490  25.990  0.00  0.00            
ATOM   1149  C   MOL X  39      32.580   1.640  23.910  0.00  0.00            
ATOM   1150  C   MOL X  39      33.880   2.870  25.250  0.00  0.00            
ATOM   1151  N   MOL X  39      33.820   2.240  24.010  0.00  0.00            
ATOM   1152  H   MOL X  39      32.240   0.980  23.120  0.00  0.00            
ATOM   1153  H   MOL X  39      34.710   3.490  25.580  0.00  0.00            
ATOM   1154  C   MOL X  39      34.910   2.100  23.020  0.00  0.00            
ATOM   1155  C   MOL X  39      35.240   0.680  22.870  0.00  0.00            
ATOM   1156  H   MOL X  39      35.800   2.650  23.360  0.00  0.00            
ATOM   1157  H   MOL X  39      34.590   2.520  22.060  0.00  0.00            
ATOM   1158  N   MOL X  39      35.450  49.100  22.800  0.00  0.00            
ATOM   1159  N   MOL X  40      40.140  39.370 117.450  0.00  0.00            
ATOM   1160  O   MOL X  40      38.900  39.150 118.210  0.00  0.00            
ATOM   1161  O   MOL X  40      41.200  40.180 118.080  0.00  0.00            
ATOM   1162  O   MOL X  40      39.990  39.470 115.980  0.00  0.00            
ATOM   1163  N   MOL X  41      25.440   9.710 120.510  0.00  0.00            
ATOM   1164  O   MOL X  41      25.970  10.310 119.270  0.00  0.00            
ATOM   1165  O   MOL X  41      26.220   8.540 120.960  0.00  0.00            
ATOM   1166  O   MOL X  41      24.020   9.410 120.310  0.00  0.00            
ATOM   1167  N   MOL X  42       3.140  36.870  61.570  0.00  0.00            
ATOM   1168  O   MOL X  42       3.880  37.210  60.330  0.00  0.00            
ATOM   1169  O   MOL X  42       3.740  37.340  62.840  0.00  0.00            
ATOM   1170  O   MOL X  42       2.360  35.630  61.640  0.00  0.00            
ATOM   1171  N   MOL X  43      32.860   6.730  96.150  0.00  0.00            
ATOM   1172  O   MOL X  43      31.530   6.120  96.370  0.00  0.00            
ATOM   1173  O   MOL X  43      33.530   6.290  94.920  0.00  0.00            
ATOM   1174  O   MOL X  43      33.700   6.820  97.360  0.00  0.00            
ATOM   1175  N   MOL X  44      11.570  13.200  82.040  0.00  0.00            
ATOM   1176  O   MOL X  44      11.280  14.030  83.230  0.00  0.00            
ATOM   1177  O   MOL X  44      10.660  12.060  81.770  0.00  0.00            
ATOM   1178  O   MOL X  44      13.000  13.050  81.680  0.00  0.00            
ATOM   1179  N   MOL X  45      25.940  41.340  87.330  0.00  0.00            
ATOM   1180  O   MOL X  45      25.110  42.440  87.840  0.00  0.00            
ATOM   1181  O   MOL X  45      26.910  40.650  88.180  0.00  0.00            
ATOM   1182  O   MOL X  45      25.640  40.910  85.950  0.00  0.00            
ATOM   1183  N   MOL X  46      24.080  20.150  76.120  0.00  0.00            
ATOM   1184  O   MOL X  46      23.730  20.750  74.810  0.00  0.00            
ATOM   1185  O   MOL X  46      23.160  20.380  77.250  0.00  0.00            
ATOM   1186  O   MOL X  46      25.510  20.040  76.480  0.00  0.00            
ATOM   1187  N   MOL X  47      20.510  11.770  77.500  0.00  0.00            
ATOM   1188  O   MOL X  47      19.060  11.510  77.610  0.00  0.00            
ATOM   1189  O   MOL X  47      20.920  13.110  77.040  0.00  0.00            
ATOM   1190  O   MOL X  47      21.360  10.640  77.090  0.00  0.00            
ATOM   1191  N   MOL X  48      13.090  49.140  55.840  0.00  0.00            
ATOM   1192  O   MOL X  48      13.580  48.700  54.520  0.00  0.00            
ATOM   1193  O   MOL X  48      11.740  48.690  56.150  0.00  0.00            
ATOM   1194  O   MOL X  48      13.460   0.960  56.170  0.00  0.00            
ATOM   1195  N   MOL X  49      48.510  48.990 124.960  0.00  0.00            
ATOM   1196  O   MOL X  49      47.440   0.340 125.420  0.00  0.00            
ATOM   1197  O   MOL X  49      48.450  48.580 123.540  0.00  0.00            
ATOM   1198  O   MOL X  49       0.190  49.440 125.440  0.00  0.00            
ATOM   1199  N   MOL X  50       7.840  14.630  62.730  0.00  0.00            
ATOM   1200  O   MOL X  50       7.570  15.010  64.130  0.00  0.00            
ATOM   1201  O   MOL X  50       6.910  13.640  62.160  0.00  0.00            
ATOM   1202  O   MOL X  50       9.230  14.280  62.430  0.00  0.00            
ATOM   1203  N   MOL X  51      30.360  36.410  70.380  0.00  0.00            
ATOM   1204  O   MOL X  51      30.640  37.780  70.860  0.00  0.00            
ATOM   1205  O   MOL X  51      30.270  36.240  68.910  0.00  0.00            
ATOM   1206  O   MOL X  51      29.420  35.640  71.210  0.00  0.00            
ATOM   1207  N   MOL X  52      43.970  48.620  77.010  0.00  0.00            
ATOM   1208  O   MOL X  52      42.830  47.660  77.060  0.00  0.00            
ATOM   1209  O   MOL X  52      44.280  49.310  78.270  0.00  0.00            
ATOM   1210  O   MOL X  52      45.130  48.180  76.200  0.00  0.00            
ATOM   1211  N   MOL X  53      11.740   0.490 102.110  0.00  0.00            
ATOM   1212  O   MOL X  53      10.300   0.170 102.090  0.00  0.00            
ATOM   1213  O   MOL X  53      12.520  48.860 101.710  0.00  0.00            
ATOM   1214  O   MOL X  53      12.070   1.710 101.370  0.00  0.00            
ATOM   1215  N   MOL X  54      16.960  32.760  84.560  0.00  0.00            
ATOM   1216  O   MOL X  54      16.040  33.920  84.490  0.00  0.00            
ATOM   1217  O   MOL X  54      17.500  32.250  83.290  0.00  0.00            
ATOM   1218  O   MOL X  54      17.790  32.620  85.770  0.00  0.00            
ATOM   1219  N   MOL X  55      37.940  39.540 106.820  0.00  0.00            
ATOM   1220  O   MOL X  55      37.780  40.650 107.790  0.00  0.00            
ATOM   1221  O   MOL X  55      38.710  39.820 105.600  0.00  0.00            
ATOM   1222  O   MOL X  55      36.920  38.450 106.820  0.00  0.00            
ATOM   1223  N   MOL X  56      20.930  21.120  86.230  0.00  0.00            
ATOM   1224  O   MOL X  56      20.470  22.510  86.030  0.00  0.00            
ATOM   1225  O   MOL X  56      20.500  20.590  87.540  0.00  0.00            
ATOM   1226  O   MOL X  56      20.790  20.220  85.070  0.00  0.00            
ATOM   1227  N   MOL X  57       7.090  42.320  67.770  0.00  0.00            
ATOM   1228  O   MOL X  57       7.630  43.680  67.930  0.00  0.00            
ATOM   1229  O   MOL X  57       5.910  42.230  66.890  0.00  0.00            
ATOM   1230  O   MOL X  57       6.950  41.660  69.080  0.00  0.00            
ATOM   1231  N   MOL X  58      13.850  29.010  67.450  0.00  0.00            
ATOM   1232  O   MOL X  58      12.580  29.430  68.090  0.00  0.00            
ATOM   1233  O   MOL X  58      14.170  29.640  66.160  0.00  0.00            
ATOM   1234  O   MOL X  58      14.330  27.630  67.670  0.00  0.00            
ATOM   1235  N   MOL X  59      30.320  23.240  94.710  0.00  0.00            
ATOM   1236  O   MOL X  59      30.530  23.280  93.240  0.00  0.00            
ATOM   1237  O   MOL X  59      29.390  24.250  95.250  0.00  0.00            
ATOM   1238  O   MOL X  59      30.280  21.900  95.330  0.00  0.00            
ATOM   1239  N   MOL X  60      41.600   0.910  73.430  0.00  0.00            
ATOM   1240  O   MOL X  60      41.780   1.340  72.040  0.00  0.00            
ATOM   1241  O   MOL X  60      41.640  49.000  73.600  0.00  0.00            
ATOM   1242  O   MOL X  60      40.410   1.520  74.020  0.00  0.00            
ATOM   1243  N   MOL X  61      23.720  39.460 122.910  0.00  0.00            
ATOM   1244  O   MOL X  61      25.110  39.970 122.810  0.00  0.00            
ATOM   1245  O   MOL X  61      23.290  38.480 121.890  0.00  0.00            
ATOM   1246  O   MOL X  61      22.710  40.400 123.430  0.00  0.00            
ATOM   1247  N   MOL X  62      28.310  41.120  64.960  0.00  0.00            
ATOM   1248  O   MOL X  62      27.060  41.620  64.340  0.00  0.00            
ATOM   1249  O   MOL X  62      29.160  40.250  64.110  0.00  0.00            
ATOM   1250  O   MOL X  62      28.940  41.930  66.020  0.00  0.00            
ATOM   1251  N   MOL X  63       1.320  30.160  92.880  0.00  0.00            
ATOM   1252  O   MOL X  63       0.010  29.700  93.400  0.00  0.00            
ATOM   1253  O   MOL X  63       2.480  29.280  93.140  0.00  0.00            
ATOM   1254  O   MOL X  63       1.310  30.920  91.620  0.00  0.00            
ATOM   1255  N   MOL X  64      31.250  44.420  76.170  0.00  0.00            
ATOM   1256  O   MOL X  64      32.330  43.550  76.680  0.00  0.00            
ATOM   1257  O   MOL X  64      31.430  45.880  76.330  0.00  0.00            
ATOM   1258  O   MOL X  64      30.440  43.900  75.030  0.00  0.00            
ATOM   1259  N   MOL X  65      49.560  47.630 108.620  0.00  0.00            
ATOM   1260  O   MOL X  65       0.350  46.810 107.470  0.00  0.00            
ATOM   1261  O   MOL X  65      48.510  48.600 108.240  0.00  0.00            
ATOM   1262  O   MOL X  65       1.020  48.210 109.420  0.00  0.00            
ATOM   1263  N   MOL X  66      33.810  21.350  67.640  0.00  0.00            
ATOM   1264  O   MOL X  66      34.790  21.830  66.640  0.00  0.00            
ATOM   1265  O   MOL X  66      32.590  22.170  67.800  0.00  0.00            
ATOM   1266  O   MOL X  66      33.620  19.880  67.690  0.00  0.00            
ATOM   1267  N   MOL X  67       7.360  17.260 101.080  0.00  0.00            
ATOM   1268  O   MOL X  67       7.110  17.800 102.430  0.00  0.00            
ATOM   1269  O   MOL X  67       6.570  17.830  99.970  0.00  0.00            
ATOM   1270  O   MOL X  67       8.790  17.030 100.790  0.00  0.00            
ATOM   1271  N   MOL X  68      23.850  46.060  90.490  0.00  0.00            
ATOM   1272  O   MOL X  68      22.480  45.810  90.000  0.00  0.00            
ATOM   1273  O   MOL X  68      24.880  45.430  89.670  0.00  0.00            
ATOM   1274  O   MOL X  68      24.080  47.390  91.080  0.00  0.00            
ATOM   1275  N   MOL X  69      24.630   4.920 108.720  0.00  0.00            
ATOM   1276  O   MOL X  69      24.970   6.190 109.390  0.00  0.00            
ATOM   1277  O   MOL X  69      25.070   3.720 109.450  0.00  0.00            
ATOM   1278  O   MOL X  69      25.110   4.850 107.330  0.00  0.00            
ATOM   1279  N   MOL X  70      48.460   6.270  65.770  0.00  0.00            
ATOM   1280  O   MOL X  70      48.790   7.690  65.540  0.00  0.00            
ATOM   1281  O   MOL X  70      47.970   6.080  67.140  0.00  0.00            
ATOM   1282  O   MOL X  70       0.050   5.470  65.580  0.00  0.00            
ATOM   1283  N   MOL X  71      31.830  11.860 112.210  0.00  0.00            
ATOM   1284  O   MOL X  71      31.420  13.290 112.190  0.00  0.00            
ATOM   1285  O   MOL X  71      30.700  10.910 112.170  0.00  0.00            
ATOM   1286  O   MOL X  71      32.960  11.530 111.320  0.00  0.00            
ATOM   1287  N   MOL X  72      34.480  41.110 101.960  0.00  0.00            
ATOM   1288  O   MOL X  72      34.950  39.710 101.970  0.00  0.00            
ATOM   1289  O   MOL X  72      33.940  41.540 100.660  0.00  0.00            
ATOM   1290  O   MOL X  72      33.530  41.410 103.050  0.00  0.00            
ATOM   1291  N   MOL X  73      43.560  48.390 116.710  0.00  0.00            
ATOM   1292  O   MOL X  73      42.130  48.530 116.400  0.00  0.00            
ATOM   1293  O   MOL X  73      44.440  49.380 116.050  0.00  0.00            
ATOM   1294  O   MOL X  73      43.770  48.330 118.160  0.00  0.00            
ATOM   1295  N   MOL X  74       9.420  48.660  91.730  0.00  0.00            
ATOM   1296  O   MOL X  74       8.330  48.910  90.750  0.00  0.00            
ATOM   1297  O   MOL X  74      10.710  48.220  91.150  0.00  0.00            
ATOM   1298  O   MOL X  74       9.420  49.430  93.000  0.00  0.00            
ATOM   1299  N   MOL X  75      39.480  30.150  80.470  0.00  0.00            
ATOM   1300  O   MOL X  75      40.160  29.100  79.670  0.00  0.00            
ATOM   1301  O   MOL X  75      40.260  31.360  80.850  0.00  0.00            
ATOM   1302  O   MOL X  75      38.010  30.250  80.440  0.00  0.00            
ATOM   1303  N   MOL X  76      34.660  44.050  92.870  0.00  0.00            
ATOM   1304  O   MOL X  76      34.780  44.690  94.200  0.00  0.00            
ATOM   1305  O   MOL X  76      33.290  43.940  92.310  0.00  0.00            
ATOM   1306  O   MOL X  76      35.810  44.070  91.930  0.00  0.00            
ATOM   1307  N   MOL X  77      21.050   8.560 116.950  0.00  0.00            
ATOM   1308  O   MOL X  77      21.800   8.800 118.200  0.00  0.00            
ATOM   1309  O   MOL X  77      21.780   9.010 115.750  0.00  0.00            
ATOM   1310  O   MOL X  77      19.650   9.020 117.060  0.00  0.00            
ATOM   1311  N   MOL X  78      48.470  27.360 126.420  0.00  0.00            
ATOM   1312  O   MOL X  78      49.210  26.160 126.000  0.00  0.00            
ATOM   1313  O   MOL X  78      47.560  27.890 125.380  0.00  0.00            
ATOM   1314  O   MOL X  78      49.290  28.400 127.060  0.00  0.00            
ATOM   1315  N   MOL X  79      46.760  13.990 101.370  0.00  0.00            
ATOM   1316  O   MOL X  79      46.820  14.940 102.510  0.00  0.00            
ATOM   1317  O   MOL X  79      45.840  14.320 100.260  0.00  0.00            
ATOM   1318  O   MOL X  79      48.010  13.330 100.960  0.00  0.00            
ATOM   1319  N   MOL X  80      20.260  15.840 103.230  0.00  0.00            
ATOM   1320  O   MOL X  80      21.550  15.730 103.920  0.00  0.00            
ATOM   1321  O   MOL X  80      19.120  15.300 103.980  0.00  0.00            
ATOM   1322  O   MOL X  80      19.940  17.150 102.600  0.00  0.00            
ATOM   1323  N   MOL X  81      41.540  44.640  81.880  0.00  0.00            
ATOM   1324  O   MOL X  81      41.490  43.210  82.250  0.00  0.00            
ATOM   1325  O   MOL X  81      42.700  44.990  81.050  0.00  0.00            
ATOM   1326  O   MOL X  81      40.270  45.260  81.500  0.00  0.00            
ATOM   1327  N   MOL X  82      11.440  34.940 111.490  0.00  0.00            
ATOM   1328  O   MOL X  82      12.250  36.170 111.600  0.00  0.00            
ATOM   1329  O   MOL X  82      10.060  35.150 110.980  0.00  0.00            
ATOM   1330  O   MOL X  82      11.630  33.930 112.550  0.00  0.00            
ATOM   1331  N   MOL X  83       6.850  38.110 101.770  0.00  0.00            
ATOM   1332  O   MOL X  83       8.070  37.600 102.430  0.00  0.00            
ATOM   1333  O   MOL X  83       6.320  39.400 102.280  0.00  0.00            
ATOM   1334  O   MOL X  83       5.920  37.120 101.180  0.00  0.00            
ATOM   1335  N   MOL X  84      11.830  33.950  70.150  0.00  0.00            
ATOM   1336  O   MOL X  84      12.120  33.780  71.580  0.00  0.00            
ATOM   1337  O   MOL X  84      11.250  35.240  69.730  0.00  0.00            
ATOM   1338  O   MOL X  84      11.420  32.740  69.400  0.00  0.00            
ATOM   1339  N   MOL X  85      42.220  43.500  64.510  0.00  0.00            
ATOM   1340  O   MOL X  85      42.570  43.100  63.140  0.00  0.00            
ATOM   1341  O   MOL X  85      43.300  43.530  65.510  0.00  0.00            
ATOM   1342  O   MOL X  85      40.880  43.040  64.960  0.00  0.00            
ATOM   1343  N   MOL X  86      24.860  44.170  71.720  0.00  0.00            
ATOM   1344  O   MOL X  86      26.150  44.590  72.290  0.00  0.00            
ATOM   1345  O   MOL X  86      23.740  45.080  72.020  0.00  0.00            
ATOM   1346  O   MOL X  86      24.860  43.550  70.380  0.00  0.00            
ATOM   1347  N   MOL X  87      25.570   7.570  98.680  0.00  0.00            
ATOM   1348  O   MOL X  87      26.740   7.530  99.590  0.00  0.00            
ATOM   1349  O   MOL X  87      25.750   6.990  97.330  0.00  0.00            
ATOM   1350  O   MOL X  87      24.230   7.530  99.300  0.00  0.00            
ATOM   1351  N   MOL X  88      14.620   6.390  83.990  0.00  0.00            
ATOM   1352  O   MOL X  88      14.320   5.210  83.150  0.00  0.00            
ATOM   1353  O   MOL X  88      15.950   6.410  84.640  0.00  0.00            
ATOM   1354  O   MOL X  88      13.510   7.050  84.690  0.00  0.00            
ATOM   1355  N   MOL X  89      22.460   9.970  65.620  0.00  0.00            
ATOM   1356  O   MOL X  89      21.060   9.640  65.310  0.00  0.00            
ATOM   1357  O   MOL X  89      22.950  11.310  65.210  0.00  0.00            
ATOM   1358  O   MOL X  89      23.400   8.840  65.750  0.00  0.00            
ATOM   1359  Tc  MOL X  90      32.370  23.910  61.820  0.00  0.00            
ATOM   1360  O   MOL X  90      33.670  25.050  60.940  0.00  0.00            
ATOM   1361  O   MOL X  90      32.870  22.030  61.870  0.00  0.00            
ATOM   1362  O   MOL X  90      30.820  24.240  60.690  0.00  0.00            
ATOM   1363  O   MOL X  90      31.970  24.670  63.560  0.00  0.00            
ATOM   1364  Tc  MOL X  91      37.880  17.560  82.950  0.00  0.00            
ATOM   1365  O   MOL X  91      37.150  17.530  84.760  0.00  0.00            
ATOM   1366  O   MOL X  91      36.750  16.510  81.760  0.00  0.00            
ATOM   1367  O   MOL X  91      39.700  16.850  83.000  0.00  0.00            
ATOM   1368  O   MOL X  91      37.820  19.420  82.360  0.00  0.00            
ATOM   1369  Tc  MOL X  92      29.570  28.170  86.670  0.00  0.00            
ATOM   1370  O   MOL X  92      30.230  29.640  85.570  0.00  0.00            
ATOM   1371  O   MOL X  92      27.940  28.730  87.580  0.00  0.00            
ATOM   1372  O   MOL X  92      30.910  27.710  88.010  0.00  0.00            
ATOM   1373  O   MOL X  92      29.240  26.590  85.570  0.00  0.00            
ATOM   1374  Tc  MOL X  93      15.710  39.010 125.540  0.00  0.00            
ATOM   1375  O   MOL X  93      15.720  37.080 125.780  0.00  0.00            
ATOM   1376  O   MOL X  93      16.390  39.450 123.760  0.00  0.00            
ATOM   1377  O   MOL X  93      16.780  39.930 126.870  0.00  0.00            
ATOM   1378  O   MOL X  93      13.870  39.640 125.620  0.00  0.00            
ATOM   1379  Tc  MOL X  94       5.290  27.830  81.180  0.00  0.00            
ATOM   1380  O   MOL X  94       5.180  29.670  81.810  0.00  0.00            
ATOM   1381  O   MOL X  94       6.920  27.610  80.130  0.00  0.00            
ATOM   1382  O   MOL X  94       3.800  27.380  80.000  0.00  0.00            
ATOM   1383  O   MOL X  94       5.320  26.600  82.690  0.00  0.00            
ATOM   1384  Tc  MOL X  95      12.330   9.550 125.260  0.00  0.00            
ATOM   1385  O   MOL X  95      11.730  10.670 123.780  0.00  0.00            
ATOM   1386  O   MOL X  95      11.170   7.990 125.440  0.00  0.00            
ATOM   1387  O   MOL X  95      12.340  10.560 126.910  0.00  0.00            
ATOM   1388  O   MOL X  95      14.140   8.930 124.890  0.00  0.00            
ATOM   1389  Tc  MOL X  96      28.760  28.010  73.490  0.00  0.00            
ATOM   1390  O   MOL X  96      27.420  26.630  73.820  0.00  0.00            
ATOM   1391  O   MOL X  96      30.000  27.440  72.090  0.00  0.00            
ATOM   1392  O   MOL X  96      29.710  28.370  75.160  0.00  0.00            
ATOM   1393  O   MOL X  96      27.830  29.620  72.910  0.00  0.00            
ATOM   1394  Tc  MOL X  97       0.420  11.230 108.940  0.00  0.00            
ATOM   1395  O   MOL X  97       0.010   9.690 107.820  0.00  0.00            
ATOM   1396  O   MOL X  97       2.330  11.320 109.300  0.00  0.00            
ATOM   1397  O   MOL X  97      49.100  11.110 110.630  0.00  0.00            
ATOM   1398  O   MOL X  97      49.470  12.860 108.040  0.00  0.00            
ATOM   1399  Tc  MOL X  98      37.810  10.670  71.750  0.00  0.00            
ATOM   1400  O   MOL X  98      35.890  10.690  72.040  0.00  0.00            
ATOM   1401  O   MOL X  98      38.790  10.910  73.420  0.00  0.00            
ATOM   1402  O   MOL X  98      38.290  12.030  70.430  0.00  0.00            
ATOM   1403  O   MOL X  98      38.250   8.940  70.970  0.00  0.00            
ATOM   1404  Tc  MOL X  99       5.190   6.630 102.660  0.00  0.00            
ATOM   1405  O   MOL X  99       6.230   7.990 103.590  0.00  0.00            
ATOM   1406  O   MOL X  99       4.480   7.340 100.990  0.00  0.00            
ATOM   1407  O   MOL X  99       3.700   6.110 103.820  0.00  0.00            
ATOM   1408  O   MOL X  99       6.330   5.090 102.290  0.00  0.00            
ATOM   1409  Tc  MOL X 100      37.870  33.100  93.920  0.00  0.00            
ATOM   1410  O   MOL X 100      39.600  33.060  94.830  0.00  0.00            
ATOM   1411  O   MOL X 100      38.080  33.210  91.980  0.00  0.00            
ATOM   1412  O   MOL X 100      36.940  34.690  94.560  0.00  0.00            
ATOM   1413  O   MOL X 100      36.880  31.520  94.480  0.00  0.00            
ATOM   1414  Tc  MOL X 101      47.110  21.680 115.650  0.00  0.00            
ATOM   1415  O   MOL X 101      48.740  22.710 115.890  0.00  0.00            
ATOM   1416  O   MOL X 101      47.560  20.130 114.540  0.00  0.00            
ATOM   1417  O   MOL X 101      45.840  22.740 114.620  0.00  0.00            
ATOM   1418  O   MOL X 101      46.310  21.110 117.320  0.00  0.00            
ATOM   1419  Tc  MOL X 102       6.360  45.900  76.890  0.00  0.00            
ATOM   1420  O   MOL X 102       7.190  45.770  75.130  0.00  0.00            
ATOM   1421  O   MOL X 102       5.100  44.420  77.050  0.00  0.00            
ATOM   1422  O   MOL X 102       5.370  47.570  76.970  0.00  0.00            
ATOM   1423  O   MOL X 102       7.670  45.840  78.330  0.00  0.00            
ATOM   1424  Tc  MOL X 103      18.390  45.130  60.180  0.00  0.00            
ATOM   1425  O   MOL X 103      16.790  46.100  59.620  0.00  0.00            
ATOM   1426  O   MOL X 103      18.080  44.130  61.830  0.00  0.00            
ATOM   1427  O   MOL X 103      19.870  46.340  60.560  0.00  0.00            
ATOM   1428  O   MOL X 103      18.920  43.990  58.700  0.00  0.00            
ATOM   1429  Tc  MOL X 104      12.920  47.810 108.020  0.00  0.00            
ATOM   1430  O   MOL X 104      13.290  46.440 106.670  0.00  0.00            
ATOM   1431  O   MOL X 104      11.090  47.570 108.670  0.00  0.00            
ATOM   1432  O   MOL X 104      13.130   0.030 107.250  0.00  0.00            
ATOM   1433  O   MOL X 104      14.160  47.600 109.520  0.00  0.00            
ATOM   1434  Tc  MOL X 105       4.390  30.500  61.590  0.00  0.00            
ATOM   1435  O   MOL X 105       2.870  31.140  62.640  0.00  0.00            
ATOM   1436  O   MOL X 105       5.830  31.810  61.720  0.00  0.00            
ATOM   1437  O   MOL X 105       3.860  30.270  59.730  0.00  0.00            
ATOM   1438  O   MOL X 105       5.000  28.820  62.380  0.00  0.00            
ATOM   1439  Tc  MOL X 106      18.920  25.920 120.350  0.00  0.00            
ATOM   1440  O   MOL X 106      18.030  27.380 119.420  0.00  0.00            
ATOM   1441  O   MOL X 106      20.780  25.900 119.770  0.00  0.00            
ATOM   1442  O   MOL X 106      18.100  24.210 119.900  0.00  0.00            
ATOM   1443  O   MOL X 106      18.870  26.240 122.270  0.00  0.00            
ATOM   1444  Tc  MOL X 107       9.040  21.250  83.390  0.00  0.00            
ATOM   1445  O   MOL X 107       8.170  22.450  82.130  0.00  0.00            
ATOM   1446  O   MOL X 107       8.620  21.790  85.210  0.00  0.00            
ATOM   1447  O   MOL X 107      10.990  21.330  83.210  0.00  0.00            
ATOM   1448  O   MOL X 107       8.450  19.410  83.130  0.00  0.00            
ATOM   1449  Tc  MOL X 108      30.130  40.020  80.840  0.00  0.00            
ATOM   1450  O   MOL X 108      28.430  40.350  81.730  0.00  0.00            
ATOM   1451  O   MOL X 108      30.380  41.520  79.620  0.00  0.00            
ATOM   1452  O   MOL X 108      30.000  38.330  79.870  0.00  0.00            
ATOM   1453  O   MOL X 108      31.600  40.020  82.110  0.00  0.00            
ATOM   1454  Tc  MOL X 109       5.590  31.090 124.080  0.00  0.00            
ATOM   1455  O   MOL X 109       6.560  31.230 125.760  0.00  0.00            
ATOM   1456  O   MOL X 109       6.000  29.360 123.290  0.00  0.00            
ATOM   1457  O   MOL X 109       6.320  32.470 122.920  0.00  0.00            
ATOM   1458  O   MOL X 109       3.660  31.220 124.330  0.00  0.00            
ATOM   1459  Tc  MOL X 110      30.500  11.440  93.330  0.00  0.00            
ATOM   1460  O   MOL X 110      32.220  11.920  94.110  0.00  0.00            
ATOM   1461  O   MOL X 110      29.880  12.840  92.110  0.00  0.00            
ATOM   1462  O   MOL X 110      29.170  11.160  94.730  0.00  0.00            
ATOM   1463  O   MOL X 110      30.650   9.750  92.360  0.00  0.00            
ATOM   1464  Tc  MOL X 111      28.200  14.130  75.210  0.00  0.00            
ATOM   1465  O   MOL X 111      26.970  15.230  76.250  0.00  0.00            
ATOM   1466  O   MOL X 111      27.260  13.340  73.700  0.00  0.00            
ATOM   1467  O   MOL X 111      28.930  12.750  76.390  0.00  0.00            
ATOM   1468  O   MOL X 111      29.600  15.260  74.460  0.00  0.00            
ATOM   1469  Tc  MOL X 112      13.710  22.380 122.200  0.00  0.00            
ATOM   1470  O   MOL X 112      13.000  21.250 123.620  0.00  0.00            
ATOM   1471  O   MOL X 112      15.630  22.030 122.120  0.00  0.00            
ATOM   1472  O   MOL X 112      13.440  24.260 122.640  0.00  0.00            
ATOM   1473  O   MOL X 112      12.890  21.920 120.490  0.00  0.00            
ATOM   1474  Tc  MOL X 113      38.590  47.940  61.950  0.00  0.00            
ATOM   1475  O   MOL X 113      39.190  48.100  63.790  0.00  0.00            
ATOM   1476  O   MOL X 113      36.690  48.360  61.820  0.00  0.00            
ATOM   1477  O   MOL X 113      38.880  46.120  61.330  0.00  0.00            
ATOM   1478  O   MOL X 113      39.490  49.220  60.800  0.00  0.00            
ATOM   1479  Tc  MOL X 114      39.090   4.940  63.490  0.00  0.00            
ATOM   1480  O   MOL X 114      37.780   3.930  64.520  0.00  0.00            
ATOM   1481  O   MOL X 114      39.280   4.090  61.760  0.00  0.00            
ATOM   1482  O   MOL X 114      40.790   5.170  64.390  0.00  0.00            
ATOM   1483  O   MOL X 114      38.300   6.660  63.010  0.00  0.00            
ATOM   1484  Tc  MOL X 115      30.470  33.900 124.060  0.00  0.00            
ATOM   1485  O   MOL X 115      28.730  34.740 124.270  0.00  0.00            
ATOM   1486  O   MOL X 115      31.140  33.280 125.780  0.00  0.00            
ATOM   1487  O   MOL X 115      31.720  35.170 123.270  0.00  0.00            
ATOM   1488  O   MOL X 115      30.340  32.340 122.900  0.00  0.00            
ATOM   1489  Tc  MOL X 116      19.980  40.560  87.830  0.00  0.00            
ATOM   1490  O   MOL X 116      18.130  41.140  87.670  0.00  0.00            
ATOM   1491  O   MOL X 116      20.060  39.240  89.240  0.00  0.00            
ATOM   1492  O   MOL X 116      21.270  42.000  88.080  0.00  0.00            
ATOM   1493  O   MOL X 116      20.230  39.710  86.090  0.00  0.00            
ATOM   1494  Tc  MOL X 117      14.270  16.880  78.080  0.00  0.00            
ATOM   1495  O   MOL X 117      13.570  15.330  77.120  0.00  0.00            
ATOM   1496  O   MOL X 117      15.030  16.340  79.790  0.00  0.00            
ATOM   1497  O   MOL X 117      12.830  18.150  78.340  0.00  0.00            
ATOM   1498  O   MOL X 117      15.650  17.690  76.960  0.00  0.00            
ATOM   1499  Tc  MOL X 118      11.850  36.890 106.150  0.00  0.00            
ATOM   1500  O   MOL X 118      11.510  37.370 108.010  0.00  0.00            
ATOM   1501  O   MOL X 118      10.420  35.740 105.490  0.00  0.00            
ATOM   1502  O   MOL X 118      13.570  35.970 106.010  0.00  0.00            
ATOM   1503  O   MOL X 118      11.890  38.520 105.090  0.00  0.00            
ATOM   1504  Tc  MOL X 119       9.960   4.860  66.630  0.00  0.00            
ATOM   1505  O   MOL X 119      10.580   3.280  65.660  0.00  0.00            
ATOM   1506  O   MOL X 119      11.490   5.800  67.390  0.00  0.00            
ATOM   1507  O   MOL X 119       8.800   4.240  68.070  0.00  0.00            
ATOM   1508  O   MOL X 119       9.010   6.080  65.450  0.00  0.00            
ATOM   1509  Tc  MOL X 120       1.720  46.970 119.390  0.00  0.00            
ATOM   1510  O   MOL X 120       0.930  45.740 120.680  0.00  0.00            
ATOM   1511  O   MOL X 120       0.420  48.310 118.840  0.00  0.00            
ATOM   1512  O   MOL X 120       2.410  45.990 117.850  0.00  0.00            
ATOM   1513  O   MOL X 120       3.220  47.850 120.270  0.00  0.00            
ATOM   1514  Tc  MOL X 121      15.930  15.340  95.420  0.00  0.00            
ATOM   1515  O   MOL X 121      15.490  13.830  94.270  0.00  0.00            
ATOM   1516  O   MOL X 121      16.880  14.770  97.020  0.00  0.00            
ATOM   1517  O   MOL X 121      14.270  16.220  95.940  0.00  0.00            
ATOM   1518  O   MOL X 121      16.990  16.590  94.360  0.00  0.00            
ATOM   1519  Tc  MOL X 122      12.610  47.120  75.530  0.00  0.00            
ATOM   1520  O   MOL X 122      14.300  46.800  74.630  0.00  0.00            
ATOM   1521  O   MOL X 122      11.730  48.650  74.700  0.00  0.00            
ATOM   1522  O   MOL X 122      12.940  47.510  77.410  0.00  0.00            
ATOM   1523  O   MOL X 122      11.490  45.540  75.330  0.00  0.00            
ATOM   1524  Tc  MOL X 123       9.840   4.800  80.710  0.00  0.00            
ATOM   1525  O   MOL X 123      11.390   5.990  80.640  0.00  0.00            
ATOM   1526  O   MOL X 123       9.460   4.170  78.910  0.00  0.00            
ATOM   1527  O   MOL X 123       8.370   5.850  81.420  0.00  0.00            
ATOM   1528  O   MOL X 123      10.240   3.290  81.880  0.00  0.00            
ATOM   1529  Tc  MOL X 124      12.990   5.080 120.910  0.00  0.00            
ATOM   1530  O   MOL X 124      12.120   3.420 120.370  0.00  0.00            
ATOM   1531  O   MOL X 124      13.210   6.230 119.370  0.00  0.00            
ATOM   1532  O   MOL X 124      14.720   4.650 121.710  0.00  0.00            
ATOM   1533  O   MOL X 124      11.910   5.900 122.290  0.00  0.00            
ATOM   1534  Tc  MOL X 125      44.120   9.200  71.270  0.00  0.00            
ATOM   1535  O   MOL X 125      45.940   9.290  70.560  0.00  0.00            
ATOM   1536  O   MOL X 125      42.860   9.170  69.790  0.00  0.00            
ATOM   1537  O   MOL X 125      43.870  10.800  72.350  0.00  0.00            
ATOM   1538  O   MOL X 125      43.980   7.620  72.390  0.00  0.00            
ATOM   1539  Tc  MOL X 126      26.670  48.550 103.210  0.00  0.00            
ATOM   1540  O   MOL X 126      25.620  48.220 101.610  0.00  0.00            
ATOM   1541  O   MOL X 126      25.520  48.460 104.780  0.00  0.00            
ATOM   1542  O   MOL X 126      27.600   0.710 103.110  0.00  0.00            
ATOM   1543  O   MOL X 126      28.040  47.170 103.330  0.00  0.00            
ATOM   1544  Tc  MOL X 127      27.650   5.680  68.620  0.00  0.00            
ATOM   1545  O   MOL X 127      29.430   6.300  68.150  0.00  0.00            
ATOM   1546  O   MOL X 127      27.580   5.070  70.470  0.00  0.00            
ATOM   1547  O   MOL X 127      27.230   4.170  67.460  0.00  0.00            
ATOM   1548  O   MOL X 127      26.330   7.090  68.350  0.00  0.00            
ATOM   1549  Tc  MOL X 128      33.990  23.600 101.990  0.00  0.00            
ATOM   1550  O   MOL X 128      34.460  25.340 102.750  0.00  0.00            
ATOM   1551  O   MOL X 128      32.070  23.320 102.190  0.00  0.00            
ATOM   1552  O   MOL X 128      34.880  22.160 102.970  0.00  0.00            
ATOM   1553  O   MOL X 128      34.510  23.490 100.120  0.00  0.00            
ATOM   1554  Tc  MOL X 129      12.670  22.020 111.690  0.00  0.00            
ATOM   1555  O   MOL X 129      13.830  20.780 110.730  0.00  0.00            
ATOM   1556  O   MOL X 129      12.950  21.780 113.610  0.00  0.00            
ATOM   1557  O   MOL X 129      10.800  21.670 111.250  0.00  0.00            
ATOM   1558  O   MOL X 129      13.150  23.840 111.180  0.00  0.00            
ATOM   1559  Tc  MOL X 130      39.700   6.960  85.740  0.00  0.00            
ATOM   1560  O   MOL X 130      40.050   8.870  85.850  0.00  0.00            
ATOM   1561  O   MOL X 130      37.880   6.660  85.110  0.00  0.00            
ATOM   1562  O   MOL X 130      39.930   6.150  87.500  0.00  0.00            
ATOM   1563  O   MOL X 130      40.950   6.120  84.500  0.00  0.00            
ATOM   1564  Tc  MOL X 131      21.710  19.350  96.000  0.00  0.00            
ATOM   1565  O   MOL X 131      22.350  19.900  94.230  0.00  0.00            
ATOM   1566  O   MOL X 131      19.870  19.980  96.160  0.00  0.00            
ATOM   1567  O   MOL X 131      22.750  20.190  97.410  0.00  0.00            
ATOM   1568  O   MOL X 131      21.750  17.420  96.200  0.00  0.00            
ATOM   1569  Tc  MOL X 132      28.430  20.990 115.100  0.00  0.00            
ATOM   1570  O   MOL X 132      28.710  19.070 115.210  0.00  0.00            
ATOM   1571  O   MOL X 132      29.700  21.800 113.860  0.00  0.00            
ATOM   1572  O   MOL X 132      28.460  21.770 116.880  0.00  0.00            
ATOM   1573  O   MOL X 132      26.630  21.060 114.360  0.00  0.00            
ATOM   1574  Tc  MOL X 133      47.280  22.060  94.410  0.00  0.00            
ATOM   1575  O   MOL X 133      46.850  23.960  94.380  0.00  0.00            
ATOM   1576  O   MOL X 133      48.820  21.830  93.240  0.00  0.00            
ATOM   1577  O   MOL X 133      45.790  21.000  93.720  0.00  0.00            
ATOM   1578  O   MOL X 133      47.750  21.510  96.210  0.00  0.00            
ATOM   1579  Tc  MOL X 134      43.250  21.970  84.580  0.00  0.00            
ATOM   1580  O   MOL X 134      44.060  20.740  83.290  0.00  0.00            
ATOM   1581  O   MOL X 134      42.190  20.910  85.810  0.00  0.00            
ATOM   1582  O   MOL X 134      42.150  23.360  83.760  0.00  0.00            
ATOM   1583  O   MOL X 134      44.650  22.840  85.620  0.00  0.00            
ATOM   1584  Tc  MOL X 135      34.980   1.720 114.070  0.00  0.00            
ATOM   1585  O   MOL X 135      34.850   3.630 114.410  0.00  0.00            
ATOM   1586  O   MOL X 135      36.210   1.350 112.610  0.00  0.00            
ATOM   1587  O   MOL X 135      33.210   1.030 113.620  0.00  0.00            
ATOM   1588  O   MOL X 135      35.620   0.830 115.680  0.00  0.00            
ATOM   1589  Tc  MOL X 136      17.030   5.370  96.330  0.00  0.00            
ATOM   1590  O   MOL X 136      17.860   5.030  98.060  0.00  0.00            
ATOM   1591  O   MOL X 136      15.170   5.940  96.440  0.00  0.00            
ATOM   1592  O   MOL X 136      17.090   3.740  95.270  0.00  0.00            
ATOM   1593  O   MOL X 136      18.080   6.650  95.300  0.00  0.00            
ATOM   1594  Tc  MOL X 137      40.370  43.650 100.710  0.00  0.00            
ATOM   1595  O   MOL X 137      41.520  45.220 100.550  0.00  0.00            
ATOM   1596  O   MOL X 137      38.650  44.020  99.860  0.00  0.00            
ATOM   1597  O   MOL X 137      40.090  43.250 102.610  0.00  0.00            
ATOM   1598  O   MOL X 137      41.210  42.100  99.870  0.00  0.00            
ATOM   1599  Tc  MOL X 138      21.720   9.620  86.370  0.00  0.00            
ATOM   1600  O   MOL X 138      19.940  10.410  86.490  0.00  0.00            
ATOM   1601  O   MOL X 138      21.620   7.970  87.400  0.00  0.00            
ATOM   1602  O   MOL X 138      23.030  10.850  87.120  0.00  0.00            
ATOM   1603  O   MOL X 138      22.130   9.200  84.510  0.00  0.00            
ATOM   1604  Tc  MOL X 139       8.880   4.790  96.540  0.00  0.00            
ATOM   1605  O   MOL X 139      10.710   4.310  96.070  0.00  0.00            
ATOM   1606  O   MOL X 139       7.660   3.410  95.910  0.00  0.00            
ATOM   1607  O   MOL X 139       8.420   6.480  95.690  0.00  0.00            
ATOM   1608  O   MOL X 139       8.750   4.930  98.480  0.00  0.00            
ATOM   1609  S   MOL X 140      25.110  13.880  89.740  0.00  0.00            
ATOM   1610  O   MOL X 140      25.420  13.750  88.340  0.00  0.00            
ATOM   1611  O   MOL X 140      26.030  14.760  90.430  0.00  0.00            
ATOM   1612  O   MOL X 140      25.140  12.580  90.360  0.00  0.00            
ATOM   1613  O   MOL X 140      23.770  14.370  89.750  0.00  0.00            
ATOM   1614  S   MOL X 141      18.540  27.110  63.260  0.00  0.00            
ATOM   1615  O   MOL X 141      17.220  26.620  63.570  0.00  0.00            
ATOM   1616  O   MOL X 141      19.440  26.560  64.230  0.00  0.00            
ATOM   1617  O   MOL X 141      18.390  28.540  63.420  0.00  0.00            
ATOM   1618  O   MOL X 141      18.860  26.710  61.920  0.00  0.00            
ATOM   1619  S   MOL X 142      23.700  24.210  90.430  0.00  0.00            
ATOM   1620  O   MOL X 142      24.890  25.020  90.390  0.00  0.00            
ATOM   1621  O   MOL X 142      23.480  23.460  91.640  0.00  0.00            
ATOM   1622  O   MOL X 142      23.650  23.300  89.330  0.00  0.00            
ATOM   1623  O   MOL X 142      22.600  25.090  90.140  0.00  0.00            
ATOM   1624  S   MOL X 143       3.190  33.880 115.270  0.00  0.00            
ATOM   1625  O   MOL X 143       2.940  35.240 115.670  0.00  0.00            
ATOM   1626  O   MOL X 143       4.350  33.380 115.950  0.00  0.00            
ATOM   1627  O   MOL X 143       3.570  33.970 113.870  0.00  0.00            
ATOM   1628  O   MOL X 143       2.020  33.060 115.350  0.00  0.00            
ATOM   1629  S   MOL X 144      36.090  44.320 121.640  0.00  0.00            
ATOM   1630  O   MOL X 144      36.650  43.720 120.470  0.00  0.00            
ATOM   1631  O   MOL X 144      35.960  43.440 122.770  0.00  0.00            
ATOM   1632  O   MOL X 144      34.790  44.890 121.370  0.00  0.00            
ATOM   1633  O   MOL X 144      36.940  45.370 122.160  0.00  0.00            
ATOM   1634  S   MOL X 145      37.210  25.650 115.380  0.00  0.00            
ATOM   1635  O   MOL X 145      36.100  26.050 114.550  0.00  0.00            
ATOM   1636  O   MOL X 145      36.880  25.840 116.770  0.00  0.00            
ATOM   1637  O   MOL X 145      38.330  26.450 114.980  0.00  0.00            
ATOM   1638  O   MOL X 145      37.460  24.260 115.100  0.00  0.00            
ATOM   1639  S   MOL X 146      28.520  31.080  79.290  0.00  0.00            
ATOM   1640  O   MOL X 146      28.650  31.520  80.660  0.00  0.00            
ATOM   1641  O   MOL X 146      29.090  29.770  79.150  0.00  0.00            
ATOM   1642  O   MOL X 146      29.380  32.020  78.600  0.00  0.00            
ATOM   1643  O   MOL X 146      27.170  31.140  78.820  0.00  0.00            
ATOM   1644  S   MOL X 147      16.070  27.370  79.800  0.00  0.00            
ATOM   1645  O   MOL X 147      16.160  28.790  79.600  0.00  0.00            
ATOM   1646  O   MOL X 147      17.270  26.760  79.300  0.00  0.00            
ATOM   1647  O   MOL X 147      14.960  26.890  79.010  0.00  0.00            
ATOM   1648  O   MOL X 147      15.920  27.020  81.190  0.00  0.00            
ATOM   1649  S   MOL X 148      44.010  14.160 122.760  0.00  0.00            
ATOM   1650  O   MOL X 148      44.410  13.050 123.590  0.00  0.00            
ATOM   1651  O   MOL X 148      45.090  15.120 122.670  0.00  0.00            
ATOM   1652  O   MOL X 148      42.870  14.810 123.370  0.00  0.00            
ATOM   1653  O   MOL X 148      43.600  13.640 121.480  0.00  0.00            
ATOM   1654  S   MOL X 149      17.390  38.440  93.940  0.00  0.00            
ATOM   1655  O   MOL X 149      16.330  39.400  93.790  0.00  0.00            
ATOM   1656  O   MOL X 149      16.950  37.060  93.940  0.00  0.00            
ATOM   1657  O   MOL X 149      18.080  38.690  95.190  0.00  0.00            
ATOM   1658  O   MOL X 149      18.370  38.610  92.900  0.00  0.00            
ATOM   1659  S   MOL X 150      19.580   1.600 100.560  0.00  0.00            
ATOM   1660  O   MOL X 150      20.230   0.360 100.910  0.00  0.00            
ATOM   1661  O   MOL X 150      19.900   2.710 101.420  0.00  0.00            
ATOM   1662  O   MOL X 150      18.160   1.380 100.600  0.00  0.00            
ATOM   1663  O   MOL X 150      19.950   2.040  99.240  0.00  0.00            
ATOM   1664  S   MOL X 151      11.870  13.310  99.740  0.00  0.00            
ATOM   1665  O   MOL X 151      10.670  13.980 100.200  0.00  0.00            
ATOM   1666  O   MOL X 151      11.590  11.910  99.640  0.00  0.00            
ATOM   1667  O   MOL X 151      12.880  13.500 100.770  0.00  0.00            
ATOM   1668  O   MOL X 151      12.180  13.970  98.510  0.00  0.00            
ATOM   1669  S   MOL X 152      45.020  41.940 111.040  0.00  0.00            
ATOM   1670  O   MOL X 152      44.100  41.000 111.640  0.00  0.00            
ATOM   1671  O   MOL X 152      45.260  42.990 111.980  0.00  0.00            
ATOM   1672  O   MOL X 152      44.530  42.350 109.760  0.00  0.00            
ATOM   1673  O   MOL X 152      46.290  41.240 110.910  0.00  0.00            
ATOM   1674  S   MOL X 153      38.210  35.000  69.620  0.00  0.00            
ATOM   1675  O   MOL X 153      37.320  35.910  68.930  0.00  0.00            
ATOM   1676  O   MOL X 153      39.530  35.410  69.220  0.00  0.00            
ATOM   1677  O   MOL X 153      38.070  33.690  69.030  0.00  0.00            
ATOM   1678  O   MOL X 153      38.040  35.020  71.040  0.00  0.00            
ATOM   1679  S   MOL X 154      29.270  41.570 100.670  0.00  0.00            
ATOM   1680  O   MOL X 154      29.430  40.900 101.940  0.00  0.00            
ATOM   1681  O   MOL X 154      28.800  42.920 100.810  0.00  0.00            
ATOM   1682  O   MOL X 154      28.530  40.820  99.680  0.00  0.00            
ATOM   1683  O   MOL X 154      30.600  41.570 100.130  0.00  0.00            
ATOM   1684  S   MOL X 155      40.230  48.770  68.600  0.00  0.00            
ATOM   1685  O   MOL X 155      39.320  48.220  67.630  0.00  0.00            
ATOM   1686  O   MOL X 155      40.020  48.130  69.870  0.00  0.00            
ATOM   1687  O   MOL X 155      39.900   0.600  68.850  0.00  0.00            
ATOM   1688  O   MOL X 155      41.540  48.590  68.060  0.00  0.00            
ATOM   1689  S   MOL X 156      40.810  15.460  62.270  0.00  0.00            
ATOM   1690  O   MOL X 156      41.150  14.920  60.990  0.00  0.00            
ATOM   1691  O   MOL X 156      41.570  14.670  63.210  0.00  0.00            
ATOM   1692  O   MOL X 156      39.460  15.020  62.580  0.00  0.00            
ATOM   1693  O   MOL X 156      41.030  16.870  62.460  0.00  0.00            
ATOM   1694  S   MOL X 157      43.950  36.380  64.990  0.00  0.00            
ATOM   1695  O   MOL X 157      43.310  35.100  65.140  0.00  0.00            
ATOM   1696  O   MOL X 157      44.950  36.510  66.010  0.00  0.00            
ATOM   1697  O   MOL X 157      42.980  37.450  65.050  0.00  0.00            
ATOM   1698  O   MOL X 157      44.590  36.450  63.690  0.00  0.00            
ATOM   1699  S   MOL X 158      33.980  30.400 109.820  0.00  0.00            
ATOM   1700  O   MOL X 158      33.810  31.040 111.090  0.00  0.00            
ATOM   1701  O   MOL X 158      32.910  30.750 108.900  0.00  0.00            
ATOM   1702  O   MOL X 158      34.020  28.960 109.910  0.00  0.00            
ATOM   1703  O   MOL X 158      35.210  30.820 109.180  0.00  0.00            
ATOM   1704  S   MOL X 159      24.210  32.240 115.410  0.00  0.00            
ATOM   1705  O   MOL X 159      25.180  31.720 114.490  0.00  0.00            
ATOM   1706  O   MOL X 159      24.800  32.270 116.730  0.00  0.00            
ATOM   1707  O   MOL X 159      23.020  31.430 115.380  0.00  0.00            
ATOM   1708  O   MOL X 159      23.810  33.560 114.970  0.00  0.00            
ATOM   1709  S   MOL X 160      11.060  11.230 111.260  0.00  0.00            
ATOM   1710  O   MOL X 160      11.870  12.410 111.120  0.00  0.00            
ATOM   1711  O   MOL X 160      10.330  11.120 110.020  0.00  0.00            
ATOM   1712  O   MOL X 160      10.130  11.420 112.350  0.00  0.00            
ATOM   1713  O   MOL X 160      11.950  10.120 111.460  0.00  0.00            
ATOM   1714  S   MOL X 161      37.500  14.190 105.160  0.00  0.00            
ATOM   1715  O   MOL X 161      38.860  13.850 105.500  0.00  0.00            
ATOM   1716  O   MOL X 161      37.430  15.090 104.030  0.00  0.00            
ATOM   1717  O   MOL X 161      37.050  14.950 106.310  0.00  0.00            
ATOM   1718  O   MOL X 161      36.640  13.050 105.040  0.00  0.00            
ATOM   1719  S   MOL X 162      39.920  11.660 116.210  0.00  0.00            
ATOM   1720  O   MOL X 162      40.860  11.580 115.130  0.00  0.00            
ATOM   1721  O   MOL X 162      40.410  11.080 117.440  0.00  0.00            
ATOM   1722  O   MOL X 162      38.630  11.100 115.910  0.00  0.00            
ATOM   1723  O   MOL X 162      39.680  13.050 116.540  0.00  0.00            
ATOM   1724  S   MOL X 163       9.700  31.780  93.590  0.00  0.00            
ATOM   1725  O   MOL X 163       8.550  30.960  93.880  0.00  0.00            
ATOM   1726  O   MOL X 163       9.300  33.140  93.320  0.00  0.00            
ATOM   1727  O   MOL X 163      10.290  31.280  92.360  0.00  0.00            
ATOM   1728  O   MOL X 163      10.680  31.680  94.650  0.00  0.00            
ATOM   1729  S   MOL X 164      39.810  17.550  75.750  0.00  0.00            
ATOM   1730  O   MOL X 164      41.040  18.230  75.460  0.00  0.00            
ATOM   1731  O   MOL X 164      39.860  16.140  75.460  0.00  0.00            
ATOM   1732  O   MOL X 164      38.740  18.120  74.960  0.00  0.00            
ATOM   1733  O   MOL X 164      39.360  17.780  77.100  0.00  0.00            
ATOM   1734  S   MOL X 165       7.400  17.360 122.800  0.00  0.00            
ATOM   1735  O   MOL X 165       6.680  16.660 121.750  0.00  0.00            
ATOM   1736  O   MOL X 165       7.750  16.410 123.830  0.00  0.00            
ATOM   1737  O   MOL X 165       6.530  18.400 123.280  0.00  0.00            
ATOM   1738  O   MOL X 165       8.620  17.950 122.310  0.00  0.00            
ATOM   1739  S   MOL X 166      14.080  45.540  88.870  0.00  0.00            
ATOM   1740  O   MOL X 166      13.830  45.520  90.290  0.00  0.00            
ATOM   1741  O   MOL X 166      13.960  46.920  88.490  0.00  0.00            
ATOM   1742  O   MOL X 166      13.160  44.740  88.110  0.00  0.00            
ATOM   1743  O   MOL X 166      15.420  45.080  88.610  0.00  0.00            
ATOM   1744  S   MOL X 167      44.680  22.190  72.720  0.00  0.00            
ATOM   1745  O   MOL X 167      45.250  23.240  71.910  0.00  0.00            
ATOM   1746  O   MOL X 167      43.300  22.530  72.970  0.00  0.00            
ATOM   1747  O   MOL X 167      45.370  22.140  73.990  0.00  0.00            
ATOM   1748  O   MOL X 167      44.730  20.900  72.110  0.00  0.00            
ATOM   1749  S   MOL X 168      49.190  23.170  62.870  0.00  0.00            
ATOM   1750  O   MOL X 168      49.610  22.030  62.100  0.00  0.00            
ATOM   1751  O   MOL X 168      47.780  23.150  63.170  0.00  0.00            
ATOM   1752  O   MOL X 168      49.480  24.330  62.060  0.00  0.00            
ATOM   1753  O   MOL X 168       0.440  23.190  64.020  0.00  0.00            
ATOM   1754  S   MOL X 169      24.980  35.580 103.960  0.00  0.00            
ATOM   1755  O   MOL X 169      25.280  34.290 104.520  0.00  0.00            
ATOM   1756  O   MOL X 169      24.160  35.340 102.790  0.00  0.00            
ATOM   1757  O   MOL X 169      26.190  36.190 103.470  0.00  0.00            
ATOM   1758  O   MOL X 169      24.280  36.410 104.910  0.00  0.00            
ATOM   1759  S   MOL X 170      47.170  27.250  81.160  0.00  0.00            
ATOM   1760  O   MOL X 170      48.020  27.050  82.310  0.00  0.00            
ATOM   1761  O   MOL X 170      47.850  26.710  80.010  0.00  0.00            
ATOM   1762  O   MOL X 170      46.740  28.610  80.970  0.00  0.00            
ATOM   1763  O   MOL X 170      46.040  26.360  81.310  0.00  0.00            
ATOM   1764  S   MOL X 171       3.250  10.070  81.700  0.00  0.00            
ATOM   1765  O   MOL X 171       2.600   9.200  82.640  0.00  0.00            
ATOM   1766  O   MOL X 171       2.560  11.340  81.750  0.00  0.00            
ATOM   1767  O   MOL X 171       3.120   9.560  80.350  0.00  0.00            
ATOM   1768  O   MOL X 171       4.640  10.220  82.010  0.00  0.00            
ATOM   1769  S   MOL X 172      42.240  25.390  94.580  0.00  0.00            
ATOM   1770  O   MOL X 172      42.940  24.950  95.760  0.00  0.00            
ATOM   1771  O   MOL X 172      41.890  26.780  94.770  0.00  0.00            
ATOM   1772  O   MOL X 172      41.040  24.600  94.520  0.00  0.00            
ATOM   1773  O   MOL X 172      43.000  25.190  93.370  0.00  0.00            
ATOM   1774  S   MOL X 173      23.460  38.000  88.720  0.00  0.00            
ATOM   1775  O   MOL X 173      24.840  37.690  88.970  0.00  0.00            
ATOM   1776  O   MOL X 173      22.910  37.230  87.620  0.00  0.00            
ATOM   1777  O   MOL X 173      23.340  39.390  88.380  0.00  0.00            
ATOM   1778  O   MOL X 173      22.710  37.850  89.940  0.00  0.00            
ATOM   1779  S   MOL X 174       6.570  22.500  63.380  0.00  0.00            
ATOM   1780  O   MOL X 174       7.700  23.000  64.130  0.00  0.00            
ATOM   1781  O   MOL X 174       5.310  23.030  63.820  0.00  0.00            
ATOM   1782  O   MOL X 174       6.650  21.060  63.460  0.00  0.00            
ATOM   1783  O   MOL X 174       6.820  22.870  62.000  0.00  0.00            
ATOM   1784  S   MOL X 175      44.150  27.830 119.270  0.00  0.00            
ATOM   1785  O   MOL X 175      45.490  28.330 119.450  0.00  0.00            
ATOM   1786  O   MOL X 175      43.610  28.860 118.410  0.00  0.00            
ATOM   1787  O   MOL X 175      43.470  27.880 120.530  0.00  0.00            
ATOM   1788  O   MOL X 175      44.230  26.560 118.600  0.00  0.00            
ATOM   1789  S   MOL X 176      41.090  45.790  90.880  0.00  0.00            
ATOM   1790  O   MOL X 176      41.220  46.780  91.930  0.00  0.00            
ATOM   1791  O   MOL X 176      39.710  45.450  90.690  0.00  0.00            
ATOM   1792  O   MOL X 176      41.930  44.650  91.160  0.00  0.00            
ATOM   1793  O   MOL X 176      41.560  46.530  89.710  0.00  0.00            
ATOM   1794  S   MOL X 177      49.070  13.060  68.260  0.00  0.00            
ATOM   1795  O   MOL X 177      49.110  11.620  68.380  0.00  0.00            
ATOM   1796  O   MOL X 177      48.620  13.370  66.940  0.00  0.00            
ATOM   1797  O   MOL X 177       0.780  13.580  68.330  0.00  0.00            
ATOM   1798  O   MOL X 177      48.280  13.580  69.340  0.00  0.00            
ATOM   1799  S   MOL X 178       7.090   6.520  89.210  0.00  0.00            
ATOM   1800  O   MOL X 178       7.410   5.130  89.220  0.00  0.00            
ATOM   1801  O   MOL X 178       5.890   6.850  89.950  0.00  0.00            
ATOM   1802  O   MOL X 178       6.800   6.840  87.830  0.00  0.00            
ATOM   1803  O   MOL X 178       8.200   7.400  89.500  0.00  0.00            
ATOM   1804  S   MOL X 179      25.130  32.800  63.590  0.00  0.00            
ATOM   1805  O   MOL X 179      26.220  32.200  62.880  0.00  0.00            
ATOM   1806  O   MOL X 179      24.580  33.950  62.920  0.00  0.00            
ATOM   1807  O   MOL X 179      25.470  33.160  64.950  0.00  0.00            
ATOM   1808  O   MOL X 179      24.010  31.900  63.610  0.00  0.00            
ATOM   1809  S   MOL X 180       0.750  45.040  91.660  0.00  0.00            
ATOM   1810  O   MOL X 180       1.350  44.850  90.360  0.00  0.00            
ATOM   1811  O   MOL X 180       1.670  45.600  92.630  0.00  0.00            
ATOM   1812  O   MOL X 180       0.240  43.790  92.170  0.00  0.00            
ATOM   1813  O   MOL X 180      49.330  46.010  91.520  0.00  0.00            
ATOM   1814  S   MOL X 181      46.740   3.140  77.950  0.00  0.00            
ATOM   1815  O   MOL X 181      47.730   2.180  77.540  0.00  0.00            
ATOM   1816  O   MOL X 181      45.550   3.070  77.130  0.00  0.00            
ATOM   1817  O   MOL X 181      47.160   4.500  77.710  0.00  0.00            
ATOM   1818  O   MOL X 181      46.380   2.890  79.320  0.00  0.00            
ATOM   1819  S   MOL X 182      38.150  10.810 109.250  0.00  0.00            
ATOM   1820  O   MOL X 182      38.470  12.170 108.910  0.00  0.00            
ATOM   1821  O   MOL X 182      36.740  10.500 109.140  0.00  0.00            
ATOM   1822  O   MOL X 182      38.380  10.520 110.640  0.00  0.00            
ATOM   1823  O   MOL X 182      38.820   9.740 108.560  0.00  0.00            
ATOM   1824  S   MOL X 183      29.110  10.830  81.080  0.00  0.00            
ATOM   1825  O   MOL X 183      29.290   9.420  80.850  0.00  0.00            
ATOM   1826  O   MOL X 183      29.240  11.240  82.450  0.00  0.00            
ATOM   1827  O   MOL X 183      27.760  11.160  80.650  0.00  0.00            
ATOM   1828  O   MOL X 183      29.910  11.620  80.170  0.00  0.00            
ATOM   1829  S   MOL X 184      48.360  34.990  98.950  0.00  0.00            
ATOM   1830  O   MOL X 184      48.420  36.420  98.800  0.00  0.00            
ATOM   1831  O   MOL X 184      47.150  34.440  98.380  0.00  0.00            
ATOM   1832  O   MOL X 184      48.320  34.670 100.360  0.00  0.00            
ATOM   1833  O   MOL X 184      49.460  34.300  98.320  0.00  0.00            
ATOM   1834  S   MOL X 185      37.720  10.980 120.370  0.00  0.00            
ATOM   1835  O   MOL X 185      37.120  11.740 119.300  0.00  0.00            
ATOM   1836  O   MOL X 185      37.930   9.620 119.970  0.00  0.00            
ATOM   1837  O   MOL X 185      36.950  11.130 121.580  0.00  0.00            
ATOM   1838  O   MOL X 185      39.050  11.530 120.480  0.00  0.00            
ATOM   1839  S   MOL X 186      12.970  18.450 100.950  0.00  0.00            
ATOM   1840  O   MOL X 186      11.860  17.610 100.570  0.00  0.00            
ATOM   1841  O   MOL X 186      14.210  17.940 100.440  0.00  0.00            
ATOM   1842  O   MOL X 186      12.950  18.260 102.380  0.00  0.00            
ATOM   1843  O   MOL X 186      12.720  19.820 100.600  0.00  0.00            
ATOM   1844  S   MOL X 187       1.630  40.830 112.320  0.00  0.00            
ATOM   1845  O   MOL X 187       1.740  39.460 112.770  0.00  0.00            
ATOM   1846  O   MOL X 187       2.620  40.990 111.280  0.00  0.00            
ATOM   1847  O   MOL X 187       2.070  41.610 113.450  0.00  0.00            
ATOM   1848  O   MOL X 187       0.290  41.150 111.880  0.00  0.00            
ATOM   1849  S   MOL X 188      23.020  13.160  70.550  0.00  0.00            
ATOM   1850  O   MOL X 188      22.570  14.380  71.160  0.00  0.00            
ATOM   1851  O   MOL X 188      23.740  12.330  71.470  0.00  0.00            
ATOM   1852  O   MOL X 188      23.950  13.450  69.490  0.00  0.00            
ATOM   1853  O   MOL X 188      21.830  12.530  70.040  0.00  0.00            
ATOM   1854  S   MOL X 189      34.280  49.000  86.720  0.00  0.00            
ATOM   1855  O   MOL X 189      34.610  49.020  85.310  0.00  0.00            
ATOM   1856  O   MOL X 189      33.790   0.750  87.100  0.00  0.00            
ATOM   1857  O   MOL X 189      35.440  48.680  87.520  0.00  0.00            
ATOM   1858  O   MOL X 189      33.270  48.000  86.930  0.00  0.00            
ATOM   1859  O   MOL X 190      46.880  35.140 125.450  0.00  0.00            
ATOM   1860  H   MOL X 190      46.730  34.450 126.120  0.00  0.00            
ATOM   1861  H   MOL X 190      46.070  35.180 124.910  0.00  0.00            
ATOM   1862  O   MOL X 191       3.090   0.680 113.570  0.00  0.00            
ATOM   1863  H   MOL X 191       2.730   1.490 113.990  0.00  0.00            
ATOM   1864  H   MOL X 191       2.360   0.400 112.930  0.00  0.00            
ATOM   1865  O   MOL X 192       6.340  37.940  63.000  0.00  0.00            
ATOM   1866  H   MOL X 192       6.010  38.780  63.370  0.00  0.00            
ATOM   1867  H   MOL X 192       5.470  37.430  62.920  0.00  0.00            
ATOM   1868  O   MOL X 193       6.360   2.380 102.270  0.00  0.00            
ATOM   1869  H   MOL X 193       5.510   2.130 101.800  0.00  0.00            
ATOM   1870  H   MOL X 193       6.300   3.370 102.320  0.00  0.00            
ATOM   1871  O   MOL X 194       0.290  35.360  88.710  0.00  0.00            
ATOM   1872  H   MOL X 194       0.540  34.550  89.230  0.00  0.00            
ATOM   1873  H   MOL X 194       0.310  36.080  89.410  0.00  0.00            
ATOM   1874  O   MOL X 195      11.390  15.060  75.570  0.00  0.00            
ATOM   1875  H   MOL X 195      12.210  15.060  76.150  0.00  0.00            
ATOM   1876  H   MOL X 195      11.060  15.980  75.720  0.00  0.00            
ATOM   1877  O   MOL X 196       1.710   9.020 121.290  0.00  0.00            
ATOM   1878  H   MOL X 196       2.430   8.510 120.840  0.00  0.00            
ATOM   1879  H   MOL X 196       2.210   9.890 121.490  0.00  0.00            
ATOM   1880  O   MOL X 197       9.000   1.060  65.080  0.00  0.00            
ATOM   1881  H   MOL X 197       9.590   1.860  65.220  0.00  0.00            
ATOM   1882  H   MOL X 197       8.810   0.790  66.030  0.00  0.00            
ATOM   1883  O   MOL X 198      36.590  37.140  65.830  0.00  0.00            
ATOM   1884  H   MOL X 198      37.310  37.380  66.480  0.00  0.00            
ATOM   1885  H   MOL X 198      36.310  38.030  65.490  0.00  0.00            
ATOM   1886  O   MOL X 199       9.640  13.510 113.870  0.00  0.00            
ATOM   1887  H   MOL X 199       9.710  12.980 114.680  0.00  0.00            
ATOM   1888  H   MOL X 199      10.040  12.860 113.200  0.00  0.00            
ATOM   1889  O   MOL X 200      12.450  46.560  65.270  0.00  0.00            
ATOM   1890  H   MOL X 200      11.740  46.860  65.880  0.00  0.00            
ATOM   1891  H   MOL X 200      12.270  45.610  65.140  0.00  0.00            
ATOM   1892  O   MOL X 201      11.760  37.970 125.000  0.00  0.00            
ATOM   1893  H   MOL X 201      12.210  37.100 125.220  0.00  0.00            
ATOM   1894  H   MOL X 201      12.460  38.620 125.270  0.00  0.00            
ATOM   1895  O   MOL X 202      39.190  10.400 100.550  0.00  0.00            
ATOM   1896  H   MOL X 202      39.140  10.640 101.500  0.00  0.00            
ATOM   1897  H   MOL X 202      38.340  10.800 100.190  0.00  0.00            
ATOM   1898  O   MOL X 203      19.780  16.420 111.740  0.00  0.00            
ATOM   1899  H   MOL X 203      18.900  15.980 111.700  0.00  0.00            
ATOM   1900  H   MOL X 203      19.490  17.390 111.690  0.00  0.00            
ATOM   1901  O   MOL X 204      29.990  36.810 110.400  0.00  0.00            
ATOM   1902  H   MOL X 204      30.950  37.030 110.390  0.00  0.00            
ATOM   1903  H   MOL X 204      29.950  35.890 110.740  0.00  0.00            
ATOM   1904  O   MOL X 205      44.940  42.200  84.300  0.00  0.00            
ATOM   1905  H   MOL X 205      45.510  43.000  84.060  0.00  0.00            
ATOM   1906  H   MOL X 205      44.970  42.210  85.290  0.00  0.00            
ATOM   1907  O   MOL X 206      17.050  43.910  90.300  0.00  0.00            
ATOM   1908  H   MOL X 206      16.470  43.160  90.590  0.00  0.00            
ATOM   1909  H   MOL X 206      16.450  44.380  89.620  0.00  0.00            
ATOM   1910  O   MOL X 207       8.380  38.290  78.200  0.00  0.00            
ATOM   1911  H   MOL X 207       8.120  38.130  77.270  0.00  0.00            
ATOM   1912  H   MOL X 207       7.580  37.900  78.690  0.00  0.00            
ATOM   1913  O   MOL X 208      46.560  32.130 115.630  0.00  0.00            
ATOM   1914  H   MOL X 208      46.240  32.670 116.410  0.00  0.00            
ATOM   1915  H   MOL X 208      47.530  32.100 115.750  0.00  0.00            
ATOM   1916  O   MOL X 209       9.180  28.320  64.010  0.00  0.00            
ATOM   1917  H   MOL X 209       8.780  28.420  63.120  0.00  0.00            
ATOM   1918  H   MOL X 209       8.600  27.640  64.410  0.00  0.00            
ATOM   1919  O   MOL X 210      46.830  44.030 122.620  0.00  0.00            
ATOM   1920  H   MOL X 210      45.910  43.870 122.280  0.00  0.00            
ATOM   1921  H   MOL X 210      46.770  45.010 122.900  0.00  0.00            
ATOM   1922  O   MOL X 211       5.470   4.410  87.570  0.00  0.00            
ATOM   1923  H   MOL X 211       6.210   4.320  88.270  0.00  0.00            
ATOM   1924  H   MOL X 211       5.790   5.320  87.280  0.00  0.00            
ATOM   1925  O   MOL X 212      16.640  46.230  82.630  0.00  0.00            
ATOM   1926  H   MOL X 212      16.470  46.360  81.670  0.00  0.00            
ATOM   1927  H   MOL X 212      15.730  45.880  82.910  0.00  0.00            
ATOM   1928  O   MOL X 213      48.820  21.980  87.140  0.00  0.00            
ATOM   1929  H   MOL X 213      48.540  22.950  87.000  0.00  0.00            
ATOM   1930  H   MOL X 213      48.620  21.610  86.260  0.00  0.00            
ATOM   1931  O   MOL X 214       8.690  47.710  81.000  0.00  0.00            
ATOM   1932  H   MOL X 214       7.780  48.080  81.020  0.00  0.00            
ATOM   1933  H   MOL X 214       8.600  46.990  80.330  0.00  0.00            
ATOM   1934  O   MOL X 215      13.030  24.500 102.750  0.00  0.00            
ATOM   1935  H   MOL X 215      13.030  23.640 102.200  0.00  0.00            
ATOM   1936  H   MOL X 215      13.890  24.420 103.210  0.00  0.00            
ATOM   1937  O   MOL X 216      22.380  22.020  72.890  0.00  0.00            
ATOM   1938  H   MOL X 216      22.310  22.820  73.450  0.00  0.00            
ATOM   1939  H   MOL X 216      22.880  21.410  73.530  0.00  0.00            
ATOM   1940  O   MOL X 217      22.670   8.970 104.230  0.00  0.00            
ATOM   1941  H   MOL X 217      22.880   8.600 103.320  0.00  0.00            
ATOM   1942  H   MOL X 217      22.730   8.150 104.770  0.00  0.00            
ATOM   1943  O   MOL X 218      11.540   5.840 103.390  0.00  0.00            
ATOM   1944  H   MOL X 218      11.920   5.950 102.470  0.00  0.00            
ATOM   1945  H   MOL X 218      10.630   5.530 103.190  0.00  0.00            
ATOM   1946  O   MOL X 219      32.300  33.200  99.050  0.00  0.00            
ATOM   1947  H   MOL X 219      32.460  32.580  98.310  0.00  0.00            
ATOM   1948  H   MOL X 219      33.090  32.980  99.650  0.00  0.00            
ATOM   1949  O   MOL X 220      31.850  40.330 115.240  0.00  0.00            
ATOM   1950  H   MOL X 220      32.550  39.750 115.680  0.00  0.00            
ATOM   1951  H   MOL X 220      31.460  39.720 114.570  0.00  0.00            
ATOM   1952  O   MOL X 221      47.110  26.910 118.000  0.00  0.00            
ATOM   1953  H   MOL X 221      46.460  27.320 118.670  0.00  0.00            
ATOM   1954  H   MOL X 221      46.550  26.160 117.670  0.00  0.00            
ATOM   1955  O   MOL X 222      24.710  33.180 126.220  0.00  0.00            
ATOM   1956  H   MOL X 222      25.550  33.310 125.740  0.00  0.00            
ATOM   1957  H   MOL X 222      24.080  32.820 125.530  0.00  0.00            
ATOM   1958  O   MOL X 223      11.150  12.600 102.840  0.00  0.00            
ATOM   1959  H   MOL X 223      11.750  12.590 102.040  0.00  0.00            
ATOM   1960  H   MOL X 223      10.280  12.610 102.380  0.00  0.00            
ATOM   1961  O   MOL X 224      36.720  32.250  74.870  0.00  0.00            
ATOM   1962  H   MOL X 224      36.540  31.450  74.340  0.00  0.00            
ATOM   1963  H   MOL X 224      37.660  32.160  75.140  0.00  0.00            
ATOM   1964  O   MOL X 225      11.990  43.880  98.250  0.00  0.00            
ATOM   1965  H   MOL X 225      11.250  43.230  98.310  0.00  0.00            
ATOM   1966  H   MOL X 225      11.950  44.200  97.320  0.00  0.00            
ATOM   1967  O   MOL X 226      48.650  48.050  84.220  0.00  0.00            
ATOM   1968  H   MOL X 226      48.550  49.050  84.250  0.00  0.00            
ATOM   1969  H   MOL X 226      49.020  47.860  85.140  0.00  0.00            
ATOM   1970  O   MOL X 227      31.980  16.300 123.290  0.00  0.00            
ATOM   1971  H   MOL X 227      31.610  17.030 122.700  0.00  0.00            
ATOM   1972  H   MOL X 227      32.310  16.810 124.050  0.00  0.00            
ATOM   1973  O   MOL X 228      10.280  40.710  85.660  0.00  0.00            
ATOM   1974  H   MOL X 228      10.790  41.520  85.850  0.00  0.00            
ATOM   1975  H   MOL X 228       9.380  40.900  85.990  0.00  0.00            
ATOM   1976  O   MOL X 229       3.950  16.050 114.630  0.00  0.00            
ATOM   1977  H   MOL X 229       4.240  15.850 115.570  0.00  0.00            
ATOM   1978  H   MOL X 229       4.740  15.740 114.130  0.00  0.00            
ATOM   1979  O   MOL X 230      34.750  12.880 119.340  0.00  0.00            
ATOM   1980  H   MOL X 230      35.620  12.400 119.140  0.00  0.00            
ATOM   1981  H   MOL X 230      34.850  12.950 120.330  0.00  0.00            
ATOM   1982  O   MOL X 231      21.590   4.400  79.410  0.00  0.00            
ATOM   1983  H   MOL X 231      22.490   4.310  79.800  0.00  0.00            
ATOM   1984  H   MOL X 231      21.500   5.370  79.280  0.00  0.00            
ATOM   1985  O   MOL X 232       0.950  11.940  79.870  0.00  0.00            
ATOM   1986  H   MOL X 232       1.580  11.800  80.670  0.00  0.00            
ATOM   1987  H   MOL X 232       0.660  11.000  79.720  0.00  0.00            
ATOM   1988  O   MOL X 233      38.700  19.380 125.370  0.00  0.00            
ATOM   1989  H   MOL X 233      37.700  19.210 125.260  0.00  0.00            
ATOM   1990  H   MOL X 233      38.730  20.320 125.080  0.00  0.00            
ATOM   1991  O   MOL X 234      38.680  41.880  85.120  0.00  0.00            
ATOM   1992  H   MOL X 234      38.650  42.070  86.090  0.00  0.00            
ATOM   1993  H   MOL X 234      39.560  42.260  84.870  0.00  0.00            
ATOM   1994  O   MOL X 235      33.860  17.280  92.710  0.00  0.00            
ATOM   1995  H   MOL X 235      34.370  16.640  93.280  0.00  0.00            
ATOM   1996  H   MOL X 235      34.250  18.150  92.930  0.00  0.00            
ATOM   1997  O   MOL X 236      14.900  47.220  79.570  0.00  0.00            
ATOM   1998  H   MOL X 236      14.550  47.230  78.650  0.00  0.00            
ATOM   1999  H   MOL X 236      14.070  47.430  80.080  0.00  0.00            
ATOM   2000  O   MOL X 237      21.970  15.720 113.040  0.00  0.00            
ATOM   2001  H   MOL X 237      21.130  15.980 112.510  0.00  0.00            
ATOM   2002  H   MOL X 237      21.570  15.410 113.880  0.00  0.00            
ATOM   2003  O   MOL X 238      11.360  29.250 109.010  0.00  0.00            
ATOM   2004  H   MOL X 238      12.220  28.860 109.360  0.00  0.00            
ATOM   2005  H   MOL X 238      11.300  28.880 108.090  0.00  0.00            
ATOM   2006  O   MOL X 239      35.980  28.210  90.060  0.00  0.00            
ATOM   2007  H   MOL X 239      36.040  27.990  91.040  0.00  0.00            
ATOM   2008  H   MOL X 239      35.790  27.340  89.660  0.00  0.00            
ATOM   2009  O   MOL X 240      27.920  19.640  98.190  0.00  0.00            
ATOM   2010  H   MOL X 240      27.190  19.220  97.700  0.00  0.00            
ATOM   2011  H   MOL X 240      28.680  19.550  97.530  0.00  0.00            
ATOM   2012  O   MOL X 241      27.630   5.530 109.280  0.00  0.00            
ATOM   2013  H   MOL X 241      26.700   5.900 109.400  0.00  0.00            
ATOM   2014  H   MOL X 241      28.160   6.110 109.870  0.00  0.00            
ATOM   2015  O   MOL X 242      21.520  49.550  89.880  0.00  0.00            
ATOM   2016  H   MOL X 242      22.430   0.370  89.950  0.00  0.00            
ATOM   2017  H   MOL X 242      21.000   0.740  89.510  0.00  0.00            
ATOM   2018  O   MOL X 243       6.390  20.090  87.750  0.00  0.00            
ATOM   2019  H   MOL X 243       7.330  20.040  88.020  0.00  0.00            
ATOM   2020  H   MOL X 243       5.900  19.680  88.490  0.00  0.00            
ATOM   2021  O   MOL X 244       7.700  20.490  95.560  0.00  0.00            
ATOM   2022  H   MOL X 244       8.100  19.710  95.110  0.00  0.00            
ATOM   2023  H   MOL X 244       7.440  20.080  96.450  0.00  0.00            
ATOM   2024  O   MOL X 245       3.300  41.330  84.020  0.00  0.00            
ATOM   2025  H   MOL X 245       4.010  41.910  83.610  0.00  0.00            
ATOM   2026  H   MOL X 245       3.090  41.860  84.850  0.00  0.00            
ATOM   2027  O   MOL X 246      43.480  24.580  74.490  0.00  0.00            
ATOM   2028  H   MOL X 246      44.470  24.540  74.520  0.00  0.00            
ATOM   2029  H   MOL X 246      43.350  23.800  73.840  0.00  0.00            
ATOM   2030  O   MOL X 247       3.970  36.700 113.890  0.00  0.00            
ATOM   2031  H   MOL X 247       3.540  36.180 114.680  0.00  0.00            
ATOM   2032  H   MOL X 247       4.080  35.890 113.340  0.00  0.00            
ATOM   2033  O   MOL X 248      13.860  30.490 120.560  0.00  0.00            
ATOM   2034  H   MOL X 248      14.180  30.090 121.450  0.00  0.00            
ATOM   2035  H   MOL X 248      12.900  30.570 120.770  0.00  0.00            
ATOM   2036  O   MOL X 249      20.550  20.820  68.200  0.00  0.00            
ATOM   2037  H   MOL X 249      21.140  21.150  68.960  0.00  0.00            
ATOM   2038  H   MOL X 249      19.790  20.470  68.710  0.00  0.00            
ATOM   2039  O   MOL X 250      45.330  24.840  87.290  0.00  0.00            
ATOM   2040  H   MOL X 250      44.950  24.310  86.530  0.00  0.00            
ATOM   2041  H   MOL X 250      44.530  25.300  87.680  0.00  0.00            
ATOM   2042  O   MOL X 251      17.860   0.970 106.870  0.00  0.00            
ATOM   2043  H   MOL X 251      16.910   1.110 106.670  0.00  0.00            
ATOM   2044  H   MOL X 251      18.290   0.870 106.000  0.00  0.00            
ATOM   2045  O   MOL X 252      27.140  24.920  78.890  0.00  0.00            
ATOM   2046  H   MOL X 252      27.370  25.230  79.790  0.00  0.00            
ATOM   2047  H   MOL X 252      27.840  25.390  78.340  0.00  0.00            
ATOM   2048  O   MOL X 253      18.930  24.580  91.430  0.00  0.00            
ATOM   2049  H   MOL X 253      18.730  24.540  92.420  0.00  0.00            
ATOM   2050  H   MOL X 253      18.020  24.690  91.010  0.00  0.00            
ATOM   2051  O   MOL X 254       3.670  25.830  91.660  0.00  0.00            
ATOM   2052  H   MOL X 254       3.900  26.790  91.480  0.00  0.00            
ATOM   2053  H   MOL X 254       2.710  25.880  91.820  0.00  0.00            
ATOM   2054  O   MOL X 255       6.880  48.410  60.870  0.00  0.00            
ATOM   2055  H   MOL X 255       6.250  49.150  61.070  0.00  0.00            
ATOM   2056  H   MOL X 255       6.280  47.690  60.580  0.00  0.00            
ATOM   2057  O   MOL X 256      48.530  40.770 109.560  0.00  0.00            
ATOM   2058  H   MOL X 256      49.150  40.870 110.340  0.00  0.00            
ATOM   2059  H   MOL X 256      47.630  40.970 109.970  0.00  0.00            
ATOM   2060  O   MOL X 257      28.810   8.960 103.220  0.00  0.00            
ATOM   2061  H   MOL X 257      29.200   9.320 104.070  0.00  0.00            
ATOM   2062  H   MOL X 257      29.590   8.960 102.640  0.00  0.00            
ATOM   2063  O   MOL X 258       8.560  14.200  87.760  0.00  0.00            
ATOM   2064  H   MOL X 258       8.890  13.290  87.860  0.00  0.00            
ATOM   2065  H   MOL X 258       8.730  14.380  86.770  0.00  0.00            
ATOM   2066  O   MOL X 259      26.670  12.190  92.330  0.00  0.00            
ATOM   2067  H   MOL X 259      26.020  12.310  91.540  0.00  0.00            
ATOM   2068  H   MOL X 259      26.610  11.220  92.470  0.00  0.00            
ATOM   2069  O   MOL X 260       2.290  40.810 103.940  0.00  0.00            
ATOM   2070  H   MOL X 260       2.210  41.770 104.190  0.00  0.00            
ATOM   2071  H   MOL X 260       1.560  40.650 103.310  0.00  0.00            
ATOM   2072  O   MOL X 261      47.840  23.080  73.630  0.00  0.00            
ATOM   2073  H   MOL X 261      46.980  22.660  73.960  0.00  0.00            
ATOM   2074  H   MOL X 261      47.460  23.420  72.790  0.00  0.00            
ATOM   2075  O   MOL X 262       8.560  47.760  88.300  0.00  0.00            
ATOM   2076  H   MOL X 262       9.450  47.360  88.440  0.00  0.00            
ATOM   2077  H   MOL X 262       8.390  48.160  89.210  0.00  0.00            
ATOM   2078  O   MOL X 263      48.470  17.980 119.980  0.00  0.00            
ATOM   2079  H   MOL X 263      47.650  18.500 119.840  0.00  0.00            
ATOM   2080  H   MOL X 263      48.160  17.310 120.660  0.00  0.00            
ATOM   2081  O   MOL X 264      37.830  10.080  68.550  0.00  0.00            
ATOM   2082  H   MOL X 264      38.100   9.470  69.300  0.00  0.00            
ATOM   2083  H   MOL X 264      37.990  10.960  68.990  0.00  0.00            
ATOM   2084  O   MOL X 265      45.910   6.090  63.920  0.00  0.00            
ATOM   2085  H   MOL X 265      44.960   5.950  64.210  0.00  0.00            
ATOM   2086  H   MOL X 265      45.950   7.060  63.820  0.00  0.00            
ATOM   2087  O   MOL X 266      19.640  37.450 119.670  0.00  0.00            
ATOM   2088  H   MOL X 266      20.430  37.100 120.200  0.00  0.00            
ATOM   2089  H   MOL X 266      19.490  36.700 119.060  0.00  0.00            
ATOM   2090  O   MOL X 267      17.600  29.990  92.740  0.00  0.00            
ATOM   2091  H   MOL X 267      17.370  30.050  91.800  0.00  0.00            
ATOM   2092  H   MOL X 267      17.290  30.890  93.080  0.00  0.00            
ATOM   2093  O   MOL X 268      22.930  32.230 124.370  0.00  0.00            
ATOM   2094  H   MOL X 268      22.110  32.750 124.470  0.00  0.00            
ATOM   2095  H   MOL X 268      22.620  31.300 124.300  0.00  0.00            
ATOM   2096  O   MOL X 269      12.900  14.660 103.040  0.00  0.00            
ATOM   2097  H   MOL X 269      12.230  13.970 103.320  0.00  0.00            
ATOM   2098  H   MOL X 269      12.980  14.310 102.080  0.00  0.00            
ATOM   2099  O   MOL X 270      42.290  36.940  99.290  0.00  0.00            
ATOM   2100  H   MOL X 270      42.140  37.930  99.170  0.00  0.00            
ATOM   2101  H   MOL X 270      43.220  36.920  99.610  0.00  0.00            
ATOM   2102  O   MOL X 271      29.600  38.600  73.160  0.00  0.00            
ATOM   2103  H   MOL X 271      28.860  37.920  73.200  0.00  0.00            
ATOM   2104  H   MOL X 271      30.060  38.290  72.320  0.00  0.00            
ATOM   2105  O   MOL X 272      18.680  38.490 106.250  0.00  0.00            
ATOM   2106  H   MOL X 272      17.950  38.650 106.930  0.00  0.00            
ATOM   2107  H   MOL X 272      18.270  37.770 105.720  0.00  0.00            
ATOM   2108  O   MOL X 273      48.370   0.490 117.740  0.00  0.00            
ATOM   2109  H   MOL X 273      49.120   1.050 117.450  0.00  0.00            
ATOM   2110  H   MOL X 273      48.880  49.280 118.150  0.00  0.00            
ATOM   2111  O   MOL X 274      43.560  25.110 115.000  0.00  0.00            
ATOM   2112  H   MOL X 274      44.280  24.970 115.700  0.00  0.00            
ATOM   2113  H   MOL X 274      42.880  25.530 115.570  0.00  0.00            
ATOM   2114  O   MOL X 275      48.400   0.720  64.210  0.00  0.00            
ATOM   2115  H   MOL X 275      48.870   1.560  64.010  0.00  0.00            
ATOM   2116  H   MOL X 275      47.660   1.020  64.810  0.00  0.00            
ATOM   2117  O   MOL X 276      22.220   3.770 125.740  0.00  0.00            
ATOM   2118  H   MOL X 276      23.090   3.290 125.760  0.00  0.00            
ATOM   2119  H   MOL X 276      22.310   4.470 126.430  0.00  0.00            
ATOM   2120  O   MOL X 277      24.380  22.960 115.530  0.00  0.00            
ATOM   2121  H   MOL X 277      25.230  23.350 115.220  0.00  0.00            
ATOM   2122  H   MOL X 277      24.320  23.250 116.490  0.00  0.00            
ATOM   2123  O   MOL X 278      35.840  41.980 115.480  0.00  0.00            
ATOM   2124  H   MOL X 278      36.530  42.670 115.330  0.00  0.00            
ATOM   2125  H   MOL X 278      36.400  41.150 115.320  0.00  0.00            
ATOM   2126  O   MOL X 279      28.750  27.460  61.980  0.00  0.00            
ATOM   2127  H   MOL X 279      28.300  28.260  62.410  0.00  0.00            
ATOM   2128  H   MOL X 279      27.980  27.060  61.520  0.00  0.00            
ATOM   2129  O   MOL X 280      11.900   1.900  96.150  0.00  0.00            
ATOM   2130  H   MOL X 280      11.600   2.850  96.090  0.00  0.00            
ATOM   2131  H   MOL X 280      11.060   1.440  95.890  0.00  0.00            
ATOM   2132  O   MOL X 281      19.660   6.170 123.580  0.00  0.00            
ATOM   2133  H   MOL X 281      18.800   5.770 123.830  0.00  0.00            
ATOM   2134  H   MOL X 281      19.450   7.140 123.620  0.00  0.00            
ATOM   2135  O   MOL X 282      27.050  36.730 121.370  0.00  0.00            
ATOM   2136  H   MOL X 282      27.270  36.940 122.340  0.00  0.00            
ATOM   2137  H   MOL X 282      27.100  35.740 121.380  0.00  0.00            
ATOM   2138  O   MOL X 283      25.580  16.350  92.510  0.00  0.00            
ATOM   2139  H   MOL X 283      25.500  15.850  91.650  0.00  0.00            
ATOM   2140  H   MOL X 283      25.340  17.280  92.270  0.00  0.00            
ATOM   2141  O   MOL X 284       6.140  29.740  76.970  0.00  0.00            
ATOM   2142  H   MOL X 284       6.570  29.560  77.820  0.00  0.00            
ATOM   2143  H   MOL X 284       6.010  28.800  76.620  0.00  0.00            
ATOM   2144  O   MOL X 285      27.230   7.890  80.910  0.00  0.00            
ATOM   2145  H   MOL X 285      26.820   8.470  81.610  0.00  0.00            
ATOM   2146  H   MOL X 285      28.110   8.410  80.840  0.00  0.00            
ATOM   2147  O   MOL X 286      13.610  17.550 106.080  0.00  0.00            
ATOM   2148  H   MOL X 286      13.010  17.140 106.750  0.00  0.00            
ATOM   2149  H   MOL X 286      13.790  18.430 106.470  0.00  0.00            
ATOM   2150  O   MOL X 287      10.280  18.790  65.980  0.00  0.00            
ATOM   2151  H   MOL X 287       9.650  19.520  65.620  0.00  0.00            
ATOM   2152  H   MOL X 287       9.990  17.990  65.430  0.00  0.00            
ATOM   2153  O   MOL X 288      13.800  18.550  67.830  0.00  0.00            
ATOM   2154  H   MOL X 288      12.860  18.560  68.180  0.00  0.00            
ATOM   2155  H   MOL X 288      14.330  18.240  68.600  0.00  0.00            
ATOM   2156  O   MOL X 289       2.610  28.430 104.890  0.00  0.00            
ATOM   2157  H   MOL X 289       3.480  28.130 104.460  0.00  0.00            
ATOM   2158  H   MOL X 289       1.980  28.320 104.150  0.00  0.00            
ATOM   2159  O   MOL X 290       3.840  25.050  64.090  0.00  0.00            
ATOM   2160  H   MOL X 290       4.150  25.730  63.470  0.00  0.00            
ATOM   2161  H   MOL X 290       4.580  24.340  64.050  0.00  0.00            
ATOM   2162  O   MOL X 291      23.360  33.350  96.770  0.00  0.00            
ATOM   2163  H   MOL X 291      23.090  32.940  95.930  0.00  0.00            
ATOM   2164  H   MOL X 291      23.050  32.670  97.440  0.00  0.00            
ATOM   2165  O   MOL X 292       6.430  10.310  60.870  0.00  0.00            
ATOM   2166  H   MOL X 292       6.230   9.340  60.710  0.00  0.00            
ATOM   2167  H   MOL X 292       5.490  10.620  61.090  0.00  0.00            
ATOM   2168  O   MOL X 293      30.220  44.800 123.870  0.00  0.00            
ATOM   2169  H   MOL X 293      30.900  44.320 123.280  0.00  0.00            
ATOM   2170  H   MOL X 293      29.740  44.000 124.240  0.00  0.00            
ATOM   2171  O   MOL X 294       3.960   8.480  98.520  0.00  0.00            
ATOM   2172  H   MOL X 294       4.360   7.970  99.280  0.00  0.00            
ATOM   2173  H   MOL X 294       3.230   8.940  98.970  0.00  0.00            
ATOM   2174  O   MOL X 295      18.690  18.290 100.200  0.00  0.00            
ATOM   2175  H   MOL X 295      17.750  17.990 100.110  0.00  0.00            
ATOM   2176  H   MOL X 295      19.100  17.560 100.720  0.00  0.00            
ATOM   2177  O   MOL X 296       7.740  27.730 124.630  0.00  0.00            
ATOM   2178  H   MOL X 296       7.870  28.030 125.550  0.00  0.00            
ATOM   2179  H   MOL X 296       7.070  28.380 124.270  0.00  0.00            
ATOM   2180  O   MOL X 297      39.260   9.890  66.250  0.00  0.00            
ATOM   2181  H   MOL X 297      40.190   9.980  66.610  0.00  0.00            
ATOM   2182  H   MOL X 297      38.740   9.990  67.100  0.00  0.00            
ATOM   2183  O   MOL X 298      43.270  17.930 113.080  0.00  0.00            
ATOM   2184  H   MOL X 298      42.920  16.990 113.250  0.00  0.00            
ATOM   2185  H   MOL X 298      43.720  18.110 113.930  0.00  0.00            
ATOM   2186  O   MOL X 299      34.420  28.920 122.570  0.00  0.00            
ATOM   2187  H   MOL X 299      34.250  29.890 122.640  0.00  0.00            
ATOM   2188  H   MOL X 299      34.540  28.820 121.560  0.00  0.00            
ATOM   2189  O   MOL X 300      44.700  19.650  74.390  0.00  0.00            
ATOM   2190  H   MOL X 300      44.750  19.710  73.380  0.00  0.00            
ATOM   2191  H   MOL X 300      45.130  20.560  74.490  0.00  0.00            
ATOM   2192  O   MOL X 301      36.310  10.700 125.350  0.00  0.00            
ATOM   2193  H   MOL X 301      37.070  10.090 125.510  0.00  0.00            
ATOM   2194  H   MOL X 301      36.820  11.360 124.750  0.00  0.00            
ATOM   2195  O   MOL X 302      41.980   8.280  75.680  0.00  0.00            
ATOM   2196  H   MOL X 302      42.560   8.950  76.170  0.00  0.00            
ATOM   2197  H   MOL X 302      41.270   8.840  75.310  0.00  0.00            
ATOM   2198  O   MOL X 303      35.020  39.530  65.230  0.00  0.00            
ATOM   2199  H   MOL X 303      34.620  39.020  66.000  0.00  0.00            
ATOM   2200  H   MOL X 303      34.230  39.530  64.620  0.00  0.00            
ATOM   2201  O   MOL X 304      29.190   9.190 113.530  0.00  0.00            
ATOM   2202  H   MOL X 304      29.660   9.970 113.100  0.00  0.00            
ATOM   2203  H   MOL X 304      29.660   8.450 113.100  0.00  0.00            
ATOM   2204  O   MOL X 305       8.140  34.770  89.180  0.00  0.00            
ATOM   2205  H   MOL X 305       8.660  34.060  89.680  0.00  0.00            
ATOM   2206  H   MOL X 305       8.340  35.550  89.730  0.00  0.00            
ATOM   2207  O   MOL X 306      40.190   0.800  90.530  0.00  0.00            
ATOM   2208  H   MOL X 306      40.400   1.660  90.030  0.00  0.00            
ATOM   2209  H   MOL X 306      39.220   0.950  90.730  0.00  0.00            
ATOM   2210  O   MOL X 307      20.120   2.540  70.630  0.00  0.00            
ATOM   2211  H   MOL X 307      19.420   2.970  71.150  0.00  0.00            
ATOM   2212  H   MOL X 307      20.530   1.930  71.320  0.00  0.00            
ATOM   2213  O   MOL X 308      14.080  25.690  71.960  0.00  0.00            
ATOM   2214  H   MOL X 308      14.920  25.990  71.550  0.00  0.00            
ATOM   2215  H   MOL X 308      14.450  25.300  72.830  0.00  0.00            
ATOM   2216  O   MOL X 309      29.550  13.270  84.100  0.00  0.00            
ATOM   2217  H   MOL X 309      29.440  12.470  83.470  0.00  0.00            
ATOM   2218  H   MOL X 309      30.300  12.980  84.690  0.00  0.00            
ATOM   2219  O   MOL X 310      20.510  25.910  76.920  0.00  0.00            
ATOM   2220  H   MOL X 310      19.780  25.540  76.390  0.00  0.00            
ATOM   2221  H   MOL X 310      20.050  26.730  77.320  0.00  0.00            
ATOM   2222  O   MOL X 311      42.560  48.270  65.820  0.00  0.00            
ATOM   2223  H   MOL X 311      43.230  48.970  65.660  0.00  0.00            
ATOM   2224  H   MOL X 311      42.280  48.470  66.800  0.00  0.00            
ATOM   2225  O   MOL X 312      17.480  46.330  72.250  0.00  0.00            
ATOM   2226  H   MOL X 312      17.350  47.000  72.950  0.00  0.00            
ATOM   2227  H   MOL X 312      16.770  45.660  72.510  0.00  0.00            
ATOM   2228  O   MOL X 313      16.810  32.570  93.200  0.00  0.00            
ATOM   2229  H   MOL X 313      16.890  32.980  92.320  0.00  0.00            
ATOM   2230  H   MOL X 313      16.340  33.330  93.680  0.00  0.00            
ATOM   2231  O   MOL X 314      19.000  47.940 101.910  0.00  0.00            
ATOM   2232  H   MOL X 314      19.590  48.700 101.520  0.00  0.00            
ATOM   2233  H   MOL X 314      19.550  47.740 102.720  0.00  0.00            
ATOM   2234  O   MOL X 315      45.750   3.140 116.730  0.00  0.00            
ATOM   2235  H   MOL X 315      44.800   3.510 116.770  0.00  0.00            
ATOM   2236  H   MOL X 315      46.220   3.820 116.170  0.00  0.00            
ATOM   2237  O   MOL X 316      15.180  22.450  90.520  0.00  0.00            
ATOM   2238  H   MOL X 316      14.940  21.620  90.050  0.00  0.00            
ATOM   2239  H   MOL X 316      14.850  22.290  91.430  0.00  0.00            
ATOM   2240  O   MOL X 317      14.040  10.890  62.780  0.00  0.00            
ATOM   2241  H   MOL X 317      13.970   9.930  62.490  0.00  0.00            
ATOM   2242  H   MOL X 317      13.960  10.840  63.760  0.00  0.00            
ATOM   2243  O   MOL X 318      26.330   6.970  93.740  0.00  0.00            
ATOM   2244  H   MOL X 318      27.090   7.620  93.600  0.00  0.00            
ATOM   2245  H   MOL X 318      26.240   6.990  94.720  0.00  0.00            
ATOM   2246  O   MOL X 319      46.450  35.080  67.520  0.00  0.00            
ATOM   2247  H   MOL X 319      45.690  34.900  68.100  0.00  0.00            
ATOM   2248  H   MOL X 319      45.970  35.680  66.840  0.00  0.00            
ATOM   2249  O   MOL X 320      45.510  33.430  73.910  0.00  0.00            
ATOM   2250  H   MOL X 320      44.670  33.300  73.430  0.00  0.00            
ATOM   2251  H   MOL X 320      46.120  32.760  73.520  0.00  0.00            
ATOM   2252  O   MOL X 321      49.100  47.180 105.050  0.00  0.00            
ATOM   2253  H   MOL X 321      49.400  46.810 105.950  0.00  0.00            
ATOM   2254  H   MOL X 321       0.040  46.670 104.440  0.00  0.00            
ATOM   2255  O   MOL X 322      19.720  31.360  87.110  0.00  0.00            
ATOM   2256  H   MOL X 322      19.000  31.740  86.510  0.00  0.00            
ATOM   2257  H   MOL X 322      19.690  31.990  87.850  0.00  0.00            
ATOM   2258  O   MOL X 323      20.110   2.060 125.360  0.00  0.00            
ATOM   2259  H   MOL X 323      20.840   2.740 125.460  0.00  0.00            
ATOM   2260  H   MOL X 323      20.630   1.230 125.180  0.00  0.00            
ATOM   2261  O   MOL X 324      40.850  30.480 114.910  0.00  0.00            
ATOM   2262  H   MOL X 324      41.120  30.090 115.770  0.00  0.00            
ATOM   2263  H   MOL X 324      40.000  29.960 114.710  0.00  0.00            
ATOM   2264  O   MOL X 325      30.470  19.780  70.100  0.00  0.00            
ATOM   2265  H   MOL X 325      30.310  18.820  70.180  0.00  0.00            
ATOM   2266  H   MOL X 325      31.240  19.870  69.490  0.00  0.00            
ATOM   2267  O   MOL X 326      41.020  35.510 126.370  0.00  0.00            
ATOM   2268  H   MOL X 326      41.480  34.990 127.070  0.00  0.00            
ATOM   2269  H   MOL X 326      41.310  36.440 126.520  0.00  0.00            
ATOM   2270  O   MOL X 327       1.140  36.980 112.630  0.00  0.00            
ATOM   2271  H   MOL X 327       1.280  38.000 112.590  0.00  0.00            
ATOM   2272  H   MOL X 327       1.300  36.830 113.590  0.00  0.00            
ATOM   2273  O   MOL X 328      33.380  31.920 126.750  0.00  0.00            
ATOM   2274  H   MOL X 328      32.660  32.590 126.720  0.00  0.00            
ATOM   2275  H   MOL X 328      33.230  31.390 125.940  0.00  0.00            
ATOM   2276  O   MOL X 329       4.180   1.290 100.990  0.00  0.00            
ATOM   2277  H   MOL X 329       3.850   0.550 101.540  0.00  0.00            
ATOM   2278  H   MOL X 329       4.460   0.870 100.150  0.00  0.00            
ATOM   2279  O   MOL X 330      47.010  29.770  76.720  0.00  0.00            
ATOM   2280  H   MOL X 330      47.640  29.230  77.300  0.00  0.00            
ATOM   2281  H   MOL X 330      46.560  29.070  76.200  0.00  0.00            
ATOM   2282  O   MOL X 331       5.560  12.420  92.910  0.00  0.00            
ATOM   2283  H   MOL X 331       6.130  11.800  93.420  0.00  0.00            
ATOM   2284  H   MOL X 331       5.750  13.300  93.320  0.00  0.00            
ATOM   2285  O   MOL X 332      18.220  42.040  75.080  0.00  0.00            
ATOM   2286  H   MOL X 332      18.030  41.040  75.040  0.00  0.00            
ATOM   2287  H   MOL X 332      17.960  42.310  74.170  0.00  0.00            
ATOM   2288  O   MOL X 333      45.940  33.280 120.500  0.00  0.00            
ATOM   2289  H   MOL X 333      45.870  32.290 120.630  0.00  0.00            
ATOM   2290  H   MOL X 333      45.380  33.620 121.240  0.00  0.00            
ATOM   2291  O   MOL X 334      39.370  32.120 110.410  0.00  0.00            
ATOM   2292  H   MOL X 334      38.600  31.930 109.830  0.00  0.00            
ATOM   2293  H   MOL X 334      39.010  32.700 111.110  0.00  0.00            
ATOM   2294  O   MOL X 335       2.330  12.530  62.880  0.00  0.00            
ATOM   2295  H   MOL X 335       2.570  13.170  62.130  0.00  0.00            
ATOM   2296  H   MOL X 335       1.570  13.050  63.270  0.00  0.00            
ATOM   2297  O   MOL X 336      20.610  48.360  98.780  0.00  0.00            
ATOM   2298  H   MOL X 336      21.250  47.700  99.160  0.00  0.00            
ATOM   2299  H   MOL X 336      20.570  49.040  99.530  0.00  0.00            
ATOM   2300  O   MOL X 337      31.940  28.220 108.670  0.00  0.00            
ATOM   2301  H   MOL X 337      32.820  28.350 109.180  0.00  0.00            
ATOM   2302  H   MOL X 337      31.840  29.210 108.590  0.00  0.00            
ATOM   2303  O   MOL X 338      42.480   2.300 122.780  0.00  0.00            
ATOM   2304  H   MOL X 338      42.520   2.960 123.540  0.00  0.00            
ATOM   2305  H   MOL X 338      42.960   2.750 122.070  0.00  0.00            
ATOM   2306  O   MOL X 339       7.680   0.110 102.930  0.00  0.00            
ATOM   2307  H   MOL X 339       8.620   0.340 102.750  0.00  0.00            
ATOM   2308  H   MOL X 339       7.200   0.970 102.740  0.00  0.00            
ATOM   2309  O   MOL X 340      47.060   2.610  89.410  0.00  0.00            
ATOM   2310  H   MOL X 340      47.070   1.990  90.180  0.00  0.00            
ATOM   2311  H   MOL X 340      47.050   3.490  89.840  0.00  0.00            
ATOM   2312  O   MOL X 341      21.570  19.120 101.310  0.00  0.00            
ATOM   2313  H   MOL X 341      21.120  18.470 101.920  0.00  0.00            
ATOM   2314  H   MOL X 341      22.520  18.930 101.470  0.00  0.00            
ATOM   2315  O   MOL X 342       8.340   0.750 120.020  0.00  0.00            
ATOM   2316  H   MOL X 342       8.330   1.700 120.300  0.00  0.00            
ATOM   2317  H   MOL X 342       7.550   0.740 119.400  0.00  0.00            
ATOM   2318  O   MOL X 343       8.210  35.320  83.790  0.00  0.00            
ATOM   2319  H   MOL X 343       7.930  34.370  83.780  0.00  0.00            
ATOM   2320  H   MOL X 343       8.250  35.530  84.750  0.00  0.00            
ATOM   2321  O   MOL X 344      48.920  42.940  66.430  0.00  0.00            
ATOM   2322  H   MOL X 344      48.700  43.340  65.560  0.00  0.00            
ATOM   2323  H   MOL X 344       0.050  42.340  66.170  0.00  0.00            
ATOM   2324  O   MOL X 345      27.400  38.060  88.940  0.00  0.00            
ATOM   2325  H   MOL X 345      26.410  37.820  88.920  0.00  0.00            
ATOM   2326  H   MOL X 345      27.350  39.000  88.620  0.00  0.00            
ATOM   2327  O   MOL X 346      41.780  26.640  74.410  0.00  0.00            
ATOM   2328  H   MOL X 346      42.470  25.900  74.420  0.00  0.00            
ATOM   2329  H   MOL X 346      41.100  26.270  73.810  0.00  0.00            
ATOM   2330  O   MOL X 347      25.700   2.740  77.350  0.00  0.00            
ATOM   2331  H   MOL X 347      25.430   3.460  78.000  0.00  0.00            
ATOM   2332  H   MOL X 347      26.690   2.920  77.420  0.00  0.00            
ATOM   2333  O   MOL X 348      16.030  10.780 102.650  0.00  0.00            
ATOM   2334  H   MOL X 348      16.590  10.880 101.860  0.00  0.00            
ATOM   2335  H   MOL X 348      15.110  10.850 102.210  0.00  0.00            
ATOM   2336  O   MOL X 349      23.550   8.080  73.150  0.00  0.00            
ATOM   2337  H   MOL X 349      23.970   9.020  73.190  0.00  0.00            
ATOM   2338  H   MOL X 349      22.920   8.220  72.410  0.00  0.00            
ATOM   2339  O   MOL X 350       4.500  28.450  68.740  0.00  0.00            
ATOM   2340  H   MOL X 350       3.750  27.820  69.000  0.00  0.00            
ATOM   2341  H   MOL X 350       4.900  27.970  67.990  0.00  0.00            
ATOM   2342  O   MOL X 351      14.700  32.330  67.010  0.00  0.00            
ATOM   2343  H   MOL X 351      15.100  32.870  67.760  0.00  0.00            
ATOM   2344  H   MOL X 351      15.360  31.610  66.920  0.00  0.00            
ATOM   2345  O   MOL X 352      34.180   9.170 117.310  0.00  0.00            
ATOM   2346  H   MOL X 352      35.130   9.530 117.380  0.00  0.00            
ATOM   2347  H   MOL X 352      34.060   9.290 116.340  0.00  0.00            
ATOM   2348  O   MOL X 353       9.040   4.430 101.090  0.00  0.00            
ATOM   2349  H   MOL X 353       8.260   4.510 101.690  0.00  0.00            
ATOM   2350  H   MOL X 353       8.690   4.830 100.240  0.00  0.00            
ATOM   2351  O   MOL X 354      46.830  31.190  95.370  0.00  0.00            
ATOM   2352  H   MOL X 354      46.200  31.960  95.440  0.00  0.00            
ATOM   2353  H   MOL X 354      47.470  31.480  96.110  0.00  0.00            
ATOM   2354  O   MOL X 355      16.790  41.220 118.580  0.00  0.00            
ATOM   2355  H   MOL X 355      16.660  41.910 119.250  0.00  0.00            
ATOM   2356  H   MOL X 355      17.280  40.530 119.110  0.00  0.00            
ATOM   2357  O   MOL X 356      23.740  39.910 106.500  0.00  0.00            
ATOM   2358  H   MOL X 356      24.040  40.480 105.760  0.00  0.00            
ATOM   2359  H   MOL X 356      23.740  40.550 107.280  0.00  0.00            
ATOM   2360  O   MOL X 357      24.140  29.450  87.380  0.00  0.00            
ATOM   2361  H   MOL X 357      24.480  29.800  86.530  0.00  0.00            
ATOM   2362  H   MOL X 357      23.140  29.450  87.220  0.00  0.00            
ATOM   2363  O   MOL X 358      38.390   8.790  81.840  0.00  0.00            
ATOM   2364  H   MOL X 358      38.400   8.900  82.820  0.00  0.00            
ATOM   2365  H   MOL X 358      38.630   9.720  81.520  0.00  0.00            
ATOM   2366  O   MOL X 359      47.430  25.620  92.330  0.00  0.00            
ATOM   2367  H   MOL X 359      46.510  25.940  92.070  0.00  0.00            
ATOM   2368  H   MOL X 359      47.210  25.100  93.150  0.00  0.00            
ATOM   2369  O   MOL X 360      48.640  47.310  93.640  0.00  0.00            
ATOM   2370  H   MOL X 360      48.810  46.680  92.850  0.00  0.00            
ATOM   2371  H   MOL X 360      49.180  48.090  93.360  0.00  0.00            
ATOM   2372  O   MOL X 361       3.880  10.940  61.300  0.00  0.00            
ATOM   2373  H   MOL X 361       3.430  11.340  62.110  0.00  0.00            
ATOM   2374  H   MOL X 361       3.340  11.360  60.600  0.00  0.00            
ATOM   2375  O   MOL X 362      22.470  18.820  63.550  0.00  0.00            
ATOM   2376  H   MOL X 362      23.400  18.590  63.870  0.00  0.00            
ATOM   2377  H   MOL X 362      22.060  17.930  63.490  0.00  0.00            
ATOM   2378  O   MOL X 363       3.670  28.480  99.430  0.00  0.00            
ATOM   2379  H   MOL X 363       4.080  29.180  99.990  0.00  0.00            
ATOM   2380  H   MOL X 363       4.240  27.670  99.690  0.00  0.00            
ATOM   2381  O   MOL X 364      20.740  25.480 103.790  0.00  0.00            
ATOM   2382  H   MOL X 364      19.840  25.860 104.040  0.00  0.00            
ATOM   2383  H   MOL X 364      20.960  26.030 102.970  0.00  0.00            
ATOM   2384  O   MOL X 365       3.240   5.040  88.940  0.00  0.00            
ATOM   2385  H   MOL X 365       4.080   4.720  88.490  0.00  0.00            
ATOM   2386  H   MOL X 365       3.080   4.350  89.620  0.00  0.00            
ATOM   2387  O   MOL X 366      44.860  16.150 125.030  0.00  0.00            
ATOM   2388  H   MOL X 366      45.100  15.870 124.080  0.00  0.00            
ATOM   2389  H   MOL X 366      43.930  15.820 125.010  0.00  0.00            
ATOM   2390  O   MOL X 367      36.240  28.380 108.910  0.00  0.00            
ATOM   2391  H   MOL X 367      36.300  29.380 108.770  0.00  0.00            
ATOM   2392  H   MOL X 367      35.270  28.490 109.250  0.00  0.00            
ATOM   2393  O   MOL X 368      27.280   6.740 122.670  0.00  0.00            
ATOM   2394  H   MOL X 368      26.440   6.700 123.170  0.00  0.00            
ATOM   2395  H   MOL X 368      27.080   7.480 122.030  0.00  0.00            
ATOM   2396  O   MOL X 369      46.350  35.450  75.440  0.00  0.00            
ATOM   2397  H   MOL X 369      45.510  35.680  75.890  0.00  0.00            
ATOM   2398  H   MOL X 369      46.050  34.720  74.810  0.00  0.00            
ATOM   2399  O   MOL X 370      36.800   0.490 105.470  0.00  0.00            
ATOM   2400  H   MOL X 370      37.050   0.170 106.370  0.00  0.00            
ATOM   2401  H   MOL X 370      37.480   1.230 105.330  0.00  0.00            
ATOM   2402  O   MOL X 371      13.720  28.260 109.950  0.00  0.00            
ATOM   2403  H   MOL X 371      14.120  28.950 110.560  0.00  0.00            
ATOM   2404  H   MOL X 371      13.840  27.430 110.460  0.00  0.00            
ATOM   2405  O   MOL X 372      29.230  48.450 122.370  0.00  0.00            
ATOM   2406  H   MOL X 372      29.850  49.180 122.170  0.00  0.00            
ATOM   2407  H   MOL X 372      28.390  48.740 121.860  0.00  0.00            
ATOM   2408  O   MOL X 373      30.670  27.620  93.230  0.00  0.00            
ATOM   2409  H   MOL X 373      30.330  26.990  92.530  0.00  0.00            
ATOM   2410  H   MOL X 373      30.520  27.120  94.060  0.00  0.00            
ATOM   2411  O   MOL X 374      24.920  11.030 108.540  0.00  0.00            
ATOM   2412  H   MOL X 374      24.580  10.140 108.830  0.00  0.00            
ATOM   2413  H   MOL X 374      25.220  10.850 107.620  0.00  0.00            
ATOM   2414  O   MOL X 375      38.580  25.630  66.730  0.00  0.00            
ATOM   2415  H   MOL X 375      38.910  24.750  67.130  0.00  0.00            
ATOM   2416  H   MOL X 375      39.370  26.190  67.000  0.00  0.00            
ATOM   2417  O   MOL X 376      11.230  19.370  76.540  0.00  0.00            
ATOM   2418  H   MOL X 376      11.820  18.990  77.250  0.00  0.00            
ATOM   2419  H   MOL X 376      10.690  20.020  77.020  0.00  0.00            
ATOM   2420  O   MOL X 377      44.850  17.060  87.380  0.00  0.00            
ATOM   2421  H   MOL X 377      44.690  17.870  86.790  0.00  0.00            
ATOM   2422  H   MOL X 377      44.070  16.510  87.150  0.00  0.00            
ATOM   2423  O   MOL X 378       5.250  45.720  63.050  0.00  0.00            
ATOM   2424  H   MOL X 378       5.350  44.940  63.680  0.00  0.00            
ATOM   2425  H   MOL X 378       4.440  46.190  63.440  0.00  0.00            
ATOM   2426  O   MOL X 379      27.560  14.150  71.210  0.00  0.00            
ATOM   2427  H   MOL X 379      28.350  14.770  71.240  0.00  0.00            
ATOM   2428  H   MOL X 379      27.480  13.940  72.190  0.00  0.00            
ATOM   2429  O   MOL X 380      27.440  37.790 117.840  0.00  0.00            
ATOM   2430  H   MOL X 380      27.450  37.150 117.100  0.00  0.00            
ATOM   2431  H   MOL X 380      28.430  37.910 118.030  0.00  0.00            
ATOM   2432  O   MOL X 381      22.750   2.470  94.000  0.00  0.00            
ATOM   2433  H   MOL X 381      23.620   2.520  94.440  0.00  0.00            
ATOM   2434  H   MOL X 381      23.010   2.830  93.090  0.00  0.00            
ATOM   2435  O   MOL X 382       3.110  43.370 101.550  0.00  0.00            
ATOM   2436  H   MOL X 382       3.860  42.720 101.500  0.00  0.00            
ATOM   2437  H   MOL X 382       2.440  42.970 100.950  0.00  0.00            
ATOM   2438  O   MOL X 383      23.670   7.220  67.910  0.00  0.00            
ATOM   2439  H   MOL X 383      23.490   7.850  67.160  0.00  0.00            
ATOM   2440  H   MOL X 383      24.660   7.280  67.970  0.00  0.00            
ATOM   2441  O   MOL X 384       7.490  14.330  72.770  0.00  0.00            
ATOM   2442  H   MOL X 384       6.880  14.810  73.380  0.00  0.00            
ATOM   2443  H   MOL X 384       6.890  13.600  72.480  0.00  0.00            
ATOM   2444  O   MOL X 385      36.660   3.180  92.780  0.00  0.00            
ATOM   2445  H   MOL X 385      37.450   3.610  93.210  0.00  0.00            
ATOM   2446  H   MOL X 385      37.100   2.510  92.170  0.00  0.00            
ATOM   2447  O   MOL X 386      44.740  38.070 114.280  0.00  0.00            
ATOM   2448  H   MOL X 386      44.810  38.130 113.280  0.00  0.00            
ATOM   2449  H   MOL X 386      43.750  38.200 114.430  0.00  0.00            
ATOM   2450  O   MOL X 387      38.180  37.750  80.050  0.00  0.00            
ATOM   2451  H   MOL X 387      38.890  37.110  80.290  0.00  0.00            
ATOM   2452  H   MOL X 387      37.380  37.170  80.070  0.00  0.00            
ATOM   2453  O   MOL X 388      20.570  42.250  76.360  0.00  0.00            
ATOM   2454  H   MOL X 388      21.020  41.480  75.960  0.00  0.00            
ATOM   2455  H   MOL X 388      19.680  42.240  75.900  0.00  0.00            
ATOM   2456  O   MOL X 389      48.320  38.220 100.570  0.00  0.00            
ATOM   2457  H   MOL X 389      47.940  37.520 101.150  0.00  0.00            
ATOM   2458  H   MOL X 389      48.430  37.600  99.750  0.00  0.00            
ATOM   2459  O   MOL X 390      45.190  17.710  78.100  0.00  0.00            
ATOM   2460  H   MOL X 390      44.530  17.290  77.500  0.00  0.00            
ATOM   2461  H   MOL X 390      44.810  17.610  79.000  0.00  0.00            
ATOM   2462  O   MOL X 391      24.830  11.170 102.570  0.00  0.00            
ATOM   2463  H   MOL X 391      25.550  10.530 102.250  0.00  0.00            
ATOM   2464  H   MOL X 391      24.030  10.640 102.360  0.00  0.00            
ATOM   2465  O   MOL X 392      20.880  44.930  92.370  0.00  0.00            
ATOM   2466  H   MOL X 392      20.520  44.260  91.700  0.00  0.00            
ATOM   2467  H   MOL X 392      20.290  44.780  93.130  0.00  0.00            
ATOM   2468  O   MOL X 393      46.030  25.650  71.590  0.00  0.00            
ATOM   2469  H   MOL X 393      45.700  24.710  71.840  0.00  0.00            
ATOM   2470  H   MOL X 393      46.060  25.550  70.620  0.00  0.00            
ATOM   2471  O   MOL X 394      34.360  10.010 122.340  0.00  0.00            
ATOM   2472  H   MOL X 394      35.290  10.240 122.050  0.00  0.00            
ATOM   2473  H   MOL X 394      33.890   9.860 121.470  0.00  0.00            
ATOM   2474  O   MOL X 395      13.290   9.590 106.960  0.00  0.00            
ATOM   2475  H   MOL X 395      13.130  10.270 107.650  0.00  0.00            
ATOM   2476  H   MOL X 395      12.350   9.320 106.720  0.00  0.00            
ATOM   2477  O   MOL X 396       7.880  12.780 111.880  0.00  0.00            
ATOM   2478  H   MOL X 396       8.630  12.120 111.750  0.00  0.00            
ATOM   2479  H   MOL X 396       8.290  13.340 112.570  0.00  0.00            
ATOM   2480  O   MOL X 397      18.790  44.810  64.540  0.00  0.00            
ATOM   2481  H   MOL X 397      18.650  44.090  65.250  0.00  0.00            
ATOM   2482  H   MOL X 397      18.430  44.350  63.740  0.00  0.00            
ATOM   2483  O   MOL X 398      45.250   2.980  99.110  0.00  0.00            
ATOM   2484  H   MOL X 398      46.060   3.150  98.600  0.00  0.00            
ATOM   2485  H   MOL X 398      44.680   2.480  98.440  0.00  0.00            
ATOM   2486  O   MOL X 399      26.070  10.220  61.860  0.00  0.00            
ATOM   2487  H   MOL X 399      25.330  10.830  61.680  0.00  0.00            
ATOM   2488  H   MOL X 399      26.530  10.690  62.630  0.00  0.00            
ATOM   2489  O   MOL X 400       7.670   0.430  86.940  0.00  0.00            
ATOM   2490  H   MOL X 400       7.190   0.750  87.780  0.00  0.00            
ATOM   2491  H   MOL X 400       8.040  49.130  87.300  0.00  0.00            
ATOM   2492  O   MOL X 401      18.770  18.860 111.680  0.00  0.00            
ATOM   2493  H   MOL X 401      17.830  19.070 111.360  0.00  0.00            
ATOM   2494  H   MOL X 401      18.750  19.450 112.490  0.00  0.00            
ATOM   2495  O   MOL X 402      40.960  26.650  67.570  0.00  0.00            
ATOM   2496  H   MOL X 402      41.740  27.170  67.300  0.00  0.00            
ATOM   2497  H   MOL X 402      41.380  25.760  67.820  0.00  0.00            
ATOM   2498  O   MOL X 403      30.760  35.900  94.350  0.00  0.00            
ATOM   2499  H   MOL X 403      31.500  35.300  94.030  0.00  0.00            
ATOM   2500  H   MOL X 403      30.850  36.680  93.760  0.00  0.00            
ATOM   2501  O   MOL X 404      17.290  15.860  86.130  0.00  0.00            
ATOM   2502  H   MOL X 404      16.670  16.510  86.510  0.00  0.00            
ATOM   2503  H   MOL X 404      18.170  16.170  86.410  0.00  0.00            
ATOM   2504  O   MOL X 405      20.330  37.540  95.120  0.00  0.00            
ATOM   2505  H   MOL X 405      19.420  38.040  95.230  0.00  0.00            
ATOM   2506  H   MOL X 405      19.970  36.820  94.510  0.00  0.00            
ATOM   2507  O   MOL X 406      38.800  21.040 112.030  0.00  0.00            
ATOM   2508  H   MOL X 406      38.420  21.940 112.290  0.00  0.00            
ATOM   2509  H   MOL X 406      38.530  20.500 112.800  0.00  0.00            
ATOM   2510  O   MOL X 407      17.540  38.190 110.490  0.00  0.00            
ATOM   2511  H   MOL X 407      18.460  37.830 110.310  0.00  0.00            
ATOM   2512  H   MOL X 407      17.150  37.520 111.090  0.00  0.00            
ATOM   2513  O   MOL X 408       8.750  32.700 124.160  0.00  0.00            
ATOM   2514  H   MOL X 408       8.550  32.260 125.020  0.00  0.00            
ATOM   2515  H   MOL X 408       7.850  32.720 123.730  0.00  0.00            
ATOM   2516  O   MOL X 409       2.360  17.290  70.590  0.00  0.00            
ATOM   2517  H   MOL X 409       1.580  16.810  70.150  0.00  0.00            
ATOM   2518  H   MOL X 409       2.260  18.190  70.220  0.00  0.00            
ATOM   2519  O   MOL X 410      10.680  33.300 122.390  0.00  0.00            
ATOM   2520  H   MOL X 410      11.480  33.190 122.950  0.00  0.00            
ATOM   2521  H   MOL X 410       9.960  33.160 123.090  0.00  0.00            
ATOM   2522  O   MOL X 411      44.820  16.430  91.130  0.00  0.00            
ATOM   2523  H   MOL X 411      44.340  16.860  90.390  0.00  0.00            
ATOM   2524  H   MOL X 411      44.890  17.190  91.800  0.00  0.00            
ATOM   2525  O   MOL X 412      38.650  11.970  93.240  0.00  0.00            
ATOM   2526  H   MOL X 412      37.880  11.470  93.570  0.00  0.00            
ATOM   2527  H   MOL X 412      39.410  11.320  93.350  0.00  0.00            
ATOM   2528  O   MOL X 413      21.000  37.570 107.420  0.00  0.00            
ATOM   2529  H   MOL X 413      20.630  37.420 108.340  0.00  0.00            
ATOM   2530  H   MOL X 413      20.190  37.950 106.960  0.00  0.00            
ATOM   2531  O   MOL X 414      43.750   7.480 102.980  0.00  0.00            
ATOM   2532  H   MOL X 414      43.940   8.020 103.800  0.00  0.00            
ATOM   2533  H   MOL X 414      43.110   8.040 102.510  0.00  0.00            
ATOM   2534  O   MOL X 415      41.120  28.290  92.810  0.00  0.00            
ATOM   2535  H   MOL X 415      41.580  27.740  93.540  0.00  0.00            
ATOM   2536  H   MOL X 415      40.210  27.990  92.980  0.00  0.00            
ATOM   2537  O   MOL X 416      21.190  35.430 100.310  0.00  0.00            
ATOM   2538  H   MOL X 416      21.480  35.760 101.200  0.00  0.00            
ATOM   2539  H   MOL X 416      20.210  35.570 100.320  0.00  0.00            
ATOM   2540  O   MOL X 417      20.100  32.670 111.530  0.00  0.00            
ATOM   2541  H   MOL X 417      19.440  32.530 112.240  0.00  0.00            
ATOM   2542  H   MOL X 417      20.950  32.620 112.110  0.00  0.00            
ATOM   2543  O   MOL X 418      45.830  34.160  96.230  0.00  0.00            
ATOM   2544  H   MOL X 418      46.270  34.880  95.740  0.00  0.00            
ATOM   2545  H   MOL X 418      46.300  34.280  97.130  0.00  0.00            
ATOM   2546  O   MOL X 419      24.610   2.360  81.970  0.00  0.00            
ATOM   2547  H   MOL X 419      24.670   3.340  81.930  0.00  0.00            
ATOM   2548  H   MOL X 419      24.970   2.160  82.870  0.00  0.00            
ATOM   2549  O   MOL X 420      35.220  16.210 104.980  0.00  0.00            
ATOM   2550  H   MOL X 420      35.940  15.880 105.640  0.00  0.00            
ATOM   2551  H   MOL X 420      35.810  15.960 104.200  0.00  0.00            
ATOM   2552  O   MOL X 421      11.700  26.760  76.370  0.00  0.00            
ATOM   2553  H   MOL X 421      11.850  26.060  77.050  0.00  0.00            
ATOM   2554  H   MOL X 421      12.400  27.420  76.660  0.00  0.00            
ATOM   2555  O   MOL X 422       3.860  12.550  72.120  0.00  0.00            
ATOM   2556  H   MOL X 422       3.500  12.990  71.290  0.00  0.00            
ATOM   2557  H   MOL X 422       4.220  13.380  72.570  0.00  0.00            
ATOM   2558  O   MOL X 423      30.110  21.090 121.590  0.00  0.00            
ATOM   2559  H   MOL X 423      30.050  21.450 120.650  0.00  0.00            
ATOM   2560  H   MOL X 423      30.020  21.940 122.110  0.00  0.00            
ATOM   2561  O   MOL X 424      20.940  14.930  75.140  0.00  0.00            
ATOM   2562  H   MOL X 424      20.930  14.180  75.820  0.00  0.00            
ATOM   2563  H   MOL X 424      21.140  15.700  75.700  0.00  0.00            
ATOM   2564  O   MOL X 425      22.770  35.310  85.840  0.00  0.00            
ATOM   2565  H   MOL X 425      22.890  35.990  86.590  0.00  0.00            
ATOM   2566  H   MOL X 425      22.550  34.500  86.360  0.00  0.00            
ATOM   2567  O   MOL X 426      28.140  21.790  99.760  0.00  0.00            
ATOM   2568  H   MOL X 426      28.220  22.560  99.150  0.00  0.00            
ATOM   2569  H   MOL X 426      28.020  21.020  99.120  0.00  0.00            
ATOM   2570  O   MOL X 427      18.480   8.620  87.890  0.00  0.00            
ATOM   2571  H   MOL X 427      19.080   9.170  87.310  0.00  0.00            
ATOM   2572  H   MOL X 427      17.650   9.180  87.810  0.00  0.00            
ATOM   2573  O   MOL X 428      34.140  26.830  68.730  0.00  0.00            
ATOM   2574  H   MOL X 428      33.220  26.830  69.160  0.00  0.00            
ATOM   2575  H   MOL X 428      34.680  27.260  69.420  0.00  0.00            
ATOM   2576  O   MOL X 429      46.100  25.570 124.970  0.00  0.00            
ATOM   2577  H   MOL X 429      45.920  25.660 124.010  0.00  0.00            
ATOM   2578  H   MOL X 429      46.640  26.390 125.160  0.00  0.00            
ATOM   2579  O   MOL X 430      45.770  33.490 117.830  0.00  0.00            
ATOM   2580  H   MOL X 430      45.930  33.480 118.830  0.00  0.00            
ATOM   2581  H   MOL X 430      45.280  34.330 117.700  0.00  0.00            
ATOM   2582  O   MOL X 431       6.130  12.670  99.780  0.00  0.00            
ATOM   2583  H   MOL X 431       6.170  11.950 100.430  0.00  0.00            
ATOM   2584  H   MOL X 431       7.090  12.670  99.480  0.00  0.00            
ATOM   2585  O   MOL X 432      31.470  45.830  82.840  0.00  0.00            
ATOM   2586  H   MOL X 432      32.150  46.300  83.450  0.00  0.00            
ATOM   2587  H   MOL X 432      30.750  46.490  82.930  0.00  0.00            
ATOM   2588  O   MOL X 433      47.430  31.010  80.830  0.00  0.00            
ATOM   2589  H   MOL X 433      47.820  31.010  81.730  0.00  0.00            
ATOM   2590  H   MOL X 433      47.090  30.020  80.820  0.00  0.00            
ATOM   2591  O   MOL X 434       6.690  28.760  91.450  0.00  0.00            
ATOM   2592  H   MOL X 434       6.620  29.700  91.850  0.00  0.00            
ATOM   2593  H   MOL X 434       5.710  28.590  91.300  0.00  0.00            
ATOM   2594  O   MOL X 435      18.890  31.800 109.270  0.00  0.00            
ATOM   2595  H   MOL X 435      19.410  32.030 110.100  0.00  0.00            
ATOM   2596  H   MOL X 435      18.780  32.670 108.840  0.00  0.00            
ATOM   2597  O   MOL X 436      11.000  23.910  72.600  0.00  0.00            
ATOM   2598  H   MOL X 436      10.140  23.720  73.110  0.00  0.00            
ATOM   2599  H   MOL X 436      11.620  23.320  73.090  0.00  0.00            
ATOM   2600  O   MOL X 437       3.020  23.600  75.150  0.00  0.00            
ATOM   2601  H   MOL X 437       3.780  23.130  74.730  0.00  0.00            
ATOM   2602  H   MOL X 437       2.820  22.970  75.920  0.00  0.00            
ATOM   2603  O   MOL X 438      43.330   7.170  91.770  0.00  0.00            
ATOM   2604  H   MOL X 438      43.430   7.560  92.680  0.00  0.00            
ATOM   2605  H   MOL X 438      42.440   6.780  91.750  0.00  0.00            
ATOM   2606  O   MOL X 439       1.180  12.170 125.570  0.00  0.00            
ATOM   2607  H   MOL X 439       1.250  12.890 126.230  0.00  0.00            
ATOM   2608  H   MOL X 439       1.710  12.510 124.810  0.00  0.00            
ATOM   2609  O   MOL X 440       9.640  37.780 110.960  0.00  0.00            
ATOM   2610  H   MOL X 440       9.950  36.820 110.930  0.00  0.00            
ATOM   2611  H   MOL X 440       8.730  37.650 111.290  0.00  0.00            
ATOM   2612  O   MOL X 441      48.850  33.630 102.610  0.00  0.00            
ATOM   2613  H   MOL X 441      48.840  33.960 101.630  0.00  0.00            
ATOM   2614  H   MOL X 441      48.290  34.340 102.980  0.00  0.00            
ATOM   2615  O   MOL X 442      20.180  27.500  99.450  0.00  0.00            
ATOM   2616  H   MOL X 442      19.920  28.230  98.850  0.00  0.00            
ATOM   2617  H   MOL X 442      19.340  26.940  99.500  0.00  0.00            
ATOM   2618  O   MOL X 443      23.020  47.700 105.580  0.00  0.00            
ATOM   2619  H   MOL X 443      23.250  47.360 106.460  0.00  0.00            
ATOM   2620  H   MOL X 443      23.900  48.010 105.230  0.00  0.00            
ATOM   2621  O   MOL X 444      45.480  22.410  88.510  0.00  0.00            
ATOM   2622  H   MOL X 444      45.490  23.320  88.110  0.00  0.00            
ATOM   2623  H   MOL X 444      45.250  21.860  87.730  0.00  0.00            
ATOM   2624  O   MOL X 445      35.980  27.510 125.860  0.00  0.00            
ATOM   2625  H   MOL X 445      36.860  27.520 125.340  0.00  0.00            
ATOM   2626  H   MOL X 445      36.290  27.710 126.770  0.00  0.00            
ATOM   2627  O   MOL X 446       3.380  11.730  91.540  0.00  0.00            
ATOM   2628  H   MOL X 446       4.240  12.000  92.010  0.00  0.00            
ATOM   2629  H   MOL X 446       3.360  10.760  91.730  0.00  0.00            
ATOM   2630  O   MOL X 447      34.000  18.990  65.130  0.00  0.00            
ATOM   2631  H   MOL X 447      33.880  19.520  65.970  0.00  0.00            
ATOM   2632  H   MOL X 447      34.640  18.310  65.460  0.00  0.00            
ATOM   2633  O   MOL X 448       7.040  47.210 123.460  0.00  0.00            
ATOM   2634  H   MOL X 448       7.890  47.200 123.970  0.00  0.00            
ATOM   2635  H   MOL X 448       6.480  47.890 123.950  0.00  0.00            
ATOM   2636  O   MOL X 449      26.820  47.730  66.620  0.00  0.00            
ATOM   2637  H   MOL X 449      26.600  47.720  67.600  0.00  0.00            
ATOM   2638  H   MOL X 449      27.300  46.880  66.530  0.00  0.00            
ATOM   2639  O   MOL X 450      44.130   2.230  71.100  0.00  0.00            
ATOM   2640  H   MOL X 450      43.280   1.820  71.420  0.00  0.00            
ATOM   2641  H   MOL X 450      43.810   2.900  70.460  0.00  0.00            
ATOM   2642  O   MOL X 451      21.860  33.310  67.890  0.00  0.00            
ATOM   2643  H   MOL X 451      22.700  32.920  67.480  0.00  0.00            
ATOM   2644  H   MOL X 451      21.240  33.240  67.140  0.00  0.00            
ATOM   2645  O   MOL X 452      14.490   1.260  96.380  0.00  0.00            
ATOM   2646  H   MOL X 452      14.640   1.930  97.080  0.00  0.00            
ATOM   2647  H   MOL X 452      13.500   1.400  96.200  0.00  0.00            
ATOM   2648  O   MOL X 453      40.490  23.430  63.040  0.00  0.00            
ATOM   2649  H   MOL X 453      40.190  22.470  63.190  0.00  0.00            
ATOM   2650  H   MOL X 453      41.450  23.270  62.890  0.00  0.00            
ATOM   2651  O   MOL X 454       9.540   3.720  86.140  0.00  0.00            
ATOM   2652  H   MOL X 454       8.980   3.080  86.650  0.00  0.00            
ATOM   2653  H   MOL X 454      10.480   3.360  86.300  0.00  0.00            
ATOM   2654  O   MOL X 455       4.070  20.880  83.170  0.00  0.00            
ATOM   2655  H   MOL X 455       4.870  21.310  82.810  0.00  0.00            
ATOM   2656  H   MOL X 455       4.260  20.940  84.160  0.00  0.00            
ATOM   2657  O   MOL X 456      31.080  35.260  77.420  0.00  0.00            
ATOM   2658  H   MOL X 456      30.420  34.610  77.000  0.00  0.00            
ATOM   2659  H   MOL X 456      31.830  35.180  76.770  0.00  0.00            
ATOM   2660  O   MOL X 457      32.510   2.880 119.260  0.00  0.00            
ATOM   2661  H   MOL X 457      32.120   3.770 118.970  0.00  0.00            
ATOM   2662  H   MOL X 457      33.450   3.000 119.020  0.00  0.00            
ATOM   2663  O   MOL X 458      37.810  21.590 102.800  0.00  0.00            
ATOM   2664  H   MOL X 458      37.860  20.930 102.070  0.00  0.00            
ATOM   2665  H   MOL X 458      36.870  21.890 102.760  0.00  0.00            
ATOM   2666  O   MOL X 459      33.650  25.430  77.450  0.00  0.00            
ATOM   2667  H   MOL X 459      34.360  25.510  76.790  0.00  0.00            
ATOM   2668  H   MOL X 459      32.990  24.850  76.970  0.00  0.00            
ATOM   2669  O   MOL X 460      31.490  15.630 104.440  0.00  0.00            
ATOM   2670  H   MOL X 460      31.460  16.300 103.720  0.00  0.00            
ATOM   2671  H   MOL X 460      30.920  14.900 104.030  0.00  0.00            
ATOM   2672  O   MOL X 461       3.470  42.430 109.370  0.00  0.00            
ATOM   2673  H   MOL X 461       3.230  41.890 110.220  0.00  0.00            
ATOM   2674  H   MOL X 461       2.590  42.320 108.960  0.00  0.00            
ATOM   2675  O   MOL X 462      47.700  29.470 117.820  0.00  0.00            
ATOM   2676  H   MOL X 462      48.540  29.530 118.320  0.00  0.00            
ATOM   2677  H   MOL X 462      47.540  28.470 117.830  0.00  0.00            
ATOM   2678  O   MOL X 463      32.930   9.950 119.990  0.00  0.00            
ATOM   2679  H   MOL X 463      32.260  10.670 119.950  0.00  0.00            
ATOM   2680  H   MOL X 463      33.500  10.120 119.190  0.00  0.00            
ATOM   2681  O   MOL X 464      30.840  21.730 125.240  0.00  0.00            
ATOM   2682  H   MOL X 464      30.570  21.210 124.460  0.00  0.00            
ATOM   2683  H   MOL X 464      29.970  21.930 125.680  0.00  0.00            
ATOM   2684  O   MOL X 465      23.690  10.490  89.880  0.00  0.00            
ATOM   2685  H   MOL X 465      24.250  11.300  90.170  0.00  0.00            
ATOM   2686  H   MOL X 465      23.800  10.550  88.910  0.00  0.00            
ATOM   2687  O   MOL X 466      38.010  49.200 116.130  0.00  0.00            
ATOM   2688  H   MOL X 466      38.180  48.610 115.360  0.00  0.00            
ATOM   2689  H   MOL X 466      37.110   0.020 115.920  0.00  0.00            
ATOM   2690  O   MOL X 467      25.970  43.510  85.130  0.00  0.00            
ATOM   2691  H   MOL X 467      25.960  42.520  85.200  0.00  0.00            
ATOM   2692  H   MOL X 467      26.400  43.750  85.990  0.00  0.00            
ATOM   2693  O   MOL X 468       0.530   1.870  77.060  0.00  0.00            
ATOM   2694  H   MOL X 468      49.150   2.010  77.190  0.00  0.00            
ATOM   2695  H   MOL X 468       0.860   2.500  77.740  0.00  0.00            
ATOM   2696  O   MOL X 469      12.990  16.790  73.140  0.00  0.00            
ATOM   2697  H   MOL X 469      13.110  17.700  72.770  0.00  0.00            
ATOM   2698  H   MOL X 469      13.530  16.820  73.960  0.00  0.00            
ATOM   2699  O   MOL X 470      47.650  12.860  71.650  0.00  0.00            
ATOM   2700  H   MOL X 470      47.880  13.330  70.750  0.00  0.00            
ATOM   2701  H   MOL X 470      47.120  13.540  72.110  0.00  0.00            
ATOM   2702  O   MOL X 471       9.390  44.870  73.820  0.00  0.00            
ATOM   2703  H   MOL X 471       8.620  45.180  74.380  0.00  0.00            
ATOM   2704  H   MOL X 471      10.160  45.060  74.440  0.00  0.00            
ATOM   2705  O   MOL X 472       7.380  14.020 124.470  0.00  0.00            
ATOM   2706  H   MOL X 472       7.560  15.020 124.210  0.00  0.00            
ATOM   2707  H   MOL X 472       7.430  14.080 125.440  0.00  0.00            
ATOM   2708  O   MOL X 473       8.930  43.520 111.370  0.00  0.00            
ATOM   2709  H   MOL X 473       8.960  44.090 112.200  0.00  0.00            
ATOM   2710  H   MOL X 473       8.100  43.830 110.950  0.00  0.00            
ATOM   2711  O   MOL X 474      25.360  18.750  70.880  0.00  0.00            
ATOM   2712  H   MOL X 474      26.120  19.240  71.260  0.00  0.00            
ATOM   2713  H   MOL X 474      24.710  18.720  71.620  0.00  0.00            
ATOM   2714  O   MOL X 475      19.840  10.940 113.300  0.00  0.00            
ATOM   2715  H   MOL X 475      19.200  11.620 113.600  0.00  0.00            
ATOM   2716  H   MOL X 475      19.240  10.290 112.850  0.00  0.00            
ATOM   2717  O   MOL X 476      49.170   5.650  99.450  0.00  0.00            
ATOM   2718  H   MOL X 476      49.410   5.070  98.660  0.00  0.00            
ATOM   2719  H   MOL X 476      48.600   6.330  99.040  0.00  0.00            
ATOM   2720  O   MOL X 477      28.040   4.510  64.830  0.00  0.00            
ATOM   2721  H   MOL X 477      27.720   4.380  65.770  0.00  0.00            
ATOM   2722  H   MOL X 477      29.010   4.250  64.890  0.00  0.00            
ATOM   2723  O   MOL X 478      18.120  20.450 113.770  0.00  0.00            
ATOM   2724  H   MOL X 478      17.150  20.340 113.620  0.00  0.00            
ATOM   2725  H   MOL X 478      18.190  20.560 114.740  0.00  0.00            
ATOM   2726  O   MOL X 479      36.640  22.520 116.850  0.00  0.00            
ATOM   2727  H   MOL X 479      37.020  23.150 116.150  0.00  0.00            
ATOM   2728  H   MOL X 479      36.600  23.110 117.630  0.00  0.00            
ATOM   2729  O   MOL X 480      13.470  41.350  66.160  0.00  0.00            
ATOM   2730  H   MOL X 480      13.170  41.340  67.100  0.00  0.00            
ATOM   2731  H   MOL X 480      14.450  41.310  66.200  0.00  0.00            
ATOM   2732  O   MOL X 481       4.700   3.160 118.030  0.00  0.00            
ATOM   2733  H   MOL X 481       4.850   3.740 117.220  0.00  0.00            
ATOM   2734  H   MOL X 481       3.850   3.500 118.370  0.00  0.00            
ATOM   2735  O   MOL X 482      36.720  12.660  80.460  0.00  0.00            
ATOM   2736  H   MOL X 482      37.440  12.020  80.710  0.00  0.00            
ATOM   2737  H   MOL X 482      37.200  13.490  80.300  0.00  0.00            
ATOM   2738  O   MOL X 483      34.940   2.440  74.780  0.00  0.00            
ATOM   2739  H   MOL X 483      35.770   2.010  75.170  0.00  0.00            
ATOM   2740  H   MOL X 483      34.810   3.190  75.390  0.00  0.00            
ATOM   2741  O   MOL X 484      42.530  46.920  87.350  0.00  0.00            
ATOM   2742  H   MOL X 484      42.000  46.740  88.220  0.00  0.00            
ATOM   2743  H   MOL X 484      43.280  46.330  87.540  0.00  0.00            
ATOM   2744  O   MOL X 485      32.590  39.220  63.990  0.00  0.00            
ATOM   2745  H   MOL X 485      31.780  39.770  64.070  0.00  0.00            
ATOM   2746  H   MOL X 485      32.210  38.300  64.130  0.00  0.00            
ATOM   2747  O   MOL X 486       1.520   3.030  72.180  0.00  0.00            
ATOM   2748  H   MOL X 486       1.510   4.040  72.130  0.00  0.00            
ATOM   2749  H   MOL X 486       0.640   2.810  71.810  0.00  0.00            
ATOM   2750  O   MOL X 487      38.560  35.560  96.550  0.00  0.00            
ATOM   2751  H   MOL X 487      37.810  35.380  95.910  0.00  0.00            
ATOM   2752  H   MOL X 487      39.040  36.300  96.070  0.00  0.00            
ATOM   2753  O   MOL X 488      39.070  41.030  94.960  0.00  0.00            
ATOM   2754  H   MOL X 488      38.160  41.320  95.170  0.00  0.00            
ATOM   2755  H   MOL X 488      39.530  41.850  94.710  0.00  0.00            
ATOM   2756  O   MOL X 489      47.970  11.990  95.820  0.00  0.00            
ATOM   2757  H   MOL X 489      48.910  12.250  95.890  0.00  0.00            
ATOM   2758  H   MOL X 489      47.610  12.270  96.710  0.00  0.00            
ATOM   2759  O   MOL X 490      25.910  18.260  79.750  0.00  0.00            
ATOM   2760  H   MOL X 490      25.380  18.060  80.550  0.00  0.00            
ATOM   2761  H   MOL X 490      25.750  17.420  79.200  0.00  0.00            
ATOM   2762  O   MOL X 491       4.800  43.900  94.880  0.00  0.00            
ATOM   2763  H   MOL X 491       4.110  44.180  94.240  0.00  0.00            
ATOM   2764  H   MOL X 491       4.940  42.930  94.630  0.00  0.00            
ATOM   2765  O   MOL X 492      40.680  28.290 125.160  0.00  0.00            
ATOM   2766  H   MOL X 492      41.460  27.930 124.690  0.00  0.00            
ATOM   2767  H   MOL X 492      40.970  28.370 126.090  0.00  0.00            
ATOM   2768  O   MOL X 493       3.970  34.090 102.960  0.00  0.00            
ATOM   2769  H   MOL X 493       4.600  34.740 102.570  0.00  0.00            
ATOM   2770  H   MOL X 493       3.720  33.580 102.120  0.00  0.00            
ATOM   2771  O   MOL X 494      20.820  46.610 113.960  0.00  0.00            
ATOM   2772  H   MOL X 494      20.130  47.120 113.450  0.00  0.00            
ATOM   2773  H   MOL X 494      21.160  46.010 113.260  0.00  0.00            
ATOM   2774  O   MOL X 495      24.970  32.970 119.180  0.00  0.00            
ATOM   2775  H   MOL X 495      24.750  32.780 118.190  0.00  0.00            
ATOM   2776  H   MOL X 495      25.820  32.500 119.210  0.00  0.00            
ATOM   2777  O   MOL X 496       1.610  22.380  68.320  0.00  0.00            
ATOM   2778  H   MOL X 496       1.310  22.490  67.390  0.00  0.00            
ATOM   2779  H   MOL X 496       0.770  22.240  68.820  0.00  0.00            
ATOM   2780  O   MOL X 497      28.150   3.580  78.230  0.00  0.00            
ATOM   2781  H   MOL X 497      28.670   4.430  78.090  0.00  0.00            
ATOM   2782  H   MOL X 497      28.740   3.140  78.870  0.00  0.00            
ATOM   2783  O   MOL X 498      19.170  40.700  91.770  0.00  0.00            
ATOM   2784  H   MOL X 498      18.230  41.060  91.840  0.00  0.00            
ATOM   2785  H   MOL X 498      18.920  39.780  92.200  0.00  0.00            
ATOM   2786  O   MOL X 499       3.570  40.920  76.890  0.00  0.00            
ATOM   2787  H   MOL X 499       3.650  41.540  77.680  0.00  0.00            
ATOM   2788  H   MOL X 499       3.720  40.050  77.290  0.00  0.00            
ATOM   2789  O   MOL X 500       4.290  15.770  85.330  0.00  0.00            
ATOM   2790  H   MOL X 500       4.550  14.870  85.050  0.00  0.00            
ATOM   2791  H   MOL X 500       3.700  16.060  84.570  0.00  0.00            
ATOM   2792  O   MOL X 501      47.340   1.640  86.880  0.00  0.00            
ATOM   2793  H   MOL X 501      47.730   0.810  87.240  0.00  0.00            
ATOM   2794  H   MOL X 501      47.210   2.150  87.740  0.00  0.00            
ATOM   2795  O   MOL X 502      31.370  24.030  69.370  0.00  0.00            
ATOM   2796  H   MOL X 502      31.290  23.490  70.190  0.00  0.00            
ATOM   2797  H   MOL X 502      31.850  23.410  68.750  0.00  0.00            
ATOM   2798  O   MOL X 503      42.630  18.630 122.100  0.00  0.00            
ATOM   2799  H   MOL X 503      43.020  18.020 121.440  0.00  0.00            
ATOM   2800  H   MOL X 503      43.360  19.330 122.170  0.00  0.00            
ATOM   2801  O   MOL X 504      12.660  21.740 117.770  0.00  0.00            
ATOM   2802  H   MOL X 504      12.830  20.780 117.580  0.00  0.00            
ATOM   2803  H   MOL X 504      12.720  21.790 118.770  0.00  0.00            
ATOM   2804  O   MOL X 505       5.280  24.060 104.680  0.00  0.00            
ATOM   2805  H   MOL X 505       5.350  24.500 105.590  0.00  0.00            
ATOM   2806  H   MOL X 505       4.790  23.250 104.890  0.00  0.00            
ATOM   2807  O   MOL X 506      42.280   9.540  87.280  0.00  0.00            
ATOM   2808  H   MOL X 506      41.490   9.300  86.720  0.00  0.00            
ATOM   2809  H   MOL X 506      43.050   9.370  86.710  0.00  0.00            
ATOM   2810  O   MOL X 507      24.720  28.740  70.730  0.00  0.00            
ATOM   2811  H   MOL X 507      25.420  28.720  70.040  0.00  0.00            
ATOM   2812  H   MOL X 507      23.910  29.090  70.250  0.00  0.00            
ATOM   2813  O   MOL X 508      13.860  27.840 101.260  0.00  0.00            
ATOM   2814  H   MOL X 508      13.180  28.290 101.820  0.00  0.00            
ATOM   2815  H   MOL X 508      13.640  26.890 101.370  0.00  0.00            
ATOM   2816  O   MOL X 509      16.470  48.090 111.240  0.00  0.00            
ATOM   2817  H   MOL X 509      16.030  48.830 111.700  0.00  0.00            
ATOM   2818  H   MOL X 509      15.890  47.960 110.440  0.00  0.00            
ATOM   2819  O   MOL X 510      34.310  48.750  60.650  0.00  0.00            
ATOM   2820  H   MOL X 510      35.150  48.460  61.120  0.00  0.00            
ATOM   2821  H   MOL X 510      34.670  49.270  59.900  0.00  0.00            
ATOM   2822  O   MOL X 511      48.490   1.210  84.390  0.00  0.00            
ATOM   2823  H   MOL X 511      48.070   1.500  85.260  0.00  0.00            
ATOM   2824  H   MOL X 511      49.400   1.600  84.430  0.00  0.00            
ATOM   2825  O   MOL X 512       6.520  48.140  68.240  0.00  0.00            
ATOM   2826  H   MOL X 512       6.730  47.550  69.020  0.00  0.00            
ATOM   2827  H   MOL X 512       5.650  47.810  67.940  0.00  0.00            
ATOM   2828  O   MOL X 513      26.060  22.210  61.980  0.00  0.00            
ATOM   2829  H   MOL X 513      25.270  22.740  61.740  0.00  0.00            
ATOM   2830  H   MOL X 513      26.700  22.370  61.250  0.00  0.00            
ATOM   2831  O   MOL X 514      18.400  37.140  76.240  0.00  0.00            
ATOM   2832  H   MOL X 514      18.520  36.150  76.320  0.00  0.00            
ATOM   2833  H   MOL X 514      17.800  37.340  76.990  0.00  0.00            
ATOM   2834  O   MOL X 515       4.270  22.630  68.800  0.00  0.00            
ATOM   2835  H   MOL X 515       4.510  22.940  67.900  0.00  0.00            
ATOM   2836  H   MOL X 515       3.280  22.480  68.690  0.00  0.00            
ATOM   2837  O   MOL X 516      12.850  35.090  88.780  0.00  0.00            
ATOM   2838  H   MOL X 516      12.380  34.670  89.530  0.00  0.00            
ATOM   2839  H   MOL X 516      13.370  35.800  89.200  0.00  0.00            
ATOM   2840  O   MOL X 517      30.960  15.070 108.900  0.00  0.00            
ATOM   2841  H   MOL X 517      31.480  15.360 109.720  0.00  0.00            
ATOM   2842  H   MOL X 517      30.600  14.190 109.230  0.00  0.00            
ATOM   2843  O   MOL X 518      10.820   8.710 106.210  0.00  0.00            
ATOM   2844  H   MOL X 518      10.460   8.950 105.320  0.00  0.00            
ATOM   2845  H   MOL X 518      10.080   8.920 106.820  0.00  0.00            
ATOM   2846  O   MOL X 519      42.950  38.240  62.660  0.00  0.00            
ATOM   2847  H   MOL X 519      42.830  38.040  63.670  0.00  0.00            
ATOM   2848  H   MOL X 519      43.720  37.600  62.660  0.00  0.00            
ATOM   2849  O   MOL X 520       0.430  15.980  69.340  0.00  0.00            
ATOM   2850  H   MOL X 520       0.560  15.080  68.920  0.00  0.00            
ATOM   2851  H   MOL X 520      49.090  15.990  69.380  0.00  0.00            
ATOM   2852  O   MOL X 521      17.590   2.670 125.960  0.00  0.00            
ATOM   2853  H   MOL X 521      17.810   3.010 126.850  0.00  0.00            
ATOM   2854  H   MOL X 521      18.520   2.410 125.640  0.00  0.00            
ATOM   2855  O   MOL X 522      41.400   6.400 125.320  0.00  0.00            
ATOM   2856  H   MOL X 522      41.400   6.860 126.190  0.00  0.00            
ATOM   2857  H   MOL X 522      41.480   7.140 124.680  0.00  0.00            
ATOM   2858  O   MOL X 523      13.070  30.360 106.580  0.00  0.00            
ATOM   2859  H   MOL X 523      12.780  30.690 107.450  0.00  0.00            
ATOM   2860  H   MOL X 523      12.430  29.620 106.410  0.00  0.00            
ATOM   2861  O   MOL X 524       4.810  35.990  73.490  0.00  0.00            
ATOM   2862  H   MOL X 524       5.340  35.150  73.320  0.00  0.00            
ATOM   2863  H   MOL X 524       5.510  36.670  73.420  0.00  0.00            
ATOM   2864  O   MOL X 525      36.950  38.500  91.950  0.00  0.00            
ATOM   2865  H   MOL X 525      36.630  37.630  92.270  0.00  0.00            
ATOM   2866  H   MOL X 525      37.020  39.030  92.760  0.00  0.00            
ATOM   2867  O   MOL X 526      43.120  44.820  73.810  0.00  0.00            
ATOM   2868  H   MOL X 526      43.590  45.100  74.670  0.00  0.00            
ATOM   2869  H   MOL X 526      42.880  45.700  73.450  0.00  0.00            
ATOM   2870  O   MOL X 527      20.070   5.290  67.400  0.00  0.00            
ATOM   2871  H   MOL X 527      20.620   6.040  67.740  0.00  0.00            
ATOM   2872  H   MOL X 527      20.600   4.500  67.740  0.00  0.00            
ATOM   2873  O   MOL X 528      43.080  31.070  86.540  0.00  0.00            
ATOM   2874  H   MOL X 528      42.240  31.120  86.050  0.00  0.00            
ATOM   2875  H   MOL X 528      43.640  30.520  85.940  0.00  0.00            
ATOM   2876  O   MOL X 529      43.350   5.970  64.820  0.00  0.00            
ATOM   2877  H   MOL X 529      42.470   5.600  64.530  0.00  0.00            
ATOM   2878  H   MOL X 529      43.110   6.390  65.670  0.00  0.00            
ATOM   2879  O   MOL X 530      49.150  38.900  88.410  0.00  0.00            
ATOM   2880  H   MOL X 530      49.350  38.340  89.220  0.00  0.00            
ATOM   2881  H   MOL X 530      49.450  39.800  88.670  0.00  0.00            
ATOM   2882  O   MOL X 531      25.490  34.950  97.460  0.00  0.00            
ATOM   2883  H   MOL X 531      24.760  34.370  97.050  0.00  0.00            
ATOM   2884  H   MOL X 531      25.900  35.380  96.680  0.00  0.00            
ATOM   2885  O   MOL X 532       2.530   8.940  85.160  0.00  0.00            
ATOM   2886  H   MOL X 532       2.590   8.910  84.130  0.00  0.00            
ATOM   2887  H   MOL X 532       3.060   9.730  85.330  0.00  0.00            
ATOM   2888  O   MOL X 533      40.230   1.530 109.340  0.00  0.00            
ATOM   2889  H   MOL X 533      39.790   0.650 109.460  0.00  0.00            
ATOM   2890  H   MOL X 533      40.660   1.610 110.230  0.00  0.00            
ATOM   2891  O   MOL X 534      21.570  46.700 124.540  0.00  0.00            
ATOM   2892  H   MOL X 534      21.170  45.920 124.980  0.00  0.00            
ATOM   2893  H   MOL X 534      21.950  46.320 123.720  0.00  0.00            
ATOM   2894  O   MOL X 535      26.250  43.020  98.120  0.00  0.00            
ATOM   2895  H   MOL X 535      27.150  43.390  97.900  0.00  0.00            
ATOM   2896  H   MOL X 535      26.130  43.490  98.990  0.00  0.00            
ATOM   2897  O   MOL X 536       1.040   5.760  71.910  0.00  0.00            
ATOM   2898  H   MOL X 536       0.480   6.130  71.190  0.00  0.00            
ATOM   2899  H   MOL X 536       0.800   6.320  72.700  0.00  0.00            
ATOM   2900  O   MOL X 537      16.550  49.310  95.630  0.00  0.00            
ATOM   2901  H   MOL X 537      16.110  48.620  95.080  0.00  0.00            
ATOM   2902  H   MOL X 537      15.750   0.320  95.910  0.00  0.00            
ATOM   2903  O   MOL X 538      39.660  30.370  60.040  0.00  0.00            
ATOM   2904  H   MOL X 538      39.140  30.230  59.220  0.00  0.00            
ATOM   2905  H   MOL X 538      40.090  31.240  59.930  0.00  0.00            
ATOM   2906  O   MOL X 539      17.490  16.640  71.840  0.00  0.00            
ATOM   2907  H   MOL X 539      17.120  16.100  72.570  0.00  0.00            
ATOM   2908  H   MOL X 539      17.150  17.550  72.090  0.00  0.00            
ATOM   2909  O   MOL X 540      48.220  15.170 108.150  0.00  0.00            
ATOM   2910  H   MOL X 540      47.500  14.900 107.540  0.00  0.00            
ATOM   2911  H   MOL X 540      48.780  14.330 108.170  0.00  0.00            
ATOM   2912  O   MOL X 541      46.990  25.260 113.970  0.00  0.00            
ATOM   2913  H   MOL X 541      47.470  26.090 114.190  0.00  0.00            
ATOM   2914  H   MOL X 541      46.730  24.940 114.880  0.00  0.00            
ATOM   2915  O   MOL X 542      21.320  28.170 109.550  0.00  0.00            
ATOM   2916  H   MOL X 542      20.490  28.630 109.780  0.00  0.00            
ATOM   2917  H   MOL X 542      22.010  28.700 110.000  0.00  0.00            
ATOM   2918  O   MOL X 543      20.160  37.230 110.080  0.00  0.00            
ATOM   2919  H   MOL X 543      20.660  37.840 110.670  0.00  0.00            
ATOM   2920  H   MOL X 543      20.570  36.340 110.340  0.00  0.00            
ATOM   2921  O   MOL X 544      14.010   8.320  62.030  0.00  0.00            
ATOM   2922  H   MOL X 544      13.270   7.760  61.710  0.00  0.00            
ATOM   2923  H   MOL X 544      14.310   7.810  62.860  0.00  0.00            
ATOM   2924  O   MOL X 545      11.630  19.800  62.660  0.00  0.00            
ATOM   2925  H   MOL X 545      11.910  18.850  62.490  0.00  0.00            
ATOM   2926  H   MOL X 545      11.940  19.890  63.590  0.00  0.00            
ATOM   2927  O   MOL X 546       8.550  30.690 102.510  0.00  0.00            
ATOM   2928  H   MOL X 546       8.300  30.720 101.560  0.00  0.00            
ATOM   2929  H   MOL X 546       8.150  31.500 102.900  0.00  0.00            
ATOM   2930  O   MOL X 547      32.780  17.290 119.860  0.00  0.00            
ATOM   2931  H   MOL X 547      33.670  17.640 119.650  0.00  0.00            
ATOM   2932  H   MOL X 547      32.830  16.390 119.400  0.00  0.00            
ATOM   2933  O   MOL X 548      16.280  45.640 112.580  0.00  0.00            
ATOM   2934  H   MOL X 548      16.550  46.510 112.190  0.00  0.00            
ATOM   2935  H   MOL X 548      15.520  45.380 112.000  0.00  0.00            
ATOM   2936  O   MOL X 549      35.310  29.570  80.040  0.00  0.00            
ATOM   2937  H   MOL X 549      35.140  28.590  79.850  0.00  0.00            
ATOM   2938  H   MOL X 549      36.310  29.630  80.070  0.00  0.00            
ATOM   2939  O   MOL X 550      35.790  49.330 110.440  0.00  0.00            
ATOM   2940  H   MOL X 550      34.870   0.070 110.570  0.00  0.00            
ATOM   2941  H   MOL X 550      36.260   0.310 111.140  0.00  0.00            
ATOM   2942  O   MOL X 551      25.330   4.590  79.230  0.00  0.00            
ATOM   2943  H   MOL X 551      26.270   4.510  79.540  0.00  0.00            
ATOM   2944  H   MOL X 551      25.270   5.590  79.160  0.00  0.00            
ATOM   2945  O   MOL X 552      29.050  19.600  89.450  0.00  0.00            
ATOM   2946  H   MOL X 552      28.410  19.050  89.960  0.00  0.00            
ATOM   2947  H   MOL X 552      29.310  20.280  90.140  0.00  0.00            
ATOM   2948  O   MOL X 553      20.250  15.580 107.410  0.00  0.00            
ATOM   2949  H   MOL X 553      20.210  15.900 108.340  0.00  0.00            
ATOM   2950  H   MOL X 553      19.460  16.080 107.030  0.00  0.00            
ATOM   2951  O   MOL X 554      48.480  42.650  98.020  0.00  0.00            
ATOM   2952  H   MOL X 554      48.880  43.490  98.360  0.00  0.00            
ATOM   2953  H   MOL X 554      49.150  42.000  98.400  0.00  0.00            
ATOM   2954  O   MOL X 555      29.550  16.920 107.720  0.00  0.00            
ATOM   2955  H   MOL X 555      29.990  17.730 108.060  0.00  0.00            
ATOM   2956  H   MOL X 555      30.140  16.200 108.150  0.00  0.00            
ATOM   2957  O   MOL X 556      17.370  21.810 105.900  0.00  0.00            
ATOM   2958  H   MOL X 556      16.790  21.950 105.120  0.00  0.00            
ATOM   2959  H   MOL X 556      17.520  22.720 106.250  0.00  0.00            
ATOM   2960  O   MOL X 557       6.890  12.810  65.640  0.00  0.00            
ATOM   2961  H   MOL X 557       6.500  13.510  66.220  0.00  0.00            
ATOM   2962  H   MOL X 557       7.160  13.390  64.870  0.00  0.00            
ATOM   2963  O   MOL X 558      37.700  41.650  62.510  0.00  0.00            
ATOM   2964  H   MOL X 558      36.980  41.990  61.930  0.00  0.00            
ATOM   2965  H   MOL X 558      37.750  40.700  62.160  0.00  0.00            
ATOM   2966  O   MOL X 559      25.060  36.060  81.970  0.00  0.00            
ATOM   2967  H   MOL X 559      25.630  36.480  82.650  0.00  0.00            
ATOM   2968  H   MOL X 559      25.580  35.280  81.690  0.00  0.00            
ATOM   2969  O   MOL X 560       8.810  29.090 120.680  0.00  0.00            
ATOM   2970  H   MOL X 560       8.720  29.040 121.660  0.00  0.00            
ATOM   2971  H   MOL X 560       8.810  30.100 120.590  0.00  0.00            
ATOM   2972  O   MOL X 561      20.210  39.000  68.730  0.00  0.00            
ATOM   2973  H   MOL X 561      20.830  38.280  68.430  0.00  0.00            
ATOM   2974  H   MOL X 561      20.760  39.460  69.440  0.00  0.00            
ATOM   2975  O   MOL X 562      34.100  47.950  65.030  0.00  0.00            
ATOM   2976  H   MOL X 562      34.460  47.080  65.290  0.00  0.00            
ATOM   2977  H   MOL X 562      34.680  48.550  65.600  0.00  0.00            
ATOM   2978  O   MOL X 563      27.670  48.420  61.890  0.00  0.00            
ATOM   2979  H   MOL X 563      28.510  47.880  61.800  0.00  0.00            
ATOM   2980  H   MOL X 563      27.670  48.560  62.880  0.00  0.00            
ATOM   2981  O   MOL X 564      42.440  34.700  77.230  0.00  0.00            
ATOM   2982  H   MOL X 564      41.750  34.380  76.610  0.00  0.00            
ATOM   2983  H   MOL X 564      42.360  34.120  78.010  0.00  0.00            
ATOM   2984  O   MOL X 565       8.630  32.800 115.190  0.00  0.00            
ATOM   2985  H   MOL X 565       9.560  33.070 115.030  0.00  0.00            
ATOM   2986  H   MOL X 565       8.600  31.950 114.620  0.00  0.00            
ATOM   2987  O   MOL X 566      40.650  46.580  79.070  0.00  0.00            
ATOM   2988  H   MOL X 566      40.720  46.130  79.960  0.00  0.00            
ATOM   2989  H   MOL X 566      41.580  46.860  78.890  0.00  0.00            
ATOM   2990  O   MOL X 567      10.500  46.040 124.430  0.00  0.00            
ATOM   2991  H   MOL X 567      10.640  45.140 124.830  0.00  0.00            
ATOM   2992  H   MOL X 567      11.220  46.110 123.760  0.00  0.00            
ATOM   2993  O   MOL X 568      27.790  40.060  96.240  0.00  0.00            
ATOM   2994  H   MOL X 568      27.050  40.080  96.920  0.00  0.00            
ATOM   2995  H   MOL X 568      27.370  39.580  95.480  0.00  0.00            
ATOM   2996  O   MOL X 569      21.030  26.420  83.480  0.00  0.00            
ATOM   2997  H   MOL X 569      21.850  26.570  82.910  0.00  0.00            
ATOM   2998  H   MOL X 569      20.450  27.220  83.240  0.00  0.00            
ATOM   2999  O   MOL X 570      15.280  38.820  75.940  0.00  0.00            
ATOM   3000  H   MOL X 570      14.320  38.780  75.750  0.00  0.00            
ATOM   3001  H   MOL X 570      15.300  38.570  76.920  0.00  0.00            
ATOM   3002  O   MOL X 571      20.240  16.390  71.090  0.00  0.00            
ATOM   3003  H   MOL X 571      19.450  16.730  71.600  0.00  0.00            
ATOM   3004  H   MOL X 571      21.040  16.740  71.580  0.00  0.00            
ATOM   3005  O   MOL X 572       9.260  42.910 121.150  0.00  0.00            
ATOM   3006  H   MOL X 572       9.680  42.180 120.620  0.00  0.00            
ATOM   3007  H   MOL X 572       9.910  42.920 121.910  0.00  0.00            
ATOM   3008  O   MOL X 573      40.910  40.450  64.170  0.00  0.00            
ATOM   3009  H   MOL X 573      41.230  39.850  64.900  0.00  0.00            
ATOM   3010  H   MOL X 573      41.130  41.350  64.530  0.00  0.00            
ATOM   3011  O   MOL X 574      22.060  21.590  70.250  0.00  0.00            
ATOM   3012  H   MOL X 574      22.020  21.730  71.250  0.00  0.00            
ATOM   3013  H   MOL X 574      23.030  21.510  70.150  0.00  0.00            
ATOM   3014  O   MOL X 575      34.310  32.670 117.790  0.00  0.00            
ATOM   3015  H   MOL X 575      35.140  32.610 117.230  0.00  0.00            
ATOM   3016  H   MOL X 575      33.580  32.450 117.150  0.00  0.00            
ATOM   3017  O   MOL X 576      40.890  12.970 123.750  0.00  0.00            
ATOM   3018  H   MOL X 576      41.420  12.250 123.300  0.00  0.00            
ATOM   3019  H   MOL X 576      41.570  13.710 123.720  0.00  0.00            
ATOM   3020  O   MOL X 577      36.730  32.660 116.540  0.00  0.00            
ATOM   3021  H   MOL X 577      37.390  31.960 116.330  0.00  0.00            
ATOM   3022  H   MOL X 577      37.120  33.480 116.170  0.00  0.00            
ATOM   3023  O   MOL X 578      17.680  25.190  81.570  0.00  0.00            
ATOM   3024  H   MOL X 578      18.040  25.240  80.660  0.00  0.00            
ATOM   3025  H   MOL X 578      16.960  25.910  81.400  0.00  0.00            
ATOM   3026  O   MOL X 579       8.610  30.580 110.900  0.00  0.00            
ATOM   3027  H   MOL X 579       9.330  30.240 110.320  0.00  0.00            
ATOM   3028  H   MOL X 579       8.200  31.290 110.360  0.00  0.00            
ATOM   3029  O   MOL X 580       3.820   3.050  81.640  0.00  0.00            
ATOM   3030  H   MOL X 580       3.560   3.630  82.390  0.00  0.00            
ATOM   3031  H   MOL X 580       4.360   3.630  81.070  0.00  0.00            
ATOM   3032  O   MOL X 581      22.890  19.780  83.350  0.00  0.00            
ATOM   3033  H   MOL X 581      23.390  18.970  83.670  0.00  0.00            
ATOM   3034  H   MOL X 581      22.080  19.800  83.930  0.00  0.00            
ATOM   3035  O   MOL X 582      34.150  19.560 107.720  0.00  0.00            
ATOM   3036  H   MOL X 582      34.390  19.970 106.830  0.00  0.00            
ATOM   3037  H   MOL X 582      34.380  20.280 108.350  0.00  0.00            
ATOM   3038  O   MOL X 583      13.620   2.930 118.000  0.00  0.00            
ATOM   3039  H   MOL X 583      13.690   3.790 117.510  0.00  0.00            
ATOM   3040  H   MOL X 583      12.990   3.130 118.740  0.00  0.00            
ATOM   3041  O   MOL X 584      48.000  47.780  98.680  0.00  0.00            
ATOM   3042  H   MOL X 584      47.170  48.180  98.340  0.00  0.00            
ATOM   3043  H   MOL X 584      48.680  48.070  98.030  0.00  0.00            
ATOM   3044  O   MOL X 585       2.700  33.380  75.660  0.00  0.00            
ATOM   3045  H   MOL X 585       3.200  33.800  76.390  0.00  0.00            
ATOM   3046  H   MOL X 585       3.170  32.480  75.650  0.00  0.00            
ATOM   3047  O   MOL X 586      42.920  21.390  62.670  0.00  0.00            
ATOM   3048  H   MOL X 586      43.190  20.860  61.890  0.00  0.00            
ATOM   3049  H   MOL X 586      43.820  21.720  62.990  0.00  0.00            
ATOM   3050  O   MOL X 587      11.750  16.550  93.080  0.00  0.00            
ATOM   3051  H   MOL X 587      12.070  17.340  93.580  0.00  0.00            
ATOM   3052  H   MOL X 587      11.730  15.880  93.830  0.00  0.00            
ATOM   3053  O   MOL X 588      21.550  29.450  86.680  0.00  0.00            
ATOM   3054  H   MOL X 588      21.100  29.070  85.910  0.00  0.00            
ATOM   3055  H   MOL X 588      20.900  30.190  86.940  0.00  0.00            
ATOM   3056  O   MOL X 589      12.280   7.160 115.130  0.00  0.00            
ATOM   3057  H   MOL X 589      11.510   7.750 115.390  0.00  0.00            
ATOM   3058  H   MOL X 589      12.360   7.380 114.170  0.00  0.00            
ATOM   3059  O   MOL X 590      11.160  40.940 120.550  0.00  0.00            
ATOM   3060  H   MOL X 590      11.320  39.990 120.720  0.00  0.00            
ATOM   3061  H   MOL X 590      11.340  41.360 121.440  0.00  0.00            
ATOM   3062  O   MOL X 591       5.240  37.700 121.630  0.00  0.00            
ATOM   3063  H   MOL X 591       4.630  37.180 121.010  0.00  0.00            
ATOM   3064  H   MOL X 591       5.380  37.040 122.350  0.00  0.00            
ATOM   3065  O   MOL X 592      31.930  41.670  91.870  0.00  0.00            
ATOM   3066  H   MOL X 592      32.500  42.480  92.050  0.00  0.00            
ATOM   3067  H   MOL X 592      31.310  42.000  91.190  0.00  0.00            
ATOM   3068  O   MOL X 593       4.210  38.720 124.620  0.00  0.00            
ATOM   3069  H   MOL X 593       3.460  38.430 123.990  0.00  0.00            
ATOM   3070  H   MOL X 593       4.710  37.840 124.680  0.00  0.00            
ATOM   3071  O   MOL X 594      41.510  37.030  69.460  0.00  0.00            
ATOM   3072  H   MOL X 594      40.730  36.390  69.540  0.00  0.00            
ATOM   3073  H   MOL X 594      42.160  36.470  68.930  0.00  0.00            
ATOM   3074  O   MOL X 595      11.860  34.990 120.460  0.00  0.00            
ATOM   3075  H   MOL X 595      12.520  35.360 121.100  0.00  0.00            
ATOM   3076  H   MOL X 595      11.310  34.400 121.040  0.00  0.00            
ATOM   3077  O   MOL X 596      35.940   5.540  83.740  0.00  0.00            
ATOM   3078  H   MOL X 596      35.230   6.180  83.960  0.00  0.00            
ATOM   3079  H   MOL X 596      36.710   5.940  84.250  0.00  0.00            
ATOM   3080  O   MOL X 597      34.540  32.450  87.600  0.00  0.00            
ATOM   3081  H   MOL X 597      34.610  31.790  88.360  0.00  0.00            
ATOM   3082  H   MOL X 597      33.980  31.950  86.980  0.00  0.00            
ATOM   3083  O   MOL X 598       5.180  41.420 119.540  0.00  0.00            
ATOM   3084  H   MOL X 598       5.270  41.330 118.570  0.00  0.00            
ATOM   3085  H   MOL X 598       4.280  41.080 119.710  0.00  0.00            
ATOM   3086  O   MOL X 599       3.010  20.460  93.220  0.00  0.00            
ATOM   3087  H   MOL X 599       2.360  20.320  93.940  0.00  0.00            
ATOM   3088  H   MOL X 599       3.450  21.310  93.490  0.00  0.00            
ATOM   3089  O   MOL X 600      37.790  34.540  89.480  0.00  0.00            
ATOM   3090  H   MOL X 600      37.210  33.840  89.120  0.00  0.00            
ATOM   3091  H   MOL X 600      38.020  34.180  90.380  0.00  0.00            
ATOM   3092  O   MOL X 601      38.430  40.470  67.720  0.00  0.00            
ATOM   3093  H   MOL X 601      38.390  39.460  67.640  0.00  0.00            
ATOM   3094  H   MOL X 601      38.550  40.570  68.690  0.00  0.00            
ATOM   3095  O   MOL X 602      49.360  37.030 123.230  0.00  0.00            
ATOM   3096  H   MOL X 602      48.470  37.280 122.850  0.00  0.00            
ATOM   3097  H   MOL X 602      49.100  36.350 123.890  0.00  0.00            
ATOM   3098  O   MOL X 603      36.000  21.020  83.560  0.00  0.00            
ATOM   3099  H   MOL X 603      36.180  20.650  84.480  0.00  0.00            
ATOM   3100  H   MOL X 603      36.720  20.550  83.060  0.00  0.00            
ATOM   3101  O   MOL X 604      49.140  44.520  69.700  0.00  0.00            
ATOM   3102  H   MOL X 604      49.050  44.980  70.580  0.00  0.00            
ATOM   3103  H   MOL X 604       0.480  44.540  69.580  0.00  0.00            
ATOM   3104  O   MOL X 605      23.780   3.590  91.820  0.00  0.00            
ATOM   3105  H   MOL X 605      24.200   3.550  90.910  0.00  0.00            
ATOM   3106  H   MOL X 605      23.950   4.560  92.010  0.00  0.00            
ATOM   3107  O   MOL X 606      13.820  11.100 101.170  0.00  0.00            
ATOM   3108  H   MOL X 606      13.620  12.090 101.070  0.00  0.00            
ATOM   3109  H   MOL X 606      13.060  10.820 100.600  0.00  0.00            
ATOM   3110  O   MOL X 607      38.190  27.540 124.430  0.00  0.00            
ATOM   3111  H   MOL X 607      39.100  27.870 124.730  0.00  0.00            
ATOM   3112  H   MOL X 607      38.360  27.300 123.500  0.00  0.00            
ATOM   3113  O   MOL X 608      30.390  21.690  72.100  0.00  0.00            
ATOM   3114  H   MOL X 608      31.350  21.620  72.400  0.00  0.00            
ATOM   3115  H   MOL X 608      30.330  20.980  71.400  0.00  0.00            
ATOM   3116  O   MOL X 609       9.890  27.560  83.190  0.00  0.00            
ATOM   3117  H   MOL X 609       9.140  26.900  83.330  0.00  0.00            
ATOM   3118  H   MOL X 609      10.110  27.390  82.250  0.00  0.00            
ATOM   3119  O   MOL X 610      27.430  17.930  65.560  0.00  0.00            
ATOM   3120  H   MOL X 610      27.280  17.210  66.250  0.00  0.00            
ATOM   3121  H   MOL X 610      28.000  17.450  64.860  0.00  0.00            
ATOM   3122  O   MOL X 611      15.930  15.110 120.160  0.00  0.00            
ATOM   3123  H   MOL X 611      15.930  14.840 119.220  0.00  0.00            
ATOM   3124  H   MOL X 611      14.970  15.260 120.360  0.00  0.00            
ATOM   3125  O   MOL X 612       9.310  44.120  71.340  0.00  0.00            
ATOM   3126  H   MOL X 612       9.320  44.380  72.330  0.00  0.00            
ATOM   3127  H   MOL X 612      10.260  44.200  71.130  0.00  0.00            
ATOM   3128  O   MOL X 613      15.520   9.030  77.650  0.00  0.00            
ATOM   3129  H   MOL X 613      15.240   9.130  78.610  0.00  0.00            
ATOM   3130  H   MOL X 613      16.510   8.970  77.740  0.00  0.00            
ATOM   3131  O   MOL X 614      13.380  10.110  76.430  0.00  0.00            
ATOM   3132  H   MOL X 614      13.650  11.080  76.410  0.00  0.00            
ATOM   3133  H   MOL X 614      14.200   9.690  76.850  0.00  0.00            
ATOM   3134  O   MOL X 615      36.120  23.660 121.440  0.00  0.00            
ATOM   3135  H   MOL X 615      36.550  22.790 121.320  0.00  0.00            
ATOM   3136  H   MOL X 615      36.250  24.060 120.520  0.00  0.00            
ATOM   3137  O   MOL X 616      42.090  38.660 114.390  0.00  0.00            
ATOM   3138  H   MOL X 616      41.370  38.930 115.020  0.00  0.00            
ATOM   3139  H   MOL X 616      41.900  39.240 113.590  0.00  0.00            
ATOM   3140  O   MOL X 617      25.990   1.080  85.340  0.00  0.00            
ATOM   3141  H   MOL X 617      26.660   0.950  86.040  0.00  0.00            
ATOM   3142  H   MOL X 617      25.590   0.170  85.220  0.00  0.00            
ATOM   3143  O   MOL X 618      22.740  44.790  82.560  0.00  0.00            
ATOM   3144  H   MOL X 618      22.320  44.020  83.000  0.00  0.00            
ATOM   3145  H   MOL X 618      22.110  44.930  81.780  0.00  0.00            
ATOM   3146  O   MOL X 619      32.730  20.300 102.930  0.00  0.00            
ATOM   3147  H   MOL X 619      33.010  19.470 102.480  0.00  0.00            
ATOM   3148  H   MOL X 619      33.590  20.800 102.990  0.00  0.00            
ATOM   3149  O   MOL X 620      30.580  20.580  65.470  0.00  0.00            
ATOM   3150  H   MOL X 620      31.280  21.030  66.010  0.00  0.00            
ATOM   3151  H   MOL X 620      31.120  20.320  64.660  0.00  0.00            
ATOM   3152  O   MOL X 621       3.200  38.590  84.430  0.00  0.00            
ATOM   3153  H   MOL X 621       3.210  39.560  84.170  0.00  0.00            
ATOM   3154  H   MOL X 621       3.680  38.600  85.280  0.00  0.00            
ATOM   3155  O   MOL X 622       1.880  39.030  91.690  0.00  0.00            
ATOM   3156  H   MOL X 622       2.460  38.710  92.450  0.00  0.00            
ATOM   3157  H   MOL X 622       1.630  39.970  92.000  0.00  0.00            
ATOM   3158  O   MOL X 623      38.890   4.740  93.340  0.00  0.00            
ATOM   3159  H   MOL X 623      39.770   4.340  93.470  0.00  0.00            
ATOM   3160  H   MOL X 623      38.820   5.340  94.160  0.00  0.00            
ATOM   3161  O   MOL X 624      15.930  18.960  82.410  0.00  0.00            
ATOM   3162  H   MOL X 624      15.940  18.430  81.590  0.00  0.00            
ATOM   3163  H   MOL X 624      14.960  19.160  82.540  0.00  0.00            
ATOM   3164  O   MOL X 625      10.110  18.140 120.210  0.00  0.00            
ATOM   3165  H   MOL X 625       9.490  17.920 121.010  0.00  0.00            
ATOM   3166  H   MOL X 625      10.060  19.110 120.260  0.00  0.00            
ATOM   3167  O   MOL X 626       1.780  17.380 111.320  0.00  0.00            
ATOM   3168  H   MOL X 626       0.910  17.070 110.920  0.00  0.00            
ATOM   3169  H   MOL X 626       2.270  17.680 110.520  0.00  0.00            
ATOM   3170  O   MOL X 627      24.760  23.790  93.860  0.00  0.00            
ATOM   3171  H   MOL X 627      24.850  22.840  94.100  0.00  0.00            
ATOM   3172  H   MOL X 627      24.310  23.720  92.950  0.00  0.00            
ATOM   3173  O   MOL X 628      18.210  12.530  70.230  0.00  0.00            
ATOM   3174  H   MOL X 628      18.270  12.210  71.180  0.00  0.00            
ATOM   3175  H   MOL X 628      18.400  11.690  69.720  0.00  0.00            
ATOM   3176  O   MOL X 629      13.590   9.820  67.920  0.00  0.00            
ATOM   3177  H   MOL X 629      14.510  10.110  68.200  0.00  0.00            
ATOM   3178  H   MOL X 629      13.050  10.600  68.140  0.00  0.00            
ATOM   3179  O   MOL X 630      11.910  15.060  95.440  0.00  0.00            
ATOM   3180  H   MOL X 630      11.740  14.530  96.260  0.00  0.00            
ATOM   3181  H   MOL X 630      12.780  15.490  95.700  0.00  0.00            
ATOM   3182  O   MOL X 631      22.000  11.880 105.480  0.00  0.00            
ATOM   3183  H   MOL X 631      22.490  11.450 104.720  0.00  0.00            
ATOM   3184  H   MOL X 631      21.640  11.070 105.900  0.00  0.00            
ATOM   3185  O   MOL X 632      14.570  21.950 126.450  0.00  0.00            
ATOM   3186  H   MOL X 632      14.760  22.530 127.220  0.00  0.00            
ATOM   3187  H   MOL X 632      15.240  22.290 125.770  0.00  0.00            
ATOM   3188  O   MOL X 633      44.110  22.980 105.210  0.00  0.00            
ATOM   3189  H   MOL X 633      43.520  22.930 104.400  0.00  0.00            
ATOM   3190  H   MOL X 633      44.870  23.510 104.900  0.00  0.00            
ATOM   3191  O   MOL X 634      13.070   7.860 111.790  0.00  0.00            
ATOM   3192  H   MOL X 634      12.580   8.780 111.780  0.00  0.00            
ATOM   3193  H   MOL X 634      12.940   7.640 110.840  0.00  0.00            
ATOM   3194  O   MOL X 635      33.190  13.530  98.450  0.00  0.00            
ATOM   3195  H   MOL X 635      33.070  12.640  98.070  0.00  0.00            
ATOM   3196  H   MOL X 635      34.170  13.570  98.640  0.00  0.00            
ATOM   3197  O   MOL X 636      14.510   0.390 118.150  0.00  0.00            
ATOM   3198  H   MOL X 636      15.450   0.620 118.040  0.00  0.00            
ATOM   3199  H   MOL X 636      14.080   1.300 118.080  0.00  0.00            
ATOM   3200  O   MOL X 637      13.350  19.060 117.200  0.00  0.00            
ATOM   3201  H   MOL X 637      14.210  18.950 117.650  0.00  0.00            
ATOM   3202  H   MOL X 637      12.790  18.340 117.640  0.00  0.00            
ATOM   3203  O   MOL X 638      32.340   8.030  91.200  0.00  0.00            
ATOM   3204  H   MOL X 638      32.300   8.430  90.310  0.00  0.00            
ATOM   3205  H   MOL X 638      31.740   8.640  91.730  0.00  0.00            
ATOM   3206  O   MOL X 639      28.290  16.640  60.940  0.00  0.00            
ATOM   3207  H   MOL X 639      28.620  15.960  60.320  0.00  0.00            
ATOM   3208  H   MOL X 639      28.770  17.450  60.680  0.00  0.00            
ATOM   3209  O   MOL X 640      36.910   4.170  70.300  0.00  0.00            
ATOM   3210  H   MOL X 640      37.440   3.600  69.660  0.00  0.00            
ATOM   3211  H   MOL X 640      37.530   4.950  70.460  0.00  0.00            
ATOM   3212  O   MOL X 641       3.830  17.390  72.870  0.00  0.00            
ATOM   3213  H   MOL X 641       3.110  17.590  73.550  0.00  0.00            
ATOM   3214  H   MOL X 641       3.300  17.380  72.010  0.00  0.00            
ATOM   3215  O   MOL X 642      42.060  37.730 123.450  0.00  0.00            
ATOM   3216  H   MOL X 642      41.780  38.240 122.650  0.00  0.00            
ATOM   3217  H   MOL X 642      41.350  37.010 123.490  0.00  0.00            
ATOM   3218  O   MOL X 643      25.950  14.380 100.640  0.00  0.00            
ATOM   3219  H   MOL X 643      25.280  14.440  99.920  0.00  0.00            
ATOM   3220  H   MOL X 643      26.810  14.370 100.170  0.00  0.00            
ATOM   3221  O   MOL X 644       3.520  45.150  81.720  0.00  0.00            
ATOM   3222  H   MOL X 644       2.840  44.530  82.050  0.00  0.00            
ATOM   3223  H   MOL X 644       4.340  44.800  82.160  0.00  0.00            
ATOM   3224  O   MOL X 645      42.630   4.020 124.840  0.00  0.00            
ATOM   3225  H   MOL X 645      43.030   3.850 125.710  0.00  0.00            
ATOM   3226  H   MOL X 645      42.190   4.910 124.960  0.00  0.00            
ATOM   3227  O   MOL X 646      22.910  25.950 118.260  0.00  0.00            
ATOM   3228  H   MOL X 646      22.040  25.920 118.780  0.00  0.00            
ATOM   3229  H   MOL X 646      22.780  26.720 117.680  0.00  0.00            
ATOM   3230  O   MOL X 647      34.640  42.420  95.990  0.00  0.00            
ATOM   3231  H   MOL X 647      34.690  43.250  95.460  0.00  0.00            
ATOM   3232  H   MOL X 647      34.320  42.730  96.880  0.00  0.00            
ATOM   3233  O   MOL X 648      35.870   5.290 123.080  0.00  0.00            
ATOM   3234  H   MOL X 648      36.180   4.550 122.460  0.00  0.00            
ATOM   3235  H   MOL X 648      36.450   6.030 122.780  0.00  0.00            
ATOM   3236  O   MOL X 649      11.120  32.780  77.390  0.00  0.00            
ATOM   3237  H   MOL X 649      10.520  32.850  76.630  0.00  0.00            
ATOM   3238  H   MOL X 649      10.530  32.430  78.120  0.00  0.00            
ATOM   3239  O   MOL X 650       4.530  14.820  73.350  0.00  0.00            
ATOM   3240  H   MOL X 650       4.420  15.800  73.140  0.00  0.00            
ATOM   3241  H   MOL X 650       3.620  14.640  73.750  0.00  0.00            
ATOM   3242  O   MOL X 651      35.340  41.400  74.850  0.00  0.00            
ATOM   3243  H   MOL X 651      35.710  40.570  74.400  0.00  0.00            
ATOM   3244  H   MOL X 651      34.910  41.860  74.060  0.00  0.00            
ATOM   3245  O   MOL X 652      48.570  17.150 106.350  0.00  0.00            
ATOM   3246  H   MOL X 652      48.590  16.530 107.140  0.00  0.00            
ATOM   3247  H   MOL X 652      47.830  16.680 105.830  0.00  0.00            
ATOM   3248  O   MOL X 653      35.240  12.980 121.980  0.00  0.00            
ATOM   3249  H   MOL X 653      35.910  12.220 121.770  0.00  0.00            
ATOM   3250  H   MOL X 653      35.600  13.270 122.840  0.00  0.00            
ATOM   3251  O   MOL X 654      37.810  41.680  79.200  0.00  0.00            
ATOM   3252  H   MOL X 654      38.580  42.300  79.170  0.00  0.00            
ATOM   3253  H   MOL X 654      38.120  40.910  78.620  0.00  0.00            
ATOM   3254  O   MOL X 655      11.670  33.480  64.370  0.00  0.00            
ATOM   3255  H   MOL X 655      11.970  34.380  64.100  0.00  0.00            
ATOM   3256  H   MOL X 655      10.710  33.510  64.020  0.00  0.00            
ATOM   3257  O   MOL X 656      40.000  17.350  66.700  0.00  0.00            
ATOM   3258  H   MOL X 656      40.560  17.950  67.250  0.00  0.00            
ATOM   3259  H   MOL X 656      40.290  17.640  65.770  0.00  0.00            
ATOM   3260  O   MOL X 657      46.410  44.500  83.660  0.00  0.00            
ATOM   3261  H   MOL X 657      46.540  44.920  84.540  0.00  0.00            
ATOM   3262  H   MOL X 657      47.090  45.030  83.130  0.00  0.00            
ATOM   3263  O   MOL X 658      45.140  30.670 120.500  0.00  0.00            
ATOM   3264  H   MOL X 658      44.230  30.460 120.850  0.00  0.00            
ATOM   3265  H   MOL X 658      45.430  29.700 120.350  0.00  0.00            
ATOM   3266  O   MOL X 659       5.890  35.080  87.700  0.00  0.00            
ATOM   3267  H   MOL X 659       5.280  35.410  88.390  0.00  0.00            
ATOM   3268  H   MOL X 659       6.730  34.870  88.200  0.00  0.00            
ATOM   3269  O   MOL X 660      12.490  40.560 115.710  0.00  0.00            
ATOM   3270  H   MOL X 660      12.190  40.990 116.570  0.00  0.00            
ATOM   3271  H   MOL X 660      12.260  39.600 115.880  0.00  0.00            
ATOM   3272  O   MOL X 661      18.630  27.740  93.760  0.00  0.00            
ATOM   3273  H   MOL X 661      18.330  28.660  93.430  0.00  0.00            
ATOM   3274  H   MOL X 661      17.730  27.440  94.100  0.00  0.00            
ATOM   3275  O   MOL X 662       2.840  28.710  75.960  0.00  0.00            
ATOM   3276  H   MOL X 662       3.150  27.850  75.580  0.00  0.00            
ATOM   3277  H   MOL X 662       2.380  28.410  76.790  0.00  0.00            
ATOM   3278  O   MOL X 663      23.260  26.700  81.850  0.00  0.00            
ATOM   3279  H   MOL X 663      24.170  27.130  81.770  0.00  0.00            
ATOM   3280  H   MOL X 663      22.840  27.070  81.040  0.00  0.00            
ATOM   3281  O   MOL X 664       0.780  19.730  80.550  0.00  0.00            
ATOM   3282  H   MOL X 664      49.460  20.030  80.730  0.00  0.00            
ATOM   3283  H   MOL X 664       0.640  19.170  79.760  0.00  0.00            
ATOM   3284  O   MOL X 665      43.150  35.990  90.380  0.00  0.00            
ATOM   3285  H   MOL X 665      43.870  36.140  91.040  0.00  0.00            
ATOM   3286  H   MOL X 665      43.120  35.010  90.270  0.00  0.00            
ATOM   3287  O   MOL X 666      21.960  24.440 110.890  0.00  0.00            
ATOM   3288  H   MOL X 666      22.840  24.430 111.320  0.00  0.00            
ATOM   3289  H   MOL X 666      21.350  24.690 111.620  0.00  0.00            
ATOM   3290  O   MOL X 667      39.240  17.120  72.620  0.00  0.00            
ATOM   3291  H   MOL X 667      39.650  16.350  73.080  0.00  0.00            
ATOM   3292  H   MOL X 667      38.960  17.590  73.480  0.00  0.00            
ATOM   3293  O   MOL X 668      28.340   8.770  93.580  0.00  0.00            
ATOM   3294  H   MOL X 668      28.470   9.540  94.190  0.00  0.00            
ATOM   3295  H   MOL X 668      29.120   8.870  92.980  0.00  0.00            
ATOM   3296  O   MOL X 669      31.300  27.050  62.510  0.00  0.00            
ATOM   3297  H   MOL X 669      30.280  27.160  62.500  0.00  0.00            
ATOM   3298  H   MOL X 669      31.430  26.290  63.160  0.00  0.00            
ATOM   3299  O   MOL X 670      23.440  31.660  75.040  0.00  0.00            
ATOM   3300  H   MOL X 670      24.350  31.850  74.730  0.00  0.00            
ATOM   3301  H   MOL X 670      23.460  31.880  76.000  0.00  0.00            
ATOM   3302  O   MOL X 671      38.860  17.890 119.300  0.00  0.00            
ATOM   3303  H   MOL X 671      38.440  18.600 118.790  0.00  0.00            
ATOM   3304  H   MOL X 671      39.290  18.390 120.060  0.00  0.00            
ATOM   3305  O   MOL X 672       6.730   6.900 125.340  0.00  0.00            
ATOM   3306  H   MOL X 672       6.280   7.550 124.760  0.00  0.00            
ATOM   3307  H   MOL X 672       7.070   7.460 126.070  0.00  0.00            
ATOM   3308  O   MOL X 673      23.710  37.700  80.200  0.00  0.00            
ATOM   3309  H   MOL X 673      24.210  37.020  80.750  0.00  0.00            
ATOM   3310  H   MOL X 673      22.850  37.770  80.720  0.00  0.00            
ATOM   3311  O   MOL X 674       3.690  37.830  93.300  0.00  0.00            
ATOM   3312  H   MOL X 674       4.180  37.500  92.500  0.00  0.00            
ATOM   3313  H   MOL X 674       3.830  37.150  93.990  0.00  0.00            
ATOM   3314  O   MOL X 675      22.970  35.910  63.180  0.00  0.00            
ATOM   3315  H   MOL X 675      23.790  35.330  63.020  0.00  0.00            
ATOM   3316  H   MOL X 675      23.160  36.160  64.120  0.00  0.00            
ATOM   3317  O   MOL X 676      15.970  24.340  69.100  0.00  0.00            
ATOM   3318  H   MOL X 676      16.840  24.170  69.600  0.00  0.00            
ATOM   3319  H   MOL X 676      15.400  23.630  69.460  0.00  0.00            
ATOM   3320  O   MOL X 677      35.100  16.650  99.110  0.00  0.00            
ATOM   3321  H   MOL X 677      35.430  16.540  98.180  0.00  0.00            
ATOM   3322  H   MOL X 677      34.110  16.600  99.000  0.00  0.00            
ATOM   3323  O   MOL X 678      47.220  16.380 121.870  0.00  0.00            
ATOM   3324  H   MOL X 678      47.560  16.380 122.780  0.00  0.00            
ATOM   3325  H   MOL X 678      46.340  15.880 122.020  0.00  0.00            
ATOM   3326  O   MOL X 679      49.230  46.040  88.790  0.00  0.00            
ATOM   3327  H   MOL X 679       0.370  45.510  89.170  0.00  0.00            
ATOM   3328  H   MOL X 679      48.820  46.170  89.680  0.00  0.00            
ATOM   3329  O   MOL X 680       6.120  15.820  77.350  0.00  0.00            
ATOM   3330  H   MOL X 680       5.630  16.660  77.240  0.00  0.00            
ATOM   3331  H   MOL X 680       6.760  16.040  78.080  0.00  0.00            
ATOM   3332  O   MOL X 681      40.650   3.030  89.140  0.00  0.00            
ATOM   3333  H   MOL X 681      40.490   3.220  88.200  0.00  0.00            
ATOM   3334  H   MOL X 681      41.130   3.880  89.420  0.00  0.00            
ATOM   3335  O   MOL X 682       1.180  16.050  85.700  0.00  0.00            
ATOM   3336  H   MOL X 682       1.560  16.130  84.770  0.00  0.00            
ATOM   3337  H   MOL X 682       2.010  16.130  86.220  0.00  0.00            
ATOM   3338  O   MOL X 683       8.490  47.290 109.360  0.00  0.00            
ATOM   3339  H   MOL X 683       8.610  47.830 110.170  0.00  0.00            
ATOM   3340  H   MOL X 683       9.430  47.360 108.980  0.00  0.00            
ATOM   3341  O   MOL X 684      39.050   4.890 125.040  0.00  0.00            
ATOM   3342  H   MOL X 684      39.380   4.010 125.270  0.00  0.00            
ATOM   3343  H   MOL X 684      39.860   5.470 125.100  0.00  0.00            
ATOM   3344  O   MOL X 685      45.760  39.870  92.200  0.00  0.00            
ATOM   3345  H   MOL X 685      46.700  40.100  92.280  0.00  0.00            
ATOM   3346  H   MOL X 685      45.280  40.700  92.370  0.00  0.00            
ATOM   3347  O   MOL X 686       2.640  48.730  66.150  0.00  0.00            
ATOM   3348  H   MOL X 686       1.810  48.790  66.680  0.00  0.00            
ATOM   3349  H   MOL X 686       2.950   0.110  66.090  0.00  0.00            
ATOM   3350  O   MOL X 687       2.570  47.970  92.600  0.00  0.00            
ATOM   3351  H   MOL X 687       3.500  47.760  92.390  0.00  0.00            
ATOM   3352  H   MOL X 687       2.190  47.010  92.630  0.00  0.00            
ATOM   3353  O   MOL X 688      34.870   4.860 103.040  0.00  0.00            
ATOM   3354  H   MOL X 688      35.210   5.360 102.270  0.00  0.00            
ATOM   3355  H   MOL X 688      35.490   5.070 103.760  0.00  0.00            
ATOM   3356  O   MOL X 689       9.400  23.320  92.070  0.00  0.00            
ATOM   3357  H   MOL X 689       8.830  23.850  91.470  0.00  0.00            
ATOM   3358  H   MOL X 689      10.010  24.040  92.430  0.00  0.00            
ATOM   3359  O   MOL X 690       6.890   9.480  82.720  0.00  0.00            
ATOM   3360  H   MOL X 690       5.990   9.900  82.380  0.00  0.00            
ATOM   3361  H   MOL X 690       6.480   8.650  83.040  0.00  0.00            
ATOM   3362  O   MOL X 691      33.980   6.260  92.330  0.00  0.00            
ATOM   3363  H   MOL X 691      33.360   6.970  91.960  0.00  0.00            
ATOM   3364  H   MOL X 691      33.810   6.340  93.320  0.00  0.00            
ATOM   3365  O   MOL X 692      10.260  37.380  71.160  0.00  0.00            
ATOM   3366  H   MOL X 692       9.940  37.590  70.250  0.00  0.00            
ATOM   3367  H   MOL X 692      10.600  36.460  71.010  0.00  0.00            
ATOM   3368  O   MOL X 693      40.960  22.490 107.470  0.00  0.00            
ATOM   3369  H   MOL X 693      40.410  22.260 108.290  0.00  0.00            
ATOM   3370  H   MOL X 693      40.260  22.370 106.750  0.00  0.00            
ATOM   3371  O   MOL X 694      32.660  12.490  62.540  0.00  0.00            
ATOM   3372  H   MOL X 694      32.340  13.220  61.960  0.00  0.00            
ATOM   3373  H   MOL X 694      33.580  12.820  62.810  0.00  0.00            
ATOM   3374  O   MOL X 695      28.940  17.970  83.870  0.00  0.00            
ATOM   3375  H   MOL X 695      28.730  17.110  84.380  0.00  0.00            
ATOM   3376  H   MOL X 695      28.990  17.590  82.970  0.00  0.00            
ATOM   3377  O   MOL X 696       0.660  46.470 114.360  0.00  0.00            
ATOM   3378  H   MOL X 696       0.280  46.100 113.540  0.00  0.00            
ATOM   3379  H   MOL X 696      49.550  46.450 115.000  0.00  0.00            
ATOM   3380  O   MOL X 697      34.200  32.490 107.540  0.00  0.00            
ATOM   3381  H   MOL X 697      33.470  31.900 107.950  0.00  0.00            
ATOM   3382  H   MOL X 697      34.860  31.940 108.110  0.00  0.00            
ATOM   3383  O   MOL X 698      34.980   8.550  64.760  0.00  0.00            
ATOM   3384  H   MOL X 698      35.920   8.770  64.490  0.00  0.00            
ATOM   3385  H   MOL X 698      35.090   8.680  65.750  0.00  0.00            
ATOM   3386  O   MOL X 699       9.370  31.860  79.230  0.00  0.00            
ATOM   3387  H   MOL X 699       8.420  32.020  79.370  0.00  0.00            
ATOM   3388  H   MOL X 699       9.560  31.080  79.810  0.00  0.00            
ATOM   3389  O   MOL X 700      23.400  18.190 124.150  0.00  0.00            
ATOM   3390  H   MOL X 700      23.020  18.400 125.020  0.00  0.00            
ATOM   3391  H   MOL X 700      24.340  18.020 124.310  0.00  0.00            
ATOM   3392  O   MOL X 701      47.710  13.850  64.580  0.00  0.00            
ATOM   3393  H   MOL X 701      47.920  13.670  65.560  0.00  0.00            
ATOM   3394  H   MOL X 701      46.740  13.960  64.550  0.00  0.00            
ATOM   3395  O   MOL X 702      40.750   3.960 115.900  0.00  0.00            
ATOM   3396  H   MOL X 702      40.380   3.420 115.170  0.00  0.00            
ATOM   3397  H   MOL X 702      40.200   4.770 115.890  0.00  0.00            
ATOM   3398  O   MOL X 703       2.730  14.310  60.940  0.00  0.00            
ATOM   3399  H   MOL X 703       2.050  15.010  61.050  0.00  0.00            
ATOM   3400  H   MOL X 703       3.500  14.770  60.570  0.00  0.00            
ATOM   3401  O   MOL X 704      17.640  38.430  97.710  0.00  0.00            
ATOM   3402  H   MOL X 704      17.190  39.310  97.680  0.00  0.00            
ATOM   3403  H   MOL X 704      17.860  38.380  96.720  0.00  0.00            
ATOM   3404  O   MOL X 705      48.710  28.340  78.230  0.00  0.00            
ATOM   3405  H   MOL X 705      48.300  27.710  78.920  0.00  0.00            
ATOM   3406  H   MOL X 705      49.620  27.950  78.130  0.00  0.00            
ATOM   3407  O   MOL X 706      35.680  21.190  80.020  0.00  0.00            
ATOM   3408  H   MOL X 706      36.090  22.060  80.210  0.00  0.00            
ATOM   3409  H   MOL X 706      35.790  20.710  80.870  0.00  0.00            
ATOM   3410  O   MOL X 707       5.420   7.810  60.490  0.00  0.00            
ATOM   3411  H   MOL X 707       4.490   8.120  60.480  0.00  0.00            
ATOM   3412  H   MOL X 707       5.340   6.920  60.950  0.00  0.00            
ATOM   3413  O   MOL X 708      29.860  45.280  89.520  0.00  0.00            
ATOM   3414  H   MOL X 708      29.160  45.630  88.950  0.00  0.00            
ATOM   3415  H   MOL X 708      30.650  45.830  89.250  0.00  0.00            
ATOM   3416  O   MOL X 709       5.580   5.300  61.490  0.00  0.00            
ATOM   3417  H   MOL X 709       6.430   5.330  60.960  0.00  0.00            
ATOM   3418  H   MOL X 709       5.780   4.710  62.240  0.00  0.00            
ATOM   3419  O   MOL X 710       2.650  20.680 125.690  0.00  0.00            
ATOM   3420  H   MOL X 710       3.290  20.200 125.130  0.00  0.00            
ATOM   3421  H   MOL X 710       3.060  20.660 126.580  0.00  0.00            
ATOM   3422  O   MOL X 711      21.460  14.230 118.070  0.00  0.00            
ATOM   3423  H   MOL X 711      22.020  14.660 118.770  0.00  0.00            
ATOM   3424  H   MOL X 711      20.880  14.960 117.800  0.00  0.00            
ATOM   3425  O   MOL X 712      22.540  28.430  92.680  0.00  0.00            
ATOM   3426  H   MOL X 712      22.970  29.090  92.040  0.00  0.00            
ATOM   3427  H   MOL X 712      23.270  28.380  93.340  0.00  0.00            
ATOM   3428  O   MOL X 713      29.110   0.900 108.120  0.00  0.00            
ATOM   3429  H   MOL X 713      28.840   0.180 107.510  0.00  0.00            
ATOM   3430  H   MOL X 713      29.900   0.560 108.570  0.00  0.00            
ATOM   3431  O   MOL X 714       6.320  48.290 108.000  0.00  0.00            
ATOM   3432  H   MOL X 714       7.120  47.940 108.490  0.00  0.00            
ATOM   3433  H   MOL X 714       6.710  48.860 107.310  0.00  0.00            
ATOM   3434  O   MOL X 715      35.620  11.900 111.130  0.00  0.00            
ATOM   3435  H   MOL X 715      34.620  11.800 111.140  0.00  0.00            
ATOM   3436  H   MOL X 715      35.870  11.430 110.270  0.00  0.00            
ATOM   3437  O   MOL X 716      44.310  14.750 106.410  0.00  0.00            
ATOM   3438  H   MOL X 716      44.170  14.320 107.280  0.00  0.00            
ATOM   3439  H   MOL X 716      43.500  14.530 105.900  0.00  0.00            
ATOM   3440  O   MOL X 717       1.910  32.910  98.390  0.00  0.00            
ATOM   3441  H   MOL X 717       1.060  33.500  98.460  0.00  0.00            
ATOM   3442  H   MOL X 717       2.370  33.400  97.680  0.00  0.00            
ATOM   3443  O   MOL X 718       9.130  33.730  63.580  0.00  0.00            
ATOM   3444  H   MOL X 718       8.430  33.270  64.110  0.00  0.00            
ATOM   3445  H   MOL X 718       8.580  33.940  62.760  0.00  0.00            
ATOM   3446  O   MOL X 719       6.910   0.590  63.560  0.00  0.00            
ATOM   3447  H   MOL X 719       6.090   1.040  63.900  0.00  0.00            
ATOM   3448  H   MOL X 719       7.590   0.980  64.200  0.00  0.00            
ATOM   3449  O   MOL X 720      20.820   7.040  98.610  0.00  0.00            
ATOM   3450  H   MOL X 720      21.750   7.340  98.750  0.00  0.00            
ATOM   3451  H   MOL X 720      20.350   7.810  98.240  0.00  0.00            
ATOM   3452  O   MOL X 721      19.150  45.340 120.470  0.00  0.00            
ATOM   3453  H   MOL X 721      18.650  46.170 120.480  0.00  0.00            
ATOM   3454  H   MOL X 721      18.680  44.810 121.190  0.00  0.00            
ATOM   3455  O   MOL X 722      35.820  48.040  78.640  0.00  0.00            
ATOM   3456  H   MOL X 722      35.180  48.630  79.140  0.00  0.00            
ATOM   3457  H   MOL X 722      36.670  48.150  79.130  0.00  0.00            
ATOM   3458  O   MOL X 723      32.200  15.720 111.160  0.00  0.00            
ATOM   3459  H   MOL X 723      32.800  16.290 111.730  0.00  0.00            
ATOM   3460  H   MOL X 723      32.070  14.900 111.720  0.00  0.00            
ATOM   3461  O   MOL X 724      14.100  45.490  83.040  0.00  0.00            
ATOM   3462  H   MOL X 724      13.300  45.660  82.510  0.00  0.00            
ATOM   3463  H   MOL X 724      13.720  45.320  83.960  0.00  0.00            
ATOM   3464  O   MOL X 725      27.760  10.200  66.210  0.00  0.00            
ATOM   3465  H   MOL X 725      26.820   9.890  66.210  0.00  0.00            
ATOM   3466  H   MOL X 725      28.120   9.720  66.990  0.00  0.00            
ATOM   3467  O   MOL X 726       4.380  25.820  87.690  0.00  0.00            
ATOM   3468  H   MOL X 726       3.990  25.600  86.790  0.00  0.00            
ATOM   3469  H   MOL X 726       4.290  26.790  87.690  0.00  0.00            
ATOM   3470  O   MOL X 727      35.110  24.140 113.190  0.00  0.00            
ATOM   3471  H   MOL X 727      35.490  24.930 113.730  0.00  0.00            
ATOM   3472  H   MOL X 727      34.860  23.560 113.940  0.00  0.00            
ATOM   3473  O   MOL X 728       1.440  33.740  66.210  0.00  0.00            
ATOM   3474  H   MOL X 728       2.140  33.770  66.930  0.00  0.00            
ATOM   3475  H   MOL X 728       0.580  33.740  66.740  0.00  0.00            
ATOM   3476  O   MOL X 729       5.120  41.300  94.180  0.00  0.00            
ATOM   3477  H   MOL X 729       5.900  40.800  94.570  0.00  0.00            
ATOM   3478  H   MOL X 729       4.610  40.580  93.760  0.00  0.00            
ATOM   3479  O   MOL X 730      22.040  47.130  74.990  0.00  0.00            
ATOM   3480  H   MOL X 730      21.850  46.870  74.030  0.00  0.00            
ATOM   3481  H   MOL X 730      21.790  46.290  75.450  0.00  0.00            
ATOM   3482  O   MOL X 731      36.230   1.380 118.270  0.00  0.00            
ATOM   3483  H   MOL X 731      37.170   1.550 118.090  0.00  0.00            
ATOM   3484  H   MOL X 731      35.850   1.320 117.340  0.00  0.00            
ATOM   3485  O   MOL X 732      32.740   7.460 118.810  0.00  0.00            
ATOM   3486  H   MOL X 732      33.350   7.940 118.170  0.00  0.00            
ATOM   3487  H   MOL X 732      32.680   8.180 119.500  0.00  0.00            
ATOM   3488  O   MOL X 733      32.190  42.800 116.080  0.00  0.00            
ATOM   3489  H   MOL X 733      31.950  41.880 115.690  0.00  0.00            
ATOM   3490  H   MOL X 733      31.580  43.390 115.590  0.00  0.00            
ATOM   3491  O   MOL X 734      43.210   3.930 117.060  0.00  0.00            
ATOM   3492  H   MOL X 734      42.330   3.880 116.570  0.00  0.00            
ATOM   3493  H   MOL X 734      42.970   4.430 117.870  0.00  0.00            
ATOM   3494  O   MOL X 735      30.690   3.670  64.630  0.00  0.00            
ATOM   3495  H   MOL X 735      30.960   3.880  65.580  0.00  0.00            
ATOM   3496  H   MOL X 735      30.850   2.680  64.560  0.00  0.00            
ATOM   3497  O   MOL X 736      29.350  21.560  91.370  0.00  0.00            
ATOM   3498  H   MOL X 736      29.840  21.770  92.210  0.00  0.00            
ATOM   3499  H   MOL X 736      28.460  21.930  91.590  0.00  0.00            
ATOM   3500  O   MOL X 737      34.820  48.080  74.850  0.00  0.00            
ATOM   3501  H   MOL X 737      34.670  48.680  74.090  0.00  0.00            
ATOM   3502  H   MOL X 737      34.030  48.270  75.460  0.00  0.00            
ATOM   3503  O   MOL X 738      41.320   1.370 111.900  0.00  0.00            
ATOM   3504  H   MOL X 738      41.690   0.920 112.740  0.00  0.00            
ATOM   3505  H   MOL X 738      41.840   2.200 111.920  0.00  0.00            
ATOM   3506  O   MOL X 739      44.260  10.380 118.710  0.00  0.00            
ATOM   3507  H   MOL X 739      43.640  10.710 118.020  0.00  0.00            
ATOM   3508  H   MOL X 739      44.180  11.070 119.410  0.00  0.00            
ATOM   3509  O   MOL X 740      49.010  45.830  72.080  0.00  0.00            
ATOM   3510  H   MOL X 740      48.780  45.420  72.950  0.00  0.00            
ATOM   3511  H   MOL X 740      48.210  46.410  71.890  0.00  0.00            
ATOM   3512  O   MOL X 741      31.960  30.840 124.530  0.00  0.00            
ATOM   3513  H   MOL X 741      31.470  31.150 123.730  0.00  0.00            
ATOM   3514  H   MOL X 741      31.470  31.300 125.250  0.00  0.00            
ATOM   3515  O   MOL X 742      30.000  47.060  62.250  0.00  0.00            
ATOM   3516  H   MOL X 742      30.140  46.120  62.480  0.00  0.00            
ATOM   3517  H   MOL X 742      30.900  47.460  62.440  0.00  0.00            
ATOM   3518  O   MOL X 743      16.210  46.860  86.830  0.00  0.00            
ATOM   3519  H   MOL X 743      15.330  47.230  87.120  0.00  0.00            
ATOM   3520  H   MOL X 743      16.160  46.070  87.470  0.00  0.00            
ATOM   3521  O   MOL X 744      47.400   1.130  94.600  0.00  0.00            
ATOM   3522  H   MOL X 744      47.470   0.740  93.670  0.00  0.00            
ATOM   3523  H   MOL X 744      46.440   1.320  94.680  0.00  0.00            
ATOM   3524  O   MOL X 745      18.320   9.700 121.090  0.00  0.00            
ATOM   3525  H   MOL X 745      17.350   9.980 121.170  0.00  0.00            
ATOM   3526  H   MOL X 745      18.450   9.310 122.000  0.00  0.00            
ATOM   3527  O   MOL X 746      36.700  22.720  64.990  0.00  0.00            
ATOM   3528  H   MOL X 746      37.230  21.960  64.660  0.00  0.00            
ATOM   3529  H   MOL X 746      36.000  22.280  65.570  0.00  0.00            
ATOM   3530  O   MOL X 747      42.180   4.740  82.530  0.00  0.00            
ATOM   3531  H   MOL X 747      42.440   5.530  81.960  0.00  0.00            
ATOM   3532  H   MOL X 747      41.720   5.220  83.280  0.00  0.00            
ATOM   3533  O   MOL X 748      15.760  34.820  94.160  0.00  0.00            
ATOM   3534  H   MOL X 748      14.850  35.140  94.300  0.00  0.00            
ATOM   3535  H   MOL X 748      16.260  35.720  94.070  0.00  0.00            
ATOM   3536  O   MOL X 749      10.260   8.880 115.660  0.00  0.00            
ATOM   3537  H   MOL X 749      10.270   9.480 116.430  0.00  0.00            
ATOM   3538  H   MOL X 749       9.670   9.410 115.030  0.00  0.00            
ATOM   3539  O   MOL X 750      48.140  40.410  72.380  0.00  0.00            
ATOM   3540  H   MOL X 750      47.690  39.730  71.840  0.00  0.00            
ATOM   3541  H   MOL X 750      47.580  40.410  73.220  0.00  0.00            
ATOM   3542  O   MOL X 751       0.780  16.590  62.480  0.00  0.00            
ATOM   3543  H   MOL X 751       1.280  17.400  62.740  0.00  0.00            
ATOM   3544  H   MOL X 751      49.580  16.970  62.140  0.00  0.00            
ATOM   3545  O   MOL X 752      10.680  10.080  90.230  0.00  0.00            
ATOM   3546  H   MOL X 752      10.040   9.480  90.690  0.00  0.00            
ATOM   3547  H   MOL X 752      11.130  10.550  90.960  0.00  0.00            
ATOM   3548  O   MOL X 753      21.490  26.950 101.720  0.00  0.00            
ATOM   3549  H   MOL X 753      22.120  27.700 101.750  0.00  0.00            
ATOM   3550  H   MOL X 753      21.010  27.110 100.850  0.00  0.00            
ATOM   3551  O   MOL X 754      14.180  43.890  99.770  0.00  0.00            
ATOM   3552  H   MOL X 754      14.720  43.490  99.050  0.00  0.00            
ATOM   3553  H   MOL X 754      13.290  43.950  99.280  0.00  0.00            
ATOM   3554  O   MOL X 755      14.430  44.190  92.410  0.00  0.00            
ATOM   3555  H   MOL X 755      14.140  43.270  92.280  0.00  0.00            
ATOM   3556  H   MOL X 755      14.100  44.660  91.560  0.00  0.00            
ATOM   3557  O   MOL X 756      23.280   7.620 101.910  0.00  0.00            
ATOM   3558  H   MOL X 756      23.710   7.740 101.010  0.00  0.00            
ATOM   3559  H   MOL X 756      23.090   6.660 101.890  0.00  0.00            
ATOM   3560  O   MOL X 757       5.760  43.970  60.120  0.00  0.00            
ATOM   3561  H   MOL X 757       5.470  43.010  60.100  0.00  0.00            
ATOM   3562  H   MOL X 757       5.410  44.290  60.980  0.00  0.00            
ATOM   3563  O   MOL X 758      10.120   3.010 122.350  0.00  0.00            
ATOM   3564  H   MOL X 758      10.900   2.980 121.730  0.00  0.00            
ATOM   3565  H   MOL X 758       9.380   3.160 121.680  0.00  0.00            
ATOM   3566  O   MOL X 759      37.200   1.670  75.950  0.00  0.00            
ATOM   3567  H   MOL X 759      37.810   2.430  75.670  0.00  0.00            
ATOM   3568  H   MOL X 759      37.860   1.010  76.240  0.00  0.00            
ATOM   3569  O   MOL X 760       9.780  16.560  64.520  0.00  0.00            
ATOM   3570  H   MOL X 760       8.960  16.010  64.620  0.00  0.00            
ATOM   3571  H   MOL X 760      10.060  16.290  63.620  0.00  0.00            
ATOM   3572  O   MOL X 761       7.530   6.290 110.920  0.00  0.00            
ATOM   3573  H   MOL X 761       7.050   6.070 110.090  0.00  0.00            
ATOM   3574  H   MOL X 761       7.970   7.140 110.720  0.00  0.00            
ATOM   3575  O   MOL X 762      18.300  22.340  95.930  0.00  0.00            
ATOM   3576  H   MOL X 762      17.380  22.020  95.830  0.00  0.00            
ATOM   3577  H   MOL X 762      18.830  21.530  95.710  0.00  0.00            
ATOM   3578  O   MOL X 763      31.560  22.860  85.520  0.00  0.00            
ATOM   3579  H   MOL X 763      32.400  22.730  84.980  0.00  0.00            
ATOM   3580  H   MOL X 763      31.900  22.830  86.430  0.00  0.00            
ATOM   3581  O   MOL X 764      33.760  41.920 125.780  0.00  0.00            
ATOM   3582  H   MOL X 764      33.830  41.010 125.420  0.00  0.00            
ATOM   3583  H   MOL X 764      33.340  41.800 126.660  0.00  0.00            
ATOM   3584  O   MOL X 765       8.160  25.410  90.430  0.00  0.00            
ATOM   3585  H   MOL X 765       8.450  25.140  89.540  0.00  0.00            
ATOM   3586  H   MOL X 765       7.150  25.230  90.330  0.00  0.00            
ATOM   3587  O   MOL X 766       8.210  24.250 101.820  0.00  0.00            
ATOM   3588  H   MOL X 766       8.550  23.510 101.280  0.00  0.00            
ATOM   3589  H   MOL X 766       9.020  24.510 102.360  0.00  0.00            
ATOM   3590  O   MOL X 767      10.200  19.590 104.030  0.00  0.00            
ATOM   3591  H   MOL X 767       9.210  19.810 104.120  0.00  0.00            
ATOM   3592  H   MOL X 767      10.640  20.440 104.220  0.00  0.00            
ATOM   3593  O   MOL X 768      12.990  30.250 115.350  0.00  0.00            
ATOM   3594  H   MOL X 768      12.650  30.410 114.440  0.00  0.00            
ATOM   3595  H   MOL X 768      12.810  31.130 115.810  0.00  0.00            
ATOM   3596  O   MOL X 769      15.770  41.630 101.990  0.00  0.00            
ATOM   3597  H   MOL X 769      16.600  41.690 102.570  0.00  0.00            
ATOM   3598  H   MOL X 769      15.730  40.690 101.730  0.00  0.00            
ATOM   3599  O   MOL X 770      18.530  30.740  72.900  0.00  0.00            
ATOM   3600  H   MOL X 770      19.510  30.970  72.880  0.00  0.00            
ATOM   3601  H   MOL X 770      18.440  30.100  72.180  0.00  0.00            
ATOM   3602  O   MOL X 771      37.680   5.610  91.050  0.00  0.00            
ATOM   3603  H   MOL X 771      38.200   5.350  91.880  0.00  0.00            
ATOM   3604  H   MOL X 771      38.340   6.130  90.540  0.00  0.00            
ATOM   3605  O   MOL X 772       0.800   7.260 115.800  0.00  0.00            
ATOM   3606  H   MOL X 772       1.610   7.690 116.160  0.00  0.00            
ATOM   3607  H   MOL X 772       0.920   7.310 114.830  0.00  0.00            
ATOM   3608  O   MOL X 773       4.290  32.190 106.490  0.00  0.00            
ATOM   3609  H   MOL X 773       5.190  32.240 106.950  0.00  0.00            
ATOM   3610  H   MOL X 773       3.920  31.300 106.820  0.00  0.00            
ATOM   3611  O   MOL X 774       3.030   8.460  93.890  0.00  0.00            
ATOM   3612  H   MOL X 774       2.930   7.600  94.350  0.00  0.00            
ATOM   3613  H   MOL X 774       3.530   8.960  94.610  0.00  0.00            
ATOM   3614  O   MOL X 775      33.540  42.090  85.320  0.00  0.00            
ATOM   3615  H   MOL X 775      33.360  42.590  86.150  0.00  0.00            
ATOM   3616  H   MOL X 775      33.050  41.250  85.430  0.00  0.00            
ATOM   3617  O   MOL X 776      24.220  23.970  81.260  0.00  0.00            
ATOM   3618  H   MOL X 776      23.980  24.820  81.720  0.00  0.00            
ATOM   3619  H   MOL X 776      24.260  23.300  82.010  0.00  0.00            
ATOM   3620  O   MOL X 777       2.570  33.800 120.970  0.00  0.00            
ATOM   3621  H   MOL X 777       2.630  32.880 120.580  0.00  0.00            
ATOM   3622  H   MOL X 777       1.650  33.830 121.280  0.00  0.00            
ATOM   3623  O   MOL X 778      30.870  26.870 106.610  0.00  0.00            
ATOM   3624  H   MOL X 778      29.950  26.770 106.940  0.00  0.00            
ATOM   3625  H   MOL X 778      31.320  27.340 107.390  0.00  0.00            
ATOM   3626  O   MOL X 779       9.100   7.800  61.550  0.00  0.00            
ATOM   3627  H   MOL X 779       8.870   7.810  62.520  0.00  0.00            
ATOM   3628  H   MOL X 779       9.460   8.710  61.450  0.00  0.00            
ATOM   3629  O   MOL X 780      39.770  26.890 112.980  0.00  0.00            
ATOM   3630  H   MOL X 780      39.230  26.510 113.780  0.00  0.00            
ATOM   3631  H   MOL X 780      39.660  27.830 113.300  0.00  0.00            
ATOM   3632  O   MOL X 781      35.110  16.330  79.600  0.00  0.00            
ATOM   3633  H   MOL X 781      35.700  16.490  80.390  0.00  0.00            
ATOM   3634  H   MOL X 781      35.040  15.360  79.590  0.00  0.00            
ATOM   3635  O   MOL X 782      46.100  26.780  97.260  0.00  0.00            
ATOM   3636  H   MOL X 782      46.030  26.120  96.520  0.00  0.00            
ATOM   3637  H   MOL X 782      47.070  26.840  97.400  0.00  0.00            
ATOM   3638  O   MOL X 783      22.280  42.110 113.120  0.00  0.00            
ATOM   3639  H   MOL X 783      23.270  42.190 113.050  0.00  0.00            
ATOM   3640  H   MOL X 783      22.180  41.270 113.690  0.00  0.00            
ATOM   3641  O   MOL X 784      24.560  40.800  90.260  0.00  0.00            
ATOM   3642  H   MOL X 784      24.110  40.210  89.580  0.00  0.00            
ATOM   3643  H   MOL X 784      25.470  40.830  89.890  0.00  0.00            
ATOM   3644  O   MOL X 785       2.010   1.500  84.520  0.00  0.00            
ATOM   3645  H   MOL X 785       2.130   0.720  85.090  0.00  0.00            
ATOM   3646  H   MOL X 785       2.540   2.200  85.010  0.00  0.00            
ATOM   3647  O   MOL X 786       3.020  13.690 122.880  0.00  0.00            
ATOM   3648  H   MOL X 786       4.000  13.930 122.820  0.00  0.00            
ATOM   3649  H   MOL X 786       2.620  14.560 122.710  0.00  0.00            
ATOM   3650  O   MOL X 787       2.800   2.790  63.240  0.00  0.00            
ATOM   3651  H   MOL X 787       1.850   3.050  63.450  0.00  0.00            
ATOM   3652  H   MOL X 787       2.770   2.750  62.260  0.00  0.00            
ATOM   3653  O   MOL X 788       7.800   5.280 113.460  0.00  0.00            
ATOM   3654  H   MOL X 788       7.620   5.520 112.510  0.00  0.00            
ATOM   3655  H   MOL X 788       8.480   5.930 113.710  0.00  0.00            
ATOM   3656  O   MOL X 789      17.810  24.440  85.280  0.00  0.00            
ATOM   3657  H   MOL X 789      17.170  25.020  84.770  0.00  0.00            
ATOM   3658  H   MOL X 789      17.250  23.590  85.330  0.00  0.00            
ATOM   3659  O   MOL X 790      21.380  21.650 124.940  0.00  0.00            
ATOM   3660  H   MOL X 790      21.830  22.440 125.300  0.00  0.00            
ATOM   3661  H   MOL X 790      21.880  21.420 124.130  0.00  0.00            
ATOM   3662  O   MOL X 791      19.180  28.970 105.850  0.00  0.00            
ATOM   3663  H   MOL X 791      19.990  28.620 106.290  0.00  0.00            
ATOM   3664  H   MOL X 791      18.610  29.200 106.660  0.00  0.00            
ATOM   3665  O   MOL X 792      35.330  11.320 106.420  0.00  0.00            
ATOM   3666  H   MOL X 792      35.940  11.180 107.190  0.00  0.00            
ATOM   3667  H   MOL X 792      35.870  12.000 105.860  0.00  0.00            
ATOM   3668  O   MOL X 793      47.460  31.150  62.990  0.00  0.00            
ATOM   3669  H   MOL X 793      47.640  30.220  62.600  0.00  0.00            
ATOM   3670  H   MOL X 793      46.970  30.920  63.810  0.00  0.00            
ATOM   3671  O   MOL X 794      10.360   6.390  73.660  0.00  0.00            
ATOM   3672  H   MOL X 794      10.770   6.010  72.850  0.00  0.00            
ATOM   3673  H   MOL X 794      10.200   5.620  74.250  0.00  0.00            
ATOM   3674  O   MOL X 795      34.200  27.140  79.490  0.00  0.00            
ATOM   3675  H   MOL X 795      33.400  26.990  80.020  0.00  0.00            
ATOM   3676  H   MOL X 795      34.040  26.520  78.710  0.00  0.00            
ATOM   3677  O   MOL X 796      47.350   7.640 111.720  0.00  0.00            
ATOM   3678  H   MOL X 796      47.460   8.560 112.120  0.00  0.00            
ATOM   3679  H   MOL X 796      48.300   7.320 111.640  0.00  0.00            
ATOM   3680  O   MOL X 797       2.390  24.780  71.110  0.00  0.00            
ATOM   3681  H   MOL X 797       1.800  24.560  71.890  0.00  0.00            
ATOM   3682  H   MOL X 797       2.750  23.910  70.830  0.00  0.00            
ATOM   3683  O   MOL X 798       2.890  46.100 101.690  0.00  0.00            
ATOM   3684  H   MOL X 798       3.820  46.390 101.710  0.00  0.00            
ATOM   3685  H   MOL X 798       2.970  45.110 101.610  0.00  0.00            
ATOM   3686  O   MOL X 799      45.180  38.730 111.660  0.00  0.00            
ATOM   3687  H   MOL X 799      44.640  39.600 111.700  0.00  0.00            
ATOM   3688  H   MOL X 799      46.010  39.160 111.350  0.00  0.00            
ATOM   3689  O   MOL X 800      30.040  32.310  86.220  0.00  0.00            
ATOM   3690  H   MOL X 800      29.130  32.200  86.540  0.00  0.00            
ATOM   3691  H   MOL X 800      30.280  31.390  85.920  0.00  0.00            
ATOM   3692  O   MOL X 801       3.550  42.390 115.340  0.00  0.00            
ATOM   3693  H   MOL X 801       2.810  42.630 115.940  0.00  0.00            
ATOM   3694  H   MOL X 801       2.990  42.050 114.540  0.00  0.00            
ATOM   3695  O   MOL X 802      13.090  38.820  69.610  0.00  0.00            
ATOM   3696  H   MOL X 802      12.730  38.980  70.540  0.00  0.00            
ATOM   3697  H   MOL X 802      12.910  39.700  69.190  0.00  0.00            
ATOM   3698  O   MOL X 803      23.340  44.280 121.490  0.00  0.00            
ATOM   3699  H   MOL X 803      22.750  44.520 120.710  0.00  0.00            
ATOM   3700  H   MOL X 803      23.040  43.380 121.710  0.00  0.00            
ATOM   3701  O   MOL X 804      24.800  10.210 125.630  0.00  0.00            
ATOM   3702  H   MOL X 804      25.630  10.510 126.040  0.00  0.00            
ATOM   3703  H   MOL X 804      24.230  11.040 125.690  0.00  0.00            
ATOM   3704  O   MOL X 805      42.290  20.410 104.640  0.00  0.00            
ATOM   3705  H   MOL X 805      41.720  19.690 104.230  0.00  0.00            
ATOM   3706  H   MOL X 805      42.340  21.080 103.910  0.00  0.00            
ATOM   3707  O   MOL X 806      23.450  32.750 105.420  0.00  0.00            
ATOM   3708  H   MOL X 806      24.200  33.380 105.110  0.00  0.00            
ATOM   3709  H   MOL X 806      23.560  32.780 106.380  0.00  0.00            
ATOM   3710  O   MOL X 807      27.570  34.880 112.210  0.00  0.00            
ATOM   3711  H   MOL X 807      27.070  34.300 111.600  0.00  0.00            
ATOM   3712  H   MOL X 807      27.600  34.280 113.020  0.00  0.00            
ATOM   3713  O   MOL X 808      37.940  12.130 123.820  0.00  0.00            
ATOM   3714  H   MOL X 808      38.880  12.440 123.720  0.00  0.00            
ATOM   3715  H   MOL X 808      37.740  11.750 122.900  0.00  0.00            
ATOM   3716  O   MOL X 809      16.650  24.620  90.010  0.00  0.00            
ATOM   3717  H   MOL X 809      16.090  23.800  90.190  0.00  0.00            
ATOM   3718  H   MOL X 809      15.990  25.250  89.650  0.00  0.00            
ATOM   3719  O   MOL X 810      30.990   2.660  71.070  0.00  0.00            
ATOM   3720  H   MOL X 810      30.720   2.530  70.110  0.00  0.00            
ATOM   3721  H   MOL X 810      30.050   2.720  71.450  0.00  0.00            
ATOM   3722  O   MOL X 811      14.450  29.490 122.890  0.00  0.00            
ATOM   3723  H   MOL X 811      14.240  28.540 123.150  0.00  0.00            
ATOM   3724  H   MOL X 811      15.030  29.820 123.630  0.00  0.00            
ATOM   3725  O   MOL X 812       3.520  41.020  66.780  0.00  0.00            
ATOM   3726  H   MOL X 812       3.730  40.210  67.290  0.00  0.00            
ATOM   3727  H   MOL X 812       4.380  41.530  66.830  0.00  0.00            
ATOM   3728  O   MOL X 813      26.860  24.140  65.350  0.00  0.00            
ATOM   3729  H   MOL X 813      26.380  24.990  65.230  0.00  0.00            
ATOM   3730  H   MOL X 813      27.540  24.390  66.050  0.00  0.00            
ATOM   3731  O   MOL X 814      46.450  41.040 104.060  0.00  0.00            
ATOM   3732  H   MOL X 814      47.150  40.310 104.150  0.00  0.00            
ATOM   3733  H   MOL X 814      46.170  41.100 105.010  0.00  0.00            
ATOM   3734  O   MOL X 815      27.080  30.400  95.460  0.00  0.00            
ATOM   3735  H   MOL X 815      28.000  30.220  95.730  0.00  0.00            
ATOM   3736  H   MOL X 815      27.120  30.530  94.500  0.00  0.00            
ATOM   3737  O   MOL X 816      10.800  14.290 120.340  0.00  0.00            
ATOM   3738  H   MOL X 816      10.100  14.930 120.570  0.00  0.00            
ATOM   3739  H   MOL X 816      10.710  13.630 121.100  0.00  0.00            
ATOM   3740  O   MOL X 817       3.650  48.000 107.850  0.00  0.00            
ATOM   3741  H   MOL X 817       4.640  48.170 107.970  0.00  0.00            
ATOM   3742  H   MOL X 817       3.250  48.230 108.720  0.00  0.00            
ATOM   3743  O   MOL X 818      47.210  15.860  87.840  0.00  0.00            
ATOM   3744  H   MOL X 818      46.340  16.380  87.740  0.00  0.00            
ATOM   3745  H   MOL X 818      47.060  15.410  88.730  0.00  0.00            
ATOM   3746  O   MOL X 819      29.900   2.410  90.370  0.00  0.00            
ATOM   3747  H   MOL X 819      29.550   1.500  90.320  0.00  0.00            
ATOM   3748  H   MOL X 819      30.390   2.440  89.490  0.00  0.00            
ATOM   3749  O   MOL X 820      17.230  39.150  65.330  0.00  0.00            
ATOM   3750  H   MOL X 820      17.970  39.650  65.790  0.00  0.00            
ATOM   3751  H   MOL X 820      16.840  38.630  66.060  0.00  0.00            
ATOM   3752  O   MOL X 821      12.550  38.280  79.150  0.00  0.00            
ATOM   3753  H   MOL X 821      11.920  37.590  79.490  0.00  0.00            
ATOM   3754  H   MOL X 821      11.880  39.020  78.980  0.00  0.00            
ATOM   3755  O   MOL X 822      36.620  47.070 109.240  0.00  0.00            
ATOM   3756  H   MOL X 822      36.250  47.910 109.650  0.00  0.00            
ATOM   3757  H   MOL X 822      37.530  47.060 109.600  0.00  0.00            
ATOM   3758  O   MOL X 823      44.110  18.990  85.640  0.00  0.00            
ATOM   3759  H   MOL X 823      44.350  19.300  84.740  0.00  0.00            
ATOM   3760  H   MOL X 823      43.310  19.550  85.850  0.00  0.00            
ATOM   3761  O   MOL X 824      35.650  30.620 101.970  0.00  0.00            
ATOM   3762  H   MOL X 824      36.230  30.680 102.760  0.00  0.00            
ATOM   3763  H   MOL X 824      35.580  29.620 101.860  0.00  0.00            
ATOM   3764  O   MOL X 825       5.320  25.020 107.190  0.00  0.00            
ATOM   3765  H   MOL X 825       4.560  25.410 107.680  0.00  0.00            
ATOM   3766  H   MOL X 825       6.080  25.120 107.810  0.00  0.00            
ATOM   3767  O   MOL X 826       2.120  46.290  72.620  0.00  0.00            
ATOM   3768  H   MOL X 826       1.180  46.370  72.330  0.00  0.00            
ATOM   3769  H   MOL X 826       2.130  45.330  72.920  0.00  0.00            
ATOM   3770  O   MOL X 827       0.680   7.460  74.540  0.00  0.00            
ATOM   3771  H   MOL X 827       0.170   8.130  75.040  0.00  0.00            
ATOM   3772  H   MOL X 827       0.880   6.780  75.220  0.00  0.00            
ATOM   3773  O   MOL X 828      11.370  29.600  64.960  0.00  0.00            
ATOM   3774  H   MOL X 828      11.910  28.780  64.920  0.00  0.00            
ATOM   3775  H   MOL X 828      10.490  29.260  64.600  0.00  0.00            
ATOM   3776  O   MOL X 829      12.350  20.530  98.050  0.00  0.00            
ATOM   3777  H   MOL X 829      12.390  20.360  99.050  0.00  0.00            
ATOM   3778  H   MOL X 829      12.890  19.720  97.780  0.00  0.00            
ATOM   3779  O   MOL X 830      13.600  37.340  84.600  0.00  0.00            
ATOM   3780  H   MOL X 830      13.810  38.190  84.100  0.00  0.00            
ATOM   3781  H   MOL X 830      12.890  37.710  85.230  0.00  0.00            
ATOM   3782  O   MOL X 831       8.020  30.580  83.800  0.00  0.00            
ATOM   3783  H   MOL X 831       7.270  31.240  83.650  0.00  0.00            
ATOM   3784  H   MOL X 831       7.560  29.740  83.590  0.00  0.00            
ATOM   3785  O   MOL X 832      42.950  25.970  88.280  0.00  0.00            
ATOM   3786  H   MOL X 832      42.450  25.770  87.430  0.00  0.00            
ATOM   3787  H   MOL X 832      42.610  26.850  88.520  0.00  0.00            
ATOM   3788  O   MOL X 833       4.120  37.960  90.430  0.00  0.00            
ATOM   3789  H   MOL X 833       4.500  38.680  89.890  0.00  0.00            
ATOM   3790  H   MOL X 833       3.220  38.300  90.680  0.00  0.00            
ATOM   3791  O   MOL X 834       5.560  19.350  73.760  0.00  0.00            
ATOM   3792  H   MOL X 834       5.540  19.020  74.680  0.00  0.00            
ATOM   3793  H   MOL X 834       4.970  18.690  73.280  0.00  0.00            
ATOM   3794  O   MOL X 835       6.110  27.900 118.650  0.00  0.00            
ATOM   3795  H   MOL X 835       5.900  27.820 119.650  0.00  0.00            
ATOM   3796  H   MOL X 835       5.650  28.740 118.410  0.00  0.00            
ATOM   3797  O   MOL X 836      33.400   9.830  68.300  0.00  0.00            
ATOM   3798  H   MOL X 836      34.260   9.470  67.910  0.00  0.00            
ATOM   3799  H   MOL X 836      33.480   9.560  69.240  0.00  0.00            
ATOM   3800  O   MOL X 837      36.860  14.730  92.120  0.00  0.00            
ATOM   3801  H   MOL X 837      37.500  13.980  92.110  0.00  0.00            
ATOM   3802  H   MOL X 837      36.700  14.950  91.180  0.00  0.00            
ATOM   3803  O   MOL X 838      10.260  29.430  71.260  0.00  0.00            
ATOM   3804  H   MOL X 838       9.470  29.020  71.680  0.00  0.00            
ATOM   3805  H   MOL X 838      10.860  29.560  72.060  0.00  0.00            
ATOM   3806  O   MOL X 839      39.120  31.500  69.780  0.00  0.00            
ATOM   3807  H   MOL X 839      39.260  31.780  70.710  0.00  0.00            
ATOM   3808  H   MOL X 839      38.600  32.330  69.450  0.00  0.00            
ATOM   3809  O   MOL X 840      37.900   4.380  80.690  0.00  0.00            
ATOM   3810  H   MOL X 840      37.690   5.370  80.510  0.00  0.00            
ATOM   3811  H   MOL X 840      38.770   4.290  80.240  0.00  0.00            
ATOM   3812  O   MOL X 841      45.400  45.300 114.200  0.00  0.00            
ATOM   3813  H   MOL X 841      45.500  45.170 113.230  0.00  0.00            
ATOM   3814  H   MOL X 841      44.860  44.480 114.410  0.00  0.00            
ATOM   3815  O   MOL X 842      36.040  44.560  99.160  0.00  0.00            
ATOM   3816  H   MOL X 842      36.210  45.520  99.270  0.00  0.00            
ATOM   3817  H   MOL X 842      36.930  44.170  99.380  0.00  0.00            
ATOM   3818  O   MOL X 843      13.480  44.340 104.080  0.00  0.00            
ATOM   3819  H   MOL X 843      13.000  43.560 104.470  0.00  0.00            
ATOM   3820  H   MOL X 843      13.570  44.940 104.870  0.00  0.00            
ATOM   3821  O   MOL X 844      43.090  43.140  92.900  0.00  0.00            
ATOM   3822  H   MOL X 844      42.480  42.460  92.570  0.00  0.00            
ATOM   3823  H   MOL X 844      42.760  43.890  92.270  0.00  0.00            
ATOM   3824  O   MOL X 845      12.390  34.490  86.230  0.00  0.00            
ATOM   3825  H   MOL X 845      11.420  34.590  86.360  0.00  0.00            
ATOM   3826  H   MOL X 845      12.690  34.680  87.180  0.00  0.00            
ATOM   3827  O   MOL X 846      27.490  19.700 111.880  0.00  0.00            
ATOM   3828  H   MOL X 846      28.410  19.990 111.590  0.00  0.00            
ATOM   3829  H   MOL X 846      27.080  20.570 112.120  0.00  0.00            
ATOM   3830  O   MOL X 847      34.050  35.960  83.650  0.00  0.00            
ATOM   3831  H   MOL X 847      34.080  35.730  84.620  0.00  0.00            
ATOM   3832  H   MOL X 847      34.530  35.200  83.280  0.00  0.00            
ATOM   3833  O   MOL X 848       3.360   3.220  86.160  0.00  0.00            
ATOM   3834  H   MOL X 848       4.270   3.450  86.500  0.00  0.00            
ATOM   3835  H   MOL X 848       2.800   3.780  86.740  0.00  0.00            
ATOM   3836  O   MOL X 849      27.140  16.400 125.890  0.00  0.00            
ATOM   3837  H   MOL X 849      26.920  17.380 125.920  0.00  0.00            
ATOM   3838  H   MOL X 849      28.050  16.380 126.250  0.00  0.00            
ATOM   3839  O   MOL X 850      10.840  43.480 125.470  0.00  0.00            
ATOM   3840  H   MOL X 850      11.680  43.130 125.860  0.00  0.00            
ATOM   3841  H   MOL X 850      10.170  43.320 126.170  0.00  0.00            
ATOM   3842  O   MOL X 851      46.550   1.860  65.880  0.00  0.00            
ATOM   3843  H   MOL X 851      46.070   1.620  66.690  0.00  0.00            
ATOM   3844  H   MOL X 851      46.280   2.790  65.710  0.00  0.00            
ATOM   3845  O   MOL X 852      36.260  39.340  73.340  0.00  0.00            
ATOM   3846  H   MOL X 852      35.870  39.330  72.440  0.00  0.00            
ATOM   3847  H   MOL X 852      36.780  38.480  73.280  0.00  0.00            
ATOM   3848  O   MOL X 853      46.630  23.200 126.190  0.00  0.00            
ATOM   3849  H   MOL X 853      46.370  24.040 125.710  0.00  0.00            
ATOM   3850  H   MOL X 853      47.320  23.510 126.800  0.00  0.00            
ATOM   3851  O   MOL X 854      24.000  47.640  66.770  0.00  0.00            
ATOM   3852  H   MOL X 854      24.930  47.780  66.440  0.00  0.00            
ATOM   3853  H   MOL X 854      24.170  47.550  67.740  0.00  0.00            
ATOM   3854  O   MOL X 855      25.390  47.160 116.360  0.00  0.00            
ATOM   3855  H   MOL X 855      25.740  46.950 115.440  0.00  0.00            
ATOM   3856  H   MOL X 855      24.400  47.130 116.210  0.00  0.00            
ATOM   3857  O   MOL X 856      34.850  36.990 118.420  0.00  0.00            
ATOM   3858  H   MOL X 856      35.780  37.220 118.630  0.00  0.00            
ATOM   3859  H   MOL X 856      34.760  36.090 118.850  0.00  0.00            
ATOM   3860  O   MOL X 857      17.900  47.300  84.810  0.00  0.00            
ATOM   3861  H   MOL X 857      17.240  47.090  85.560  0.00  0.00            
ATOM   3862  H   MOL X 857      17.460  46.790  84.060  0.00  0.00            
ATOM   3863  O   MOL X 858      42.490  31.630 113.130  0.00  0.00            
ATOM   3864  H   MOL X 858      43.260  31.700 113.740  0.00  0.00            
ATOM   3865  H   MOL X 858      41.800  31.260 113.770  0.00  0.00            
ATOM   3866  O   MOL X 859      26.050  46.790  73.770  0.00  0.00            
ATOM   3867  H   MOL X 859      25.920  45.930  73.250  0.00  0.00            
ATOM   3868  H   MOL X 859      26.960  46.620  74.110  0.00  0.00            
ATOM   3869  O   MOL X 860      14.490  30.530  78.920  0.00  0.00            
ATOM   3870  H   MOL X 860      13.740  30.160  79.440  0.00  0.00            
ATOM   3871  H   MOL X 860      15.220  29.850  79.220  0.00  0.00            
ATOM   3872  O   MOL X 861      16.030  33.520  69.080  0.00  0.00            
ATOM   3873  H   MOL X 861      16.510  33.140  69.850  0.00  0.00            
ATOM   3874  H   MOL X 861      15.960  34.480  69.350  0.00  0.00            
ATOM   3875  O   MOL X 862       7.170  16.450  88.070  0.00  0.00            
ATOM   3876  H   MOL X 862       6.340  16.520  87.540  0.00  0.00            
ATOM   3877  H   MOL X 862       7.410  15.480  87.960  0.00  0.00            
ATOM   3878  O   MOL X 863      31.720   4.950 105.800  0.00  0.00            
ATOM   3879  H   MOL X 863      32.340   5.640 106.230  0.00  0.00            
ATOM   3880  H   MOL X 863      30.860   5.400 105.950  0.00  0.00            
ATOM   3881  O   MOL X 864      46.520   7.830  85.760  0.00  0.00            
ATOM   3882  H   MOL X 864      47.450   7.540  85.500  0.00  0.00            
ATOM   3883  H   MOL X 864      46.290   8.450  85.050  0.00  0.00            
ATOM   3884  O   MOL X 865      28.690  31.390  70.900  0.00  0.00            
ATOM   3885  H   MOL X 865      28.340  30.760  71.580  0.00  0.00            
ATOM   3886  H   MOL X 865      29.530  31.700  71.340  0.00  0.00            
ATOM   3887  O   MOL X 866      41.730  43.500 124.910  0.00  0.00            
ATOM   3888  H   MOL X 866      41.450  42.630 125.340  0.00  0.00            
ATOM   3889  H   MOL X 866      42.650  43.290 124.640  0.00  0.00            
ATOM   3890  O   MOL X 867      47.870  39.580 107.190  0.00  0.00            
ATOM   3891  H   MOL X 867      48.280  40.040 107.990  0.00  0.00            
ATOM   3892  H   MOL X 867      46.930  39.500 107.570  0.00  0.00            
ATOM   3893  O   MOL X 868       6.440  31.150  92.540  0.00  0.00            
ATOM   3894  H   MOL X 868       7.290  31.050  93.140  0.00  0.00            
ATOM   3895  H   MOL X 868       6.430  32.120  92.470  0.00  0.00            
ATOM   3896  O   MOL X 869       7.130  36.930  81.930  0.00  0.00            
ATOM   3897  H   MOL X 869       6.570  37.390  82.580  0.00  0.00            
ATOM   3898  H   MOL X 869       7.650  36.300  82.520  0.00  0.00            
ATOM   3899  O   MOL X 870       7.570  19.900 103.930  0.00  0.00            
ATOM   3900  H   MOL X 870       6.880  20.520 103.630  0.00  0.00            
ATOM   3901  H   MOL X 870       7.350  19.070 103.400  0.00  0.00            
ATOM   3902  O   MOL X 871      35.780  27.460  92.710  0.00  0.00            
ATOM   3903  H   MOL X 871      35.670  28.270  93.270  0.00  0.00            
ATOM   3904  H   MOL X 871      36.330  26.870  93.260  0.00  0.00            
ATOM   3905  O   MOL X 872      14.970  17.610 112.680  0.00  0.00            
ATOM   3906  H   MOL X 872      14.490  16.760 112.720  0.00  0.00            
ATOM   3907  H   MOL X 872      14.490  18.180 113.370  0.00  0.00            
ATOM   3908  O   MOL X 873      10.010  15.610 108.030  0.00  0.00            
ATOM   3909  H   MOL X 873       9.380  16.090 108.600  0.00  0.00            
ATOM   3910  H   MOL X 873       9.800  14.650 108.250  0.00  0.00            
ATOM   3911  O   MOL X 874      27.980  31.760  64.640  0.00  0.00            
ATOM   3912  H   MOL X 874      27.280  32.140  65.230  0.00  0.00            
ATOM   3913  H   MOL X 874      27.470  31.990  63.780  0.00  0.00            
ATOM   3914  O   MOL X 875      29.830   1.440  93.560  0.00  0.00            
ATOM   3915  H   MOL X 875      29.550   1.050  94.420  0.00  0.00            
ATOM   3916  H   MOL X 875      30.710   0.950  93.450  0.00  0.00            
ATOM   3917  O   MOL X 876      27.540  17.350 113.070  0.00  0.00            
ATOM   3918  H   MOL X 876      28.490  17.110 113.170  0.00  0.00            
ATOM   3919  H   MOL X 876      27.590  18.170 112.480  0.00  0.00            
ATOM   3920  O   MOL X 877      21.640   2.300 114.620  0.00  0.00            
ATOM   3921  H   MOL X 877      22.290   1.620 115.000  0.00  0.00            
ATOM   3922  H   MOL X 877      21.230   1.800 113.900  0.00  0.00            
ATOM   3923  O   MOL X 878       5.500  36.360 124.720  0.00  0.00            
ATOM   3924  H   MOL X 878       5.000  35.520 124.850  0.00  0.00            
ATOM   3925  H   MOL X 878       6.430  36.110 124.900  0.00  0.00            
ATOM   3926  O   MOL X 879      25.830   1.330 116.370  0.00  0.00            
ATOM   3927  H   MOL X 879      26.540   1.460 115.710  0.00  0.00            
ATOM   3928  H   MOL X 879      25.520   2.240 116.560  0.00  0.00            
ATOM   3929  O   MOL X 880      26.190  40.350  98.410  0.00  0.00            
ATOM   3930  H   MOL X 880      26.960  40.370  99.070  0.00  0.00            
ATOM   3931  H   MOL X 880      26.060  41.350  98.310  0.00  0.00            
ATOM   3932  O   MOL X 881      22.980   4.460  61.600  0.00  0.00            
ATOM   3933  H   MOL X 881      22.080   4.840  61.700  0.00  0.00            
ATOM   3934  H   MOL X 881      23.540   5.140  62.080  0.00  0.00            
ATOM   3935  O   MOL X 882      41.820  31.700 123.130  0.00  0.00            
ATOM   3936  H   MOL X 882      42.030  31.020 122.410  0.00  0.00            
ATOM   3937  H   MOL X 882      41.570  31.140 123.900  0.00  0.00            
ATOM   3938  O   MOL X 883       4.330   7.390 116.620  0.00  0.00            
ATOM   3939  H   MOL X 883       4.270   7.660 117.590  0.00  0.00            
ATOM   3940  H   MOL X 883       4.810   8.160 116.230  0.00  0.00            
ATOM   3941  O   MOL X 884      21.670  49.260 125.420  0.00  0.00            
ATOM   3942  H   MOL X 884      21.310  49.030 126.300  0.00  0.00            
ATOM   3943  H   MOL X 884      21.640  48.350 124.960  0.00  0.00            
ATOM   3944  O   MOL X 885       0.670  30.520  98.090  0.00  0.00            
ATOM   3945  H   MOL X 885       1.210  31.350  98.300  0.00  0.00            
ATOM   3946  H   MOL X 885      49.440  30.980  97.870  0.00  0.00            
ATOM   3947  O   MOL X 886       3.730  30.510  87.160  0.00  0.00            
ATOM   3948  H   MOL X 886       4.180  31.340  87.410  0.00  0.00            
ATOM   3949  H   MOL X 886       2.760  30.760  87.200  0.00  0.00            
ATOM   3950  O   MOL X 887      40.110  24.530 111.800  0.00  0.00            
ATOM   3951  H   MOL X 887      39.900  25.350 112.340  0.00  0.00            
ATOM   3952  H   MOL X 887      39.310  23.970 112.060  0.00  0.00            
ATOM   3953  O   MOL X 888      14.650  24.580  65.390  0.00  0.00            
ATOM   3954  H   MOL X 888      13.780  24.200  65.160  0.00  0.00            
ATOM   3955  H   MOL X 888      15.140  24.460  64.500  0.00  0.00            
ATOM   3956  O   MOL X 889       6.250  38.510 116.120  0.00  0.00            
ATOM   3957  H   MOL X 889       7.130  38.320 116.490  0.00  0.00            
ATOM   3958  H   MOL X 889       5.690  37.760 116.400  0.00  0.00            
ATOM   3959  O   MOL X 890      11.070   1.600  74.180  0.00  0.00            
ATOM   3960  H   MOL X 890      10.230   1.660  74.690  0.00  0.00            
ATOM   3961  H   MOL X 890      11.290   0.620  74.290  0.00  0.00            
ATOM   3962  O   MOL X 891      35.630  39.030  68.990  0.00  0.00            
ATOM   3963  H   MOL X 891      34.940  38.710  68.360  0.00  0.00            
ATOM   3964  H   MOL X 891      36.150  38.220  69.170  0.00  0.00            
ATOM   3965  O   MOL X 892      22.700  47.320 115.880  0.00  0.00            
ATOM   3966  H   MOL X 892      22.070  47.200 115.110  0.00  0.00            
ATOM   3967  H   MOL X 892      22.320  46.620 116.480  0.00  0.00            
ATOM   3968  O   MOL X 893      31.070  37.790  92.320  0.00  0.00            
ATOM   3969  H   MOL X 893      30.270  38.020  91.790  0.00  0.00            
ATOM   3970  H   MOL X 893      31.680  37.390  91.670  0.00  0.00            
ATOM   3971  O   MOL X 894      34.950  34.480 119.660  0.00  0.00            
ATOM   3972  H   MOL X 894      34.620  33.850 118.930  0.00  0.00            
ATOM   3973  H   MOL X 894      35.440  33.840 120.220  0.00  0.00            
ATOM   3974  O   MOL X 895      32.740  34.350  93.280  0.00  0.00            
ATOM   3975  H   MOL X 895      33.660  34.390  93.600  0.00  0.00            
ATOM   3976  H   MOL X 895      32.700  33.510  92.780  0.00  0.00            
ATOM   3977  O   MOL X 896      29.970  22.100 119.120  0.00  0.00            
ATOM   3978  H   MOL X 896      30.640  22.670 118.690  0.00  0.00            
ATOM   3979  H   MOL X 896      29.320  21.940 118.370  0.00  0.00            
ATOM   3980  O   MOL X 897      29.500  41.820  68.710  0.00  0.00            
ATOM   3981  H   MOL X 897      29.290  42.030  67.750  0.00  0.00            
ATOM   3982  H   MOL X 897      29.650  40.820  68.620  0.00  0.00            
ATOM   3983  O   MOL X 898       6.300  25.430  78.600  0.00  0.00            
ATOM   3984  H   MOL X 898       5.380  25.560  78.890  0.00  0.00            
ATOM   3985  H   MOL X 898       6.780  26.170  79.080  0.00  0.00            
ATOM   3986  O   MOL X 899      11.460   7.940  86.250  0.00  0.00            
ATOM   3987  H   MOL X 899      12.230   7.600  85.700  0.00  0.00            
ATOM   3988  H   MOL X 899      10.860   7.150  86.270  0.00  0.00            
ATOM   3989  O   MOL X 900      42.150  19.080 108.460  0.00  0.00            
ATOM   3990  H   MOL X 900      42.520  18.170 108.490  0.00  0.00            
ATOM   3991  H   MOL X 900      42.120  19.280 109.470  0.00  0.00            
ATOM   3992  O   MOL X 901      41.670  20.010 118.840  0.00  0.00            
ATOM   3993  H   MOL X 901      41.920  19.230 118.310  0.00  0.00            
ATOM   3994  H   MOL X 901      42.180  20.760 118.480  0.00  0.00            
ATOM   3995  O   MOL X 902      48.590   6.090 117.380  0.00  0.00            
ATOM   3996  H   MOL X 902      48.170   5.480 116.720  0.00  0.00            
ATOM   3997  H   MOL X 902      49.310   6.530 116.820  0.00  0.00            
ATOM   3998  O   MOL X 903      24.070  30.080  91.250  0.00  0.00            
ATOM   3999  H   MOL X 903      24.090  31.040  91.090  0.00  0.00            
ATOM   4000  H   MOL X 903      24.810  29.760  90.630  0.00  0.00            
ATOM   4001  O   MOL X 904      33.080  49.150  96.710  0.00  0.00            
ATOM   4002  H   MOL X 904      33.440  49.000  97.610  0.00  0.00            
ATOM   4003  H   MOL X 904      33.460  48.360  96.210  0.00  0.00            
ATOM   4004  O   MOL X 905      15.920  10.470 113.630  0.00  0.00            
ATOM   4005  H   MOL X 905      15.040  10.420 114.070  0.00  0.00            
ATOM   4006  H   MOL X 905      15.760  11.260 113.000  0.00  0.00            
ATOM   4007  O   MOL X 906      30.700   1.930 102.940  0.00  0.00            
ATOM   4008  H   MOL X 906      29.720   1.790 103.010  0.00  0.00            
ATOM   4009  H   MOL X 906      30.930   1.240 102.270  0.00  0.00            
ATOM   4010  O   MOL X 907      24.190  24.970 120.540  0.00  0.00            
ATOM   4011  H   MOL X 907      23.780  25.540 119.830  0.00  0.00            
ATOM   4012  H   MOL X 907      23.760  25.270 121.360  0.00  0.00            
ATOM   4013  O   MOL X 908      26.030  18.640 117.300  0.00  0.00            
ATOM   4014  H   MOL X 908      26.650  18.320 118.040  0.00  0.00            
ATOM   4015  H   MOL X 908      25.690  19.500 117.710  0.00  0.00            
ATOM   4016  O   MOL X 909      31.380  12.380 106.360  0.00  0.00            
ATOM   4017  H   MOL X 909      32.090  11.780 106.000  0.00  0.00            
ATOM   4018  H   MOL X 909      31.670  12.570 107.270  0.00  0.00            
ATOM   4019  O   MOL X 910      38.810   6.260  95.530  0.00  0.00            
ATOM   4020  H   MOL X 910      38.070   6.220  96.180  0.00  0.00            
ATOM   4021  H   MOL X 910      39.280   7.090  95.770  0.00  0.00            
ATOM   4022  O   MOL X 911      28.200  29.270 100.120  0.00  0.00            
ATOM   4023  H   MOL X 911      29.050  29.510 100.610  0.00  0.00            
ATOM   4024  H   MOL X 911      28.410  28.380  99.780  0.00  0.00            
ATOM   4025  O   MOL X 912      37.560   1.700  66.140  0.00  0.00            
ATOM   4026  H   MOL X 912      37.620   2.510  65.550  0.00  0.00            
ATOM   4027  H   MOL X 912      38.410   1.240  65.980  0.00  0.00            
ATOM   4028  O   MOL X 913      23.670   6.410 113.990  0.00  0.00            
ATOM   4029  H   MOL X 913      22.960   6.090 114.590  0.00  0.00            
ATOM   4030  H   MOL X 913      23.770   5.690 113.340  0.00  0.00            
ATOM   4031  O   MOL X 914      28.460   8.140  76.470  0.00  0.00            
ATOM   4032  H   MOL X 914      28.860   8.110  77.390  0.00  0.00            
ATOM   4033  H   MOL X 914      29.080   8.770  76.040  0.00  0.00            
ATOM   4034  O   MOL X 915       5.500  12.150 120.980  0.00  0.00            
ATOM   4035  H   MOL X 915       6.290  12.270 120.410  0.00  0.00            
ATOM   4036  H   MOL X 915       5.550  12.990 121.550  0.00  0.00            
ATOM   4037  O   MOL X 916      17.340  48.520  65.080  0.00  0.00            
ATOM   4038  H   MOL X 916      16.400  48.170  65.220  0.00  0.00            
ATOM   4039  H   MOL X 916      17.100  49.500  65.030  0.00  0.00            
ATOM   4040  O   MOL X 917      48.770  24.600  82.330  0.00  0.00            
ATOM   4041  H   MOL X 917      48.980  24.470  83.280  0.00  0.00            
ATOM   4042  H   MOL X 917      48.610  25.610  82.320  0.00  0.00            
ATOM   4043  O   MOL X 918      14.840  47.320  91.770  0.00  0.00            
ATOM   4044  H   MOL X 918      15.660  46.910  92.170  0.00  0.00            
ATOM   4045  H   MOL X 918      14.510  46.500  91.260  0.00  0.00            
ATOM   4046  O   MOL X 919      31.620   2.300  96.450  0.00  0.00            
ATOM   4047  H   MOL X 919      31.910   1.350  96.470  0.00  0.00            
ATOM   4048  H   MOL X 919      32.450   2.770  96.670  0.00  0.00            
ATOM   4049  O   MOL X 920      31.530   5.160 118.370  0.00  0.00            
ATOM   4050  H   MOL X 920      31.160   5.430 117.510  0.00  0.00            
ATOM   4051  H   MOL X 920      32.010   6.010 118.650  0.00  0.00            
ATOM   4052  O   MOL X 921      29.370   3.840 114.120  0.00  0.00            
ATOM   4053  H   MOL X 921      30.120   4.450 114.020  0.00  0.00            
ATOM   4054  H   MOL X 921      29.760   2.970 113.810  0.00  0.00            
ATOM   4055  O   MOL X 922      35.180  41.960  78.580  0.00  0.00            
ATOM   4056  H   MOL X 922      34.980  41.000  78.710  0.00  0.00            
ATOM   4057  H   MOL X 922      36.140  41.980  78.920  0.00  0.00            
ATOM   4058  O   MOL X 923      35.560   1.140  89.110  0.00  0.00            
ATOM   4059  H   MOL X 923      34.770   1.330  88.530  0.00  0.00            
ATOM   4060  H   MOL X 923      35.730   0.260  88.630  0.00  0.00            
ATOM   4061  O   MOL X 924      15.150   1.760  67.300  0.00  0.00            
ATOM   4062  H   MOL X 924      15.030   1.730  68.280  0.00  0.00            
ATOM   4063  H   MOL X 924      14.180   1.740  66.990  0.00  0.00            
ATOM   4064  O   MOL X 925      21.010  44.920  80.590  0.00  0.00            
ATOM   4065  H   MOL X 925      20.220  45.490  80.710  0.00  0.00            
ATOM   4066  H   MOL X 925      20.670  44.290  79.860  0.00  0.00            
ATOM   4067  O   MOL X 926      16.910  34.500 100.800  0.00  0.00            
ATOM   4068  H   MOL X 926      16.710  35.250 101.400  0.00  0.00            
ATOM   4069  H   MOL X 926      17.010  35.000  99.920  0.00  0.00            
ATOM   4070  O   MOL X 927      36.800  27.310 104.440  0.00  0.00            
ATOM   4071  H   MOL X 927      37.250  26.480 104.690  0.00  0.00            
ATOM   4072  H   MOL X 927      36.190  27.490 105.190  0.00  0.00            
ATOM   4073  O   MOL X 928       1.410  21.010 103.960  0.00  0.00            
ATOM   4074  H   MOL X 928       1.330  21.760 103.340  0.00  0.00            
ATOM   4075  H   MOL X 928       1.790  20.280 103.390  0.00  0.00            
ATOM   4076  O   MOL X 929      28.450  39.940 105.660  0.00  0.00            
ATOM   4077  H   MOL X 929      28.610  39.580 106.550  0.00  0.00            
ATOM   4078  H   MOL X 929      27.910  39.250 105.210  0.00  0.00            
ATOM   4079  O   MOL X 930       3.750   2.190 106.170  0.00  0.00            
ATOM   4080  H   MOL X 930       4.550   2.130 105.610  0.00  0.00            
ATOM   4081  H   MOL X 930       3.760   3.180 106.380  0.00  0.00            
ATOM   4082  O   MOL X 931       0.080   1.890  95.730  0.00  0.00            
ATOM   4083  H   MOL X 931      48.850   1.590  95.320  0.00  0.00            
ATOM   4084  H   MOL X 931       0.740   1.400  95.150  0.00  0.00            
ATOM   4085  O   MOL X 932      21.200   0.120  75.180  0.00  0.00            
ATOM   4086  H   MOL X 932      21.470  48.710  75.140  0.00  0.00            
ATOM   4087  H   MOL X 932      20.480   0.130  75.840  0.00  0.00            
ATOM   4088  O   MOL X 933      29.820   2.600  68.610  0.00  0.00            
ATOM   4089  H   MOL X 933      30.330   3.210  68.020  0.00  0.00            
ATOM   4090  H   MOL X 933      28.910   2.630  68.260  0.00  0.00            
ATOM   4091  O   MOL X 934      48.120  34.600  80.340  0.00  0.00            
ATOM   4092  H   MOL X 934      48.900  34.510  80.990  0.00  0.00            
ATOM   4093  H   MOL X 934      47.540  35.220  80.830  0.00  0.00            
ATOM   4094  O   MOL X 935      27.370  32.940 114.110  0.00  0.00            
ATOM   4095  H   MOL X 935      26.440  32.500 114.160  0.00  0.00            
ATOM   4096  H   MOL X 935      27.540  33.010 115.070  0.00  0.00            
ATOM   4097  O   MOL X 936      43.950  48.260 106.240  0.00  0.00            
ATOM   4098  H   MOL X 936      44.310  48.440 107.130  0.00  0.00            
ATOM   4099  H   MOL X 936      43.330  49.000 106.060  0.00  0.00            
ATOM   4100  O   MOL X 937      40.840   5.560 108.540  0.00  0.00            
ATOM   4101  H   MOL X 937      41.640   5.470 109.090  0.00  0.00            
ATOM   4102  H   MOL X 937      40.820   6.500 108.260  0.00  0.00            
ATOM   4103  O   MOL X 938      25.520  27.970  81.060  0.00  0.00            
ATOM   4104  H   MOL X 938      25.440  28.870  80.660  0.00  0.00            
ATOM   4105  H   MOL X 938      26.510  27.820  80.980  0.00  0.00            
ATOM   4106  O   MOL X 939       2.720  21.770  77.070  0.00  0.00            
ATOM   4107  H   MOL X 939       2.690  22.050  78.040  0.00  0.00            
ATOM   4108  H   MOL X 939       3.310  20.990  77.110  0.00  0.00            
ATOM   4109  O   MOL X 940      45.480  39.590 108.380  0.00  0.00            
ATOM   4110  H   MOL X 940      44.790  38.950 108.730  0.00  0.00            
ATOM   4111  H   MOL X 940      45.340  40.390 108.950  0.00  0.00            
ATOM   4112  O   MOL X 941      43.170  35.550  67.830  0.00  0.00            
ATOM   4113  H   MOL X 941      43.020  35.120  66.930  0.00  0.00            
ATOM   4114  H   MOL X 941      43.840  36.200  67.460  0.00  0.00            
ATOM   4115  O   MOL X 942      30.940  32.120  72.180  0.00  0.00            
ATOM   4116  H   MOL X 942      31.340  33.010  72.050  0.00  0.00            
ATOM   4117  H   MOL X 942      31.610  31.610  72.690  0.00  0.00            
ATOM   4118  O   MOL X 943      46.400  30.690  91.720  0.00  0.00            
ATOM   4119  H   MOL X 943      45.500  30.890  91.370  0.00  0.00            
ATOM   4120  H   MOL X 943      46.980  31.200  91.110  0.00  0.00            
ATOM   4121  O   MOL X 944      30.040  23.230  74.320  0.00  0.00            
ATOM   4122  H   MOL X 944      30.110  22.620  73.530  0.00  0.00            
ATOM   4123  H   MOL X 944      29.260  23.790  74.080  0.00  0.00            
ATOM   4124  O   MOL X 945      14.320  45.380  58.370  0.00  0.00            
ATOM   4125  H   MOL X 945      15.190  45.680  58.770  0.00  0.00            
ATOM   4126  H   MOL X 945      13.910  44.940  59.150  0.00  0.00            
ATOM   4127  O   MOL X 946      43.120  34.300  83.280  0.00  0.00            
ATOM   4128  H   MOL X 946      43.050  33.430  82.740  0.00  0.00            
ATOM   4129  H   MOL X 946      44.120  34.390  83.390  0.00  0.00            
ATOM   4130  O   MOL X 947      26.430  11.360 116.820  0.00  0.00            
ATOM   4131  H   MOL X 947      26.450  11.130 117.790  0.00  0.00            
ATOM   4132  H   MOL X 947      26.910  10.590 116.390  0.00  0.00            
ATOM   4133  O   MOL X 948      35.980  30.560  64.760  0.00  0.00            
ATOM   4134  H   MOL X 948      36.650  30.140  64.170  0.00  0.00            
ATOM   4135  H   MOL X 948      36.470  31.360  65.080  0.00  0.00            
ATOM   4136  O   MOL X 949       5.220  34.940  99.800  0.00  0.00            
ATOM   4137  H   MOL X 949       5.420  35.780 100.320  0.00  0.00            
ATOM   4138  H   MOL X 949       5.860  35.010  99.060  0.00  0.00            
ATOM   4139  O   MOL X 950      20.870  47.950 103.910  0.00  0.00            
ATOM   4140  H   MOL X 950      21.580  47.770 104.600  0.00  0.00            
ATOM   4141  H   MOL X 950      21.250  48.700 103.420  0.00  0.00            
ATOM   4142  O   MOL X 951      22.320  32.410  70.370  0.00  0.00            
ATOM   4143  H   MOL X 951      23.010  33.070  70.580  0.00  0.00            
ATOM   4144  H   MOL X 951      22.000  32.760  69.470  0.00  0.00            
ATOM   4145  O   MOL X 952      24.840  30.530  79.420  0.00  0.00            
ATOM   4146  H   MOL X 952      25.820  30.790  79.170  0.00  0.00            
ATOM   4147  H   MOL X 952      24.590  31.270  80.000  0.00  0.00            
ATOM   4148  O   MOL X 953      44.670   2.250  85.240  0.00  0.00            
ATOM   4149  H   MOL X 953      44.960   3.140  84.920  0.00  0.00            
ATOM   4150  H   MOL X 953      45.450   1.970  85.790  0.00  0.00            
ATOM   4151  O   MOL X 954      29.980  45.470 102.770  0.00  0.00            
ATOM   4152  H   MOL X 954      29.270  46.190 102.890  0.00  0.00            
ATOM   4153  H   MOL X 954      29.800  45.130 101.860  0.00  0.00            
ATOM   4154  O   MOL X 955       3.750  12.890 117.260  0.00  0.00            
ATOM   4155  H   MOL X 955       4.130  13.800 117.400  0.00  0.00            
ATOM   4156  H   MOL X 955       3.680  12.840 116.290  0.00  0.00            
ATOM   4157  O   MOL X 956      19.990   7.320  93.240  0.00  0.00            
ATOM   4158  H   MOL X 956      19.340   7.480  93.980  0.00  0.00            
ATOM   4159  H   MOL X 956      20.610   8.100  93.310  0.00  0.00            
ATOM   4160  O   MOL X 957      30.100  14.060  79.700  0.00  0.00            
ATOM   4161  H   MOL X 957      30.200  13.070  80.000  0.00  0.00            
ATOM   4162  H   MOL X 957      30.960  14.420  79.990  0.00  0.00            
ATOM   4163  O   MOL X 958      44.090   6.130 120.240  0.00  0.00            
ATOM   4164  H   MOL X 958      43.520   6.770 120.700  0.00  0.00            
ATOM   4165  H   MOL X 958      44.670   6.720 119.680  0.00  0.00            
ATOM   4166  O   MOL X 959      12.330  36.400 118.150  0.00  0.00            
ATOM   4167  H   MOL X 959      12.040  35.840 118.930  0.00  0.00            
ATOM   4168  H   MOL X 959      13.150  36.840 118.540  0.00  0.00            
ATOM   4169  O   MOL X 960      42.010  20.070 126.620  0.00  0.00            
ATOM   4170  H   MOL X 960      42.060  20.580 127.460  0.00  0.00            
ATOM   4171  H   MOL X 960      42.740  20.490 126.090  0.00  0.00            
ATOM   4172  O   MOL X 961      25.100   1.000 122.380  0.00  0.00            
ATOM   4173  H   MOL X 961      24.510   1.730 122.040  0.00  0.00            
ATOM   4174  H   MOL X 961      24.770   0.940 123.330  0.00  0.00            
ATOM   4175  O   MOL X 962      39.720   3.330 107.410  0.00  0.00            
ATOM   4176  H   MOL X 962      40.080   4.180 107.810  0.00  0.00            
ATOM   4177  H   MOL X 962      39.910   2.660 108.140  0.00  0.00            
ATOM   4178  O   MOL X 963      24.900  48.150  84.900  0.00  0.00            
ATOM   4179  H   MOL X 963      24.790  47.720  83.990  0.00  0.00            
ATOM   4180  H   MOL X 963      25.360  47.440  85.400  0.00  0.00            
ATOM   4181  O   MOL X 964      17.220  25.130  60.760  0.00  0.00            
ATOM   4182  H   MOL X 964      17.580  25.290  59.870  0.00  0.00            
ATOM   4183  H   MOL X 964      17.830  25.750  61.300  0.00  0.00            
ATOM   4184  O   MOL X 965       0.500  31.390  82.070  0.00  0.00            
ATOM   4185  H   MOL X 965       0.710  30.660  82.680  0.00  0.00            
ATOM   4186  H   MOL X 965       0.540  30.920  81.170  0.00  0.00            
ATOM   4187  O   MOL X 966      24.810  16.680  69.190  0.00  0.00            
ATOM   4188  H   MOL X 966      24.250  16.190  69.830  0.00  0.00            
ATOM   4189  H   MOL X 966      25.030  17.500  69.740  0.00  0.00            
ATOM   4190  O   MOL X 967      12.690  23.660  98.990  0.00  0.00            
ATOM   4191  H   MOL X 967      12.550  23.190  98.120  0.00  0.00            
ATOM   4192  H   MOL X 967      11.950  24.290  99.000  0.00  0.00            
ATOM   4193  O   MOL X 968       3.620  26.240  74.980  0.00  0.00            
ATOM   4194  H   MOL X 968       3.470  26.300  74.010  0.00  0.00            
ATOM   4195  H   MOL X 968       3.360  25.280  75.150  0.00  0.00            
ATOM   4196  O   MOL X 969      45.040  43.710  81.430  0.00  0.00            
ATOM   4197  H   MOL X 969      44.500  44.530  81.210  0.00  0.00            
ATOM   4198  H   MOL X 969      45.630  44.050  82.170  0.00  0.00            
ATOM   4199  O   MOL X 970      22.040  24.670  78.680  0.00  0.00            
ATOM   4200  H   MOL X 970      21.320  24.680  79.350  0.00  0.00            
ATOM   4201  H   MOL X 970      21.590  25.150  77.920  0.00  0.00            
ATOM   4202  O   MOL X 971      22.490  41.440  61.290  0.00  0.00            
ATOM   4203  H   MOL X 971      23.280  40.870  61.450  0.00  0.00            
ATOM   4204  H   MOL X 971      21.750  40.890  61.620  0.00  0.00            
ATOM   4205  O   MOL X 972      46.120  45.160  69.800  0.00  0.00            
ATOM   4206  H   MOL X 972      45.160  45.330  69.770  0.00  0.00            
ATOM   4207  H   MOL X 972      46.440  45.850  70.450  0.00  0.00            
ATOM   4208  O   MOL X 973      22.200  48.920  84.860  0.00  0.00            
ATOM   4209  H   MOL X 973      22.400  49.510  84.100  0.00  0.00            
ATOM   4210  H   MOL X 973      23.110  48.580  85.070  0.00  0.00            
ATOM   4211  O   MOL X 974      46.510  12.430  84.770  0.00  0.00            
ATOM   4212  H   MOL X 974      45.910  13.230  84.580  0.00  0.00            
ATOM   4213  H   MOL X 974      46.700  12.110  83.860  0.00  0.00            
ATOM   4214  O   MOL X 975       2.740  18.510  91.310  0.00  0.00            
ATOM   4215  H   MOL X 975       2.610  19.170  90.600  0.00  0.00            
ATOM   4216  H   MOL X 975       2.920  19.110  92.090  0.00  0.00            
ATOM   4217  O   MOL X 976      16.080  30.720 124.700  0.00  0.00            
ATOM   4218  H   MOL X 976      17.050  30.590 124.670  0.00  0.00            
ATOM   4219  H   MOL X 976      15.960  31.570 125.180  0.00  0.00            
ATOM   4220  O   MOL X 977      11.240  32.520  97.060  0.00  0.00            
ATOM   4221  H   MOL X 977      11.120  33.430  96.720  0.00  0.00            
ATOM   4222  H   MOL X 977      11.010  32.040  96.190  0.00  0.00            
ATOM   4223  O   MOL X 978      39.430  33.890  81.780  0.00  0.00            
ATOM   4224  H   MOL X 978      39.870  33.080  81.420  0.00  0.00            
ATOM   4225  H   MOL X 978      38.500  33.520  81.890  0.00  0.00            
ATOM   4226  O   MOL X 979      49.020  21.460  98.520  0.00  0.00            
ATOM   4227  H   MOL X 979      48.600  21.510  97.600  0.00  0.00            
ATOM   4228  H   MOL X 979      48.290  21.050  99.030  0.00  0.00            
ATOM   4229  O   MOL X 980      45.770  28.000  72.940  0.00  0.00            
ATOM   4230  H   MOL X 980      46.630  28.400  72.660  0.00  0.00            
ATOM   4231  H   MOL X 980      45.800  27.090  72.510  0.00  0.00            
ATOM   4232  O   MOL X 981      25.340  48.830  98.990  0.00  0.00            
ATOM   4233  H   MOL X 981      25.530  48.560  99.930  0.00  0.00            
ATOM   4234  H   MOL X 981      24.530  49.370  99.090  0.00  0.00            
ATOM   4235  O   MOL X 982      26.750  45.060 111.770  0.00  0.00            
ATOM   4236  H   MOL X 982      27.640  44.950 111.360  0.00  0.00            
ATOM   4237  H   MOL X 982      26.140  44.650 111.100  0.00  0.00            
ATOM   4238  O   MOL X 983      29.200  18.760  78.080  0.00  0.00            
ATOM   4239  H   MOL X 983      29.360  17.810  78.290  0.00  0.00            
ATOM   4240  H   MOL X 983      30.040  19.030  77.650  0.00  0.00            
ATOM   4241  O   MOL X 984      43.400  41.310 119.130  0.00  0.00            
ATOM   4242  H   MOL X 984      42.530  40.870 118.890  0.00  0.00            
ATOM   4243  H   MOL X 984      43.820  41.390 118.260  0.00  0.00            
ATOM   4244  O   MOL X 985       6.150  40.190 121.890  0.00  0.00            
ATOM   4245  H   MOL X 985       5.940  40.610 121.010  0.00  0.00            
ATOM   4246  H   MOL X 985       5.790  39.240 121.760  0.00  0.00            
ATOM   4247  O   MOL X 986      17.030  38.130  62.860  0.00  0.00            
ATOM   4248  H   MOL X 986      16.110  38.410  62.670  0.00  0.00            
ATOM   4249  H   MOL X 986      17.190  38.540  63.770  0.00  0.00            
ATOM   4250  O   MOL X 987       0.590  45.770  95.160  0.00  0.00            
ATOM   4251  H   MOL X 987       1.250  45.710  94.410  0.00  0.00            
ATOM   4252  H   MOL X 987      49.590  46.450  94.770  0.00  0.00            
ATOM   4253  O   MOL X 988       8.710  31.770 121.010  0.00  0.00            
ATOM   4254  H   MOL X 988       7.890  32.210 121.350  0.00  0.00            
ATOM   4255  H   MOL X 988       9.440  32.360 121.350  0.00  0.00            
ATOM   4256  O   MOL X 989      37.980  41.530 125.590  0.00  0.00            
ATOM   4257  H   MOL X 989      37.850  41.320 126.550  0.00  0.00            
ATOM   4258  H   MOL X 989      37.740  40.670 125.160  0.00  0.00            
ATOM   4259  O   MOL X 990       3.070  15.430  97.060  0.00  0.00            
ATOM   4260  H   MOL X 990       3.270  14.770  97.790  0.00  0.00            
ATOM   4261  H   MOL X 990       3.730  16.150  97.310  0.00  0.00            
ATOM   4262  O   MOL X 991      35.220   9.840 100.470  0.00  0.00            
ATOM   4263  H   MOL X 991      35.900  10.500 100.110  0.00  0.00            
ATOM   4264  H   MOL X 991      34.970   9.340  99.660  0.00  0.00            
ATOM   4265  O   MOL X 992      31.110  32.980 102.840  0.00  0.00            
ATOM   4266  H   MOL X 992      31.220  33.310 103.760  0.00  0.00            
ATOM   4267  H   MOL X 992      31.560  32.100 102.870  0.00  0.00            
ATOM   4268  O   MOL X 993      48.690  43.750  94.420  0.00  0.00            
ATOM   4269  H   MOL X 993      49.050  43.680  93.460  0.00  0.00            
ATOM   4270  H   MOL X 993      49.340  44.460  94.730  0.00  0.00            
ATOM   4271  O   MOL X 994      36.840  41.730  66.040  0.00  0.00            
ATOM   4272  H   MOL X 994      36.060  41.120  65.920  0.00  0.00            
ATOM   4273  H   MOL X 994      37.340  41.250  66.780  0.00  0.00            
ATOM   4274  O   MOL X 995      41.630  10.190  67.560  0.00  0.00            
ATOM   4275  H   MOL X 995      42.380  10.760  67.330  0.00  0.00            
ATOM   4276  H   MOL X 995      41.950   9.740  68.400  0.00  0.00            
ATOM   4277  O   MOL X 996      48.600  46.090 100.710  0.00  0.00            
ATOM   4278  H   MOL X 996      48.310  46.700  99.970  0.00  0.00            
ATOM   4279  H   MOL X 996      49.560  46.290 100.780  0.00  0.00            
ATOM   4280  O   MOL X 997      13.770   5.610 116.830  0.00  0.00            
ATOM   4281  H   MOL X 997      13.450   5.970 117.710  0.00  0.00            
ATOM   4282  H   MOL X 997      13.190   6.120 116.180  0.00  0.00            
ATOM   4283  O   MOL X 998      23.780  41.580  68.960  0.00  0.00            
ATOM   4284  H   MOL X 998      24.150  42.350  69.500  0.00  0.00            
ATOM   4285  H   MOL X 998      24.520  41.370  68.360  0.00  0.00            
ATOM   4286  O   MOL X 999      28.440   2.900  71.780  0.00  0.00            
ATOM   4287  H   MOL X 999      27.660   2.360  71.580  0.00  0.00            
ATOM   4288  H   MOL X 999      28.170   3.800  71.440  0.00  0.00            
ATOM   4289  O   MOL X1000       0.840  23.890  98.610  0.00  0.00            
ATOM   4290  H   MOL X1000       0.300  23.050  98.620  0.00  0.00            
ATOM   4291  H   MOL X1000       1.750  23.530  98.370  0.00  0.00            
ATOM   4292  O   MOL X1001       3.900   8.640  72.910  0.00  0.00            
ATOM   4293  H   MOL X1001       3.610   7.900  72.340  0.00  0.00            
ATOM   4294  H   MOL X1001       4.660   8.240  73.410  0.00  0.00            
ATOM   4295  O   MOL X1002       1.010  33.250  90.340  0.00  0.00            
ATOM   4296  H   MOL X1002       1.440  33.730  91.070  0.00  0.00            
ATOM   4297  H   MOL X1002       1.060  32.310  90.690  0.00  0.00            
ATOM   4298  O   MOL X1003      16.180  14.860  99.680  0.00  0.00            
ATOM   4299  H   MOL X1003      15.290  14.420  99.640  0.00  0.00            
ATOM   4300  H   MOL X1003      16.500  14.780  98.740  0.00  0.00            
ATOM   4301  O   MOL X1004      46.690  40.100 114.060  0.00  0.00            
ATOM   4302  H   MOL X1004      46.750  39.200 114.460  0.00  0.00            
ATOM   4303  H   MOL X1004      45.710  40.120 113.930  0.00  0.00            
ATOM   4304  O   MOL X1005       7.140  46.630  70.400  0.00  0.00            
ATOM   4305  H   MOL X1005       6.570  46.530  71.240  0.00  0.00            
ATOM   4306  H   MOL X1005       7.980  46.930  70.790  0.00  0.00            
ATOM   4307  O   MOL X1006      46.670  14.770 126.390  0.00  0.00            
ATOM   4308  H   MOL X1006      46.920  15.350 127.140  0.00  0.00            
ATOM   4309  H   MOL X1006      46.000  15.340 125.890  0.00  0.00            
ATOM   4310  O   MOL X1007      11.970   2.760  86.530  0.00  0.00            
ATOM   4311  H   MOL X1007      12.800   2.900  85.980  0.00  0.00            
ATOM   4312  H   MOL X1007      12.290   2.950  87.440  0.00  0.00            
ATOM   4313  O   MOL X1008       0.250   4.040  97.280  0.00  0.00            
ATOM   4314  H   MOL X1008       0.100   3.210  96.710  0.00  0.00            
ATOM   4315  H   MOL X1008       0.860   4.530  96.680  0.00  0.00            
ATOM   4316  O   MOL X1009      11.680  40.480  64.310  0.00  0.00            
ATOM   4317  H   MOL X1009      11.130  39.880  64.910  0.00  0.00            
ATOM   4318  H   MOL X1009      12.380  40.790  64.960  0.00  0.00            
ATOM   4319  O   MOL X1010      21.790  36.420 120.890  0.00  0.00            
ATOM   4320  H   MOL X1010      22.370  35.590 120.950  0.00  0.00            
ATOM   4321  H   MOL X1010      22.230  37.030 121.540  0.00  0.00            
ATOM   4322  O   MOL X1011      34.930  20.590 105.350  0.00  0.00            
ATOM   4323  H   MOL X1011      35.050  21.350 104.720  0.00  0.00            
ATOM   4324  H   MOL X1011      35.470  19.870 104.950  0.00  0.00            
ATOM   4325  O   MOL X1012       0.340  38.850  64.730  0.00  0.00            
ATOM   4326  H   MOL X1012       0.600  39.750  65.060  0.00  0.00            
ATOM   4327  H   MOL X1012      49.000  38.840  64.820  0.00  0.00            
ATOM   4328  O   MOL X1013      11.690  29.750  73.540  0.00  0.00            
ATOM   4329  H   MOL X1013      12.540  29.520  74.000  0.00  0.00            
ATOM   4330  H   MOL X1013      11.540  30.680  73.840  0.00  0.00            
ATOM   4331  O   MOL X1014      44.320   8.100  94.210  0.00  0.00            
ATOM   4332  H   MOL X1014      45.080   7.640  93.760  0.00  0.00            
ATOM   4333  H   MOL X1014      44.840   8.720  94.810  0.00  0.00            
ATOM   4334  O   MOL X1015      17.710  44.230 122.430  0.00  0.00            
ATOM   4335  H   MOL X1015      17.810  43.240 122.620  0.00  0.00            
ATOM   4336  H   MOL X1015      17.260  44.520 123.250  0.00  0.00            
ATOM   4337  O   MOL X1016      34.400  10.350 103.020  0.00  0.00            
ATOM   4338  H   MOL X1016      35.140  10.950 103.270  0.00  0.00            
ATOM   4339  H   MOL X1016      34.630  10.120 102.070  0.00  0.00            
ATOM   4340  O   MOL X1017      47.140   4.940 115.100  0.00  0.00            
ATOM   4341  H   MOL X1017      47.130   4.540 114.180  0.00  0.00            
ATOM   4342  H   MOL X1017      47.060   5.880 114.860  0.00  0.00            
ATOM   4343  O   MOL X1018      16.760   2.870  79.470  0.00  0.00            
ATOM   4344  H   MOL X1018      16.950   2.540  80.380  0.00  0.00            
ATOM   4345  H   MOL X1018      17.710   2.990  79.120  0.00  0.00            
ATOM   4346  O   MOL X1019      23.910   8.650 109.500  0.00  0.00            
ATOM   4347  H   MOL X1019      24.420   7.780 109.490  0.00  0.00            
ATOM   4348  H   MOL X1019      23.000   8.320 109.310  0.00  0.00            
ATOM   4349  O   MOL X1020      47.990  35.530 110.690  0.00  0.00            
ATOM   4350  H   MOL X1020      47.240  35.390 111.330  0.00  0.00            
ATOM   4351  H   MOL X1020      47.570  36.090 110.000  0.00  0.00            
ATOM   4352  O   MOL X1021       8.690  10.550 114.230  0.00  0.00            
ATOM   4353  H   MOL X1021       9.350  10.820 113.480  0.00  0.00            
ATOM   4354  H   MOL X1021       7.880  10.940 113.860  0.00  0.00            
ATOM   4355  O   MOL X1022      33.500  16.960 107.860  0.00  0.00            
ATOM   4356  H   MOL X1022      33.750  17.940 107.750  0.00  0.00            
ATOM   4357  H   MOL X1022      33.660  16.830 108.820  0.00  0.00            
ATOM   4358  O   MOL X1023      18.010  17.320  61.460  0.00  0.00            
ATOM   4359  H   MOL X1023      18.320  18.060  60.890  0.00  0.00            
ATOM   4360  H   MOL X1023      17.070  17.540  61.630  0.00  0.00            
ATOM   4361  O   MOL X1024      25.820  14.190 125.150  0.00  0.00            
ATOM   4362  H   MOL X1024      26.350  14.040 124.350  0.00  0.00            
ATOM   4363  H   MOL X1024      26.240  15.030 125.520  0.00  0.00            
ATOM   4364  O   MOL X1025       1.380  15.700  95.040  0.00  0.00            
ATOM   4365  H   MOL X1025       0.900  16.490  95.350  0.00  0.00            
ATOM   4366  H   MOL X1025       2.050  15.560  95.790  0.00  0.00            
ATOM   4367  O   MOL X1026       4.010   4.120  92.450  0.00  0.00            
ATOM   4368  H   MOL X1026       4.250   4.230  93.420  0.00  0.00            
ATOM   4369  H   MOL X1026       4.830   4.400  92.020  0.00  0.00            
ATOM   4370  O   MOL X1027      32.000   5.700 124.580  0.00  0.00            
ATOM   4371  H   MOL X1027      31.540   6.310 125.250  0.00  0.00            
ATOM   4372  H   MOL X1027      31.180   5.560 123.990  0.00  0.00            
ATOM   4373  O   MOL X1028      36.310  37.390 101.940  0.00  0.00            
ATOM   4374  H   MOL X1028      36.300  37.120 102.890  0.00  0.00            
ATOM   4375  H   MOL X1028      35.800  38.260 101.970  0.00  0.00            
ATOM   4376  O   MOL X1029       2.720  20.170 108.470  0.00  0.00            
ATOM   4377  H   MOL X1029       3.450  19.910 107.870  0.00  0.00            
ATOM   4378  H   MOL X1029       3.240  20.340 109.320  0.00  0.00            
ATOM   4379  O   MOL X1030      32.270  39.810  93.830  0.00  0.00            
ATOM   4380  H   MOL X1030      32.150  40.530  93.150  0.00  0.00            
ATOM   4381  H   MOL X1030      31.820  39.040  93.380  0.00  0.00            
ATOM   4382  O   MOL X1031      15.310   6.850 112.810  0.00  0.00            
ATOM   4383  H   MOL X1031      14.500   7.380 112.480  0.00  0.00            
ATOM   4384  H   MOL X1031      15.070   5.970 112.460  0.00  0.00            
ATOM   4385  O   MOL X1032      48.970  30.060 124.600  0.00  0.00            
ATOM   4386  H   MOL X1032      48.400  30.710 125.060  0.00  0.00            
ATOM   4387  H   MOL X1032      48.480  29.210 124.860  0.00  0.00            
ATOM   4388  O   MOL X1033      43.210  31.840  89.300  0.00  0.00            
ATOM   4389  H   MOL X1033      43.170  31.600  88.340  0.00  0.00            
ATOM   4390  H   MOL X1033      42.610  31.170  89.740  0.00  0.00            
ATOM   4391  O   MOL X1034      12.230  47.790  80.070  0.00  0.00            
ATOM   4392  H   MOL X1034      12.290  47.700  79.080  0.00  0.00            
ATOM   4393  H   MOL X1034      11.290  48.020  80.230  0.00  0.00            
ATOM   4394  O   MOL X1035       1.290  49.250 111.830  0.00  0.00            
ATOM   4395  H   MOL X1035       1.220  48.950 110.870  0.00  0.00            
ATOM   4396  H   MOL X1035       0.390  49.070 112.160  0.00  0.00            
ATOM   4397  O   MOL X1036      37.280   6.910  80.340  0.00  0.00            
ATOM   4398  H   MOL X1036      36.690   7.530  79.860  0.00  0.00            
ATOM   4399  H   MOL X1036      37.770   7.560  80.950  0.00  0.00            
ATOM   4400  O   MOL X1037      36.570  37.180 124.380  0.00  0.00            
ATOM   4401  H   MOL X1037      35.680  36.750 124.180  0.00  0.00            
ATOM   4402  H   MOL X1037      37.070  36.930 123.580  0.00  0.00            
ATOM   4403  O   MOL X1038      19.290  14.650  64.170  0.00  0.00            
ATOM   4404  H   MOL X1038      18.740  14.290  63.410  0.00  0.00            
ATOM   4405  H   MOL X1038      18.600  14.860  64.830  0.00  0.00            
ATOM   4406  O   MOL X1039      28.200  13.400  98.180  0.00  0.00            
ATOM   4407  H   MOL X1039      28.400  12.590  97.650  0.00  0.00            
ATOM   4408  H   MOL X1039      28.130  14.090  97.490  0.00  0.00            
ATOM   4409  O   MOL X1040      40.690  10.060  98.360  0.00  0.00            
ATOM   4410  H   MOL X1040      40.170  10.100  99.220  0.00  0.00            
ATOM   4411  H   MOL X1040      41.620  10.060  98.660  0.00  0.00            
ATOM   4412  O   MOL X1041      22.420  46.590  99.980  0.00  0.00            
ATOM   4413  H   MOL X1041      23.130  46.950 100.550  0.00  0.00            
ATOM   4414  H   MOL X1041      22.410  45.630 100.170  0.00  0.00            
ATOM   4415  O   MOL X1042       5.710  45.320  84.420  0.00  0.00            
ATOM   4416  H   MOL X1042       6.240  45.530  85.250  0.00  0.00            
ATOM   4417  H   MOL X1042       5.220  46.160  84.310  0.00  0.00            
ATOM   4418  O   MOL X1043      16.020  15.380  92.060  0.00  0.00            
ATOM   4419  H   MOL X1043      15.780  14.610  92.650  0.00  0.00            
ATOM   4420  H   MOL X1043      16.570  15.920  92.680  0.00  0.00            
ATOM   4421  O   MOL X1044      44.800  18.570  92.750  0.00  0.00            
ATOM   4422  H   MOL X1044      45.400  19.320  92.980  0.00  0.00            
ATOM   4423  H   MOL X1044      43.940  18.930  93.050  0.00  0.00            
ATOM   4424  O   MOL X1045       6.700   0.990  89.370  0.00  0.00            
ATOM   4425  H   MOL X1045       7.240   0.400  89.980  0.00  0.00            
ATOM   4426  H   MOL X1045       6.410   1.710  89.970  0.00  0.00            
ATOM   4427  O   MOL X1046      33.850   0.230  79.950  0.00  0.00            
ATOM   4428  H   MOL X1046      33.680   0.130  80.920  0.00  0.00            
ATOM   4429  H   MOL X1046      33.540   1.140  79.760  0.00  0.00            
ATOM   4430  O   MOL X1047      13.100  17.810 124.080  0.00  0.00            
ATOM   4431  H   MOL X1047      12.120  17.560 124.170  0.00  0.00            
ATOM   4432  H   MOL X1047      13.290  17.470 123.190  0.00  0.00            
ATOM   4433  O   MOL X1048      31.150  17.760  62.230  0.00  0.00            
ATOM   4434  H   MOL X1048      31.460  18.600  62.690  0.00  0.00            
ATOM   4435  H   MOL X1048      31.970  17.530  61.730  0.00  0.00            
ATOM   4436  O   MOL X1049      35.360  19.860  77.720  0.00  0.00            
ATOM   4437  H   MOL X1049      35.540  20.460  78.510  0.00  0.00            
ATOM   4438  H   MOL X1049      34.710  19.230  78.120  0.00  0.00            
ATOM   4439  O   MOL X1050      19.070  27.870  77.920  0.00  0.00            
ATOM   4440  H   MOL X1050      18.710  28.790  78.020  0.00  0.00            
ATOM   4441  H   MOL X1050      18.370  27.370  78.480  0.00  0.00            
ATOM   4442  O   MOL X1051      21.210  31.240  72.660  0.00  0.00            
ATOM   4443  H   MOL X1051      21.610  31.710  71.870  0.00  0.00            
ATOM   4444  H   MOL X1051      21.860  31.390  73.380  0.00  0.00            
ATOM   4445  O   MOL X1052      33.970  17.290 112.550  0.00  0.00            
ATOM   4446  H   MOL X1052      34.010  17.940 113.320  0.00  0.00            
ATOM   4447  H   MOL X1052      34.910  17.030 112.460  0.00  0.00            
ATOM   4448  O   MOL X1053      29.030  20.570  86.900  0.00  0.00            
ATOM   4449  H   MOL X1053      29.060  20.110  87.800  0.00  0.00            
ATOM   4450  H   MOL X1053      28.580  21.410  87.150  0.00  0.00            
ATOM   4451  O   MOL X1054      42.440  16.630  95.190  0.00  0.00            
ATOM   4452  H   MOL X1054      43.390  16.670  94.990  0.00  0.00            
ATOM   4453  H   MOL X1054      42.370  17.350  95.880  0.00  0.00            
ATOM   4454  O   MOL X1055       6.920  44.070 120.710  0.00  0.00            
ATOM   4455  H   MOL X1055       7.850  43.700 120.900  0.00  0.00            
ATOM   4456  H   MOL X1055       6.480  43.250 120.370  0.00  0.00            
ATOM   4457  O   MOL X1056       0.270  20.410 107.530  0.00  0.00            
ATOM   4458  H   MOL X1056       1.200  20.390 107.950  0.00  0.00            
ATOM   4459  H   MOL X1056      49.390  20.840 108.240  0.00  0.00            
ATOM   4460  O   MOL X1057      37.220   3.650  60.170  0.00  0.00            
ATOM   4461  H   MOL X1057      38.120   3.500  60.610  0.00  0.00            
ATOM   4462  H   MOL X1057      36.990   2.670  60.000  0.00  0.00            
ATOM   4463  O   MOL X1058      21.170  45.120 116.610  0.00  0.00            
ATOM   4464  H   MOL X1058      20.710  45.470 115.800  0.00  0.00            
ATOM   4465  H   MOL X1058      21.210  44.160 116.450  0.00  0.00            
ATOM   4466  O   MOL X1059      38.510  37.720 126.140  0.00  0.00            
ATOM   4467  H   MOL X1059      37.750  37.560 125.500  0.00  0.00            
ATOM   4468  H   MOL X1059      38.500  36.880 126.640  0.00  0.00            
ATOM   4469  O   MOL X1060      36.080  46.530  88.780  0.00  0.00            
ATOM   4470  H   MOL X1060      35.130  46.310  88.620  0.00  0.00            
ATOM   4471  H   MOL X1060      36.050  47.430  88.280  0.00  0.00            
ATOM   4472  O   MOL X1061      40.650  41.950  74.600  0.00  0.00            
ATOM   4473  H   MOL X1061      40.220  41.110  74.860  0.00  0.00            
ATOM   4474  H   MOL X1061      39.910  42.590  74.590  0.00  0.00            
ATOM   4475  O   MOL X1062       4.970  40.820 104.520  0.00  0.00            
ATOM   4476  H   MOL X1062       5.390  40.170 103.900  0.00  0.00            
ATOM   4477  H   MOL X1062       3.990  40.650 104.380  0.00  0.00            
ATOM   4478  O   MOL X1063      46.880  37.800  60.860  0.00  0.00            
ATOM   4479  H   MOL X1063      47.810  37.500  60.800  0.00  0.00            
ATOM   4480  H   MOL X1063      46.690  37.710  61.820  0.00  0.00            
ATOM   4481  O   MOL X1064      23.980  42.600  79.600  0.00  0.00            
ATOM   4482  H   MOL X1064      23.190  42.890  80.100  0.00  0.00            
ATOM   4483  H   MOL X1064      24.250  43.410  79.120  0.00  0.00            
ATOM   4484  O   MOL X1065      27.150  44.750 122.310  0.00  0.00            
ATOM   4485  H   MOL X1065      27.420  43.900 122.760  0.00  0.00            
ATOM   4486  H   MOL X1065      26.310  44.500 121.850  0.00  0.00            
ATOM   4487  O   MOL X1066      42.490  30.110 121.060  0.00  0.00            
ATOM   4488  H   MOL X1066      42.110  30.070 120.150  0.00  0.00            
ATOM   4489  H   MOL X1066      42.860  29.140 121.030  0.00  0.00            
ATOM   4490  O   MOL X1067      46.770  47.220  71.470  0.00  0.00            
ATOM   4491  H   MOL X1067      46.560  48.010  70.930  0.00  0.00            
ATOM   4492  H   MOL X1067      46.550  47.600  72.390  0.00  0.00            
ATOM   4493  O   MOL X1068      14.180   3.270  85.090  0.00  0.00            
ATOM   4494  H   MOL X1068      15.160   3.230  85.240  0.00  0.00            
ATOM   4495  H   MOL X1068      14.090   3.970  84.380  0.00  0.00            
ATOM   4496  O   MOL X1069      13.750  19.240 114.440  0.00  0.00            
ATOM   4497  H   MOL X1069      13.420  20.140 114.190  0.00  0.00            
ATOM   4498  H   MOL X1069      13.530  19.190 115.410  0.00  0.00            
ATOM   4499  O   MOL X1070       4.820  17.290  97.890  0.00  0.00            
ATOM   4500  H   MOL X1070       5.380  17.990  97.460  0.00  0.00            
ATOM   4501  H   MOL X1070       5.290  17.200  98.760  0.00  0.00            
ATOM   4502  O   MOL X1071      19.030  29.640 115.290  0.00  0.00            
ATOM   4503  H   MOL X1071      18.960  28.850 115.850  0.00  0.00            
ATOM   4504  H   MOL X1071      19.740  30.190 115.740  0.00  0.00            
ATOM   4505  O   MOL X1072       6.070   7.290  94.840  0.00  0.00            
ATOM   4506  H   MOL X1072       6.980   7.100  95.230  0.00  0.00            
ATOM   4507  H   MOL X1072       6.270   7.400  93.880  0.00  0.00            
ATOM   4508  O   MOL X1073      42.820  11.310 122.440  0.00  0.00            
ATOM   4509  H   MOL X1073      43.470  11.730 123.080  0.00  0.00            
ATOM   4510  H   MOL X1073      42.910  12.060 121.790  0.00  0.00            
ATOM   4511  O   MOL X1074      34.950  48.600 118.830  0.00  0.00            
ATOM   4512  H   MOL X1074      35.680  47.990 119.080  0.00  0.00            
ATOM   4513  H   MOL X1074      35.420  49.480 118.730  0.00  0.00            
ATOM   4514  O   MOL X1075      40.320  12.200  78.890  0.00  0.00            
ATOM   4515  H   MOL X1075      40.080  12.930  78.220  0.00  0.00            
ATOM   4516  H   MOL X1075      41.040  11.750  78.400  0.00  0.00            
ATOM   4517  O   MOL X1076      34.130  43.400  73.490  0.00  0.00            
ATOM   4518  H   MOL X1076      33.210  43.330  73.070  0.00  0.00            
ATOM   4519  H   MOL X1076      34.550  44.050  72.890  0.00  0.00            
ATOM   4520  O   MOL X1077      36.670   3.270 121.530  0.00  0.00            
ATOM   4521  H   MOL X1077      37.550   2.850 121.640  0.00  0.00            
ATOM   4522  H   MOL X1077      36.340   2.910 120.680  0.00  0.00            
ATOM   4523  O   MOL X1078      32.060  17.740  84.460  0.00  0.00            
ATOM   4524  H   MOL X1078      33.030  17.860  84.530  0.00  0.00            
ATOM   4525  H   MOL X1078      31.930  16.770  84.500  0.00  0.00            
ATOM   4526  O   MOL X1079      17.500  20.140  84.360  0.00  0.00            
ATOM   4527  H   MOL X1079      18.440  19.850  84.270  0.00  0.00            
ATOM   4528  H   MOL X1079      17.020  19.660  83.620  0.00  0.00            
ATOM   4529  O   MOL X1080      27.070  11.600  63.920  0.00  0.00            
ATOM   4530  H   MOL X1080      27.420  11.100  64.710  0.00  0.00            
ATOM   4531  H   MOL X1080      27.010  12.510  64.260  0.00  0.00            
ATOM   4532  O   MOL X1081      36.010  43.070  83.060  0.00  0.00            
ATOM   4533  H   MOL X1081      36.730  43.760  82.850  0.00  0.00            
ATOM   4534  H   MOL X1081      35.310  43.630  83.460  0.00  0.00            
ATOM   4535  O   MOL X1082      37.140   0.960  60.160  0.00  0.00            
ATOM   4536  H   MOL X1082      38.100   0.680  60.090  0.00  0.00            
ATOM   4537  H   MOL X1082      36.830   0.310  60.840  0.00  0.00            
ATOM   4538  O   MOL X1083      37.510  37.010  72.790  0.00  0.00            
ATOM   4539  H   MOL X1083      37.610  36.510  71.920  0.00  0.00            
ATOM   4540  H   MOL X1083      37.810  36.260  73.370  0.00  0.00            
ATOM   4541  O   MOL X1084      15.610   3.960  92.820  0.00  0.00            
ATOM   4542  H   MOL X1084      15.590   3.890  93.800  0.00  0.00            
ATOM   4543  H   MOL X1084      16.440   3.490  92.600  0.00  0.00            
ATOM   4544  O   MOL X1085      44.290  45.600  76.090  0.00  0.00            
ATOM   4545  H   MOL X1085      43.600  46.110  76.610  0.00  0.00            
ATOM   4546  H   MOL X1085      44.940  46.340  76.020  0.00  0.00            
ATOM   4547  O   MOL X1086       5.530  21.550 112.720  0.00  0.00            
ATOM   4548  H   MOL X1086       5.870  20.670 113.010  0.00  0.00            
ATOM   4549  H   MOL X1086       6.400  21.930 112.390  0.00  0.00            
ATOM   4550  O   MOL X1087      12.000  32.330  99.720  0.00  0.00            
ATOM   4551  H   MOL X1087      11.900  32.330  98.710  0.00  0.00            
ATOM   4552  H   MOL X1087      11.060  32.440  99.980  0.00  0.00            
ATOM   4553  O   MOL X1088      34.610  31.350  81.940  0.00  0.00            
ATOM   4554  H   MOL X1088      34.840  30.680  81.230  0.00  0.00            
ATOM   4555  H   MOL X1088      33.940  30.890  82.490  0.00  0.00            
ATOM   4556  O   MOL X1089      48.160  46.100  82.510  0.00  0.00            
ATOM   4557  H   MOL X1089      48.870  46.250  81.850  0.00  0.00            
ATOM   4558  H   MOL X1089      48.330  46.860  83.160  0.00  0.00            
ATOM   4559  O   MOL X1090      35.580  36.150 107.020  0.00  0.00            
ATOM   4560  H   MOL X1090      35.510  35.920 108.010  0.00  0.00            
ATOM   4561  H   MOL X1090      36.010  37.070 107.060  0.00  0.00            
ATOM   4562  O   MOL X1091      10.860  41.690 110.920  0.00  0.00            
ATOM   4563  H   MOL X1091      10.020  42.230 111.100  0.00  0.00            
ATOM   4564  H   MOL X1091      11.520  42.400 111.000  0.00  0.00            
ATOM   4565  O   MOL X1092       4.500  18.110 121.460  0.00  0.00            
ATOM   4566  H   MOL X1092       4.700  18.710 122.210  0.00  0.00            
ATOM   4567  H   MOL X1092       5.320  17.540 121.620  0.00  0.00            
ATOM   4568  O   MOL X1093       7.460  10.260  65.940  0.00  0.00            
ATOM   4569  H   MOL X1093       6.540   9.960  66.090  0.00  0.00            
ATOM   4570  H   MOL X1093       7.300  11.250  65.750  0.00  0.00            
ATOM   4571  O   MOL X1094      32.120  29.260  63.950  0.00  0.00            
ATOM   4572  H   MOL X1094      31.890  28.450  63.410  0.00  0.00            
ATOM   4573  H   MOL X1094      31.320  29.820  63.830  0.00  0.00            
ATOM   4574  O   MOL X1095      26.410   9.920  82.550  0.00  0.00            
ATOM   4575  H   MOL X1095      27.090  10.200  83.210  0.00  0.00            
ATOM   4576  H   MOL X1095      26.790  10.450  81.770  0.00  0.00            
ATOM   4577  O   MOL X1096      36.950  42.490 118.260  0.00  0.00            
ATOM   4578  H   MOL X1096      36.970  42.920 119.190  0.00  0.00            
ATOM   4579  H   MOL X1096      37.660  41.810 118.330  0.00  0.00            
ATOM   4580  O   MOL X1097      29.400  24.060  84.410  0.00  0.00            
ATOM   4581  H   MOL X1097      30.220  23.760  84.900  0.00  0.00            
ATOM   4582  H   MOL X1097      29.260  24.990  84.760  0.00  0.00            
ATOM   4583  O   MOL X1098      18.310  19.700  93.990  0.00  0.00            
ATOM   4584  H   MOL X1098      17.740  18.900  93.890  0.00  0.00            
ATOM   4585  H   MOL X1098      18.760  19.520  94.850  0.00  0.00            
ATOM   4586  O   MOL X1099       5.440  16.560 119.410  0.00  0.00            
ATOM   4587  H   MOL X1099       6.110  16.470 120.160  0.00  0.00            
ATOM   4588  H   MOL X1099       4.840  17.190 119.890  0.00  0.00            
ATOM   4589  O   MOL X1100      21.330  47.550  66.420  0.00  0.00            
ATOM   4590  H   MOL X1100      22.340  47.650  66.500  0.00  0.00            
ATOM   4591  H   MOL X1100      21.130  47.750  67.410  0.00  0.00            
ATOM   4592  O   MOL X1101       2.240  18.930 102.500  0.00  0.00            
ATOM   4593  H   MOL X1101       1.620  18.440 101.880  0.00  0.00            
ATOM   4594  H   MOL X1101       3.120  18.550 102.280  0.00  0.00            
ATOM   4595  O   MOL X1102      32.620  41.280 110.730  0.00  0.00            
ATOM   4596  H   MOL X1102      32.770  40.820 109.850  0.00  0.00            
ATOM   4597  H   MOL X1102      33.510  41.200 111.130  0.00  0.00            
ATOM   4598  O   MOL X1103      28.310  44.540  92.960  0.00  0.00            
ATOM   4599  H   MOL X1103      29.300  44.680  93.140  0.00  0.00            
ATOM   4600  H   MOL X1103      28.330  44.570  91.980  0.00  0.00            
ATOM   4601  O   MOL X1104       8.670  20.690  65.040  0.00  0.00            
ATOM   4602  H   MOL X1104       8.560  21.690  64.990  0.00  0.00            
ATOM   4603  H   MOL X1104       7.830  20.570  64.470  0.00  0.00            
ATOM   4604  O   MOL X1105      47.700   6.340 122.610  0.00  0.00            
ATOM   4605  H   MOL X1105      46.840   6.080 122.980  0.00  0.00            
ATOM   4606  H   MOL X1105      47.800   5.770 121.820  0.00  0.00            
ATOM   4607  O   MOL X1106      26.180  46.790 113.800  0.00  0.00            
ATOM   4608  H   MOL X1106      26.420  46.070 113.130  0.00  0.00            
ATOM   4609  H   MOL X1106      25.990  47.540 113.210  0.00  0.00            
ATOM   4610  O   MOL X1107       2.870  29.960 107.060  0.00  0.00            
ATOM   4611  H   MOL X1107       2.800  29.390 106.230  0.00  0.00            
ATOM   4612  H   MOL X1107       2.240  29.540 107.660  0.00  0.00            
ATOM   4613  O   MOL X1108      47.240  12.580  98.440  0.00  0.00            
ATOM   4614  H   MOL X1108      47.750  12.830  99.270  0.00  0.00            
ATOM   4615  H   MOL X1108      46.430  13.130  98.630  0.00  0.00            
ATOM   4616  O   MOL X1109       0.150  46.250  61.970  0.00  0.00            
ATOM   4617  H   MOL X1109      49.300  47.090  61.960  0.00  0.00            
ATOM   4618  H   MOL X1109      49.140  45.570  61.700  0.00  0.00            
ATOM   4619  O   MOL X1110      16.470   2.790 122.490  0.00  0.00            
ATOM   4620  H   MOL X1110      17.280   2.790 121.940  0.00  0.00            
ATOM   4621  H   MOL X1110      15.890   3.470 122.030  0.00  0.00            
ATOM   4622  O   MOL X1111      34.460  32.490 100.420  0.00  0.00            
ATOM   4623  H   MOL X1111      34.780  31.750 101.030  0.00  0.00            
ATOM   4624  H   MOL X1111      35.340  32.800 100.070  0.00  0.00            
ATOM   4625  O   MOL X1112      16.270   9.200  60.640  0.00  0.00            
ATOM   4626  H   MOL X1112      15.470   8.880  61.130  0.00  0.00            
ATOM   4627  H   MOL X1112      16.340  10.160  60.870  0.00  0.00            
ATOM   4628  O   MOL X1113      15.960  38.150 121.280  0.00  0.00            
ATOM   4629  H   MOL X1113      16.030  38.360 122.240  0.00  0.00            
ATOM   4630  H   MOL X1113      16.770  38.620 120.920  0.00  0.00            
ATOM   4631  O   MOL X1114      14.290  28.750 117.190  0.00  0.00            
ATOM   4632  H   MOL X1114      14.130  27.750 117.110  0.00  0.00            
ATOM   4633  H   MOL X1114      13.760  29.100 116.400  0.00  0.00            
ATOM   4634  O   MOL X1115      44.470  29.300 100.000  0.00  0.00            
ATOM   4635  H   MOL X1115      44.530  29.300 101.010  0.00  0.00            
ATOM   4636  H   MOL X1115      44.760  30.230  99.840  0.00  0.00            
ATOM   4637  O   MOL X1116      24.170  35.700  65.720  0.00  0.00            
ATOM   4638  H   MOL X1116      25.010  36.100  66.010  0.00  0.00            
ATOM   4639  H   MOL X1116      24.490  34.800  65.420  0.00  0.00            
ATOM   4640  O   MOL X1117      15.480  25.340  76.690  0.00  0.00            
ATOM   4641  H   MOL X1117      15.870  25.920  77.390  0.00  0.00            
ATOM   4642  H   MOL X1117      14.620  25.110  77.150  0.00  0.00            
ATOM   4643  O   MOL X1118       4.880  41.380  60.190  0.00  0.00            
ATOM   4644  H   MOL X1118       5.390  40.510  60.220  0.00  0.00            
ATOM   4645  H   MOL X1118       3.960  41.050  60.210  0.00  0.00            
ATOM   4646  O   MOL X1119      10.900  41.900  62.180  0.00  0.00            
ATOM   4647  H   MOL X1119      11.330  41.380  62.930  0.00  0.00            
ATOM   4648  H   MOL X1119       9.970  41.650  62.300  0.00  0.00            
ATOM   4649  O   MOL X1120      31.210  18.410 121.790  0.00  0.00            
ATOM   4650  H   MOL X1120      31.090  19.390 121.620  0.00  0.00            
ATOM   4651  H   MOL X1120      31.750  18.090 121.000  0.00  0.00            
ATOM   4652  O   MOL X1121      35.890  47.370 123.260  0.00  0.00            
ATOM   4653  H   MOL X1121      36.400  46.600 122.790  0.00  0.00            
ATOM   4654  H   MOL X1121      36.600  48.030 123.360  0.00  0.00            
ATOM   4655  O   MOL X1122       6.410  24.660 116.690  0.00  0.00            
ATOM   4656  H   MOL X1122       7.170  25.100 116.180  0.00  0.00            
ATOM   4657  H   MOL X1122       6.770  23.740 116.730  0.00  0.00            
ATOM   4658  O   MOL X1123      42.380  43.420 105.700  0.00  0.00            
ATOM   4659  H   MOL X1123      42.590  44.410 105.580  0.00  0.00            
ATOM   4660  H   MOL X1123      42.540  43.290 106.690  0.00  0.00            
ATOM   4661  O   MOL X1124      47.180  44.410 102.260  0.00  0.00            
ATOM   4662  H   MOL X1124      46.930  45.070 102.960  0.00  0.00            
ATOM   4663  H   MOL X1124      47.720  45.000 101.630  0.00  0.00            
ATOM   4664  O   MOL X1125      31.830  43.310 122.310  0.00  0.00            
ATOM   4665  H   MOL X1125      32.800  43.210 122.220  0.00  0.00            
ATOM   4666  H   MOL X1125      31.470  42.540 121.810  0.00  0.00            
ATOM   4667  O   MOL X1126      13.910  32.330 101.650  0.00  0.00            
ATOM   4668  H   MOL X1126      13.250  32.320 100.880  0.00  0.00            
ATOM   4669  H   MOL X1126      13.320  32.540 102.410  0.00  0.00            
ATOM   4670  O   MOL X1127      30.750  31.210  82.040  0.00  0.00            
ATOM   4671  H   MOL X1127      30.570  30.960  82.970  0.00  0.00            
ATOM   4672  H   MOL X1127      29.800  31.240  81.640  0.00  0.00            
ATOM   4673  O   MOL X1128      49.070  16.600 110.310  0.00  0.00            
ATOM   4674  H   MOL X1128      48.330  16.390 110.920  0.00  0.00            
ATOM   4675  H   MOL X1128      48.810  16.090 109.480  0.00  0.00            
ATOM   4676  O   MOL X1129      17.950  18.140 125.450  0.00  0.00            
ATOM   4677  H   MOL X1129      17.400  18.290 126.260  0.00  0.00            
ATOM   4678  H   MOL X1129      18.380  19.060 125.380  0.00  0.00            
ATOM   4679  O   MOL X1130      38.970   3.460  75.110  0.00  0.00            
ATOM   4680  H   MOL X1130      39.520   4.270  75.050  0.00  0.00            
ATOM   4681  H   MOL X1130      39.560   2.760  74.680  0.00  0.00            
ATOM   4682  O   MOL X1131      19.090   1.680  85.640  0.00  0.00            
ATOM   4683  H   MOL X1131      19.780   2.410  85.490  0.00  0.00            
ATOM   4684  H   MOL X1131      18.260   2.220  85.580  0.00  0.00            
ATOM   4685  O   MOL X1132      18.100  32.490  95.690  0.00  0.00            
ATOM   4686  H   MOL X1132      17.730  32.310  94.780  0.00  0.00            
ATOM   4687  H   MOL X1132      17.830  33.430  95.810  0.00  0.00            
ATOM   4688  O   MOL X1133      19.420  28.330 123.890  0.00  0.00            
ATOM   4689  H   MOL X1133      19.030  27.910 124.680  0.00  0.00            
ATOM   4690  H   MOL X1133      19.270  27.640 123.190  0.00  0.00            
ATOM   4691  O   MOL X1134      16.840  14.480 125.280  0.00  0.00            
ATOM   4692  H   MOL X1134      17.220  13.820 125.960  0.00  0.00            
ATOM   4693  H   MOL X1134      15.870  14.360 125.440  0.00  0.00            
ATOM   4694  O   MOL X1135       6.590  21.820  70.020  0.00  0.00            
ATOM   4695  H   MOL X1135       6.420  22.140  70.920  0.00  0.00            
ATOM   4696  H   MOL X1135       5.750  22.110  69.530  0.00  0.00            
ATOM   4697  O   MOL X1136      38.600  47.390  77.600  0.00  0.00            
ATOM   4698  H   MOL X1136      39.270  47.030  78.280  0.00  0.00            
ATOM   4699  H   MOL X1136      39.280  47.730  76.950  0.00  0.00            
ATOM   4700  O   MOL X1137      16.890  30.460  62.400  0.00  0.00            
ATOM   4701  H   MOL X1137      17.240  31.390  62.280  0.00  0.00            
ATOM   4702  H   MOL X1137      17.740  29.910  62.530  0.00  0.00            
ATOM   4703  O   MOL X1138      49.220  13.560 114.050  0.00  0.00            
ATOM   4704  H   MOL X1138      49.010  12.940 114.770  0.00  0.00            
ATOM   4705  H   MOL X1138      49.440  12.980 113.290  0.00  0.00            
ATOM   4706  O   MOL X1139       0.150  37.370  90.580  0.00  0.00            
ATOM   4707  H   MOL X1139       0.840  37.990  90.990  0.00  0.00            
ATOM   4708  H   MOL X1139      49.200  37.190  91.350  0.00  0.00            
ATOM   4709  O   MOL X1140      27.830  24.290 113.670  0.00  0.00            
ATOM   4710  H   MOL X1140      28.720  23.910 113.540  0.00  0.00            
ATOM   4711  H   MOL X1140      27.980  25.280 113.650  0.00  0.00            
ATOM   4712  O   MOL X1141      20.400  21.020  92.770  0.00  0.00            
ATOM   4713  H   MOL X1141      21.030  20.580  93.410  0.00  0.00            
ATOM   4714  H   MOL X1141      19.530  20.650  93.090  0.00  0.00            
ATOM   4715  O   MOL X1142       2.840  14.150  70.170  0.00  0.00            
ATOM   4716  H   MOL X1142       2.110  13.960  69.510  0.00  0.00            
ATOM   4717  H   MOL X1142       2.840  15.130  70.210  0.00  0.00            
ATOM   4718  O   MOL X1143      18.730   5.590  64.110  0.00  0.00            
ATOM   4719  H   MOL X1143      19.580   6.130  64.280  0.00  0.00            
ATOM   4720  H   MOL X1143      18.370   6.070  63.330  0.00  0.00            
ATOM   4721  O   MOL X1144      33.110   6.970 106.900  0.00  0.00            
ATOM   4722  H   MOL X1144      33.410   7.160 107.820  0.00  0.00            
ATOM   4723  H   MOL X1144      33.310   7.810 106.430  0.00  0.00            
ATOM   4724  O   MOL X1145      34.300  39.730  95.710  0.00  0.00            
ATOM   4725  H   MOL X1145      34.430  40.710  95.810  0.00  0.00            
ATOM   4726  H   MOL X1145      33.540  39.700  95.060  0.00  0.00            
ATOM   4727  O   MOL X1146      31.160   2.120  87.990  0.00  0.00            
ATOM   4728  H   MOL X1146      31.950   1.560  87.750  0.00  0.00            
ATOM   4729  H   MOL X1146      31.010   2.640  87.170  0.00  0.00            
ATOM   4730  O   MOL X1147      12.030  41.220  68.800  0.00  0.00            
ATOM   4731  H   MOL X1147      11.740  41.340  69.730  0.00  0.00            
ATOM   4732  H   MOL X1147      11.190  41.080  68.310  0.00  0.00            
ATOM   4733  O   MOL X1148      13.350  35.870 125.760  0.00  0.00            
ATOM   4734  H   MOL X1148      13.400  35.310 126.550  0.00  0.00            
ATOM   4735  H   MOL X1148      14.270  36.250 125.700  0.00  0.00            
ATOM   4736  O   MOL X1149      11.000  11.290  73.020  0.00  0.00            
ATOM   4737  H   MOL X1149      10.720  10.410  73.460  0.00  0.00            
ATOM   4738  H   MOL X1149      11.350  10.950  72.170  0.00  0.00            
ATOM   4739  O   MOL X1150       6.890  47.360  98.370  0.00  0.00            
ATOM   4740  H   MOL X1150       6.630  46.530  97.870  0.00  0.00            
ATOM   4741  H   MOL X1150       6.660  48.060  97.730  0.00  0.00            
ATOM   4742  O   MOL X1151      19.460  19.890  64.380  0.00  0.00            
ATOM   4743  H   MOL X1151      18.480  19.810  64.380  0.00  0.00            
ATOM   4744  H   MOL X1151      19.700  19.730  63.420  0.00  0.00            
ATOM   4745  O   MOL X1152      10.980  37.590  68.360  0.00  0.00            
ATOM   4746  H   MOL X1152      11.040  36.630  68.660  0.00  0.00            
ATOM   4747  H   MOL X1152      11.820  37.960  68.750  0.00  0.00            
ATOM   4748  O   MOL X1153      41.790  25.540  85.860  0.00  0.00            
ATOM   4749  H   MOL X1153      41.830  24.780  85.220  0.00  0.00            
ATOM   4750  H   MOL X1153      41.590  26.300  85.270  0.00  0.00            
ATOM   4751  O   MOL X1154      32.280  26.050 110.360  0.00  0.00            
ATOM   4752  H   MOL X1154      32.120  26.720 109.640  0.00  0.00            
ATOM   4753  H   MOL X1154      31.900  26.510 111.130  0.00  0.00            
ATOM   4754  O   MOL X1155      39.550  33.960 122.050  0.00  0.00            
ATOM   4755  H   MOL X1155      40.050  33.110 122.070  0.00  0.00            
ATOM   4756  H   MOL X1155      39.310  34.100 121.110  0.00  0.00            
ATOM   4757  O   MOL X1156       3.970  30.870  65.090  0.00  0.00            
ATOM   4758  H   MOL X1156       3.500  31.040  64.220  0.00  0.00            
ATOM   4759  H   MOL X1156       4.030  29.890  65.100  0.00  0.00            
ATOM   4760  O   MOL X1157      15.270  24.680  74.110  0.00  0.00            
ATOM   4761  H   MOL X1157      15.550  23.760  74.330  0.00  0.00            
ATOM   4762  H   MOL X1157      15.350  25.100  75.030  0.00  0.00            
ATOM   4763  O   MOL X1158      10.350  24.550  69.850  0.00  0.00            
ATOM   4764  H   MOL X1158       9.940  24.430  68.960  0.00  0.00            
ATOM   4765  H   MOL X1158      10.000  23.790  70.370  0.00  0.00            
ATOM   4766  O   MOL X1159      21.580  44.800 119.450  0.00  0.00            
ATOM   4767  H   MOL X1159      21.420  44.970 118.490  0.00  0.00            
ATOM   4768  H   MOL X1159      20.670  44.960 119.850  0.00  0.00            
ATOM   4769  O   MOL X1160      34.820  25.240 110.760  0.00  0.00            
ATOM   4770  H   MOL X1160      33.850  25.450 110.560  0.00  0.00            
ATOM   4771  H   MOL X1160      34.750  24.730 111.630  0.00  0.00            
ATOM   4772  O   MOL X1161      34.220  47.160  95.250  0.00  0.00            
ATOM   4773  H   MOL X1161      35.190  47.320  95.160  0.00  0.00            
ATOM   4774  H   MOL X1161      34.200  46.210  94.930  0.00  0.00            
ATOM   4775  O   MOL X1162       7.360  23.260 124.020  0.00  0.00            
ATOM   4776  H   MOL X1162       7.530  22.310 123.740  0.00  0.00            
ATOM   4777  H   MOL X1162       7.110  23.120 124.950  0.00  0.00            
ATOM   4778  O   MOL X1163      35.870  13.990  98.810  0.00  0.00            
ATOM   4779  H   MOL X1163      35.720  14.790  99.390  0.00  0.00            
ATOM   4780  H   MOL X1163      36.090  14.460  97.950  0.00  0.00            
ATOM   4781  O   MOL X1164      15.100  38.130  78.510  0.00  0.00            
ATOM   4782  H   MOL X1164      14.110  38.190  78.720  0.00  0.00            
ATOM   4783  H   MOL X1164      15.480  38.040  79.400  0.00  0.00            
ATOM   4784  O   MOL X1165      32.610  31.750  66.570  0.00  0.00            
ATOM   4785  H   MOL X1165      32.800  32.500  67.180  0.00  0.00            
ATOM   4786  H   MOL X1165      31.630  31.950  66.370  0.00  0.00            
ATOM   4787  O   MOL X1166      23.870  41.430 108.780  0.00  0.00            
ATOM   4788  H   MOL X1166      24.310  40.750 109.350  0.00  0.00            
ATOM   4789  H   MOL X1166      24.270  42.280 109.120  0.00  0.00            
ATOM   4790  O   MOL X1167      38.730  18.790  90.270  0.00  0.00            
ATOM   4791  H   MOL X1167      39.130  18.330  89.460  0.00  0.00            
ATOM   4792  H   MOL X1167      39.110  18.300  91.020  0.00  0.00            
ATOM   4793  O   MOL X1168      34.140  48.820 103.330  0.00  0.00            
ATOM   4794  H   MOL X1168      33.750  47.930 103.260  0.00  0.00            
ATOM   4795  H   MOL X1168      35.130  48.620 103.250  0.00  0.00            
ATOM   4796  O   MOL X1169      46.700  32.860  61.090  0.00  0.00            
ATOM   4797  H   MOL X1169      46.950  32.240  61.850  0.00  0.00            
ATOM   4798  H   MOL X1169      47.080  32.370  60.330  0.00  0.00            
ATOM   4799  O   MOL X1170      21.160   1.000  72.540  0.00  0.00            
ATOM   4800  H   MOL X1170      21.650   0.260  72.080  0.00  0.00            
ATOM   4801  H   MOL X1170      21.180   0.730  73.500  0.00  0.00            
ATOM   4802  O   MOL X1171      38.900  28.800  70.450  0.00  0.00            
ATOM   4803  H   MOL X1171      38.950  29.740  70.120  0.00  0.00            
ATOM   4804  H   MOL X1171      39.440  28.280  69.810  0.00  0.00            
ATOM   4805  O   MOL X1172      11.570  14.710  72.270  0.00  0.00            
ATOM   4806  H   MOL X1172      12.060  15.510  72.660  0.00  0.00            
ATOM   4807  H   MOL X1172      12.330  14.200  71.920  0.00  0.00            
ATOM   4808  O   MOL X1173      20.710   8.000  77.470  0.00  0.00            
ATOM   4809  H   MOL X1173      19.760   8.210  77.670  0.00  0.00            
ATOM   4810  H   MOL X1173      21.080   8.920  77.310  0.00  0.00            
ATOM   4811  O   MOL X1174      32.130   5.580  63.150  0.00  0.00            
ATOM   4812  H   MOL X1174      32.790   4.970  62.740  0.00  0.00            
ATOM   4813  H   MOL X1174      31.560   4.950  63.680  0.00  0.00            
ATOM   4814  O   MOL X1175      42.780  38.920  86.450  0.00  0.00            
ATOM   4815  H   MOL X1175      43.410  39.610  86.830  0.00  0.00            
ATOM   4816  H   MOL X1175      42.460  38.480  87.300  0.00  0.00            
ATOM   4817  O   MOL X1176      25.710  41.900 124.540  0.00  0.00            
ATOM   4818  H   MOL X1176      24.900  41.890 125.090  0.00  0.00            
ATOM   4819  H   MOL X1176      25.500  41.180 123.870  0.00  0.00            
ATOM   4820  O   MOL X1177      43.390  24.220 112.570  0.00  0.00            
ATOM   4821  H   MOL X1177      42.720  23.540 112.830  0.00  0.00            
ATOM   4822  H   MOL X1177      43.480  24.660 113.500  0.00  0.00            
ATOM   4823  O   MOL X1178      27.100  14.090 108.480  0.00  0.00            
ATOM   4824  H   MOL X1178      26.460  13.330 108.550  0.00  0.00            
ATOM   4825  H   MOL X1178      27.840  13.790 109.080  0.00  0.00            
ATOM   4826  O   MOL X1179      22.770  15.740 119.910  0.00  0.00            
ATOM   4827  H   MOL X1179      22.550  16.590 120.350  0.00  0.00            
ATOM   4828  H   MOL X1179      23.680  15.550 120.240  0.00  0.00            
ATOM   4829  O   MOL X1180      24.530  46.820  82.620  0.00  0.00            
ATOM   4830  H   MOL X1180      25.180  46.480  81.970  0.00  0.00            
ATOM   4831  H   MOL X1180      23.810  46.110  82.600  0.00  0.00            
ATOM   4832  O   MOL X1181      24.330   0.720  79.750  0.00  0.00            
ATOM   4833  H   MOL X1181      24.320   1.440  80.460  0.00  0.00            
ATOM   4834  H   MOL X1181      24.700  49.550  80.290  0.00  0.00            
ATOM   4835  O   MOL X1182      44.990  16.830 100.160  0.00  0.00            
ATOM   4836  H   MOL X1182      44.050  16.700 100.400  0.00  0.00            
ATOM   4837  H   MOL X1182      45.320  15.880 100.100  0.00  0.00            
ATOM   4838  O   MOL X1183      40.210  30.150 102.890  0.00  0.00            
ATOM   4839  H   MOL X1183      39.660  29.370 103.110  0.00  0.00            
ATOM   4840  H   MOL X1183      40.970  30.110 103.500  0.00  0.00            
ATOM   4841  O   MOL X1184      16.420  10.470 105.250  0.00  0.00            
ATOM   4842  H   MOL X1184      16.310  10.560 104.240  0.00  0.00            
ATOM   4843  H   MOL X1184      16.260  11.390 105.540  0.00  0.00            
ATOM   4844  O   MOL X1185      28.640  24.880  67.250  0.00  0.00            
ATOM   4845  H   MOL X1185      28.700  25.760  67.690  0.00  0.00            
ATOM   4846  H   MOL X1185      29.400  24.400  67.650  0.00  0.00            
ATOM   4847  O   MOL X1186      38.370  14.610 114.550  0.00  0.00            
ATOM   4848  H   MOL X1186      39.170  15.040 114.970  0.00  0.00            
ATOM   4849  H   MOL X1186      38.360  13.790 115.120  0.00  0.00            
ATOM   4850  O   MOL X1187      19.330  27.160  66.780  0.00  0.00            
ATOM   4851  H   MOL X1187      19.460  27.120  65.770  0.00  0.00            
ATOM   4852  H   MOL X1187      20.230  27.480  67.090  0.00  0.00            
ATOM   4853  O   MOL X1188      33.900  22.610  84.210  0.00  0.00            
ATOM   4854  H   MOL X1188      34.290  23.390  83.760  0.00  0.00            
ATOM   4855  H   MOL X1188      34.590  21.910  83.990  0.00  0.00            
ATOM   4856  O   MOL X1189      42.670   2.140  82.170  0.00  0.00            
ATOM   4857  H   MOL X1189      42.490   3.140  82.160  0.00  0.00            
ATOM   4858  H   MOL X1189      43.110   2.030  81.250  0.00  0.00            
ATOM   4859  O   MOL X1190      26.170  28.880 106.630  0.00  0.00            
ATOM   4860  H   MOL X1190      25.860  29.810 106.680  0.00  0.00            
ATOM   4861  H   MOL X1190      26.930  28.960 105.960  0.00  0.00            
ATOM   4862  O   MOL X1191       5.790  48.160 119.730  0.00  0.00            
ATOM   4863  H   MOL X1191       4.790  48.240 119.780  0.00  0.00            
ATOM   4864  H   MOL X1191       6.010  48.970 119.180  0.00  0.00            
ATOM   4865  O   MOL X1192       8.810  17.600 109.760  0.00  0.00            
ATOM   4866  H   MOL X1192       9.560  18.130 109.420  0.00  0.00            
ATOM   4867  H   MOL X1192       9.100  17.350 110.660  0.00  0.00            
ATOM   4868  O   MOL X1193      35.150  35.090 109.460  0.00  0.00            
ATOM   4869  H   MOL X1193      34.880  34.150 109.600  0.00  0.00            
ATOM   4870  H   MOL X1193      35.250  35.430 110.380  0.00  0.00            
ATOM   4871  O   MOL X1194      23.510  34.350 120.950  0.00  0.00            
ATOM   4872  H   MOL X1194      23.620  33.710 121.680  0.00  0.00            
ATOM   4873  H   MOL X1194      24.010  33.890 120.200  0.00  0.00            
ATOM   4874  O   MOL X1195      48.350  10.630 104.070  0.00  0.00            
ATOM   4875  H   MOL X1195      47.920  10.910 103.230  0.00  0.00            
ATOM   4876  H   MOL X1195      48.780  11.450 104.390  0.00  0.00            
ATOM   4877  O   MOL X1196      25.080  29.290  77.060  0.00  0.00            
ATOM   4878  H   MOL X1196      26.060  29.350  77.160  0.00  0.00            
ATOM   4879  H   MOL X1196      24.830  29.720  77.950  0.00  0.00            
ATOM   4880  O   MOL X1197      23.640   8.900  95.230  0.00  0.00            
ATOM   4881  H   MOL X1197      24.010   8.220  95.850  0.00  0.00            
ATOM   4882  H   MOL X1197      24.110   9.720  95.480  0.00  0.00            
ATOM   4883  O   MOL X1198      47.880  28.750  62.010  0.00  0.00            
ATOM   4884  H   MOL X1198      47.180  28.280  61.460  0.00  0.00            
ATOM   4885  H   MOL X1198      48.540  28.040  62.140  0.00  0.00            
ATOM   4886  O   MOL X1199      15.030   4.710  76.360  0.00  0.00            
ATOM   4887  H   MOL X1199      14.630   4.140  75.650  0.00  0.00            
ATOM   4888  H   MOL X1199      15.260   5.540  75.860  0.00  0.00            
ATOM   4889  O   MOL X1200      22.140  45.550  64.030  0.00  0.00            
ATOM   4890  H   MOL X1200      22.550  46.000  64.810  0.00  0.00            
ATOM   4891  H   MOL X1200      21.990  44.640  64.400  0.00  0.00            
ATOM   4892  O   MOL X1201      38.480  37.790  67.760  0.00  0.00            
ATOM   4893  H   MOL X1201      37.950  37.050  68.260  0.00  0.00            
ATOM   4894  H   MOL X1201      39.370  37.570  68.120  0.00  0.00            
ATOM   4895  O   MOL X1202      21.670   8.940  90.660  0.00  0.00            
ATOM   4896  H   MOL X1202      22.440   9.510  90.320  0.00  0.00            
ATOM   4897  H   MOL X1202      21.750   9.140  91.640  0.00  0.00            
ATOM   4898  O   MOL X1203      27.710  34.580 102.170  0.00  0.00            
ATOM   4899  H   MOL X1203      27.080  33.830 102.440  0.00  0.00            
ATOM   4900  H   MOL X1203      27.240  35.320 102.720  0.00  0.00            
ATOM   4901  O   MOL X1204      44.470  13.920  92.220  0.00  0.00            
ATOM   4902  H   MOL X1204      44.480  14.860  91.920  0.00  0.00            
ATOM   4903  H   MOL X1204      43.670  13.910  92.820  0.00  0.00            
ATOM   4904  O   MOL X1205       5.680  32.820 113.090  0.00  0.00            
ATOM   4905  H   MOL X1205       4.740  33.200 113.310  0.00  0.00            
ATOM   4906  H   MOL X1205       5.480  31.930 112.740  0.00  0.00            
ATOM   4907  O   MOL X1206      32.980  47.190  84.460  0.00  0.00            
ATOM   4908  H   MOL X1206      32.840  47.280  85.460  0.00  0.00            
ATOM   4909  H   MOL X1206      33.710  47.890  84.500  0.00  0.00            
ATOM   4910  O   MOL X1207      12.110  37.850 115.920  0.00  0.00            
ATOM   4911  H   MOL X1207      12.190  37.330 116.800  0.00  0.00            
ATOM   4912  H   MOL X1207      11.440  37.300 115.450  0.00  0.00            
ATOM   4913  O   MOL X1208       1.670  13.650  93.380  0.00  0.00            
ATOM   4914  H   MOL X1208       1.510  14.500  93.920  0.00  0.00            
ATOM   4915  H   MOL X1208       2.450  13.290  93.860  0.00  0.00            
ATOM   4916  O   MOL X1209      12.420   6.220  69.920  0.00  0.00            
ATOM   4917  H   MOL X1209      11.980   6.010  69.050  0.00  0.00            
ATOM   4918  H   MOL X1209      13.220   6.710  69.660  0.00  0.00            
ATOM   4919  O   MOL X1210       6.160  43.480 115.220  0.00  0.00            
ATOM   4920  H   MOL X1210       6.950  43.360 115.790  0.00  0.00            
ATOM   4921  H   MOL X1210       5.520  42.800 115.560  0.00  0.00            
ATOM   4922  O   MOL X1211       5.480  17.300 107.300  0.00  0.00            
ATOM   4923  H   MOL X1211       5.310  16.340 107.280  0.00  0.00            
ATOM   4924  H   MOL X1211       5.980  17.470 106.470  0.00  0.00            
ATOM   4925  O   MOL X1212      25.490  38.710 110.350  0.00  0.00            
ATOM   4926  H   MOL X1212      25.040  37.840 110.360  0.00  0.00            
ATOM   4927  H   MOL X1212      26.350  38.460 110.810  0.00  0.00            
ATOM   4928  O   MOL X1213       3.240  10.420  76.000  0.00  0.00            
ATOM   4929  H   MOL X1213       3.270  10.980  76.860  0.00  0.00            
ATOM   4930  H   MOL X1213       3.290   9.550  76.460  0.00  0.00            
ATOM   4931  O   MOL X1214      44.480  36.390 123.090  0.00  0.00            
ATOM   4932  H   MOL X1214      44.120  35.530 122.770  0.00  0.00            
ATOM   4933  H   MOL X1214      43.650  36.920 123.280  0.00  0.00            
ATOM   4934  O   MOL X1215       0.690  45.020 123.180  0.00  0.00            
ATOM   4935  H   MOL X1215       0.790  45.820 123.730  0.00  0.00            
ATOM   4936  H   MOL X1215       0.840  45.390 122.250  0.00  0.00            
ATOM   4937  O   MOL X1216      11.770  22.710  96.560  0.00  0.00            
ATOM   4938  H   MOL X1216      11.060  22.510  95.890  0.00  0.00            
ATOM   4939  H   MOL X1216      11.930  21.820  97.000  0.00  0.00            
ATOM   4940  O   MOL X1217      34.720  34.850  86.160  0.00  0.00            
ATOM   4941  H   MOL X1217      35.440  35.280  86.660  0.00  0.00            
ATOM   4942  H   MOL X1217      34.590  34.010  86.680  0.00  0.00            
ATOM   4943  O   MOL X1218      13.370   2.280  75.630  0.00  0.00            
ATOM   4944  H   MOL X1218      12.560   2.220  75.050  0.00  0.00            
ATOM   4945  H   MOL X1218      13.390   1.390  76.040  0.00  0.00            
ATOM   4946  O   MOL X1219      15.900  10.330  91.160  0.00  0.00            
ATOM   4947  H   MOL X1219      15.640  10.380  92.120  0.00  0.00            
ATOM   4948  H   MOL X1219      16.090  11.270  90.970  0.00  0.00            
ATOM   4949  O   MOL X1220      39.890  37.380  95.080  0.00  0.00            
ATOM   4950  H   MOL X1220      40.500  37.090  94.370  0.00  0.00            
ATOM   4951  H   MOL X1220      39.810  38.350  94.960  0.00  0.00            
ATOM   4952  O   MOL X1221      20.170   5.820  88.070  0.00  0.00            
ATOM   4953  H   MOL X1221      20.850   6.350  87.580  0.00  0.00            
ATOM   4954  H   MOL X1221      19.460   5.670  87.380  0.00  0.00            
ATOM   4955  O   MOL X1222      18.110  17.130 106.820  0.00  0.00            
ATOM   4956  H   MOL X1222      17.310  17.030 107.360  0.00  0.00            
ATOM   4957  H   MOL X1222      18.290  18.120 106.930  0.00  0.00            
ATOM   4958  O   MOL X1223       9.610  11.730  76.520  0.00  0.00            
ATOM   4959  H   MOL X1223      10.060  10.830  76.640  0.00  0.00            
ATOM   4960  H   MOL X1223       9.070  11.790  77.340  0.00  0.00            
ATOM   4961  O   MOL X1224      38.170  47.230  74.660  0.00  0.00            
ATOM   4962  H   MOL X1224      39.060  47.490  75.060  0.00  0.00            
ATOM   4963  H   MOL X1224      38.370  47.450  73.710  0.00  0.00            
ATOM   4964  O   MOL X1225      30.280  40.160  75.110  0.00  0.00            
ATOM   4965  H   MOL X1225      30.750  39.660  75.820  0.00  0.00            
ATOM   4966  H   MOL X1225      30.080  39.430  74.430  0.00  0.00            
ATOM   4967  O   MOL X1226      12.660  17.250  63.060  0.00  0.00            
ATOM   4968  H   MOL X1226      12.850  17.760  63.910  0.00  0.00            
ATOM   4969  H   MOL X1226      12.440  16.360  63.410  0.00  0.00            
ATOM   4970  O   MOL X1227       3.230  11.350  78.470  0.00  0.00            
ATOM   4971  H   MOL X1227       2.450  11.810  78.900  0.00  0.00            
ATOM   4972  H   MOL X1227       3.350  10.630  79.180  0.00  0.00            
ATOM   4973  O   MOL X1228      13.310  25.080  78.390  0.00  0.00            
ATOM   4974  H   MOL X1228      13.330  24.490  79.170  0.00  0.00            
ATOM   4975  H   MOL X1228      13.940  25.840  78.710  0.00  0.00            
ATOM   4976  O   MOL X1229      41.790  27.320  97.290  0.00  0.00            
ATOM   4977  H   MOL X1229      41.860  27.220  96.260  0.00  0.00            
ATOM   4978  H   MOL X1229      41.320  26.460  97.470  0.00  0.00            
ATOM   4979  O   MOL X1230      24.750  37.340  91.650  0.00  0.00            
ATOM   4980  H   MOL X1230      25.230  37.400  90.780  0.00  0.00            
ATOM   4981  H   MOL X1230      23.840  37.360  91.230  0.00  0.00            
ATOM   4982  O   MOL X1231      35.630  27.930 102.100  0.00  0.00            
ATOM   4983  H   MOL X1231      36.150  27.710 102.930  0.00  0.00            
ATOM   4984  H   MOL X1231      35.120  27.090 101.990  0.00  0.00            
ATOM   4985  O   MOL X1232      16.330  16.890 101.370  0.00  0.00            
ATOM   4986  H   MOL X1232      15.480  17.360 100.980  0.00  0.00            
ATOM   4987  H   MOL X1232      16.290  16.080 100.750  0.00  0.00            
ATOM   4988  O   MOL X1233      39.360  27.690  60.560  0.00  0.00            
ATOM   4989  H   MOL X1233      40.010  27.410  61.270  0.00  0.00            
ATOM   4990  H   MOL X1233      39.550  28.670  60.480  0.00  0.00            
ATOM   4991  O   MOL X1234      25.990  32.600 102.740  0.00  0.00            
ATOM   4992  H   MOL X1234      25.020  32.460 102.530  0.00  0.00            
ATOM   4993  H   MOL X1234      25.830  33.190 103.560  0.00  0.00            
ATOM   4994  O   MOL X1235      42.390  15.490 113.770  0.00  0.00            
ATOM   4995  H   MOL X1235      41.740  15.510 114.550  0.00  0.00            
ATOM   4996  H   MOL X1235      42.560  14.530 113.740  0.00  0.00            
ATOM   4997  O   MOL X1236      13.700  28.320  77.280  0.00  0.00            
ATOM   4998  H   MOL X1236      14.090  29.180  77.570  0.00  0.00            
ATOM   4999  H   MOL X1236      14.190  27.700  77.920  0.00  0.00            
ATOM   5000  O   MOL X1237       4.960  21.240  85.700  0.00  0.00            
ATOM   5001  H   MOL X1237       5.540  20.740  86.350  0.00  0.00            
ATOM   5002  H   MOL X1237       4.910  22.120  86.110  0.00  0.00            
ATOM   5003  O   MOL X1238      29.910  25.720  91.340  0.00  0.00            
ATOM   5004  H   MOL X1238      28.890  25.730  91.270  0.00  0.00            
ATOM   5005  H   MOL X1238      30.030  24.880  91.860  0.00  0.00            
ATOM   5006  O   MOL X1239      25.010  42.380 112.720  0.00  0.00            
ATOM   5007  H   MOL X1239      25.600  42.990 113.220  0.00  0.00            
ATOM   5008  H   MOL X1239      25.470  41.510 112.770  0.00  0.00            
ATOM   5009  O   MOL X1240      49.590   8.420 105.080  0.00  0.00            
ATOM   5010  H   MOL X1240      49.080   9.190 104.680  0.00  0.00            
ATOM   5011  H   MOL X1240       0.060   8.720 106.010  0.00  0.00            
ATOM   5012  O   MOL X1241       2.470  43.140  88.800  0.00  0.00            
ATOM   5013  H   MOL X1241       1.970  43.880  89.330  0.00  0.00            
ATOM   5014  H   MOL X1241       2.820  42.660  89.570  0.00  0.00            
ATOM   5015  O   MOL X1242       7.220  34.050  61.700  0.00  0.00            
ATOM   5016  H   MOL X1242       6.490  34.620  61.390  0.00  0.00            
ATOM   5017  H   MOL X1242       6.770  33.150  61.690  0.00  0.00            
ATOM   5018  O   MOL X1243      33.020  30.530  78.820  0.00  0.00            
ATOM   5019  H   MOL X1243      32.520  29.850  78.260  0.00  0.00            
ATOM   5020  H   MOL X1243      33.870  30.050  79.080  0.00  0.00            
ATOM   5021  O   MOL X1244      18.780  11.840  72.740  0.00  0.00            
ATOM   5022  H   MOL X1244      19.470  12.590  72.800  0.00  0.00            
ATOM   5023  H   MOL X1244      18.510  11.750  73.680  0.00  0.00            
ATOM   5024  O   MOL X1245      24.220   4.880  72.830  0.00  0.00            
ATOM   5025  H   MOL X1245      23.930   3.970  72.610  0.00  0.00            
ATOM   5026  H   MOL X1245      24.240   5.300  71.920  0.00  0.00            
ATOM   5027  O   MOL X1246      13.610  41.810 124.080  0.00  0.00            
ATOM   5028  H   MOL X1246      13.610  41.010 124.700  0.00  0.00            
ATOM   5029  H   MOL X1246      14.550  41.850 123.830  0.00  0.00            
ATOM   5030  O   MOL X1247      32.180  13.680 122.700  0.00  0.00            
ATOM   5031  H   MOL X1247      32.820  13.790 121.950  0.00  0.00            
ATOM   5032  H   MOL X1247      31.990  14.640 122.940  0.00  0.00            
ATOM   5033  O   MOL X1248      31.810  45.960 110.900  0.00  0.00            
ATOM   5034  H   MOL X1248      31.480  45.020 110.940  0.00  0.00            
ATOM   5035  H   MOL X1248      32.760  45.880 110.730  0.00  0.00            
ATOM   5036  O   MOL X1249      21.770   2.390 118.330  0.00  0.00            
ATOM   5037  H   MOL X1249      21.880   1.490 117.970  0.00  0.00            
ATOM   5038  H   MOL X1249      22.020   2.310 119.280  0.00  0.00            
ATOM   5039  O   MOL X1250      29.980   8.260  78.720  0.00  0.00            
ATOM   5040  H   MOL X1250      30.530   9.000  78.350  0.00  0.00            
ATOM   5041  H   MOL X1250      29.720   8.690  79.620  0.00  0.00            
ATOM   5042  O   MOL X1251      18.340  41.770 109.220  0.00  0.00            
ATOM   5043  H   MOL X1251      17.920  41.760 108.340  0.00  0.00            
ATOM   5044  H   MOL X1251      19.320  41.730 109.000  0.00  0.00            
ATOM   5045  O   MOL X1252      44.820  47.370 102.430  0.00  0.00            
ATOM   5046  H   MOL X1252      45.390  46.970 103.160  0.00  0.00            
ATOM   5047  H   MOL X1252      45.460  47.950 101.970  0.00  0.00            
ATOM   5048  O   MOL X1253      48.360  26.430  84.760  0.00  0.00            
ATOM   5049  H   MOL X1253      48.200  26.690  83.780  0.00  0.00            
ATOM   5050  H   MOL X1253      48.250  27.300  85.190  0.00  0.00            
ATOM   5051  O   MOL X1254       3.140  46.960  64.140  0.00  0.00            
ATOM   5052  H   MOL X1254       3.010  47.590  64.920  0.00  0.00            
ATOM   5053  H   MOL X1254       2.240  46.890  63.770  0.00  0.00            
ATOM   5054  O   MOL X1255      17.720  48.760  98.120  0.00  0.00            
ATOM   5055  H   MOL X1255      18.700  48.910  98.030  0.00  0.00            
ATOM   5056  H   MOL X1255      17.370  48.960  97.200  0.00  0.00            
ATOM   5057  O   MOL X1256       8.970  14.830  85.210  0.00  0.00            
ATOM   5058  H   MOL X1256       9.550  14.540  84.470  0.00  0.00            
ATOM   5059  H   MOL X1256       8.490  15.630  84.830  0.00  0.00            
ATOM   5060  O   MOL X1257      39.300  20.610  72.370  0.00  0.00            
ATOM   5061  H   MOL X1257      39.090  19.950  73.070  0.00  0.00            
ATOM   5062  H   MOL X1257      39.290  20.070  71.540  0.00  0.00
[truncated: 260,389 more chars]
