# Supplementary material for: In situ molecular weaving of ionic polymers into metal-organic frameworks for radioactive anion capture
Source: Nat Commun. 2025 Aug 11;16:7393. doi: 10.1038/s41467-025-62246-3 (PMC12339677; doi:10.1038/s41467-025-62246-3)
Supplement: Supplementary file 5 — Source Data [file 41467_2025_62246_MOESM5_ESM.xlsx]

## Sheet: Figure 2c
MOFA			Ptriaz			MW-Ptriaz@MOFA
2 Theta (degree)	Intensity (arb. units)		2 Theta (degree)	Intensity (arb. units)		2 Theta (degree)	Intensity (arb. units)
5.0001	201		5	39		5.0001	418
5.01957	223		5.02	39		5.01957	494
5.03905	197		5.04	38		5.03905	448
5.05852	197		5.06	38		5.05852	467
5.07799	194		5.08	38		5.07799	451
5.09746	207		5.1	39		5.09746	452
5.11694	216		5.12	40		5.11694	467
5.13641	201		5.14	41		5.13641	487
5.15588	224		5.16	42		5.15588	467
5.17535	203		5.18	41		5.17535	447
5.19483	235		5.2	40		5.19483	452
5.2143	213		5.22	38		5.2143	485
5.23377	214		5.24	36		5.23377	439
5.25324	223		5.26	34		5.25324	469
5.27272	225		5.28	33		5.27272	429
5.29219	226		5.3	33		5.29219	491
5.31166	259		5.32	33		5.31166	485
5.33113	256		5.34	34		5.33113	460
5.35061	257		5.36	35		5.35061	481
5.37008	260		5.38	36		5.37008	490
5.38955	244		5.4	37		5.38955	517
5.40902	293		5.42	38		5.40902	492
5.4285	273		5.44	37		5.4285	469
5.44797	290		5.46	37		5.44797	500
5.46744	299		5.48	37		5.46744	491
5.48691	313		5.5	36		5.48691	499
5.50639	321		5.52	36		5.50639	534
5.52586	340		5.54	36		5.52586	501
5.54533	352		5.56	36		5.54533	498
5.5648	342		5.58	37		5.5648	505
5.58428	386		5.6	37		5.58428	516
5.60375	406		5.62	37		5.60375	531
5.62322	428		5.64	37		5.62322	552
5.64269	426		5.66	37		5.64269	536
5.66217	422		5.68	37		5.66217	555
5.68164	495		5.7	37		5.68164	601
5.70111	557		5.72	36		5.70111	572
5.72058	529		5.74	35		5.72058	592
5.74006	641		5.76	34		5.74006	594
5.75953	600		5.78	33		5.75953	610
5.779	665		5.8	32		5.779	598
5.79847	701		5.82	32		5.79847	646
5.81795	760		5.84	32		5.81795	616
5.83742	786		5.86	33		5.83742	678
5.85689	806		5.88	34		5.85689	672
5.87636	815		5.9	35		5.87636	721
5.89584	836		5.92	35		5.89584	745
5.91531	834		5.94	35		5.91531	766
5.93478	846		5.96	34		5.93478	816
5.95425	921		5.98	33		5.95425	809
5.97373	980		6	32		5.97373	924
5.9932	1005		6.02	31		5.9932	926
6.01267	1098		6.04	30		6.01267	946
6.03214	1174		6.06	30		6.03214	963
6.05162	1238		6.08	30		6.05162	1063
6.07109	1390		6.1	31		6.07109	1079
6.09056	1606		6.12	32		6.09056	1077
6.11003	1848		6.14	33		6.11003	1057
6.12951	1936		6.16	33		6.12951	924
6.14898	1984		6.18	33		6.14898	857
6.16845	1624		6.2	32		6.16845	805
6.18792	1096		6.22	32		6.18792	754
6.2074	785		6.24	32		6.2074	753
6.22687	658		6.26	32		6.22687	713
6.24634	595		6.28	33		6.24634	728
6.26582	572		6.3	33		6.26582	685
6.28529	499		6.32	33		6.28529	659
6.30476	446		6.34	34		6.30476	708
6.32423	467		6.36	34		6.32423	714
6.34371	469		6.38	34		6.34371	698
6.36318	437		6.4	34		6.36318	661
6.38265	448		6.42	35		6.38265	670
6.40212	443		6.44	36		6.40212	751
6.4216	383		6.46	37		6.4216	734
6.44107	395		6.48	38		6.44107	695
6.46054	374		6.5	38		6.46054	802
6.48001	426		6.52	37		6.48001	767
6.49949	424		6.54	35		6.49949	794
6.51896	463		6.56	34		6.51896	804
6.53843	454		6.58	33		6.53843	847
6.5579	497		6.6	32		6.5579	941
6.57738	475		6.62	32		6.57738	903
6.59685	516		6.64	32		6.59685	983
6.61632	534		6.66	32		6.61632	1018
6.63579	603		6.68	33		6.63579	1087
6.65527	555		6.7	34		6.65527	1065
6.67474	646		6.72	35		6.67474	1151
6.69421	610		6.74	36		6.69421	1197
6.71368	700		6.76	37		6.71368	1342
6.73316	690		6.78	37		6.73316	1381
6.75263	712		6.8	36		6.75263	1473
6.7721	777		6.82	34		6.7721	1461
6.79157	816		6.84	32		6.79157	1762
6.81105	874		6.86	30		6.81105	1743
6.83052	992		6.88	29		6.83052	1914
6.84999	1054		6.9	29		6.84999	2145
6.86946	1087		6.92	29		6.86946	2207
6.88894	1230		6.94	30		6.88894	2405
6.90841	1325		6.96	32		6.90841	2536
6.92788	1495		6.98	33		6.92788	2713
6.94735	1673		7	34		6.94735	2849
6.96683	1895		7.02	34		6.96683	2877
6.9863	2073		7.04	33		6.9863	2860
7.00577	2380		7.06	32		7.00577	2772
7.02524	2511		7.08	32		7.02524	2536
7.04472	2477		7.1	32		7.04472	2122
7.06419	2065		7.12	33		7.06419	1871
7.08366	1374		7.14	34		7.08366	1642
7.10313	852		7.16	35		7.10313	1466
7.12261	686		7.18	36		7.12261	1296
7.14208	546		7.2	36		7.14208	1146
7.16155	526		7.22	36		7.16155	1066
7.18102	445		7.24	36		7.18102	980
7.2005	401		7.26	36		7.2005	946
7.21997	388		7.28	37		7.21997	929
7.23944	389		7.3	37		7.23944	827
7.25891	364		7.32	37		7.25891	823
7.27839	339		7.34	37		7.27839	752
7.29786	311		7.36	37		7.29786	738
7.31733	326		7.38	37		7.31733	746
7.3368	286		7.4	36		7.3368	743
7.35628	284		7.42	36		7.35628	716
7.37575	218		7.44	35		7.37575	653
7.39522	214		7.46	35		7.39522	689
7.41469	256		7.48	35		7.41469	642
7.43417	216		7.5	35		7.43417	663
7.45364	215		7.52	35		7.45364	715
7.47311	248		7.54	35		7.47311	690
7.49258	187		7.56	35		7.49258	680
7.51206	187		7.58	35		7.51206	711
7.53153	198		7.6	35		7.53153	653
7.551	209		7.62	35		7.551	694
7.57048	193		7.64	35		7.57048	664
7.58995	189		7.66	35		7.58995	694
7.60942	192		7.68	35		7.60942	667
7.62889	187		7.7	35		7.62889	706
7.64837	206		7.72	35		7.64837	635
7.66784	184		7.74	35		7.66784	690
7.68731	192		7.76	35		7.68731	683
7.70678	189		7.78	34		7.70678	631
7.72626	189		7.8	33		7.72626	671
7.74573	210		7.82	33		7.74573	598
7.7652	166		7.84	32		7.7652	643
7.78467	164		7.86	31		7.78467	697
7.80415	203		7.88	30		7.80415	617
7.82362	167		7.9	30		7.82362	685
7.84309	205		7.92	30		7.84309	651
7.86256	184		7.94	31		7.86256	677
7.88204	185		7.96	33		7.88204	685
7.90151	176		7.98	35		7.90151	668
7.92098	187		8	37		7.92098	660
7.94045	172		8.02	39		7.94045	670
7.95993	156		8.04	40		7.95993	702
7.9794	181		8.06	40		7.9794	696
7.99887	191		8.08	39		7.99887	696
8.01834	179		8.1	38		8.01834	583
8.03782	180		8.12	36		8.03782	682
8.05729	204		8.14	35		8.05729	650
8.07676	180		8.16	34		8.07676	634
8.09623	175		8.18	34		8.09623	652
8.11571	178		8.2	34		8.11571	643
8.13518	184		8.22	34		8.13518	669
8.15465	212		8.24	34		8.15465	694
8.17412	182		8.26	34		8.17412	648
8.1936	166		8.28	33		8.1936	630
8.21307	150		8.3	33		8.21307	694
8.23254	160		8.32	32		8.23254	711
8.25201	201		8.34	32		8.25201	679
8.27149	178		8.36	33		8.27149	668
8.29096	188		8.38	34		8.29096	671
8.31043	193		8.4	35		8.31043	696
8.3299	175		8.42	36		8.3299	686
8.34938	177		8.44	37		8.34938	676
8.36885	175		8.46	37		8.36885	759
8.38832	196		8.48	36		8.38832	692
8.40779	161		8.5	35		8.40779	704
8.42727	182		8.52	34		8.42727	706
8.44674	211		8.54	33		8.44674	727
8.46621	169		8.56	32		8.46621	684
8.48568	185		8.58	31		8.48568	681
8.50516	185		8.6	31		8.50516	709
8.52463	198		8.62	31		8.52463	694
8.5441	160		8.64	31		8.5441	655
8.56357	203		8.66	32		8.56357	741
8.58305	183		8.68	34		8.58305	681
8.60252	194		8.7	36		8.60252	735
8.62199	181		8.72	38		8.62199	665
8.64146	246		8.74	40		8.64146	687
8.66094	184		8.76	41		8.66094	711
8.68041	191		8.78	42		8.68041	740
8.69988	188		8.8	42		8.69988	745
8.71935	182		8.82	41		8.71935	703
8.73883	215		8.84	39		8.73883	775
8.7583	227		8.86	37		8.7583	698
8.77777	191		8.88	36		8.77777	707
8.79725	193		8.9	36		8.79725	727
8.81672	202		8.92	37		8.81672	748
8.83619	221		8.94	39		8.83619	748
8.85566	235		8.96	41		8.85566	701
8.87514	197		8.98	42		8.87514	760
8.89461	205		9	42		8.89461	747
8.91408	207		9.02	41		8.91408	733
8.93355	197		9.04	39		8.93355	724
8.95303	196		9.06	36		8.95303	753
8.9725	190		9.08	34		8.9725	754
8.99197	208		9.1	33		8.99197	738
9.01144	215		9.12	33		9.01144	732
9.03092	217		9.14	34		9.03092	740
9.05039	226		9.16	36		9.05039	751
9.06986	217		9.18	39		9.06986	726
9.08933	200		9.2	42		9.08933	778
9.10881	200		9.22	43		9.10881	771
9.12828	217		9.24	44		9.12828	706
9.14775	254		9.26	43		9.14775	777
9.16722	217		9.28	41		9.16722	795
9.1867	215		9.3	39		9.1867	837
9.20617	256		9.32	38		9.20617	819
9.22564	234		9.34	37		9.22564	826
9.24511	266		9.36	38		9.24511	871
9.26459	272		9.38	39		9.26459	873
9.28406	273		9.4	40		9.28406	831
9.30353	287		9.42	41		9.30353	848
9.323	309		9.44	41		9.323	868
9.34248	280		9.46	40		9.34248	942
9.36195	329		9.48	39		9.36195	925
9.38142	326		9.5	37		9.38142	923
9.40089	332		9.52	36		9.40089	951
9.42037	341		9.54	35		9.42037	969
9.43984	347		9.56	35		9.43984	1029
9.45931	362		9.58	36		9.45931	1111
9.47878	385		9.6	37		9.47878	1188
9.49826	399		9.62	38		9.49826	1166
9.51773	430		9.64	39		9.51773	1353
9.5372	467		9.66	39		9.5372	1326
9.55667	536		9.68	40		9.55667	1399
9.57615	569		9.7	40		9.57615	1444
9.59562	589		9.72	40		9.59562	1605
9.61509	709		9.74	40		9.61509	1689
9.63456	789		9.76	40		9.63456	1914
9.65404	791		9.78	41		9.65404	2021
9.67351	909		9.8	42		9.67351	2273
9.69298	1047		9.82	43		9.69298	2386
9.71245	1187		9.84	42		9.71245	2559
9.73193	1347		9.86	42		9.73193	2683
9.7514	1540		9.88	40		9.7514	2633
9.77087	1716		9.9	39		9.77087	2711
9.79034	1858		9.92	38		9.79034	2499
9.80982	2084		9.94	38		9.80982	2145
9.82929	2203		9.96	39		9.82929	1881
9.84876	1859		9.98	41		9.84876	1491
9.86823	1335		10	43		9.86823	1329
9.88771	1010		10.02	45		9.88771	1208
9.90718	758		10.04	46		9.90718	1062
9.92665	510		10.06	46		9.92665	1028
9.94612	504		10.08	45		9.94612	972
9.9656	461		10.1	43		9.9656	938
9.98507	426		10.12	42		9.98507	894
10.0045	380		10.14	40		10.0045	870
10.024	351		10.16	39		10.024	927
10.0435	363		10.18	39		10.0435	843
10.063	342		10.2	39		10.063	828
10.0824	282		10.22	40		10.0824	757
10.1019	298		10.24	41		10.1019	792
10.1214	301		10.26	41		10.1214	817
10.1409	237		10.28	42		10.1409	768
10.1603	220		10.3	42		10.1603	784
10.1798	249		10.32	42		10.1798	754
10.1993	221		10.34	43		10.1993	763
10.2187	233		10.36	43		10.2187	736
10.2382	263		10.38	43		10.2382	764
10.2577	241		10.4	42		10.2577	714
10.2772	237		10.42	40		10.2772	723
10.2966	210		10.44	39		10.2966	762
10.3161	252		10.46	38		10.3161	799
10.3356	225		10.48	38		10.3356	761
10.355	211		10.5	39		10.355	711
10.3745	215		10.52	40		10.3745	742
10.394	220		10.54	41		10.394	748
10.4135	216		10.56	41		10.4135	756
10.4329	208		10.58	41		10.4329	745
10.4524	232		10.6	41		10.4524	773
10.4719	221		10.62	40		10.4719	800
10.4914	222		10.64	40		10.4914	742
10.5108	236		10.66	39		10.5108	750
10.5303	254		10.68	39		10.5303	754
10.5498	226		10.7	39		10.5498	740
10.5692	218		10.72	39		10.5692	700
10.5887	251		10.74	40		10.5887	717
10.6082	237		10.76	41		10.6082	735
10.6277	222		10.78	42		10.6277	724
10.6471	236		10.8	42		10.6471	755
10.6666	209		10.82	42		10.6666	733
10.6861	241		10.84	41		10.6861	742
10.7056	259		10.86	42		10.7056	761
10.725	255		10.88	42		10.725	727
10.7445	264		10.9	43		10.7445	796
10.764	258		10.92	44		10.764	815
10.7834	252		10.94	44		10.7834	783
10.8029	268		10.96	44		10.8029	760
10.8224	245		10.98	43		10.8224	719
10.8419	241		11	41		10.8419	767
10.8613	236		11.02	40		10.8613	763
10.8808	245		11.04	39		10.8808	731
10.9003	306		11.06	39		10.9003	768
10.9198	271		11.08	39		10.9198	805
10.9392	243		11.1	39		10.9392	759
10.9587	265		11.12	40		10.9587	741
10.9782	276		11.14	40		10.9782	767
10.9976	287		11.16	40		10.9976	832
11.0171	263		11.18	40		11.0171	815
11.0366	291		11.2	39		11.0366	762
11.0561	278		11.22	38		11.0561	747
11.0755	281		11.24	38		11.0755	782
11.095	325		11.26	38		11.095	786
11.1145	306		11.28	39		11.1145	821
11.1339	323		11.3	40		11.1339	813
11.1534	321		11.32	41		11.1534	840
11.1729	327		11.34	41		11.1729	801
11.1924	352		11.36	42		11.1924	765
11.2118	350		11.38	42		11.2118	808
11.2313	374		11.4	42		11.2313	806
11.2508	396		11.42	43		11.2508	805
11.2703	413		11.44	43		11.2703	845
11.2897	441		11.46	44		11.2897	823
11.3092	449		11.48	45		11.3092	894
11.3287	491		11.5	45		11.3287	875
11.3481	485		11.52	45		11.3481	851
11.3676	486		11.54	45		11.3676	936
11.3871	554		11.56	44		11.3871	867
11.4066	522		11.58	44		11.4066	956
11.426	559		11.6	43		11.426	964
11.4455	579		11.62	42		11.4455	976
11.465	655		11.64	41		11.465	964
11.4845	665		11.66	40		11.4845	1049
11.5039	696		11.68	40		11.5039	1070
11.5234	664		11.7	41		11.5234	1081
11.5429	739		11.72	42		11.5429	1095
11.5623	717		11.74	44		11.5623	1158
11.5818	765		11.76	45		11.5818	1247
11.6013	844		11.78	46		11.6013	1314
11.6208	936		11.8	47		11.6208	1439
11.6402	997		11.82	47		11.6402	1550
11.6597	1022		11.84	47		11.6597	1644
11.6792	1102		11.86	48		11.6792	1747
11.6987	1221		11.88	48		11.6987	1898
11.7181	1321		11.9	48		11.7181	2206
11.7376	1460		11.92	48		11.7376	2316
11.7571	1525		11.94	47		11.7571	2621
11.7765	1724		11.96	46		11.7765	2924
11.796	1823		11.98	46		11.796	3228
11.8155	2050		12	45		11.8155	3453
11.835	2385		12.02	45		11.835	3712
11.8544	2642		12.04	44		11.8544	3949
11.8739	3033		12.06	44		11.8739	4237
11.8934	3440		12.08	45		11.8934	4408
11.9129	3911		12.1	46		11.9129	4576
11.9323	4300		12.12	48		11.9323	4268
11.9518	4461		12.14	49		11.9518	3830
11.9713	4632		12.16	49		11.9713	3561
11.9907	4110		12.18	49		11.9907	2886
12.0102	3389		12.2	48		12.0102	2396
12.0297	2358		12.22	46		12.0297	1991
12.0492	1600		12.24	43		12.0492	1794
12.0686	1150		12.26	42		12.0686	1523
12.0881	993		12.28	41		12.0881	1349
12.1076	904		12.3	41		12.1076	1269
12.127	829		12.32	42		12.127	1123
12.1465	888		12.34	44		12.1465	1121
12.166	677		12.36	46		12.166	1044
12.1855	704		12.38	48		12.1855	980
12.2049	663		12.4	49		12.2049	920
12.2244	594		12.42	50		12.2244	891
12.2439	552		12.44	50		12.2439	858
12.2634	501		12.46	50		12.2634	819
12.2828	486		12.48	49		12.2828	837
12.3023	437		12.5	47		12.3023	786
12.3218	420		12.52	45		12.3218	805
12.3412	413		12.54	43		12.3412	794
12.3607	357		12.56	41		12.3607	817
12.3802	401		12.58	40		12.3802	782
12.3997	337		12.6	40		12.3997	781
12.4191	324		12.62	41		12.4191	777
12.4386	343		12.64	43		12.4386	761
12.4581	314		12.66	44		12.4581	747
12.4776	334		12.68	45		12.4776	740
12.497	317		12.7	46		12.497	740
12.5165	303		12.72	46		12.5165	745
12.536	307		12.74	45		12.536	711
12.5554	283		12.76	45		12.5554	732
12.5749	298		12.78	44		12.5749	716
12.5944	285		12.8	44		12.5944	725
12.6139	289		12.82	44		12.6139	778
12.6333	271		12.84	43		12.6333	716
12.6528	274		12.86	43		12.6528	754
12.6723	249		12.88	43		12.6723	683
12.6918	287		12.9	44		12.6918	709
12.7112	243		12.92	44		12.7112	735
12.7307	291		12.94	45		12.7307	747
12.7502	235		12.96	46		12.7502	725
12.7696	279		12.98	46		12.7696	708
12.7891	248		13	47		12.7891	708
12.8086	249		13.02	48		12.8086	708
12.8281	244		13.04	48		12.8281	749
12.8475	255		13.06	48		12.8475	748
12.867	263		13.08	48		12.867	684
12.8865	305		13.1	47		12.8865	706
12.906	297		13.12	46		12.906	738
12.9254	263		13.14	45		12.9254	694
12.9449	255		13.16	44		12.9449	705
12.9644	281		13.18	44		12.9644	682
12.9838	281		13.2	44		12.9838	695
13.0033	246		13.22	45		13.0033	673
13.0228	257		13.24	45		13.0228	660
13.0423	260		13.26	46		13.0423	739
13.0617	281		13.28	47		13.0617	666
13.0812	262		13.3	47		13.0812	696
13.1007	290		13.32	47		13.1007	712
13.1201	314		13.34	47		13.1201	761
13.1396	286		13.36	47		13.1396	739
13.1591	288		13.38	47		13.1591	753
13.1786	262		13.4	47		13.1786	722
13.198	291		13.42	47		13.198	722
13.2175	292		13.44	47		13.2175	729
13.237	292		13.46	47		13.237	712
13.2565	295		13.48	47		13.2565	720
13.2759	310		13.5	47		13.2759	773
13.2954	300		13.52	46		13.2954	773
13.3149	328		13.54	46		13.3149	766
13.3343	292		13.56	47		13.3343	790
13.3538	322		13.58	47		13.3538	789
13.3733	337		13.6	49		13.3733	763
13.3928	376		13.62	50		13.3928	853
13.4122	378		13.64	51		13.4122	865
13.4317	420		13.66	52		13.4317	883
13.4512	428		13.68	52		13.4512	902
13.4707	480		13.7	51		13.4707	910
13.4901	529		13.72	49		13.4901	935
13.5096	487		13.74	47		13.5096	1002
13.5291	594		13.76	45		13.5291	1037
13.5485	614		13.78	43		13.5485	1055
13.568	667		13.8	42		13.568	1110
13.5875	725		13.82	42		13.5875	1144
13.607	783		13.84	43		13.607	1242
13.6264	772		13.86	45		13.6264	1220
13.6459	833		13.88	46		13.6459	1332
13.6654	965		13.9	48		13.6654	1305
13.6849	1012		13.92	50		13.6849	1305
13.7043	997		13.94	51		13.7043	1261
13.7238	1118		13.96	52		13.7238	1281
13.7433	1129		13.98	52		13.7433	1281
13.7627	1196		14	52		13.7627	1117
13.7822	1152		14.02	52		13.7822	1137
13.8017	1013		14.04	51		13.8017	1054
13.8212	946		14.06	51		13.8212	907
13.8406	832		14.08	51		13.8406	881
13.8601	618		14.1	52		13.8601	906
13.8796	560		14.12	52		13.8796	807
13.8991	494		14.14	52		13.8991	845
13.9185	411		14.16	51		13.9185	820
13.938	419		14.18	51		13.938	766
13.9575	387		14.2	51		13.9575	768
13.9769	386		14.22	52		13.9769	683
13.9964	367		14.24	54		13.9964	742
14.0159	349		14.26	55		14.0159	757
14.0354	339		14.28	56		14.0354	745
14.0548	336		14.3	56		14.0548	736
14.0743	310		14.32	57		14.0743	725
14.0938	323		14.34	57		14.0938	711
14.1132	324		14.36	58		14.1132	688
14.1327	321		14.38	58		14.1327	665
14.1522	292		14.4	58		14.1522	736
14.1717	307		14.42	57		14.1717	701
14.1911	298		14.44	55		14.1911	669
14.2106	323		14.46	54		14.2106	690
14.2301	313		14.48	52		14.2301	704
14.2496	312		14.5	51		14.2496	686
14.269	308		14.52	50		14.269	755
14.2885	337		14.54	49		14.2885	650
14.308	286		14.56	49		14.308	676
14.3274	280		14.58	50		14.3274	705
14.3469	333		14.6	50		14.3469	718
14.3664	299		14.62	51		14.3664	668
14.3859	290		14.64	51		14.3859	618
14.4053	306		14.66	51		14.4053	651
14.4248	267		14.68	52		14.4248	662
14.4443	273		14.7	53		14.4443	706
14.4638	274		14.72	54		14.4638	660
14.4832	274		14.74	55		14.4832	710
14.5027	267		14.76	56		14.5027	653
14.5222	321		14.78	56		14.5222	705
14.5416	338		14.8	56		14.5416	684
14.5611	339		14.82	56		14.5611	676
14.5806	288		14.84	55		14.5806	698
14.6001	306		14.86	55		14.6001	704
14.6195	284		14.88	55		14.6195	725
14.639	311		14.9	56		14.639	703
14.6585	318		14.92	57		14.6585	704
14.678	354		14.94	58		14.678	700
14.6974	394		14.96	59		14.6974	750
14.7169	374		14.98	59		14.7169	750
14.7364	387		15	58		14.7364	768
14.7558	382		15.02	57		14.7558	781
14.7753	405		15.04	56		14.7753	807
14.7948	416		15.06	55		14.7948	821
14.8143	494		15.08	54		14.8143	822
14.8337	518		15.1	54		14.8337	872
14.8532	551		15.12	53		14.8532	928
14.8727	634		15.14	52		14.8727	921
14.8921	656		15.16	51		14.8921	993
14.9116	708		15.18	51		14.9116	1067
14.9311	793		15.2	51		14.9311	997
14.9506	822		15.22	52		14.9506	1001
14.97	844		15.24	54		14.97	1005
14.9895	829		15.26	56		14.9895	933
15.009	897		15.28	58		15.009	873
15.0285	733		15.3	59		15.0285	866
15.0479	635		15.32	60		15.0479	830
15.0674	582		15.34	59		15.0674	747
15.0869	508		15.36	58		15.0869	762
15.1063	435		15.38	57		15.1063	742
15.1258	367		15.4	56		15.1258	725
15.1453	419		15.42	55		15.1453	750
15.1648	363		15.44	54		15.1648	776
15.1842	384		15.46	53		15.1842	736
15.2037	401		15.48	52		15.2037	722
15.2232	369		15.5	52		15.2232	772
15.2427	385		15.52	51		15.2427	780
15.2621	374		15.54	52		15.2621	737
15.2816	379		15.56	53		15.2816	719
15.3011	388		15.58	55		15.3011	762
15.3205	395		15.6	56		15.3205	736
15.34	372		15.62	56		15.34	666
15.3595	407		15.64	55		15.3595	702
15.379	406		15.66	53		15.379	690
15.3984	374		15.68	50		15.3984	720
15.4179	360		15.7	48		15.4179	629
15.4374	337		15.72	47		15.4374	699
15.4569	314		15.74	47		15.4569	679
15.4763	294		15.76	49		15.4763	692
15.4958	280		15.78	51		15.4958	694
15.5153	300		15.8	54		15.5153	688
15.5347	254		15.82	57		15.5347	688
15.5542	245		15.84	59		15.5542	683
15.5737	287		15.86	61		15.5737	693
15.5932	297		15.88	62		15.5932	592
15.6126	280		15.9	62		15.6126	666
15.6321	294		15.92	62		15.6321	715
15.6516	246		15.94	61		15.6516	684
15.6711	286		15.96	60		15.6711	624
15.6905	267		15.98	58		15.6905	662
15.71	258		16	57		15.71	641
15.7295	244		16.02	56		15.7295	613
15.7489	251		16.04	56		15.7489	679
15.7684	250		16.06	56		15.7684	662
15.7879	265		16.08	57		15.7879	634
15.8074	259		16.1	58		15.8074	664
15.8268	250		16.12	59		15.8268	601
15.8463	263		16.14	60		15.8463	653
15.8658	269		16.16	59		15.8658	626
15.8852	259		16.18	59		15.8852	632
15.9047	247		16.2	57		15.9047	660
15.9242	268		16.22	56		15.9242	640
15.9437	260		16.24	55		15.9437	675
15.9631	301		16.26	55		15.9631	712
15.9826	296		16.28	56		15.9826	660
16.0021	286		16.3	58		16.0021	704
16.0216	245		16.32	60		16.0216	707
16.041	283		16.34	61		16.041	645
16.0605	285		16.36	62		16.0605	697
16.08	290		16.38	62		16.08	695
16.0994	303		16.4	61		16.0994	642
16.1189	299		16.42	61		16.1189	702
16.1384	271		16.44	60		16.1384	663
16.1579	278		16.46	60		16.1579	628
16.1773	259		16.48	60		16.1773	661
16.1968	277		16.5	60		16.1968	662
16.2163	291		16.52	60		16.2163	728
16.2358	261		16.54	60		16.2358	669
16.2552	283		16.56	61		16.2552	689
16.2747	279		16.58	61		16.2747	641
16.2942	252		16.6	62		16.2942	658
16.3136	278		16.62	62		16.3136	694
16.3331	279		16.64	61		16.3331	672
16.3526	306		16.66	59		16.3526	643
16.3721	285		16.68	57		16.3721	669
16.3915	295		16.7	55		16.3915	639
16.411	283		16.72	54		16.411	642
16.4305	262		16.74	54		16.4305	694
16.45	285		16.76	55		16.45	702
16.4694	303		16.78	57		16.4694	696
16.4889	286		16.8	59		16.4889	749
16.5084	347		16.82	60		16.5084	757
16.5278	319		16.84	61		16.5278	688
16.5473	350		16.86	61		16.5473	742
16.5668	360		16.88	62		16.5668	764
16.5863	402		16.9	62		16.5863	802
16.6057	392		16.92	63		16.6057	752
16.6252	448		16.94	64		16.6252	757
16.6447	405		16.96	65		16.6447	852
16.6642	477		16.98	65		16.6642	858
16.6836	471		17	64		16.6836	917
16.7031	495		17.02	63		16.7031	876
16.7226	583		17.04	62		16.7226	867
16.742	586		17.06	61		16.742	893
16.7615	626		17.08	60		16.7615	865
16.781	667		17.1	59		16.781	864
16.8005	657		17.12	58		16.8005	857
16.8199	646		17.14	58		16.8199	794
16.8394	635		17.16	57		16.8394	839
16.8589	615		17.18	57		16.8589	780
16.8783	500		17.2	58		16.8783	787
16.8978	451		17.22	58		16.8978	766
16.9173	431		17.24	59		16.9173	712
16.9368	361		17.26	60		16.9368	727
16.9562	330		17.28	61		16.9562	763
16.9757	370		17.3	61		16.9757	732
16.9952	364		17.32	61		16.9952	708
17.0147	342		17.34	61		17.0147	695
17.0341	349		17.36	60		17.0341	670
17.0536	317		17.38	60		17.0536	644
17.0731	318		17.4	61		17.0731	681
17.0925	339		17.42	62		17.0925	668
17.112	342		17.44	63		17.112	685
17.1315	351		17.46	64		17.1315	697
17.151	313		17.48	65		17.151	680
17.1704	336		17.5	66		17.1704	691
17.1899	308		17.52	66		17.1899	679
17.2094	310		17.54	66		17.2094	686
17.2289	330		17.56	67		17.2289	699
17.2483	299		17.58	67		17.2483	708
17.2678	317		17.6	68		17.2678	690
17.2873	296		17.62	68		17.2873	693
17.3067	317		17.64	68		17.3067	679
17.3262	354		17.66	69		17.3262	667
17.3457	356		17.68	69		17.3457	681
17.3652	326		17.7	69		17.3652	685
17.3846	321		17.72	68		17.3846	713
17.4041	344		17.74	67		17.4041	716
17.4236	340		17.76	65		17.4236	771
17.4431	312		17.78	63		17.4431	731
17.4625	330		17.8	61		17.4625	758
17.482	354		17.82	59		17.482	771
17.5015	383		17.84	59		17.5015	828
17.5209	414		17.86	59		17.5209	809
17.5404	396		17.88	61		17.5404	846
17.5599	455		17.9	63		17.5599	901
17.5794	462		17.92	65		17.5794	907
17.5988	467		17.94	66		17.5988	853
17.6183	536		17.96	67		17.6183	931
17.6378	569		17.98	67		17.6378	1018
17.6573	635		18	66		17.6573	1042
17.6767	661		18.02	66		17.6767	1173
17.6962	735		18.04	65		17.6962	1116
17.7157	816		18.06	65		17.7157	1130
17.7351	935		18.08	65		17.7351	1235
17.7546	925		18.1	65		17.7546	1243
17.7741	1076		18.12	64		17.7741	1224
17.7936	1102		18.14	64		17.7936	1183
17.813	1145		18.16	64		17.813	1094
17.8325	1058		18.18	64		17.8325	1030
17.852	971		18.2	65		17.852	984
17.8714	883		18.22	65		17.8714	868
17.8909	749		18.24	65		17.8909	833
17.9104	613		18.26	64		17.9104	822
17.9299	516		18.28	63		17.9299	842
17.9493	440		18.3	62		17.9493	767
17.9688	448		18.32	61		17.9688	747
17.9883	406		18.34	60		17.9883	745
18.0078	391		18.36	61		18.0078	727
18.0272	391		18.38	63		18.0272	718
18.0467	344		18.4	65		18.0467	713
18.0662	336		18.42	68		18.0662	705
18.0856	377		18.44	70		18.0856	746
18.1051	341		18.46	71		18.1051	706
18.1246	345		18.48	71		18.1246	739
18.1441	364		18.5	70		18.1441	723
18.1635	307		18.52	69		18.1635	724
18.183	330		18.54	68		18.183	732
18.2025	328		18.56	68		18.2025	707
18.222	361		18.58	68		18.222	704
18.2414	324		18.6	68		18.2414	680
18.2609	323		18.62	68		18.2609	732
18.2804	314		18.64	68		18.2804	731
18.2998	308		18.66	69		18.2998	748
18.3193	330		18.68	70		18.3193	677
18.3388	329		18.7	72		18.3388	672
18.3583	325		18.72	73		18.3583	745
18.3777	335		18.74	74		18.3777	724
18.3972	328		18.76	75		18.3972	686
18.4167	311		18.78	74		18.4167	682
18.4362	356		18.8	72		18.4362	773
18.4556	353		18.82	70		18.4556	704
18.4751	370		18.84	67		18.4751	738
18.4946	330		18.86	66		18.4946	767
18.514	335		18.88	65		18.514	721
18.5335	340		18.9	66		18.5335	738
18.553	354		18.92	67		18.553	754
18.5725	317		18.94	70		18.5725	763
18.5919	347		18.96	71		18.5919	734
18.6114	367		18.98	73		18.6114	724
18.6309	338		19	73		18.6309	685
18.6503	358		19.02	74		18.6503	704
18.6698	334		19.04	74		18.6698	679
18.6893	361		19.06	76		18.6893	717
18.7088	354		19.08	77		18.7088	732
18.7282	357		19.1	79		18.7282	744
18.7477	381		19.12	80		18.7477	681
18.7672	368		19.14	79		18.7672	765
18.7867	358		19.16	77		18.7867	704
18.8061	378		19.18	74		18.8061	745
18.8256	369		19.2	71		18.8256	735
18.8451	375		19.22	68		18.8451	718
18.8645	360		19.24	67		18.8645	672
18.884	357		19.26	67		18.884	720
18.9035	392		19.28	68		18.9035	777
18.923	394		19.3	69		18.923	784
18.9424	398		19.32	70		18.9424	761
18.9619	403		19.34	70		18.9619	809
18.9814	427		19.36	69		18.9814	843
19.0009	436		19.38	69		19.0009	767
19.0203	494		19.4	69		19.0203	843
19.0398	467		19.42	70		19.0398	880
19.0593	484		19.44	72		19.0593	861
19.0787	521		19.46	74		19.0787	883
19.0982	558		19.48	75		19.0982	907
19.1177	533		19.5	75		19.1177	1008
19.1372	644		19.52	75		19.1372	1029
19.1566	657		19.54	74		19.1566	1097
19.1761	685		19.56	73		19.1761	1222
19.1956	765		19.58	71		19.1956	1292
19.2151	835		19.6	70		19.2151	1278
19.2345	931		19.62	68		19.2345	1341
19.254	974		19.64	67		19.254	1387
19.2735	1073		19.66	66		19.2735	1474
19.2929	1193		19.68	66		19.2929	1489
19.3124	1325		19.7	66		19.3124	1484
19.3319	1456		19.72	67		19.3319	1491
19.3514	1585		19.74	69		19.3514	1430
19.3708	1535		19.76	71		19.3708	1406
19.3903	1593		19.78	72		19.3903	1389
19.4098	1548		19.8	72		19.4098	1205
19.4293	1410		19.82	72		19.4293	1144
19.4487	1276		19.84	71		19.4487	1039
19.4682	1134		19.86	70		19.4682	953
19.4877	946		19.88	69		19.4877	906
19.5071	844		19.9	68		19.5071	894
19.5266	667		19.92	68		19.5266	844
19.5461	674		19.94	69		19.5461	855
19.5656	610		19.96	70		19.5656	863
19.585	594		19.98	72		19.585	860
19.6045	542		20	73		19.6045	848
19.624	478		20.02	73		19.624	808
19.6434	503		20.04	73		19.6434	788
19.6629	507		20.06	72		19.6629	781
19.6824	442		20.08	71		19.6824	837
19.7019	444		20.1	70		19.7019	822
19.7213	451		20.12	70		19.7213	814
19.7408	401		20.14	71		19.7408	765
19.7603	401		20.16	72		19.7603	759
19.7798	362		20.18	73		19.7798	812
19.7992	374		20.2	74		19.7992	800
19.8187	368		20.22	74		19.8187	791
19.8382	368		20.24	74		19.8382	752
19.8576	359		20.26	74		19.8576	757
19.8771	366		20.28	74		19.8771	733
19.8966	342		20.3	74		19.8966	726
19.9161	363		20.32	75		19.9161	746
19.9355	348		20.34	75		19.9355	739
19.955	372		20.36	76		19.955	746
19.9745	348		20.38	76		19.9745	736
19.994	347		20.4	76		19.994	706
20.0134	336		20.42	76		20.0134	724
20.0329	324		20.44	76		20.0329	756
20.0524	358		20.46	74		20.0524	790
20.0718	349		20.48	73		20.0718	770
20.0913	349		20.5	71		20.0913	739
20.1108	348		20.52	70		20.1108	785
20.1303	350		20.54	69		20.1303	795
20.1497	346		20.56	70		20.1497	793
20.1692	348		20.58	71		20.1692	793
20.1887	370		20.6	72		20.1887	830
20.2082	387		20.62	74		20.2082	805
20.2276	413		20.64	74		20.2276	842
20.2471	386		20.66	74		20.2471	829
20.2666	406		20.68	73		20.2666	839
20.286	424		20.7	72		20.286	884
20.3055	433		20.72	71		20.3055	904
20.325	483		20.74	71		20.325	918
20.3445	460		20.76	72		20.3445	950
20.3639	456		20.78	73		20.3639	939
20.3834	544		20.8	74		20.3834	990
20.4029	566		20.82	75		20.4029	949
20.4224	576		20.84	76		20.4224	1026
20.4418	657		20.86	77		20.4418	1086
20.4613	642		20.88	77		20.4613	1028
20.4808	697		20.9	76		20.4808	1029
20.5002	679		20.92	74		20.5002	1084
20.5197	720		20.94	72		20.5197	1089
20.5392	748		20.96	70		20.5392	1030
20.5587	777		20.98	69		20.5587	986
20.5781	736		21	69		20.5781	939
20.5976	687		21.02	70		20.5976	945
20.6171	658		21.04	73		20.6171	908
20.6365	600		21.06	76		20.6365	877
20.656	535		21.08	78		20.656	925
20.6755	446		21.1	80		20.6755	847
20.695	462		21.12	80		20.695	843
20.7144	424		21.14	78		20.7144	819
20.7339	417		21.16	76		20.7339	894
20.7534	347		21.18	74		20.7534	856
20.7729	353		21.2	72		20.7729	808
20.7923	341		21.22	71		20.7923	877
20.8118	333		21.24	70		20.8118	783
20.8313	349		21.26	69		20.8313	805
20.8507	354		21.28	69		20.8507	756
20.8702	349		21.3	70		20.8702	781
20.8897	323		21.32	71		20.8897	813
20.9092	335		21.34	74		20.9092	810
20.9286	328		21.36	76		20.9286	797
20.9481	330		21.38	78		20.9481	793
20.9676	302		21.4	80		20.9676	785
20.9871	320		21.42	80		20.9871	802
21.0065	294		21.44	79		21.0065	776
21.026	337		21.46	76		21.026	831
21.0455	349		21.48	73		21.0455	835
21.0649	319		21.5	70		21.0649	762
21.0844	321		21.52	69		21.0844	778
21.1039	337		21.54	69		21.1039	806
21.1234	322		21.56	70		21.1234	819
21.1428	281		21.58	73		21.1428	762
21.1623	320		21.6	75		21.1623	742
21.1818	323		21.62	77		21.1818	822
21.2013	308		21.64	77		21.2013	837
21.2207	349		21.66	77		21.2207	832
21.2402	311		21.68	77		21.2402	820
21.2597	351		21.7	76		21.2597	796
21.2791	326		21.72	75		21.2791	857
21.2986	319		21.74	75		21.2986	815
21.3181	360		21.76	74		21.3181	787
21.3376	367		21.78	73		21.3376	841
21.357	325		21.8	71		21.357	799
21.3765	339		21.82	70		21.3765	824
21.396	356		21.84	69		21.396	810
21.4155	386		21.86	69		21.4155	880
21.4349	370		21.88	70		21.4349	789
21.4544	402		21.9	72		21.4544	859
21.4739	371		21.92	73		21.4739	802
21.4933	395		21.94	75		21.4933	877
21.5128	379		21.96	76		21.5128	865
21.5323	370		21.98	77		21.5323	897
21.5518	385		22	78		21.5518	861
21.5712	397		22.02	79		21.5712	845
21.5907	400		22.04	78		21.5907	881
21.6102	348		22.06	78		21.6102	834
21.6296	399		22.08	76		21.6296	875
21.6491	395		22.1	75		21.6491	814
21.6686	396		22.12	74		21.6686	837
21.6881	416		22.14	74		21.6881	862
21.7075	364		22.16	74		21.7075	790
21.727	419		22.18	75		21.727	865
21.7465	400		22.2	76		21.7465	830
21.766	378		22.22	76		21.766	805
21.7854	373		22.24	76		21.7854	819
21.8049	344		22.26	75		21.8049	830
21.8244	326		22.28	74		21.8244	805
21.8438	329		22.3	74		21.8438	839
21.8633	347		22.32	74		21.8633	819
21.8828	338		22.34	75		21.8828	815
21.9023	343		22.36	76		21.9023	788
21.9217	320		22.38	76		21.9217	849
21.9412	364		22.4	74		21.9412	828
21.9607	324		22.42	73		21.9607	809
21.9802	340		22.44	70		21.9802	798
21.9996	323		22.46	69		21.9996	815
22.0191	319		22.48	68		22.0191	811
22.0386	326		22.5	69		22.0386	849
22.058	328		22.52	70		22.058	801
22.0775	317		22.54	72		22.0775	781
22.097	330		22.56	74		22.097	819
22.1165	343		22.58	75		22.1165	822
22.1359	342		22.6	77		22.1359	790
22.1554	307		22.62	78		22.1554	788
22.1749	311		22.64	79		22.1749	878
22.1944	279		22.66	79		22.1944	814
22.2138	320		22.68	79		22.2138	867
22.2333	302		22.7	79		22.2333	869
22.2528	331		22.72	79		22.2528	812
22.2722	300		22.74	79		22.2722	828
22.2917	328		22.76	80		22.2917	842
22.3112	335		22.78	81		22.3112	857
22.3307	315		22.8	83		22.3307	811
22.3501	310		22.82	84		22.3501	843
22.3696	337		22.84	84		22.3696	803
22.3891	332		22.86	85		22.3891	838
22.4085	300		22.88	84		22.4085	814
22.428	304		22.9	83		22.428	848
22.4475	322		22.92	82		22.4475	774
22.467	331		22.94	80		22.467	793
22.4864	329		22.96	78		22.4864	781
22.5059	291		22.98	76		22.5059	881
22.5254	300		23	75		22.5254	807
22.5449	342		23.02	73		22.5449	866
22.5643	306		23.04	72		22.5643	839
22.5838	339		23.06	72		22.5838	840
22.6033	324		23.08	72		22.6033	818
22.6227	337		23.1	73		22.6227	894
22.6422	281		23.12	75		22.6422	819
22.6617	313		23.14	77		22.6617	826
22.6812	295		23.16	78		22.6812	825
22.7006	323		23.18	79		22.7006	828
22.7201	316		23.2	79		22.7201	880
22.7396	333		23.22	78		22.7396	828
22.7591	329		23.24	78		22.7591	828
22.7785	312		23.26	78		22.7785	878
22.798	342		23.28	78		22.798	829
22.8175	312		23.3	78		22.8175	834
22.8369	354		23.32	78		22.8369	828
22.8564	323		23.34	77		22.8564	814
22.8759	326		23.36	75		22.8759	833
22.8954	333		23.38	73		22.8954	822
22.9148	334		23.4	71		22.9148	855
22.9343	328		23.42	70		22.9343	812
22.9538	346		23.44	70		22.9538	836
22.9733	344		23.46	71		22.9733	770
22.9927	337		23.48	73		22.9927	819
23.0122	316		23.5	76		23.0122	789
23.0317	316		23.52	77		23.0317	850
23.0511	357		23.54	78		23.0511	805
23.0706	325		23.56	77		23.0706	855
23.0901	297		23.58	74		23.0901	865
23.1096	330		23.6	72		23.1096	798
23.129	333		23.62	70		23.129	861
23.1485	340		23.64	69		23.1485	836
23.168	336		23.66	69		23.168	818
23.1875	321		23.68	72		23.1875	848
23.2069	305		23.7	75		23.2069	829
23.2264	335		23.72	78		23.2264	851
23.2459	303		23.74	80		23.2459	846
23.2653	344		23.76	81		23.2653	803
23.2848	332		23.78	80		23.2848	911
23.3043	352		23.8	77		23.3043	789
23.3238	334		23.82	74		23.3238	820
23.3432	317		23.84	70		23.3432	854
23.3627	349		23.86	67		23.3627	878
23.3822	335		23.88	65		23.3822	879
23.4016	372		23.9	65		23.4016	835
23.4211	375		23.92	65		23.4211	904
23.4406	338		23.94	67		23.4406	894
23.4601	348		23.96	68		23.4601	889
23.4795	391		23.98	69		23.4795	856
23.499	403		24	69		23.499	894
23.5185	422		24.02	69		23.5185	894
23.538	388		24.04	69		23.538	941
23.5574	427		24.06	69		23.5574	901
23.5769	462		24.08	69		23.5769	927
23.5964	460		24.1	69		23.5964	994
23.6158	478		24.12	69		23.6158	970
23.6353	538		24.14	70		23.6353	961
23.6548	560		24.16	70		23.6548	948
23.6743	601		24.18	71		23.6743	969
23.6937	563		24.2	72		23.6937	915
23.7132	576		24.22	72		23.7132	953
23.7327	553		24.24	72		23.7327	955
23.7522	574		24.26	71		23.7522	854
23.7716	561		24.28	70		23.7716	887
23.7911	484		24.3	70		23.7911	914
23.8106	481		24.32	70		23.8106	824
23.83	490		24.34	71		23.83	854
23.8495	427		24.36	72		23.8495	903
23.869	406		24.38	72		23.869	860
23.8885	389		24.4	72		23.8885	931
23.9079	383		24.42	71		23.9079	891
23.9274	382		24.44	70		23.9274	875
23.9469	426		24.46	69		23.9469	876
23.9664	416		24.48	68		23.9664	855
23.9858	397		24.5	68		23.9858	862
24.0053	411		24.52	69		24.0053	913
24.0248	391		24.54	70		24.0248	857
24.0442	405		24.56	71		24.0442	890
24.0637	437		24.58	72		24.0637	866
24.0832	419		24.6	72		24.0832	915
24.1027	412		24.62	73		24.1027	861
24.1221	413		24.64	74		24.1221	918
24.1416	385		24.66	75		24.1416	857
24.1611	411		24.68	76		24.1611	835
24.1806	389		24.7	76		24.1806	960
24.2	423		24.72	75		24.2	938
24.2195	434		24.74	73		24.2195	960
24.239	440		24.76	70		24.239	901
24.2584	446		24.78	67		24.2584	952
24.2779	513		24.8	65		24.2779	927
24.2974	490		24.82	63		24.2974	964
24.3169	528		24.84	62		24.3169	918
24.3363	556		24.86	62		24.3363	1020
24.3558	601		24.88	63		24.3558	1054
24.3753	589		24.9	65		24.3753	998
24.3947	644		24.92	67		24.3947	1084
24.4142	628		24.94	68		24.4142	1022
24.4337	675		24.96	69		24.4337	1017
24.4532	682		24.98	69		24.4532	1063
24.4726	667		25	69		24.4726	980
24.4921	655		25.02	68		24.4921	979
24.5116	659		25.04	68		24.5116	972
24.5311	621		25.06	67		24.5311	950
24.5505	538		25.08	67		24.5505	944
24.57	494		25.1	67		24.57	927
24.5895	493		25.12	67		24.5895	914
24.6089	475		25.14	66		24.6089	968
24.6284	517		25.16	65		24.6284	946
24.6479	463		25.18	64		24.6479	913
24.6674	427		25.2	63		24.6674	943
24.6868	404		25.22	64		24.6868	890
24.7063	433		25.24	64		24.7063	892
24.7258	408		25.26	66		24.7258	882
24.7453	417		25.28	68		24.7453	925
24.7647	366		25.3	69		24.7647	937
24.7842	377		25.32	70		24.7842	898
24.8037	398		25.34	70		24.8037	919
24.8231	372		25.36	69		24.8231	903
24.8426	377		25.38	67		24.8426	893
24.8621	376		25.4	66		24.8621	912
24.8816	450		25.42	64		24.8816	865
24.901	381		25.44	63		24.901	905
24.9205	360		25.46	62		24.9205	919
24.94	404		25.48	62		24.94	915
24.9595	358		25.5	62		24.9595	861
24.9789	369		25.52	63		24.9789	858
24.9984	355		25.54	63		24.9984	811
25.0179	361		25.56	64		25.0179	893
25.0373	372		25.58	63		25.0373	841
25.0568	393		25.6	63		25.0568	872
25.0763	335		25.62	62		25.0763	851
25.0958	369		25.64	61		25.0958	858
25.1152	386		25.66	60		25.1152	891
25.1347	326		25.68	60		25.1347	876
25.1542	369		25.7	61		25.1542	860
25.1737	356		25.72	62		25.1737	822
25.1931	373		25.74	62		25.1931	877
25.2126	350		25.76	62		25.2126	920
25.2321	421		25.78	61		25.2321	861
25.2515	365		25.8	61		25.2515	847
25.271	406		25.82	60		25.271	906
25.2905	360		25.84	61		25.2905	906
25.31	380		25.86	61		25.31	867
25.3294	342		25.88	61		25.3294	823
25.3489	364		25.9	61		25.3489	885
25.3684	356		25.92	60		25.3684	911
25.3878	380		25.94	59		25.3878	870
25.4073	366		25.96	58		25.4073	922
25.4268	379		25.98	57		25.4268	926
25.4463	373		26	56		25.4463	897
25.4657	368		26.02	56		25.4657	944
25.4852	385		26.04	57		25.4852	896
25.5047	370		26.06	59		25.5047	923
25.5242	401		26.08	61		25.5242	910
25.5436	434		26.1	63		25.5436	916
25.5631	397		26.12	64		25.5631	884
25.5826	419		26.14	65		25.5826	894
25.602	421		26.16	65		25.602	883
25.6215	445		26.18	64		25.6215	939
25.641	428		26.2	64		25.641	882
25.6605	348		26.22	63		25.6605	896
25.6799	403		26.24	63		25.6799	925
25.6994	403		26.26	63		25.6994	827
25.7189	403		26.28	63		25.7189	890
25.7384	415		26.3	63		25.7384	873
25.7578	416		26.32	62		25.7578	844
25.7773	435		26.34	61		25.7773	864
25.7968	402		26.36	60		25.7968	922
25.8162	405		26.38	60		25.8162	876
25.8357	402		26.4	61		25.8357	913
25.8552	433		26.42	62		25.8552	904
25.8747	431		26.44	64		25.8747	877
25.8941	423		26.46	66		25.8941	948
25.9136	461		26.48	68		25.9136	862
25.9331	418		26.5	69		25.9331	913
25.9526	491		26.52	68		25.9526	926
25.972	451		26.54	67		25.972	924
25.9915	442		26.56	65		25.9915	969
26.011	477		26.58	64		26.011	978
26.0304	449		26.6	62		26.0304	1018
26.0499	499		26.62	61		26.0499	997
26.0694	602		26.64	61		26.0694	1013
26.0889	589		26.66	61		26.0889	1059
26.1083	589		26.68	61		26.1083	1133
26.1278	607		26.7	61		26.1278	1124
26.1473	679		26.72	61		26.1473	1168
26.1667	663		26.74	61		26.1667	1149
26.1862	760		26.76	62		26.1862	1224
26.2057	730		26.78	62		26.2057	1172
26.2252	825		26.8	63		26.2252	1190
26.2446	870		26.82	63		26.2446	1230
26.2641	856		26.84	63		26.2641	1163
26.2836	877		26.86	62		26.2836	1197
26.3031	880		26.88	61		26.3031	1206
26.3225	956		26.9	60		26.3225	1153
26.342	850		26.92	60		26.342	1068
26.3615	825		26.94	60		26.3615	1034
26.3809	790		26.96	60		26.3809	1076
26.4004	715		26.98	61		26.4004	972
26.4199	639		27	62		26.4199	969
26.4394	598		27.02	61		26.4394	969
26.4588	531		27.04	61		26.4588	954
26.4783	504		27.06	59		26.4783	932
26.4978	514		27.08	57		26.4978	869
26.5173	471		27.1	55		26.5173	882
26.5367	478		27.12	54		26.5367	906
26.5562	438		27.14	54		26.5562	874
26.5757	409		27.16	55		26.5757	855
26.5951	431		27.18	57		26.5951	899
26.6146	451		27.2	59		26.6146	872
26.6341	405		27.22	61		26.6341	870
26.6536	383		27.24	62		26.6536	854
26.673	386		27.26	62		26.673	889
26.6925	396		27.28	62		26.6925	873
26.712	385		27.3	60		26.712	877
26.7315	385		27.32	58		26.7315	799
26.7509	388		27.34	57		26.7509	854
26.7704	408		27.36	57		26.7704	872
26.7899	372		27.38	58		26.7899	846
26.8093	367		27.4	59		26.8093	867
26.8288	352		27.42	61		26.8288	806
26.8483	411		27.44	62		26.8483	827
26.8678	343		27.46	63		26.8678	888
26.8872	364		27.48	63		26.8872	836
26.9067	368		27.5	62		26.9067	770
26.9262	379		27.52	61		26.9262	842
26.9457	428		27.54	60		26.9457	899
26.9651	381		27.56	59		26.9651	848
26.9846	373		27.58	58		26.9846	885
27.0041	394		27.6	58		27.0041	855
27.0235	377		27.62	58		27.0235	865
27.043	370		27.64	59		27.043	873
27.0625	394		27.66	60		27.0625	805
27.082	393		27.68	60		27.082	870
27.1014	369		27.7	61		27.1014	890
27.1209	427		27.72	61		27.1209	918
27.1404	359		27.74	61		27.1404	841
27.1598	352		27.76	61		27.1598	872
27.1793	382		27.78	60		27.1793	833
27.1988	383		27.8	59		27.1988	838
27.2183	391		27.82	57		27.2183	829
27.2377	391		27.84	55		27.2377	860
27.2572	396		27.86	53		27.2572	787
27.2767	424		27.88	52		27.2767	862
27.2962	392		27.9	52		27.2962	883
27.3156	384		27.92	53		27.3156	863
27.3351	409		27.94	54		27.3351	889
27.3546	402		27.96	56		27.3546	884
27.374	411		27.98	57		27.374	895
27.3935	357		28	58		27.3935	873
27.413	364		28.02	58		27.413	849
27.4325	373		28.04	57		27.4325	875
27.4519	391		28.06	57		27.4519	864
27.4714	421		28.08	57		27.4714	800
27.4909	377		28.1	57		27.4909	807
27.5104	393		28.12	57		27.5104	855
27.5298	369		28.14	57		27.5298	844
27.5493	408		28.16	58		27.5493	853
27.5688	374		28.18	58		27.5688	840
27.5882	429		28.2	58		27.5882	918
27.6077	412		28.22	58		27.6077	826
27.6272	397		28.24	59		27.6272	827
27.6467	393		28.26	59		27.6467	788
27.6661	442		28.28	58		27.6661	852
27.6856	401		28.3	58		27.6856	813
27.7051	378		28.32	57		27.7051	883
27.7246	432		28.34	56		27.7246	855
27.744	387		28.36	55		27.744	877
27.7635	421		28.38	55		27.7635	881
27.783	428		28.4	54		27.783	901
27.8024	392		28.42	54		27.8024	856
27.8219	413		28.44	53		27.8219	904
27.8414	416		28.46	53		27.8414	917
27.8609	447		28.48	53		27.8609	860
27.8803	427		28.5	54		27.8803	891
27.8998	411		28.52	54		27.8998	926
27.9193	452		28.54	55		27.9193	932
27.9388	450		28.56	55		27.9388	925
27.9582	458		28.58	55		27.9582	963
27.9777	472		28.6	55		27.9777	971
27.9972	471		28.62	55		27.9972	922
28.0166	499		28.64	55		28.0166	941
28.0361	484		28.66	55		28.0361	935
28.0556	501		28.68	54		28.0556	882
28.0751	485		28.7	53		28.0751	894
28.0945	476		28.72	52		28.0945	942
28.114	453		28.74	51		28.114	899
28.1335	456		28.76	51		28.1335	958
28.1529	475		28.78	51		28.1529	895
28.1724	439		28.8	52		28.1724	879
28.1919	418		28.82	52		28.1919	892
28.2114	436		28.84	53		28.2114	867
28.2308	446		28.86	53		28.2308	808
28.2503	468		28.88	54		28.2503	838
28.2698	406		28.9	54		28.2698	835
28.2893	441		28.92	55		28.2893	855
28.3087	389		28.94	55		28.3087	869
28.3282	436		28.96	55		28.3282	848
28.3477	416		28.98	54		28.3477	811
28.3671	394		29	53		28.3671	817
28.3866	389		29.02	52		28.3866	843
28.4061	413		29.04	52		28.4061	788
28.4256	438		29.06	52		28.4256	832
28.445	374		29.08	53		28.445	819
28.4645	387		29.1	53		28.4645	822
28.484	385		29.12	54		28.484	795
28.5035	415		29.14	54		28.5035	837
28.5229	405		29.16	54		28.5229	815
28.5424	399		29.18	53		28.5424	811
28.5619	385		29.2	53		28.5619	870
28.5813	384		29.22	52		28.5813	846
28.6008	406		29.24	52		28.6008	793
28.6203	457		29.26	52		28.6203	812
28.6398	459		29.28	52		28.6398	852
28.6592	407		29.3	53		28.6592	835
28.6787	386		29.32	53		28.6787	770
28.6982	380		29.34	53		28.6982	875
28.7177	378		29.36	53		28.7177	849
28.7371	402		29.38	52		28.7371	884
28.7566	432		29.4	52		28.7566	826
28.7761	436		29.42	51		28.7761	822
28.7955	449		29.44	51		28.7955	863
28.815	467		29.46	50		28.815	870
28.8345	439		29.48	49		28.8345	850
28.854	423		29.5	48		28.854	885
28.8734	432		29.52	47		28.8734	892
28.8929	422		29.54	46		28.8929	851
28.9124	459		29.56	46		28.9124	900
28.9319	446		29.58	47		28.9319	882
28.9513	520		29.6	49		28.9513	938
28.9708	461		29.62	50		28.9708	932
28.9903	494		29.64	51		28.9903	856
29.0097	478		29.66	51		29.0097	884
29.0292	494		29.68	51		29.0292	859
29.0487	504		29.7	50		29.0487	873
29.0682	531		29.72	49		29.0682	865
29.0876	543		29.74	48		29.0876	878
29.1071	524		29.76	47		29.1071	881
29.1266	572		29.78	47		29.1266	898
29.146	477		29.8	48		29.146	787
29.1655	531		29.82	49		29.1655	862
29.185	476		29.84	50		29.185	869
29.2045	493		29.86	52		29.2045	907
29.2239	459		29.88	54		29.2239	809
29.2434	438		29.9	55		29.2434	817
29.2629	495		29.92	55		29.2629	838
29.2824	445		29.94	55		29.2824	850
29.3018	513		29.96	54		29.3018	817
29.3213	477		29.98	53		29.3213	899
29.3408	481		30	51		29.3408	884
29.3602	454		30.02	49		29.3602	837
29.3797	441		30.04	48		29.3797	898
29.3992	472		30.06	47		29.3992	855
29.4187	506		30.08	46		29.4187	834
29.4381	559		30.1	46		29.4381	874
29.4576	536		30.12	46		29.4576	902
29.4771	569		30.14	47		29.4771	961
29.4966	569		30.16	47		29.4966	939
29.516	633		30.18	47		29.516	981
29.5355	680		30.2	46		29.5355	983
29.555	695		30.22	45		29.555	1088
29.5744	743		30.24	44		29.5744	1011
29.5939	808		30.26	43		29.5939	1126
29.6134	820		30.28	43		29.6134	1126
29.6329	872		30.3	43		29.6329	1082
29.6523	894		30.32	44		29.6523	1076
29.6718	981		30.34	46		29.6718	1095
29.6913	951		30.36	47		29.6913	997
29.7108	899		30.38	48		29.7108	984
29.7302	946		30.4	48		29.7302	965
29.7497	842		30.42	48		29.7497	956
29.7692	848		30.44	48		29.7692	909
29.7886	763		30.46	48		29.7886	891
29.8081	683		30.48	48		29.8081	850
29.8276	670		30.5	47		29.8276	885
29.8471	571		30.52	46		29.8471	885
29.8665	562		30.54	45		29.8665	819
29.886	522		30.56	44		29.886	871
29.9055	492		30.58	44		29.9055	842
29.9249	481		30.6	45		29.9249	779
29.9444	494		30.62	46		29.9444	807
29.9639	471		30.64	47		29.9639	791
29.9834	425		30.66	47		29.9834	764
30.0028	444		30.68	47		30.0028	759
30.0223	437		30.7	47		30.0223	766
30.0418	425		30.72	47		30.0418	693
30.0613	413		30.74	47		30.0613	791
30.0807	388		30.76	47		30.0807	769
30.1002	424		30.78	47		30.1002	787
30.1197	405		30.8	47		30.1197	806
30.1391	410		30.82	46		30.1391	778
30.1586	423		30.84	45		30.1586	810
30.1781	404		30.86	44		30.1781	788
30.1976	436		30.88	43		30.1976	811
30.217	424		30.9	43		30.217	739
30.2365	385		30.92	44		30.2365	777
30.256	423		30.94	45		30.256	834
30.2755	402		30.96	46		30.2755	796
30.2949	414		30.98	47		30.2949	785
30.3144	391		31	47		30.3144	812
30.3339	399		31.02	47		30.3339	763
30.3533	400		31.04	47		30.3533	823
30.3728	418		31.06	47		30.3728	773
30.3923	427		31.08	47		30.3923	769
30.4118	429		31.1	47		30.4118	761
30.4312	385		31.12	46		30.4312	752
30.4507	427		31.14	45		30.4507	788
30.4702	431		31.16	44		30.4702	816
30.4897	391		31.18	44		30.4897	803
30.5091	445		31.2	45		30.5091	755
30.5286	415		31.22	46		30.5286	754
30.5481	423		31.24	48		30.5481	787
30.5675	402		31.26	49		30.5675	790
30.587	429		31.28	49		30.587	797
30.6065	483		31.3	48		30.6065	802
30.626	452		31.32	46		30.626	823
30.6454	426		31.34	44		30.6454	831
30.6649	411		31.36	42		30.6649	815
30.6844	453		31.38	41		30.6844	747
30.7039	444		31.4	42		30.7039	728
30.7233	448		31.42	43		30.7233	760
30.7428	433		31.44	45		30.7428	753
30.7623	408		31.46	47		30.7623	733
30.7817	415		31.48	47		30.7817	761
30.8012	441		31.5	46		30.8012	777
30.8207	414		31.52	45		30.8207	777
30.8402	444		31.54	44		30.8402	747
30.8596	432		31.56	43		30.8596	766
30.8791	417		31.58	43		30.8791	784
30.8986	431		31.6	44		30.8986	803
30.918	437		31.62	45		30.918	788
30.9375	427		31.64	46		30.9375	758
30.957	453		31.66	47		30.957	786
30.9765	403		31.68	47		30.9765	791
30.9959	426		31.7	46		30.9959	780
31.0154	460		31.72	45		31.0154	724
31.0349	405		31.74	45		31.0349	790
31.0544	471		31.76	44		31.0544	816
31.0738	459		31.78	43		31.0738	826
31.0933	450		31.8	43		31.0933	795
31.1128	435		31.82	42		31.1128	766
31.1322	453		31.84	42		31.1322	798
31.1517	473		31.86	42		31.1517	813
31.1712	436		31.88	43		31.1712	806
31.1907	464		31.9	44		31.1907	794
31.2101	484		31.92	44		31.2101	782
31.2296	425		31.94	43		31.2296	829
31.2491	498		31.96	42		31.2491	857
31.2686	459		31.98	41		31.2686	802
31.288	493		32	40		31.288	816
31.3075	527		32.02	39		31.3075	817
31.327	488		32.04	39		31.327	799
31.3464	487		32.06	40		31.3464	803
31.3659	484		32.08	41		31.3659	726
31.3854	487		32.1	42		31.3854	829
31.4049	439		32.12	43		31.4049	697
31.4243	450		32.14	44		31.4243	749
31.4438	465		32.16	44		31.4438	754
31.4633	437		32.18	44		31.4633	767
31.4828	400		32.2	44		31.4828	738
31.5022	426		32.22	44		31.5022	708
31.5217	455		32.24	44		31.5217	752
31.5412	434		32.26	43		31.5412	780
31.5606	438		32.28	42		31.5606	741
31.5801	457		32.3	41		31.5801	698
31.5996	438		32.32	40		31.5996	721
31.6191	435		32.34	39		31.6191	710
31.6385	424		32.36	39		31.6385	773
31.658	425		32.38	39		31.658	737
31.6775	423		32.4	40		31.6775	765
31.697	425		32.42	41		31.697	739
31.7164	424		32.44	41		31.7164	782
31.7359	417		32.46	41		31.7359	767
31.7554	389		32.48	40		31.7554	749
31.7748	374		32.5	39		31.7748	742
31.7943	428		32.52	38		31.7943	742
31.8138	410		32.54	37		31.8138	754
31.8333	439		32.56	36		31.8333	768
31.8527	416		32.58	36		31.8527	766
31.8722	438		32.6	35		31.8722	741
31.8917	392		32.62	35		31.8917	752
31.9111	440		32.64	35		31.9111	736
31.9306	457		32.66	36		31.9306	776
31.9501	438		32.68	37		31.9501	727
31.9696	457		32.7	38		31.9696	746
31.989	470		32.72	39		31.989	819
32.0085	496		32.74	39		32.0085	781
32.028	458		32.76	39		32.028	780
32.0475	480		32.78	39		32.0475	852
32.0669	466		32.8	38		32.0669	778
32.0864	493		32.82	38		32.0864	788
32.1059	508		32.84	38		32.1059	780
32.1253	518		32.86	39		32.1253	809
32.1448	545		32.88	40		32.1448	857
32.1643	555		32.9	41		32.1643	789
32.1838	541		32.92	42		32.1838	863
32.2032	575		32.94	42		32.2032	825
32.2227	552		32.96	42		32.2227	801
32.2422	532		32.98	42		32.2422	807
32.2617	490		33	42		32.2617	791
32.2811	498		33.02	42		32.2811	746
32.3006	476		33.04	42		32.3006	718
32.3201	504		33.06	43		32.3201	757
32.3395	424		33.08	44		32.3395	789
32.359	475		33.1	45		32.359	757
32.3785	472		33.12	46		32.3785	707
32.398	418		33.14	47		32.398	734
32.4174	407		33.16	46		32.4174	761
32.4369	434		33.18	45		32.4369	687
32.4564	394		33.2	43		32.4564	734
32.4759	425		33.22	41		32.4759	711
32.4953	423		33.24	39		32.4953	740
32.5148	432		33.26	38		32.5148	723
32.5343	461		33.28	37		32.5343	731
32.5537	420		33.3	37		32.5537	760
32.5732	409		33.32	38		32.5732	726
32.5927	425		33.34	38		32.5927	736
32.6122	405		33.36	39		32.6122	747
32.6316	430		33.38	39		32.6316	712
32.6511	392		33.4	39		32.6511	745
32.6706	415		33.42	38		32.6706	711
32.6901	396		33.44	37		32.6901	771
32.7095	414		33.46	37		32.7095	659
32.729	435		33.48	36		32.729	745
32.7485	453		33.5	36		32.7485	700
32.7679	428		33.52	36		32.7679	739
32.7874	403		33.54	36		32.7874	685
32.8069	438		33.56	36		32.8069	676
32.8264	415		33.58	37		32.8264	690
32.8458	405		33.6	37		32.8458	703
32.8653	393		33.62	38		32.8653	731
32.8848	415		33.64	39		32.8848	704
32.9042	353		33.66	40		32.9042	777
32.9237	392		33.68	41		32.9237	690
32.9432	437		33.7	41		32.9432	712
32.9627	429		33.72	40		32.9627	683
32.9821	394		33.74	39		32.9821	718
33.0016	395		33.76	37		33.0016	697
33.0211	405		33.78	36		33.0211	716
33.0406	412		33.8	36		33.0406	702
33.06	332		33.82	36		33.06	706
33.0795	416		33.84	37		33.0795	716
33.099	413		33.86	38		33.099	761
33.1184	416		33.88	40		33.1184	688
33.1379	388		33.9	41		33.1379	730
33.1574	385		33.92	41		33.1574	714
33.1769	383		33.94	41		33.1769	703
33.1963	382		33.96	40		33.1963	716
33.2158	411		33.98	39		33.2158	729
33.2353	454		34	37		33.2353	689
33.2548	422		34.02	36		33.2548	731
33.2742	382		34.04	35		33.2742	695
33.2937	431		34.06	34		33.2937	670
33.3132	403		34.08	34		33.3132	715
33.3326	412		34.1	34		33.3326	694
33.3521	379		34.12	35		33.3521	690
33.3716	421		34.14	36		33.3716	661
33.3911	409		34.16	38		33.3911	682
33.4105	402		34.18	39		33.4105	675
33.43	390		34.2	39		33.43	654
33.4495	449		34.22	39		33.4495	739
33.469	413		34.24	39		33.469	748
33.4884	397		34.26	38		33.4884	691
33.5079	428		34.28	37		33.5079	688
33.5274	411		34.3	36		33.5274	715
33.5468	419		34.32	37		33.5468	713
33.5663	414		34.34	37		33.5663	719
33.5858	437		34.36	38		33.5858	744
33.6053	452		34.38	38		33.6053	660
33.6247	411		34.4	38		33.6247	706
33.6442	426		34.42	37		33.6442	685
33.6637	397		34.44	35		33.6637	754
33.6832	422		34.46	34		33.6832	693
33.7026	425		34.48	32		33.7026	734
33.7221	430		34.5	31		33.7221	709
33.7416	428		34.52	31		33.7416	750
33.761	425		34.54	31		33.761	768
33.7805	440		34.56	31		33.7805	705
33.8	420		34.58	32		33.8	685
33.8195	431		34.6	32		33.8195	702
33.8389	450		34.62	32		33.8389	715
33.8584	430		34.64	31		33.8584	653
33.8779	430		34.66	30		33.8779	732
33.8973	396		34.68	29		33.8973	743
33.9168	437		34.7	29		33.9168	763
33.9363	428		34.72	30		33.9363	752
33.9558	448		34.74	32		33.9558	709
33.9752	472		34.76	34		33.9752	659
33.9947	411		34.78	36		33.9947	723
34.0142	482		34.8	38		34.0142	696
34.0337	476		34.82	39		34.0337	740
34.0531	500		34.84	39		34.0531	757
34.0726	456		34.86	39		34.0726	741
34.0921	450		34.88	38		34.0921	693
34.1115	488		34.9	37		34.1115	723
34.131	481		34.92	36		34.131	705
34.1505	550		34.94	35		34.1505	747
34.17	582		34.96	34		34.17	798
34.1894	557		34.98	33		34.1894	751
34.2089	510		35	32		34.2089	743
34.2284	547		35.02	31		34.2284	783
34.2479	558		35.04	30		34.2479	763
34.2673	568		35.06	30		34.2673	782
34.2868	512		35.08	31		34.2868	716
34.3063	549		35.1	33		34.3063	741
34.3257	529		35.12	34		34.3257	771
34.3452	578		35.14	35		34.3452	799
34.3647	557		35.16	36		34.3647	696
34.3842	580		35.18	36		34.3842	734
34.4036	539		35.2	36		34.4036	707
34.4231	540		35.22	35		34.4231	705
34.4426	513		35.24	34		34.4426	661
34.4621	486		35.26	33		34.4621	703
34.4815	503		35.28	32		34.4815	715
34.501	499		35.3	31		34.501	688
34.5205	512		35.32	31		34.5205	729
34.5399	455		35.34	32		34.5399	645
34.5594	508		35.36	33		34.5594	710
34.5789	499		35.38	35		34.5789	705
34.5984	449		35.4	36		34.5984	720
34.6178	470		35.42	36		34.6178	715
34.6373	463		35.44	36		34.6373	662
34.6568	445		35.46	35		34.6568	684
34.6762	471		35.48	34		34.6762	722
34.6957	523		35.5	33		34.6957	666
34.7152	476		35.52	32		34.7152	668
34.7347	474		35.54	32		34.7347	672
34.7541	467		35.56	32		34.7541	747
34.7736	488		35.58	32		34.7736	693
34.7931	466		35.6	34		34.7931	739
34.8126	513		35.62	35		34.8126	737
34.832	458		35.64	35		34.832	669
34.8515	503		35.66	36		34.8515	672
34.871	472		35.68	35		34.871	704
34.8904	476		35.7	35		34.8904	731
34.9099	493		35.72	34		34.9099	730
34.9294	502		35.74	33		34.9294	722
34.9489	510		35.76	33		34.9489	708
34.9683	482		35.78	33		34.9683	732
34.9878	555		35.8	33		34.9878	734
35.0073	564		35.82	33		35.0073	719
35.0268	530		35.84	33		35.0268	719
35.0462	557		35.86	33		35.0462	793
35.0657	538		35.88	33		35.0657	745
35.0852	559		35.9	33		35.0852	783
35.1046	583		35.92	33		35.1046	725
35.1241	593		35.94	33		35.1241	792
35.1436	576		35.96	33		35.1436	726
35.1631	542		35.98	33		35.1631	705
35.1825	552		36	32		35.1825	764
35.202	583		36.02	31		35.202	746
35.2215	581		36.04	30		35.2215	795
35.241	572		36.06	29		35.241	800
35.2604	588		36.08	28		35.2604	772
35.2799	606		36.1	28		35.2799	797
35.2994	547		36.12	28		35.2994	743
35.3188	623		36.14	28		35.3188	777
35.3383	614		36.16	28		35.3383	753
35.3578	615		36.18	27		35.3578	833
35.3773	708		36.2	27		35.3773	878
35.3967	662		36.22	28		35.3967	854
35.4162	731		36.24	29		35.4162	866
35.4357	739		36.26	30		35.4357	916
35.4552	744		36.28	32		35.4552	895
35.4746	835		36.3	34		35.4746	921
35.4941	817		36.32	35		35.4941	930
35.5136	879		36.34	36		35.5136	909
35.533	845		36.36	35		35.533	898
35.5525	900		36.38	34		35.5525	905
35.572	899		36.4	32		35.572	958
35.5915	885		36.42	30		35.5915	821
35.6109	882		36.44	29		35.6109	867
35.6304	876		36.46	28		35.6304	860
35.6499	835		36.48	28		35.6499	839
35.6693	772		36.5	29		35.6693	807
35.6888	754		36.52	29		35.6888	810
35.7083	759		36.54	29		35.7083	772
35.7278	753		36.56	28		35.7278	785
35.7472	688		36.58	28		35.7472	767
35.7667	619		36.6	27		35.7667	741
35.7862	668		36.62	27		35.7862	733
35.8057	616		36.64	27		35.8057	706
35.8251	587		36.66	28		35.8251	737
35.8446	595		36.68	28		35.8446	733
35.8641	568		36.7	28		35.8641	748
35.8835	594		36.72	29		35.8835	665
35.903	492		36.74	29		35.903	697
35.9225	524		36.76	29		35.9225	739
35.942	524		36.78	29		35.942	745
35.9614	519		36.8	29		35.9614	709
35.9809	481		36.82	29		35.9809	675
36.0004	485		36.84	29		36.0004	711
36.0199	490		36.86	29		36.0199	661
36.0393	476		36.88	29		36.0393	683
36.0588	461		36.9	30		36.0588	694
36.0783	473		36.92	31		36.0783	679
36.0977	495		36.94	32		36.0977	682
36.1172	470		36.96	32		36.1172	737
36.1367	448		36.98	32		36.1367	721
36.1562	449		37	31		36.1562	724
36.1756	479		37.02	30		36.1756	654
36.1951	455		37.04	29		36.1951	638
36.2146	467		37.06	28		36.2146	719
36.2341	436		37.08	27		36.2341	683
36.2535	436		37.1	27		36.2535	699
36.273	442		37.12	28		36.273	690
36.2925	448		37.14	28		36.2925	672
36.3119	423		37.16	29		36.3119	669
36.3314	467		37.18	29		36.3314	666
36.3509	453		37.2	29		36.3509	644
36.3704	473		37.22	30		36.3704	637
36.3898	410		37.24	30		36.3898	646
36.4093	441		37.26	30		36.4093	695
36.4288	467		37.28	31		36.4288	684
36.4483	437		37.3	32		36.4483	707
36.4677	455		37.32	33		36.4677	659
36.4872	477		37.34	34		36.4872	677
36.5067	454		37.36	35		36.5067	646
36.5261	456		37.38	35		36.5261	689
36.5456	427		37.4	34		36.5456	689
36.5651	414		37.42	33		36.5651	623
36.5846	456		37.44	32		36.5846	661
36.604	442		37.46	31		36.604	679
36.6235	411		37.48	29		36.6235	693
36.643	406		37.5	27		36.643	676
36.6624	445		37.52	26		36.6624	652
36.6819	441		37.54	24		36.6819	669
36.7014	480		37.56	24		36.7014	700
36.7209	467		37.58	24		36.7209	724
36.7403	441		37.6	26		36.7403	697
36.7598	503		37.62	28		36.7598	692
36.7793	415		37.64	31		36.7793	690
36.7988	463		37.66	33		36.7988	649
36.8182	426		37.68	35		36.8182	672
36.8377	444		37.7	36		36.8377	657
36.8572	470		37.72	36		36.8572	686
36.8766	471		37.74	35		36.8766	692
36.8961	448		37.76	34		36.8961	708
36.9156	477		37.78	33		36.9156	655
36.9351	431		37.8	32		36.9351	668
36.9545	446		37.82	32		36.9545	626
36.974	455		37.84	32		36.974	675
36.9935	473		37.86	32		36.9935	673
37.013	449		37.88	31		37.013	665
37.0324	457		37.9	30		37.0324	651
37.0519	473		37.92	29		37.0519	646
37.0714	457		37.94	28		37.0714	653
37.0908	460		37.96	28		37.0908	700
37.1103	417		37.98	28		37.1103	713
37.1298	446		38	28		37.1298	645
37.1493	392		38.02	29		37.1493	695
37.1687	479		38.04	29		37.1687	659
37.1882	468		38.06	29		37.1882	691
37.2077	454		38.08	29		37.2077	660
37.2272	443		38.1	29		37.2272	671
37.2466	445		38.12	29		37.2466	675
37.2661	420		38.14	28		37.2661	659
37.2856	444		38.16	28		37.2856	696
37.305	455		38.18	27		37.305	635
37.3245	476		38.2	27		37.3245	709
37.344	457		38.22	27		37.344	642
37.3635	456		38.24	27		37.3635	629
37.3829	434		38.26	27		37.3829	681
37.4024	439		38.28	27		37.4024	654
37.4219	477		38.3	27		37.4219	688
37.4414	440		38.32	27		37.4414	680
37.4608	453		38.34	27		37.4608	643
37.4803	429		38.36	27		37.4803	648
37.4998	425		38.38	26		37.4998	648
37.5192	460		38.4	26		37.5192	627
37.5387	475		38.42	26		37.5387	694
37.5582	446		38.44	27		37.5582	698
37.5777	452		38.46	28		37.5777	674
37.5971	424		38.48	29		37.5971	689
37.6166	444		38.5	30		37.6166	660
37.6361	446		38.52	30		37.6361	642
37.6555	436		38.54	30		37.6555	716
37.675	464		38.56	30		37.675	655
37.6945	440		38.58	30		37.6945	697
37.714	461		38.6	30		37.714	651
37.7334	445		38.62	29		37.7334	628
37.7529	461		38.64	29		37.7529	662
37.7724	472		38.66	29		37.7724	658
37.7919	448		38.68	28		37.7919	701
37.8113	449		38.7	28		37.8113	613
37.8308	415		38.72	28		37.8308	681
37.8503	490		38.74	28		37.8503	683
37.8697	522		38.76	28		37.8697	629
37.8892	494		38.78	28		37.8892	654
37.9087	446		38.8	27		37.9087	657
37.9282	493		38.82	27		37.9282	672
37.9476	492		38.84	27		37.9476	698
37.9671	474		38.86	27		37.9671	712
37.9866	513		38.88	26		37.9866	654
38.0061	483		38.9	26		38.0061	722
38.0255	512		38.92	25		38.0255	708
38.045	518		38.94	25		38.045	762
38.0645	544		38.96	25		38.0645	707
38.0839	545		38.98	25		38.0839	682
38.1034	565		39	26		38.1034	671
38.1229	540		39.02	27		38.1229	721
38.1424	571		39.04	29		38.1424	699
38.1618	548		39.06	30		38.1618	681
38.1813	562		39.08	30		38.1813	769
38.2008	556		39.1	30		38.2008	749
38.2203	536		39.12	30		38.2203	710
38.2397	547		39.14	29		38.2397	670
38.2592	526		39.16	27		38.2592	656
38.2787	533		39.18	26		38.2787	681
38.2981	527		39.2	25		38.2981	693
38.3176	553		39.22	25		38.3176	656
38.3371	520		39.24	25		38.3371	728
38.3566	550		39.26	25		38.3566	677
38.376	555		39.28	25		38.376	685
38.3955	510		39.3	25		38.3955	649
38.415	499		39.32	25		38.415	674
38.4344	451		39.34	26		38.4344	674
38.4539	474		39.36	27		38.4539	688
38.4734	502		39.38	28		38.4734	664
38.4929	523		39.4	28		38.4929	629
38.5123	498		39.42	27		38.5123	657
38.5318	446		39.44	26		38.5318	656
38.5513	483		39.46	25		38.5513	646
38.5708	556		39.48	25		38.5708	692
38.5902	476		39.5	25		38.5902	699
38.6097	454		39.52	26		38.6097	640
38.6292	452		39.54	28		38.6292	674
38.6486	466		39.56	29		38.6486	670
38.6681	527		39.58	29		38.6681	696
38.6876	507		39.6	28		38.6876	623
38.7071	491		39.62	27		38.7071	652
38.7265	454		39.64	25		38.7265	624
38.746	520		39.66	24		38.746	653
38.7655	517		39.68	24		38.7655	674
38.785	541		39.7	25		38.785	755
38.8044	507		39.72	27		38.8044	699
38.8239	493		39.74	29		38.8239	684
38.8434	485		39.76	30		38.8434	670
38.8628	508		39.78	31		38.8628	708
38.8823	548		39.8	31		38.8823	719
38.9018	519		39.82	30		38.9018	659
38.9213	530		39.84	29		38.9213	683
38.9407	505		39.86	28		38.9407	697
38.9602	558		39.88	27		38.9602	671
38.9797	584		39.9	27		38.9797	663
38.9992	520		39.92	28		38.9992	684
39.0186	521		39.94	29		39.0186	658
39.0381	575		39.96	31		39.0381	640
39.0576	588		39.98	32		39.0576	693
39.077	555		40	32		39.077	748
39.0965	607		40.02	31		39.0965	705
39.116	597		40.04	29		39.116	714
39.1355	541		40.06	27		39.1355	743
39.1549	622		40.08	25		39.1549	679
39.1744	598		40.1	24		39.1744	694
39.1939	587		40.12	23		39.1939	778
39.2134	653		40.14	23		39.2134	777
39.2328	689		40.16	23		39.2328	771
39.2523	684		40.18	24		39.2523	839
39.2718	664		40.2	25		39.2718	785
39.2912	750		40.22	26		39.2912	801
39.3107	776		40.24	26		39.3107	850
39.3302	765		40.26	26		39.3302	886
39.3497	790		40.28	26		39.3497	916
39.3691	847		40.3	26		39.3691	892
39.3886	868		40.32	26		39.3886	882
39.4081	891		40.34	26		39.4081	915
39.4275	889		40.36	26		39.4275	892
39.447	900		40.38	26		39.447	891
39.4665	902		40.4	25		39.4665	916
39.486	936		40.42	25		39.486	860
39.5054	907		40.44	25		39.5054	925
39.5249	948		40.46	25		39.5249	822
39.5444	906		40.48	25		39.5444	833
39.5639	906		40.5	25		39.5639	832
39.5833	891		40.52	25		39.5833	803
39.6028	839		40.54	26		39.6028	822
39.6223	841		40.56	27		39.6223	797
39.6417	815		40.58	28		39.6417	802
39.6612	764		40.6	28		39.6612	778
39.6807	747		40.62	29		39.6807	747
39.7002	748		40.64	29		39.7002	767
39.7196	735		40.66	28		39.7196	802
39.7391	684		40.68	28		39.7391	738
39.7586	624		40.7	27		39.7586	739
39.7781	696		40.72	27		39.7781	750
39.7975	665		40.74	27		39.7975	697
39.817	600		40.76	26		39.817	737
39.8365	574		40.78	26		39.8365	701
39.8559	609		40.8	26		39.8559	699
39.8754	551		40.82	26		39.8754	711
39.8949	575		40.84	27		39.8949	730
39.9144	552		40.86	27		39.9144	682
39.9338	528		40.88	28		39.9338	690
39.9533	569		40.9	28		39.9533	664
39.9728	536		40.92	27		39.9728	667
39.9923	575		40.94	26		39.9923	684
40.0117	549		40.96	24		40.0117	647
40.0312	530		40.98	23		40.0312	632
40.0507	560		41	22		40.0507	689
40.0701	550		41.02	22		40.0701	717
40.0896	565		41.04	22		40.0896	671
40.1091	542		41.06	22		40.1091	671
40.1286	517		41.08	23		40.1286	717
40.148	556		41.1	24		40.148	721
40.1675	571		41.12	24		40.1675	713
40.187	538		41.14	25		40.187	672
40.2065	590		41.16	26		40.2065	722
40.2259	562		41.18	26		40.2259	709
40.2454	553		41.2	26		40.2454	663
40.2649	575		41.22	25		40.2649	632
40.2843	574		41.24	25		40.2843	716
40.3038	577		41.26	24		40.3038	639
40.3233	555		41.28	24		40.3233	676
40.3428	596		41.3	24		40.3428	633
40.3622	551		41.32	24		40.3622	699
40.3817	569		41.34	23		40.3817	657
40.4012	560		41.36	23		40.4012	726
40.4206	565		41.38	22		40.4206	681
40.4401	544		41.4	22		40.4401	653
40.4596	584		41.42	22		40.4596	716
40.4791	562		41.44	23		40.4791	715
40.4985	585		41.46	24		40.4985	692
40.518	570		41.48	25		40.518	720
40.5375	571		41.5	26		40.5375	729
40.557	570		41.52	26		40.557	663
40.5764	587		41.54	26		40.5764	693
40.5959	589		41.56	26		40.5959	740
40.6154	564		41.58	26		40.6154	746
40.6348	599		41.6	25		40.6348	760
40.6543	628		41.62	25		40.6543	762
40.6738	637		41.64	26		40.6738	745
40.6933	595		41.66	26		40.6933	734
40.7127	615		41.68	27		40.7127	749
40.7322	625		41.7	27		40.7322	697
40.7517	673		41.72	27		40.7517	744
40.7712	615		41.74	28		40.7712	715
40.7906	637		41.76	28		40.7906	717
40.8101	609		41.78	28		40.8101	735
40.8296	602		41.8	27		40.8296	665
40.849	604		41.82	27		40.849	685
40.8685	612		41.84	26		40.8685	686
40.888	608		41.86	25		40.888	743
40.9075	540		41.88	25		40.9075	699
40.9269	558		41.9	24		40.9269	643
40.9464	540		41.92	24		40.9464	681
40.9659	544		41.94	24		40.9659	692
40.9854	562		41.96	25		40.9854	680
41.0048	556		41.98	25		41.0048	651
41.0243	477		42	25		41.0243	669
41.0438	517		42.02	25		41.0438	715
41.0632	503		42.04	24		41.0632	673
41.0827	524		42.06	23		41.0827	658
41.1022	553		42.08	22		41.1022	689
41.1217	488		42.1	22		41.1217	701
41.1411	553		42.12	22		41.1411	611
41.1606	497		42.14	22		41.1606	686
41.1801	543		42.16	23		41.1801	701
41.1996	546		42.18	24		41.1996	647
41.219	529		42.2	26		41.219	650
41.2385	525		42.22	27		41.2385	659
41.258	581		42.24	27		41.258	654
41.2774	500		42.26	27		41.2774	685
41.2969	543		42.28	26		41.2969	659
41.3164	562		42.3	24		41.3164	666
41.3359	543		42.32	24		41.3359	697
41.3553	539		42.34	23		41.3553	685
41.3748	556		42.36	23		41.3748	657
41.3943	544		42.38	24		41.3943	664
41.4137	528		42.4	24		41.4137	660
41.4332	530		42.42	25		41.4332	710
41.4527	567		42.44	25		41.4527	621
41.4722	519		42.46	25		41.4722	667
41.4916	558		42.48	25		41.4916	670
41.5111	549		42.5	25		41.5111	682
41.5306	578		42.52	25		41.5306	662
41.5501	534		42.54	26		41.5501	724
41.5695	602		42.56	27		41.5695	697
41.589	568		42.58	28		41.589	656
41.6085	577		42.6	28		41.6085	733
41.6279	628		42.62	29		41.6279	677
41.6474	614		42.64	29		41.6474	730
41.6669	633		42.66	28		41.6669	661
41.6864	647		42.68	27		41.6864	776
41.7058	637		42.7	26		41.7058	745
41.7253	697		42.72	25		41.7253	813
41.7448	694		42.74	25		41.7448	803
41.7643	730		42.76	25		41.7643	796
41.7837	706		42.78	26		41.7837	834
41.8032	828		42.8	27		41.8032	824
41.8227	800		42.82	27		41.8227	833
41.8421	771		42.84	27		41.8421	833
41.8616	811		42.86	26		41.8616	778
41.8811	875		42.88	25		41.8811	802
41.9006	780		42.9	24		41.9006	735
41.92	758		42.92	23		41.92	776
41.9395	806		42.94	23		41.9395	772
41.959	731		42.96	24		41.959	741
41.9785	739		42.98	24		41.9785	759
41.9979	713		43	24		41.9979	757
42.0174	670		43.02	24		42.0174	714
42.0369	723		43.04	24		42.0369	721
42.0563	705		43.06	24		42.0563	708
42.0758	606		43.08	23		42.0758	719
42.0953	621		43.1	23		42.0953	647
42.1148	599		43.12	23		42.1148	704
42.1342	616		43.14	23		42.1342	704
42.1537	509		43.16	23		42.1537	702
42.1732	583		43.18	23		42.1732	631
42.1926	578		43.2	23		42.1926	666
42.2121	539		43.22	22		42.2121	661
42.2316	531		43.24	21		42.2316	694
42.2511	569		43.26	21		42.2511	663
42.2705	543		43.28	21		42.2705	666
42.29	568		43.3	21		42.29	683
42.3095	556		43.32	21		42.3095	709
42.329	546		43.34	22		42.329	668
42.3484	572		43.36	23		42.3484	654
42.3679	569		43.38	23		42.3679	694
42.3874	578		43.4	24		42.3874	684
42.4068	549		43.42	24		42.4068	682
42.4263	570		43.44	25		42.4263	729
42.4458	620		43.46	25		42.4458	714
42.4653	581		43.48	25		42.4653	725
42.4847	589		43.5	26		42.4847	698
42.5042	577		43.52	26		42.5042	673
42.5237	643		43.54	26		42.5237	697
42.5432	646		43.56	26		42.5432	705
42.5626	622		43.58	25		42.5626	698
42.5821	592		43.6	25		42.5821	743
42.6016	581		43.62	25		42.6016	746
42.621	636		43.64	25		42.621	656
42.6405	643		43.66	25		42.6405	690
42.66	642		43.68	26		42.66	773
42.6795	600		43.7	26		42.6795	758
42.6989	658		43.72	26		42.6989	724
42.7184	636		43.74	26		42.7184	684
42.7379	624		43.76	25		42.7379	722
42.7574	575		43.78	24		42.7574	714
42.7768	618		43.8	24		42.7768	726
42.7963	623		43.82	24		42.7963	710
42.8158	648		43.84	24		42.8158	706
42.8352	605		43.86	25		42.8352	734
42.8547	607		43.88	26		42.8547	686
42.8742	611		43.9	26		42.8742	717
42.8937	679		43.92	26		42.8937	755
42.9131	604		43.94	25		42.9131	759
42.9326	661		43.96	24		42.9326	743
42.9521	631		43.98	23		42.9521	795
42.9716	607		44	22		42.9716	774
42.991	660		44.02	21		42.991	744
43.0105	658		44.04	21		43.0105	770
43.03	701		44.06	22		43.03	759
43.0494	695		44.08	23		43.0494	730
43.0689	666		44.1	23		43.0689	732
43.0884	697		44.12	24		43.0884	708
43.1079	681		44.14	24		43.1079	680
43.1273	696		44.16	23		43.1273	704
43.1468	637		44.18	22		43.1468	720
43.1663	660		44.2	21		43.1663	695
43.1857	606		44.22	21		43.1857	643
43.2052	589		44.24	21		43.2052	668
43.2247	591		44.26	21		43.2247	708
43.2442	560		44.28	21		43.2442	718
43.2636	576		44.3	22		43.2636	653
43.2831	560		44.32	22		43.2831	652
43.3026	511		44.34	22		43.3026	652
43.3221	514		44.36	22		43.3221	658
43.3415	533		44.38	21		43.3415	710
43.361	561		44.4	21		43.361	636
43.3805	521		44.42	21		43.3805	645
43.3999	533		44.44	22		43.3999	707
43.4194	505		44.46	23		43.4194	617
43.4389	530		44.48	24		43.4389	640
43.4584	481		44.5	25		43.4584	690
43.4778	517		44.52	25		43.4778	667
43.4973	521		44.54	25		43.4973	635
43.5168	507		44.56	24		43.5168	667
43.5363	525		44.58	24		43.5363	693
43.5557	464		44.6	23		43.5557	611
43.5752	556		44.62	22		43.5752	616
43.5947	459		44.64	22		43.5947	679
43.6141	488		44.66	21		43.6141	634
43.6336	516		44.68	21		43.6336	694
43.6531	531		44.7	20		43.6531	617
43.6726	494		44.72	19		43.6726	596
43.692	504		44.74	19		43.692	651
43.7115	514		44.76	19		43.7115	631
43.731	536		44.78	21		43.731	633
43.7505	482		44.8	22		43.7505	668
43.7699	494		44.82	24		43.7699	658
43.7894	486		44.84	25		43.7894	657
43.8089	529		44.86	25		43.8089	641
43.8283	544		44.88	24		43.8283	691
43.8478	516		44.9	23		43.8478	668
43.8673	544		44.92	22		43.8673	640
43.8868	537		44.94	21		43.8868	655
[truncated: 571 more rows]

## Sheet: Figure 2d
MOFA					MW-Ptriaz@MOFA
Relative Pressure (p/p°)	Quantity Adsorbed (cm³/g STP)	Relative Pressure (p/p°)	Quantity Adsorbed (cm³/g STP)		Relative Pressure (p/p°)	Quantity Adsorbed (cm³/g STP)	Relative Pressure (p/p°)	Quantity Adsorbed (cm³/g STP)
2.40879e-06	76.1782	1.00319	415.035		3.92101e-06	15.1979	0.99416	125.458
2.40879e-06	91.4293	0.932469	391.366		5.85329e-06	30.3794	0.9541	102.146
2.64507e-06	106.662	0.906446	391.332		4.25535e-05	45.3783	0.91409	88.1149
2.47049e-06	121.905	0.871269	391.404		9.38417e-05	60.2415	0.87411	82.8898
2.92337e-06	137.139	0.801198	391.561		0.00128	73.2535	0.80262	80.3076
4.59442e-06	152.362	0.731091	391.704		0.00695	77.3532	0.73123	80.2598
1.12563e-05	167.569	0.661024	391.783		0.01141	78.4953	0.66075	81.0071
2.20782e-05	182.72	0.591049	391.674		0.03402	81.0606	0.59052	82.0127
3.33778e-05	197.883	0.521035	391.334		0.0575	82.3822	0.52048	82.9237
4.38216e-05	213.005	0.4515	390.23		0.10161	83.3878	0.45172	81.4254
5.29737e-05	228.099	0.40011	389.527		0.15595	83.721	0.38032	82.287
6.10966e-05	243.164	0.330487	388.174		0.22565	83.5392	0.31024	83.0565
6.9343e-05	258.243	0.260408	386.104		0.29536	82.9553	0.24023	83.6111
7.94665e-05	273.328	0.190562	382.946		0.38486	81.8511	0.17031	83.854
9.57412e-05	288.357	0.121014	377.938		0.45478	80.7744	0.10541	83.4678
0.000132938	303.283	0.0851799	374.052		0.52472	79.6525	0.08511	83.1189
0.000230788	317.918	0.0502753	368.321		0.59462	78.627	0.05003	82.0405
0.000465234	331.992				0.66452	77.7201
0.00164877	344.657				0.69922	77.4243
0.00612373	352.464				0.73419	77.1498
0.0104956	355.534				0.804	77.0072
0.0311464	363.656				0.8388	77.3698
0.0480697	368.422				0.88915	79.1911
0.0997253	376.345				0.92407	82.698
0.157455	381.331				0.95755	90.8719
0.228055	385.129				0.99416	125.458
0.296909	387.408
0.364525	388.856
0.434689	389.822
0.504779	390.373
0.594151	390.591
0.664122	390.68
0.699166	390.724
0.734191	390.721
0.804139	390.684
0.839088	390.742
0.908942	390.844
0.943886	390.95
0.978792	391.218
1.00319	415.035

## Sheet: Figure 2e
MOFA			MW-Ptriaz@MOFA
Pore Width (nm)	dV/dW Pore Volume (cm³/g·nm)		Pore Width (nm)	dV/dW Pore Volume (cm³/g·nm)
0.87278	1.47378		0.7301	0.07989
0.90845	2.28597		0.76577	0.17625
0.96195	0		0.80144	0.31408
0.99762	0		0.83711	0.49087
1.05113	0		0.87278	0
1.0868	0		0.90845	0.57825
1.1403	0		0.96195	0
1.19381	0		0.99762	0
1.24731	0		1.05113	0.04754
1.30082	0		1.0868	0
1.35432	0		1.1403	0
1.42566	0		1.19381	0
1.47917	0		1.24731	0
1.54338	0		1.30082	0
1.62898	0		1.35432	0
1.68606	0		1.42566	0
1.77166	0		1.47917	0
1.85727	0		1.54338	0
1.94288	0		1.62898	0
2.02849	0		1.68606	0
2.1141	0		1.77166	0
2.1997	0		1.85727	0
2.31385	0		1.94288	0
2.39946	0		2.02849	0
2.5136	0		2.1141	0
2.62774	0		2.1997	0
2.74189	0		2.31385	0
2.88457	0		2.39946	0
2.99871	0		2.5136	0
3.14139	0		2.62774	0
3.28407	0		2.74189	0
3.42675	0		2.88457	0
3.59797	0		2.99871	0
3.76918	0		3.14139	0
3.91186	0		3.28407	0
4.11162	0		3.42675	0
4.28283	0		3.59797	0
4.48258	0		3.76918	0
4.68234	0		3.91186	0
4.88209	0		4.11162	0
5.11038	0		4.28283	0
5.33866	0		4.48258	0
5.59549	0		4.68234	0
5.85231	0		4.88209	0
6.10914	0		5.11038	0
6.36596	0		5.33866	0
6.67986	0		5.59549	0
6.96522	0		5.85231	0
7.27911	0		6.10914	0
7.62154	0		6.36596	0
7.96398	0		6.67986	0
8.30641	0		6.96522	0
8.67738	0		7.27911	0
9.07688	0		7.62154	0
9.47638	0		7.96398	0
9.90442	0		8.30641	0
10.361	0		8.67738	0
10.8176	0		9.07688	0
11.3027	0		9.47638	0
11.8163	0		9.90442	0
12.3585	0		10.361	0
12.9292	0		10.8176	0
13.5	0		11.3027	0
14.0992	0		11.8163	0
14.727	0		12.3585	0
15.4119	0		12.9292	0
16.0967	0		13.5	0
16.8101	0		14.0992	0
17.5806	0		14.727	0
18.3796	0		15.4119	0
19.2072	0		16.0967	0
20.0632	0		16.8101	0
20.9764	0		17.5806	0
21.9181	0		18.3796	0
22.8883	0		19.2072	0
23.9441	0		20.0632	0
25	0		20.9764	0
26.1414	0		21.9181	0
27.3114	0		22.8883	0
28.5384	0		23.9441	0.000589544
29.8226	0		25	0.00393
31.1637	0		26.1414	0.00355
32.562	0		27.3114	0.00256
34.0459	0		28.5384	0.00234
35.5583	0		29.8226	0.00345
37.1848	0		31.1637	0.00248
38.8399	0		32.562	0.00157
40.6092	0		34.0459	0.00156
42.4355	0		35.5583	0.00229
44.3188	0		37.1848	0.00167
			38.8399	0.00107
			40.6092	0.00103
			42.4355	0.00154
			44.3188	0.0011
			46.3164	0.000762206
			48.3995	0.00067198
			50.5968	0.000812908
			52.8796	0.000484158
			55.2481	0.000598428
			57.7308	0
			60.3275	0
			63.0385	0
			65.8921	0
			68.8598	0
			71.9417	0
			75.1948	0
			78.5906	0
			82.1005	0
			85.8102	0
			89.6625	0
			93.7147	0
			97.938	0
			99.9926	0.00477

## Sheet: Figure 3a
r (nm)	gr-(Ptriaz-BTC)	gr-(MOFA-Ptriaz)
0.019	0	0
0.021	0	0
0.023	0	0
0.025	0	0
0.027	0	0
0.029	0	0
0.031	0	0
0.033	0	0
0.035	0	0
0.037	0	0
0.039	0	0
0.041	0	0
0.043	0	0
0.045	0	0
0.047	0	0
0.049	0	0
0.051	0	0
0.053	0	0
0.055	0	0
0.057	0	0
0.059	0	0
0.061	0	0
0.063	0	0
0.065	0	0
0.067	0	0
0.069	0	0
0.071	0	0
0.073	0	0
0.075	0	0
0.077	0	0
0.079	0	0
0.081	0	0
0.083	0	0
0.085	0	0
0.087	0	0
0.089	0	0
0.091	0	0
0.093	0	0
0.095	0	0
0.097	0	0
0.099	0	0
0.101	0	0
0.103	0	0
0.105	0	0
0.107	0	0
0.109	0	0
0.111	0	0
0.113	0	0
0.115	0	0
0.117	0	0
0.119	0	0
0.121	0	0
0.123	0	0
0.125	0	0
0.127	0	0
0.129	0	0
0.131	0	0
0.133	0	0
0.135	0	0
0.137	0	0
0.139	0	0
0.141	0	0
0.143	0	0
0.145	0	0
0.147	0	0
0.149	0	0
0.151	0	0
0.153	0	0
0.155	0	0
0.157	0	0
0.159	0	0
0.161	0	0
0.163	0	0
0.165	0	0
0.167	0	0
0.169	0	0
0.171	0	0
0.173	0	0
0.175	0	0
0.177	0	0
0.179	0	0
0.181	0	0
0.183	0	0
0.185	0	0
0.187	0	0
0.189	0	0
0.191	0	0
0.193	0	0
0.195	0	0
0.197	0	0
0.199	0	0
0.201	0	0
0.203	0	0
0.205	0	0
0.207	0	0
0.209	0	0
0.211	0	0
0.213	0	0
0.215	0	0
0.217	0	0
0.219	0	0
0.221	0	0
0.223	0	0
0.225	0	0
0.227	0	0
0.229	0	0
0.231	0	0
0.233	0	0
0.235	0	0
0.237	0	0
0.239	0	0
0.241	0	0
0.243	0	0
0.245	0	0
0.247	0	0
0.249	0	0.0021
0.251	0	0.0021
0.253	0.0003	0.0021
0.255	0.0006	0.0021
0.257	0.00115	0.0021
0.259	0.0025	0.00995
0.261	0.0038	0.0177
0.263	0.00695	0.0253
0.265	0.01315	0.0403
0.267	0.01875	0.06995
0.269	0.025	0.101
0.271	0.0339	0.15145
0.273	0.0495	0.21005
0.275	0.06705	0.27315
0.277	0.0891	0.3665
0.279	0.1155	0.4637
0.281	0.14595	0.60675
0.283	0.1835	0.7446
0.285	0.2246	0.9167
0.287	0.27185	1.1351
0.289	0.33225	1.3853
0.291	0.39275	1.6895
0.293	0.4541	1.9649
0.295	0.5294	2.28135
0.297	0.60225	2.61205
0.299	0.69105	2.9502
0.301	0.78645	3.3241
0.303	0.88485	3.71095
0.305	0.97815	4.09995
0.307	1.0845	4.52925
0.309	1.19465	4.96425
0.311	1.3049	5.3881
0.313	1.4174	5.81045
0.315	1.5294	6.22935
0.317	1.63885	6.7478
0.319	1.7493	7.18495
0.321	1.8539	7.56995
0.323	1.95355	7.9773
0.325	2.05385	8.362
0.327	2.1504	8.718
0.329	2.2378	9.02855
0.331	2.31985	9.3129
0.333	2.40735	9.63655
0.335	2.48385	9.92445
0.337	2.5538	10.1746
0.339	2.62015	10.416
0.341	2.6792	10.6573
0.343	2.7255	10.8709
0.345	2.76925	11.0819
0.347	2.8081	11.2234
0.349	2.8392	11.3222
0.351	2.8602	11.4465
0.353	2.8718	11.5172
0.355	2.89145	11.5799
0.357	2.90095	11.5188
0.359	2.89635	11.4954
0.361	2.89415	11.5285
0.363	2.8907	11.4878
0.365	2.8777	11.4477
0.367	2.86435	11.4061
0.369	2.8469	11.3372
0.371	2.83855	11.2396
0.373	2.81155	11.1492
0.375	2.784	11.0434
0.377	2.75185	10.9523
0.379	2.71345	10.8659
0.381	2.67905	10.688
0.383	2.6444	10.5411
0.385	2.6122	10.3734
0.387	2.5711	10.2195
0.389	2.53035	10.0987
0.391	2.4979	9.94885
0.393	2.464	9.8282
0.395	2.42635	9.7342
0.397	2.3847	9.6159
0.399	2.3543	9.5306
0.401	2.31795	9.37125
0.403	2.28585	9.2767
0.405	2.25125	9.188
0.407	2.2136	9.02925
0.409	2.1729	8.9619
0.411	2.12595	8.8568
0.413	2.0908	8.73285
0.415	2.0538	8.58245
0.417	2.02365	8.46565
0.419	1.98705	8.3215
0.421	1.9441	8.23725
0.423	1.90995	8.1537
0.425	1.87275	8.07365
0.427	1.8338	7.9819
0.429	1.80255	7.922
0.431	1.7694	7.8218
0.433	1.7319	7.7111
0.435	1.68755	7.6021
0.437	1.6515	7.507
0.439	1.6146	7.40195
0.441	1.58355	7.30075
0.443	1.5469	7.20235
0.445	1.5186	7.10785
0.447	1.4868	7.0436
0.449	1.45535	6.94615
0.451	1.4288	6.8778
0.453	1.401	6.80995
0.455	1.37335	6.78265
0.457	1.3472	6.7106
0.459	1.32515	6.67125
0.461	1.30245	6.6018
0.463	1.27745	6.5091
0.465	1.2576	6.43025
0.467	1.2418	6.3672
0.469	1.2188	6.261
0.471	1.1957	6.2241
0.473	1.17895	6.20165
0.475	1.1621	6.143
0.477	1.1524	6.08155
0.479	1.1386	6.0474
0.481	1.1215	5.99335
0.483	1.1039	5.9541
0.485	1.08525	5.8949
0.487	1.07265	5.8402
0.489	1.06065	5.771
0.491	1.04785	5.7441
0.493	1.0372	5.7104
0.495	1.02295	5.64865
0.497	1.01275	5.5964
0.499	0.9989	5.55265
0.501	0.9861	5.51685
0.503	0.98015	5.51155
0.505	0.96905	5.4929
0.507	0.95905	5.45295
0.509	0.9516	5.4456
0.511	0.94585	5.39655
0.513	0.94095	5.36845
0.515	0.9382	5.35365
0.517	0.92775	5.3409
0.519	0.9251	5.3245
0.521	0.9244	5.34695
0.523	0.9265	5.3402
0.525	0.92675	5.3433
0.527	0.9228	5.34845
0.529	0.9238	5.37345
0.531	0.92825	5.35275
0.533	0.9283	5.345
0.535	0.93495	5.37355
0.537	0.93805	5.4116
0.539	0.94285	5.41215
0.541	0.9523	5.433
0.543	0.95785	5.43635
0.545	0.96705	5.4647
0.547	0.97695	5.5022
0.549	0.9854	5.52785
0.551	0.99535	5.56175
0.553	1.00355	5.5809
0.555	1.00815	5.60135
0.557	1.01575	5.64185
0.559	1.02105	5.6665
0.561	1.02155	5.6649
0.563	1.0246	5.6833
0.565	1.0312	5.70035
0.567	1.04085	5.7234
0.569	1.0453	5.735
0.571	1.04485	5.76795
0.573	1.04825	5.7912
0.575	1.04705	5.79585
0.577	1.04795	5.7821
0.579	1.0459	5.80215
0.581	1.04105	5.80775
0.583	1.03815	5.79775
0.585	1.03225	5.77615
0.587	1.02755	5.75945
0.589	1.0234	5.73815
0.591	1.01675	5.7311
0.593	1.01115	5.7172
0.595	1.0088	5.6969
0.597	1.00635	5.65115
0.599	1.0012	5.6444
0.601	1.00345	5.64965
0.603	0.99815	5.6335
0.605	0.98955	5.58025
0.607	0.98335	5.56415
0.609	0.9828	5.5333
0.611	0.9794	5.485
0.613	0.97565	5.4734
0.615	0.97595	5.4418
0.617	0.9749	5.43625
0.619	0.97475	5.41425
0.621	0.97745	5.40455
0.623	0.9756	5.4017
0.625	0.9809	5.38125
0.627	0.97815	5.36015
0.629	0.97745	5.3691
0.631	0.9806	5.3607
0.633	0.9833	5.3426
0.635	0.98385	5.35185
0.637	0.98445	5.3485
0.639	0.9874	5.32015
0.641	0.98845	5.31105
0.643	0.98935	5.29765
0.645	0.9955	5.31995
0.647	0.9972	5.3076
0.649	0.99675	5.3185
0.651	0.9991	5.32345
0.653	1.00375	5.29635
0.655	1.0031	5.28965
0.657	1.0078	5.2709
0.659	1.0105	5.2361
0.661	1.012	5.2253
0.663	1.01505	5.22515
0.665	1.0171	5.24915
0.667	1.0217	5.25995
0.669	1.0246	5.249
0.671	1.02105	5.25015
0.673	1.0188	5.26655
0.675	1.02285	5.26
0.677	1.02665	5.2716
0.679	1.0306	5.27285
0.681	1.0293	5.2816
0.683	1.03555	5.2986
0.685	1.0369	5.2848
0.687	1.04285	5.3081
0.689	1.04325	5.3125
0.691	1.04775	5.3225
0.693	1.04985	5.33085
0.695	1.05275	5.3365
0.697	1.0542	5.3556
0.699	1.0571	5.41125
0.701	1.05845	5.44175
0.703	1.0587	5.45395
0.705	1.0583	5.436
0.707	1.05845	5.46735
0.709	1.0608	5.45935
0.711	1.06305	5.4679
0.713	1.06455	5.4787
0.715	1.0628	5.4806
0.717	1.0607	5.51005
0.719	1.0575	5.54595
0.721	1.05955	5.56545
0.723	1.0584	5.5769
0.725	1.0585	5.62575
0.727	1.05755	5.64055
0.729	1.0607	5.65785
0.731	1.0559	5.6722
0.733	1.05205	5.7079
0.735	1.0501	5.74155
0.737	1.04955	5.74945
0.739	1.0494	5.75175
0.741	1.0476	5.7486
0.743	1.0464	5.76045
0.745	1.0466	5.7877
0.747	1.04925	5.7968
0.749	1.04925	5.8318
0.751	1.05045	5.84175
0.753	1.04975	5.8418
0.755	1.04895	5.8644
0.757	1.0503	5.86945
0.759	1.0497	5.87425
0.761	1.05205	5.858
0.763	1.05135	5.86445
0.765	1.0518	5.8705
0.767	1.0526	5.87875
0.769	1.0504	5.87485
0.771	1.0531	5.8871
0.773	1.05795	5.8765
0.775	1.0593	5.89045
0.777	1.06085	5.9151
0.779	1.05935	5.91355
0.781	1.0648	5.92065
0.783	1.0695	5.9168
0.785	1.07215	5.92455
0.787	1.0749	5.91695
0.789	1.07595	5.9003
0.791	1.0791	5.8956
0.793	1.084	5.8986
0.795	1.0882	5.88805
0.797	1.09255	5.8818
0.799	1.09575	5.87295
0.801	1.09755	5.87915
0.803	1.09995	5.8795
0.805	1.10295	5.8772
0.807	1.1034	5.8716
0.809	1.1081	5.875
0.811	1.10955	5.86275
0.813	1.10855	5.8466
0.815	1.1091	5.83025
0.817	1.1093	5.80765
0.819	1.1122	5.79385
0.821	1.1103	5.78845
0.823	1.1078	5.7844
0.825	1.1086	5.77245
0.827	1.10625	5.7657
0.829	1.1048	5.77245
0.831	1.10695	5.762
0.833	1.107	5.75595
0.835	1.10555	5.75815
0.837	1.10375	5.74845
0.839	1.10345	5.7323
0.841	1.104	5.72435
0.843	1.10455	5.72805
0.845	1.10445	5.71145
0.847	1.1028	5.69105
0.849	1.10215	5.67145
0.851	1.10225	5.66575
0.853	1.1051	5.66
0.855	1.10645	5.6548
0.857	1.1054	5.6547
0.859	1.1063	5.65845
0.861	1.10745	5.6479
0.863	1.1123	5.6494
0.865	1.11115	5.6418
0.867	1.11345	5.6287
0.869	1.11585	5.6239
0.871	1.1159	5.6296
0.873	1.1196	5.62625
0.875	1.11995	5.6178
0.877	1.1225	5.612
0.879	1.1231	5.60685
0.881	1.12245	5.6206
0.883	1.12415	5.6091
0.885	1.12695	5.6031
0.887	1.1312	5.595
0.889	1.1339	5.5914
0.891	1.1362	5.5964
0.893	1.1359	5.61155
0.895	1.13705	5.611
0.897	1.14095	5.612
0.899	1.14205	5.60035
0.901	1.1441	5.5973
0.903	1.14045	5.585
0.905	1.13975	5.5906
0.907	1.1372	5.5859
0.909	1.13955	5.56815
0.911	1.1386	5.55905
0.913	1.13515	5.5612
0.915	1.1398	5.5661
0.917	1.1386	5.5606
0.919	1.13995	5.56205
0.921	1.13975	5.53965
0.923	1.1376	5.5425
0.925	1.1369	5.538
0.927	1.1342	5.54655
0.929	1.13295	5.5441
0.931	1.1323	5.52665
0.933	1.13175	5.52295
0.935	1.13195	5.5044
0.937	1.13	5.50115
0.939	1.12915	5.502
0.941	1.1283	5.48975
0.943	1.12885	5.4837
0.945	1.1306	5.46315
0.947	1.13165	5.47315
0.949	1.1283	5.46395
0.951	1.12585	5.45725
0.953	1.1271	5.44335
0.955	1.12315	5.43125
0.957	1.1229	5.42695
0.959	1.1227	5.41985
0.961	1.1211	5.41725
0.963	1.12275	5.40085
0.965	1.1202	5.3905
0.967	1.1197	5.37825
0.969	1.11755	5.38025
0.971	1.11545	5.3864
0.973	1.1132	5.38805
0.975	1.1111	5.38875
0.977	1.1096	5.3871
0.979	1.1101	5.36945
0.981	1.1084	5.3781
0.983	1.1079	5.38165
0.985	1.10475	5.3841
0.987	1.1019	5.36705
0.989	1.1017	5.3698
0.991	1.10065	5.36355
0.993	1.09915	5.3617
0.995	1.09845	5.3544
0.997	1.0969	5.3539
0.999	1.0949	5.3546
1.001	1.09625	5.36075
1.003	1.095	5.3729
1.005	1.0952	5.37285
1.007	1.095	5.37635
1.009	1.0957	5.3679
1.011	1.09735	5.36205
1.013	1.0985	5.3403
1.015	1.0977	5.33335
1.017	1.0977	5.3219
1.019	1.09615	5.3245
1.021	1.09715	5.3225
1.023	1.09755	5.31505
1.025	1.1026	5.306
1.027	1.1063	5.3042
1.029	1.10815	5.30765
1.031	1.1119	5.3013
1.033	1.1116	5.3039
1.035	1.1099	5.3003
1.037	1.1124	5.28995
1.039	1.1136	5.2909
1.041	1.11255	5.2748
1.043	1.11195	5.25515
1.045	1.11255	5.2538
1.047	1.1114	5.242
1.049	1.10925	5.234
1.051	1.1103	5.22135
1.053	1.11005	5.2195
1.055	1.11045	5.217
1.057	1.1123	5.20885
1.059	1.11235	5.20975
1.061	1.1107	5.19085
1.063	1.1109	5.18685
1.065	1.1081	5.1915
1.067	1.1071	5.1799
1.069	1.10615	5.1662
1.071	1.1062	5.1675
1.073	1.1065	5.1652
1.075	1.10715	5.16305
1.077	1.1047	5.1606
1.079	1.10315	5.1559
1.081	1.10395	5.1718
1.083	1.10295	5.1723
1.085	1.10085	5.16985
1.087	1.10465	5.1666
1.089	1.10505	5.15475
1.091	1.10295	5.16525
1.093	1.1033	5.15695
1.095	1.1045	5.15865
1.097	1.1043	5.1572
1.099	1.1039	5.1534
1.101	1.10465	5.15375
1.103	1.1064	5.14365
1.105	1.1064	5.13455
1.107	1.1059	5.12865
1.109	1.10575	5.13215
1.111	1.1053	5.1236
1.113	1.106	5.11565
1.115	1.1081	5.10845
1.117	1.10995	5.11255
1.119	1.11245	5.1012
1.121	1.11225	5.0872
1.123	1.11535	5.0833
1.125	1.1177	5.07045
1.127	1.116	5.06805
1.129	1.11825	5.0798
1.131	1.1207	5.0716
1.133	1.12255	5.05835
1.135	1.12565	5.04615
1.137	1.1237	5.0487
1.139	1.1263	5.04235
1.141	1.1286	5.0497
1.143	1.12875	5.0439
1.145	1.13055	5.05095
1.147	1.13165	5.058
1.149	1.1336	5.0473
1.151	1.1355	5.04245
1.153	1.1374	5.03575
1.155	1.13985	5.03155
1.157	1.14145	5.0216
1.159	1.144	5.0154
1.161	1.14745	5.0091
1.163	1.1489	5.00735
1.165	1.15025	5.01065
1.167	1.15345	5.0083
1.169	1.15585	5.0061
1.171	1.15875	4.997
1.173	1.1613	5.00625
1.175	1.162	5.00595
1.177	1.16685	5.00845
1.179	1.16915	5.00795
1.181	1.17155	5.0054
1.183	1.17305	5.0146
1.185	1.1747	5.00865
1.187	1.17745	5.0136
1.189	1.17805	5.01765
1.191	1.1796	5.0239
1.193	1.1816	5.02395
1.195	1.18305	5.0218
1.197	1.18625	5.0205
1.199	1.18815	5.0356
1.201	1.1899	5.03925
1.203	1.19185	5.0372
1.205	1.1933	5.0363
1.207	1.1934	5.0471
1.209	1.1934	5.04085
1.211	1.1929	5.047
1.213	1.194	5.0467
1.215	1.19545	5.0492
1.217	1.196	5.03805
1.219	1.19695	5.0446
1.221	1.19685	5.04225
1.223	1.1979	5.0488
1.225	1.1995	5.04935
1.227	1.19955	5.04895
1.229	1.2002	5.056
1.231	1.2013	5.04705
1.233	1.2021	5.05385
1.235	1.20245	5.0624
1.237	1.20165	5.06625
1.239	1.20095	5.05685
1.241	1.19935	5.0577
1.243	1.1977	5.06325
1.245	1.19925	5.07505
1.247	1.1989	5.0775
1.249	1.1996	5.0782
1.251	1.2015	5.07815
1.253	1.19925	5.0842
1.255	1.19725	5.0932
1.257	1.1983	5.1005
1.259	1.19665	5.1011
1.261	1.19625	5.1027
1.263	1.19585	5.093
1.265	1.1934	5.10385
1.267	1.19235	5.11175
1.269	1.19305	5.11425
1.271	1.19025	5.1267
1.273	1.1891	5.1304
1.275	1.18795	5.14135
1.277	1.18765	5.1459
1.279	1.1871	5.16515
1.281	1.18755	5.1681
1.283	1.18665	5.1755
1.285	1.18395	5.1747
1.287	1.18665	5.17435
1.289	1.1862	5.19245
1.291	1.18445	5.19455
1.293	1.18595	5.2077
1.295	1.18575	5.2107
1.297	1.1831	5.2229
1.299	1.1825	5.2364
1.301	1.1833	5.24645
1.303	1.18355	5.2592
1.305	1.18405	5.26595
1.307	1.184	5.2704
1.309	1.18235	5.27275
1.311	1.18315	5.27275
1.313	1.18305	5.2773
1.315	1.18255	5.28525
1.317	1.1813	5.28665
1.319	1.18035	5.28145
1.321	1.1795	5.29595
1.323	1.18015	5.29635
1.325	1.1797	5.3023
1.327	1.1774	5.3103
1.329	1.1774	5.30495
1.331	1.17455	5.3159
1.333	1.1729	5.32
1.335	1.17435	5.33195
1.337	1.17295	5.33055
1.339	1.1739	5.32645
1.341	1.17185	5.3281
1.343	1.17015	5.32245
1.345	1.16935	5.3177
1.347	1.1712	5.3291
1.349	1.17225	5.33595
1.351	1.17185	5.3403
1.353	1.17185	5.33765
1.355	1.17255	5.32975
1.357	1.17225	5.3368
1.359	1.1705	5.34135
1.361	1.1689	5.3392
1.363	1.1692	5.3326
1.365	1.16845	5.333
1.367	1.16765	5.3313
1.369	1.1667	5.32275
1.371	1.16715	5.321
1.373	1.16685	5.31885
1.375	1.1667	5.3034
1.377	1.16975	5.29275
1.379	1.17015	5.29375
1.381	1.17025	5.27955
1.383	1.17165	5.2794
1.385	1.1722	5.27545
1.387	1.17025	5.2584
1.389	1.1707	5.2522
1.391	1.1706	5.2479
1.393	1.16975	5.23485
1.395	1.1699	5.2229
1.397	1.1704	5.2072
1.399	1.1714	5.19585
1.401	1.1725	5.17305
1.403	1.1718	5.16535
1.405	1.1739	5.14485
1.407	1.17445	5.1251
1.409	1.1753	5.1215
1.411	1.17635	5.1052
1.413	1.17515	5.0888
1.415	1.17425	5.0836
1.417	1.17395	5.07335
1.419	1.17245	5.06
1.421	1.1752	5.04475
1.423	1.1755	5.0368
1.425	1.17555	5.02725
1.427	1.17715	5.00355
1.429	1.1775	4.9891
1.431	1.1772	4.9706
1.433	1.17755	4.96935
1.435	1.1775	4.9579
1.437	1.1787	4.95385
1.439	1.1805	4.93995
1.441	1.18065	4.9364
1.443	1.18265	4.9241
1.445	1.18255	4.92195
1.447	1.18415	4.91835
1.449	1.1837	4.91
1.451	1.184	4.9008
1.453	1.18455	4.89405
1.455	1.1857	4.8825
1.457	1.1859	4.8731
1.459	1.187	4.85485
1.461	1.18605	4.861
1.463	1.1843	4.8503
1.465	1.1855	4.8429
1.467	1.1856	4.8438
1.469	1.18605	4.8395
1.471	1.18755	4.83235
1.473	1.18805	4.81935
1.475	1.18855	4.81545
1.477	1.18715	4.8088
1.479	1.1862	4.8093
1.481	1.1887	4.809
1.483	1.1887	4.815
1.485	1.1884	4.80395
1.487	1.18685	4.79925
1.489	1.18835	4.79495
1.491	1.1889	4.79755
1.493	1.189	4.78735
1.495	1.1883	4.78105
1.497	1.1867	4.78025
1.499	1.1882	4.77935
1.501	1.18725	4.7739
1.503	1.1886	4.768
1.505	1.1878	4.76115
1.507	1.1879	4.753
1.509	1.18655	4.74955
1.511	1.1869	4.7511
1.513	1.1861	4.7481
1.515	1.18625	4.7474
1.517	1.18785	4.74565
1.519	1.18725	4.73025
1.521	1.18685	4.72215
1.523	1.1847	4.7059
1.525	1.18505	4.70635
1.527	1.1858	4.70415
1.529	1.1852	4.6965
1.531	1.18645	4.6891
1.533	1.18665	4.68745
1.535	1.18675	4.6822
1.537	1.18845	4.68745
1.539	1.1864	4.68515
1.541	1.18665	4.6711
1.543	1.1874	4.6669
1.545	1.1886	4.65485
1.547	1.18995	4.6552
1.549	1.19145	4.6494
1.551	1.19185	4.64065
1.553	1.19285	4.64225
1.555	1.1931	4.6428
1.557	1.194	4.6396
1.559	1.19585	4.6384
1.561	1.19595	4.63405
1.563	1.1977	4.6358
1.565	1.1975	4.6283
1.567	1.19665	4.61655
1.569	1.19655	4.6066
1.571	1.19465	4.59865
1.573	1.1959	4.5908
1.575	1.19565	4.58705
1.577	1.1958	4.56995
1.579	1.1969	4.56505
1.581	1.19565	4.5657
1.583	1.19585	4.56385
1.585	1.1953	4.567
1.587	1.1936	4.5623
1.589	1.19295	4.55425
1.591	1.1914	4.5534
1.593	1.191	4.55095
1.595	1.1895	4.53055
1.597	1.1864	4.51135
1.599	1.18445	4.50385
1.601	1.1826	4.495
1.603	1.18125	4.4756
1.605	1.18035	4.46745
1.607	1.17875	4.47195
1.609	1.1779	4.47705
1.611	1.17585	4.4761
1.613	1.17525	4.47135
1.615	1.1739	4.46625
1.617	1.1722	4.47
1.619	1.1692	4.46575
1.621	1.1686	4.4564
1.623	1.16685	4.44605
1.625	1.1644	4.43795
1.627	1.16125	4.4293
1.629	1.15875	4.4187
1.631	1.1573	4.412
1.633	1.1535	4.40435
1.635	1.1503	4.41265
1.637	1.14815	4.4212
1.639	1.14575	4.41815
1.641	1.14265	4.4148
1.643	1.1401	4.41535
1.645	1.13825	4.41455
1.647	1.13555	4.4042
1.649	1.1318	4.39675
1.651	1.13025	4.39175
1.653	1.12605	4.38735
1.655	1.12415	4.3867
1.657	1.12125	4.37245
1.659	1.1185	4.36875
1.661	1.1158	4.3662
1.663	1.1113	4.3675
1.665	1.10795	4.36445
1.667	1.10575	4.3656
1.669	1.1032	4.3635
1.671	1.10025	4.359
1.673	1.09865	4.3485
1.675	1.09665	4.33655
1.677	1.09465	4.3278
1.679	1.09245	4.33115
1.681	1.0894	4.32805
1.683	1.08745	4.33265
1.685	1.08575	4.3247
1.687	1.08475	4.3236
1.689	1.08375	4.3164
1.691	1.08165	4.30935
1.693	1.08015	4.30015
1.695	1.0782	4.2913
1.697	1.0758	4.2954
1.699	1.07475	4.2859
1.701	1.07275	4.2866
1.703	1.0716	4.28135
1.705	1.07055	4.26535
1.707	1.0687	4.2529
1.709	1.0681	4.24635
1.711	1.06695	4.24485
1.713	1.0651	4.24895
1.715	1.06395	4.24295
1.717	1.0628	4.23895
1.719	1.06215	4.2263
1.721	1.06165	4.2239
1.723	1.06065	4.21915
1.725	1.0598	4.2128
1.727	1.05805	4.20205
1.729	1.056	4.19845
1.731	1.0553	4.191
1.733	1.0531	4.19325
1.735	1.0513	4.1857
1.737	1.0499	4.17575
1.739	1.04855	4.17585
1.741	1.04785	4.1689
1.743	1.0479	4.15835
1.745	1.0474	4.15465
1.747	1.0474	4.147
1.749	1.0458	4.1491
1.751	1.0444	4.1368
1.753	1.04425	4.1262
1.755	1.0433	4.12265
1.757	1.04285	4.1195
1.759	1.04055	4.11265
1.761	1.04045	4.1039
1.763	1.04045	4.09675
1.765	1.03775	4.09405
1.767	1.0377	4.09515
1.769	1.03775	4.09185
1.771	1.0371	4.0868
1.773	1.0373	4.0756
1.775	1.03695	4.0704
1.777	1.03695	4.07015
1.779	1.03665	4.0663
1.781	1.0365	4.0556
1.783	1.03505	4.0567
1.785	1.0332	4.05715
1.787	1.0333	4.0581
1.789	1.0321	4.049
1.791	1.032	4.0419
1.793	1.0316	4.03375
1.795	1.03145	4.0248
1.797	1.0311	4.01405
1.799	1.0316	4.0112
1.801	1.0309	4.0049
1.803	1.0294	3.9957
1.805	1.02965	3.98555
1.807	1.0295	3.9778
1.809	1.02945	3.96925
1.811	1.0292	3.9613
1.813	1.03	3.95895
1.815	1.02975	3.95295
1.817	1.0308	3.94565
1.819	1.03095	3.9356
1.821	1.0296	3.93105
1.823	1.0306	3.919
1.825	1.03215	3.91045
1.827	1.03055	3.9015
1.829	1.03005	3.90155
1.831	1.0308	3.9006
1.833	1.031	3.89545
1.835	1.03125	3.8948
1.837	1.032	3.8928
1.839	1.0318	3.8825
1.841	1.03115	3.87735
1.843	1.0307	3.86925
1.845	1.03035	3.86935
1.847	1.03005	3.8612
1.849	1.02975	3.8584
1.851	1.02955	3.8575
1.853	1.02835	3.8555
1.855	1.0282	3.85545
1.857	1.02715	3.844
1.859	1.0261	3.8372
1.861	1.0278	3.8332
1.863	1.0273	3.8288
1.865	1.0268	3.8259
1.867	1.02705	3.82275
1.869	1.028	3.8177
1.871	1.02745	3.8113
1.873	1.0272	3.8069
1.875	1.02605	3.80245
1.877	1.0249	3.79855
1.879	1.0267	3.7948
1.881	1.02715	3.7953
1.883	1.02785	3.79265
1.885	1.02955	3.78875
1.887	1.0288	3.78235
1.889	1.02865	3.77695
1.891	1.0295	3.77405
1.893	1.0299	3.765
1.895	1.03065	3.75845
1.897	1.0313	3.75875
1.899	1.03265	3.75585
1.901	1.0312	3.7529
1.903	1.0315	3.74565
1.905	1.0314	3.74295
1.907	1.0326	3.74185
1.909	1.0326	3.7386
1.911	1.03375	3.73805
1.913	1.0338	3.73475
1.915	1.0356	3.72585
1.917	1.0356	3.72515
1.919	1.03495	3.72295
1.921	1.0368	3.7156
1.923	1.03775	3.71515
1.925	1.03825	3.713
1.927	1.04	3.71175
1.929	1.04015	3.70465
1.931	1.04	3.70345
1.933	1.04045	3.7078
1.935	1.04085	3.7037
1.937	1.04195	3.7026
1.939	1.0411	3.69735
1.941	1.04165	3.6966
1.943	1.04185	3.70855
1.945	1.0419	3.7085
1.947	1.0416	3.7032
1.949	1.0411	3.6978
1.951	1.0401	3.69695
1.953	1.0402	3.6954
1.955	1.03965	3.69825
1.957	1.0396	3.6896
1.959	1.03895	3.6918
1.961	1.03825	3.69055
1.963	1.0379	3.6878
1.965	1.03535	3.69025
1.967	1.0354	3.69275
1.969	1.0353	3.6974
1.971	1.03425	3.69185
1.973	1.0335	3.6907
1.975	1.0327	3.69195
1.977	1.0306	3.693
1.979	1.0309	3.69845
1.981	1.03045	3.69985
1.983	1.02945	3.6914
1.985	1.02805	3.6922
1.987	1.0269	3.69215
1.989	1.02715	3.68955
1.991	1.02515	3.6848
1.993	1.0244	3.68325
1.995	1.02275	3.6815
1.997	1.0227	3.6776
1.999	1.0219	3.67635
2.001	1.0205	3.67065
2.003	1.01875	3.6718
2.005	1.0181	3.6698
2.007	1.01615	3.67065
2.009	1.0143	3.6723
2.011	1.0144	3.6688
2.013	1.0132	3.65515
2.015	1.01185	3.65775
2.017	1.0105	3.6558
2.019	1.0096	3.65595
2.021	1.00795	3.64975
2.023	1.0077	3.648
2.025	1.00725	3.6454
2.027	1.0063	3.64335
2.029	1.00585	3.6424
2.031	1.00655	3.64425
2.033	1.00535	3.64215
2.035	1.0052	3.6415
2.037	1.00405	3.64425
2.039	1.00255	3.6417
2.041	1.00185	3.64595
2.043	1.0007	3.6431
2.045	0.99985	3.63865
2.047	0.99925	3.6334
2.049	0.99975	3.62335
2.051	0.9988	3.62485
2.053	0.99835	3.6271
2.055	0.99815	3.62085
2.057	0.9981	3.61415
2.059	0.99705	3.609
2.061	0.9973	3.60395
2.063	0.99555	3.6027
2.065	0.9959	3.6041
2.067	0.99555	3.6078
2.069	0.9942	3.60325
2.071	0.99375	3.5977
2.073	0.99475	3.5966
2.075	0.9947	3.59575
2.077	0.9932	3.58705
2.079	0.994	3.5851
2.081	0.99465	3.5854
2.083	0.9948	3.581
2.085	0.9962	3.57575
2.087	0.9963	3.57045
2.089	0.99555	3.56975
2.091	0.9955	3.5702
2.093	0.99555	3.57065
2.095	0.99615	3.56535
2.097	0.99645	3.56035
2.099	0.99705	3.5555
2.101	0.99635	3.5531
2.103	0.9978	3.54365
2.105	0.99735	3.53255
2.107	0.9978	3.5185
2.109	0.9987	3.51595
2.111	0.99875	3.51185
2.113	0.9983	3.50655
2.115	0.99895	3.49695
2.117	1.00095	3.49265
2.119	1.001	3.48905
2.121	1.00095	3.4783
2.123	1.00165	3.4771
2.125	1.0012	3.471
2.127	1.0018	3.46495
2.129	1.00285	3.46025
2.131	1.0034	3.4539
2.133	1.00415	3.4462
2.135	1.0035	3.44015
2.137	1.00365	3.4392
2.139	1.00355	3.4304
2.141	1.00345	3.4269
2.143	1.0028	3.42295
2.145	1.00245	3.42125
2.147	1.0022	3.4198
2.149	1.00155	3.41715
2.151	1.00135	3.41245
2.153	1.0018	3.41055
2.155	1.00125	3.40735
2.157	1.0009	3.40775
2.159	1.00115	3.40225
2.161	1.0003	3.39725
2.163	1.0005	3.3908
2.165	1.0001	3.38895
2.167	0.99985	3.38755
2.169	0.9979	3.38365
2.171	0.9971	3.379
2.173	0.9968	3.37735
2.175	0.99635	3.37505
2.177	0.9961	3.37305
2.179	0.9952	3.37665
2.181	0.9959	3.37335
2.183	0.9951	3.3722
2.185	0.99565	3.3688
2.187	0.995	3.36625
2.189	0.99415	3.36085
2.191	0.99305	3.36025
2.193	0.99135	3.35705
2.195	0.991	3.3566
2.197	0.98975	3.355
2.199	0.98895	3.35465
2.201	0.9886	3.3492
2.203	0.9862	3.3447
2.205	0.98635	3.34385
2.207	0.98445	3.339
2.209	0.98515	3.33765
2.211	0.9841	3.3299
2.213	0.9832	3.32315
2.215	0.98305	3.31875
2.217	0.98255	3.31615
2.219	0.98215	3.3089
2.221	0.98115	3.3084
2.223	0.9805	3.30575
2.225	0.97915	3.30485
2.227	0.97805	3.3032
2.229	0.97735	3.3049
2.231	0.9769	3.2976
2.233	0.9762	3.2972
2.235	0.9749	3.2919
2.237	0.97455	3.2903
2.239	0.97295	3.29125
2.241	0.9725	3.29485
2.243	0.9724	3.29415
2.245	0.97125	3.29155
2.247	0.9709	3.29145
2.249	0.9696	3.2901
--	5.81308e-270	3.29335
2.21964e-277	0.019	3.29325
0	0.021	3.2967
0	0.023	3.29315
0	0.025	3.2961
0	0.027	3.2901
0	0.029	3.28825
0	0.031	3.2847
0	0.033	3.28195
0	0.035	3.28505
		3.2873
		3.2802
		3.2821
		3.2808
		3.2724
		3.268
		3.26845
		3.2687
		3.2724
		3.27435
		3.27255
		3.27475
		3.2697
		3.27145
		3.2698
		3.2756
		3.27785
		3.28085
		3.2845
		3.2769
		3.27895
		3.28275
		3.28355
		3.2827
		3.2889
		3.29205
		3.2929
		3.2915
		3.28535
		3.28235
		3.28435
		3.2826
		3.28805
		3.2904
		3.28895
		3.28935
		3.2905
		3.28915
		3.2897
		3.29115
		3.2911
		3.29285
		3.29655
		3.2959
		3.2924
		3.2914
		3.29305
		3.29395
		3.2966
		3.2975
		3.2947
		3.2968
		3.2934
		3.28835
		3.2848
		3.28155
		3.2776
		3.27365
		3.26595
		3.2652
		3.2648
		3.2567
		3.25245
		3.2537
		3.2489
		3.25235
		3.2464
		3.2458
		3.24605
		3.24615
		3.2475
		3.2457
		3.24555
		3.2392
		3.24085
		3.2418
		3.24195
		3.2454
		3.2476
		3.24435
		3.23935
		3.24165
		3.24155
		3.2369
		3.24085
		3.2373
		3.23715
		3.23605
		3.23445
		3.2314
		3.2304
		3.22515
		3.2243
		3.2301
		3.2296
		3.22295
		3.2207
		3.21575
		3.2175
		3.21825
		3.21825
		3.21475
		3.2075
		3.21275
		3.2074
		3.20185
		3.20155
		3.1982
		3.196
		3.19
		3.1879
		3.1896
		3.18915
		3.18815
		3.18655
		3.19015
		3.18975
		3.18885
		3.1826
		3.18095
		3.17975
		3.1777
		3.17715
		3.16905
		3.1647
		3.1638
		3.16005
		3.1547
		3.1489
		3.15055
		3.14645
		3.14135
		3.13755
		3.13055
		3.1253
		3.1162
		3.1098
		3.10585
		3.1068
		3.10515
		3.1008
		3.0985
		3.09965
		3.0983
		3.09775
		3.0973
		3.0965
		3.10075
		3.10165
		3.09985
		3.09675
		3.09515
		3.09405
		3.0947
		3.0934
		3.0945
		3.0975
		6.0485e-270
		4.60632e-286
		-5.34656e+235
		--
		nan
		nan
		nan
		nan
		nan
		nan

## Sheet: Figure 3b
Dihedral Angle	Probability (%)-Ptriaz	Probability (%)-Ptriaz(Confined by MOFA)
5	2.2	1.5
10	1.9	1
15	1.7	0.9
20	1.5	0.8
25	1.4	0.9
30	1.5	1.1
35	1.9	1.3
40	2.4	1.6
45	2.8	2.5
50	3.2	4
55	3.4	5.4
60	3.6	5.9
65	3.8	5
70	3.5	3.9
75	3.3	3.3
80	3	3.2
85	2.8	3
90	2.7	2.7
95	2.8	2.4
100	3.3	2.5
105	3.8	2.9
110	4.1	3.6
115	4.1	4.8
120	4	6.4
125	4.1	6.8
130	4.2	5.9
135	3.8	4.4
140	3.1	3
145	2.5	1.9
150	2.1	1.4
155	1.9	1.2
160	1.7	1
165	1.7	0.8
170	1.9	0.8
175	2.1	0.9
180	2.1	1.2

## Sheet: Figure 4b
MOFC
Equilibrium Concentration (ppm)	ReO4- Adsorption Capacity (mg/g)	Standard Deviation
140.456	11.0236	4.12384
424.349	31.7721	4.10063
704.588	50.5016	8.23178
993.731	56.086	3.00364
1282.1	63.2502	6.25899
2217.8	66.4247	1.91544
Ptriaz
Equilibrium Concentration (ppm)	ReO4- Adsorption Capacity (mg/g)	Standard Deviation
87.9458	116.044	0.2254
371.326	133.154	2.70037
647.2	165.278	5.3141
934.731	174.086	2.08795
1223.48	180.468	1.78133
2156.84	188.004	9.75219
MW-Ptriaz@MOFC
Equilibrium Concentration (ppm)	ReO4- Adsorption Capacity (mg/g)	Standard Deviation
34.7036	222.394	0.84067
277.284	321.239	1.23482
532.805	394.068	3.06569
819.415	408.75	8.04098
1102.75	422.104	9.59726
2032.07	437.882	6.21216

## Sheet: Figure 4c
MOFC			Ptriaz			MW-Ptriaz@MOFC
Time (min)	Removal Efficiency (%)		Time (min)	Removal Efficiency (%)		Time (min)	Removal Efficiency (%)
0	0		0	0		0	0
1	3.57		1	10.34		1	92.33
3	4.02		3	15.69		3	93.12
5	4.31		5	19.83		5	93.71
10	4.38		10	27.29		10	94.31
15	4.59		15	32.24		15	94.48
20	4.81		20	35.95		20	94.69
30	4.82		30	42.4		30	94.86
60	4.9		60	54.32		60	94.88
90	5.06		90	61.04		90	94.88
120	4.96		120	65.75		120	94.93
150	5.01		150	69.48		150	94.93
180	5.17		180	71.96		180	94.93
360	5.26		360	82.51		360	94.94

## Sheet: Figure 4d
Pristine			pH=1			pH=3			pH=5			pH=7			pH=9			pH=11
2 Theta (degree)	Intensity (arb. units)		2 Theta (degree)	Intensity (arb. units)		2 Theta (degree)	Intensity (arb. units)		2 Theta (degree)	Intensity (arb. units)		2 Theta (degree)	Intensity (arb. units)		2 Theta (degree)	Intensity (arb. units)		2 Theta (degree)	Intensity (arb. units)
5.0001	411		5.0001	903		5.0001	1045		5.0001	847		5.0001	849		5.0001	877		5.0001	500
5.01957	420		5.01957	964		5.01957	1016		5.01957	864		5.01957	875		5.01957	886		5.01957	504
5.03905	395		5.03905	904		5.03905	1072		5.03905	848		5.03905	891		5.03905	844		5.03905	539
5.05852	387		5.05852	942		5.05852	1037		5.05852	806		5.05852	881		5.05852	863		5.05852	510
5.07799	388		5.07799	900		5.07799	992		5.07799	834		5.07799	867		5.07799	901		5.07799	517
5.09746	402		5.09746	894		5.09746	1053		5.09746	889		5.09746	866		5.09746	864		5.09746	555
5.11694	456		5.11694	888		5.11694	1086		5.11694	857		5.11694	815		5.11694	879		5.11694	505
5.13641	417		5.13641	888		5.13641	1068		5.13641	855		5.13641	919		5.13641	863		5.13641	531
5.15588	420		5.15588	917		5.15588	1058		5.15588	800		5.15588	874		5.15588	861		5.15588	515
5.17535	401		5.17535	908		5.17535	979		5.17535	782		5.17535	873		5.17535	916		5.17535	547
5.19483	380		5.19483	922		5.19483	1057		5.19483	882		5.19483	862		5.19483	883		5.19483	494
5.2143	422		5.2143	849		5.2143	1034		5.2143	855		5.2143	873		5.2143	829		5.2143	501
5.23377	416		5.23377	906		5.23377	1107		5.23377	851		5.23377	862		5.23377	924		5.23377	466
5.25324	388		5.25324	892		5.25324	1118		5.25324	843		5.25324	851		5.25324	910		5.25324	524
5.27272	435		5.27272	872		5.27272	1118		5.27272	878		5.27272	909		5.27272	919		5.27272	538
5.29219	407		5.29219	872		5.29219	1055		5.29219	869		5.29219	917		5.29219	880		5.29219	483
5.31166	412		5.31166	822		5.31166	1129		5.31166	827		5.31166	859		5.31166	946		5.31166	520
5.33113	409		5.33113	867		5.33113	1041		5.33113	852		5.33113	875		5.33113	914		5.33113	518
5.35061	440		5.35061	861		5.35061	1107		5.35061	817		5.35061	871		5.35061	921		5.35061	484
5.37008	388		5.37008	876		5.37008	1086		5.37008	836		5.37008	844		5.37008	893		5.37008	523
5.38955	412		5.38955	886		5.38955	1069		5.38955	867		5.38955	873		5.38955	913		5.38955	495
5.40902	397		5.40902	853		5.40902	1080		5.40902	822		5.40902	915		5.40902	893		5.40902	511
5.4285	434		5.4285	860		5.4285	1093		5.4285	821		5.4285	916		5.4285	886		5.4285	528
5.44797	415		5.44797	911		5.44797	1101		5.44797	843		5.44797	894		5.44797	919		5.44797	503
5.46744	420		5.46744	914		5.46744	1124		5.46744	798		5.46744	894		5.46744	896		5.46744	494
5.48691	420		5.48691	879		5.48691	1126		5.48691	876		5.48691	918		5.48691	923		5.48691	528
5.50639	368		5.50639	871		5.50639	1090		5.50639	861		5.50639	858		5.50639	889		5.50639	525
5.52586	474		5.52586	893		5.52586	1141		5.52586	878		5.52586	963		5.52586	896		5.52586	492
5.54533	450		5.54533	950		5.54533	1137		5.54533	838		5.54533	885		5.54533	932		5.54533	517
5.5648	432		5.5648	849		5.5648	1125		5.5648	873		5.5648	878		5.5648	902		5.5648	501
5.58428	401		5.58428	881		5.58428	1097		5.58428	848		5.58428	913		5.58428	825		5.58428	442
5.60375	451		5.60375	917		5.60375	1085		5.60375	894		5.60375	854		5.60375	862		5.60375	507
5.62322	411		5.62322	892		5.62322	1196		5.62322	853		5.62322	904		5.62322	879		5.62322	535
5.64269	411		5.64269	891		5.64269	1135		5.64269	858		5.64269	831		5.64269	887		5.64269	512
5.66217	420		5.66217	923		5.66217	1154		5.66217	840		5.66217	868		5.66217	872		5.66217	511
5.68164	417		5.68164	857		5.68164	1112		5.68164	837		5.68164	875		5.68164	883		5.68164	489
5.70111	462		5.70111	882		5.70111	1144		5.70111	897		5.70111	935		5.70111	881		5.70111	510
5.72058	422		5.72058	943		5.72058	1106		5.72058	843		5.72058	855		5.72058	837		5.72058	518
5.74006	434		5.74006	834		5.74006	1154		5.74006	854		5.74006	894		5.74006	882		5.74006	477
5.75953	480		5.75953	906		5.75953	1112		5.75953	803		5.75953	920		5.75953	949		5.75953	554
5.779	437		5.779	891		5.779	1094		5.779	867		5.779	887		5.779	884		5.779	505
5.79847	401		5.79847	909		5.79847	1206		5.79847	830		5.79847	873		5.79847	969		5.79847	509
5.81795	459		5.81795	907		5.81795	1098		5.81795	866		5.81795	898		5.81795	883		5.81795	528
5.83742	386		5.83742	863		5.83742	1134		5.83742	854		5.83742	928		5.83742	846		5.83742	510
5.85689	431		5.85689	910		5.85689	1179		5.85689	903		5.85689	872		5.85689	913		5.85689	512
5.87636	391		5.87636	840		5.87636	1161		5.87636	810		5.87636	892		5.87636	872		5.87636	507
5.89584	392		5.89584	847		5.89584	1141		5.89584	861		5.89584	874		5.89584	858		5.89584	510
5.91531	409		5.91531	848		5.91531	1113		5.91531	867		5.91531	862		5.91531	905		5.91531	478
5.93478	409		5.93478	970		5.93478	1096		5.93478	856		5.93478	890		5.93478	886		5.93478	533
5.95425	403		5.95425	902		5.95425	1087		5.95425	835		5.95425	918		5.95425	906		5.95425	564
5.97373	384		5.97373	840		5.97373	1091		5.97373	874		5.97373	878		5.97373	868		5.97373	514
5.9932	405		5.9932	850		5.9932	1114		5.9932	895		5.9932	937		5.9932	866		5.9932	523
6.01267	447		6.01267	889		6.01267	1040		6.01267	871		6.01267	882		6.01267	928		6.01267	499
6.03214	414		6.03214	946		6.03214	1090		6.03214	840		6.03214	871		6.03214	878		6.03214	510
6.05162	440		6.05162	888		6.05162	1110		6.05162	856		6.05162	922		6.05162	886		6.05162	538
6.07109	417		6.07109	894		6.07109	1104		6.07109	877		6.07109	880		6.07109	873		6.07109	540
6.09056	386		6.09056	862		6.09056	1105		6.09056	894		6.09056	885		6.09056	878		6.09056	584
6.11003	432		6.11003	909		6.11003	1101		6.11003	834		6.11003	848		6.11003	839		6.11003	537
6.12951	388		6.12951	898		6.12951	1040		6.12951	905		6.12951	962		6.12951	876		6.12951	527
6.14898	431		6.14898	854		6.14898	1006		6.14898	824		6.14898	880		6.14898	888		6.14898	476
6.16845	401		6.16845	888		6.16845	1045		6.16845	895		6.16845	894		6.16845	929		6.16845	498
6.18792	431		6.18792	894		6.18792	1089		6.18792	819		6.18792	876		6.18792	906		6.18792	550
6.2074	441		6.2074	861		6.2074	1083		6.2074	854		6.2074	914		6.2074	880		6.2074	525
6.22687	433		6.22687	868		6.22687	1089		6.22687	869		6.22687	891		6.22687	943		6.22687	565
6.24634	415		6.24634	913		6.24634	1145		6.24634	846		6.24634	932		6.24634	900		6.24634	502
6.26582	415		6.26582	926		6.26582	997		6.26582	842		6.26582	925		6.26582	908		6.26582	542
6.28529	441		6.28529	919		6.28529	1099		6.28529	875		6.28529	857		6.28529	894		6.28529	551
6.30476	424		6.30476	873		6.30476	1086		6.30476	851		6.30476	926		6.30476	900		6.30476	521
6.32423	428		6.32423	926		6.32423	1032		6.32423	903		6.32423	907		6.32423	838		6.32423	518
6.34371	424		6.34371	906		6.34371	1047		6.34371	811		6.34371	888		6.34371	884		6.34371	555
6.36318	396		6.36318	971		6.36318	1109		6.36318	854		6.36318	926		6.36318	967		6.36318	530
6.38265	421		6.38265	956		6.38265	1056		6.38265	875		6.38265	902		6.38265	862		6.38265	562
6.40212	385		6.40212	945		6.40212	1070		6.40212	869		6.40212	850		6.40212	969		6.40212	586
6.4216	441		6.4216	924		6.4216	1075		6.4216	805		6.4216	871		6.4216	884		6.4216	597
6.44107	414		6.44107	942		6.44107	1069		6.44107	916		6.44107	915		6.44107	967		6.44107	581
6.46054	409		6.46054	952		6.46054	1157		6.46054	879		6.46054	930		6.46054	946		6.46054	570
6.48001	427		6.48001	939		6.48001	1040		6.48001	847		6.48001	883		6.48001	918		6.48001	562
6.49949	392		6.49949	916		6.49949	1115		6.49949	906		6.49949	917		6.49949	889		6.49949	576
6.51896	397		6.51896	902		6.51896	1145		6.51896	982		6.51896	881		6.51896	968		6.51896	615
6.53843	417		6.53843	937		6.53843	1135		6.53843	894		6.53843	942		6.53843	886		6.53843	590
6.5579	446		6.5579	1021		6.5579	1055		6.5579	875		6.5579	920		6.5579	976		6.5579	619
6.57738	462		6.57738	982		6.57738	1090		6.57738	888		6.57738	871		6.57738	944		6.57738	586
6.59685	448		6.59685	994		6.59685	1046		6.59685	836		6.59685	940		6.59685	927		6.59685	616
6.61632	449		6.61632	1008		6.61632	1120		6.61632	845		6.61632	951		6.61632	937		6.61632	595
6.63579	425		6.63579	1003		6.63579	1147		6.63579	897		6.63579	886		6.63579	927		6.63579	573
6.65527	442		6.65527	1011		6.65527	1090		6.65527	883		6.65527	941		6.65527	939		6.65527	608
6.67474	484		6.67474	1043		6.67474	1059		6.67474	887		6.67474	951		6.67474	967		6.67474	602
6.69421	458		6.69421	1036		6.69421	1146		6.69421	942		6.69421	949		6.69421	975		6.69421	633
6.71368	492		6.71368	1026		6.71368	1119		6.71368	946		6.71368	929		6.71368	977		6.71368	607
6.73316	457		6.73316	1044		6.73316	1100		6.73316	875		6.73316	982		6.73316	965		6.73316	563
6.75263	474		6.75263	1016		6.75263	1125		6.75263	912		6.75263	924		6.75263	957		6.75263	657
6.7721	496		6.7721	1099		6.7721	1088		6.7721	920		6.7721	960		6.7721	982		6.7721	680
6.79157	490		6.79157	1135		6.79157	1178		6.79157	933		6.79157	967		6.79157	999		6.79157	606
6.81105	484		6.81105	1120		6.81105	1153		6.81105	926		6.81105	958		6.81105	988		6.81105	626
6.83052	534		6.83052	1219		6.83052	1212		6.83052	946		6.83052	1016		6.83052	944		6.83052	652
6.84999	544		6.84999	1249		6.84999	1133		6.84999	952		6.84999	962		6.84999	995		6.84999	692
6.86946	546		6.86946	1261		6.86946	1168		6.86946	969		6.86946	1030		6.86946	1068		6.86946	649
6.88894	482		6.88894	1246		6.88894	1155		6.88894	949		6.88894	1005		6.88894	994		6.88894	690
6.90841	554		6.90841	1308		6.90841	1161		6.90841	1020		6.90841	1039		6.90841	982		6.90841	760
6.92788	513		6.92788	1295		6.92788	1212		6.92788	998		6.92788	1061		6.92788	992		6.92788	719
6.94735	483		6.94735	1318		6.94735	1192		6.94735	998		6.94735	1012		6.94735	1070		6.94735	708
6.96683	527		6.96683	1379		6.96683	1164		6.96683	960		6.96683	1074		6.96683	1020		6.96683	662
6.9863	506		6.9863	1363		6.9863	1276		6.9863	1060		6.9863	1052		6.9863	1032		6.9863	749
7.00577	551		7.00577	1370		7.00577	1223		7.00577	1061		7.00577	1073		7.00577	1073		7.00577	717
7.02524	522		7.02524	1344		7.02524	1216		7.02524	1057		7.02524	1166		7.02524	1077		7.02524	754
7.04472	518		7.04472	1366		7.04472	1268		7.04472	1038		7.04472	1074		7.04472	1091		7.04472	796
7.06419	541		7.06419	1272		7.06419	1268		7.06419	1061		7.06419	1164		7.06419	1125		7.06419	786
7.08366	581		7.08366	1226		7.08366	1248		7.08366	1141		7.08366	1152		7.08366	1139		7.08366	812
7.10313	541		7.10313	1255		7.10313	1317		7.10313	1169		7.10313	1134		7.10313	1124		7.10313	811
7.12261	575		7.12261	1231		7.12261	1300		7.12261	1098		7.12261	1200		7.12261	1217		7.12261	881
7.14208	620		7.14208	1263		7.14208	1378		7.14208	1208		7.14208	1213		7.14208	1223		7.14208	933
7.16155	600		7.16155	1248		7.16155	1364		7.16155	1195		7.16155	1257		7.16155	1252		7.16155	874
7.18102	583		7.18102	1290		7.18102	1400		7.18102	1270		7.18102	1296		7.18102	1254		7.18102	842
7.2005	643		7.2005	1326		7.2005	1449		7.2005	1278		7.2005	1324		7.2005	1329		7.2005	972
7.21997	651		7.21997	1284		7.21997	1519		7.21997	1296		7.21997	1389		7.21997	1320		7.21997	1005
7.23944	669		7.23944	1287		7.23944	1485		7.23944	1377		7.23944	1407		7.23944	1445		7.23944	1053
7.25891	632		7.25891	1322		7.25891	1547		7.25891	1427		7.25891	1461		7.25891	1425		7.25891	1112
7.27839	679		7.27839	1365		7.27839	1535		7.27839	1433		7.27839	1568		7.27839	1377		7.27839	1181
7.29786	741		7.29786	1393		7.29786	1739		7.29786	1526		7.29786	1584		7.29786	1436		7.29786	1166
7.31733	749		7.31733	1449		7.31733	1774		7.31733	1551		7.31733	1797		7.31733	1625		7.31733	1256
7.3368	761		7.3368	1436		7.3368	1749		7.3368	1705		7.3368	1697		7.3368	1793		7.3368	1333
7.35628	844		7.35628	1558		7.35628	1791		7.35628	1756		7.35628	1876		7.35628	1833		7.35628	1357
7.37575	858		7.37575	1533		7.37575	1938		7.37575	1866		7.37575	1890		7.37575	1926		7.37575	1385
7.39522	932		7.39522	1659		7.39522	2037		7.39522	1919		7.39522	2066		7.39522	2007		7.39522	1618
7.41469	996		7.41469	1715		7.41469	2232		7.41469	2126		7.41469	2233		7.41469	2191		7.41469	1682
7.43417	1072		7.43417	1911		7.43417	2207		7.43417	2224		7.43417	2393		7.43417	2294		7.43417	1788
7.45364	1183		7.45364	1891		7.45364	2327		7.45364	2317		7.45364	2665		7.45364	2538		7.45364	1950
7.47311	1329		7.47311	2017		7.47311	2539		7.47311	2577		7.47311	2833		7.47311	2643		7.47311	2031
7.49258	1423		7.49258	2140		7.49258	2626		7.49258	2668		7.49258	2987		7.49258	2888		7.49258	2199
7.51206	1595		7.51206	2224		7.51206	2779		7.51206	2862		7.51206	3001		7.51206	2958		7.51206	2268
7.53153	1767		7.53153	2340		7.53153	2940		7.53153	2935		7.53153	3130		7.53153	3148		7.53153	2160
7.551	1855		7.551	2521		7.551	3126		7.551	3169		7.551	3352		7.551	3396		7.551	2218
7.57048	1968		7.57048	2557		7.57048	3213		7.57048	3246		7.57048	3413		7.57048	3528		7.57048	2208
7.58995	2036		7.58995	2536		7.58995	3299		7.58995	3367		7.58995	3571		7.58995	3532		7.58995	2204
7.60942	2050		7.60942	2606		7.60942	3354		7.60942	3362		7.60942	3700		7.60942	3534		7.60942	2084
7.62889	1888		7.62889	2658		7.62889	3428		7.62889	3358		7.62889	3541		7.62889	3587		7.62889	2027
7.64837	1830		7.64837	2575		7.64837	3246		7.64837	3389		7.64837	3491		7.64837	3545		7.64837	2035
7.66784	1862		7.66784	2550		7.66784	3213		7.66784	3289		7.66784	3533		7.66784	3425		7.66784	1931
7.68731	1716		7.68731	2568		7.68731	3326		7.68731	3183		7.68731	3645		7.68731	3460		7.68731	1863
7.70678	1713		7.70678	2406		7.70678	3230		7.70678	3166		7.70678	3344		7.70678	3174		7.70678	1852
7.72626	1665		7.72626	2405		7.72626	3127		7.72626	3001		7.72626	3378		7.72626	3141		7.72626	1827
7.74573	1558		7.74573	2319		7.74573	3060		7.74573	3016		7.74573	3334		7.74573	2959		7.74573	1638
7.7652	1588		7.7652	2309		7.7652	2981		7.7652	2871		7.7652	3340		7.7652	2870		7.7652	1693
7.78467	1504		7.78467	2213		7.78467	2907		7.78467	2833		7.78467	3215		7.78467	2849		7.78467	1697
7.80415	1375		7.80415	2300		7.80415	2830		7.80415	2776		7.80415	3183		7.80415	2758		7.80415	1609
7.82362	1404		7.82362	2219		7.82362	2802		7.82362	2678		7.82362	3057		7.82362	2631		7.82362	1646
7.84309	1331		7.84309	2174		7.84309	2816		7.84309	2664		7.84309	2817		7.84309	2633		7.84309	1539
7.86256	1319		7.86256	2139		7.86256	2678		7.86256	2520		7.86256	2740		7.86256	2523		7.86256	1598
7.88204	1200		7.88204	2202		7.88204	2735		7.88204	2534		7.88204	2819		7.88204	2523		7.88204	1595
7.90151	1271		7.90151	2196		7.90151	2792		7.90151	2497		7.90151	2799		7.90151	2432		7.90151	1505
7.92098	1263		7.92098	2206		7.92098	2615		7.92098	2432		7.92098	2702		7.92098	2413		7.92098	1482
7.94045	1175		7.94045	2159		7.94045	2610		7.94045	2442		7.94045	2734		7.94045	2469		7.94045	1557
7.95993	1143		7.95993	2209		7.95993	2627		7.95993	2371		7.95993	2590		7.95993	2435		7.95993	1548
7.9794	1174		7.9794	2235		7.9794	2668		7.9794	2362		7.9794	2590		7.9794	2364		7.9794	1447
7.99887	1178		7.99887	2129		7.99887	2569		7.99887	2327		7.99887	2502		7.99887	2387		7.99887	1420
8.01834	1177		8.01834	2126		8.01834	2512		8.01834	2245		8.01834	2515		8.01834	2277		8.01834	1486
8.03782	1067		8.03782	2128		8.03782	2553		8.03782	2240		8.03782	2458		8.03782	2293		8.03782	1497
8.05729	1104		8.05729	2077		8.05729	2541		8.05729	2168		8.05729	2360		8.05729	2289		8.05729	1418
8.07676	1122		8.07676	2004		8.07676	2511		8.07676	2304		8.07676	2323		8.07676	2177		8.07676	1471
8.09623	1118		8.09623	1956		8.09623	2475		8.09623	2139		8.09623	2349		8.09623	2233		8.09623	1368
8.11571	1087		8.11571	1996		8.11571	2342		8.11571	2157		8.11571	2422		8.11571	2202		8.11571	1410
8.13518	1065		8.13518	1959		8.13518	2344		8.13518	2153		8.13518	2316		8.13518	2151		8.13518	1450
8.15465	993		8.15465	1949		8.15465	2273		8.15465	2102		8.15465	2382		8.15465	2230		8.15465	1379
8.17412	1072		8.17412	1850		8.17412	2330		8.17412	2130		8.17412	2310		8.17412	2124		8.17412	1378
8.1936	1061		8.1936	1833		8.1936	2273		8.1936	2040		8.1936	2213		8.1936	2161		8.1936	1416
8.21307	966		8.21307	1809		8.21307	2328		8.21307	2086		8.21307	2222		8.21307	2152		8.21307	1389
8.23254	1025		8.23254	1825		8.23254	2327		8.23254	2018		8.23254	2259		8.23254	2000		8.23254	1311
8.25201	986		8.25201	1825		8.25201	2338		8.25201	2064		8.25201	2166		8.25201	2086		8.25201	1357
8.27149	1036		8.27149	1781		8.27149	2292		8.27149	1953		8.27149	2150		8.27149	2047		8.27149	1403
8.29096	1019		8.29096	1847		8.29096	2308		8.29096	1953		8.29096	2187		8.29096	2060		8.29096	1342
8.31043	979		8.31043	1748		8.31043	2317		8.31043	1963		8.31043	2099		8.31043	2034		8.31043	1378
8.3299	932		8.3299	1717		8.3299	2320		8.3299	1973		8.3299	2104		8.3299	2029		8.3299	1335
8.34938	987		8.34938	1809		8.34938	2315		8.34938	2053		8.34938	2073		8.34938	2013		8.34938	1317
8.36885	1035		8.36885	1728		8.36885	2282		8.36885	2016		8.36885	2070		8.36885	1986		8.36885	1350
8.38832	951		8.38832	1798		8.38832	2202		8.38832	2091		8.38832	2048		8.38832	2018		8.38832	1276
8.40779	941		8.40779	1836		8.40779	2280		8.40779	1942		8.40779	2102		8.40779	1985		8.40779	1319
8.42727	932		8.42727	1808		8.42727	2366		8.42727	1899		8.42727	2074		8.42727	2023		8.42727	1332
8.44674	924		8.44674	1733		8.44674	2257		8.44674	1996		8.44674	1993		8.44674	1940		8.44674	1263
8.46621	955		8.46621	1763		8.46621	2237		8.46621	1909		8.46621	2037		8.46621	2042		8.46621	1329
8.48568	915		8.48568	1790		8.48568	2272		8.48568	1860		8.48568	2037		8.48568	1879		8.48568	1293
8.50516	910		8.50516	1764		8.50516	2372		8.50516	1862		8.50516	1919		8.50516	1865		8.50516	1302
8.52463	956		8.52463	1751		8.52463	2284		8.52463	1910		8.52463	1923		8.52463	1938		8.52463	1242
8.5441	892		8.5441	1774		8.5441	2312		8.5441	1854		8.5441	2087		8.5441	1897		8.5441	1234
8.56357	955		8.56357	1698		8.56357	2415		8.56357	1871		8.56357	2003		8.56357	1913		8.56357	1254
8.58305	869		8.58305	1740		8.58305	2299		8.58305	1810		8.58305	1940		8.58305	1926		8.58305	1231
8.60252	898		8.60252	1739		8.60252	2276		8.60252	1825		8.60252	1894		8.60252	1929		8.60252	1298
8.62199	913		8.62199	1670		8.62199	2327		8.62199	1877		8.62199	1896		8.62199	1926		8.62199	1240
8.64146	925		8.64146	1692		8.64146	2136		8.64146	1813		8.64146	1898		8.64146	1854		8.64146	1248
8.66094	891		8.66094	1684		8.66094	2255		8.66094	1866		8.66094	1918		8.66094	1865		8.66094	1284
8.68041	898		8.68041	1604		8.68041	2171		8.68041	1784		8.68041	1995		8.68041	1851		8.68041	1165
8.69988	899		8.69988	1568		8.69988	2119		8.69988	1847		8.69988	1933		8.69988	1910		8.69988	1223
8.71935	861		8.71935	1639		8.71935	2168		8.71935	1786		8.71935	1927		8.71935	1872		8.71935	1249
8.73883	841		8.73883	1638		8.73883	2101		8.73883	1902		8.73883	1824		8.73883	1904		8.73883	1255
8.7583	883		8.7583	1643		8.7583	2118		8.7583	1853		8.7583	1933		8.7583	1841		8.7583	1199
8.77777	842		8.77777	1589		8.77777	1994		8.77777	1767		8.77777	1859		8.77777	1840		8.77777	1178
8.79725	883		8.79725	1683		8.79725	2022		8.79725	1783		8.79725	1880		8.79725	1807		8.79725	1189
8.81672	856		8.81672	1560		8.81672	1992		8.81672	1805		8.81672	1954		8.81672	1749		8.81672	1212
8.83619	854		8.83619	1525		8.83619	1974		8.83619	1672		8.83619	1828		8.83619	1833		8.83619	1221
8.85566	844		8.85566	1454		8.85566	2018		8.85566	1693		8.85566	1876		8.85566	1806		8.85566	1200
8.87514	796		8.87514	1542		8.87514	2016		8.87514	1739		8.87514	1803		8.87514	1806		8.87514	1157
8.89461	859		8.89461	1525		8.89461	1988		8.89461	1758		8.89461	1745		8.89461	1748		8.89461	1214
8.91408	822		8.91408	1531		8.91408	1928		8.91408	1709		8.91408	1819		8.91408	1734		8.91408	1219
8.93355	847		8.93355	1620		8.93355	1991		8.93355	1618		8.93355	1808		8.93355	1701		8.93355	1199
8.95303	823		8.95303	1596		8.95303	1886		8.95303	1699		8.95303	1747		8.95303	1785		8.95303	1155
8.9725	807		8.9725	1560		8.9725	1916		8.9725	1669		8.9725	1762		8.9725	1750		8.9725	1164
8.99197	789		8.99197	1529		8.99197	1917		8.99197	1738		8.99197	1698		8.99197	1733		8.99197	1152
9.01144	835		9.01144	1496		9.01144	1918		9.01144	1702		9.01144	1716		9.01144	1675		9.01144	1102
9.03092	794		9.03092	1470		9.03092	1939		9.03092	1602		9.03092	1704		9.03092	1724		9.03092	1195
9.05039	758		9.05039	1415		9.05039	1950		9.05039	1678		9.05039	1734		9.05039	1735		9.05039	1109
9.06986	774		9.06986	1433		9.06986	1966		9.06986	1620		9.06986	1685		9.06986	1625		9.06986	1113
9.08933	765		9.08933	1440		9.08933	1940		9.08933	1635		9.08933	1669		9.08933	1734		9.08933	1059
9.10881	808		9.10881	1427		9.10881	1890		9.10881	1669		9.10881	1709		9.10881	1695		9.10881	1087
9.12828	751		9.12828	1422		9.12828	1855		9.12828	1637		9.12828	1652		9.12828	1754		9.12828	1130
9.14775	736		9.14775	1568		9.14775	1881		9.14775	1587		9.14775	1640		9.14775	1652		9.14775	1169
9.16722	705		9.16722	1413		9.16722	1778		9.16722	1551		9.16722	1738		9.16722	1607		9.16722	1044
9.1867	740		9.1867	1426		9.1867	1968		9.1867	1611		9.1867	1647		9.1867	1661		9.1867	1162
9.20617	740		9.20617	1420		9.20617	1765		9.20617	1603		9.20617	1708		9.20617	1646		9.20617	1150
9.22564	695		9.22564	1396		9.22564	1871		9.22564	1598		9.22564	1576		9.22564	1643		9.22564	1062
9.24511	761		9.24511	1348		9.24511	1820		9.24511	1547		9.24511	1670		9.24511	1604		9.24511	1073
9.26459	721		9.26459	1436		9.26459	1817		9.26459	1533		9.26459	1596		9.26459	1653		9.26459	1075
9.28406	718		9.28406	1430		9.28406	1847		9.28406	1554		9.28406	1566		9.28406	1628		9.28406	1057
9.30353	737		9.30353	1405		9.30353	1779		9.30353	1504		9.30353	1641		9.30353	1605		9.30353	1047
9.323	736		9.323	1420		9.323	1756		9.323	1500		9.323	1571		9.323	1598		9.323	1120
9.34248	740		9.34248	1403		9.34248	1721		9.34248	1511		9.34248	1658		9.34248	1557		9.34248	1053
9.36195	724		9.36195	1450		9.36195	1720		9.36195	1542		9.36195	1581		9.36195	1614		9.36195	1037
9.38142	675		9.38142	1381		9.38142	1728		9.38142	1499		9.38142	1579		9.38142	1647		9.38142	1044
9.40089	745		9.40089	1359		9.40089	1777		9.40089	1525		9.40089	1639		9.40089	1553		9.40089	1026
9.42037	705		9.42037	1389		9.42037	1747		9.42037	1491		9.42037	1544		9.42037	1517		9.42037	1064
9.43984	672		9.43984	1386		9.43984	1741		9.43984	1492		9.43984	1549		9.43984	1569		9.43984	1036
9.45931	722		9.45931	1406		9.45931	1732		9.45931	1468		9.45931	1552		9.45931	1576		9.45931	1075
9.47878	684		9.47878	1405		9.47878	1663		9.47878	1497		9.47878	1535		9.47878	1598		9.47878	1070
9.49826	667		9.49826	1398		9.49826	1766		9.49826	1433		9.49826	1569		9.49826	1511		9.49826	1056
9.51773	663		9.51773	1385		9.51773	1772		9.51773	1496		9.51773	1544		9.51773	1543		9.51773	1063
9.5372	682		9.5372	1378		9.5372	1697		9.5372	1406		9.5372	1555		9.5372	1535		9.5372	1006
9.55667	664		9.55667	1373		9.55667	1723		9.55667	1461		9.55667	1553		9.55667	1517		9.55667	1057
9.57615	642		9.57615	1302		9.57615	1731		9.57615	1395		9.57615	1484		9.57615	1527		9.57615	977
9.59562	696		9.59562	1347		9.59562	1714		9.59562	1449		9.59562	1458		9.59562	1544		9.59562	952
9.61509	607		9.61509	1328		9.61509	1689		9.61509	1451		9.61509	1501		9.61509	1477		9.61509	974
9.63456	651		9.63456	1343		9.63456	1658		9.63456	1506		9.63456	1489		9.63456	1496		9.63456	1034
9.65404	619		9.65404	1368		9.65404	1635		9.65404	1383		9.65404	1397		9.65404	1504		9.65404	1074
9.67351	658		9.67351	1309		9.67351	1719		9.67351	1408		9.67351	1452		9.67351	1498		9.67351	1018
9.69298	660		9.69298	1340		9.69298	1712		9.69298	1424		9.69298	1473		9.69298	1548		9.69298	999
9.71245	646		9.71245	1272		9.71245	1775		9.71245	1375		9.71245	1426		9.71245	1444		9.71245	995
9.73193	641		9.73193	1326		9.73193	1727		9.73193	1404		9.73193	1392		9.73193	1471		9.73193	980
9.7514	619		9.7514	1341		9.7514	1614		9.7514	1425		9.7514	1386		9.7514	1460		9.7514	1014
9.77087	588		9.77087	1225		9.77087	1666		9.77087	1451		9.77087	1483		9.77087	1409		9.77087	1042
9.79034	597		9.79034	1269		9.79034	1651		9.79034	1374		9.79034	1477		9.79034	1413		9.79034	1040
9.80982	615		9.80982	1269		9.80982	1623		9.80982	1365		9.80982	1434		9.80982	1508		9.80982	991
9.82929	698		9.82929	1326		9.82929	1641		9.82929	1327		9.82929	1419		9.82929	1403		9.82929	1010
9.84876	605		9.84876	1326		9.84876	1644		9.84876	1353		9.84876	1424		9.84876	1450		9.84876	993
9.86823	669		9.86823	1259		9.86823	1646		9.86823	1384		9.86823	1365		9.86823	1426		9.86823	981
9.88771	627		9.88771	1267		9.88771	1622		9.88771	1297		9.88771	1402		9.88771	1484		9.88771	1033
9.90718	573		9.90718	1319		9.90718	1587		9.90718	1378		9.90718	1369		9.90718	1369		9.90718	996
9.92665	654		9.92665	1282		9.92665	1624		9.92665	1283		9.92665	1406		9.92665	1496		9.92665	1007
9.94612	624		9.94612	1312		9.94612	1654		9.94612	1298		9.94612	1361		9.94612	1422		9.94612	896
9.9656	602		9.9656	1302		9.9656	1604		9.9656	1325		9.9656	1403		9.9656	1392		9.9656	973
9.98507	593		9.98507	1196		9.98507	1574		9.98507	1356		9.98507	1327		9.98507	1408		9.98507	970
10.0045	555		10.0045	1274		10.0045	1549		10.0045	1323		10.0045	1295		10.0045	1459		10.0045	957
10.024	628		10.024	1246		10.024	1554		10.024	1353		10.024	1345		10.024	1396		10.024	970
10.0435	625		10.0435	1302		10.0435	1537		10.0435	1289		10.0435	1299		10.0435	1424		10.0435	985
10.063	591		10.063	1212		10.063	1617		10.063	1310		10.063	1356		10.063	1394		10.063	947
10.0824	612		10.0824	1253		10.0824	1581		10.0824	1312		10.0824	1331		10.0824	1407		10.0824	975
10.1019	576		10.1019	1225		10.1019	1570		10.1019	1356		10.1019	1293		10.1019	1410		10.1019	960
10.1214	548		10.1214	1272		10.1214	1528		10.1214	1348		10.1214	1396		10.1214	1382		10.1214	944
10.1409	632		10.1409	1154		10.1409	1595		10.1409	1280		10.1409	1358		10.1409	1340		10.1409	985
10.1603	604		10.1603	1243		10.1603	1621		10.1603	1293		10.1603	1319		10.1603	1366		10.1603	966
10.1798	585		10.1798	1264		10.1798	1501		10.1798	1290		10.1798	1400		10.1798	1416		10.1798	968
10.1993	601		10.1993	1232		10.1993	1617		10.1993	1316		10.1993	1279		10.1993	1405		10.1993	924
10.2187	589		10.2187	1246		10.2187	1596		10.2187	1344		10.2187	1367		10.2187	1357		10.2187	990
10.2382	583		10.2382	1229		10.2382	1593		10.2382	1253		10.2382	1330		10.2382	1362		10.2382	960
10.2577	552		10.2577	1259		10.2577	1595		10.2577	1214		10.2577	1364		10.2577	1345		10.2577	895
10.2772	561		10.2772	1301		10.2772	1626		10.2772	1327		10.2772	1287		10.2772	1432		10.2772	932
10.2966	556		10.2966	1246		10.2966	1551		10.2966	1296		10.2966	1284		10.2966	1338		10.2966	952
10.3161	561		10.3161	1244		10.3161	1575		10.3161	1285		10.3161	1330		10.3161	1359		10.3161	986
10.3356	572		10.3356	1266		10.3356	1574		10.3356	1297		10.3356	1275		10.3356	1386		10.3356	972
10.355	617		10.355	1250		10.355	1606		10.355	1304		10.355	1367		10.355	1387		10.355	968
10.3745	611		10.3745	1227		10.3745	1573		10.3745	1287		10.3745	1310		10.3745	1373		10.3745	951
10.394	593		10.394	1241		10.394	1612		10.394	1319		10.394	1301		10.394	1342		10.394	954
10.4135	601		10.4135	1245		10.4135	1571		10.4135	1268		10.4135	1365		10.4135	1338		10.4135	931
10.4329	616		10.4329	1268		10.4329	1644		10.4329	1270		10.4329	1342		10.4329	1347		10.4329	961
10.4524	609		10.4524	1299		10.4524	1575		10.4524	1297		10.4524	1230		10.4524	1375		10.4524	949
10.4719	603		10.4719	1206		10.4719	1604		10.4719	1301		10.4719	1385		10.4719	1348		10.4719	970
10.4914	546		10.4914	1198		10.4914	1620		10.4914	1347		10.4914	1324		10.4914	1391		10.4914	921
10.5108	604		10.5108	1230		10.5108	1614		10.5108	1312		10.5108	1233		10.5108	1349		10.5108	949
10.5303	609		10.5303	1184		10.5303	1632		10.5303	1255		10.5303	1304		10.5303	1401		10.5303	911
10.5498	602		10.5498	1208		10.5498	1619		10.5498	1283		10.5498	1308		10.5498	1406		10.5498	949
10.5692	574		10.5692	1181		10.5692	1625		10.5692	1338		10.5692	1278		10.5692	1382		10.5692	969
10.5887	630		10.5887	1252		10.5887	1615		10.5887	1288		10.5887	1405		10.5887	1383		10.5887	941
10.6082	581		10.6082	1340		10.6082	1587		10.6082	1275		10.6082	1309		10.6082	1388		10.6082	939
10.6277	655		10.6277	1210		10.6277	1714		10.6277	1294		10.6277	1313		10.6277	1418		10.6277	970
10.6471	555		10.6471	1257		10.6471	1547		10.6471	1249		10.6471	1281		10.6471	1381		10.6471	1001
10.6666	623		10.6666	1235		10.6666	1713		10.6666	1281		10.6666	1290		10.6666	1346		10.6666	943
10.6861	599		10.6861	1201		10.6861	1621		10.6861	1338		10.6861	1287		10.6861	1352		10.6861	936
10.7056	661		10.7056	1317		10.7056	1667		10.7056	1259		10.7056	1310		10.7056	1363		10.7056	940
10.725	626		10.725	1232		10.725	1631		10.725	1267		10.725	1317		10.725	1369		10.725	975
10.7445	612		10.7445	1268		10.7445	1660		10.7445	1268		10.7445	1283		10.7445	1403		10.7445	949
10.764	609		10.764	1311		10.764	1638		10.764	1308		10.764	1357		10.764	1386		10.764	962
10.7834	612		10.7834	1222		10.7834	1665		10.7834	1375		10.7834	1260		10.7834	1402		10.7834	929
10.8029	602		10.8029	1320		10.8029	1579		10.8029	1315		10.8029	1334		10.8029	1438		10.8029	955
10.8224	651		10.8224	1267		10.8224	1691		10.8224	1277		10.8224	1324		10.8224	1389		10.8224	952
10.8419	606		10.8419	1339		10.8419	1642		10.8419	1348		10.8419	1332		10.8419	1405		10.8419	895
10.8613	606		10.8613	1277		10.8613	1662		10.8613	1310		10.8613	1281		10.8613	1430		10.8613	958
10.8808	612		10.8808	1312		10.8808	1707		10.8808	1298		10.8808	1261		10.8808	1389		10.8808	953
10.9003	636		10.9003	1267		10.9003	1618		10.9003	1337		10.9003	1295		10.9003	1361		10.9003	926
10.9198	579		10.9198	1272		10.9198	1694		10.9198	1290		10.9198	1301		10.9198	1324		10.9198	915
10.9392	663		10.9392	1269		10.9392	1714		10.9392	1267		10.9392	1343		10.9392	1348		10.9392	943
10.9587	602		10.9587	1311		10.9587	1689		10.9587	1348		10.9587	1238		10.9587	1384		10.9587	923
10.9782	638		10.9782	1281		10.9782	1669		10.9782	1261		10.9782	1342		10.9782	1406		10.9782	883
10.9976	627		10.9976	1213		10.9976	1610		10.9976	1254		10.9976	1268		10.9976	1385		10.9976	963
11.0171	625		11.0171	1291		11.0171	1677		11.0171	1291		11.0171	1266		11.0171	1436		11.0171	950
11.0366	631		11.0366	1256		11.0366	1647		11.0366	1216		11.0366	1337		11.0366	1432		11.0366	948
11.0561	586		11.0561	1334		11.0561	1727		11.0561	1305		11.0561	1278		11.0561	1332		11.0561	969
11.0755	652		11.0755	1282		11.0755	1675		11.0755	1292		11.0755	1319		11.0755	1394		11.0755	947
11.095	632		11.095	1223		11.095	1707		11.095	1196		11.095	1256		11.095	1418		11.095	987
11.1145	593		11.1145	1278		11.1145	1606		11.1145	1361		11.1145	1319		11.1145	1419		11.1145	903
11.1339	616		11.1339	1321		11.1339	1728		11.1339	1378		11.1339	1303		11.1339	1366		11.1339	959
11.1534	625		11.1534	1288		11.1534	1721		11.1534	1318		11.1534	1318		11.1534	1407		11.1534	939
11.1729	650		11.1729	1341		11.1729	1695		11.1729	1290		11.1729	1278		11.1729	1331		11.1729	885
11.1924	582		11.1924	1296		11.1924	1725		11.1924	1295		11.1924	1283		11.1924	1355		11.1924	915
11.2118	550		11.2118	1333		11.2118	1752		11.2118	1283		11.2118	1272		11.2118	1428		11.2118	951
11.2313	562		11.2313	1304		11.2313	1726		11.2313	1340		11.2313	1397		11.2313	1396		11.2313	912
11.2508	587		11.2508	1332		11.2508	1702		11.2508	1263		11.2508	1296		11.2508	1433		11.2508	925
11.2703	606		11.2703	1290		11.2703	1750		11.2703	1210		11.2703	1352		11.2703	1401		11.2703	961
11.2897	577		11.2897	1332		11.2897	1742		11.2897	1321		11.2897	1331		11.2897	1442		11.2897	966
11.3092	620		11.3092	1308		11.3092	1694		11.3092	1321		11.3092	1347		11.3092	1394		11.3092	944
11.3287	654		11.3287	1350		11.3287	1704		11.3287	1353		11.3287	1292		11.3287	1360		11.3287	931
11.3481	634		11.3481	1285		11.3481	1762		11.3481	1323		11.3481	1319		11.3481	1378		11.3481	979
11.3676	619		11.3676	1372		11.3676	1798		11.3676	1360		11.3676	1314		11.3676	1459		11.3676	978
11.3871	611		11.3871	1347		11.3871	1792		11.3871	1323		11.3871	1299		11.3871	1419		11.3871	980
11.4066	621		11.4066	1297		11.4066	1767		11.4066	1308		11.4066	1296		11.4066	1382		11.4066	969
11.426	597		11.426	1341		11.426	1823		11.426	1344		11.426	1306		11.426	1445		11.426	970
11.4455	630		11.4455	1407		11.4455	1800		11.4455	1301		11.4455	1366		11.4455	1436		11.4455	927
11.465	621		11.465	1370		11.465	1687		11.465	1325		11.465	1316		11.465	1391		11.465	955
11.4845	665		11.4845	1406		11.4845	1754		11.4845	1314		11.4845	1394		11.4845	1471		11.4845	944
11.5039	601		11.5039	1364		11.5039	1806		11.5039	1336		11.5039	1392		11.5039	1452		11.5039	962
11.5234	642		11.5234	1380		11.5234	1792		11.5234	1305		11.5234	1298		11.5234	1487		11.5234	1027
11.5429	637		11.5429	1379		11.5429	1791		11.5429	1299		11.5429	1334		11.5429	1485		11.5429	964
11.5623	644		11.5623	1388		11.5623	1844		11.5623	1368		11.5623	1324		11.5623	1458		11.5623	1009
11.5818	612		11.5818	1354		11.5818	1887		11.5818	1320		11.5818	1321		11.5818	1462		11.5818	966
11.6013	614		11.6013	1387		11.6013	1868		11.6013	1342		11.6013	1405		11.6013	1458		11.6013	988
11.6208	667		11.6208	1384		11.6208	1775		11.6208	1385		11.6208	1342		11.6208	1444		11.6208	1004
11.6402	687		11.6402	1399		11.6402	1885		11.6402	1378		11.6402	1449		11.6402	1551		11.6402	1060
11.6597	635		11.6597	1451		11.6597	1834		11.6597	1389		11.6597	1428		11.6597	1493		11.6597	982
11.6792	627		11.6792	1400		11.6792	1905		11.6792	1449		11.6792	1424		11.6792	1495		11.6792	1110
11.6987	640		11.6987	1431		11.6987	1761		11.6987	1478		11.6987	1504		11.6987	1545		11.6987	1080
11.7181	708		11.7181	1499		11.7181	1913		11.7181	1458		11.7181	1464		11.7181	1570		11.7181	1156
11.7376	666		11.7376	1424		11.7376	1875		11.7376	1505		11.7376	1482		11.7376	1604		11.7376	1129
11.7571	658		11.7571	1462		11.7571	1889		11.7571	1482		11.7571	1486		11.7571	1673		11.7571	1178
11.7765	702		11.7765	1506		11.7765	1914		11.7765	1513		11.7765	1580		11.7765	1722		11.7765	1252
11.796	640		11.796	1544		11.796	1935		11.796	1623		11.796	1582		11.796	1700		11.796	1207
11.8155	691		11.8155	1617		11.8155	1948		11.8155	1606		11.8155	1609		11.8155	1728		11.8155	1214
11.835	701		11.835	1600		11.835	1970		11.835	1653		11.835	1690		11.835	1888		11.835	1301
11.8544	733		11.8544	1551		11.8544	1958		11.8544	1679		11.8544	1770		11.8544	1919		11.8544	1373
11.8739	778		11.8739	1623		11.8739	2110		11.8739	1755		11.8739	1811		11.8739	1857		11.8739	1369
11.8934	867		11.8934	1570		11.8934	2124		11.8934	1731		11.8934	1800		11.8934	2036		11.8934	1299
11.9129	789		11.9129	1648		11.9129	2146		11.9129	1744		11.9129	1792		11.9129	2037		11.9129	1328
11.9323	820		11.9323	1721		11.9323	2067		11.9323	1840		11.9323	1872		11.9323	2085		11.9323	1397
11.9518	876		11.9518	1608		11.9518	2224		11.9518	1886		11.9518	1846		11.9518	2043		11.9518	1354
11.9713	871		11.9713	1735		11.9713	2246		11.9713	1940		11.9713	1971		11.9713	2124		11.9713	1395
11.9907	875		11.9907	1693		11.9907	2244		11.9907	1894		11.9907	1926		11.9907	2106		11.9907	1390
12.0102	883		12.0102	1661		12.0102	2216		12.0102	1852		12.0102	1944		12.0102	2169		12.0102	1440
12.0297	932		12.0297	1708		12.0297	2157		12.0297	1987		12.0297	1943		12.0297	2156		12.0297	1371
12.0492	862		12.0492	1625		12.0492	2314		12.0492	1918		12.0492	1996		12.0492	2182		12.0492	1393
12.0686	891		12.0686	1666		12.0686	2248		12.0686	1938		12.0686	1860		12.0686	2126		12.0686	1367
12.0881	822		12.0881	1634		12.0881	2188		12.0881	1938		12.0881	1973		12.0881	2166		12.0881	1314
12.1076	814		12.1076	1707		12.1076	2267		12.1076	1956		12.1076	1880		12.1076	2071		12.1076	1320
12.127	853		12.127	1604		12.127	2237		12.127	1978		12.127	1894		12.127	2125		12.127	1274
12.1465	842		12.1465	1610		12.1465	2142		12.1465	1852		12.1465	1866		12.1465	2023		12.1465	1302
12.166	850		12.166	1694		12.166	2097		12.166	1840		12.166	1917		12.166	1969		12.166	1273
12.1855	798		12.1855	1618		12.1855	2077		12.1855	1789		12.1855	1912		12.1855	1993		12.1855	1270
12.2049	784		12.2049	1637		12.2049	2019		12.2049	1808		12.2049	1799		12.2049	1953		12.2049	1268
12.2244	776		12.2244	1666		12.2244	2016		12.2244	1769		12.2244	1811		12.2244	2053		12.2244	1243
12.2439	788		12.2439	1625		12.2439	1973		12.2439	1790		12.2439	1797		12.2439	1909		12.2439	1195
12.2634	735		12.2634	1636		12.2634	1981		12.2634	1801		12.2634	1772		12.2634	1857		12.2634	1192
12.2828	753		12.2828	1540		12.2828	2059		12.2828	1645		12.2828	1791		12.2828	1901		12.2828	1205
12.3023	778		12.3023	1483		12.3023	2027		12.3023	1735		12.3023	1723		12.3023	1786		12.3023	1129
12.3218	726		12.3218	1556		12.3218	2024		12.3218	1695		12.3218	1706		12.3218	1877		12.3218	1196
12.3412	706		12.3412	1510		12.3412	1968		12.3412	1664		12.3412	1696		12.3412	1763		12.3412	1189
12.3607	682		12.3607	1528		12.3607	1868		12.3607	1646		12.3607	1637		12.3607	1650		12.3607	1091
12.3802	693		12.3802	1496		12.3802	1906		12.3802	1610		12.3802	1640		12.3802	1754		12.3802	1121
12.3997	693		12.3997	1504		12.3997	1851		12.3997	1551		12.3997	1630		12.3997	1774		12.3997	1163
12.4191	675		12.4191	1405		12.4191	1846		12.4191	1586		12.4191	1626		12.4191	1727		12.4191	1177
12.4386	630		12.4386	1461		12.4386	1839		12.4386	1553		12.4386	1560		12.4386	1777		12.4386	1065
12.4581	582		12.4581	1443		12.4581	1802		12.4581	1525		12.4581	1544		12.4581	1690		12.4581	1134
12.4776	658		12.4776	1440		12.4776	1840		12.4776	1562		12.4776	1512		12.4776	1684		12.4776	1072
12.497	625		12.497	1416		12.497	1806		12.497	1461		12.497	1570		12.497	1621		12.497	1094
12.5165	673		12.5165	1411		12.5165	1858		12.5165	1518		12.5165	1505		12.5165	1587		12.5165	1046
12.536	651		12.536	1401		12.536	1803		12.536	1491		12.536	1489		12.536	1600		12.536	1070
12.5554	618		12.5554	1440		12.5554	1831		12.5554	1495		12.5554	1501		12.5554	1696		12.5554	1124
12.5749	650		12.5749	1422		12.5749	1742		12.5749	1530		12.5749	1411		12.5749	1582		12.5749	1142
12.5944	647		12.5944	1473		12.5944	1800		12.5944	1465		12.5944	1432		12.5944	1696		12.5944	1078
12.6139	610		12.6139	1496		12.6139	1797		12.6139	1468		12.6139	1528		12.6139	1521		12.6139	1103
12.6333	614		12.6333	1448		12.6333	1815		12.6333	1400		12.6333	1369		12.6333	1613		12.6333	1042
12.6528	570		12.6528	1372		12.6528	1794		12.6528	1455		12.6528	1407		12.6528	1525		12.6528	1075
12.6723	600		12.6723	1399		12.6723	1823		12.6723	1514		12.6723	1494		12.6723	1540		12.6723	1004
12.6918	588		12.6918	1396		12.6918	1796		12.6918	1412		12.6918	1434		12.6918	1555		12.6918	976
12.7112	590		12.7112	1302		12.7112	1854		12.7112	1482		12.7112	1393		12.7112	1605		12.7112	1059
12.7307	587		12.7307	1373		12.7307	1772		12.7307	1434		12.7307	1480		12.7307	1608		12.7307	1028
12.7502	574		12.7502	1403		12.7502	1695		12.7502	1445		12.7502	1386		12.7502	1554		12.7502	960
12.7696	604		12.7696	1417		12.7696	1803		12.7696	1408		12.7696	1467		12.7696	1537		12.7696	1025
12.7891	582		12.7891	1411		12.7891	1821		12.7891	1385		12.7891	1379		12.7891	1499		12.7891	1022
12.8086	595		12.8086	1454		12.8086	1780		12.8086	1411		12.8086	1401		12.8086	1484		12.8086	1015
12.8281	583		12.8281	1385		12.8281	1750		12.8281	1399		12.8281	1383		12.8281	1522		12.8281	1018
12.8475	590		12.8475	1365		12.8475	1821		12.8475	1379		12.8475	1320		12.8475	1514		12.8475	1011
12.867	562		12.867	1466		12.867	1778		12.867	1336		12.867	1384		12.867	1528		12.867	1099
12.8865	581		12.8865	1358		12.8865	1818		12.8865	1340		12.8865	1374		12.8865	1495		12.8865	1043
12.906	518		12.906	1404		12.906	1738		12.906	1414		12.906	1348		12.906	1439		12.906	1010
12.9254	566		12.9254	1407		12.9254	1794		12.9254	1390		12.9254	1379		12.9254	1483		12.9254	985
12.9449	523		12.9449	1459		12.9449	1726		12.9449	1334		12.9449	1291		12.9449	1542		12.9449	998
12.9644	509		12.9644	1389		12.9644	1723		12.9644	1343		12.9644	1290		12.9644	1482		12.9644	1007
12.9838	611		12.9838	1396		12.9838	1665		12.9838	1325		12.9838	1351		12.9838	1474		12.9838	1001
13.0033	568		13.0033	1380		13.0033	1697		13.0033	1431		13.0033	1289		13.0033	1431		13.0033	926
13.0228	544		13.0228	1411		13.0228	1712		13.0228	1415		13.0228	1293		13.0228	1496		13.0228	1005
13.0423	535		13.0423	1413		13.0423	1731		13.0423	1358		13.0423	1274		13.0423	1456		13.0423	1043
13.0617	555		13.0617	1355		13.0617	1592		13.0617	1357		13.0617	1315		13.0617	1429		13.0617	977
13.0812	546		13.0812	1378		13.0812	1732		13.0812	1292		13.0812	1231		13.0812	1485		13.0812	975
13.1007	573		13.1007	1386		13.1007	1660		13.1007	1358		13.1007	1250		13.1007	1446		13.1007	990
13.1201	541		13.1201	1406		13.1201	1680		13.1201	1386		13.1201	1302		13.1201	1410		13.1201	998
13.1396	535		13.1396	1340		13.1396	1663		13.1396	1295		13.1396	1237		13.1396	1458		13.1396	972
13.1591	530		13.1591	1419		13.1591	1679		13.1591	1333		13.1591	1350		13.1591	1508		13.1591	1024
13.1786	522		13.1786	1430		13.1786	1692		13.1786	1374		13.1786	1371		13.1786	1404		13.1786	1043
13.198	558		13.198	1389		13.198	1739		13.198	1335		13.198	1286		13.198	1443		13.198	1019
13.2175	542		13.2175	1370		13.2175	1701		13.2175	1385		13.2175	1305		13.2175	1368		13.2175	930
13.237	551		13.237	1349		13.237	1678		13.237	1373		13.237	1269		13.237	1447		13.237	929
13.2565	522		13.2565	1346		13.2565	1640		13.2565	1293		13.2565	1258		13.2565	1452		13.2565	1054
13.2759	511		13.2759	1364		13.2759	1605		13.2759	1288		13.2759	1211		13.2759	1466		13.2759	943
13.2954	555		13.2954	1418		13.2954	1606		13.2954	1263		13.2954	1210		13.2954	1429		13.2954	944
13.3149	521		13.3149	1363		13.3149	1612		13.3149	1281		13.3149	1239		13.3149	1396		13.3149	977
13.3343	510		13.3343	1469		13.3343	1633		13.3343	1333		13.3343	1228		13.3343	1410		13.3343	981
13.3538	497		13.3538	1384		13.3538	1702		13.3538	1236		13.3538	1293		13.3538	1356		13.3538	1003
13.3733	539		13.3733	1427		13.3733	1656		13.3733	1254		13.3733	1277		13.3733	1408		13.3733	1004
13.3928	538		13.3928	1452		13.3928	1629		13.3928	1318		13.3928	1239		13.3928	1419		13.3928	963
13.4122	534		13.4122	1399		13.4122	1636		13.4122	1320		13.4122	1291		13.4122	1427		13.4122	1019
13.4317	531		13.4317	1381		13.4317	1631		13.4317	1228		13.4317	1242		13.4317	1458		13.4317	950
13.4512	517		13.4512	1369		13.4512	1720		13.4512	1355		13.4512	1258		13.4512	1378		13.4512	934
13.4707	479		13.4707	1414		13.4707	1659		13.4707	1271		13.4707	1239		13.4707	1474		13.4707	983
13.4901	522		13.4901	1401		13.4901	1656		13.4901	1290		13.4901	1245		13.4901	1381		13.4901	950
13.5096	546		13.5096	1460		13.5096	1648		13.5096	1262		13.5096	1286		13.5096	1335		13.5096	968
13.5291	498		13.5291	1402		13.5291	1576		13.5291	1372		13.5291	1307		13.5291	1396		13.5291	997
13.5485	520		13.5485	1377		13.5485	1740		13.5485	1334		13.5485	1199		13.5485	1426		13.5485	941
13.568	515		13.568	1436		13.568	1661		13.568	1328		13.568	1229		13.568	1422		13.568	996
13.5875	536		13.5875	1398		13.5875	1598		13.5875	1309		13.5875	1246		13.5875	1447		13.5875	1020
13.607	518		13.607	1427		13.607	1705		13.607	1268		13.607	1267		13.607	1376		13.607	1005
13.6264	490		13.6264	1408		13.6264	1664		13.6264	1329		13.6264	1209		13.6264	1399		13.6264	966
13.6459	529		13.6459	1421		13.6459	1737		13.6459	1310		13.6459	1176		13.6459	1442		13.6459	984
13.6654	526		13.6654	1357		13.6654	1709		13.6654	1280		13.6654	1236		13.6654	1379		13.6654	953
13.6849	501		13.6849	1427		13.6849	1706		13.6849	1318		13.6849	1218		13.6849	1369		13.6849	973
13.7043	518		13.7043	1453		13.7043	1759		13.7043	1332		13.7043	1236		13.7043	1429		13.7043	951
13.7238	469		13.7238	1526		13.7238	1686		13.7238	1290		13.7238	1200		13.7238	1393		13.7238	932
13.7433	529		13.7433	1522		13.7433	1802		13.7433	1268		13.7433	1297		13.7433	1374		13.7433	945
13.7627	509		13.7627	1488		13.7627	1717		13.7627	1284		13.7627	1224		13.7627	1368		13.7627	973
13.7822	489		13.7822	1458		13.7822	1652		13.7822	1332		13.7822	1248		13.7822	1392		13.7822	1023
13.8017	525		13.8017	1507		13.8017	1661		13.8017	1338		13.8017	1224		13.8017	1411		13.8017	973
13.8212	512		13.8212	1445		13.8212	1766		13.8212	1324		13.8212	1165		13.8212	1417		13.8212	976
13.8406	481		13.8406	1556		13.8406	1718		13.8406	1348		13.8406	1220		13.8406	1394		13.8406	948
13.8601	499		13.8601	1532		13.8601	1726		13.8601	1220		13.8601	1187		13.8601	1425		13.8601	952
13.8796	463		13.8796	1562		13.8796	1627		13.8796	1250		13.8796	1240		13.8796	1413		13.8796	1001
13.8991	493		13.8991	1485		13.8991	1695		13.8991	1272		13.8991	1193		13.8991	1403		13.8991	942
13.9185	493		13.9185	1499		13.9185	1809		13.9185	1282		13.9185	1266		13.9185	1422		13.9185	972
13.938	471		13.938	1549		13.938	1773		13.938	1285		13.938	1190		13.938	1408		13.938	1053
13.9575	505		13.9575	1512		13.9575	1828		13.9575	1284		13.9575	1187		13.9575	1382		13.9575	985
13.9769	476		13.9769	1542		13.9769	1784		13.9769	1299		13.9769	1143		13.9769	1412		13.9769	1009
13.9964	525		13.9964	1486		13.9964	1828		13.9964	1285		13.9964	1204		13.9964	1399		13.9964	1012
14.0159	476		14.0159	1527		14.0159	1689		14.0159	1231		14.0159	1181		14.0159	1322		14.0159	981
14.0354	480		14.0354	1548		14.0354	1620		14.0354	1326		14.0354	1238		14.0354	1376		14.0354	975
14.0548	512		14.0548	1557		14.0548	1740		14.0548	1300		14.0548	1200		14.0548	1432		14.0548	991
14.0743	474		14.0743	1538		14.0743	1684		14.0743	1275		14.0743	1193		14.0743	1473		14.0743	965
14.0938	525		14.0938	1519		14.0938	1694		14.0938	1320		14.0938	1256		14.0938	1428		14.0938	979
14.1132	509		14.1132	1508		14.1132	1670		14.1132	1282		14.1132	1254		14.1132	1330		14.1132	1010
14.1327	459		14.1327	1532		14.1327	1654		14.1327	1281		14.1327	1230		14.1327	1394		14.1327	968
14.1522	510		14.1522	1406		14.1522	1720		14.1522	1326		14.1522	1220		14.1522	1375		14.1522	971
14.1717	487		14.1717	1481		14.1717	1734		14.1717	1334		14.1717	1217		14.1717	1395		14.1717	1003
14.1911	541		14.1911	1508		14.1911	1634		14.1911	1250		14.1911	1153		14.1911	1282		14.1911	954
14.2106	494		14.2106	1441		14.2106	1703		14.2106	1256		14.2106	1182		14.2106	1377		14.2106	995
14.2301	511		14.2301	1437		14.2301	1644		14.2301	1355		14.2301	1208		14.2301	1388		14.2301	987
14.2496	453		14.2496	1414		14.2496	1571		14.2496	1271		14.2496	1207		14.2496	1399		14.2496	923
14.269	528		14.269	1383		14.269	1618		14.269	1304		14.269	1265		14.269	1447		14.269	1006
14.2885	495		14.2885	1414		14.2885	1658		14.2885	1256		14.2885	1178		14.2885	1470		14.2885	917
14.308	472		14.308	1397		14.308	1633		14.308	1299		14.308	1230		14.308	1386		14.308	977
14.3274	485		14.3274	1371		14.3274	1703		14.3274	1232		14.3274	1256		14.3274	1396		14.3274	991
14.3469	491		14.3469	1368		14.3469	1704		14.3469	1222		14.3469	1269		14.3469	1365		14.3469	940
14.3664	495		14.3664	1424		14.3664	1632		14.3664	1296		14.3664	1192		14.3664	1358		14.3664	1022
14.3859	436		14.3859	1363		14.3859	1687		14.3859	1339		14.3859	1202		14.3859	1392		14.3859	927
14.4053	493		14.4053	1457		14.4053	1692		14.4053	1280		14.4053	1216		14.4053	1396		14.4053	940
14.4248	495		14.4248	1381		14.4248	1651		14.4248	1269		14.4248	1180		14.4248	1426		14.4248	977
14.4443	476		14.4443	1416		14.4443	1618		14.4443	1320		14.4443	1240		14.4443	1402		14.4443	999
14.4638	538		14.4638	1429		14.4638	1683		14.4638	1294		14.4638	1212		14.4638	1358		14.4638	945
14.4832	471		14.4832	1340		14.4832	1593		14.4832	1276		14.4832	1157		14.4832	1395		14.4832	969
14.5027	509		14.5027	1377		14.5027	1537		14.5027	1306		14.5027	1239		14.5027	1415		14.5027	1008
14.5222	517		14.5222	1361		14.5222	1640		14.5222	1312		14.5222	1323		14.5222	1399		14.5222	1052
14.5416	458		14.5416	1401		14.5416	1656		14.5416	1354		14.5416	1205		14.5416	1391		14.5416	987
14.5611	479		14.5611	1397		14.5611	1618		14.5611	1279		14.5611	1207		14.5611	1386		14.5611	1008
14.5806	447		14.5806	1359		14.5806	1662		14.5806	1338		14.5806	1304		14.5806	1495		14.5806	960
14.6001	494		14.6001	1380		14.6001	1617		14.6001	1308		14.6001	1247		14.6001	1336		14.6001	995
14.6195	514		14.6195	1374		14.6195	1683		14.6195	1297		14.6195	1168		14.6195	1401		14.6195	992
14.639	465		14.639	1331		14.639	1672		14.639	1315		14.639	1147		14.639	1395		14.639	979
14.6585	466		14.6585	1371		14.6585	1672		14.6585	1299		14.6585	1239		14.6585	1410		14.6585	973
14.678	484		14.678	1376		14.678	1663		14.678	1272		14.678	1188		14.678	1371		14.678	1052
14.6974	477		14.6974	1300		14.6974	1687		14.6974	1307		14.6974	1224		14.6974	1430		14.6974	1013
14.7169	476		14.7169	1269		14.7169	1603		14.7169	1246		14.7169	1184		14.7169	1451		14.7169	942
14.7364	474		14.7364	1402		14.7364	1689		14.7364	1245		14.7364	1177		14.7364	1423		14.7364	989
14.7558	474		14.7558	1318		14.7558	1577		14.7558	1275		14.7558	1233		14.7558	1364		14.7558	980
14.7753	442		14.7753	1342		14.7753	1530		14.7753	1326		14.7753	1267		14.7753	1404		14.7753	1024
14.7948	507		14.7948	1352		14.7948	1713		14.7948	1264		14.7948	1241		14.7948	1424		14.7948	951
14.8143	444		14.8143	1425		14.8143	1707		14.8143	1293		14.8143	1232		14.8143	1425		14.8143	1022
14.8337	490		14.8337	1445		14.8337	1607		14.8337	1313		14.8337	1192		14.8337	1407		14.8337	1035
14.8532	532		14.8532	1389		14.8532	1657		14.8532	1341		14.8532	1278		14.8532	1373		14.8532	1028
14.8727	505		14.8727	1377		14.8727	1669		14.8727	1328		14.8727	1253		14.8727	1419		14.8727	1003
14.8921	478		14.8921	1375		14.8921	1691		14.8921	1305		14.8921	1201		14.8921	1479		14.8921	1012
14.9116	457		14.9116	1369		14.9116	1709		14.9116	1354		14.9116	1275		14.9116	1472		14.9116	1018
14.9311	492		14.9311	1378		14.9311	1636		14.9311	1260		14.9311	1243		14.9311	1469		14.9311	985
14.9506	524		14.9506	1367		14.9506	1723		14.9506	1341		14.9506	1231		14.9506	1460		14.9506	1014
14.97	506		14.97	1414		14.97	1677		14.97	1309		14.97	1248		14.97	1455		14.97	1051
14.9895	543		14.9895	1457		14.9895	1678		14.9895	1300		14.9895	1248		14.9895	1434		14.9895	982
15.009	499		15.009	1351		15.009	1680		15.009	1352		15.009	1275		15.009	1489		15.009	935
15.0285	500		15.0285	1420		15.0285	1727		15.0285	1316		15.0285	1259		15.0285	1470		15.0285	1016
15.0479	522		15.0479	1397		15.0479	1629		15.0479	1329		15.0479	1241		15.0479	1448		15.0479	1001
15.0674	498		15.0674	1441		15.0674	1682		15.0674	1355		15.0674	1264		15.0674	1524		15.0674	1006
15.0869	494		15.0869	1376		15.0869	1687		15.0869	1301		15.0869	1232		15.0869	1465		15.0869	1052
15.1063	525		15.1063	1354		15.1063	1705		15.1063	1340		15.1063	1272		15.1063	1558		15.1063	1033
15.1258	496		15.1258	1453		15.1258	1716		15.1258	1388		15.1258	1232		15.1258	1450		15.1258	1023
15.1453	547		15.1453	1468		15.1453	1730		15.1453	1375		15.1453	1253		15.1453	1515		15.1453	1011
15.1648	478		15.1648	1442		15.1648	1735		15.1648	1325		15.1648	1257		15.1648	1489		15.1648	990
15.1842	500		15.1842	1419		15.1842	1745		15.1842	1361		15.1842	1290		15.1842	1509		15.1842	1020
15.2037	539		15.2037	1416		15.2037	1741		15.2037	1366		15.2037	1243		15.2037	1529		15.2037	1049
15.2232	504		15.2232	1472		15.2232	1774		15.2232	1318		15.2232	1280		15.2232	1404		15.2232	974
15.2427	510		15.2427	1470		15.2427	1665		15.2427	1296		15.2427	1302		15.2427	1477		15.2427	982
15.2621	489		15.2621	1468		15.2621	1686		15.2621	1416		15.2621	1248		15.2621	1526		15.2621	997
15.2816	527		15.2816	1446		15.2816	1772		15.2816	1392		15.2816	1210		15.2816	1492		15.2816	999
15.3011	502		15.3011	1440		15.3011	1759		15.3011	1375		15.3011	1325		15.3011	1506		15.3011	1059
15.3205	558		15.3205	1411		15.3205	1728		15.3205	1327		15.3205	1182		15.3205	1531		15.3205	979
15.34	537		15.34	1382		15.34	1747		15.34	1363		15.34	1232		15.34	1541		15.34	939
15.3595	505		15.3595	1436		15.3595	1765		15.3595	1380		15.3595	1269		15.3595	1508		15.3595	1027
15.379	553		15.379	1410		15.379	1738		15.379	1371		15.379	1277		15.379	1469		15.379	1024
15.3984	505		15.3984	1442		15.3984	1691		15.3984	1348		15.3984	1269		15.3984	1426		15.3984	1060
15.4179	586		15.4179	1468		15.4179	1755		15.4179	1388		15.4179	1310		15.4179	1500		15.4179	1033
15.4374	516		15.4374	1420		15.4374	1758		15.4374	1415		15.4374	1270		15.4374	1548		15.4374	992
15.4569	445		15.4569	1440		15.4569	1731		15.4569	1404		15.4569	1331		15.4569	1497		15.4569	1058
15.4763	525		15.4763	1457		15.4763	1706		15.4763	1325		15.4763	1227		15.4763	1544		15.4763	1003
15.4958	484		15.4958	1457		15.4958	1765		15.4958	1368		15.4958	1327		15.4958	1492		15.4958	1040
15.5153	547		15.5153	1457		15.5153	1759		15.5153	1473		15.5153	1286		15.5153	1529		15.5153	1015
15.5347	498		15.5347	1430		15.5347	1722		15.5347	1350		15.5347	1245		15.5347	1469		15.5347	1077
15.5542	549		15.5542	1443		15.5542	1736		15.5542	1387		15.5542	1268		15.5542	1491		15.5542	1011
15.5737	529		15.5737	1427		15.5737	1797		15.5737	1424		15.5737	1258		15.5737	1567		15.5737	1015
15.5932	507		15.5932	1474		15.5932	1703		15.5932	1374		15.5932	1350		15.5932	1563		15.5932	1011
15.6126	532		15.6126	1500		15.6126	1745		15.6126	1393		15.6126	1290		15.6126	1524		15.6126	1119
15.6321	494		15.6321	1436		15.6321	1785		15.6321	1414		15.6321	1315		15.6321	1536		15.6321	1034
15.6516	514		15.6516	1475		15.6516	1708		15.6516	1386		15.6516	1310		15.6516	1562		15.6516	1030
15.6711	522		15.6711	1446		15.6711	1716		15.6711	1433		15.6711	1233		15.6711	1597		15.6711	1021
15.6905	537		15.6905	1488		15.6905	1871		15.6905	1477		15.6905	1261		15.6905	1558		15.6905	1121
15.71	497		15.71	1496		15.71	1783		15.71	1435		15.71	1259		15.71	1493		15.71	1016
15.7295	493		15.7295	1487		15.7295	1772		15.7295	1457		15.7295	1406		15.7295	1601		15.7295	1025
15.7489	537		15.7489	1501		15.7489	1730		15.7489	1404		15.7489	1316		15.7489	1577		15.7489	1056
15.7684	552		15.7684	1539		15.7684	1751		15.7684	1408		15.7684	1267		15.7684	1568		15.7684	1036
15.7879	476		15.7879	1496		15.7879	1807		15.7879	1372		15.7879	1312		15.7879	1578		15.7879	1096
15.8074	525		15.8074	1514		15.8074	1803		15.8074	1393		15.8074	1277		15.8074	1565		15.8074	1079
15.8268	511		15.8268	1513		15.8268	1770		15.8268	1423		15.8268	1380		15.8268	1534		15.8268	1004
15.8463	521		15.8463	1469		15.8463	1773		15.8463	1396		15.8463	1306		15.8463	1586		15.8463	1075
15.8658	540		15.8658	1546		15.8658	1899		15.8658	1463		15.8658	1321		15.8658	1596		15.8658	1046
15.8852	567		15.8852	1514		15.8852	1766		15.8852	1425		15.8852	1316		15.8852	1559		15.8852	1059
15.9047	576		15.9047	1528		15.9047	1816		15.9047	1389		15.9047	1322		15.9047	1577		15.9047	1107
15.9242	560		15.9242	1523		15.9242	1863		15.9242	1471		15.9242	1314		15.9242	1673		15.9242	1054
15.9437	491		15.9437	1490		15.9437	1848		15.9437	1476		15.9437	1321		15.9437	1551		15.9437	1008
15.9631	526		15.9631	1565		15.9631	1958		15.9631	1433		15.9631	1361		15.9631	1572		15.9631	1073
15.9826	532		15.9826	1522		15.9826	1876		15.9826	1438		15.9826	1329		15.9826	1645		15.9826	1089
16.0021	517		16.0021	1554		16.0021	1857		16.0021	1465		16.0021	1339		16.0021	1666		16.0021	1055
16.0216	538		16.0216	1597		16.0216	1858		16.0216	1447		16.0216	1329		16.0216	1592		16.0216	1095
16.041	562		16.041	1665		16.041	1935		16.041	1517		16.041	1364		16.041	1593		16.041	1073
16.0605	545		16.0605	1545		16.0605	1907		16.0605	1509		16.0605	1388		16.0605	1598		16.0605	1097
16.08	516		16.08	1611		16.08	1985		16.08	1474		16.08	1305		16.08	1588		16.08	1069
16.0994	492		16.0994	1571		16.0994	1929		16.0994	1443		16.0994	1330		16.0994	1613		16.0994	1033
16.1189	572		16.1189	1538		16.1189	1857		16.1189	1478		16.1189	1377		16.1189	1617		16.1189	1096
16.1384	552		16.1384	1583		16.1384	1924		16.1384	1432		16.1384	1386		16.1384	1593		16.1384	1096
16.1579	525		16.1579	1671		16.1579	1877		16.1579	1510		16.1579	1368		16.1579	1605		16.1579	1102
16.1773	559		16.1773	1596		16.1773	1969		16.1773	1457		16.1773	1420		16.1773	1676		16.1773	1140
16.1968	542		16.1968	1615		16.1968	1912		16.1968	1451		16.1968	1422		16.1968	1621		16.1968	1054
16.2163	523		16.2163	1693		16.2163	1924		16.2163	1475		16.2163	1415		16.2163	1578		16.2163	1114
16.2358	562		16.2358	1600		16.2358	1952		16.2358	1486		16.2358	1392		16.2358	1658		16.2358	1037
16.2552	525		16.2552	1704		16.2552	1912		16.2552	1481		16.2552	1315		16.2552	1666		16.2552	1094
16.2747	547		16.2747	1616		16.2747	1960		16.2747	1502		16.2747	1371		16.2747	1689		16.2747	1110
16.2942	569		16.2942	1650		16.2942	1953		16.2942	1558		16.2942	1364		16.2942	1703		16.2942	1083
16.3136	557		16.3136	1660		16.3136	1959		16.3136	1539		16.3136	1360		16.3136	1710		16.3136	1135
16.3331	540		16.3331	1647		16.3331	1924		16.3331	1523		16.3331	1368		16.3331	1641		16.3331	1124
16.3526	590		16.3526	1630		16.3526	2010		16.3526	1465		16.3526	1384		16.3526	1684		16.3526	1105
16.3721	570		16.3721	1579		16.3721	1987		16.3721	1540		16.3721	1385		16.3721	1600		16.3721	1076
16.3915	607		16.3915	1706		16.3915	2071		16.3915	1536		16.3915	1393		16.3915	1650		16.3915	1023
16.411	580		16.411	1652		16.411	2066		16.411	1633		16.411	1366		16.411	1656		16.411	1115
16.4305	543		16.4305	1663		16.4305	1997		16.4305	1514		16.4305	1367		16.4305	1662		16.4305	1169
16.45	613		16.45	1686		16.45	2066		16.45	1562		16.45	1364		16.45	1621		16.45	1126
16.4694	570		16.4694	1648		16.4694	2015		16.4694	1572		16.4694	1320		16.4694	1686		16.4694	1121
16.4889	570		16.4889	1687		16.4889	2064		16.4889	1567		16.4889	1406		16.4889	1729		16.4889	1115
16.5084	581		16.5084	1722		16.5084	2133		16.5084	1635		16.5084	1352		16.5084	1770		16.5084	1212
16.5278	595		16.5278	1692		16.5278	2055		16.5278	1582		16.5278	1389		16.5278	1720		16.5278	1128
16.5473	619		16.5473	1695		16.5473	2093		16.5473	1534		16.5473	1396		16.5473	1709		16.5473	1119
16.5668	615		16.5668	1710		16.5668	2199		16.5668	1640		16.5668	1400		16.5668	1798		16.5668	1063
16.5863	586		16.5863	1752		16.5863	2065		16.5863	1586		16.5863	1400		16.5863	1671		16.5863	1135
16.6057	624		16.6057	1738		16.6057	2020		16.6057	1572		16.6057	1425		16.6057	1717		16.6057	1137
16.6252	594		16.6252	1676		16.6252	2036		16.6252	1520		16.6252	1424		16.6252	1632		16.6252	1130
16.6447	561		16.6447	1799		16.6447	2065		16.6447	1537		16.6447	1402		16.6447	1706		16.6447	1086
16.6642	604		16.6642	1695		16.6642	2060		16.6642	1611		16.6642	1448		16.6642	1715		16.6642	1155
16.6836	608		16.6836	1731		16.6836	2060		16.6836	1622		16.6836	1455		16.6836	1729		16.6836	1125
16.7031	559		16.7031	1735		16.7031	2032		16.7031	1668		16.7031	1469		16.7031	1734		16.7031	1174
16.7226	579		16.7226	1684		16.7226	2140		16.7226	1607		16.7226	1482		16.7226	1756		16.7226	1194
16.742	578		16.742	1756		16.742	2074		16.742	1557		16.742	1443		16.742	1759		16.742	1150
16.7615	565		16.7615	1757		16.7615	2066		16.7615	1522		16.7615	1399		16.7615	1724		16.7615	1223
16.781	579		16.781	1750		16.781	2255		16.781	1603		16.781	1411		16.781	1833		16.781	1206
16.8005	623		16.8005	1775		16.8005	2109		16.8005	1715		16.8005	1489		16.8005	1797		16.8005	1141
16.8199	573		16.8199	1816		16.8199	2082		16.8199	1619		16.8199	1488		16.8199	1793		16.8199	1204
16.8394	581		16.8394	1804		16.8394	2220		16.8394	1639		16.8394	1500		16.8394	1813		16.8394	1218
16.8589	627		16.8589	1793		16.8589	2193		16.8589	1619		16.8589	1528		16.8589	1767		16.8589	1127
16.8783	634		16.8783	1774		16.8783	2180		16.8783	1685		16.8783	1454		16.8783	1786		16.8783	1180
16.8978	606		16.8978	1850		16.8978	2239		16.8978	1600		16.8978	1507		16.8978	1754		16.8978	1159
16.9173	633		16.9173	1829		16.9173	2170		16.9173	1694		16.9173	1534		16.9173	1786		16.9173	1211
16.9368	634		16.9368	1888		16.9368	2097		16.9368	1661		16.9368	1516		16.9368	1841		16.9368	1183
16.9562	585		16.9562	1869		16.9562	2288		16.9562	1739		16.9562	1507		16.9562	1857		16.9562	1192
16.9757	609		16.9757	1852		16.9757	2242		16.9757	1694		16.9757	1503		16.9757	1781		16.9757	1227
16.9952	656		16.9952	1886		16.9952	2249		16.9952	1708		16.9952	1476		16.9952	1887		16.9952	1222
17.0147	613		17.0147	1820		17.0147	2233		17.0147	1726		17.0147	1569		17.0147	1858		17.0147	1248
17.0341	633		17.0341	1836		17.0341	2261		17.0341	1746		17.0341	1538		17.0341	1859		17.0341	1218
17.0536	593		17.0536	1805		17.0536	2216		17.0536	1732		17.0536	1514		17.0536	1935		17.0536	1213
17.0731	614		17.0731	1839		17.0731	2177		17.0731	1755		17.0731	1531		17.0731	1916		17.0731	1293
17.0925	652		17.0925	1855		17.0925	2283		17.0925	1793		17.0925	1593		17.0925	2028		17.0925	1197
17.112	610		17.112	1955		17.112	2254		17.112	1744		17.112	1569		17.112	1954		17.112	1265
17.1315	689		17.1315	1798		17.1315	2364		17.1315	1784		17.1315	1565		17.1315	1921		17.1315	1333
17.151	635		17.151	1900		17.151	2368		17.151	1765		17.151	1631		17.151	2003		17.151	1236
17.1704	628		17.1704	1935		17.1704	2277		17.1704	1716		17.1704	1690		17.1704	2024		17.1704	1283
17.1899	690		17.1899	1862		17.1899	2353		17.1899	1824		17.1899	1599		17.1899	1981		17.1899	1238
17.2094	670		17.2094	1833		17.2094	2363		17.2094	1905		17.2094	1716		17.2094	1955		17.2094	1322
17.2289	659		17.2289	1958		17.2289	2347		17.2289	1823		17.2289	1655		17.2289	1999		17.2289	1294
17.2483	658		17.2483	1941		17.2483	2341		17.2483	1931		17.2483	1615		17.2483	2027		17.2483	1278
17.2678	713		17.2678	1914		17.2678	2398		17.2678	1815		17.2678	1638		17.2678	2042		17.2678	1276
17.2873	667		17.2873	2021		17.2873	2417		17.2873	1972		17.2873	1686		17.2873	1988		17.2873	1317
17.3067	628		17.3067	1940		17.3067	2366		17.3067	1869		17.3067	1726		17.3067	2014		17.3067	1265
17.3262	720		17.3262	2024		17.3262	2454		17.3262	1850		17.3262	1669		17.3262	2128		17.3262	1324
17.3457	666		17.3457	1960		17.3457	2453		17.3457	1863		17.3457	1710		17.3457	1986		17.3457	1388
17.3652	682		17.3652	2006		17.3652	2383		17.3652	1943		17.3652	1705		17.3652	2032		17.3652	1348
17.3846	753		17.3846	1991		17.3846	2497		17.3846	1970		17.3846	1723		17.3846	2144		17.3846	1299
17.4041	694		17.4041	2069		17.4041	2440		17.4041	1929		17.4041	1808		17.4041	2114		17.4041	1339
17.4236	768		17.4236	2065		17.4236	2437		17.4236	1999		17.4236	1762		17.4236	2269		17.4236	1349
17.4431	712		17.4431	2064		17.4431	2406		17.4431	2004		17.4431	1739		17.4431	2204		17.4431	1412
17.4625	724		17.4625	1997		17.4625	2467		17.4625	1947		17.4625	1751		17.4625	2120		17.4625	1371
17.482	705		17.482	2061		17.482	2543		17.482	2061		17.482	1802		17.482	2236		17.482	1415
17.5015	742		17.5015	2066		17.5015	2517		17.5015	2040		17.5015	1829		17.5015	2162		17.5015	1436
17.5209	738		17.5209	2159		17.5209	2595		17.5209	2018		17.5209	1777		17.5209	2224		17.5209	1407
17.5404	737		17.5404	2096		17.5404	2632		17.5404	2011		17.5404	1824		17.5404	2307		17.5404	1386
17.5599	781		17.5599	2135		17.5599	2591		17.5599	2068		17.5599	1894		17.5599	2253		17.5599	1419
17.5794	759		17.5794	2079		17.5794	2602		17.5794	2181		17.5794	1782		17.5794	2220		17.5794	1437
17.5988	765		17.5988	2066		17.5988	2562		17.5988	2083		17.5988	1907		17.5988	2228		17.5988	1427
17.6183	805		17.6183	2144		17.6183	2652		17.6183	2129		17.6183	1858		17.6183	2366		17.6183	1449
17.6378	779		17.6378	2162		17.6378	2672		17.6378	2220		17.6378	1868		17.6378	2337		17.6378	1492
17.6573	723		17.6573	2150		17.6573	2599		17.6573	2183		17.6573	1877		17.6573	2426		17.6573	1448
17.6767	763		17.6767	2138		17.6767	2797		17.6767	2134		17.6767	1871		17.6767	2318		17.6767	1416
17.6962	735		17.6962	2171		17.6962	2732		17.6962	2125		17.6962	1880		17.6962	2408		17.6962	1471
17.7157	746		17.7157	2230		17.7157	2705		17.7157	2160		17.7157	1882		17.7157	2456		17.7157	1535
17.7351	751		17.7351	2141		17.7351	2801		17.7351	2139		17.7351	1891		17.7351	2433		17.7351	1515
17.7546	720		17.7546	2247		17.7546	2826		17.7546	2332		17.7546	1960		17.7546	2502		17.7546	1546
17.7741	708		17.7741	2303		17.7741	2806		17.7741	2243		17.7741	1968		17.7741	2476		17.7741	1486
17.7936	748		17.7936	2313		17.7936	2798		17.7936	2289		17.7936	1983		17.7936	2440		17.7936	1493
17.813	788		17.813	2132		17.813	2857		17.813	2237		17.813	1940		17.813	2489		17.813	1501
17.8325	749		17.8325	2232		17.8325	2924		17.8325	2325		17.8325	1957		17.8325	2482		17.8325	1569
17.852	794		17.852	2276		17.852	2849		17.852	2295		17.852	1984		17.852	2543		17.852	1544
17.8714	752		17.8714	2333		17.8714	2711		17.8714	2207		17.8714	2027		17.8714	2498		17.8714	1494
17.8909	777		17.8909	2432		17.8909	2915		17.8909	2289		17.8909	2043		17.8909	2424		17.8909	1574
17.9104	777		17.9104	2207		17.9104	2971		17.9104	2369		17.9104	1999		17.9104	2575		17.9104	1582
17.9299	784		17.9299	2337		17.9299	2920		17.9299	2322		17.9299	2009		17.9299	2523		17.9299	1572
17.9493	791		17.9493	2316		17.9493	3010		17.9493	2317		17.9493	1884		17.9493	2526		17.9493	1554
17.9688	768		17.9688	2343		17.9688	2910		17.9688	2305		17.9688	2018		17.9688	2460		17.9688	1571
17.9883	736		17.9883	2375		17.9883	2835		17.9883	2333		17.9883	1953		17.9883	2522		17.9883	1560
18.0078	754		18.0078	2294		18.0078	2801		18.0078	2314		18.0078	2010		18.0078	2529		18.0078	1565
18.0272	780		18.0272	2324		18.0272	2987		18.0272	2257		18.0272	1966		18.0272	2584		18.0272	1515
18.0467	760		18.0467	2344		18.0467	2927		18.0467	2388		18.0467	1966		18.0467	2502		18.0467	1514
18.0662	731		18.0662	2418		18.0662	2850		18.0662	2399		18.0662	1935		18.0662	2516		18.0662	1518
18.0856	766		18.0856	2296		18.0856	2861		18.0856	2345		18.0856	1938		18.0856	2359		18.0856	1394
18.1051	733		18.1051	2305		18.1051	2845		18.1051	2307		18.1051	1964		18.1051	2598		18.1051	1536
18.1246	750		18.1246	2276		18.1246	2884		18.1246	2315		18.1246	1992		18.1246	2470		18.1246	1483
18.1441	776		18.1441	2342		18.1441	2835		18.1441	2289		18.1441	1964		18.1441	2475		18.1441	1477
18.1635	754		18.1635	2304		18.1635	2857		18.1635	2315		18.1635	1948		18.1635	2527		18.1635	1503
18.183	722		18.183	2290		18.183	2792		18.183	2263		18.183	2007		18.183	2513		18.183	1533
18.2025	681		18.2025	2237		18.2025	2770		18.2025	2241		18.2025	1963		18.2025	2506		18.2025	1505
18.222	722		18.222	2178		18.222	2765		18.222	2239		18.222	1935		18.222	2505		18.222	1585
18.2414	730		18.2414	2267		18.2414	2876		18.2414	2193		18.2414	1974		18.2414	2356		18.2414	1429
18.2609	669		18.2609	2174		18.2609	2745		18.2609	2237		18.2609	1950		18.2609	2370		18.2609	1479
18.2804	757		18.2804	2293		18.2804	2791		18.2804	2262		18.2804	1943		18.2804	2402		18.2804	1451
18.2998	709		18.2998	2231		18.2998	2746		18.2998	2235		18.2998	1924		18.2998	2318		18.2998	1492
18.3193	737		18.3193	2159		18.3193	2690		18.3193	2201		18.3193	1925		18.3193	2349		18.3193	1454
18.3388	727		18.3388	2186		18.3388	2838		18.3388	2191		18.3388	1962		18.3388	2311		18.3388	1472
18.3583	754		18.3583	2127		18.3583	2790		18.3583	2200		18.3583	1819		18.3583	2365		18.3583	1479
18.3777	729		18.3777	2152		18.3777	2692		18.3777	2177		18.3777	1885		18.3777	2313		18.3777	1548
18.3972	722		18.3972	2179		18.3972	2715		18.3972	2141		18.3972	1860		18.3972	2324		18.3972	1448
18.4167	749		18.4167	2187		18.4167	2716		18.4167	2146		18.4167	1869		18.4167	2335		18.4167	1449
18.4362	722		18.4362	2163		18.4362	2627		18.4362	2164		18.4362	1852		18.4362	2337		18.4362	1466
18.4556	728		18.4556	2158		18.4556	2671		18.4556	2219		18.4556	1895		18.4556	2374		18.4556	1464
18.4751	726		18.4751	2197		18.4751	2695		18.4751	2107		18.4751	1888		18.4751	2375		18.4751	1412
18.4946	742		18.4946	2201		18.4946	2751		18.4946	2144		18.4946	1766		18.4946	2293		18.4946	1502
18.514	758		18.514	2184		18.514	2644		18.514	2138		18.514	1923		18.514	2300		18.514	1436
18.5335	755		18.5335	2119		18.5335	2833		18.5335	2202		18.5335	1888		18.5335	2303		18.5335	1577
18.553	717		18.553	2247		18.553	2727		18.553	2200		18.553	1857		18.553	2279		18.553	1499
18.5725	739		18.5725	2221		18.5725	2750		18.5725	2124		18.5725	1923		18.5725	2263		18.5725	1514
18.5919	714		18.5919	2180		18.5919	2734		18.5919	2044		18.5919	1816		18.5919	2398		18.5919	1524
18.6114	674		18.6114	2203		18.6114	2676		18.6114	2110		18.6114	1892		18.6114	2251		18.6114	1561
18.6309	699		18.6309	2154		18.6309	2697		18.6309	2107		18.6309	1949		18.6309	2313		18.6309	1513
18.6503	706		18.6503	2247		18.6503	2656		18.6503	2111		18.6503	1835		18.6503	2298		18.6503	1463
18.6698	740		18.6698	2123		18.6698	2719		18.6698	2208		18.6698	1944		18.6698	2335		18.6698	1538
18.6893	731		18.6893	2152		18.6893	2763		18.6893	2185		18.6893	1852		18.6893	2346		18.6893	1520
18.7088	743		18.7088	2143		18.7088	2757		18.7088	2186		18.7088	1861		18.7088	2320		18.7088	1506
18.7282	744		18.7282	2300		18.7282	2768		18.7282	2211		18.7282	1926		18.7282	2365		18.7282	1531
18.7477	748		18.7477	2208		18.7477	2698		18.7477	2186		18.7477	1908		18.7477	2405		18.7477	1525
18.7672	692		18.7672	2197		18.7672	2831		18.7672	2243		18.7672	1942		18.7672	2358		18.7672	1501
18.7867	742		18.7867	2246		18.7867	2811		18.7867	2248		18.7867	1951		18.7867	2380		18.7867	1497
18.8061	725		18.8061	2196		18.8061	2822		18.8061	2201		18.8061	1867		18.8061	2331		18.8061	1464
18.8256	730		18.8256	2281		18.8256	2710		18.8256	2277		18.8256	1920		18.8256	2352		18.8256	1549
18.8451	774		18.8451	2247		18.8451	2826		18.8451	2264		18.8451	1933		18.8451	2422		18.8451	1579
18.8645	734		18.8645	2323		18.8645	2880		18.8645	2330		18.8645	2010		18.8645	2417		18.8645	1455
18.884	715		18.884	2357		18.884	2922		18.884	2277		18.884	1983		18.884	2426		18.884	1611
18.9035	738		18.9035	2192		18.9035	2855		18.9035	2190		18.9035	1941		18.9035	2491		18.9035	1614
18.923	716		18.923	2365		18.923	2868		18.923	2275		18.923	2034		18.923	2524		18.923	1565
18.9424	742		18.9424	2369		18.9424	2933		18.9424	2314		18.9424	2034		18.9424	2507		18.9424	1630
18.9619	792		18.9619	2324		18.9619	3064		18.9619	2329		18.9619	2028		18.9619	2534		18.9619	1582
18.9814	761		18.9814	2453		18.9814	3066		18.9814	2377		18.9814	2085		18.9814	2554		18.9814	1645
19.0009	778		19.0009	2420		19.0009	3076		19.0009	2462		19.0009	2046		19.0009	2635		19.0009	1606
19.0203	742		19.0203	2404		19.0203	3060		19.0203	2418		19.0203	2091		19.0203	2650		19.0203	1630
19.0398	835		19.0398	2494		19.0398	3140		19.0398	2449		19.0398	2175		19.0398	2631		19.0398	1614
19.0593	811		19.0593	2444		19.0593	3062		19.0593	2516		19.0593	2206		19.0593	2843		19.0593	1735
19.0787	826		19.0787	2463		19.0787	3231		19.0787	2577		19.0787	2279		19.0787	2753		19.0787	1790
19.0982	845		19.0982	2591		19.0982	3219		19.0982	2719		19.0982	2244		19.0982	2754		19.0982	1811
19.1177	902		19.1177	2529		19.1177	3346		19.1177	2753		19.1177	2265		19.1177	2856		19.1177	1758
19.1372	871		19.1372	2626		19.1372	3345		19.1372	2663		19.1372	2354		19.1372	2955		19.1372	1738
19.1566	884		19.1566	2635		19.1566	3492		19.1566	2758		19.1566	2353		19.1566	3078		19.1566	1844
19.1761	888		19.1761	2743		19.1761	3616		19.1761	2756		19.1761	2414		19.1761	3059		19.1761	1793
19.1956	899		19.1956	2739		19.1956	3700		19.1956	2879		19.1956	2417		19.1956	3187		19.1956	1947
19.2151	898		19.2151	2867		19.2151	3653		19.2151	3014		19.2151	2491		19.2151	3121		19.2151	2008
19.2345	940		19.2345	2983		19.2345	3767		19.2345	2975		19.2345	2588		19.2345	3252		19.2345	2036
19.254	964		19.254	2908		19.254	3788		19.254	3152		19.254	2576		19.254	3396		19.254	2016
19.2735	1019		19.2735	3007		19.2735	3923		19.2735	3172		19.2735	2615		19.2735	3446		19.2735	1995
19.2929	1001		19.2929	3143		19.2929	3950		19.2929	3108		19.2929	2761		19.2929	3305		19.2929	1949
19.3124	1126		19.3124	2985		19.3124	4057		19.3124	3168		19.3124	2791		19.3124	3671		19.3124	2003
19.3319	1090		19.3319	2905		19.3319	4069		19.3319	3265		19.3319	2762		19.3319	3626		19.3319	2153
19.3514	1065		19.3514	3112		19.3514	4248		19.3514	3159		19.3514	2775		19.3514	3584		19.3514	2049
19.3708	1118		19.3708	2997		19.3708	4112		19.3708	3325		19.3708	2771		19.3708	3631		19.3708	2120
19.3903	1103		19.3903	3076		19.3903	4192		19.3903	3313		19.3903	2780		19.3903	3690		19.3903	2030
19.4098	1052		19.4098	3153		19.4098	4159		19.4098	3264		19.4098	2805		19.4098	3684		19.4098	1996
19.4293	1105		19.4293	3009		19.4293	4141		19.4293	3188		19.4293	2775		19.4293	3792		19.4293	2019
19.4487	1075		19.4487	3078		19.4487	4160		19.4487	3314		19.4487	2720		19.4487	3605		19.4487	2046
19.4682	996		19.4682	3044		19.4682	3921		19.4682	3237		19.4682	2781		19.4682	3542		19.4682	1942
19.4877	983		19.4877	2941		19.4877	3966		19.4877	3111		19.4877	2714		19.4877	3523		19.4877	1974
19.5071	931		19.5071	2916		19.5071	3771		19.5071	3052		19.5071	2585		19.5071	3519		19.5071	1881
19.5266	966		19.5266	2858		19.5266	3911		19.5266	3158		19.5266	2700		19.5266	3308		19.5266	1971
19.5461	951		19.5461	2842		19.5461	3767		19.5461	3059		19.5461	2697		19.5461	3288		19.5461	1940
19.5656	961		19.5656	2822		19.5656	3704		19.5656	3059		19.5656	2637		19.5656	3270		19.5656	1908
19.585	918		19.585	2830		19.585	3631		19.585	2935		19.585	2647		19.585	3273		19.585	1873
19.6045	910		19.6045	2804		19.6045	3574		19.6045	2998		19.6045	2546		19.6045	3146		19.6045	1872
19.624	881		19.624	2818		19.624	3612		19.624	2936		19.624	2555		19.624	3124		19.624	1889
19.6434	880		19.6434	2740		19.6434	3603		19.6434	2846		19.6434	2413		19.6434	3108		19.6434	1898
19.6629	820		19.6629	2703		19.6629	3515		19.6629	2884		19.6629	2322		19.6629	2984		19.6629	1966
19.6824	782		19.6824	2663		19.6824	3441		19.6824	2752		19.6824	2387		19.6824	3052		19.6824	1778
19.7019	801		19.7019	2635		19.7019	3369		19.7019	2696		19.7019	2348		19.7019	2937		19.7019	1789
19.7213	783		19.7213	2684		19.7213	3311		19.7213	2681		19.7213	2392		19.7213	2949		19.7213	1853
19.7408	851		19.7408	2549		19.7408	3357		19.7408	2591		19.7408	2351		19.7408	2910		19.7408	1748
19.7603	750		19.7603	2586		19.7603	3313		19.7603	2638		19.7603	2330		19.7603	2799		19.7603	1700
19.7798	750		19.7798	2577		19.7798	3257		19.7798	2630		19.7798	2258		19.7798	2731		19.7798	1771
19.7992	771		19.7992	2596		19.7992	3185		19.7992	2566		19.7992	2287		19.7992	2830		19.7992	1764
19.8187	706		19.8187	2601		19.8187	3177		19.8187	2543		19.8187	2209		19.8187	2794		19.8187	1653
19.8382	719		19.8382	2603		19.8382	3133		19.8382	2524		19.8382	2245		19.8382	2717		19.8382	1816
19.8576	677		19.8576	2483		19.8576	3126		19.8576	2572		19.8576	2231		19.8576	2663		19.8576	1669
19.8771	644		19.8771	2504		19.8771	3119		19.8771	2460		19.8771	2032		19.8771	2682		19.8771	1700
19.8966	715		19.8966	2534		19.8966	3096		19.8966	2436		19.8966	2038		19.8966	2590		19.8966	1721
19.9161	731		19.9161	2402		19.9161	3085		19.9161	2464		19.9161	2208		19.9161	2565		19.9161	1720
19.9355	663		19.9355	2529		19.9355	3087		19.9355	2414		19.9355	2075		19.9355	2546		19.9355	1735
19.955	679		19.955	2430		19.955	3086		19.955	2403		19.955	2113		19.955	2573		19.955	1625
19.9745	692		19.9745	2441		19.9745	2905		19.9745	2318		19.9745	2125		19.9745	2524		19.9745	1680
19.994	664		19.994	2458		19.994	2929		19.994	2419		19.994	2073		19.994	2650		19.994	1726
20.0134	680		20.0134	2397		20.0134	2900		20.0134	2304		20.0134	2044		20.0134	2512		20.0134	1686
20.0329	632		20.0329	2460		20.0329	2986		20.0329	2285		20.0329	1991		20.0329	2540		20.0329	1633
20.0524	632		20.0524	2277		20.0524	2764		20.0524	2371		20.0524	2010		20.0524	2534		20.0524	1692
20.0718	599		20.0718	2445		20.0718	2944		20.0718	2285		20.0718	2033		20.0718	2374		20.0718	1641
20.0913	639		20.0913	2431		20.0913	2879		20.0913	2293		20.0913	1907		20.0913	2432		20.0913	1659
20.1108	583		20.1108	2401		20.1108	2880		20.1108	2257		20.1108	1978		20.1108	2441		20.1108	1550
20.1303	651		20.1303	2326		20.1303	2845		20.1303	2244		20.1303	1940		20.1303	2361		20.1303	1657
20.1497	645		20.1497	2380		20.1497	2837		20.1497	2175		20.1497	1978		20.1497	2361		20.1497	1632
20.1692	589		20.1692	2319		20.1692	2817		20.1692	2252		20.1692	1852		20.1692	2462		20.1692	1571
20.1887	570		20.1887	2300		20.1887	2795		20.1887	2222		20.1887	1949		20.1887	2366		20.1887	1550
20.2082	626		20.2082	2328		20.2082	2816		20.2082	2293		20.2082	1887		20.2082	2350		20.2082	1618
20.2276	636		20.2276	2343		20.2276	2830		20.2276	2275		20.2276	1887		20.2276	2374		20.2276	1662
20.2471	606		20.2471	2245		20.2471	2768		20.2471	2150		20.2471	1846		20.2471	2328		20.2471	1578
20.2666	627		20.2666	2232		20.2666	2748		20.2666	2066		20.2666	1863		20.2666	2388		20.2666	1626
20.286	617		20.286	2296		20.286	2841		20.286	2199		20.286	1889		20.286	2283		20.286	1665
20.3055	583		20.3055	2219		20.3055	2703		20.3055	2261		20.3055	1809		20.3055	2296		20.3055	1620
20.325	582		20.325	2268		20.325	2795		20.325	2088		20.325	1852		20.325	2273		20.325	1616
20.3445	669		20.3445	2339		20.3445	2741		20.3445	2199		20.3445	1803		20.3445	2307		20.3445	1594
20.3639	610		20.3639	2237		20.3639	2740		20.3639	2108		20.3639	1894		20.3639	2315		20.3639	1646
20.3834	591		20.3834	2313		20.3834	2718		20.3834	2166		20.3834	1836		20.3834	2307		20.3834	1631
20.4029	606		20.4029	2287		20.4029	2753		20.4029	2231		20.4029	1811		20.4029	2263		20.4029	1577
20.4224	614		20.4224	2332		20.4224	2730		20.4224	2161		20.4224	1817		20.4224	2272		20.4224	1697
20.4418	583		20.4418	2313		20.4418	2811		20.4418	2147		20.4418	1808		20.4418	2137		20.4418	1548
20.4613	621		20.4613	2292		20.4613	2713		20.4613	2115		20.4613	1874		20.4613	2233		20.4613	1627
20.4808	569		20.4808	2369		20.4808	2717		20.4808	2060		20.4808	1814		20.4808	2381		20.4808	1580
20.5002	617		20.5002	2243		20.5002	2708		20.5002	2111		20.5002	1731		20.5002	2225		20.5002	1696
20.5197	557		20.5197	2292		20.5197	2732		20.5197	2140		20.5197	1838		20.5197	2234		20.5197	1634
20.5392	603		20.5392	2271		20.5392	2705		20.5392	2166		20.5392	1784		20.5392	2240		20.5392	1679
20.5587	569		20.5587	2291		20.5587	2656		20.5587	2182		20.5587	1755		20.5587	2289		20.5587	1575
20.5781	555		20.5781	2218		20.5781	2743		20.5781	2172		20.5781	1814		20.5781	2237		20.5781	1616
20.5976	554		20.5976	2215		20.5976	2714		20.5976	2058		20.5976	1878		20.5976	2264		20.5976	1584
20.6171	584		20.6171	2287		20.6171	2667		20.6171	2120		20.6171	1862		20.6171	2304		20.6171	1533
20.6365	583		20.6365	2364		20.6365	2694		20.6365	2096		20.6365	1770		20.6365	2268		20.6365	1614
20.656	543		20.656	2344		20.656	2750		20.656	2103		20.656	1723		20.656	2127		20.656	1598
20.6755	594		20.6755	2340		20.6755	2698		20.6755	2103		20.6755	1771		20.6755	2180		20.6755	1576
20.695	599		20.695	2309		20.695	2606		20.695	2075		20.695	1778		20.695	2185		20.695	1637
20.7144	619		20.7144	2296		20.7144	2756		20.7144	2083		20.7144	1842		20.7144	2249		20.7144	1584
20.7339	581		20.7339	2326		20.7339	2674		20.7339	2116		20.7339	1817		20.7339	2114		20.7339	1544
20.7534	590		20.7534	2240		20.7534	2769		20.7534	2118		20.7534	1773		20.7534	2280		20.7534	1602
20.7729	572		20.7729	2238		20.7729	2677		20.7729	2170		20.7729	1828		20.7729	2139		20.7729	1645
20.7923	547		20.7923	2313		20.7923	2811		20.7923	2164		20.7923	1840		20.7923	2132		20.7923	1574
20.8118	567		20.8118	2289		20.8118	2730		20.8118	2108		20.8118	1662		20.8118	2266		20.8118	1586
20.8313	540		20.8313	2314		20.8313	2712		20.8313	2082		20.8313	1780		20.8313	2294		20.8313	1585
20.8507	568		20.8507	2224		20.8507	2793		20.8507	2082		20.8507	1818		20.8507	2199		20.8507	1600
20.8702	561		20.8702	2381		20.8702	2703		20.8702	2169		20.8702	1835		20.8702	2268		20.8702	1610
20.8897	585		20.8897	2326		20.8897	2753		20.8897	2196		20.8897	1794		20.8897	2261		20.8897	1646
20.9092	598		20.9092	2335		20.9092	2705		20.9092	2090		20.9092	1873		20.9092	2266		20.9092	1578
20.9286	597		20.9286	2343		20.9286	2722		20.9286	2028		20.9286	1809		20.9286	2203		20.9286	1520
20.9481	593		20.9481	2336		20.9481	2800		20.9481	2207		20.9481	1787		20.9481	2349		20.9481	1604
20.9676	635		20.9676	2316		20.9676	2768		20.9676	2109		20.9676	1831		20.9676	2275		20.9676	1616
20.9871	564		20.9871	2277		20.9871	2842		20.9871	2113		20.9871	1861		20.9871	2291		20.9871	1636
21.0065	599		21.0065	2375		21.0065	2825		21.0065	2218		21.0065	1775		21.0065	2362		21.0065	1590
21.026	568		21.026	2379		21.026	2740		21.026	2223		21.026	1828		21.026	2362		21.026	1659
21.0455	604		21.0455	2349		21.0455	2736		21.0455	2265		21.0455	1835		21.0455	2276		21.0455	1590
21.0649	654		21.0649	2335		21.0649	2929		21.0649	2213		21.0649	1860		21.0649	2296		21.0649	1590
21.0844	653		21.0844	2414		21.0844	2801		21.0844	2170		21.0844	1889		21.0844	2286		21.0844	1631
21.1039	596		21.1039	2394		21.1039	2852		21.1039	2128		21.1039	2014		21.1039	2367		21.1039	1679
21.1234	603		21.1234	2448		21.1234	2960		21.1234	2291		21.1234	1972		21.1234	2365		21.1234	1632
21.1428	632		21.1428	2375		21.1428	2920		21.1428	2245		21.1428	1942		21.1428	2353		21.1428	1722
21.1623	628		21.1623	2444		21.1623	2842		21.1623	2275		21.1623	2001		21.1623	2472		21.1623	1695
21.1818	606		21.1818	2487		21.1818	2942		21.1818	2221		21.1818	1944		21.1818	2395		21.1818	1655
21.2013	651		21.2013	2464		21.2013	3042		21.2013	2409		21.2013	1949		21.2013	2473		21.2013	1713
21.2207	624		21.2207	2472		21.2207	3134		21.2207	2314		21.2207	2021		21.2207	2538		21.2207	1697
21.2402	667		21.2402	2466		21.2402	3063		21.2402	2428		21.2402	1996		21.2402	2517		21.2402	1661
21.2597	672		21.2597	2512		21.2597	3065		21.2597	2346		21.2597	1965		21.2597	2475		21.2597	1759
21.2791	654		21.2791	2558		21.2791	3124		21.2791	2361		21.2791	2048		21.2791	2644		21.2791	1737
21.2986	707		21.2986	2536		21.2986	3154		21.2986	2457		21.2986	2022		21.2986	2566		21.2986	1751
21.3181	706		21.3181	2538		21.3181	3157		21.3181	2411		21.3181	1981		21.3181	2527		21.3181	1817
21.3376	685		21.3376	2572		21.3376	3301		21.3376	2398		21.3376	2049		21.3376	2681		21.3376	1774
21.357	675		21.357	2644		21.357	3273		21.357	2559		21.357	2091		21.357	2658		21.357	1765
21.3765	696		21.3765	2530		21.3765	3226		21.3765	2434		21.3765	2063		21.3765	2780		21.3765	1778
21.396	723		21.396	2575		21.396	3314		21.396	2410		21.396	2039		21.396	2729		21.396	1738
21.4155	711		21.4155	2553		21.4155	3205		21.4155	2422		21.4155	2081		21.4155	2762		21.4155	1720
21.4349	689		21.4349	2691		21.4349	3333		21.4349	2406		21.4349	2103		21.4349	2740		21.4349	1687
21.4544	739		21.4544	2603		21.4544	3233		21.4544	2547		21.4544	2118		21.4544	2657		21.4544	1669
21.4739	767		21.4739	2671		21.4739	3283		21.4739	2483		21.4739	2111		21.4739	2597		21.4739	1725
21.4933	714		21.4933	2636		21.4933	3306		21.4933	2438		21.4933	2019		21.4933	2680		21.4933	1757
21.5128	704		21.5128	2641		21.5128	3356		21.5128	2512		21.5128	2086		21.5128	2705		21.5128	1689
21.5323	682		21.5323	2679		21.5323	3291		21.5323	2360		21.5323	2079		21.5323	2728		21.5323	1725
21.5518	711		21.5518	2637		21.5518	3128		21.5518	2483		21.5518	2078		21.5518	2591		21.5518	1656
21.5712	677		21.5712	2601		21.5712	3174		21.5712	2482		21.5712	1937		21.5712	2606		21.5712	1696
21.5907	665		21.5907	2502		21.5907	3183		21.5907	2451		21.5907	2024		21.5907	2538		21.5907	1669
21.6102	688		21.6102	2510		21.6102	3112		21.6102	2383		21.6102	1965		21.6102	2542		21.6102	1620
21.6296	661		21.6296	2651		21.6296	3113		21.6296	2313		21.6296	1949		21.6296	2516		21.6296	1685
21.6491	629		21.6491	2626		21.6491	3143		21.6491	2365		21.6491	1990		21.6491	2471		21.6491	1676
21.6686	653		21.6686	2646		21.6686	3012		21.6686	2321		21.6686	2021		21.6686	2522		21.6686	1666
21.6881	646		21.6881	2578		21.6881	3075		21.6881	2281		21.6881	1994		21.6881	2472		21.6881	1702
21.7075	644		21.7075	2424		21.7075	3098		21.7075	2360		21.7075	1887		21.7075	2431		21.7075	1616
21.727	629		21.727	2575		21.727	3092		21.727	2309		21.727	2001		21.727	2437		21.727	1652
21.7465	612		21.7465	2551		21.7465	3048		21.7465	2292		21.7465	1898		21.7465	2411		21.7465	1594
21.766	596		21.766	2452		21.766	3012		21.766	2340		21.766	1970		21.766	2437		21.766	1642
21.7854	605		21.7854	2506		21.7854	3029		21.7854	2257		21.7854	1907		21.7854	2331		21.7854	1670
21.8049	604		21.8049	2511		21.8049	2944		21.8049	2270		21.8049	1921		21.8049	2498		21.8049	1692
21.8244	623		21.8244	2521		21.8244	2880		21.8244	2255		21.8244	1905		21.8244	2442		21.8244	1609
21.8438	613		21.8438	2476		21.8438	2878		21.8438	2189		21.8438	1901		21.8438	2367		21.8438	1580
21.8633	575		21.8633	2533		21.8633	2895		21.8633	2190		21.8633	1876		21.8633	2254		21.8633	1625
21.8828	621		21.8828	2412		21.8828	2833		21.8828	2235		21.8828	1901		21.8828	2324		21.8828	1634
21.9023	613		21.9023	2498		21.9023	2837		21.9023	2256		21.9023	1882		21.9023	2329		21.9023	1599
21.9217	592		21.9217	2470		21.9217	2903		21.9217	2197		21.9217	1841		21.9217	2302		21.9217	1644
21.9412	516		21.9412	2487		21.9412	2924		21.9412	2168		21.9412	1885		21.9412	2323		21.9412	1610
21.9607	625		21.9607	2430		21.9607	2881		21.9607	2217		21.9607	1862		21.9607	2328		21.9607	1573
21.9802	562		21.9802	2434		21.9802	2913		21.9802	2176		21.9802	1826		21.9802	2241		21.9802	1633
21.9996	603		21.9996	2452		21.9996	2892		21.9996	2216		21.9996	1828		21.9996	2257		21.9996	1494
22.0191	587		22.0191	2516		22.0191	2911		22.0191	2236		22.0191	1832		22.0191	2324		22.0191	1569
22.0386	658		22.0386	2469		22.0386	2879		22.0386	2234		22.0386	1803		22.0386	2393		22.0386	1488
22.058	602		22.058	2455		22.058	2811		22.058	2192		22.058	1842		22.058	2331		22.058	1574
22.0775	574		22.0775	2426		22.0775	2863		22.0775	2236		22.0775	1783		22.0775	2234		22.0775	1584
22.097	556		22.097	2359		22.097	2856		22.097	2184		22.097	1789		22.097	2370		22.097	1581
22.1165	590		22.1165	2483		22.1165	2842		22.1165	2212		22.1165	1885		22.1165	2347		22.1165	1518
22.1359	604		22.1359	2423		22.1359	2803		22.1359	2243		22.1359	1905		22.1359	2360		22.1359	1554
22.1554	583		22.1554	2426		22.1554	2897		22.1554	2212		22.1554	1834		22.1554	2308		22.1554	1619
22.1749	573		22.1749	2396		22.1749	2924		22.1749	2188		22.1749	1784		22.1749	2277		22.1749	1505
22.1944	587		22.1944	2450		22.1944	2874		22.1944	2107		22.1944	1793		22.1944	2214		22.1944	1610
22.2138	540		22.2138	2381		22.2138	2740		22.2138	2197		22.2138	1858		22.2138	2358		22.2138	1580
22.2333	559		22.2333	2341		22.2333	2896		22.2333	2195		22.2333	1821		22.2333	2327		22.2333	1623
22.2528	516		22.2528	2362		22.2528	2821		22.2528	2256		22.2528	1763		22.2528	2261		22.2528	1550
22.2722	538		22.2722	2378		22.2722	2799		22.2722	2267		22.2722	1834		22.2722	2321		22.2722	1600
22.2917	575		22.2917	2445		22.2917	2972		22.2917	2166		22.2917	1794		22.2917	2254		22.2917	1548
22.3112	579		22.3112	2415		22.3112	2780		22.3112	2196		22.3112	1821		22.3112	2223		22.3112	1604
22.3307	558		22.3307	2410		22.3307	2896		22.3307	2227		22.3307	1861		22.3307	2277		22.3307	1598
22.3501	562		22.3501	2463		22.3501	2854		22.3501	2151		22.3501	1880		22.3501	2375		22.3501	1545
22.3696	598		22.3696	2402		22.3696	2828		22.3696	2119		22.3696	1777		22.3696	2328		22.3696	1581
22.3891	543		22.3891	2450		22.3891	2946		22.3891	2188		22.3891	1842		22.3891	2185		22.3891	1570
22.4085	573		22.4085	2507		22.4085	2958		22.4085	2194		22.4085	1768		22.4085	2366		22.4085	1682
22.428	564		22.428	2463		22.428	2897		22.428	2182		22.428	1866		22.428	2342		22.428	1555
22.4475	640		22.4475	2511		22.4475	2976		22.4475	2242		22.4475	1838		22.4475	2282		22.4475	1465
22.467	571		22.467	2521		22.467	2905		22.467	2256		22.467	1919		22.467	2326		22.467	1551
22.4864	621		22.4864	2472		22.4864	2975		22.4864	2165		22.4864	1849		22.4864	2397		22.4864	1605
22.5059	562		22.5059	2517		22.5059	2966		22.5059	2241		22.5059	1833		22.5059	2354		22.5059	1556
22.5254	553		22.5254	2521		22.5254	3168		22.5254	2201		22.5254	1894		22.5254	2321		22.5254	1670
22.5449	571		22.5449	2692		22.5449	3015		22.5449	2285		22.5449	1864		22.5449	2336		22.5449	1577
22.5643	601		22.5643	2575		22.5643	3062		22.5643	2281		22.5643	1987		22.5643	2344		22.5643	1578
22.5838	560		22.5838	2558		22.5838	3012		22.5838	2309		22.5838	1911		22.5838	2411		22.5838	1611
22.6033	597		22.6033	2550		22.6033	3210		22.6033	2388		22.6033	1898		22.6033	2503		22.6033	1619
22.6227	561		22.6227	2613		22.6227	3123		22.6227	2380		22.6227	1961		22.6227	2409		22.6227	1539
22.6422	613		22.6422	2659		22.6422	3217		22.6422	2267		22.6422	1892		22.6422	2470		22.6422	1616
22.6617	601		22.6617	2610		22.6617	3162		22.6617	2377		22.6617	2024		22.6617	2486		22.6617	1615
22.6812	595		22.6812	2638		22.6812	3274		22.6812	2436		22.6812	1912		22.6812	2580		22.6812	1643
22.7006	614		22.7006	2774		22.7006	3403		22.7006	2470		22.7006	1997		22.7006	2483		22.7006	1688
22.7201	692		22.7201	2785		22.7201	3232		22.7201	2387		22.7201	1981		22.7201	2526		22.7201	1663
22.7396	613		22.7396	2882		22.7396	3319		22.7396	2489		22.7396	2085		22.7396	2479		22.7396	1671
22.7591	634		22.7591	2770		22.7591	3262		22.7591	2479		22.7591	2058		22.7591	2658		22.7591	1744
22.7785	596		22.7785	2819		22.7785	3356		22.7785	2400		22.7785	1993		22.7785	2652		22.7785	1675
22.798	664		22.798	2779		22.798	3358		22.798	2586		22.798	1955		22.798	2718		22.798	1769
22.8175	682		22.8175	2871		22.8175	3452		22.8175	2495		22.8175	2048		22.8175	2574		22.8175	1700
22.8369	699		22.8369	2862		22.8369	3510		22.8369	2516		22.8369	2032		22.8369	2647		22.8369	1657
22.8564	669		22.8564	2928		22.8564	3368		22.8564	2708		22.8564	2034		22.8564	2575		22.8564	1727
22.8759	666		22.8759	2873		22.8759	3426		22.8759	2519		22.8759	2060		22.8759	2578		22.8759	1718
22.8954	674		22.8954	2830		22.8954	3428		22.8954	2529		22.8954	2125		22.8954	2605		22.8954	1699
22.9148	653		22.9148	2772		22.9148	3472		22.9148	2522		22.9148	1991		22.9148	2754		22.9148	1661
22.9343	661		22.9343	2776		22.9343	3406		22.9343	2481		22.9343	2027		22.9343	2630		22.9343	1627
22.9538	621		22.9538	2822		22.9538	3514		22.9538	2428		22.9538	2153		22.9538	2539		22.9538	1649
22.9733	647		22.9733	2879		22.9733	3364		22.9733	2426		22.9733	2108		22.9733	2642		22.9733	1641
22.9927	666		22.9927	2771		22.9927	3322		22.9927	2501		22.9927	2086		22.9927	2601		22.9927	1669
23.0122	630		23.0122	2884		23.0122	3240		23.0122	2530		23.0122	1991		23.0122	2623		23.0122	1642
23.0317	638		23.0317	2752		23.0317	3300		23.0317	2530		23.0317	2018		23.0317	2628		23.0317	1713
23.0511	626		23.0511	2822		23.0511	3316		23.0511	2597		23.0511	2124		23.0511	2641		23.0511	1578
23.0706	632		23.0706	2739		23.0706	3410		23.0706	2438		23.0706	2038		23.0706	2586		23.0706	1637
23.0901	625		23.0901	2619		23.0901	3333		23.0901	2487		23.0901	2040		23.0901	2612		23.0901	1596
23.1096	600		23.1096	2785		23.1096	3289		23.1096	2423		23.1096	2046		23.1096	2682		23.1096	1556
23.129	671		23.129	2780		23.129	3213		23.129	2363		23.129	1989		23.129	2588		23.129	1601
23.1485	639		23.1485	2803		23.1485	3336		23.1485	2450		23.1485	2024		23.1485	2614		23.1485	1584
23.168	573		23.168	2755		23.168	3356		23.168	2471		23.168	2038		23.168	2539		23.168	1596
23.1875	609		23.1875	2648		23.1875	3267		23.1875	2438		23.1875	2127		23.1875	2492		23.1875	1594
23.2069	598		23.2069	2696		23.2069	3287		23.2069	2462		23.2069	1996		23.2069	2496		23.2069	1601
23.2264	600		23.2264	2720		23.2264	3268		23.2264	2406		23.2264	2005		23.2264	2649		23.2264	1595
23.2459	619		23.2459	2688		23.2459	3091		23.2459	2379		23.2459	2085		23.2459	2517		23.2459	1580
23.2653	603		23.2653	2629		23.2653	3157		23.2653	2405		23.2653	2117		23.2653	2521		23.2653	1610
23.2848	599		23.2848	2782		23.2848	3262		23.2848	2436		23.2848	1971		23.2848	2483		23.2848	1555
23.3043	627		23.3043	2707		23.3043	3155		23.3043	2471		23.3043	2016		23.3043	2483		23.3043	1574
23.3238	642		23.3238	2610		23.3238	3186		23.3238	2433		23.3238	1981		23.3238	2548		23.3238	1605
23.3432	610		23.3432	2669		23.3432	3286		23.3432	2411		23.3432	1983		23.3432	2525		23.3432	1628
23.3627	605		23.3627	2542		23.3627	3269		23.3627	2483		23.3627	1999		23.3627	2547		23.3627	1611
23.3822	619		23.3822	2662		23.3822	3217		23.3822	2309		23.3822	1933		23.3822	2503		23.3822	1571
23.4016	604		23.4016	2554		23.4016	3230		23.4016	2421		23.4016	1985		23.4016	2511		23.4016	1586
23.4211	616		23.4211	2663		23.4211	3108		23.4211	2423		23.4211	1980		23.4211	2492		23.4211	1521
23.4406	598		23.4406	2616		23.4406	3157		23.4406	2414		23.4406	1931		23.4406	2459		23.4406	1580
23.4601	581		23.4601	2534		23.4601	3199		23.4601	2423		23.4601	2038		23.4601	2525		23.4601	1557
23.4795	592		23.4795	2571		23.4795	3114		23.4795	2373		23.4795	1908		23.4795	2472		23.4795	1584
23.499	623		23.499	2604		23.499	3109		23.499	2375		23.499	2010		23.499	2549		23.499	1581
23.5185	528		23.5185	2582		23.5185	3114		23.5185	2427		23.5185	1953		23.5185	2505		23.5185	1467
23.538	601		23.538	2538		23.538	3097		23.538	2365		23.538	1946		23.538	2478		23.538	1514
23.5574	596		23.5574	2611		23.5574	3136		23.5574	2319		23.5574	1975		23.5574	2441		23.5574	1602
23.5769	594		23.5769	2501		23.5769	3088		23.5769	2461		23.5769	1983		23.5769	2519		23.5769	1647
23.5964	626		23.5964	2464		23.5964	3085		23.5964	2362		23.5964	1930		23.5964	2535		23.5964	1561
23.6158	587		23.6158	2488		23.6158	3119		23.6158	2404		23.6158	1933		23.6158	2543		23.6158	1598
23.6353	577		23.6353	2530		23.6353	2958		23.6353	2449		23.6353	1996		23.6353	2469		23.6353	1548
23.6548	587		23.6548	2464		23.6548	2936		23.6548	2404		23.6548	2027		23.6548	2367		23.6548	1554
23.6743	531		23.6743	2449		23.6743	3076		23.6743	2356		23.6743	1943		23.6743	2423		23.6743	1564
23.6937	580		23.6937	2493		23.6937	2999		23.6937	2420		23.6937	2015		23.6937	2483		23.6937	1517
23.7132	560		23.7132	2520		23.7132	2980		23.7132	2378		23.7132	1997		23.7132	2446		23.7132	1528
23.7327	573		23.7327	2455		23.7327	3160		23.7327	2382		23.7327	1932		23.7327	2515		23.7327	1464
23.7522	576		23.7522	2402		23.7522	3004		23.7522	2373		23.7522	1883		23.7522	2464		23.7522	1580
23.7716	626		23.7716	2448		23.7716	2948		23.7716	2340		23.7716	1939		23.7716	2465		23.7716	1501
23.7911	594		23.7911	2479		23.7911	2937		23.7911	2368		23.7911	1934		23.7911	2439		23.7911	1529
23.8106	593		23.8106	2478		23.8106	2968		23.8106	2390		23.8106	2016		23.8106	2330		23.8106	1546
23.83	584		23.83	2464		23.83	3002		23.83	2362		23.83	1869		23.83	2412		23.83	1531
23.8495	573		23.8495	2466		23.8495	2957		23.8495	2306		23.8495	1982		23.8495	2504		23.8495	1519
23.869	592		23.869	2487		23.869	3054		23.869	2350		23.869	1933		23.869	2460		23.869	1546
23.8885	563		23.8885	2419		23.8885	2933		23.8885	2295		23.8885	1989		23.8885	2465		23.8885	1515
23.9079	611		23.9079	2418		23.9079	2987		23.9079	2275		23.9079	1941		23.9079	2441		23.9079	1430
23.9274	588		23.9274	2437		23.9274	3005		23.9274	2338		23.9274	1840		23.9274	2435		23.9274	1475
23.9469	613		23.9469	2418		23.9469	2956		23.9469	2280		23.9469	2017		23.9469	2398		23.9469	1510
23.9664	605		23.9664	2472		23.9664	3006		23.9664	2453		23.9664	1991		23.9664	2433		23.9664	1505
23.9858	567		23.9858	2429		23.9858	2965		23.9858	2321		23.9858	1935		23.9858	2439		23.9858	1461
24.0053	554		24.0053	2478		24.0053	3057		24.0053	2351		24.0053	1910		24.0053	2441		24.0053	1469
24.0248	599		24.0248	2480		24.0248	2921		24.0248	2291		24.0248	1928		24.0248	2432		24.0248	1503
24.0442	632		24.0442	2475		24.0442	2901		24.0442	2336		24.0442	1927		24.0442	2505		24.0442	1567
24.0637	582		24.0637	2325		24.0637	2875		24.0637	2348		24.0637	1892		24.0637	2330		24.0637	1449
24.0832	602		24.0832	2384		24.0832	2983		24.0832	2357		24.0832	1954		24.0832	2439		24.0832	1480
24.1027	603		24.1027	2441		24.1027	2917		24.1027	2381		24.1027	1949		24.1027	2346		24.1027	1522
24.1221	591		24.1221	2528		24.1221	2898		24.1221	2284		24.1221	1875		24.1221	2399		24.1221	1493
24.1416	616		24.1416	2434		24.1416	3037		24.1416	2237		24.1416	1946		24.1416	2380		24.1416	1423
24.1611	586		24.1611	2348		24.1611	2923		24.1611	2297		24.1611	1951		24.1611	2413		24.1611	1448
24.1806	606		24.1806	2518		24.1806	2830		24.1806	2338		24.1806	1851		24.1806	2458		24.1806	1488
24.2	574		24.2	2441		24.2	2864		24.2	2325		24.2	1898		24.2	2390		24.2	1420
24.2195	608		24.2195	2391		24.2195	2962		24.2195	2234		24.2195	1848		24.2195	2460		24.2195	1472
24.239	584		24.239	2447		24.239	2921		24.239	2377		24.239	1957		24.239	2340		24.239	1409
24.2584	616		24.2584	2406		24.2584	2930		24.2584	2269		24.2584	1983		24.2584	2436		24.2584	1460
24.2779	571		24.2779	2505		24.2779	2872		24.2779	2379		24.2779	1861		24.2779	2443		24.2779	1468
24.2974	545		24.2974	2378		24.2974	2957		24.2974	2364		24.2974	1804		24.2974	2380		24.2974	1467
24.3169	591		24.3169	2419		24.3169	2890		24.3169	2245		24.3169	1878		24.3169	2465		24.3169	1460
24.3363	586		24.3363	2513		24.3363	2871		24.3363	2380		24.3363	1901		24.3363	2409		24.3363	1449
24.3558	583		24.3558	2475		24.3558	2871		24.3558	2267		24.3558	1983		24.3558	2308		24.3558	1497
24.3753	565		24.3753	2493		24.3753	2887		24.3753	2390		24.3753	1891		24.3753	2375		24.3753	1466
24.3947	577		24.3947	2368		24.3947	2834		24.3947	2266		24.3947	1978		24.3947	2344		24.3947	1440
24.4142	579		24.4142	2427		24.4142	2948		24.4142	2303		24.4142	1981		24.4142	2329		24.4142	1449
24.4337	576		24.4337	2434		24.4337	2888		24.4337	2311		24.4337	1894		24.4337	2444		24.4337	1433
24.4532	597		24.4532	2485		24.4532	2990		24.4532	2313		24.4532	1857		24.4532	2381		24.4532	1447
24.4726	573		24.4726	2438		24.4726	2866		24.4726	2351		24.4726	1937		24.4726	2421		24.4726	1435
24.4921	605		24.4921	2369		24.4921	2948		24.4921	2261		24.4921	1916		24.4921	2286		24.4921	1463
24.5116	567		24.5116	2511		24.5116	2962		24.5116	2349		24.5116	1915		24.5116	2393		24.5116	1381
24.5311	586		24.5311	2451		24.5311	2869		24.5311	2336		24.5311	1890		24.5311	2412		24.5311	1393
24.5505	577		24.5505	2373		24.5505	2916		24.5505	2275		24.5505	1832		24.5505	2428		24.5505	1472
24.57	593		24.57	2422		24.57	2864		24.57	2287		24.57	1888		24.57	2465		24.57	1443
24.5895	591		24.5895	2406		24.5895	2862		24.5895	2310		24.5895	1908		24.5895	2328		24.5895	1469
24.6089	551		24.6089	2386		24.6089	2858		24.6089	2416		24.6089	1857		24.6089	2392		24.6089	1444
24.6284	568		24.6284	2448		24.6284	2871		24.6284	2292		24.6284	1887		24.6284	2377		24.6284	1438
24.6479	555		24.6479	2343		24.6479	2929		24.6479	2234		24.6479	1966		24.6479	2382		24.6479	1431
24.6674	557		24.6674	2461		24.6674	2845		24.6674	2271		24.6674	1916		24.6674	2393		24.6674	1424
24.6868	536		24.6868	2417		24.6868	2858		24.6868	2353		24.6868	1854		24.6868	2407		24.6868	1387
24.7063	553		24.7063	2385		24.7063	2782		24.7063	2286		24.7063	1825		24.7063	2421		24.7063	1384
24.7258	560		24.7258	2285		24.7258	2896		24.7258	2325		24.7258	1944		24.7258	2360		24.7258	1446
24.7453	570		24.7453	2472		24.7453	2834		24.7453	2319		24.7453	1847		24.7453	2397		24.7453	1457
24.7647	588		24.7647	2307		24.7647	2867		24.7647	2295		24.7647	1876		24.7647	2442		24.7647	1407
24.7842	550		24.7842	2406		24.7842	2848		24.7842	2339		24.7842	1802		24.7842	2359		24.7842	1488
24.8037	616		24.8037	2396		24.8037	2805		24.8037	2342		24.8037	1816		24.8037	2407		24.8037	1405
24.8231	552		24.8231	2383		24.8231	2756		24.8231	2340		24.8231	1851		24.8231	2270		24.8231	1354
24.8426	538		24.8426	2431		24.8426	2864		24.8426	2246		24.8426	1949		24.8426	2301		24.8426	1400
24.8621	591		24.8621	2393		24.8621	2836		24.8621	2253		24.8621	1858		24.8621	2359		24.8621	1426
24.8816	549		24.8816	2412		24.8816	2846		24.8816	2225		24.8816	1922		24.8816	2295		24.8816	1344
24.901	538		24.901	2394		24.901	2709		24.901	2257		24.901	1843		24.901	2392		24.901	1395
24.9205	569		24.9205	2388		24.9205	2780		24.9205	2338		24.9205	1787		24.9205	2371		24.9205	1406
24.94	549		24.94	2372		24.94	2734		24.94	2287		24.94	1869		24.94	2361		24.94	1348
24.9595	520		24.9595	2263		24.9595	2861		24.9595	2326		24.9595	1813		24.9595	2403		24.9595	1417
24.9789	542		24.9789	2375		24.9789	2770		24.9789	2312		24.9789	1912		24.9789	2410		24.9789	1410
24.9984	574		24.9984	2373		24.9984	2775		24.9984	2210		24.9984	1916		24.9984	2409		24.9984	1383
25.0179	573		25.0179	2404		25.0179	2781		25.0179	2290		25.0179	1891		25.0179	2429		25.0179	1408
25.0373	548		25.0373	2309		25.0373	2794		25.0373	2211		25.0373	1877		25.0373	2348		25.0373	1349
25.0568	545		25.0568	2320		25.0568	2728		25.0568	2242		25.0568	1830		25.0568	2341		25.0568	1418
25.0763	498		25.0763	2411		25.0763	2834		25.0763	2316		25.0763	1853		25.0763	2280		25.0763	1386
25.0958	551		25.0958	2357		25.0958	2846		25.0958	2298		25.0958	1843		25.0958	2313		25.0958	1384
25.1152	538		25.1152	2298		25.1152	2762		25.1152	2313		25.1152	1847		25.1152	2473		25.1152	1413
25.1347	512		25.1347	2379		25.1347	2792		25.1347	2266		25.1347	1905		25.1347	2377		25.1347	1354
25.1542	563		25.1542	2285		25.1542	2840		25.1542	2330		25.1542	1856		25.1542	2388		25.1542	1436
25.1737	543		25.1737	2362		25.1737	2863		25.1737	2359		25.1737	1839		25.1737	2413		25.1737	1364
25.1931	546		25.1931	2302		25.1931	2738		25.1931	2291		25.1931	1846		25.1931	2316		25.1931	1398
25.2126	505		25.2126	2291		25.2126	2815		25.2126	2329		25.2126	1933		25.2126	2393		25.2126	1429
25.2321	531		25.2321	2295		25.2321	2788		25.2321	2252		25.2321	1897		25.2321	2376		25.2321	1335
25.2515	572		25.2515	2365		25.2515	2782		25.2515	2311		25.2515	1891		25.2515	2320		25.2515	1356
25.271	542		25.271	2336		25.271	2838		25.271	2316		25.271	1911		25.271	2336		25.271	1429
25.2905	569		25.2905	2314		25.2905	2755		25.2905	2382		25.2905	1847		25.2905	2366		25.2905	1377
25.31	574		25.31	2262		25.31	2707		25.31	2249		25.31	1933		25.31	2363		25.31	1386
25.3294	548		25.3294	2362		25.3294	2689		25.3294	2297		25.3294	1888		25.3294	2212		25.3294	1354
25.3489	546		25.3489	2217		25.3489	2781		25.3489	2305		25.3489	1818		25.3489	2364		25.3489	1317
25.3684	531		25.3684	2230		25.3684	2755		25.3684	2177		25.3684	1901		25.3684	2333		25.3684	1342
25.3878	528		25.3878	2292		25.3878	2690		25.3878	2306		25.3878	1864		25.3878	2328		25.3878	1330
25.4073	527		25.4073	2282		25.4073	2804		25.4073	2261		25.4073	1867		25.4073	2322		25.4073	1340
25.4268	553		25.4268	2297		25.4268	2652		25.4268	2218		25.4268	1804		25.4268	2235		25.4268	1308
25.4463	520		25.4463	2241		25.4463	2709		25.4463	2176		25.4463	1818		25.4463	2355		25.4463	1299
25.4657	551		25.4657	2235		25.4657	2806		25.4657	2254		25.4657	1824		25.4657	2334		25.4657	1328
25.4852	583		25.4852	2266		25.4852	2576		25.4852	2296		25.4852	1890		25.4852	2366		25.4852	1389
25.5047	493		25.5047	2227		25.5047	2714		25.5047	2331		25.5047	1891		25.5047	2306		25.5047	1304
25.5242	559		25.5242	2188		25.5242	2701		25.5242	2290		25.5242	1810		25.5242	2331		25.5242	1320
25.5436	555		25.5436	2287		25.5436	2834		25.5436	2195		25.5436	1892		25.5436	2355		25.5436	1321
25.5631	578		25.5631	2194		25.5631	2624		25.5631	2293		25.5631	1847		25.5631	2343		25.5631	1309
25.5826	537		25.5826	2278		25.5826	2689		25.5826	2197		25.5826	1770		25.5826	2301		25.5826	1349
25.602	568		25.602	2209		25.602	2684		25.602	2261		25.602	1853		25.602	2302		25.602	1349
25.6215	539		25.6215	2248		25.6215	2607		25.6215	2344		25.6215	1822		25.6215	2341		25.6215	1340
25.641	540		25.641	2260		25.641	2710		25.641	2267		25.641	1798		25.641	2332		25.641	1382
25.6605	525		25.6605	2261		25.6605	2647		25.6605	2256		25.6605	1816		25.6605	2334		25.6605	1264
25.6799	571		25.6799	2249		25.6799	2734		25.6799	2218		25.6799	1877		25.6799	2344		25.6799	1393
25.6994	511		25.6994	2316		25.6994	2628		25.6994	2347		25.6994	1893		25.6994	2374		25.6994	1314
25.7189	552		25.7189	2209		25.7189	2658		25.7189	2363		25.7189	1929		25.7189	2364		25.7189	1286
25.7384	536		25.7384	2223		25.7384	2695		25.7384	2272		25.7384	1833		25.7384	2359		25.7384	1316
25.7578	515		25.7578	2215		25.7578	2689		25.7578	2216		25.7578	1857		25.7578	2274		25.7578	1268
25.7773	525		25.7773	2196		25.7773	2788		25.7773	2216		25.7773	1924		25.7773	2287		25.7773	1329
25.7968	534		25.7968	2227		25.7968	2720		25.7968	2248		25.7968	1808		25.7968	2260		25.7968	1311
25.8162	502		25.8162	2191		25.8162	2615		25.8162	2266		25.8162	1811		25.8162	2253		25.8162	1310
25.8357	570		25.8357	2200		25.8357	2638		25.8357	2274		25.8357	1798		25.8357	2355		25.8357	1317
25.8552	532		25.8552	2223		25.8552	2674		25.8552	2247		25.8552	1882		25.8552	2279		25.8552	1305
25.8747	526		25.8747	2219		25.8747	2779		25.8747	2288		25.8747	1850		25.8747	2324		25.8747	1337
25.8941	479		25.8941	2207		25.8941	2631		25.8941	2209		25.8941	1773		25.8941	2310		25.8941	1291
25.9136	572		25.9136	2131		25.9136	2649		25.9136	2284		25.9136	1808		25.9136	2357		25.9136	1293
25.9331	510		25.9331	2119		25.9331	2673		25.9331	2176		25.9331	1818		25.9331	2293		25.9331	1321
25.9526	536		25.9526	2326		25.9526	2694		25.9526	2182		25.9526	1780		25.9526	2511		25.9526	1321
25.972	540		25.972	2147		25.972	2613		25.972	2266		25.972	1826		25.972	2373		25.972	1255
25.9915	517		25.9915	2218		25.9915	2627		25.9915	2227		25.9915	1796		25.9915	2316		25.9915	1262
26.011	526		26.011	2161		26.011	2663		26.011	2230		26.011	1902		26.011	2325		26.011	1292
26.0304	533		26.0304	2148		26.0304	2617		26.0304	2226		26.0304	1759		26.0304	2307		26.0304	1265
26.0499	520		26.0499	2171		26.0499	2614		26.0499	2261		26.0499	1867		26.0499	2356		26.0499	1313
26.0694	505		26.0694	2181		26.0694	2737		26.0694	2284		26.0694	1836		26.0694	2325		26.0694	1319
26.0889	580		26.0889	2197		26.0889	2556		26.0889	2250		26.0889	1914		26.0889	2334		26.0889	1285
26.1083	509		26.1083	2206		26.1083	2731		26.1083	2258		26.1083	1837		26.1083	2335		26.1083	1246
26.1278	567		26.1278	2185		26.1278	2693		26.1278	2207		26.1278	1801		26.1278	2278		26.1278	1299
26.1473	502		26.1473	2238		26.1473	2628		26.1473	2279		26.1473	1743		26.1473	2263		26.1473	1248
26.1667	516		26.1667	2229		26.1667	2709		26.1667	2235		26.1667	1795		26.1667	2402		26.1667	1310
26.1862	506		26.1862	2257		26.1862	2679		26.1862	2142		26.1862	1747		26.1862	2377		26.1862	1293
26.2057	548		26.2057	2174		26.2057	2655		26.2057	2218		26.2057	1847		26.2057	2300		26.2057	1323
26.2252	536		26.2252	2160		26.2252	2608		26.2252	2288		26.2252	1862		26.2252	2258		26.2252	1351
26.2446	548		26.2446	2146		26.2446	2606		26.2446	2162		26.2446	1858		26.2446	2316		26.2446	1234
26.2641	527		26.2641	2170		26.2641	2701		26.2641	2204		26.2641	1847		26.2641	2268		26.2641	1276
26.2836	501		26.2836	2193		26.2836	2585		26.2836	2264		26.2836	1869		26.2836	2238		26.2836	1230
26.3031	459		26.3031	2136		26.3031	2659		26.3031	2174		26.3031	1870		26.3031	2307		26.3031	1311
26.3225	489		26.3225	2081		26.3225	2558		26.3225	2233		26.3225	1854		26.3225	2307		26.3225	1310
26.342	528		26.342	2182		26.342	2595		26.342	2168		26.342	1796		26.342	2270		26.342	1273
26.3615	529		26.3615	2149		26.3615	2608		26.3615	2222		26.3615	1806		26.3615	2353		26.3615	1288
26.3809	518		26.3809	2172		26.3809	2587		26.3809	2145		26.3809	1835		26.3809	2234		26.3809	1312
26.4004	499		26.4004	2117		26.4004	2503		26.4004	2242		26.4004	1835		26.4004	2332		26.4004	1336
26.4199	473		26.4199	2084		26.4199	2548		26.4199	2152		26.4199	1819		26.4199	2264		26.4199	1342
26.4394	513		26.4394	2138		26.4394	2639		26.4394	2196		26.4394	1853		26.4394	2274		26.4394	1202
26.4588	481		26.4588	2133		26.4588	2590		26.4588	2189		26.4588	1802		26.4588	2322		26.4588	1273
26.4783	497		26.4783	2161		26.4783	2666		26.4783	2167		26.4783	1799		26.4783	2341		26.4783	1258
26.4978	491		26.4978	2108		26.4978	2605		26.4978	2301		26.4978	1796		26.4978	2248		26.4978	1216
26.5173	526		26.5173	2126		26.5173	2600		26.5173	2202		26.5173	1802		26.5173	2354		26.5173	1293
26.5367	498		26.5367	2084		26.5367	2557		26.5367	2220		26.5367	1814		26.5367	2230		26.5367	1278
26.5562	507		26.5562	2099		26.5562	2575		26.5562	2289		26.5562	1770		26.5562	2279		26.5562	1281
26.5757	527		26.5757	2127		26.5757	2598		26.5757	2257		26.5757	1896		26.5757	2214		26.5757	1228
26.5951	509		26.5951	2156		26.5951	2617		26.5951	2175		26.5951	1783		26.5951	2211		26.5951	1260
26.6146	495		26.6146	2144		26.6146	2636		26.6146	2279		26.6146	1739		26.6146	2353		26.6146	1279
26.6341	482		26.6341	2114		26.6341	2655		26.6341	2239		26.6341	1793		26.6341	2325		26.6341	1232
26.6536	521		26.6536	2117		26.6536	2572		26.6536	2240		26.6536	1794		26.6536	2294		26.6536	1293
26.673	459		26.673	2093		26.673	2591		26.673	2218		26.673	1847		26.673	2251		26.673	1236
26.6925	535		26.6925	2090		26.6925	2599		26.6925	2277		26.6925	1839		26.6925	2291		26.6925	1227
26.712	538		26.712	2089		26.712	2613		26.712	2229		26.712	1843		26.712	2262		26.712	1284
26.7315	526		26.7315	2150		26.7315	2551		26.7315	2249		26.7315	1707		26.7315	2282		26.7315	1267
26.7509	536		26.7509	2161		26.7509	2600		26.7509	2241		26.7509	1765		26.7509	2369		26.7509	1211
26.7704	520		26.7704	2170		26.7704	2588		26.7704	2173		26.7704	1895		26.7704	2251		26.7704	1186
26.7899	535		26.7899	2066		26.7899	2625		26.7899	2259		26.7899	1816		26.7899	2282		26.7899	1257
26.8093	550		26.8093	2162		26.8093	2545		26.8093	2217		26.8093	1759		26.8093	2276		26.8093	1240
26.8288	529		26.8288	2109		26.8288	2540		26.8288	2261		26.8288	1775		26.8288	2340		26.8288	1283
26.8483	470		26.8483	2117		26.8483	2527		26.8483	2285		26.8483	1858		26.8483	2404		26.8483	1295
26.8678	507		26.8678	2081		26.8678	2631		26.8678	2269		26.8678	1801		26.8678	2284		26.8678	1206
26.8872	495		26.8872	2145		26.8872	2536		26.8872	2313		26.8872	1870		26.8872	2309		26.8872	1278
26.9067	491		26.9067	2156		26.9067	2516		26.9067	2206		26.9067	1808		26.9067	2326		26.9067	1242
26.9262	524		26.9262	2052		26.9262	2608		26.9262	2193		26.9262	1800		26.9262	2270		26.9262	1316
26.9457	509		26.9457	2079		26.9457	2596		26.9457	2200		26.9457	1852		26.9457	2273		26.9457	1307
26.9651	522		26.9651	2089		26.9651	2554		26.9651	2310		26.9651	1819		26.9651	2442		26.9651	1330
26.9846	499		26.9846	2093		26.9846	2619		26.9846	2191		26.9846	1891		26.9846	2344		26.9846	1187
27.0041	498		27.0041	2083		27.0041	2537		27.0041	2220		27.0041	1832		27.0041	2260		27.0041	1255
27.0235	457		27.0235	2189		27.0235	2588		27.0235	2286		27.0235	1833		27.0235	2412		27.0235	1222
27.043	553		27.043	2100		27.043	2565		27.043	2276		27.043	1836		27.043	2325		27.043	1258
27.0625	528		27.0625	2129		27.0625	2505		27.0625	2253		27.0625	1828		27.0625	2343		27.0625	1238
27.082	550		27.082	2145		27.082	2617		27.082	2329		27.082	1822		27.082	2380		27.082	1257
27.1014	524		27.1014	2097		27.1014	2595		27.1014	2374		27.1014	1805		27.1014	2406		27.1014	1283
27.1209	524		27.1209	2111		27.1209	2575		27.1209	2236		27.1209	1863		27.1209	2374		27.1209	1229
27.1404	523		27.1404	2144		27.1404	2568		27.1404	2274		27.1404	1832		27.1404	2333		27.1404	1228
27.1598	540		27.1598	2055		27.1598	2536		27.1598	2239		27.1598	1794		27.1598	2271		27.1598	1196
27.1793	553		27.1793	2146		27.1793	2568		27.1793	2282		27.1793	1880		27.1793	2288		27.1793	1203
27.1988	547		27.1988	2113		27.1988	2518		27.1988	2294		27.1988	1887		27.1988	2252		27.1988	1222
27.2183	562		27.2183	2173		27.2183	2611		27.2183	2252		27.2183	1812		27.2183	2329		27.2183	1317
27.2377	563		27.2377	2064		27.2377	2500		27.2377	2161		27.2377	1833		27.2377	2271		27.2377	1233
27.2572	516		27.2572	2039		27.2572	2551		27.2572	2205		27.2572	1848		27.2572	2328		27.2572	1215
27.2767	506		27.2767	2041		27.2767	2634		27.2767	2270		27.2767	1791		27.2767	2350		27.2767	1256
27.2962	513		27.2962	2070		27.2962	2479		27.2962	2202		27.2962	1815		27.2962	2295		27.2962	1223
27.3156	509		27.3156	2087		27.3156	2537		27.3156	2229		27.3156	1842		27.3156	2267		27.3156	1231
27.3351	562		27.3351	2063		27.3351	2528		27.3351	2250		27.3351	1861		27.3351	2439		27.3351	1225
27.3546	516		27.3546	2201		27.3546	2642		27.3546	2254		27.3546	1822		27.3546	2316		27.3546	1207
27.374	513		27.374	2025		27.374	2653		27.374	2245		27.374	1872		27.374	2339		27.374	1212
27.3935	574		27.3935	2052		27.3935	2522		27.3935	2226		27.3935	1796		27.3935	2303		27.3935	1174
27.413	542		27.413	2129		27.413	2477		27.413	2236		27.413	1754		27.413	2240		27.413	1236
27.4325	541		27.4325	2119		27.4325	2628		27.4325	2204		27.4325	1823		27.4325	2348		27.4325	1143
27.4519	513		27.4519	2065		27.4519	2613		27.4519	2196		27.4519	1915		27.4519	2352		27.4519	1231
27.4714	532		27.4714	1982		27.4714	2525		27.4714	2286		27.4714	1789		27.4714	2407		27.4714	1230
27.4909	531		27.4909	2065		27.4909	2545		27.4909	2275		27.4909	1775		27.4909	2270		27.4909	1245
27.5104	511		27.5104	2145		27.5104	2503		27.5104	2201		27.5104	1884		27.5104	2441		27.5104	1232
27.5298	504		27.5298	2078		27.5298	2418		27.5298	2249		27.5298	1883		27.5298	2321		27.5298	1228
27.5493	518		27.5493	2087		27.5493	2561		27.5493	2297		27.5493	1885		27.5493	2349		27.5493	1236
27.5688	539		27.5688	2075		27.5688	2488		27.5688	2174		27.5688	1806		27.5688	2275		27.5688	1203
27.5882	544		27.5882	2024		27.5882	2562		27.5882	2280		27.5882	1757		27.5882	2258		27.5882	1177
27.6077	536		27.6077	2049		27.6077	2492		27.6077	2149		27.6077	1784		27.6077	2249		27.6077	1183
27.6272	508		27.6272	2067		27.6272	2642		27.6272	2159		27.6272	1762		27.6272	2281		27.6272	1241
27.6467	493		27.6467	2061		27.6467	2462		27.6467	2169		27.6467	1815		27.6467	2202		27.6467	1194
27.6661	497		27.6661	2106		27.6661	2475		27.6661	2197		27.6661	1859		27.6661	2261		27.6661	1222
27.6856	504		27.6856	2057		27.6856	2489		27.6856	2230		27.6856	1792		27.6856	2280		27.6856	1228
27.7051	506		27.7051	2047		27.7051	2458		27.7051	2176		27.7051	1781		27.7051	2285		27.7051	1154
27.7246	549		27.7246	2043		27.7246	2572		27.7246	2212		27.7246	1763		27.7246	2217		27.7246	1150
27.744	480		27.744	1983		27.744	2553		27.744	2235		27.744	1798		27.744	2303		27.744	1196
27.7635	492		27.7635	2133		27.7635	2546		27.7635	2196		27.7635	1798		27.7635	2323		27.7635	1188
27.783	480		27.783	2058		27.783	2528		27.783	2144		27.783	1769		27.783	2303		27.783	1183
27.8024	518		27.8024	2025		27.8024	2497		27.8024	2141		27.8024	1786		27.8024	2164		27.8024	1222
27.8219	488		27.8219	2099		27.8219	2526		27.8219	2196		27.8219	1846		27.8219	2187		27.8219	1222
27.8414	507		27.8414	2017		27.8414	2548		27.8414	2157		27.8414	1797		27.8414	2238		27.8414	1103
27.8609	512		27.8609	2068		27.8609	2416		27.8609	2226		27.8609	1780		27.8609	2313		27.8609	1088
27.8803	464		27.8803	2068		27.8803	2508		27.8803	2163		27.8803	1760		27.8803	2206		27.8803	1154
27.8998	477		27.8998	2068		27.8998	2451		27.8998	2191		27.8998	1793		27.8998	2291		27.8998	1188
27.9193	507		27.9193	1973		27.9193	2478		27.9193	2217		27.9193	1800		27.9193	2210		27.9193	1136
27.9388	466		27.9388	2071		27.9388	2485		27.9388	2151		27.9388	1794		27.9388	2279		27.9388	1170
27.9582	549		27.9582	2025		27.9582	2478		27.9582	2173		27.9582	1726		27.9582	2236		27.9582	1196
27.9777	491		27.9777	2093		27.9777	2497		27.9777	2174		27.9777	1768		27.9777	2280		27.9777	1147
27.9972	489		27.9972	2160		27.9972	2489		27.9972	2132		27.9972	1745		27.9972	2242		27.9972	1185
28.0166	497		28.0166	1997		28.0166	2439		28.0166	2137		28.0166	1767		28.0166	2313		28.0166	1100
28.0361	525		28.0361	2070		28.0361	2587		28.0361	2172		28.0361	1793		28.0361	2270		28.0361	1168
28.0556	530		28.0556	1933		28.0556	2485		28.0556	2160		28.0556	1671		28.0556	2198		28.0556	1164
28.0751	497		28.0751	1983		28.0751	2486		28.0751	2206		28.0751	1797		28.0751	2189		28.0751	1245
28.0945	468		28.0945	2058		28.0945	2393		28.0945	2163		28.0945	1780		28.0945	2247		28.0945	1144
28.114	472		28.114	2054		28.114	2412		28.114	2161		28.114	1787		28.114	2300		28.114	1178
28.1335	516		28.1335	2074		28.1335	2483		28.1335	2175		28.1335	1789		28.1335	2126		28.1335	1124
28.1529	483		28.1529	2039		28.1529	2452		28.1529	2138		28.1529	1732		28.1529	2178		28.1529	1168
28.1724	528		28.1724	2019		28.1724	2417		28.1724	2048		28.1724	1673		28.1724	2212		28.1724	1156
28.1919	483		28.1919	2031		28.1919	2490		28.1919	2087		28.1919	1710		28.1919	2179		28.1919	1201
28.2114	477		28.2114	2061		28.2114	2409		28.2114	2059		28.2114	1716		28.2114	2169		28.2114	1159
28.2308	458		28.2308	1970		28.2308	2417		28.2308	2090		28.2308	1763		28.2308	2274		28.2308	1171
28.2503	478		28.2503	1993		28.2503	2390		28.2503	2180		28.2503	1765		28.2503	2198		28.2503	1087
28.2698	447		28.2698	1991		28.2698	2423		28.2698	2149		28.2698	1795		28.2698	2150		28.2698	1150
28.2893	482		28.2893	1987		28.2893	2347		28.2893	2090		28.2893	1785		28.2893	2149		28.2893	1163
28.3087	493		28.3087	1950		28.3087	2381		28.3087	2094		28.3087	1813		28.3087	2184		28.3087	1088
28.3282	525		28.3282	2007		28.3282	2413		28.3282	2037		28.3282	1687		28.3282	2220		28.3282	1108
28.3477	505		28.3477	1969		28.3477	2500		28.3477	2156		28.3477	1703		28.3477	2118		28.3477	1188
28.3671	485		28.3671	1981		28.3671	2454		28.3671	2122		28.3671	1708		28.3671	2182		28.3671	1136
28.3866	525		28.3866	1984		28.3866	2424		28.3866	2114		28.3866	1709		28.3866	2180		28.3866	1101
28.4061	483		28.4061	1952		28.4061	2399		28.4061	2142		28.4061	1613		28.4061	2197		28.4061	1146
28.4256	472		28.4256	2019		28.4256	2329		28.4256	2102		28.4256	1682		28.4256	2130		28.4256	1098
28.445	467		28.445	1913		28.445	2339		28.445	2081		28.445	1754		28.445	2194		28.445	1128
28.4645	473		28.4645	1986		28.4645	2313		28.4645	2106		28.4645	1693		28.4645	2117		28.4645	1155
28.484	517		28.484	1961		28.484	2324		28.484	2138		28.484	1766		28.484	2155		28.484	1100
28.5035	487		28.5035	1932		28.5035	2375		28.5035	2055		28.5035	1690		28.5035	2192		28.5035	1114
28.5229	469		28.5229	1916		28.5229	2255		28.5229	2123		28.5229	1736		28.5229	2279		28.5229	1053
28.5424	428		28.5424	1911		28.5424	2331		28.5424	2070		28.5424	1660		28.5424	2054		28.5424	1082
28.5619	488		28.5619	1925		28.5619	2328		28.5619	2073		28.5619	1660		28.5619	2146		28.5619	1070
28.5813	501		28.5813	1952		28.5813	2304		28.5813	2063		28.5813	1686		28.5813	2144		28.5813	1065
28.6008	516		28.6008	1958		28.6008	2265		28.6008	2152		28.6008	1681		28.6008	2073		28.6008	1117
28.6203	492		28.6203	1961		28.6203	2327		28.6203	2060		28.6203	1694		28.6203	2196		28.6203	1125
28.6398	455		28.6398	1968		28.6398	2326		28.6398	2110		28.6398	1593		28.6398	2157		28.6398	1077
28.6592	458		28.6592	1954		28.6592	2379		28.6592	2136		28.6592	1719		28.6592	2222		28.6592	1053
28.6787	476		28.6787	1872		28.6787	2298		28.6787	2143		28.6787	1760		28.6787	2137		28.6787	1156
28.6982	469		28.6982	1909		28.6982	2252		28.6982	2111		28.6982	1631		28.6982	2117		28.6982	1100
28.7177	471		28.7177	1897		28.7177	2385		28.7177	2011		28.7177	1647		28.7177	2202		28.7177	1047
28.7371	491		28.7371	1882		28.7371	2363		28.7371	2049		28.7371	1707		28.7371	2093		28.7371	1097
28.7566	475		28.7566	1884		28.7566	2376		28.7566	2038		28.7566	1726		28.7566	2078		28.7566	1074
28.7761	501		28.7761	1934		28.7761	2397		28.7761	2108		28.7761	1702		28.7761	2152		28.7761	1090
28.7955	462		28.7955	1816		28.7955	2327		28.7955	2052		28.7955	1629		28.7955	2114		28.7955	1070
28.815	489		28.815	1776		28.815	2192		28.815	2026		28.815	1674		28.815	2138		28.815	1068
28.8345	502		28.8345	1894		28.8345	2218		28.8345	2052		28.8345	1682		28.8345	2099		28.8345	1052
28.854	492		28.854	1943		28.854	2280		28.854	2155		28.854	1656		28.854	2117		28.854	1077
28.8734	493		28.8734	1935		28.8734	2269		28.8734	2117		28.8734	1745		28.8734	2181		28.8734	1103
28.8929	452		28.8929	1881		28.8929	2282		28.8929	2065		28.8929	1694		28.8929	2176		28.8929	1111
28.9124	422		28.9124	1884		28.9124	2178		28.9124	2052		28.9124	1644		28.9124	2173		28.9124	1084
28.9319	469		28.9319	1911		28.9319	2307		28.9319	2015		28.9319	1644		28.9319	2138		28.9319	1022
28.9513	480		28.9513	1798		28.9513	2213		28.9513	2092		28.9513	1716		28.9513	2158		28.9513	1079
28.9708	428		28.9708	1821		28.9708	2282		28.9708	2101		28.9708	1675		28.9708	2149		28.9708	1076
28.9903	482		28.9903	1935		28.9903	2322		28.9903	2117		28.9903	1710		28.9903	2152		28.9903	1072
29.0097	479		29.0097	1841		29.0097	2251		29.0097	2059		29.0097	1636		29.0097	2035		29.0097	1115
29.0292	476		29.0292	1829		29.0292	2271		29.0292	2087		29.0292	1710		29.0292	2132		29.0292	1119
29.0487	441		29.0487	1855		29.0487	2314		29.0487	2045		29.0487	1678		29.0487	2154		29.0487	1044
29.0682	463		29.0682	1866		29.0682	2343		29.0682	2122		29.0682	1691		29.0682	2134		29.0682	1112
29.0876	467		29.0876	1851		29.0876	2309		29.0876	1968		29.0876	1657		29.0876	2105		29.0876	1084
29.1071	495		29.1071	1897		29.1071	2308		29.1071	2040		29.1071	1658		29.1071	2158		29.1071	1070
29.1266	465		29.1266	1875		29.1266	2230		29.1266	2066		29.1266	1719		29.1266	2085		29.1266	1089
29.146	516		29.146	1937		29.146	2188		29.146	2078		29.146	1673		29.146	2148		29.146	1060
29.1655	455		29.1655	1890		29.1655	2287		29.1655	2092		29.1655	1662		29.1655	2100		29.1655	1098
29.185	442		29.185	1779		29.185	2233		29.185	2068		29.185	1663		29.185	2185		29.185	1037
29.2045	455		29.2045	1918		29.2045	2179		29.2045	1980		29.2045	1740		29.2045	2079		29.2045	1100
29.2239	474		29.2239	1852		29.2239	2240		29.2239	2022		29.2239	1652		29.2239	2187		29.2239	1022
29.2434	425		29.2434	1865		29.2434	2212		29.2434	2070		29.2434	1694		29.2434	2074		29.2434	1099
29.2629	460		29.2629	1788		29.2629	2246		29.2629	2026		29.2629	1655		29.2629	2131		29.2629	995
29.2824	416		29.2824	1858		29.2824	2282		29.2824	2062		29.2824	1618		29.2824	2017		29.2824	995
29.3018	506		29.3018	1844		29.3018	2232		29.3018	1985		29.3018	1588		29.3018	2060		29.3018	1108
29.3213	524		29.3213	1861		29.3213	2210		29.3213	2094		29.3213	1603		29.3213	2098		29.3213	1030
29.3408	477		29.3408	1868		29.3408	2199		29.3408	2055		29.3408	1772		29.3408	2124		29.3408	1017
29.3602	492		29.3602	1823		29.3602	2222		29.3602	2003		29.3602	1588		29.3602	2051		29.3602	1019
29.3797	483		29.3797	1777		29.3797	2311		29.3797	2018		29.3797	1696		29.3797	2152		29.3797	1039
29.3992	453		29.3992	1861		29.3992	2308		29.3992	2127		29.3992	1671		29.3992	2133		29.3992	1058
29.4187	474		29.4187	1869		29.4187	2257		29.4187	2042		29.4187	1729		29.4187	2076		29.4187	1143
29.4381	514		29.4381	1807		29.4381	2242		29.4381	2025		29.4381	1610		29.4381	2064		29.4381	962
29.4576	474		29.4576	1775		29.4576	2176		29.4576	2120		29.4576	1604		29.4576	2100		29.4576	1042
29.4771	442		29.4771	1767		29.4771	2147		29.4771	1991		29.4771	1708		29.4771	2067		29.4771	1030
29.4966	466		29.4966	1803		29.4966	2268		29.4966	2014		29.4966	1629		29.4966	2122		29.4966	1034
29.516	455		29.516	1835		29.516	2205		29.516	2033		29.516	1665		29.516	2113		29.516	1053
29.5355	453		29.5355	1745		29.5355	2135		29.5355	1988		29.5355	1726		29.5355	1971		29.5355	1008
29.555	458		29.555	1807		29.555	2204		29.555	1955		29.555	1630		29.555	2065		29.555	1001
29.5744	442		29.5744	1792		29.5744	2178		29.5744	1993		29.5744	1665		29.5744	2103		29.5744	1052
29.5939	481		29.5939	1837		29.5939	2192		29.5939	1944		29.5939	1742		29.5939	2089		29.5939	1017
29.6134	486		29.6134	1802		29.6134	2138		29.6134	2022		29.6134	1589		29.6134	2109		29.6134	1059
29.6329	457		29.6329	1792		29.6329	2192		29.6329	1997		29.6329	1524		29.6329	2024		29.6329	1050
29.6523	437		29.6523	1800		29.6523	2186		29.6523	1970		29.6523	1588		29.6523	2074		29.6523	1032
29.6718	470		29.6718	1691		29.6718	2318		29.6718	2040		29.6718	1605		29.6718	2032		29.6718	1081
29.6913	436		29.6913	1838		29.6913	2190		29.6913	2016		29.6913	1641		29.6913	2093		29.6913	1058
29.7108	449		29.7108	1771		29.7108	2136		29.7108	2052		29.7108	1622		29.7108	2099		29.7108	1052
29.7302	467		29.7302	1690		29.7302	2208		29.7302	1992		29.7302	1655		29.7302	2115		29.7302	1075
29.7497	447		29.7497	1790		29.7497	2148		29.7497	1964		29.7497	1607		29.7497	2067		29.7497	1034
29.7692	448		29.7692	1919		29.7692	2162		29.7692	2096		29.7692	1616		29.7692	1955		29.7692	1119
29.7886	477		29.7886	1702		29.7886	2251		29.7886	1962		29.7886	1605		29.7886	1998		29.7886	1043
29.8081	463		29.8081	1777		29.8081	2200		29.8081	2019		29.8081	1653		29.8081	1984		29.8081	1019
29.8276	470		29.8276	1774		29.8276	2268		29.8276	2019		29.8276	1626		29.8276	2095		29.8276	1059
29.8471	479		29.8471	1706		29.8471	2142		29.8471	1995		29.8471	1719		29.8471	2046		29.8471	1059
29.8665	435		29.8665	1850		29.8665	2220		29.8665	2034		29.8665	1647		29.8665	2089		29.8665	1047
29.886	486		29.886	1781		29.886	2108		29.886	1961		29.886	1613		29.886	2085		29.886	1053
29.9055	433		29.9055	1707		29.9055	2146		29.9055	1991		29.9055	1587		29.9055	2072		29.9055	1098
29.9249	444		29.9249	1787		29.9249	2225		29.9249	2055		29.9249	1703		29.9249	1988		29.9249	1052
29.9444	446		29.9444	1805		29.9444	2188		29.9444	2025		29.9444	1608		29.9444	2034		29.9444	997
29.9639	443		29.9639	1739		29.9639	2144		29.9639	1964		29.9639	1611		29.9639	2019		29.9639	981
29.9834	444		29.9834	1812		29.9834	2160		29.9834	2064		29.9834	1652		29.9834	2008		29.9834	976
30.0028	420		30.0028	1812		30.0028	2157		30.0028	2004		30.0028	1626		30.0028	1996		30.0028	995
30.0223	433		30.0223	1760		30.0223	2110		30.0223	2038		30.0223	1681		30.0223	2094		30.0223	980
30.0418	427		30.0418	1802		30.0418	2289		30.0418	2027		30.0418	1613		30.0418	2048		30.0418	995
30.0613	456		30.0613	1845		30.0613	2176		30.0613	2082		30.0613	1649		30.0613	2015		30.0613	993
30.0807	458		30.0807	1833		30.0807	2151		30.0807	2081		30.0807	1636		30.0807	2098		30.0807	1063
30.1002	459		30.1002	1822		30.1002	2193		30.1002	2031		30.1002	1677		30.1002	1980		30.1002	1088
30.1197	431		30.1197	1830		30.1197	2320		30.1197	2009		30.1197	1685		30.1197	2102		30.1197	1047
30.1391	459		30.1391	1877		30.1391	2158		30.1391	2075		30.1391	1726		30.1391	2101		30.1391	1043
30.1586	466		30.1586	1856		30.1586	2228		30.1586	2107		30.1586	1706		30.1586	2087		30.1586	1065
30.1781	440		30.1781	1795		30.1781	2344		30.1781	2062		30.1781	1693		30.1781	2101		30.1781	969
30.1976	472		30.1976	1874		30.1976	2227		30.1976	2165		30.1976	1717		30.1976	2150		30.1976	1045
30.217	475		30.217	1866		30.217	2313		30.217	2140		30.217	1677		30.217	2170		30.217	1045
30.2365	481		30.2365	1818		30.2365	2182		30.2365	2176		30.2365	1749		30.2365	2161		30.2365	1024
30.256	517		30.256	1899		30.256	2362		30.256	2241		30.256	1798		30.256	2251		30.256	1037
30.2755	508		30.2755	1874		30.2755	2362		30.2755	2169		30.2755	1741		30.2755	2299		30.2755	1093
30.2949	501		30.2949	1888		30.2949	2370		30.2949	2238		30.2949	1789		30.2949	2251		30.2949	1109
30.3144	554		30.3144	1913		30.3144	2420		30.3144	2353		30.3144	1831		30.3144	2267		30.3144	1107
30.3339	556		30.3339	1976		30.3339	2438		30.3339	2318		30.3339	1865		30.3339	2416		30.3339	1140
30.3533	558		30.3533	2010		30.3533	2436		30.3533	2371		30.3533	1970		30.3533	2488		30.3533	1213
30.3728	586		30.3728	2086		30.3728	2548		30.3728	2389		30.3728	1953		30.3728	2470		30.3728	1220
30.3923	556		30.3923	2021		30.3923	2564		30.3923	2458		30.3923	1960		30.3923	2691		30.3923	1241
30.4118	606		30.4118	2063		30.4118	2673		30.4118	2438		30.4118	2002		30.4118	2582		30.4118	1209
30.4312	584		30.4312	2030		30.4312	2649		30.4312	2527		30.4312	2102		30.4312	2715		30.4312	1217
30.4507	634		30.4507	2019		30.4507	2719		30.4507	2597		30.4507	2076		30.4507	2631		30.4507	1255
30.4702	607		30.4702	2106		30.4702	2685		30.4702	2561		30.4702	2127		30.4702	2660		30.4702	1295
30.4897	630		30.4897	2113		30.4897	2696		30.4897	2685		30.4897	2100		30.4897	2701		30.4897	1245
30.5091	657		30.5091	2151		30.5091	2700		30.5091	2595		30.5091	2131		30.5091	2731		30.5091	1240
30.5286	637		30.5286	2198		30.5286	2710		30.5286	2532		30.5286	2096		30.5286	2830		30.5286	1194
30.5481	625		30.5481	2091		30.5481	2592		30.5481	2626		30.5481	2071		30.5481	2717		30.5481	1209
30.5675	598		30.5675	2132		30.5675	2682		30.5675	2532		30.5675	2043		30.5675	2778		30.5675	1167
30.587	611		30.587	2155		30.587	2684		30.587	2601		30.587	2032		30.587	2668		30.587	1160
30.6065	618		30.6065	2019		30.6065	2714		30.6065	2581		30.6065	1991		30.6065	2567		30.6065	1161
30.626	663		30.626	2044		30.626	2584		30.626	2519		30.626	1944		30.626	2645		30.626	1160
30.6454	560		30.6454	1978		30.6454	2538		30.6454	2424		30.6454	2096		30.6454	2513		30.6454	1121
30.6649	524		30.6649	1932		30.6649	2450		30.6649	2436		30.6649	2039		30.6649	2400		30.6649	1160
30.6844	500		30.6844	1895		30.6844	2453		30.6844	2434		30.6844	1904		30.6844	2383		30.6844	1062
30.7039	548		30.7039	1935		30.7039	2467		30.7039	2354		30.7039	1946		30.7039	2336		30.7039	1128
30.7233	523		30.7233	1912		30.7233	2376		30.7233	2273		30.7233	1854		30.7233	2246		30.7233	1041
30.7428	499		30.7428	1887		30.7428	2441		30.7428	2250		30.7428	1881		30.7428	2326		30.7428	1063
30.7623	546		30.7623	1832		30.7623	2334		30.7623	2142		30.7623	1856		30.7623	2260		30.7623	1055
30.7817	507		30.7817	1828		30.7817	2279		30.7817	2188		30.7817	1736		30.7817	2133		30.7817	1035
30.8012	450		30.8012	1790		30.8012	2307		30.8012	2142		30.8012	1797		30.8012	2247		30.8012	1017
30.8207	478		30.8207	1748		30.8207	2274		30.8207	2115		30.8207	1710		30.8207	2141		30.8207	993
30.8402	467		30.8402	1824		30.8402	2160		30.8402	2128		30.8402	1711		30.8402	2060		30.8402	1053
30.8596	502		30.8596	1781		30.8596	2258		30.8596	2124		30.8596	1748		30.8596	2116		30.8596	965
30.8791	458		30.8791	1695		30.8791	2193		30.8791	2097		30.8791	1649		30.8791	1990		30.8791	1016
30.8986	472		30.8986	1747		30.8986	2154		30.8986	2062		30.8986	1745		30.8986	2131		30.8986	945
30.918	430		30.918	1777		30.918	2241		30.918	2021		30.918	1650		30.918	2080		30.918	1042
30.9375	442		30.9375	1807		30.9375	2049		30.9375	1964		30.9375	1674		30.9375	1981		30.9375	948
30.957	465		30.957	1692		30.957	2181		30.957	1981		30.957	1704		30.957	2065		30.957	980
30.9765	442		30.9765	1687		30.9765	2067		30.9765	1985		30.9765	1655		30.9765	2069		30.9765	1018
30.9959	449		30.9959	1649		30.9959	2095		30.9959	2020		30.9959	1695		30.9959	1941		30.9959	967
31.0154	441		31.0154	1744		31.0154	2080		31.0154	1962		31.0154	1635		31.0154	1961		31.0154	921
31.0349	445		31.0349	1659		31.0349	2052		31.0349	1997		31.0349	1573		31.0349	2001		31.0349	996
31.0544	443		31.0544	1702		31.0544	2032		31.0544	1938		31.0544	1642		31.0544	1876		31.0544	996
31.0738	459		31.0738	1729		31.0738	2093		31.0738	1956		31.0738	1576		31.0738	1954		31.0738	968
31.0933	433		31.0933	1670		31.0933	2052		31.0933	2032		31.0933	1563		31.0933	1856		31.0933	997
31.1128	456		31.1128	1563		31.1128	2030		31.1128	1899		31.1128	1581		31.1128	2071		31.1128	950
31.1322	432		31.1322	1750		31.1322	2029		31.1322	1935		31.1322	1594		31.1322	1946		31.1322	973
31.1517	458		31.1517	1720		31.1517	2041		31.1517	1980		31.1517	1574		31.1517	1972		31.1517	963
31.1712	434		31.1712	1738		31.1712	2098		31.1712	1933		31.1712	1580		31.1712	1980		31.1712	926
31.1907	485		31.1907	1605		31.1907	2094		31.1907	1881		31.1907	1555		31.1907	2015		31.1907	971
31.2101	466		31.2101	1712		31.2101	2072		31.2101	1902		31.2101	1590		31.2101	1840		31.2101	1001
31.2296	426		31.2296	1655		31.2296	2006		31.2296	1963		31.2296	1511		31.2296	1965		31.2296	946
31.2491	408		31.2491	1633		31.2491	1983		31.2491	1921		31.2491	1517		31.2491	1999		31.2491	933
31.2686	427		31.2686	1740		31.2686	2029		31.2686	2041		31.2686	1531		31.2686	1912		31.2686	989
31.288	439		31.288	1684		31.288	2009		31.288	1903		31.288	1581		31.288	1998		31.288	946
31.3075	448		31.3075	1630		31.3075	2099		31.3075	1945		31.3075	1567		31.3075	1997		31.3075	943
31.327	462		31.327	1618		31.327	1915		31.327	1869		31.327	1581		31.327	1917		31.327	920
31.3464	425		31.3464	1571		31.3464	1987		31.3464	1962		31.3464	1572		31.3464	1966		31.3464	943
31.3659	405		31.3659	1641		31.3659	2006		31.3659	1878		31.3659	1576		31.3659	1988		31.3659	965
31.3854	389		31.3854	1644		31.3854	2033		31.3854	1837		31.3854	1584		31.3854	1908		31.3854	965
31.4049	449		31.4049	1658		31.4049	1961		31.4049	1906		31.4049	1475		31.4049	1964		31.4049	959
31.4243	439		31.4243	1624		31.4243	2036		31.4243	1892		31.4243	1532		31.4243	1968		31.4243	926
31.4438	459		31.4438	1653		31.4438	2061		31.4438	1957		31.4438	1561		31.4438	1904		31.4438	960
31.4633	413		31.4633	1653		31.4633	2066		31.4633	1956		31.4633	1599		31.4633	1953		31.4633	936
31.4828	448		31.4828	1655		31.4828	1981		31.4828	1895		31.4828	1485		31.4828	1968		31.4828	933
31.5022	423		31.5022	1622		31.5022	2082		31.5022	1845		31.5022	1537		31.5022	1911		31.5022	977
31.5217	432		31.5217	1596		31.5217	1890		31.5217	1860		31.5217	1553		31.5217	1948		31.5217	912
31.5412	391		31.5412	1638		31.5412	2050		31.5412	1895		31.5412	1482		31.5412	1963		31.5412	961
31.5606	457		31.5606	1630		31.5606	1932		31.5606	1856		31.5606	1515		31.5606	1947		31.5606	916
31.5801	437		31.5801	1632		31.5801	2061		31.5801	1858		31.5801	1591		31.5801	1943		31.5801	978
31.5996	426		31.5996	1615		31.5996	1974		31.5996	1898		31.5996	1538		31.5996	1920		31.5996	890
31.6191	432		31.6191	1671		31.6191	2017		31.6191	1922		31.6191	1482		31.6191	1979		31.6191	910
31.6385	434		31.6385	1630		31.6385	2029		31.6385	1895		31.6385	1507		31.6385	1904		31.6385	954
31.658	422		31.658	1588		31.658	2026		31.658	1896		31.658	1522		31.658	1921		31.658	939
31.6775	460		31.6775	1592		31.6775	1960		31.6775	1974		31.6775	1557		31.6775	1905		31.6775	953
31.697	415		31.697	1571		31.697	1953		31.697	1968		31.697	1575		31.697	1896		31.697	900
31.7164	430		31.7164	1602		31.7164	2009		31.7164	1871		31.7164	1562		31.7164	1823		31.7164	876
31.7359	405		31.7359	1507		31.7359	1985		31.7359	1875		31.7359	1500		31.7359	1871		31.7359	894
31.7554	438		31.7554	1587		31.7554	1909		31.7554	1860		31.7554	1551		31.7554	1942		31.7554	926
31.7748	393		31.7748	1589		31.7748	1944		31.7748	1844		31.7748	1621		31.7748	1956		31.7748	893
31.7943	436		31.7943	1579		31.7943	2009		31.7943	1909		31.7943	1505		31.7943	1891		31.7943	960
31.8138	414		31.8138	1531		31.8138	1939		31.8138	1853		31.8138	1546		31.8138	1881		31.8138	958
31.8333	385		31.8333	1608		31.8333	1930		31.8333	1884		31.8333	1592		31.8333	1946		31.8333	906
31.8527	456		31.8527	1618		31.8527	1979		31.8527	1940		31.8527	1575		31.8527	1955		31.8527	910
31.8722	435		31.8722	1614		31.8722	1988		31.8722	1761		31.8722	1568		31.8722	1851		31.8722	959
31.8917	402		31.8917	1613		31.8917	1951		31.8917	1820		31.8917	1585		31.8917	1944		31.8917	890
31.9111	469		31.9111	1616		31.9111	1949		31.9111	1848		31.9111	1493		31.9111	1863		31.9111	948
31.9306	431		31.9306	1541		31.9306	1934		31.9306	1875		31.9306	1520		31.9306	1926		31.9306	919
31.9501	410		31.9501	1526		31.9501	1976		31.9501	1896		31.9501	1476		31.9501	1990		31.9501	896
31.9696	411		31.9696	1552		31.9696	1962		31.9696	1816		31.9696	1417		31.9696	1917		31.9696	941
31.989	416		31.989	1621		31.989	2003		31.989	1881		31.989	1570		31.989	1855		31.989	896
32.0085	415		32.0085	1592		32.0085	1992		32.0085	1954		32.0085	1439		32.0085	1927		32.0085	888
32.028	433		32.028	1566		32.028	1992		32.028	1869		32.028	1540		32.028	1807		32.028	944
32.0475	380		32.0475	1679		32.0475	2023		32.0475	1898		32.0475	1548		32.0475	1891		32.0475	957
32.0669	388		32.0669	1564		32.0669	2033		32.0669	1856		32.0669	1498		32.0669	1903		32.0669	955
32.0864	430		32.0864	1571		32.0864	1996		32.0864	1923		32.0864	1475		32.0864	1882		32.0864	920
32.1059	407		32.1059	1652		32.1059	1981		32.1059	1836		32.1059	1550		32.1059	1935		32.1059	944
32.1253	445		32.1253	1544		32.1253	2011		32.1253	1908		32.1253	1493		32.1253	1924		32.1253	973
32.1448	435		32.1448	1620		32.1448	1915		32.1448	1826		32.1448	1523		32.1448	1918		32.1448	897
32.1643	429		32.1643	1560		32.1643	2019		32.1643	1938		32.1643	1472		32.1643	1797		32.1643	912
32.1838	454		32.1838	1547		32.1838	2028		32.1838	1919		32.1838	1489		32.1838	1834		32.1838	894
32.2032	423		32.2032	1613		32.2032	1922		32.2032	1895		32.2032	1524		32.2032	1916		32.2032	888
32.2227	432		32.2227	1583		32.2227	1982		32.2227	1896		32.2227	1463		32.2227	1892		32.2227	901
32.2422	420		32.2422	1562		32.2422	1859		32.2422	1803		32.2422	1585		32.2422	1856		32.2422	905
32.2617	445		32.2617	1537		32.2617	1977		32.2617	1855		32.2617	1488		32.2617	1864		32.2617	877
32.2811	374		32.2811	1563		32.2811	1984		32.2811	1885		32.2811	1455		32.2811	1894		32.2811	918
32.3006	403		32.3006	1598		32.3006	1967		32.3006	1835		32.3006	1514		32.3006	1921		32.3006	860
32.3201	423		32.3201	1623		32.3201	1945		32.3201	1835		32.3201	1510		32.3201	1887		32.3201	922
32.3395	452		32.3395	1603		32.3395	1958		32.3395	1861		32.3395	1579		32.3395	1882		32.3395	920
32.359	450		32.359	1567		32.359	1911		32.359	1855		32.359	1517		32.359	1888		32.359	893
32.3785	412		32.3785	1586		32.3785	1889		32.3785	1779		32.3785	1441		32.3785	1918		32.3785	872
32.398	410		32.398	1482		32.398	1905		32.398	1831		32.398	1542		32.398	1864		32.398	952
32.4174	395		32.4174	1627		32.4174	1985		32.4174	1921		32.4174	1470		32.4174	1910		32.4174	917
32.4369	440		32.4369	1511		32.4369	2013		32.4369	1874		32.4369	1520		32.4369	1914		32.4369	926
32.4564	415		32.4564	1571		32.4564	1999		32.4564	1755		32.4564	1558		32.4564	1871		32.4564	919
32.4759	429		32.4759	1572		32.4759	1885		32.4759	1819		32.4759	1506		32.4759	1844		32.4759	902
32.4953	416		32.4953	1524		32.4953	1915		32.4953	1813		32.4953	1525		32.4953	1882		32.4953	909
32.5148	415		32.5148	1591		32.5148	1956		32.5148	1752		32.5148	1482		32.5148	1933		32.5148	907
32.5343	397		32.5343	1555		32.5343	1938		32.5343	1806		32.5343	1612		32.5343	1875		32.5343	899
32.5537	409		32.5537	1533		32.5537	1888		32.5537	1851		32.5537	1445		32.5537	1853		32.5537	923
32.5732	412		32.5732	1549		32.5732	1983		32.5732	1839		32.5732	1544		32.5732	1806		32.5732	890
32.5927	423		32.5927	1507		32.5927	1955		32.5927	1934		32.5927	1505		32.5927	1833		32.5927	885
32.6122	401		32.6122	1500		32.6122	1980		32.6122	1857		32.6122	1482		32.6122	1883		32.6122	937
32.6316	424		32.6316	1483		32.6316	1866		32.6316	1831		32.6316	1512		32.6316	1964		32.6316	930
32.6511	410		32.6511	1532		32.6511	1974		32.6511	1837		32.6511	1510		32.6511	1861		32.6511	888
32.6706	400		32.6706	1620		32.6706	2033		32.6706	1853		32.6706	1541		32.6706	1868		32.6706	910
32.6901	433		32.6901	1534		32.6901	1886		32.6901	1845		32.6901	1468		32.6901	1830		32.6901	843
32.7095	428		32.7095	1580		32.7095	1899		32.7095	1867		32.7095	1518		32.7095	1865		32.7095	861
32.729	422		32.729	1513		32.729	1931		32.729	1857		32.729	1560		32.729	1827		32.729	894
32.7485	413		32.7485	1519		32.7485	1948		32.7485	1854		32.7485	1531		32.7485	1815		32.7485	884
32.7679	442		32.7679	1566		32.7679	1903		32.7679	1873		32.7679	1479		32.7679	1873		32.7679	913
32.7874	447		32.7874	1509		32.7874	2001		32.7874	1830		32.7874	1511		32.7874	1893		32.7874	908
32.8069	380		32.8069	1574		32.8069	1954		32.8069	1875		32.8069	1532		32.8069	1896		32.8069	872
32.8264	413		32.8264	1621		32.8264	1940		32.8264	1780		32.8264	1473		32.8264	1863		32.8264	908
32.8458	402		32.8458	1553		32.8458	1934		32.8458	1801		32.8458	1590		32.8458	1884		32.8458	905
32.8653	397		32.8653	1558		32.8653	1897		32.8653	1838		32.8653	1465		32.8653	1880		32.8653	903
32.8848	432		32.8848	1428		32.8848	1928		32.8848	1838		32.8848	1516		32.8848	1871		32.8848	850
32.9042	421		32.9042	1487		32.9042	1840		32.9042	1849		32.9042	1508		32.9042	1765		32.9042	858
32.9237	411		32.9237	1516		32.9237	1893		32.9237	1832		32.9237	1593		32.9237	1893		32.9237	889
32.9432	421		32.9432	1608		32.9432	1956		32.9432	1827		32.9432	1405		32.9432	1878		32.9432	908
32.9627	425		32.9627	1506		32.9627	1915		32.9627	1866		32.9627	1478		32.9627	1895		32.9627	841
32.9821	390		32.9821	1561		32.9821	1848		32.9821	1834		32.9821	1481		32.9821	1856		32.9821	881
33.0016	430		33.0016	1584		33.0016	1868		33.0016	1850		33.0016	1510		33.0016	1821		33.0016	875
33.0211	428		33.0211	1616		33.0211	1903		33.0211	1903		33.0211	1525		33.0211	1883		33.0211	900
33.0406	448		33.0406	1530		33.0406	1951		33.0406	1871		33.0406	1435		33.0406	1840		33.0406	848
33.06	400		33.06	1511		33.06	1957		33.06	1886		33.06	1452		33.06	1856		33.06	864
33.0795	432		33.0795	1471		33.0795	1934		33.0795	1840		33.0795	1487		33.0795	1835		33.0795	883
33.099	414		33.099	1536		33.099	1922		33.099	1755		33.099	1576		33.099	1888		33.099	901
33.1184	466		33.1184	1553		33.1184	1919		33.1184	1872		33.1184	1515		33.1184	1953		33.1184	892
33.1379	378		33.1379	1547		33.1379	1906		33.1379	1840		33.1379	1476		33.1379	1887		33.1379	861
33.1574	405		33.1574	1541		33.1574	1902		33.1574	1724		33.1574	1458		33.1574	1883		33.1574	966
33.1769	378		33.1769	1522		33.1769	1939		33.1769	1824		33.1769	1420		33.1769	1830		33.1769	834
33.1963	400		33.1963	1540		33.1963	1960		33.1963	1869		33.1963	1478		33.1963	1870		33.1963	854
33.2158	402		33.2158	1450		33.2158	1941		33.2158	1847		33.2158	1535		33.2158	1819		33.2158	822
33.2353	393		33.2353	1578		33.2353	1937		33.2353	1845		33.2353	1532		33.2353	1856		33.2353	926
33.2548	392		33.2548	1540		33.2548	1946		33.2548	1864		33.2548	1460		33.2548	1869		33.2548	908
33.2742	412		33.2742	1552		33.2742	1879		33.2742	1804		33.2742	1433		33.2742	1900		33.2742	912
33.2937	413		33.2937	1555		33.2937	1908		33.2937	1832		33.2937	1448		33.2937	1940		33.2937	904
33.3132	394		33.3132	1513		33.3132	1825		33.3132	1760		33.3132	1451		33.3132	1919		33.3132	823
33.3326	381		33.3326	1519		33.3326	1880		33.3326	1789		33.3326	1486		33.3326	1806		33.3326	835
33.3521	431		33.3521	1495		33.3521	1897		33.3521	1923		33.3521	1499		33.3521	1869		33.3521	893
33.3716	372		33.3716	1503		33.3716	1893		33.3716	1735		33.3716	1474		33.3716	1788		33.3716	862
33.3911	431		33.3911	1512		33.3911	1884		33.3911	1864		33.3911	1434		33.3911	1779		33.3911	853
33.4105	421		33.4105	1522		33.4105	1897		33.4105	1801		33.4105	1470		33.4105	1763		33.4105	832
33.43	392		33.43	1418		33.43	1810		33.43	1807		33.43	1533		33.43	1805		33.43	902
33.4495	405		33.4495	1560		33.4495	1877		33.4495	1842		33.4495	1507		33.4495	1864		33.4495	853
33.469	415		33.469	1496		33.469	1851		33.469	1785		33.469	1396		33.469	1786		33.469	845
33.4884	382		33.4884	1431		33.4884	1948		33.4884	1804		33.4884	1406		33.4884	1800		33.4884	861
33.5079	410		33.5079	1517		33.5079	1918		33.5079	1799		33.5079	1517		33.5079	1804		33.5079	896
33.5274	418		33.5274	1505		33.5274	1872		33.5274	1794		33.5274	1408		33.5274	1780		33.5274	835
33.5468	413		33.5468	1449		33.5468	1836		33.5468	1770		33.5468	1551		33.5468	1788		33.5468	852
33.5663	377		33.5663	1488		33.5663	1773		33.5663	1776		33.5663	1451		33.5663	1812		33.5663	882
33.5858	395		33.5858	1447		33.5858	1886		33.5858	1837		33.5858	1486		33.5858	1778		33.5858	869
33.6053	380		33.6053	1466		33.6053	1925		33.6053	1776		33.6053	1457		33.6053	1771		33.6053	873
33.6247	376		33.6247	1462		33.6247	1954		33.6247	1830		33.6247	1473		33.6247	1829		33.6247	933
33.6442	397		33.6442	1493		33.6442	1828		33.6442	1843		33.6442	1422		33.6442	1876		33.6442	904
33.6637	380		33.6637	1456		33.6637	1829		33.6637	1764		33.6637	1442		33.6637	1824		33.6637	843
33.6832	418		33.6832	1423		33.6832	1768		33.6832	1820		33.6832	1506		33.6832	1743		33.6832	848
33.7026	394		33.7026	1429		33.7026	1763		33.7026	1806		33.7026	1486		33.7026	1813		33.7026	867
33.7221	416		33.7221	1502		33.7221	1882		33.7221	1780		33.7221	1492		33.7221	1789		33.7221	879
33.7416	393		33.7416	1414		33.7416	1783		33.7416	1782		33.7416	1464		33.7416	1751		33.7416	874
33.761	408		33.761	1422		33.761	1848		33.761	1730		33.761	1434		33.761	1785		33.761	818
33.7805	373		33.7805	1407		33.7805	1857		33.7805	1799		33.7805	1507		33.7805	1729		33.7805	862
33.8	373		33.8	1544		33.8	1838		33.8	1740		33.8	1427		33.8	1791		33.8	798
33.8195	408		33.8195	1486		33.8195	1839		33.8195	1772		33.8195	1394		33.8195	1727		33.8195	820
33.8389	414		33.8389	1499		33.8389	1818		33.8389	1809		33.8389	1465		33.8389	1807		33.8389	878
33.8584	403		33.8584	1479		33.8584	1866		33.8584	1851		33.8584	1393		33.8584	1783		33.8584	866
33.8779	402		33.8779	1451		33.8779	1814		33.8779	1718		33.8779	1457		33.8779	1845		33.8779	842
33.8973	412		33.8973	1485		33.8973	1790		33.8973	1746		33.8973	1516		33.8973	1697		33.8973	902
33.9168	388		33.9168	1385		33.9168	1760		33.9168	1737		33.9168	1469		33.9168	1749		33.9168	900
33.9363	376		33.9363	1477		33.9363	1814		33.9363	1720		33.9363	1419		33.9363	1730		33.9363	843
33.9558	398		33.9558	1462		33.9558	1915		33.9558	1786		33.9558	1435		33.9558	1808		33.9558	864
33.9752	406		33.9752	1494		33.9752	1872		33.9752	1683		33.9752	1461		33.9752	1770		33.9752	803
33.9947	402		33.9947	1446		33.9947	1764		33.9947	1666		33.9947	1460		33.9947	1739		33.9947	860
34.0142	409		34.0142	1447		34.0142	1842		34.0142	1821		34.0142	1344		34.0142	1767		34.0142	875
34.0337	374		34.0337	1399		34.0337	1749		34.0337	1787		34.0337	1386		34.0337	1725		34.0337	859
34.0531	396		34.0531	1451		34.0531	1820		34.0531	1816		34.0531	1422		34.0531	1850		34.0531	850
34.0726	416		34.0726	1488		34.0726	1716		34.0726	1804		34.0726	1484		34.0726	1770		34.0726	844
34.0921	426		34.0921	1470		34.0921	1801		34.0921	1774		34.0921	1461		34.0921	1723		34.0921	883
34.1115	401		34.1115	1379		34.1115	1814		34.1115	1736		34.1115	1442		34.1115	1749		34.1115	824
34.131	384		34.131	1437		34.131	1778		34.131	1691		34.131	1450		34.131	1764		34.131	842
34.1505	393		34.1505	1407		34.1505	1796		34.1505	1766		34.1505	1468		34.1505	1732		34.1505	885
34.17	393		34.17	1413		34.17	1768		34.17	1763		34.17	1410		34.17	1723		34.17	842
34.1894	422		34.1894	1472		34.1894	1767		34.1894	1755		34.1894	1409		34.1894	1747		34.1894	820
34.2089	384		34.2089	1408		34.2089	1755		34.2089	1753		34.2089	1390		34.2089	1794		34.2089	877
34.2284	382		34.2284	1410		34.2284	1732		34.2284	1711		34.2284	1439		34.2284	1730		34.2284	864
34.2479	419		34.2479	1443		34.2479	1811		34.2479	1696		34.2479	1407		34.2479	1791		34.2479	863
34.2673	436		34.2673	1413		34.2673	1795		34.2673	1778		34.2673	1422		34.2673	1732		34.2673	813
34.2868	382		34.2868	1422		34.2868	1828		34.2868	1776		34.2868	1429		34.2868	1791		34.2868	856
34.3063	445		34.3063	1483		34.3063	1771		34.3063	1699		34.3063	1400		34.3063	1794		34.3063	832
34.3257	391		34.3257	1415		34.3257	1745		34.3257	1751		34.3257	1400		34.3257	1789		34.3257	814
34.3452	401		34.3452	1420		34.3452	1786		34.3452	1727		34.3452	1443		34.3452	1805		34.3452	882
34.3647	419		34.3647	1486		34.3647	1750		34.3647	1699		34.3647	1481		34.3647	1753		34.3647	824
34.3842	412		34.3842	1471		34.3842	1809		34.3842	1708		34.3842	1413		34.3842	1730		34.3842	824
34.4036	390		34.4036	1398		34.4036	1829		34.4036	1792		34.4036	1369		34.4036	1725		34.4036	837
34.4231	404		34.4231	1371		34.4231	1710		34.4231	1637		34.4231	1462		34.4231	1769		34.4231	871
34.4426	383		34.4426	1407		34.4426	1728		34.4426	1772		34.4426	1438		34.4426	1722		34.4426	838
34.4621	394		34.4621	1380		34.4621	1703		34.4621	1703		34.4621	1422		34.4621	1747		34.4621	820
34.4815	401		34.4815	1410		34.4815	1726		34.4815	1764		34.4815	1367		34.4815	1733		34.4815	906
34.501	378		34.501	1392		34.501	1745		34.501	1710		34.501	1351		34.501	1657		34.501	763
34.5205	402		34.5205	1369		34.5205	1743		34.5205	1703		34.5205	1416		34.5205	1704		34.5205	776
34.5399	393		34.5399	1336		34.5399	1816		34.5399	1724		34.5399	1408		34.5399	1727		34.5399	888
34.5594	399		34.5594	1371		34.5594	1846		34.5594	1752		34.5594	1413		34.5594	1701		34.5594	815
34.5789	415		34.5789	1460		34.5789	1716		34.5789	1686		34.5789	1461		34.5789	1699		34.5789	887
34.5984	400		34.5984	1353		34.5984	1773		34.5984	1693		34.5984	1435		34.5984	1697		34.5984	837
34.6178	410		34.6178	1392		34.6178	1770		34.6178	1742		34.6178	1352		34.6178	1705		34.6178	889
34.6373	435		34.6373	1456		34.6373	1754		34.6373	1699		34.6373	1432		34.6373	1776		34.6373	830
34.6568	378		34.6568	1421		34.6568	1840		34.6568	1727		34.6568	1436		34.6568	1724		34.6568	825
34.6762	389		34.6762	1432		34.6762	1783		34.6762	1779		34.6762	1416		34.6762	1784		34.6762	852
34.6957	393		34.6957	1340		34.6957	1728		34.6957	1701		34.6957	1458		34.6957	1845		34.6957	802
34.7152	374		34.7152	1386		34.7152	1764		34.7152	1685		34.7152	1398		34.7152	1739		34.7152	824
34.7347	401		34.7347	1359		34.7347	1787		34.7347	1627		34.7347	1466		34.7347	1740		34.7347	839
34.7541	418		34.7541	1379		34.7541	1705		34.7541	1677		34.7541	1388		34.7541	1746		34.7541	807
34.7736	391		34.7736	1428		34.7736	1729		34.7736	1773		34.7736	1444		34.7736	1726		34.7736	775
34.7931	387		34.7931	1371		34.7931	1700		34.7931	1703		34.7931	1365		34.7931	1751		34.7931	837
34.8126	402		34.8126	1412		34.8126	1702		34.8126	1766		34.8126	1399		34.8126	1831		34.8126	840
34.832	387		34.832	1426		34.832	1704		34.832	1781		34.832	1363		34.832	1678		34.832	839
34.8515	431		34.8515	1437		34.8515	1750		34.8515	1731		34.8515	1440		34.8515	1743		34.8515	863
34.871	399		34.871	1367		34.871	1697		34.871	1746		34.871	1451		34.871	1798		34.871	871
34.8904	420		34.8904	1321		34.8904	1755		34.8904	1714		34.8904	1398		34.8904	1691		34.8904	894
34.9099	438		34.9099	1373		34.9099	1760		34.9099	1715		34.9099	1426		34.9099	1712		34.9099	890
34.9294	399		34.9294	1299		34.9294	1752		34.9294	1775		34.9294	1372		34.9294	1799		34.9294	837
34.9489	393		34.9489	1419		34.9489	1780		34.9489	1656		34.9489	1428		34.9489	1684		34.9489	846
34.9683	406		34.9683	1330		34.9683	1665		34.9683	1716		34.9683	1375		34.9683	1704		34.9683	851
34.9878	416		34.9878	1360		34.9878	1766		34.9878	1725		34.9878	1372		34.9878	1783		34.9878	818
35.0073	409		35.0073	1385		35.0073	1715		35.0073	1651		35.0073	1475		35.0073	1639		35.0073	827
35.0268	396		35.0268	1375		35.0268	1734		35.0268	1655		35.0268	1435		35.0268	1742		35.0268	898
35.0462	411		35.0462	1399		35.0462	1811		35.0462	1703		35.0462	1386		35.0462	1723		35.0462	786
35.0657	376		35.0657	1378		35.0657	1681		35.0657	1675		35.0657	1458		35.0657	1710		35.0657	879
35.0852	430		35.0852	1388		35.0852	1724		35.0852	1679		35.0852	1384		35.0852	1692		35.0852	851
35.1046	374		35.1046	1397		35.1046	1719		35.1046	1698		35.1046	1364		35.1046	1684		35.1046	777
35.1241	418		35.1241	1362		35.1241	1744		35.1241	1735		35.1241	1407		35.1241	1753		35.1241	877
35.1436	395		35.1436	1402		35.1436	1717		35.1436	1749		35.1436	1489		35.1436	1716		35.1436	855
35.1631	418		35.1631	1333		35.1631	1658		35.1631	1738		35.1631	1412		35.1631	1786		35.1631	851
35.1825	372		35.1825	1418		35.1825	1713		35.1825	1677		35.1825	1435		35.1825	1709		35.1825	821
35.202	400		35.202	1326		35.202	1749		35.202	1704		35.202	1394		35.202	1801		35.202	841
35.2215	404		35.2215	1373		35.2215	1703		35.2215	1722		35.2215	1414		35.2215	1694		35.2215	795
35.241	380		35.241	1373		35.241	1732		35.241	1676		35.241	1367		35.241	1626		35.241	809
35.2604	426		35.2604	1375		35.2604	1718		35.2604	1685		35.2604	1427		35.2604	1725		35.2604	854
35.2799	393		35.2799	1348		35.2799	1707		35.2799	1733		35.2799	1371		35.2799	1791		35.2799	825
35.2994	360		35.2994	1315		35.2994	1800		35.2994	1689		35.2994	1434		35.2994	1723		35.2994	850
35.3188	382		35.3188	1436		35.3188	1747		35.3188	1778		35.3188	1480		35.3188	1658		35.3188	794
35.3383	392		35.3383	1382		35.3383	1710		35.3383	1749		35.3383	1462		35.3383	1761		35.3383	831
35.3578	392		35.3578	1402		35.3578	1693		35.3578	1674		35.3578	1393		35.3578	1693		35.3578	810
35.3773	424		35.3773	1282		35.3773	1719		35.3773	1589		35.3773	1420		35.3773	1736		35.3773	860
35.3967	392		35.3967	1337		35.3967	1716		35.3967	1710		35.3967	1338		35.3967	1728		35.3967	818
35.4162	399		35.4162	1364		35.4162	1655		35.4162	1698		35.4162	1403		35.4162	1684		35.4162	808
35.4357	378		35.4357	1354		35.4357	1730		35.4357	1721		35.4357	1383		35.4357	1694		35.4357	784
35.4552	350		35.4552	1322		35.4552	1696		35.4552	1723		35.4552	1377		35.4552	1733		35.4552	812
35.4746	397		35.4746	1306		35.4746	1716		35.4746	1707		35.4746	1416		35.4746	1667		35.4746	803
35.4941	390		35.4941	1336		35.4941	1696		35.4941	1748		35.4941	1379		35.4941	1667		35.4941	813
35.5136	391		35.5136	1331		35.5136	1734		35.5136	1684		35.5136	1439		35.5136	1699		35.5136	827
35.533	401		35.533	1317		35.533	1684		35.533	1589		35.533	1430		35.533	1768		35.533	816
35.5525	357		35.5525	1315		35.5525	1777		35.5525	1721		35.5525	1396		35.5525	1712		35.5525	831
35.572	410		35.572	1382		35.572	1721		35.572	1671		35.572	1338		35.572	1661		35.572	771
35.5915	382		35.5915	1337		35.5915	1727		35.5915	1692		35.5915	1356		35.5915	1647		35.5915	769
35.6109	374		35.6109	1292		35.6109	1743		35.6109	1684		35.6109	1402		35.6109	1621		35.6109	800
35.6304	373		35.6304	1330		35.6304	1727		35.6304	1548		35.6304	1311		35.6304	1725		35.6304	792
35.6499	367		35.6499	1350		35.6499	1711		35.6499	1648		35.6499	1370		35.6499	1644		35.6499	795
35.6693	426		35.6693	1392		35.6693	1631		35.6693	1642		35.6693	1387		35.6693	1641		35.6693	823
35.6888	400		35.6888	1361		35.6888	1698		35.6888	1712		35.6888	1426		35.6888	1630		35.6888	791
35.7083	364		35.7083	1379		35.7083	1648		35.7083	1701		35.7083	1351		35.7083	1609		35.7083	767
35.7278	405		35.7278	1365		35.7278	1709		35.7278	1648		35.7278	1314		35.7278	1702		35.7278	770
35.7472	396		35.7472	1380		35.7472	1642		35.7472	1697		35.7472	1405		35.7472	1622		35.7472	782
35.7667	389		35.7667	1325		35.7667	1668		35.7667	1634		35.7667	1353		35.7667	1671		35.7667	856
35.7862	381		35.7862	1344		35.7862	1648		35.7862	1585		35.7862	1358		35.7862	1606		35.7862	755
35.8057	375		35.8057	1324		35.8057	1724		35.8057	1688		35.8057	1341		35.8057	1578		35.8057	784
35.8251	416		35.8251	1360		35.8251	1735		35.8251	1709		35.8251	1357		35.8251	1681		35.8251	809
35.8446	366		35.8446	1386		35.8446	1659		35.8446	1618		35.8446	1321		35.8446	1584		35.8446	757
35.8641	378		35.8641	1287		35.8641	1666		35.8641	1676		35.8641	1392		35.8641	1703		35.8641	766
35.8835	372		35.8835	1331		35.8835	1665		35.8835	1673		35.8835	1378		35.8835	1676		35.8835	758
35.903	402		35.903	1325		35.903	1722		35.903	1549		35.903	1400		35.903	1653		35.903	809
35.9225	401		35.9225	1314		35.9225	1708		35.9225	1718		35.9225	1337		35.9225	1687		35.9225	799
35.942	400		35.942	1326		35.942	1666		35.942	1626		35.942	1324		35.942	1682		35.942	813
35.9614	375		35.9614	1263		35.9614	1739		35.9614	1598		35.9614	1373		35.9614	1730		35.9614	796
35.9809	390		35.9809	1353		35.9809	1642		35.9809	1659		35.9809	1356		35.9809	1674		35.9809	804
36.0004	354		36.0004	1337		36.0004	1655		36.0004	1630		36.0004	1347		36.0004	1617		36.0004	771
36.0199	360		36.0199	1364		36.0199	1644		36.0199	1614		36.0199	1406		36.0199	1703		36.0199	777
36.0393	370		36.0393	1331		36.0393	1629		36.0393	1568		36.0393	1358		36.0393	1693		36.0393	785
36.0588	409		36.0588	1330		36.0588	1633		36.0588	1605		36.0588	1338		36.0588	1631		36.0588	790
36.0783	364		36.0783	1331		36.0783	1625		36.0783	1622		36.0783	1359		36.0783	1662		36.0783	798
36.0977	383		36.0977	1319		36.0977	1613		36.0977	1658		36.0977	1378		36.0977	1594		36.0977	730
36.1172	392		36.1172	1350		36.1172	1629		36.1172	1664		36.1172	1315		36.1172	1575		36.1172	817
36.1367	396		36.1367	1269		36.1367	1641		36.1367	1686		36.1367	1343		36.1367	1602		36.1367	813
36.1562	393		36.1562	1249		36.1562	1663		36.1562	1625		36.1562	1363		36.1562	1633		36.1562	791
36.1756	374		36.1756	1286		36.1756	1579		36.1756	1653		36.1756	1341		36.1756	1553		36.1756	783
36.1951	374		36.1951	1361		36.1951	1683		36.1951	1645		36.1951	1339		36.1951	1654		36.1951	767
36.2146	365		36.2146	1364		36.2146	1616		36.2146	1632		36.2146	1313		36.2146	1629		36.2146	742
36.2341	397		36.2341	1284		36.2341	1637		36.2341	1541		36.2341	1331		36.2341	1600		36.2341	785
36.2535	365		36.2535	1216		36.2535	1646		36.2535	1682		36.2535	1318		36.2535	1635		36.2535	827
36.273	336		36.273	1296		36.273	1646		36.273	1644		36.273	1382		36.273	1678		36.273	811
36.2925	381		36.2925	1336		36.2925	1621		36.2925	1605		36.2925	1366		36.2925	1612		36.2925	797
36.3119	353		36.3119	1335		36.3119	1673		36.3119	1640		36.3119	1346		36.3119	1692		36.3119	768
36.3314	413		36.3314	1361		36.3314	1645		36.3314	1606		36.3314	1365		36.3314	1644		36.3314	768
36.3509	354		36.3509	1327		36.3509	1634		36.3509	1571		36.3509	1362		36.3509	1683		36.3509	753
36.3704	401		36.3704	1250		36.3704	1646		36.3704	1655		36.3704	1321		36.3704	1607		36.3704	791
36.3898	343		36.3898	1237		36.3898	1645		36.3898	1596		36.3898	1349		36.3898	1618		36.3898	763
36.4093	347		36.4093	1235		36.4093	1534		36.4093	1615		36.4093	1280		36.4093	1635		36.4093	737
36.4288	371		36.4288	1292		36.4288	1557		36.4288	1596		36.4288	1373		36.4288	1672		36.4288	743
36.4483	344		36.4483	1258		36.4483	1640		36.4483	1658		36.4483	1418		36.4483	1596		36.4483	750
36.4677	371		36.4677	1299		36.4677	1584		36.4677	1617		36.4677	1328		36.4677	1502		36.4677	749
36.4872	347		36.4872	1310		36.4872	1593		36.4872	1636		36.4872	1337		36.4872	1640		36.4872	763
36.5067	353		36.5067	1301		36.5067	1660		36.5067	1539		36.5067	1366		36.5067	1593		36.5067	811
36.5261	375		36.5261	1266		36.5261	1579		36.5261	1637		36.5261	1312		36.5261	1627		36.5261	777
36.5456	350		36.5456	1246		36.5456	1613		36.5456	1512		36.5456	1323		36.5456	1584		36.5456	744
36.5651	361		36.5651	1258		36.5651	1661		36.5651	1523		36.5651	1287		36.5651	1641		36.5651	796
36.5846	367		36.5846	1312		36.5846	1649		36.5846	1596		36.5846	1365		36.5846	1564		36.5846	727
36.604	328		36.604	1302		36.604	1538		36.604	1571		36.604	1298		36.604	1611		36.604	803
36.6235	360		36.6235	1267		36.6235	1599		36.6235	1607		36.6235	1350		36.6235	1599		36.6235	773
36.643	360		36.643	1309		36.643	1570		36.643	1612		36.643	1333		36.643	1635		36.643	701
36.6624	377		36.6624	1333		36.6624	1618		36.6624	1528		36.6624	1345		36.6624	1573		36.6624	741
36.6819	380		36.6819	1255		36.6819	1535		36.6819	1620		36.6819	1325		36.6819	1556		36.6819	773
36.7014	362		36.7014	1239		36.7014	1674		36.7014	1667		36.7014	1331		36.7014	1602		36.7014	767
36.7209	353		36.7209	1223		36.7209	1555		36.7209	1573		36.7209	1291		36.7209	1535		36.7209	733
36.7403	335		36.7403	1292		36.7403	1550		36.7403	1608		36.7403	1263		36.7403	1542		36.7403	774
36.7598	401		36.7598	1296		36.7598	1542		36.7598	1519		36.7598	1334		36.7598	1626		36.7598	767
36.7793	394		36.7793	1286		36.7793	1560		36.7793	1578		36.7793	1330		36.7793	1540		36.7793	745
36.7988	358		36.7988	1234		36.7988	1631		36.7988	1537		36.7988	1291		36.7988	1555		36.7988	740
36.8182	405		36.8182	1215		36.8182	1527		36.8182	1546		36.8182	1292		36.8182	1497		36.8182	753
36.8377	350		36.8377	1242		36.8377	1614		36.8377	1586		36.8377	1225		36.8377	1631		36.8377	774
36.8572	370		36.8572	1233		36.8572	1640		36.8572	1546		36.8572	1359		36.8572	1587		36.8572	730
36.8766	336		36.8766	1245		36.8766	1565		36.8766	1638		36.8766	1341		36.8766	1535		36.8766	770
36.8961	385		36.8961	1262		36.8961	1668		36.8961	1628		36.8961	1366		36.8961	1539		36.8961	752
36.9156	340		36.9156	1298		36.9156	1582		36.9156	1565		36.9156	1264		36.9156	1566		36.9156	718
36.9351	351		36.9351	1273		36.9351	1579		36.9351	1522		36.9351	1281		36.9351	1527		36.9351	714
36.9545	350		36.9545	1202		36.9545	1616		36.9545	1669		36.9545	1301		36.9545	1604		36.9545	724
36.974	338		36.974	1261		36.974	1621		36.974	1586		36.974	1334		36.974	1584		36.974	736
36.9935	347		36.9935	1227		36.9935	1559		36.9935	1628		36.9935	1359		36.9935	1567		36.9935	775
37.013	337		37.013	1246		37.013	1520		37.013	1568		37.013	1288		37.013	1590		37.013	781
37.0324	343		37.0324	1280		37.0324	1505		37.0324	1517		37.0324	1347		37.0324	1558		37.0324	716
37.0519	376		37.0519	1307		37.0519	1577		37.0519	1566		37.0519	1375		37.0519	1534		37.0519	834
37.0714	381		37.0714	1197		37.0714	1556		37.0714	1517		37.0714	1279		37.0714	1514		37.0714	740
37.0908	359		37.0908	1233		37.0908	1583		37.0908	1619		37.0908	1325		37.0908	1555		37.0908	781
37.1103	363		37.1103	1242		37.1103	1579		37.1103	1585		37.1103	1266		37.1103	1520		37.1103	744
37.1298	396		37.1298	1223		37.1298	1543		37.1298	1525		37.1298	1261		37.1298	1591		37.1298	754
37.1493	344		37.1493	1265		37.1493	1553		37.1493	1571		37.1493	1243		37.1493	1614		37.1493	776
37.1687	354		37.1687	1223		37.1687	1561		37.1687	1615		37.1687	1398		37.1687	1548		37.1687	740
37.1882	367		37.1882	1279		37.1882	1560		37.1882	1509		37.1882	1249		37.1882	1541		37.1882	738
37.2077	361		37.2077	1223		37.2077	1509		37.2077	1484		37.2077	1257		37.2077	1526		37.2077	715
37.2272	354		37.2272	1264		37.2272	1523		37.2272	1527		37.2272	1218		37.2272	1555		37.2272	723
37.2466	340		37.2466	1193		37.2466	1555		37.2466	1643		37.2466	1298		37.2466	1598		37.2466	727
37.2661	360		37.2661	1245		37.2661	1519		37.2661	1482		37.2661	1240		37.2661	1548		37.2661	703
37.2856	350		37.2856	1236		37.2856	1608		37.2856	1503		37.2856	1266		37.2856	1476		37.2856	750
37.305	326		37.305	1224		37.305	1563		37.305	1495		37.305	1272		37.305	1518		37.305	767
37.3245	330		37.3245	1216		37.3245	1522		37.3245	1573		37.3245	1342		37.3245	1540		37.3245	794
37.344	381		37.344	1242		37.344	1641		37.344	1514		37.344	1374		37.344	1492		37.344	720
37.3635	405		37.3635	1142		37.3635	1594		37.3635	1480		37.3635	1196		37.3635	1556		37.3635	753
37.3829	330		37.3829	1162		37.3829	1559		37.3829	1486		37.3829	1270		37.3829	1622		37.3829	744
37.4024	361		37.4024	1196		37.4024	1512		37.4024	1536		37.4024	1291		37.4024	1535		37.4024	749
37.4219	355		37.4219	1201		37.4219	1594		37.4219	1559		37.4219	1286		37.4219	1474		37.4219	760
37.4414	348		37.4414	1257		37.4414	1558		37.4414	1449		37.4414	1280		37.4414	1563		37.4414	746
37.4608	365		37.4608	1234		37.4608	1580		37.4608	1543		37.4608	1269		37.4608	1609		37.4608	724
37.4803	322		37.4803	1282		37.4803	1493		37.4803	1552		37.4803	1293		37.4803	1577		37.4803	694
37.4998	372		37.4998	1259		37.4998	1546		37.4998	1537		37.4998	1305		37.4998	1558		37.4998	722
37.5192	348		37.5192	1151		37.5192	1499		37.5192	1534		37.5192	1292		37.5192	1498		37.5192	750
37.5387	339		37.5387	1261		37.5387	1528		37.5387	1507		37.5387	1212		37.5387	1450		37.5387	736
37.5582	360		37.5582	1265		37.5582	1548		37.5582	1512		37.5582	1211		37.5582	1487		37.5582	719
37.5777	374		37.5777	1192		37.5777	1505		37.5777	1560		37.5777	1297		37.5777	1533		37.5777	714
37.5971	344		37.5971	1209		37.5971	1553		37.5971	1585		37.5971	1332		37.5971	1528		37.5971	706
37.6166	367		37.6166	1239		37.6166	1554		37.6166	1624		37.6166	1261		37.6166	1492		37.6166	699
37.6361	372		37.6361	1218		37.6361	1506		37.6361	1593		37.6361	1234		37.6361	1571		37.6361	731
37.6555	373		37.6555	1199		37.6555	1556		37.6555	1465		37.6555	1289		37.6555	1571		37.6555	718
37.675	359		37.675	1271		37.675	1515		37.675	1500		37.675	1287		37.675	1596		37.675	718
37.6945	363		37.6945	1196		37.6945	1528		37.6945	1576		37.6945	1255		37.6945	1497		37.6945	729
37.714	340		37.714	1147		37.714	1538		37.714	1448		37.714	1224		37.714	1524		37.714	730
37.7334	352		37.7334	1228		37.7334	1550		37.7334	1556		37.7334	1239		37.7334	1469		37.7334	732
37.7529	354		37.7529	1231		37.7529	1492		37.7529	1578		37.7529	1277		37.7529	1472		37.7529	733
37.7724	363		37.7724	1288		37.7724	1529		37.7724	1589		37.7724	1345		37.7724	1562		37.7724	679
37.7919	311		37.7919	1234		37.7919	1499		37.7919	1534		37.7919	1307		37.7919	1515		37.7919	753
37.8113	339		37.8113	1247		37.8113	1626		37.8113	1530		37.8113	1215		37.8113	1530		37.8113	706
37.8308	327		37.8308	1244		37.8308	1543		37.8308	1523		37.8308	1312		37.8308	1508		37.8308	718
37.8503	356		37.8503	1222		37.8503	1488		37.8503	1462		37.8503	1279		37.8503	1509		37.8503	749
37.8697	338		37.8697	1202		37.8697	1533		37.8697	1548		37.8697	1274		37.8697	1551		37.8697	752
37.8892	367		37.8892	1243		37.8892	1485		37.8892	1501		37.8892	1326		37.8892	1539		37.8892	690
37.9087	346		37.9087	1237		37.9087	1514		37.9087	1554		37.9087	1239		37.9087	1484		37.9087	740
37.9282	332		37.9282	1287		37.9282	1531		37.9282	1517		37.9282	1244		37.9282	1579		37.9282	720
37.9476	381		37.9476	1226		37.9476	1517		37.9476	1494		37.9476	1246		37.9476	1554		37.9476	752
37.9671	329		37.9671	1189		37.9671	1515		37.9671	1588		37.9671	1252		37.9671	1469		37.9671	738
37.9866	370		37.9866	1238		37.9866	1558		37.9866	1519		37.9866	1282		37.9866	1591		37.9866	762
38.0061	382		38.0061	1241		38.0061	1537		38.0061	1556		38.0061	1322		38.0061	1601		38.0061	741
38.0255	341		38.0255	1248		38.0255	1598		38.0255	1622		38.0255	1284		38.0255	1550		38.0255	716
38.045	373		38.045	1253		38.045	1555		38.045	1536		38.045	1301		38.045	1575		38.045	760
38.0645	362		38.0645	1169		38.0645	1534		38.0645	1658		38.0645	1287		38.0645	1542		38.0645	700
38.0839	346		38.0839	1284		38.0839	1571		38.0839	1596		38.0839	1282		38.0839	1528		38.0839	664
38.1034	345		38.1034	1207		38.1034	1575		38.1034	1516		38.1034	1290		38.1034	1579		38.1034	747
38.1229	354		38.1229	1188		38.1229	1600		38.1229	1523		38.1229	1220		38.1229	1503		38.1229	759
38.1424	358		38.1424	1275		38.1424	1559		38.1424	1630		38.1424	1320		38.1424	1582		38.1424	747
38.1618	390		38.1618	1243		38.1618	1565		38.1618	1625		38.1618	1322		38.1618	1561		38.1618	727
38.1813	351		38.1813	1246		38.1813	1641		38.1813	1611		38.1813	1347		38.1813	1542		38.1813	813
38.2008	385		38.2008	1199		38.2008	1541		38.2008	1567		38.2008	1326		38.2008	1557		38.2008	769
38.2203	375		38.2203	1250		38.2203	1551		38.2203	1609		38.2203	1333		38.2203	1592		38.2203	772
38.2397	346		38.2397	1261		38.2397	1560		38.2397	1609		38.2397	1388		38.2397	1628		38.2397	735
38.2592	370		38.2592	1295		38.2592	1556		38.2592	1585		38.2592	1363		38.2592	1523		38.2592	726
38.2787	383		38.2787	1217		38.2787	1496		38.2787	1625		38.2787	1360		38.2787	1669		38.2787	749
38.2981	388		38.2981	1301		38.2981	1578		38.2981	1634		38.2981	1432		38.2981	1560		38.2981	768
38.3176	369		38.3176	1335		38.3176	1612		38.3176	1616		38.3176	1390		38.3176	1698		38.3176	778
38.3371	366		38.3371	1280		38.3371	1684		38.3371	1613		38.3371	1412		38.3371	1735		38.3371	719
38.3566	356		38.3566	1267		38.3566	1608		38.3566	1663		38.3566	1308		38.3566	1627		38.3566	755
38.376	377		38.376	1312		38.376	1695		38.376	1702		38.376	1390		38.376	1662		38.376	745
38.3955	382		38.3955	1296		38.3955	1693		38.3955	1726		38.3955	1376		38.3955	1592		38.3955	810
38.415	413		38.415	1307		38.415	1646		38.415	1682		38.415	1401		38.415	1760		38.415	801
38.4344	382		38.4344	1375		38.4344	1639		38.4344	1711		38.4344	1387		38.4344	1691		38.4344	791
38.4539	371		38.4539	1330		38.4539	1677		38.4539	1752		38.4539	1390		38.4539	1678		38.4539	758
38.4734	387		38.4734	1292		38.4734	1715		38.4734	1679		38.4734	1419		38.4734	1626		38.4734	770
38.4929	406		38.4929	1271		38.4929	1725		38.4929	1630		38.4929	1400		38.4929	1794		38.4929	774
38.5123	395		38.5123	1293		38.5123	1714		38.5123	1612		38.5123	1412		38.5123	1696		38.5123	780
38.5318	395		38.5318	1264		38.5318	1722		38.5318	1661		38.5318	1436		38.5318	1684		38.5318	811
38.5513	347		38.5513	1301		38.5513	1810		38.5513	1659		38.5513	1401		38.5513	1703		38.5513	733
38.5708	448		38.5708	1279		38.5708	1638		38.5708	1674		38.5708	1401		38.5708	1657		38.5708	789
38.5902	366		38.5902	1324		38.5902	1663		38.5902	1613		38.5902	1401		38.5902	1698		38.5902	758
38.6097	421		38.6097	1305		38.6097	1629		38.6097	1628		38.6097	1413		38.6097	1737		38.6097	777
38.6292	379		38.6292	1277		38.6292	1632		38.6292	1634		38.6292	1274		38.6292	1609		38.6292	785
38.6486	414		38.6486	1277		38.6486	1688		38.6486	1669		38.6486	1462		38.6486	1666		38.6486	776
38.6681	390		38.6681	1276		38.6681	1732		38.6681	1655		38.6681	1427		38.6681	1622		38.6681	754
38.6876	379		38.6876	1320		38.6876	1618		38.6876	1596		38.6876	1350		38.6876	1679		38.6876	748
38.7071	387		38.7071	1300		38.7071	1659		38.7071	1664		38.7071	1381		38.7071	1720		38.7071	784
38.7265	383		38.7265	1288		38.7265	1638		38.7265	1624		38.7265	1304		38.7265	1673		38.7265	736
38.746	379		38.746	1286		38.746	1567		38.746	1662		38.746	1418		38.746	1620		38.746	743
38.7655	431		38.7655	1276		38.7655	1577		38.7655	1613		38.7655	1403		38.7655	1647		38.7655	749
38.785	402		38.785	1301		38.785	1556		38.785	1699		38.785	1322		38.785	1626		38.785	737
38.8044	397		38.8044	1255		38.8044	1634		38.8044	1675		38.8044	1399		38.8044	1621		38.8044	715
38.8239	393		38.8239	1239		38.8239	1676		38.8239	1570		38.8239	1331		38.8239	1596		38.8239	720
38.8434	387		38.8434	1251		38.8434	1565		38.8434	1634		38.8434	1368		38.8434	1594		38.8434	750
38.8628	400		38.8628	1251		38.8628	1552		38.8628	1624		38.8628	1341		38.8628	1601		38.8628	766
38.8823	445		38.8823	1269		38.8823	1554		38.8823	1582		38.8823	1370		38.8823	1652		38.8823	791
38.9018	376		38.9018	1267		38.9018	1640		38.9018	1690		38.9018	1349		38.9018	1604		38.9018	793
38.9213	357		38.9213	1211		38.9213	1539		38.9213	1540		38.9213	1293		38.9213	1568		38.9213	725
38.9407	402		38.9407	1207		38.9407	1599		38.9407	1532		38.9407	1335		38.9407	1568		38.9407	731
38.9602	373		38.9602	1234		38.9602	1502		38.9602	1576		38.9602	1350		38.9602	1518		38.9602	713
38.9797	379		38.9797	1229		38.9797	1518		38.9797	1580		38.9797	1282		38.9797	1633		38.9797	739
38.9992	419		38.9992	1183		38.9992	1576		38.9992	1556		38.9992	1310		38.9992	1542		38.9992	730
39.0186	377		39.0186	1265		39.0186	1503		39.0186	1595		39.0186	1306		39.0186	1487		39.0186	704
39.0381	355		39.0381	1190		39.0381	1538		39.0381	1580		39.0381	1330		39.0381	1522		39.0381	736
39.0576	360		39.0576	1299		39.0576	1540		39.0576	1530		39.0576	1251		39.0576	1592		39.0576	709
39.077	386		39.077	1247		39.077	1525		39.077	1642		39.077	1402		39.077	1600		39.077	676
39.0965	372		39.0965	1210		39.0965	1579		39.0965	1537		39.0965	1349		39.0965	1580		39.0965	752
39.116	361		39.116	1268		39.116	1536		39.116	1615		39.116	1335		39.116	1558		39.116	691
39.1355	391		39.1355	1224		39.1355	1540		39.1355	1552		39.1355	1351		39.1355	1626		39.1355	740
39.1549	386		39.1549	1251		39.1549	1469		39.1549	1616		39.1549	1396		39.1549	1484		39.1549	716
39.1744	369		39.1744	1222		39.1744	1514		39.1744	1517		39.1744	1326		39.1744	1633		39.1744	702
39.1939	364		39.1939	1241		39.1939	1518		39.1939	1540		39.1939	1274		39.1939	1547		39.1939	721
39.2134	391		39.2134	1243		39.2134	1512		39.2134	1559		39.2134	1277		39.2134	1580		39.2134	728
39.2328	354		39.2328	1208		39.2328	1530		39.2328	1533		39.2328	1302		39.2328	1576		39.2328	741
39.2523	345		39.2523	1256		39.2523	1594		39.2523	1537		39.2523	1309		39.2523	1611		39.2523	736
39.2718	383		39.2718	1232		39.2718	1527		39.2718	1591		39.2718	1302		39.2718	1513		39.2718	739
39.2912	369		39.2912	1244		39.2912	1519		39.2912	1537		39.2912	1328		39.2912	1530		39.2912	720
39.3107	333		39.3107	1215		39.3107	1528		39.3107	1592		39.3107	1325		39.3107	1594		39.3107	742
39.3302	375		39.3302	1239		39.3302	1468		39.3302	1519		39.3302	1296		39.3302	1554		39.3302	733
39.3497	363		39.3497	1225		39.3497	1525		39.3497	1540		39.3497	1317		39.3497	1544		39.3497	729
39.3691	380		39.3691	1203		39.3691	1514		39.3691	1522		39.3691	1301		39.3691	1584		39.3691	738
39.3886	374		39.3886	1269		39.3886	1547		39.3886	1622		39.3886	1301		39.3886	1599		39.3886	684
39.4081	347		39.4081	1184		39.4081	1494		39.4081	1572		39.4081	1273		39.4081	1588		39.4081	703
39.4275	353		39.4275	1205		39.4275	1563		39.4275	1613		39.4275	1278		39.4275	1596		39.4275	721
39.447	356		39.447	1308		39.447	1529		39.447	1566		39.447	1327		39.447	1555		39.447	746
39.4665	371		39.4665	1235		39.4665	1494		39.4665	1524		39.4665	1290		39.4665	1465		39.4665	702
39.486	388		39.486	1148		39.486	1554		39.486	1551		39.486	1274		39.486	1538		39.486	727
39.5054	421		39.5054	1252		39.5054	1559		39.5054	1534		39.5054	1290		39.5054	1559		39.5054	717
39.5249	337		39.5249	1162		39.5249	1500		39.5249	1513		39.5249	1276		39.5249	1593		39.5249	711
39.5444	396		39.5444	1251		39.5444	1489		39.5444	1513		39.5444	1259		39.5444	1506		39.5444	722
39.5639	341		39.5639	1192		39.5639	1493		39.5639	1553		39.5639	1305		39.5639	1553		39.5639	733
39.5833	402		39.5833	1161		39.5833	1531		39.5833	1521		39.5833	1326		39.5833	1510		39.5833	761
39.6028	371		39.6028	1199		39.6028	1490		39.6028	1502		39.6028	1347		39.6028	1618		39.6028	703
39.6223	387		39.6223	1182		39.6223	1613		39.6223	1527		39.6223	1249		39.6223	1512		39.6223	652
39.6417	371		39.6417	1146		39.6417	1535		39.6417	1553		39.6417	1295		39.6417	1567		39.6417	722
39.6612	359		39.6612	1180		39.6612	1519		39.6612	1525		39.6612	1314		39.6612	1484		39.6612	762
39.6807	318		39.6807	1154		39.6807	1534		39.6807	1471		39.6807	1222		39.6807	1557		39.6807	694
39.7002	345		39.7002	1219		39.7002	1472		39.7002	1472		39.7002	1302		39.7002	1519		39.7002	684
39.7196	344		39.7196	1209		39.7196	1462		39.7196	1614		39.7196	1245		39.7196	1488		39.7196	713
39.7391	325		39.7391	1183		39.7391	1506		39.7391	1564		39.7391	1311		39.7391	1538		39.7391	715
39.7586	346		39.7586	1175		39.7586	1519		39.7586	1520		39.7586	1247		39.7586	1540		39.7586	764
39.7781	378		39.7781	1178		39.7781	1437		39.7781	1504		39.7781	1368		39.7781	1490		39.7781	662
39.7975	368		39.7975	1181		39.7975	1459		39.7975	1459		39.7975	1321		39.7975	1536		39.7975	745
39.817	368		39.817	1202		39.817	1514		39.817	1487		39.817	1256		39.817	1439		39.817	735
39.8365	347		39.8365	1262		39.8365	1493		39.8365	1466		39.8365	1331		39.8365	1493		39.8365	681
39.8559	339		39.8559	1154		39.8559	1423		39.8559	1480		39.8559	1267		39.8559	1445		39.8559	740
39.8754	370		39.8754	1172		39.8754	1442		39.8754	1517		39.8754	1308		39.8754	1504		39.8754	702
39.8949	352		39.8949	1158		39.8949	1453		39.8949	1456		39.8949	1212		39.8949	1497		39.8949	634
39.9144	357		39.9144	1094		39.9144	1488		39.9144	1425		39.9144	1222		39.9144	1458		39.9144	693
39.9338	339		39.9338	1137		39.9338	1478		39.9338	1435		39.9338	1318		39.9338	1411		39.9338	749
39.9533	360		39.9533	1123		39.9533	1473		39.9533	1473		39.9533	1245		39.9533	1452		39.9533	671
39.9728	349		39.9728	1227		39.9728	1484		39.9728	1480		39.9728	1192		39.9728	1483		39.9728	712
39.9923	316		39.9923	1135		39.9923	1433		39.9923	1523		39.9923	1264		39.9923	1458		39.9923	639
40.0117	336		40.0117	1071		40.0117	1435		40.0117	1493		40.0117	1247		40.0117	1489		40.0117	717
40.0312	356		40.0312	1209		40.0312	1498		40.0312	1470		40.0312	1214		40.0312	1492		40.0312	671
40.0507	360		40.0507	1093		40.0507	1442		40.0507	1508		40.0507	1339		40.0507	1475		40.0507	663
40.0701	332		40.0701	1139		40.0701	1421		40.0701	1492		40.0701	1332		40.0701	1472		40.0701	690
40.0896	373		40.0896	1131		40.0896	1424		40.0896	1469		40.0896	1310		40.0896	1426		40.0896	698
40.1091	361		40.1091	1204		40.1091	1447		40.1091	1358		40.1091	1311		40.1091	1523		40.1091	662
40.1286	339		40.1286	1174		40.1286	1406		40.1286	1442		40.1286	1304		40.1286	1511		40.1286	670
40.148	345		40.148	1210		40.148	1420		40.148	1483		40.148	1262		40.148	1496		40.148	658
40.1675	339		40.1675	1213		40.1675	1452		40.1675	1441		40.1675	1229		40.1675	1467		40.1675	722
40.187	372		40.187	1122		40.187	1397		40.187	1476		40.187	1258		40.187	1477		40.187	701
40.2065	337		40.2065	1142		40.2065	1471		40.2065	1389		40.2065	1240		40.2065	1495		40.2065	653
40.2259	349		40.2259	1174		40.2259	1386		40.2259	1443		40.2259	1289		40.2259	1450		40.2259	691
40.2454	351		40.2454	1158		40.2454	1434		40.2454	1530		40.2454	1280		40.2454	1430		40.2454	680
40.2649	346		40.2649	1171		40.2649	1451		40.2649	1354		40.2649	1295		40.2649	1432		40.2649	711
40.2843	341		40.2843	1055		40.2843	1407		40.2843	1436		40.2843	1256		40.2843	1491		40.2843	693
40.3038	327		40.3038	1131		40.3038	1422		40.3038	1396		40.3038	1266		40.3038	1538		40.3038	638
40.3233	341		40.3233	1174		40.3233	1433		40.3233	1449		40.3233	1238		40.3233	1462		40.3233	678
40.3428	308		40.3428	1154		40.3428	1427		40.3428	1464		40.3428	1268		40.3428	1387		40.3428	645
40.3622	333		40.3622	1183		40.3622	1418		40.3622	1481		40.3622	1248		40.3622	1465		40.3622	660
40.3817	338		40.3817	1136		40.3817	1455		40.3817	1516		40.3817	1208		40.3817	1418		40.3817	675
40.4012	350		40.4012	1098		40.4012	1369		40.4012	1489		40.4012	1235		40.4012	1474		40.4012	696
40.4206	360		40.4206	1082		40.4206	1443		40.4206	1433		40.4206	1253		40.4206	1476		40.4206	681
40.4401	346		40.4401	1109		40.4401	1430		40.4401	1432		40.4401	1228		40.4401	1475		40.4401	707
40.4596	317		40.4596	1146		40.4596	1355		40.4596	1424		40.4596	1272		40.4596	1460		40.4596	683
40.4791	341		40.4791	1152		40.4791	1418		40.4791	1420		40.4791	1282		40.4791	1436		40.4791	677
40.4985	337		40.4985	1186		40.4985	1381		40.4985	1461		40.4985	1254		40.4985	1421		40.4985	642
40.518	330		40.518	1158		40.518	1512		40.518	1511		40.518	1287		40.518	1413		40.518	690
40.5375	345		40.5375	1140		40.5375	1415		40.5375	1431		40.5375	1245		40.5375	1370		40.5375	678
40.557	322		40.557	1148		40.557	1428		40.557	1462		40.557	1217		40.557	1457		40.557	680
40.5764	358		40.5764	1152		40.5764	1419		40.5764	1454		40.5764	1201		40.5764	1457		40.5764	658
40.5959	325		40.5959	1167		40.5959	1411		40.5959	1430		40.5959	1283		40.5959	1476		40.5959	677
40.6154	321		40.6154	1061		40.6154	1464		40.6154	1416		40.6154	1198		40.6154	1368		40.6154	685
40.6348	347		40.6348	1195		40.6348	1432		40.6348	1457		40.6348	1233		40.6348	1394		40.6348	702
40.6543	304		40.6543	1081		40.6543	1457		40.6543	1391		40.6543	1198		40.6543	1416		40.6543	699
40.6738	294		40.6738	1181		40.6738	1369		40.6738	1493		40.6738	1242		40.6738	1486		40.6738	619
40.6933	325		40.6933	1150		40.6933	1418		40.6933	1401		40.6933	1275		40.6933	1404		40.6933	706
40.7127	327		40.7127	1142		40.7127	1376		40.7127	1490		40.7127	1242		40.7127	1464		40.7127	690
40.7322	350		40.7322	1104		40.7322	1374		40.7322	1427		40.7322	1226		40.7322	1557		40.7322	669
40.7517	309		40.7517	1124		40.7517	1449		40.7517	1381		40.7517	1222		40.7517	1394		40.7517	674
40.7712	329		40.7712	1120		40.7712	1387		40.7712	1417		40.7712	1156		40.7712	1444		40.7712	724
40.7906	303		40.7906	1119		40.7906	1463		40.7906	1441		40.7906	1237		40.7906	1400		40.7906	675
40.8101	348		40.8101	1106		40.8101	1455		40.8101	1514		40.8101	1159		40.8101	1365		40.8101	711
40.8296	346		40.8296	1145		40.8296	1400		40.8296	1425		40.8296	1192		40.8296	1470		40.8296	648
40.849	342		40.849	1120		40.849	1390		40.849	1479		40.849	1181		40.849	1503		40.849	684
40.8685	319		40.8685	1134		40.8685	1353		40.8685	1357		40.8685	1235		40.8685	1455		40.8685	653
40.888	340		40.888	1173		40.888	1427		40.888	1405		40.888	1210		40.888	1475		40.888	669
40.9075	321		40.9075	1164		40.9075	1419		40.9075	1497		40.9075	1210		40.9075	1451		40.9075	676
40.9269	325		40.9269	1141		40.9269	1376		40.9269	1434		40.9269	1177		40.9269	1485		40.9269	639
40.9464	320		40.9464	1105		40.9464	1343		40.9464	1396		40.9464	1211		40.9464	1477		40.9464	718
40.9659	339		40.9659	1102		40.9659	1417		40.9659	1417		40.9659	1246		40.9659	1426		40.9659	647
40.9854	358		40.9854	1070		40.9854	1362		40.9854	1403		40.9854	1182		40.9854	1482		40.9854	682
41.0048	321		41.0048	1090		41.0048	1418		41.0048	1492		41.0048	1259		41.0048	1359		41.0048	680
41.0243	315		41.0243	1164		41.0243	1418		41.0243	1448		41.0243	1239		41.0243	1432		41.0243	635
41.0438	331		41.0438	1140		41.0438	1413		41.0438	1401		41.0438	1235		41.0438	1478		41.0438	660
41.0632	308		41.0632	1136		41.0632	1367		41.0632	1490		41.0632	1230		41.0632	1454		41.0632	705
41.0827	313		41.0827	1185		41.0827	1367		41.0827	1417		41.0827	1199		41.0827	1429		41.0827	614
41.1022	355		41.1022	1163		41.1022	1416		41.1022	1466		41.1022	1292		41.1022	1429		41.1022	629
41.1217	323		41.1217	1040		41.1217	1412		41.1217	1488		41.1217	1217		41.1217	1404		41.1217	633
41.1411	327		41.1411	1099		41.1411	1399		41.1411	1408		41.1411	1284		41.1411	1491		41.1411	636
41.1606	352		41.1606	1113		41.1606	1458		41.1606	1486		41.1606	1206		41.1606	1446		41.1606	643
41.1801	341		41.1801	1100		41.1801	1405		41.1801	1429		41.1801	1267		41.1801	1498		41.1801	655
41.1996	327		41.1996	1078		41.1996	1406		41.1996	1419		41.1996	1257		41.1996	1403		41.1996	675
41.219	337		41.219	1119		41.219	1437		41.219	1399		41.219	1200		41.219	1403		41.219	649
41.2385	306		41.2385	1138		41.2385	1415		41.2385	1447		41.2385	1212		41.2385	1421		41.2385	621
41.258	356		41.258	1116		41.258	1418		41.258	1397		41.258	1281		41.258	1512		41.258	681
41.2774	330		41.2774	1067		41.2774	1478		41.2774	1420		41.2774	1240		41.2774	1468		41.2774	681
41.2969	339		41.2969	1189		41.2969	1395		41.2969	1393		41.2969	1262		41.2969	1415		41.2969	649
41.3164	343		41.3164	1126		41.3164	1459		41.3164	1464		41.3164	1280		41.3164	1487		41.3164	633
41.3359	360		41.3359	1218		41.3359	1421		41.3359	1454		41.3359	1240		41.3359	1463		41.3359	674
41.3553	306		41.3553	1194		41.3553	1413		41.3553	1411		41.3553	1250		41.3553	1482		41.3553	629
41.3748	319		41.3748	1128		41.3748	1423		41.3748	1486		41.3748	1234		41.3748	1489		41.3748	675
41.3943	351		41.3943	1092		41.3943	1393		41.3943	1381		41.3943	1309		41.3943	1459		41.3943	673
41.4137	353		41.4137	1154		41.4137	1436		41.4137	1504		41.4137	1218		41.4137	1415		41.4137	693
41.4332	374		41.4332	1122		41.4332	1418		41.4332	1437		41.4332	1244		41.4332	1473		41.4332	646
41.4527	333		41.4527	1100		41.4527	1409		41.4527	1417		41.4527	1245		41.4527	1484		41.4527	640
41.4722	354		41.4722	1105		41.4722	1408		41.4722	1439		41.4722	1292		41.4722	1449		41.4722	647
41.4916	333		41.4916	1145		41.4916	1411		41.4916	1489		41.4916	1366		41.4916	1463		41.4916	654
41.5111	336		41.5111	1112		41.5111	1414		41.5111	1455		41.5111	1262		41.5111	1406		41.5111	662
41.5306	355		41.5306	1120		41.5306	1409		41.5306	1476		41.5306	1237		41.5306	1475		41.5306	628
41.5501	349		41.5501	1158		41.5501	1432		41.5501	1424		41.5501	1208		41.5501	1454		41.5501	693
41.5695	330		41.5695	1144		41.5695	1355		41.5695	1449		41.5695	1239		41.5695	1498		41.5695	627
41.589	358		41.589	1211		41.589	1430		41.589	1425		41.589	1286		41.589	1411		41.589	643
41.6085	357		41.6085	1098		41.6085	1367		41.6085	1470		41.6085	1258		41.6085	1461		41.6085	652
41.6279	326		41.6279	1155		41.6279	1437		41.6279	1556		41.6279	1287		41.6279	1392		41.6279	652
41.6474	335		41.6474	1114		41.6474	1359		41.6474	1491		41.6474	1259		41.6474	1462		41.6474	678
41.6669	338		41.6669	1190		41.6669	1409		41.6669	1466		41.6669	1189		41.6669	1439		41.6669	714
41.6864	339		41.6864	1061		41.6864	1407		41.6864	1541		41.6864	1294		41.6864	1492		41.6864	665
41.7058	358		41.7058	1182		41.7058	1368		41.7058	1521		41.7058	1197		41.7058	1426		41.7058	668
41.7253	340		41.7253	1159		41.7253	1378		41.7253	1419		41.7253	1227		41.7253	1446		41.7253	667
41.7448	321		41.7448	1190		41.7448	1555		41.7448	1469		41.7448	1264		41.7448	1399		41.7448	679
41.7643	373		41.7643	1158		41.7643	1428		41.7643	1459		41.7643	1290		41.7643	1447		41.7643	689
41.7837	331		41.7837	1154		41.7837	1432		41.7837	1376		41.7837	1263		41.7837	1423		41.7837	671
41.8032	345		41.8032	1123		41.8032	1393		41.8032	1421		41.8032	1264		41.8032	1475		41.8032	668
41.8227	317		41.8227	1155		41.8227	1373		41.8227	1561		41.8227	1238		41.8227	1463		41.8227	639
41.8421	315		41.8421	1118		41.8421	1500		41.8421	1481		41.8421	1237		41.8421	1351		41.8421	664
41.8616	346		41.8616	1139		41.8616	1368		41.8616	1466		41.8616	1251		41.8616	1517		41.8616	685
41.8811	346		41.8811	1158		41.8811	1336		41.8811	1476		41.8811	1258		41.8811	1480		41.8811	635
41.9006	340		41.9006	1142		41.9006	1511		41.9006	1421		41.9006	1188		41.9006	1524		41.9006	617
41.92	365		41.92	1124		41.92	1496		41.92	1431		41.92	1293		41.92	1455		41.92	678
41.9395	328		41.9395	1135		41.9395	1405		41.9395	1533		41.9395	1206		41.9395	1442		41.9395	658
41.959	339		41.959	1108		41.959	1421		41.959	1430		41.959	1263		41.959	1455		41.959	671
41.9785	367		41.9785	1107		41.9785	1434		41.9785	1476		41.9785	1238		41.9785	1500		41.9785	703
41.9979	312		41.9979	1135		41.9979	1478		41.9979	1450		41.9979	1216		41.9979	1466		41.9979	631
42.0174	340		42.0174	1112		42.0174	1438		42.0174	1483		42.0174	1227		42.0174	1374		42.0174	671
42.0369	339		42.0369	1132		42.0369	1488		42.0369	1439		42.0369	1285		42.0369	1451		42.0369	680
42.0563	337		42.0563	1135		42.0563	1442		42.0563	1444		42.0563	1233		42.0563	1386		42.0563	678
42.0758	371		42.0758	1096		42.0758	1500		42.0758	1476		42.0758	1255		42.0758	1419		42.0758	657
42.0953	316		42.0953	1134		42.0953	1445		42.0953	1487		42.0953	1262		42.0953	1488		42.0953	691
42.1148	317		42.1148	1158		42.1148	1455		42.1148	1449		42.1148	1274		42.1148	1419		42.1148	698
42.1342	319		42.1342	1133		42.1342	1400		42.1342	1446		42.1342	1318		42.1342	1400		42.1342	673
42.1537	359		42.1537	1154		42.1537	1438		42.1537	1443		42.1537	1321		42.1537	1476		42.1537	659
42.1732	346		42.1732	1145		42.1732	1456		42.1732	1458		42.1732	1314		42.1732	1480		42.1732	738
42.1926	320		42.1926	1121		42.1926	1480		42.1926	1524		42.1926	1274		42.1926	1421		42.1926	666
42.2121	333		42.2121	1061		42.2121	1444		42.2121	1458		42.2121	1217		42.2121	1452		42.2121	673
42.2316	387		42.2316	1132		42.2316	1417		42.2316	1434		42.2316	1246		42.2316	1500		42.2316	670
42.2511	363		42.2511	1142		42.2511	1402		42.2511	1427		42.2511	1237		42.2511	1542		42.2511	671
42.2705	312		42.2705	1157		42.2705	1446		42.2705	1410		42.2705	1250		42.2705	1491		42.2705	708
42.29	354		42.29	1221		42.29	1399		42.29	1433		42.29	1333		42.29	1519		42.29	698
42.3095	350		42.3095	1187		42.3095	1449		42.3095	1498		42.3095	1297		42.3095	1511		42.3095	695
42.329	325		42.329	1148		42.329	1501		42.329	1549		42.329	1288		42.329	1527		42.329	708
42.3484	348		42.3484	1197		42.3484	1509		42.3484	1548		42.3484	1316		42.3484	1533		42.3484	755
42.3679	345		42.3679	1210		42.3679	1409		42.3679	1567		42.3679	1377		42.3679	1527		42.3679	678
42.3874	355		42.3874	1170		42.3874	1462		42.3874	1433		42.3874	1305		42.3874	1493		42.3874	665
42.4068	335		42.4068	1194		42.4068	1466		42.4068	1575		42.4068	1283		42.4068	1480		42.4068	725
42.4263	342		42.4263	1132		42.4263	1424		42.4263	1555		42.4263	1219		42.4263	1546		42.4263	669
42.4458	372		42.4458	1202		42.4458	1566		42.4458	1543		42.4458	1407		42.4458	1674		42.4458	703
42.4653	362		42.4653	1153		42.4653	1540		42.4653	1576		42.4653	1316		42.4653	1596		42.4653	718
42.4847	377		42.4847	1239		42.4847	1573		42.4847	1584		42.4847	1377		42.4847	1530		42.4847	699
42.5042	372		42.5042	1165		42.5042	1569		42.5042	1599		42.5042	1397		42.5042	1634		42.5042	708
42.5237	400		42.5237	1214		42.5237	1505		42.5237	1637		42.5237	1385		42.5237	1665		42.5237	738
42.5432	400		42.5432	1182		42.5432	1654		42.5432	1655		42.5432	1423		42.5432	1609		42.5432	698
42.5626	424		42.5626	1229		42.5626	1586		42.5626	1592		42.5626	1380		42.5626	1651		42.5626	742
42.5821	397		42.5821	1188		42.5821	1581		42.5821	1610		42.5821	1460		42.5821	1686		42.5821	718
42.6016	363		42.6016	1159		42.6016	1579		42.6016	1677		42.6016	1466		42.6016	1649		42.6016	747
42.621	383		42.621	1213		42.621	1556		42.621	1653		42.621	1480		42.621	1673		42.621	781
42.6405	407		42.6405	1243		42.6405	1617		42.6405	1653		42.6405	1450		42.6405	1620		42.6405	767
42.66	389		42.66	1257		42.66	1529		42.66	1676		42.66	1428		42.66	1694		42.66	682
42.6795	411		42.6795	1215		42.6795	1584		42.6795	1632		42.6795	1444		42.6795	1713		42.6795	705
42.6989	394		42.6989	1241		42.6989	1559		42.6989	1699		42.6989	1495		42.6989	1680		42.6989	776
42.7184	369		42.7184	1164		42.7184	1533		42.7184	1650		42.7184	1516		42.7184	1596		42.7184	704
42.7379	357		42.7379	1273		42.7379	1589		42.7379	1571		42.7379	1429		42.7379	1668		42.7379	694
42.7574	430		42.7574	1194		42.7574	1611		42.7574	1674		42.7574	1495		42.7574	1642		42.7574	705
42.7768	376		42.7768	1230		42.7768	1467		42.7768	1612		42.7768	1344		42.7768	1611		42.7768	763
42.7963	395		42.7963	1293		42.7963	1563		42.7963	1666		42.7963	1500		42.7963	1588		42.7963	684
42.8158	387		42.8158	1252		42.8158	1530		42.8158	1615		42.8158	1417		42.8158	1643		42.8158	696
42.8352	386		42.8352	1142		42.8352	1560		42.8352	1605		42.8352	1387		42.8352	1558		42.8352	707
42.8547	379		42.8547	1192		42.8547	1491		42.8547	1581		42.8547	1406		42.8547	1539		42.8547	713
42.8742	363		42.8742	1188		42.8742	1592		42.8742	1595		42.8742	1389		42.8742	1546		42.8742	721
42.8937	359		42.8937	1221		42.8937	1552		42.8937	1494		42.8937	1380		42.8937	1532		42.8937	708
42.9131	363		42.9131	1216		42.9131	1572		42.9131	1579		42.9131	1376		42.9131	1626		42.9131	678
42.9326	338		42.9326	1159		42.9326	1496		42.9326	1581		42.9326	1375		42.9326	1540		42.9326	665
42.9521	368		42.9521	1209		42.9521	1503		42.9521	1551		42.9521	1424		42.9521	1581		42.9521	712
42.9716	369		42.9716	1161		42.9716	1422		42.9716	1508		42.9716	1333		42.9716	1536		42.9716	692
42.991	347		42.991	1231		42.991	1490		42.991	1547		42.991	1306		42.991	1521		42.991	690
43.0105	329		43.0105	1155		43.0105	1501		43.0105	1469		43.0105	1247		43.0105	1487		43.0105	704
43.03	389		43.03	1179		43.03	1447		43.03	1466		43.03	1392		43.03	1543		43.03	682
43.0494	330		43.0494	1166		43.0494	1423		43.0494	1557		43.0494	1328		43.0494	1466		43.0494	711
43.0689	384		43.0689	1173		43.0689	1467		43.0689	1547		43.0689	1319		43.0689	1495		43.0689	685
43.0884	349		43.0884	1168		43.0884	1477		43.0884	1520		43.0884	1332		43.0884	1484		43.0884	680
43.1079	373		43.1079	1235		43.1079	1364		43.1079	1492		43.1079	1357		43.1079	1469		43.1079	677
43.1273	360		43.1273	1097		43.1273	1476		43.1273	1500		43.1273	1273		43.1273	1481		43.1273	658
43.1468	354		43.1468	1179		43.1468	1415		43.1468	1506		43.1468	1252		43.1468	1496		43.1468	698
43.1663	361		43.1663	1197		43.1663	1409		43.1663	1423		43.1663	1301		43.1663	1505		43.1663	627
43.1857	357		43.1857	1126		43.1857	1406		43.1857	1514		43.1857	1283		43.1857	1470		43.1857	672
43.2052	362		43.2052	1145		43.2052	1449		43.2052	1437		43.2052	1295		43.2052	1460		43.2052	691
43.2247	348		43.2247	1093		43.2247	1472		43.2247	1472		43.2247	1280		43.2247	1459		43.2247	655
43.2442	335		43.2442	1157		43.2442	1402		43.2442	1408		43.2442	1270		43.2442	1516		43.2442	615
43.2636	348		43.2636	1104		43.2636	1378		43.2636	1476		43.2636	1301		43.2636	1426		43.2636	665
43.2831	370		43.2831	1159		43.2831	1415		43.2831	1412		43.2831	1284		43.2831	1406		43.2831	690
43.3026	310		43.3026	1103		43.3026	1381		43.3026	1421		43.3026	1260		43.3026	1468		43.3026	652
43.3221	355		43.3221	1176		43.3221	1427		43.3221	1495		43.3221	1270		43.3221	1489		43.3221	696
43.3415	320		43.3415	1102		43.3415	1397		43.3415	1406		43.3415	1203		43.3415	1437		43.3415	644
43.361	317		43.361	1148		43.361	1408		43.361	1404		43.361	1266		43.361	1381		43.361	661
43.3805	332		43.3805	1103		43.3805	1353		43.3805	1427		43.3805	1239		43.3805	1438		43.3805	687
43.3999	332		43.3999	1083		43.3999	1345		43.3999	1417		43.3999	1239		43.3999	1376		43.3999	613
43.4194	349		43.4194	1089		43.4194	1339		43.4194	1445		43.4194	1225		43.4194	1375		43.4194	677
43.4389	353		43.4389	1083		43.4389	1412		43.4389	1453		43.4389	1240		43.4389	1462		43.4389	614
43.4584	301		43.4584	1045		43.4584	1394		43.4584	1374		43.4584	1358		43.4584	1484		43.4584	648
43.4778	332		43.4778	1068		43.4778	1342		43.4778	1431		43.4778	1265		43.4778	1459		43.4778	632
43.4973	365		43.4973	1085		43.4973	1386		43.4973	1449		43.4973	1184		43.4973	1441		43.4973	637
43.5168	334		43.5168	1107		43.5168	1345		43.5168	1408		43.5168	1173		43.5168	1443		43.5168	604
43.5363	316		43.5363	1148		43.5363	1318		43.5363	1415		43.5363	1192		43.5363	1396		43.5363	624
43.5557	325		43.5557	1136		43.5557	1447		43.5557	1435		43.5557	1175		43.5557	1390		43.5557	691
43.5752	346		43.5752	1123		43.5752	1371		43.5752	1363		43.5752	1283		43.5752	1371		43.5752	649
43.5947	304		43.5947	1071		43.5947	1344		43.5947	1389		43.5947	1257		43.5947	1378		43.5947	654
43.6141	351		43.6141	1127		43.6141	1450		43.6141	1375		43.6141	1163		43.6141	1442		43.6141	631
43.6336	329		43.6336	1101		43.6336	1358		43.6336	1431		43.6336	1276		43.6336	1364		43.6336	671
43.6531	338		43.6531	1057		43.6531	1340		43.6531	1364		43.6531	1233		43.6531	1482		43.6531	643
43.6726	327		43.6726	1059		43.6726	1360		43.6726	1407		43.6726	1238		43.6726	1390		43.6726	627
43.692	325		43.692	1080		43.692	1359		43.692	1412		43.692	1206		43.692	1420		43.692	632
43.7115	350		43.7115	1127		43.7115	1358		43.7115	1424		43.7115	1265		43.7115	1377		43.7115	637
43.731	301		43.731	1083		43.731	1424		43.731	1322		43.731	1216		43.731	1435		43.731	686
43.7505	340		43.7505	1086		43.7505	1422		43.7505	1406		43.7505	1249		43.7505	1381		43.7505	628
43.7699	340		43.7699	1152		43.7699	1376		43.7699	1382		43.7699	1269		43.7699	1418		43.7699	660
43.7894	355		43.7894	1108		43.7894	1403		43.7894	1456		43.7894	1187		43.7894	1387		43.7894	632
43.8089	335		43.8089	1175		43.8089	1409		43.8089	1398		43.8089	1292		43.8089	1413		43.8089	636
43.8283	308		43.8283	1086		43.8283	1395		43.8283	1411		43.8283	1169		43.8283	1445		43.8283	611
43.8478	367		43.8478	1063		43.8478	1355		43.8478	1350		43.8478	1244		43.8478	1416		43.8478	619
43.8673	310		43.8673	1167		43.8673	1343		43.8673	1372		43.8673	1246		43.8673	1375		43.8673	684
43.8868	308		43.8868	1095		43.8868	1409		43.8868	1378		43.8868	1267		43.8868	1430		43.8868	649
[truncated: 827 more rows]

## Sheet: Figure 4e
pH	Removal Efficiency (%)	Standard Deviation
1	71.0433	0.42736
3	83.1267	0.14978
5	92.54	0.16371
7	93.12	0.88538
9	51.5267	0.5116
11	17.28	1.1543

## Sheet: Figure 4f
Cycle Number	Removal Efficiency (%)
1	95.92
2	95.71
3	95.44
4	94.3
5	94.91
6	92.02

[truncated: 39 more sheets: Figure 4g, Figure 4h, Figure 4i, Figure 5b, Figure 5c, Figure 5d, Figure 5e, Figure 5f, Figure 5g, Figure 6b, Figure 6c, Figure S2, Figure S3, Figure S4, Figure S5, Figure S9, Figure S11, Figure S20, Figure S21, Figure S22 …]
